# Supplementary material for: Developmental modeling of hepatogenesis using obese iPSCs-hepatocyte differentiation uncovers pathological features
Source: Cell Death Dis. 2022 Aug 1;13(8):670. doi: 10.1038/s41419-022-05125-9 (PMC9343434; doi:10.1038/s41419-022-05125-9)
Supplement: Supplementary file 3 — Supplementary File-1 [file 41419_2022_5125_MOESM3_ESM.xlsx]

## Sheet: Function
Categories	Diseases or Functions	p	State	Z	N	Pos	Neg	Molecules
Cancer,Organismal Injury and Abnormalities	Non-hematological solid tumor	4.81e-22		-0.991	896	572	324	ABCA1(-3.97),ABCE1(+2.14),ABHD17C(+2.16),ABHD4(+3.54),ACBD6(-2.65),ACLY(+2.14),ACOT7(+2.21),ACOXL(-4.13),ACSL1(+2.63),ACTB(+2.25),ACTG1(+2.52),ACTG2(+3.2),ACTR2(+2.8),ADAM19(+2.33),ADAMTS17(-2.35),ADCY5(-2.07),ADCY6(-3.49),ADD2(+2.04),ADH5(+2.05),ADM(+2.35),ADRA2A(-5.09),AFAP1(+2.01),AGAP5 (includes others)(+7.56),AGRN(-2.19),AHNAK(-8.15),AK4(+3.42),AKIRIN2(+2.89),ALCAM(-2.15),ALDH1A3(+2.38),ALKB…
Cancer,Organismal Injury and Abnormalities	Cancer	5.98e-22		-0.928	912	582	330	ABCA1(-3.97),ABCE1(+2.14),ABHD17C(+2.16),ABHD4(+3.54),ACBD6(-2.65),ACLY(+2.14),ACOT7(+2.21),ACOXL(-4.13),ACSL1(+2.63),ACTB(+2.25),ACTG1(+2.52),ACTG2(+3.2),ACTR2(+2.8),ADAM19(+2.33),ADAMTS17(-2.35),ADCY5(-2.07),ADCY6(-3.49),ADD2(+2.04),ADH5(+2.05),ADM(+2.35),ADRA2A(-5.09),AFAP1(+2.01),AGAP5 (includes others)(+7.56),AGRN(-2.19),AHNAK(-8.15),AK4(+3.42),AKIRIN2(+2.89),ALCAM(-2.15),ALDH1A3(+2.38),ALKB…
Cancer,Organismal Injury and Abnormalities	Nonhematologic malignant neoplasm	7.93e-22		-0.189	893	571	322	ABCA1(-3.97),ABCE1(+2.14),ABHD17C(+2.16),ABHD4(+3.54),ACBD6(-2.65),ACLY(+2.14),ACOT7(+2.21),ACOXL(-4.13),ACSL1(+2.63),ACTB(+2.25),ACTG1(+2.52),ACTG2(+3.2),ACTR2(+2.8),ADAM19(+2.33),ADAMTS17(-2.35),ADCY5(-2.07),ADCY6(-3.49),ADD2(+2.04),ADH5(+2.05),ADM(+2.35),ADRA2A(-5.09),AFAP1(+2.01),AGAP5 (includes others)(+7.56),AGRN(-2.19),AHNAK(-8.15),AK4(+3.42),AKIRIN2(+2.89),ALCAM(-2.15),ALDH1A3(+2.38),ALKB…
Cancer,Organismal Injury and Abnormalities	Malignant solid tumor	1.72e-21		-0.309	907	579	328	ABCA1(-3.97),ABCE1(+2.14),ABHD17C(+2.16),ABHD4(+3.54),ACBD6(-2.65),ACLY(+2.14),ACOT7(+2.21),ACOXL(-4.13),ACSL1(+2.63),ACTB(+2.25),ACTG1(+2.52),ACTG2(+3.2),ACTR2(+2.8),ADAM19(+2.33),ADAMTS17(-2.35),ADCY5(-2.07),ADCY6(-3.49),ADD2(+2.04),ADH5(+2.05),ADM(+2.35),ADRA2A(-5.09),AFAP1(+2.01),AGAP5 (includes others)(+7.56),AGRN(-2.19),AHNAK(-8.15),AK4(+3.42),AKIRIN2(+2.89),ALCAM(-2.15),ALDH1A3(+2.38),ALKB…
Cancer,Organismal Injury and Abnormalities	Solid tumor	2.49e-21		-0.727	911	581	330	ABCA1(-3.97),ABCE1(+2.14),ABHD17C(+2.16),ABHD4(+3.54),ACBD6(-2.65),ACLY(+2.14),ACOT7(+2.21),ACOXL(-4.13),ACSL1(+2.63),ACTB(+2.25),ACTG1(+2.52),ACTG2(+3.2),ACTR2(+2.8),ADAM19(+2.33),ADAMTS17(-2.35),ADCY5(-2.07),ADCY6(-3.49),ADD2(+2.04),ADH5(+2.05),ADM(+2.35),ADRA2A(-5.09),AFAP1(+2.01),AGAP5 (includes others)(+7.56),AGRN(-2.19),AHNAK(-8.15),AK4(+3.42),AKIRIN2(+2.89),ALCAM(-2.15),ALDH1A3(+2.38),ALKB…
Cancer,Organismal Injury and Abnormalities	Non-melanoma solid tumor	2.02e-20		-1.021	886	561	325	ABCA1(-3.97),ABCE1(+2.14),ABHD17C(+2.16),ABHD4(+3.54),ACBD6(-2.65),ACLY(+2.14),ACOT7(+2.21),ACOXL(-4.13),ACSL1(+2.63),ACTB(+2.25),ACTG1(+2.52),ACTG2(+3.2),ACTR2(+2.8),ADAM19(+2.33),ADAMTS17(-2.35),ADCY5(-2.07),ADCY6(-3.49),ADD2(+2.04),ADH5(+2.05),ADM(+2.35),ADRA2A(-5.09),AFAP1(+2.01),AGAP5 (includes others)(+7.56),AGRN(-2.19),AHNAK(-8.15),AK4(+3.42),AKIRIN2(+2.89),ALCAM(-2.15),ALDH1A3(+2.38),ALKB…
Cancer,Organismal Injury and Abnormalities	Extracranial solid tumor	2.16e-20		-0.605	904	575	329	ABCA1(-3.97),ABCE1(+2.14),ABHD17C(+2.16),ABHD4(+3.54),ACBD6(-2.65),ACLY(+2.14),ACOT7(+2.21),ACOXL(-4.13),ACSL1(+2.63),ACTB(+2.25),ACTG1(+2.52),ACTG2(+3.2),ACTR2(+2.8),ADAM19(+2.33),ADAMTS17(-2.35),ADCY5(-2.07),ADCY6(-3.49),ADD2(+2.04),ADH5(+2.05),ADM(+2.35),ADRA2A(-5.09),AFAP1(+2.01),AGAP5 (includes others)(+7.56),AGRN(-2.19),AHNAK(-8.15),AK4(+3.42),AKIRIN2(+2.89),ALCAM(-2.15),ALDH1A3(+2.38),ALKB…
Cancer,Organismal Injury and Abnormalities	Tumorigenesis of tissue	6.47e-20		-1.288	882	557	325	ABCA1(-3.97),ABCE1(+2.14),ABHD17C(+2.16),ABHD4(+3.54),ACBD6(-2.65),ACLY(+2.14),ACOT7(+2.21),ACOXL(-4.13),ACSL1(+2.63),ACTB(+2.25),ACTG1(+2.52),ACTG2(+3.2),ACTR2(+2.8),ADAM19(+2.33),ADAMTS17(-2.35),ADCY5(-2.07),ADCY6(-3.49),ADD2(+2.04),ADH5(+2.05),ADM(+2.35),ADRA2A(-5.09),AFAP1(+2.01),AGAP5 (includes others)(+7.56),AGRN(-2.19),AHNAK(-8.15),AK4(+3.42),AKIRIN2(+2.89),ALCAM(-2.15),ALDH1A3(+2.38),ALKB…
Cancer,Organismal Injury and Abnormalities	Epithelial neoplasm	2.02e-19		-1.098	878	556	322	ABCA1(-3.97),ABCE1(+2.14),ABHD17C(+2.16),ABHD4(+3.54),ACBD6(-2.65),ACLY(+2.14),ACOT7(+2.21),ACOXL(-4.13),ACSL1(+2.63),ACTB(+2.25),ACTG1(+2.52),ACTG2(+3.2),ACTR2(+2.8),ADAM19(+2.33),ADAMTS17(-2.35),ADCY5(-2.07),ADCY6(-3.49),ADD2(+2.04),ADH5(+2.05),ADM(+2.35),ADRA2A(-5.09),AFAP1(+2.01),AGAP5 (includes others)(+7.56),AGRN(-2.19),AHNAK(-8.15),AK4(+3.42),AKIRIN2(+2.89),ALCAM(-2.15),ALDH1A3(+2.38),ALKB…
Cancer,Organismal Injury and Abnormalities	Carcinoma	3.66e-19		-0.573	876	556	320	ABCA1(-3.97),ABCE1(+2.14),ABHD17C(+2.16),ABHD4(+3.54),ACBD6(-2.65),ACLY(+2.14),ACOT7(+2.21),ACOXL(-4.13),ACSL1(+2.63),ACTB(+2.25),ACTG1(+2.52),ACTG2(+3.2),ACTR2(+2.8),ADAM19(+2.33),ADAMTS17(-2.35),ADCY5(-2.07),ADCY6(-3.49),ADD2(+2.04),ADH5(+2.05),ADM(+2.35),ADRA2A(-5.09),AFAP1(+2.01),AGAP5 (includes others)(+7.56),AGRN(-2.19),AHNAK(-8.15),AK4(+3.42),AKIRIN2(+2.89),ALCAM(-2.15),ALDH1A3(+2.38),ALKB…
Cellular Development,Cellular Growth and Proliferation	Cell proliferation of tumor cell lines	4.78e-19	Increased	3.778	218	160	58	ACLY(+2.14),ACTB(+2.25),ADM(+2.35),AFAP1(+2.01),AHNAK(-8.15),AKIRIN2(+2.89),ALCAM(-2.15),ALPG(-9.35),ARCN1(+2.26),ARF1(+2.23),ARL2BP(+2.13),ASAH1(+2.13),ASNS(+2.58),ATF5(+2.35),BAK1(+2.3),BCL6(-3.48),BIRC5(+2.55),BNIPL(-2.86),BTG2(+3.83),CAPN6(+2.53),CARD11(+2.3),CASP3(+2.58),CAV1(+4.16),CBX1(+2.0),CCN1(+2.92),CCNA2(+2.63),CDC42(+2.38),CDK14(+2.9),CDK3(-2.4),CDKN1A(+2.42),CDKN3(+2.19),CEBPA(+2.28…
Cell Death and Survival	Necrosis	2.08e-18		-1.45	297	197	100	ABCE1(+2.14),ACLY(+2.14),ACSL1(+2.63),ACTB(+2.25),ADCY5(-2.07),ADCY6(-3.49),ADH5(+2.05),ADM(+2.35),AFAP1(+2.01),AGRN(-2.19),AKIRIN2(+2.89),ALCAM(-2.15),ALDH3B1(-2.77),AMIGO2(+3.05),AMOTL1(+2.45),ANGPT1(+3.16),APLN(-2.19),APOBEC3B(-6.81),ARCN1(+2.26),ASAH1(+2.13),ASNS(+2.58),ATF5(+2.35),BAK1(+2.3),BCL6(-3.48),BIRC5(+2.55),BTG2(+3.83),BTLA(-3.71),CACNA2D2(-2.22),CACNB3(-2.56),CACNG8(-2.07),CALB1(+3…
Cell Death and Survival	Apoptosis	7.24e-18		-0.598	293	197	96	ABCA1(-3.97),ABCE1(+2.14),ACLY(+2.14),ACSL1(+2.63),ADCY5(-2.07),ADCY6(-3.49),ADH5(+2.05),ADM(+2.35),AGRN(-2.19),AKIRIN2(+2.89),ALCAM(-2.15),ALDH1A3(+2.38),ALKBH5(+2.36),AMIGO2(+3.05),AMOTL1(+2.45),ANGPT1(+3.16),APLN(-2.19),APOBEC3B(-6.81),ARC(+5.0),ARF4(+2.39),ASAH1(+2.13),ASNS(+2.58),ATF5(+2.35),AXIN2(-2.33),BAK1(+2.3),BCL6(-3.48),BHLHE41(+2.9),BIRC5(+2.55),BMP1(-3.01),BNIPL(-2.86),BTG2(+3.83),C…
Cellular Movement	Cell movement	1.16e-14	Increased	2.426	255	171	84	ABCA1(-3.97),ACTB(+2.25),ACTR2(+2.8),ADAM19(+2.33),ADD2(+2.04),ADM(+2.35),ADRA2A(-5.09),AFAP1(+2.01),AHNAK(-8.15),ALCAM(-2.15),ALPP(-7.9),AMOTL1(+2.45),ANGPT1(+3.16),ANOS1(+3.18),ANXA3(+3.02),APLN(-2.19),ARF1(+2.23),ARF4(+2.39),ARHGAP19(+2.0),ARPIN/ARPIN-AP3S2(+2.21),ASNS(+2.58),ATP1B1(+2.14),AUTS2(-2.28),B4GALT6(+2.14),BCL6(-3.48),BHLHE41(+2.9),BST2(-2.56),BTG2(+3.83),BTLA(-3.71),CALCRL(-3.11),C…
Cancer,Organismal Injury and Abnormalities	Genitourinary tumor	2.49e-14		-1.273	616	369	247	ABCA1(-3.97),ABCE1(+2.14),ACLY(+2.14),ACOT7(+2.21),ACSL1(+2.63),ACTB(+2.25),ACTG1(+2.52),ACTG2(+3.2),ACTR2(+2.8),ADAM19(+2.33),ADCY6(-3.49),ADD2(+2.04),ADM(+2.35),ADRA2A(-5.09),AFAP1(+2.01),AGAP5 (includes others)(+7.56),AHNAK(-8.15),ALCAM(-2.15),ALDH1A3(+2.38),ALPP(-7.9),AMIGO2(+3.05),AMOTL1(+2.45),ANGPT1(+3.16),ANK2(-2.75),ANKRD12(-2.25),ANKRD40(+2.1),ANO9(-2.59),ANP32E(+2.43),ANXA3(+3.02),APOB…
Cancer,Organismal Injury and Abnormalities	Urogenital cancer	1.48e-13		-0.118	603	356	247	ABCA1(-3.97),ABCE1(+2.14),ACLY(+2.14),ACOT7(+2.21),ACSL1(+2.63),ACTB(+2.25),ACTG1(+2.52),ACTG2(+3.2),ACTR2(+2.8),ADAM19(+2.33),ADCY6(-3.49),ADD2(+2.04),ADM(+2.35),ADRA2A(-5.09),AFAP1(+2.01),AGAP5 (includes others)(+7.56),AHNAK(-8.15),ALCAM(-2.15),ALDH1A3(+2.38),ALPP(-7.9),AMIGO2(+3.05),AMOTL1(+2.45),ANGPT1(+3.16),ANK2(-2.75),ANKRD12(-2.25),ANKRD40(+2.1),ANO9(-2.59),ANP32E(+2.43),ANXA3(+3.02),APOB…
Cancer,Organismal Injury and Abnormalities,Reproductive System Disease	Mammary tumor	1.86e-13		-0.588	247	157	90	ABCA1(-3.97),ADCY6(-3.49),ALDH1A3(+2.38),ALPP(-7.9),ANK2(-2.75),ANKRD12(-2.25),ANXA3(+3.02),APOBEC3B(-6.81),ARF4(+2.39),ARHGAP19(+2.0),ARMT1(+2.17),AXIN2(-2.33),BAK1(+2.3),BCL6(-3.48),BEX1(+2.53),BIRC5(+2.55),BMP1(-3.01),BNIPL(-2.86),BTG2(+3.83),CACNA2D2(-2.22),CALD1(+2.45),CASP3(+2.58),CAV1(+4.16),CBR3(+4.46),CCDC180(-2.23),CCN1(+2.92),CCNA2(+2.63),CDK3(-2.4),CDKN1A(+2.42),CEBPA(+2.28),CEBPB(+2.…
Cancer,Organismal Injury and Abnormalities	Malignant genitourinary solid tumor	2.22e-13		-0.118	602	355	247	ABCA1(-3.97),ABCE1(+2.14),ACLY(+2.14),ACOT7(+2.21),ACSL1(+2.63),ACTB(+2.25),ACTG1(+2.52),ACTG2(+3.2),ACTR2(+2.8),ADAM19(+2.33),ADCY6(-3.49),ADD2(+2.04),ADM(+2.35),ADRA2A(-5.09),AFAP1(+2.01),AGAP5 (includes others)(+7.56),AHNAK(-8.15),ALCAM(-2.15),ALDH1A3(+2.38),ALPP(-7.9),AMIGO2(+3.05),AMOTL1(+2.45),ANGPT1(+3.16),ANK2(-2.75),ANKRD12(-2.25),ANKRD40(+2.1),ANO9(-2.59),ANP32E(+2.43),ANXA3(+3.02),APOB…
Cell Death and Survival,Organismal Injury and Abnormalities	Necrosis of epithelial tissue	2.41e-13		-0.233	88	63	25	ADM(+2.35),ALDH3B1(-2.77),AMIGO2(+3.05),AMOTL1(+2.45),ANGPT1(+3.16),APLN(-2.19),APOBEC3B(-6.81),BAK1(+2.3),BCL6(-3.48),BIRC5(+2.55),CALB1(+3.0),CASP3(+2.58),CAV1(+4.16),CCDC88B(-2.01),CDC42(+2.38),CDKN1A(+2.42),CEBPA(+2.28),CEBPB(+2.02),CTH(+2.05),CYCS(+2.24),CYP19A1(-2.43),DUSP6(+8.73),FAAH(-2.01),FGF19(+2.41),FGFR1(-2.13),FKBP4(+2.72),FOS(+4.1),GADD45A(+2.88),GADD45B(+2.89),GAS6(-2.16),HK1(+2.0…
Cellular Movement	Migration of cells	5.17e-13	Increased	2.398	228	157	71	ABCA1(-3.97),ACTB(+2.25),ADAM19(+2.33),ADD2(+2.04),ADM(+2.35),ADRA2A(-5.09),AFAP1(+2.01),AHNAK(-8.15),ALCAM(-2.15),ALPP(-7.9),AMOTL1(+2.45),ANGPT1(+3.16),ANXA3(+3.02),APLN(-2.19),ARF1(+2.23),ARF4(+2.39),ARPIN/ARPIN-AP3S2(+2.21),ASNS(+2.58),ATP1B1(+2.14),AUTS2(-2.28),B4GALT6(+2.14),BCL6(-3.48),BHLHE41(+2.9),BST2(-2.56),BTG2(+3.83),BTLA(-3.71),CALCRL(-3.11),CALD1(+2.45),CAP1(+2.12),CAV1(+4.16),CCN1…
Cancer,Organismal Injury and Abnormalities	Lymphohematopoietic cancer	6.95e-13		-1.741	303	183	120	ABCA1(-3.97),ACTB(+2.25),ACTG1(+2.52),ADAM19(+2.33),ADAMTS17(-2.35),ADCY5(-2.07),ADD2(+2.04),AGAP5 (includes others)(+7.56),AHNAK(-8.15),AKIRIN2(+2.89),ALPP(-7.9),AMOTL1(+2.45),ANGPT1(+3.16),ANK2(-2.75),ANKRD40(+2.1),ANO9(-2.59),ANOS1(+3.18),AP3M1(+2.05),APOBEC3B(-6.81),ASMTL-AS1(-2.43),ATP11A(-2.16),ATP1B1(+2.14),ATP6V1A(+2.2),AXIN2(-2.33),AZIN1(+2.36),BAK1(+2.3),BCL6(-3.48),BIRC5(+2.55),BNC2(-2…
Cancer,Organismal Injury and Abnormalities	Anogenital cancer	7.83e-13		0.058	563	327	236	ABCA1(-3.97),ABCE1(+2.14),ACLY(+2.14),ACOT7(+2.21),ACSL1(+2.63),ACTG1(+2.52),ACTG2(+3.2),ACTR2(+2.8),ADAM19(+2.33),ADCY6(-3.49),ADD2(+2.04),ADM(+2.35),ADRA2A(-5.09),AFAP1(+2.01),AGAP5 (includes others)(+7.56),AHNAK(-8.15),ALCAM(-2.15),ALDH1A3(+2.38),ALPP(-7.9),AMOTL1(+2.45),ANGPT1(+3.16),ANK2(-2.75),ANKRD12(-2.25),ANO9(-2.59),ANP32E(+2.43),ANXA3(+3.02),APOBEC3B(-6.81),ARCN1(+2.26),ARF4(+2.39),ARH…
Cellular Movement	Invasion of cells	8.79e-13	Increased	3.592	129	93	36	ADM(+2.35),ADRA2A(-5.09),AHNAK(-8.15),ALCAM(-2.15),ALPG(-9.35),BCL6(-3.48),BHLHE41(+2.9),BIRC5(+2.55),BTG2(+3.83),CAP1(+2.12),CASP3(+2.58),CAV1(+4.16),CCN1(+2.92),CCNA2(+2.63),CDC42(+2.38),CDK14(+2.9),CDK5RAP3(-2.12),CDKN1A(+2.42),CDKN3(+2.19),CEBPA(+2.28),CEBPB(+2.02),CES1(-6.02),COL7A1(-3.04),CTSV(-2.37),DIAPH2(+2.26),DOCK4(+2.16),DUSP6(+8.73),ECM1(-3.09),EIF4EBP1(+2.27),ENPP2(-2.23),ETS1(+4.31…
Cancer,Organismal Injury and Abnormalities	Advanced stage tumor	1.01e-12		0.64	134	91	43	ABCA1(-3.97),ACTB(+2.25),ADM(+2.35),ADRA2A(-5.09),AKIRIN2(+2.89),ALCAM(-2.15),ASAH1(+2.13),AXIN2(-2.33),BAK1(+2.3),BEX1(+2.53),BHLHE41(+2.9),BIRC5(+2.55),BMP1(-3.01),CALD1(+2.45),CARD11(+2.3),CASP3(+2.58),CAV1(+4.16),CBR1(+3.54),CCDC80(+2.04),CCN1(+2.92),CDK5RAP3(-2.12),CDKN1A(+2.42),CDKN3(+2.19),CEBPA(+2.28),COLEC12(-3.08),CXXC5(+2.25),CYP19A1(-2.43),CYP26A1(-7.89),DGCR6L(+2.05),DOCK4(+2.16),DUS…
Cancer,Organismal Injury and Abnormalities,Reproductive System Disease	Breast cancer	1.2e-12		-0.327	233	144	89	ABCA1(-3.97),ADCY6(-3.49),ALDH1A3(+2.38),ALPP(-7.9),ANK2(-2.75),ANKRD12(-2.25),ANXA3(+3.02),APOBEC3B(-6.81),ARF4(+2.39),ARHGAP19(+2.0),ARMT1(+2.17),AXIN2(-2.33),BAK1(+2.3),BCL6(-3.48),BEX1(+2.53),BIRC5(+2.55),BMP1(-3.01),BNIPL(-2.86),BTG2(+3.83),CACNA2D2(-2.22),CALD1(+2.45),CASP3(+2.58),CAV1(+4.16),CCDC180(-2.23),CCN1(+2.92),CDK3(-2.4),CDKN1A(+2.42),CEBPA(+2.28),CEBPB(+2.02),CES1(-6.02),CHRM2(-2.…
Cancer,Organismal Injury and Abnormalities	Lymphohematopoietic neoplasia	1.24e-12		-1.798	305	183	122	ABCA1(-3.97),ACTB(+2.25),ACTG1(+2.52),ADAM19(+2.33),ADAMTS17(-2.35),ADCY5(-2.07),ADD2(+2.04),AGAP5 (includes others)(+7.56),AHNAK(-8.15),AKIRIN2(+2.89),ALPP(-7.9),AMOTL1(+2.45),ANGPT1(+3.16),ANK2(-2.75),ANKRD40(+2.1),ANO9(-2.59),ANOS1(+3.18),AP3M1(+2.05),APOBEC3B(-6.81),ASMTL-AS1(-2.43),ATP11A(-2.16),ATP1B1(+2.14),ATP6V1A(+2.2),AXIN2(-2.33),AZIN1(+2.36),BAK1(+2.3),BCL6(-3.48),BIRC5(+2.55),BMP1(-3…
Cardiovascular System Development and Function	Development of vasculature	1.31e-12		1.21	135	85	50	ADAM19(+2.33),ADM(+2.35),ADRA2A(-5.09),ALCAM(-2.15),AMIGO2(+3.05),ANGPT1(+3.16),ANXA3(+3.02),APLN(-2.19),BIRC5(+2.55),BMP1(-3.01),CACNB3(-2.56),CALCRL(-3.11),CASP3(+2.58),CAV1(+4.16),CAV2(+2.63),CCN1(+2.92),CDC42(+2.38),CDKN1A(+2.42),CHCHD4(+2.4),COL13A1(-2.06),COL1A1(-3.03),CRELD1(-2.1),CTH(+2.05),CXXC5(+2.25),CYCS(+2.24),DDAH1(+2.7),DDX3X(+2.31),DLL1(-3.71),ECM1(-3.09),ENPP2(-2.23),ERRFI1(+3.27…
Cancer,Hematological Disease,Organismal Injury and Abnormalities	Neoplasia of blood cells	1.34e-12		-1.094	301	182	119	ABCA1(-3.97),ACTB(+2.25),ACTG1(+2.52),ADAM19(+2.33),ADAMTS17(-2.35),ADCY5(-2.07),ADD2(+2.04),AGAP5 (includes others)(+7.56),AHNAK(-8.15),AKIRIN2(+2.89),ALPP(-7.9),AMOTL1(+2.45),ANGPT1(+3.16),ANK2(-2.75),ANKRD40(+2.1),ANO9(-2.59),ANOS1(+3.18),AP3M1(+2.05),APOBEC3B(-6.81),ASMTL-AS1(-2.43),ATP11A(-2.16),ATP1B1(+2.14),ATP6V1A(+2.2),AXIN2(-2.33),AZIN1(+2.36),BAK1(+2.3),BCL6(-3.48),BIRC5(+2.55),BMP1(-3…
Cancer,Hematological Disease,Organismal Injury and Abnormalities	Hematologic cancer	1.62e-12		-1.782	300	182	118	ABCA1(-3.97),ACTB(+2.25),ACTG1(+2.52),ADAM19(+2.33),ADAMTS17(-2.35),ADCY5(-2.07),ADD2(+2.04),AGAP5 (includes others)(+7.56),AHNAK(-8.15),AKIRIN2(+2.89),ALPP(-7.9),AMOTL1(+2.45),ANGPT1(+3.16),ANK2(-2.75),ANKRD40(+2.1),ANO9(-2.59),ANOS1(+3.18),AP3M1(+2.05),APOBEC3B(-6.81),ASMTL-AS1(-2.43),ATP11A(-2.16),ATP1B1(+2.14),ATP6V1A(+2.2),AXIN2(-2.33),AZIN1(+2.36),BAK1(+2.3),BCL6(-3.48),BIRC5(+2.55),BNC2(-2…
Cancer,Organismal Injury and Abnormalities	Breast or colorectal cancer	2.35e-12		-1.09	502	297	205	ABCA1(-3.97),ABCE1(+2.14),ABHD4(+3.54),ACBD6(-2.65),ACLY(+2.14),ACOT7(+2.21),ACTG1(+2.52),ADAM19(+2.33),ADCY5(-2.07),ADCY6(-3.49),ADD2(+2.04),ADM(+2.35),AFAP1(+2.01),AGAP5 (includes others)(+7.56),AGRN(-2.19),ALCAM(-2.15),ALDH1A3(+2.38),ALPP(-7.9),AMIGO2(+3.05),AMOTL1(+2.45),ANGPT1(+3.16),ANK2(-2.75),ANKRD12(-2.25),ANO9(-2.59),ANXA3(+3.02),APOBEC3B(-6.81),ARC(+5.0),ARF4(+2.39),ARHGAP19(+2.0),ARMT…
Cancer,Hematological Disease,Organismal Injury and Abnormalities	Hematopoietic neoplasm	3.09e-12		-1.836	302	182	120	ABCA1(-3.97),ACTB(+2.25),ACTG1(+2.52),ADAM19(+2.33),ADAMTS17(-2.35),ADCY5(-2.07),ADD2(+2.04),AGAP5 (includes others)(+7.56),AHNAK(-8.15),AKIRIN2(+2.89),ALPP(-7.9),AMOTL1(+2.45),ANGPT1(+3.16),ANK2(-2.75),ANKRD40(+2.1),ANO9(-2.59),ANOS1(+3.18),AP3M1(+2.05),APOBEC3B(-6.81),ASMTL-AS1(-2.43),ATP11A(-2.16),ATP1B1(+2.14),ATP6V1A(+2.2),AXIN2(-2.33),AZIN1(+2.36),BAK1(+2.3),BCL6(-3.48),BIRC5(+2.55),BMP1(-3…
Cancer,Organismal Injury and Abnormalities	Advanced malignant tumor	3.57e-12		0.64	132	90	42	ABCA1(-3.97),ACTB(+2.25),ADM(+2.35),ADRA2A(-5.09),AKIRIN2(+2.89),ALCAM(-2.15),ASAH1(+2.13),AXIN2(-2.33),BAK1(+2.3),BEX1(+2.53),BHLHE41(+2.9),BIRC5(+2.55),CALD1(+2.45),CARD11(+2.3),CASP3(+2.58),CAV1(+4.16),CBR1(+3.54),CCDC80(+2.04),CCN1(+2.92),CDK5RAP3(-2.12),CDKN1A(+2.42),CDKN3(+2.19),CEBPA(+2.28),COLEC12(-3.08),CXXC5(+2.25),CYP19A1(-2.43),CYP26A1(-7.89),DGCR6L(+2.05),DOCK4(+2.16),DUSP6(+8.73),EI…
Cellular Assembly and Organization,Cellular Function and Maintenance	Organization of cytoplasm	6.24e-12		0.781	176	126	50	ABCA1(-3.97),ACTB(+2.25),ACTG1(+2.52),ACTR2(+2.8),ADCY6(-3.49),ADM(+2.35),ADRA2A(-5.09),AFAP1(+2.01),AGRN(-2.19),AHNAK(-8.15),ANGPT1(+3.16),ARC(+5.0),ARF1(+2.23),ARHGEF25(-2.7),AUTS2(-2.28),B4GALT6(+2.14),BCL6(-3.48),BIRC5(+2.55),BOC(-5.02),BST2(-2.56),BTG2(+3.83),CALD1(+2.45),CAP1(+2.12),CAPN6(+2.53),CASP3(+2.58),CAV1(+4.16),CAV2(+2.63),CCN1(+2.92),CCNA2(+2.63),CDC42(+2.38),CDK5RAP3(-2.12),CDKN1…
Organismal Survival	Morbidity or mortality	6.59e-12	Decreased	-4.315	254	171	83	ABCA1(-3.97),ACLY(+2.14),ACTB(+2.25),ACTG1(+2.52),ADAM19(+2.33),ADH5(+2.05),ADM(+2.35),ADRA2A(-5.09),AGRN(-2.19),AKIRIN2(+2.89),ALDH1A3(+2.38),ALPG(-9.35),ANGPT1(+3.16),ANK2(-2.75),ARC(+5.0),ARF1(+2.23),ARF4(+2.39),ASAH1(+2.13),ATP1B1(+2.14),BAK1(+2.3),BCL6(-3.48),BIRC5(+2.55),BMP1(-3.01),CACNA2D2(-2.22),CALB1(+3.0),CALCRL(-3.11),CAP1(+2.12),CASP3(+2.58),CAV1(+4.16),CCN1(+2.92),CCNA2(+2.63),CDKN1…
Organismal Survival	Organismal death	7.87e-12	Decreased	-4.21	251	170	81	ABCA1(-3.97),ACLY(+2.14),ACTB(+2.25),ACTG1(+2.52),ADAM19(+2.33),ADH5(+2.05),ADM(+2.35),ADRA2A(-5.09),AGRN(-2.19),AKIRIN2(+2.89),ALDH1A3(+2.38),ALPG(-9.35),ANGPT1(+3.16),ANK2(-2.75),ARC(+5.0),ARF1(+2.23),ARF4(+2.39),ASAH1(+2.13),ATP1B1(+2.14),BAK1(+2.3),BCL6(-3.48),BIRC5(+2.55),BMP1(-3.01),CACNA2D2(-2.22),CALB1(+3.0),CALCRL(-3.11),CAP1(+2.12),CASP3(+2.58),CAV1(+4.16),CCN1(+2.92),CCNA2(+2.63),CDKN1…
Cell Death and Survival	Cell death of tumor cell lines	9.07e-12		-0.883	181	127	54	ABCE1(+2.14),ADH5(+2.05),ADM(+2.35),AFAP1(+2.01),ALCAM(-2.15),ASAH1(+2.13),ASNS(+2.58),ATF5(+2.35),BAK1(+2.3),BCL6(-3.48),BIRC5(+2.55),BTG2(+3.83),CACNA2D2(-2.22),CALB1(+3.0),CAPN6(+2.53),CARD11(+2.3),CASP3(+2.58),CAV1(+4.16),CBR1(+3.54),CCDC80(+2.04),CCN1(+2.92),CCT2(+2.04),CDC42(+2.38),CDKN1A(+2.42),CEBPA(+2.28),CEBPB(+2.02),CES1(-6.02),CKS2(+3.17),CNN2(+2.67),CNOT11(+2.02),COL1A1(-3.03),CTH(+2…
Cancer,Organismal Injury and Abnormalities	Abdominal neoplasm	1.13e-11		-1.471	818	506	312	ABCA1(-3.97),ABCE1(+2.14),ABHD4(+3.54),ACBD6(-2.65),ACLY(+2.14),ACOT7(+2.21),ACOXL(-4.13),ACSL1(+2.63),ACTB(+2.25),ACTG1(+2.52),ACTG2(+3.2),ACTR2(+2.8),ADAM19(+2.33),ADAMTS17(-2.35),ADCY5(-2.07),ADCY6(-3.49),ADD2(+2.04),ADH5(+2.05),ADM(+2.35),ADRA2A(-5.09),AFAP1(+2.01),AGAP5 (includes others)(+7.56),AGRN(-2.19),AHNAK(-8.15),ALCAM(-2.15),ALDH1A3(+2.38),ALKBH5(+2.36),ALPP(-7.9),AMIGO2(+3.05),AMOTL1…
Cardiovascular System Development and Function,Organismal Development	Angiogenesis	1.15e-11		1.21	120	75	45	ADM(+2.35),ADRA2A(-5.09),ALCAM(-2.15),AMIGO2(+3.05),ANGPT1(+3.16),ANXA3(+3.02),APLN(-2.19),BIRC5(+2.55),CALCRL(-3.11),CASP3(+2.58),CAV1(+4.16),CAV2(+2.63),CCN1(+2.92),CDC42(+2.38),CDKN1A(+2.42),CHCHD4(+2.4),COL13A1(-2.06),COL1A1(-3.03),CTH(+2.05),CXXC5(+2.25),CYCS(+2.24),DDAH1(+2.7),DLL1(-3.71),ECM1(-3.09),ENPP2(-2.23),ETS1(+4.31),FGF13(+2.21),FGFR1(-2.13),FGFR3(-2.17),FOS(+4.1),FOSL1(+2.64),FZD8…
Cellular Movement	Invasion of tumor cell lines	1.15e-11	Increased	3.787	107	78	29	ADM(+2.35),ADRA2A(-5.09),AHNAK(-8.15),ALCAM(-2.15),ALPG(-9.35),BHLHE41(+2.9),BIRC5(+2.55),BTG2(+3.83),CAP1(+2.12),CASP3(+2.58),CAV1(+4.16),CCN1(+2.92),CCNA2(+2.63),CDC42(+2.38),CDK14(+2.9),CDK5RAP3(-2.12),CDKN1A(+2.42),CDKN3(+2.19),CEBPA(+2.28),CEBPB(+2.02),CES1(-6.02),DIAPH2(+2.26),DOCK4(+2.16),DUSP6(+8.73),ECM1(-3.09),EIF4EBP1(+2.27),ENPP2(-2.23),ETS1(+4.31),ETV1(+2.32),ETV4(+3.49),ETV5(+5.15),…
Cellular Assembly and Organization,Cellular Function and Maintenance	Microtubule dynamics	1.19e-11		0.141	144	100	44	ACTB(+2.25),ACTG1(+2.52),ACTR2(+2.8),ADCY6(-3.49),ADM(+2.35),AGRN(-2.19),AHNAK(-8.15),ANGPT1(+3.16),ARC(+5.0),ARHGEF25(-2.7),AUTS2(-2.28),B4GALT6(+2.14),BIRC5(+2.55),BOC(-5.02),BST2(-2.56),BTG2(+3.83),CALD1(+2.45),CAP1(+2.12),CASP3(+2.58),CAV1(+4.16),CCN1(+2.92),CCNA2(+2.63),CDC42(+2.38),CDK5RAP3(-2.12),CDKN1A(+2.42),COL1A1(-3.03),CTSV(-2.37),CYP19A1(-2.43),DAB1(+2.15),DACT1(+8.89),DDAH1(+2.7),DI…
Cell Morphology,Cellular Development	Branching of cells	1.97e-11		-0.967	63	42	21	ADCY6(-3.49),ADM(+2.35),AGRN(-2.19),ANGPT1(+3.16),APLN(-2.19),ARHGEF25(-2.7),CALD1(+2.45),CASP3(+2.58),CAV1(+4.16),CCN1(+2.92),CDC42(+2.38),CDKN1A(+2.42),CYP19A1(-2.43),DACT1(+8.89),DPYSL5(+2.45),ECEL1(-2.92),EIF4EBP1(+2.27),EIF4EBP2(+2.42),ETS1(+4.31),ETV4(+3.49),FGF13(+2.21),FGFR1(-2.13),FOS(+4.1),GAS6(-2.16),HMGB1(+2.05),IL1RAP(+2.5),IL1RAPL1(-3.56),JUN(+3.01),LAMA2(-2.56),LIMK1(+2.13),LOXL2(-…
Cell Morphology	Sprouting	2.23e-11		-1.073	65	45	20	ADM(+2.35),AGRN(-2.19),ANGPT1(+3.16),APLN(-2.19),ARHGEF25(-2.7),CALD1(+2.45),CASP3(+2.58),CAV1(+4.16),CCN1(+2.92),CDC42(+2.38),CDKN1A(+2.42),CHRM2(-2.69),CYP19A1(-2.43),DACT1(+8.89),DPYSL5(+2.45),ECEL1(-2.92),EIF4EBP1(+2.27),EIF4EBP2(+2.42),ETS1(+4.31),ETV4(+3.49),FGF13(+2.21),FGFR1(-2.13),FOS(+4.1),HMGB1(+2.05),HSPG2(-2.12),IL1RAP(+2.5),IL1RAPL1(-3.56),JUN(+3.01),LAMA2(-2.56),LIMK1(+2.13),LYPLA1…
Gastrointestinal Disease,Hepatic System Disease,Organismal Injury and Abnormalities	Liver lesion	2.4e-11		0.696	450	269	181	ABCA1(-3.97),ACLY(+2.14),ACOT7(+2.21),ACSL1(+2.63),ACTB(+2.25),ACTG1(+2.52),ACTG2(+3.2),ACTR2(+2.8),ADAM19(+2.33),ADAMTS17(-2.35),ADCY5(-2.07),ADH5(+2.05),ADM(+2.35),ADRA2A(-5.09),AGAP5 (includes others)(+7.56),AGRN(-2.19),AHNAK(-8.15),ALCAM(-2.15),ALDH1A3(+2.38),ALPP(-7.9),AMIGO2(+3.05),ANGPT1(+3.16),ANK2(-2.75),ANKRD12(-2.25),ANO9(-2.59),ANP32E(+2.43),ANXA3(+3.02),ARC(+5.0),ARF1(+2.23),ARMH4(-2…
Cellular Assembly and Organization,Cellular Function and Maintenance	Organization of cytoskeleton	2.46e-11		0.777	161	113	48	ACTB(+2.25),ACTG1(+2.52),ACTR2(+2.8),ADCY6(-3.49),ADM(+2.35),ADRA2A(-5.09),AFAP1(+2.01),AGRN(-2.19),AHNAK(-8.15),ANGPT1(+3.16),ARC(+5.0),ARF1(+2.23),ARHGEF25(-2.7),AUTS2(-2.28),B4GALT6(+2.14),BCL6(-3.48),BIRC5(+2.55),BOC(-5.02),BST2(-2.56),BTG2(+3.83),CALD1(+2.45),CAP1(+2.12),CAPN6(+2.53),CASP3(+2.58),CAV1(+4.16),CCN1(+2.92),CCNA2(+2.63),CDC42(+2.38),CDK5RAP3(-2.12),CDKN1A(+2.42),CNN2(+2.67),COL1…
Cancer,Organismal Injury and Abnormalities	Head and neck tumor	2.51e-11		-1.434	709	430	279	ABCA1(-3.97),ABCE1(+2.14),ABHD17C(+2.16),ACLY(+2.14),ACOT7(+2.21),ACOXL(-4.13),ACSL1(+2.63),ACTG1(+2.52),ACTG2(+3.2),ACTR2(+2.8),ADAM19(+2.33),ADAMTS17(-2.35),ADCY5(-2.07),ADCY6(-3.49),ADD2(+2.04),ADRA2A(-5.09),AFAP1(+2.01),AGAP5 (includes others)(+7.56),AGRN(-2.19),AHNAK(-8.15),AK4(+3.42),AKIRIN2(+2.89),ALCAM(-2.15),ALDH1A3(+2.38),ALKBH5(+2.36),ALPP(-7.9),AMOTL1(+2.45),ANGPT1(+3.16),ANK2(-2.75),…
Cancer,Organismal Injury and Abnormalities	Head and neck cancer	2.89e-11		-1.708	702	427	275	ABCA1(-3.97),ABCE1(+2.14),ABHD17C(+2.16),ACLY(+2.14),ACOT7(+2.21),ACOXL(-4.13),ACSL1(+2.63),ACTG1(+2.52),ACTG2(+3.2),ACTR2(+2.8),ADAM19(+2.33),ADAMTS17(-2.35),ADCY5(-2.07),ADCY6(-3.49),ADD2(+2.04),ADRA2A(-5.09),AFAP1(+2.01),AGAP5 (includes others)(+7.56),AGRN(-2.19),AHNAK(-8.15),AK4(+3.42),AKIRIN2(+2.89),ALCAM(-2.15),ALDH1A3(+2.38),ALKBH5(+2.36),ALPP(-7.9),AMOTL1(+2.45),ANGPT1(+3.16),ANK2(-2.75),…
Cancer,Organismal Injury and Abnormalities	Cancer of secretory structure	3.44e-11		0.398	732	446	286	ABCA1(-3.97),ABCE1(+2.14),ABHD17C(+2.16),ACLY(+2.14),ACOT7(+2.21),ACOXL(-4.13),ACSL1(+2.63),ACTG1(+2.52),ACTG2(+3.2),ACTR2(+2.8),ADAM19(+2.33),ADAMTS17(-2.35),ADCY5(-2.07),ADCY6(-3.49),ADD2(+2.04),ADRA2A(-5.09),AFAP1(+2.01),AGAP5 (includes others)(+7.56),AGRN(-2.19),AHNAK(-8.15),AK4(+3.42),AKIRIN2(+2.89),ALCAM(-2.15),ALDH1A3(+2.38),ALKBH5(+2.36),ALPP(-7.9),AMOTL1(+2.45),ANGPT1(+3.16),ANK2(-2.75),…
Cancer,Organismal Injury and Abnormalities	Lymphoreticular neoplasm	3.88e-11		-1.484	266	157	109	ABCA1(-3.97),ACTB(+2.25),ADAM19(+2.33),ADAMTS17(-2.35),ADCY5(-2.07),AGAP5 (includes others)(+7.56),AHNAK(-8.15),AKIRIN2(+2.89),ALPP(-7.9),AMOTL1(+2.45),ANGPT1(+3.16),ANK2(-2.75),ANKRD40(+2.1),ANO9(-2.59),ANOS1(+3.18),AP3M1(+2.05),APOBEC3B(-6.81),ASMTL-AS1(-2.43),ATP1B1(+2.14),ATP6V1A(+2.2),AXIN2(-2.33),AZIN1(+2.36),BAK1(+2.3),BCL6(-3.48),BIRC5(+2.55),BMP1(-3.01),BNC2(-2.02),BOC(-5.02),BST2(-2.56)…
Cancer,Endocrine System Disorders,Organismal Injury and Abnormalities	Nonpituitary endocrine tumor	4.85e-11		-1.961	674	404	270	ABCA1(-3.97),ABCE1(+2.14),ABHD17C(+2.16),ACLY(+2.14),ACOT7(+2.21),ACSL1(+2.63),ACTG1(+2.52),ACTG2(+3.2),ACTR2(+2.8),ADAM19(+2.33),ADAMTS17(-2.35),ADCY5(-2.07),ADCY6(-3.49),ADD2(+2.04),ADRA2A(-5.09),AFAP1(+2.01),AGAP5 (includes others)(+7.56),AGRN(-2.19),AHNAK(-8.15),AK4(+3.42),AKIRIN2(+2.89),ALCAM(-2.15),ALDH1A3(+2.38),ALKBH5(+2.36),ALPP(-7.9),AMOTL1(+2.45),ANGPT1(+3.16),ANK2(-2.75),ANKRD12(-2.25…
Cancer,Gastrointestinal Disease,Hepatic System Disease,Organismal Injury and Abnormalities	Liver tumor	6.48e-11		-0.246	434	255	179	ABCA1(-3.97),ACLY(+2.14),ACOT7(+2.21),ACSL1(+2.63),ACTB(+2.25),ACTG1(+2.52),ACTG2(+3.2),ACTR2(+2.8),ADAM19(+2.33),ADAMTS17(-2.35),ADCY5(-2.07),ADH5(+2.05),ADRA2A(-5.09),AGAP5 (includes others)(+7.56),AGRN(-2.19),AHNAK(-8.15),ALCAM(-2.15),ALDH1A3(+2.38),ALPP(-7.9),AMIGO2(+3.05),ANGPT1(+3.16),ANK2(-2.75),ANKRD12(-2.25),ANO9(-2.59),ANP32E(+2.43),ANXA3(+3.02),ARC(+5.0),ARF1(+2.23),ARMH4(-2.11),ASAH1(…
Cancer,Organismal Injury and Abnormalities	Secondary tumor	6.85e-11		0.675	119	82	37	ABCA1(-3.97),ACTB(+2.25),ADM(+2.35),ADRA2A(-5.09),AKIRIN2(+2.89),ALCAM(-2.15),ASAH1(+2.13),AXIN2(-2.33),BEX1(+2.53),BHLHE41(+2.9),BIRC5(+2.55),CALD1(+2.45),CARD11(+2.3),CASP3(+2.58),CAV1(+4.16),CBR1(+3.54),CCDC80(+2.04),CCN1(+2.92),CDK5RAP3(-2.12),CDKN1A(+2.42),CEBPA(+2.28),COLEC12(-3.08),CYP19A1(-2.43),CYP26A1(-7.89),DGCR6L(+2.05),DOCK4(+2.16),DUSP6(+8.73),EIF4EBP1(+2.27),ENPP2(-2.23),ETV1(+2.32…
Cellular Development,Cellular Growth and Proliferation,Nervous System Development and Function,Tissue Development	Development of neurons	7.52e-11		0.449	104	69	35	ACTB(+2.25),ADAM19(+2.33),ADD2(+2.04),AGRN(-2.19),AMIGO2(+3.05),ANGPT1(+3.16),ARHGEF25(-2.7),B4GALT6(+2.14),BOC(-5.02),BTG2(+3.83),CACNA2D2(-2.22),CALD1(+2.45),CASP3(+2.58),CAV1(+4.16),CBLN1(+3.43),CCN1(+2.92),CDC42(+2.38),CDKN1A(+2.42),CYP19A1(-2.43),DAB1(+2.15),DACT1(+8.89),DDAH1(+2.7),DPYSL5(+2.45),ECEL1(-2.92),EFHD1(+2.75),EIF4EBP1(+2.27),EIF4EBP2(+2.42),ENC1(+3.96),ETV4(+3.49),FBXO45(+2.04),…
Cancer,Organismal Injury and Abnormalities	Neoplasia of cells	9.95e-11		0.148	448	266	182	ABCA1(-3.97),ACOXL(-4.13),ACTB(+2.25),ACTG1(+2.52),ADAM19(+2.33),ADAMTS17(-2.35),ADCY5(-2.07),ADD2(+2.04),AGAP5 (includes others)(+7.56),AHNAK(-8.15),AKIRIN2(+2.89),ALCAM(-2.15),ALDH1A3(+2.38),ALPP(-7.9),AMOTL1(+2.45),ANGPT1(+3.16),ANK2(-2.75),ANKRD12(-2.25),ANKRD40(+2.1),ANO9(-2.59),ANOS1(+3.18),AP3M1(+2.05),APOBEC3B(-6.81),ARC(+5.0),ASAH1(+2.13),ASMTL-AS1(-2.43),ASNS(+2.58),ATF5(+2.35),ATP11A(-…
Cancer,Organismal Injury and Abnormalities	Lymphatic system tumor	1.05e-10		-1.297	199	134	65	ACTB(+2.25),ACTG1(+2.52),ADAM19(+2.33),ADD2(+2.04),AHNAK(-8.15),AMOTL1(+2.45),ANK2(-2.75),ANKRD40(+2.1),ANOS1(+3.18),APOBEC3B(-6.81),ASMTL-AS1(-2.43),ATP11A(-2.16),ATP1B1(+2.14),BAK1(+2.3),BCL6(-3.48),BIRC5(+2.55),BNC2(-2.02),BST2(-2.56),BTG2(+3.83),C5orf22(+2.09),CACNB3(-2.56),CALCRL(-3.11),CALD1(+2.45),CARD11(+2.3),CASP3(+2.58),CAV1(+4.16),CAV2(+2.63),CCN1(+2.92),CCNA2(+2.63),CD83(+2.01),CDC123…
Cancer,Endocrine System Disorders,Organismal Injury and Abnormalities	Endocrine gland tumor	1.2e-10		-1.564	675	405	270	ABCA1(-3.97),ABCE1(+2.14),ABHD17C(+2.16),ACLY(+2.14),ACOT7(+2.21),ACSL1(+2.63),ACTG1(+2.52),ACTG2(+3.2),ACTR2(+2.8),ADAM19(+2.33),ADAMTS17(-2.35),ADCY5(-2.07),ADCY6(-3.49),ADD2(+2.04),ADRA2A(-5.09),AFAP1(+2.01),AGAP5 (includes others)(+7.56),AGRN(-2.19),AHNAK(-8.15),AK4(+3.42),AKIRIN2(+2.89),ALCAM(-2.15),ALDH1A3(+2.38),ALKBH5(+2.36),ALPP(-7.9),AMOTL1(+2.45),ANGPT1(+3.16),ANK2(-2.75),ANKRD12(-2.25…
Neurological Disease	Movement Disorders	1.2e-10		1.029	130	93	37	ABCA1(-3.97),ACTB(+2.25),ADCY5(-2.07),ADRA2A(-5.09),AGRN(-2.19),ARPP19(+2.22),ASAH1(+2.13),ATP1B1(+2.14),ATP6V1A(+2.2),BCL6(-3.48),CA11(-2.32),CAB39(+2.05),CACNA2D2(-2.22),CACNB3(-2.56),CALB1(+3.0),CASP3(+2.58),CAV1(+4.16),CBLN1(+3.43),CDR1(+2.07),CHCHD2(+46.2),CHRM2(-2.69),COL13A1(-2.06),CPT1B(-2.45),CTSV(-2.37),CYCS(+2.24),CYP19A1(-2.43),DAB1(+2.15),DRD4(-2.27),DUSP5(+7.36),EEF1A2(+2.42),ERRFI1…
Cancer,Gastrointestinal Disease,Organismal Injury and Abnormalities	Digestive organ tumor	1.3e-10		-1.254	776	476	300	ABCA1(-3.97),ABCE1(+2.14),ABHD4(+3.54),ACBD6(-2.65),ACLY(+2.14),ACOT7(+2.21),ACOXL(-4.13),ACSL1(+2.63),ACTB(+2.25),ACTG1(+2.52),ACTG2(+3.2),ACTR2(+2.8),ADAM19(+2.33),ADAMTS17(-2.35),ADCY5(-2.07),ADCY6(-3.49),ADD2(+2.04),ADH5(+2.05),ADM(+2.35),ADRA2A(-5.09),AFAP1(+2.01),AGAP5 (includes others)(+7.56),AGRN(-2.19),AHNAK(-8.15),ALCAM(-2.15),ALDH1A3(+2.38),ALKBH5(+2.36),ALPP(-7.9),AMIGO2(+3.05),AMOTL1…
Cell Death and Survival,Organismal Injury and Abnormalities	Cell death of epithelial cells	1.46e-10		-0.004	71	52	19	ALDH3B1(-2.77),AMOTL1(+2.45),APOBEC3B(-6.81),BAK1(+2.3),BCL6(-3.48),BIRC5(+2.55),CALB1(+3.0),CASP3(+2.58),CDC42(+2.38),CDKN1A(+2.42),CEBPA(+2.28),CEBPB(+2.02),CTH(+2.05),CYCS(+2.24),CYP19A1(-2.43),FAAH(-2.01),FGF19(+2.41),FGFR1(-2.13),FKBP4(+2.72),FOS(+4.1),GADD45A(+2.88),GADD45B(+2.89),HK1(+2.07),HMGB1(+2.05),IER3(+5.63),IGFBP3(-2.42),IGFBP5(-3.14),IL17RD(+3.94),IL6R(+2.57),JUN(+3.01),KCNQ1OT1(-…
Cancer,Endocrine System Disorders,Organismal Injury and Abnormalities	Thyroid cancer	1.49e-10			665	400	265	ABCA1(-3.97),ABCE1(+2.14),ABHD17C(+2.16),ACLY(+2.14),ACOT7(+2.21),ACSL1(+2.63),ACTG1(+2.52),ACTG2(+3.2),ACTR2(+2.8),ADAM19(+2.33),ADAMTS17(-2.35),ADCY5(-2.07),ADCY6(-3.49),ADD2(+2.04),ADRA2A(-5.09),AFAP1(+2.01),AGAP5 (includes others)(+7.56),AGRN(-2.19),AHNAK(-8.15),AK4(+3.42),AKIRIN2(+2.89),ALCAM(-2.15),ALDH1A3(+2.38),ALKBH5(+2.36),ALPP(-7.9),AMOTL1(+2.45),ANGPT1(+3.16),ANK2(-2.75),ANKRD12(-2.25…
Cancer,Organismal Injury and Abnormalities	Neck neoplasm	1.54e-10			672	402	270	ABCA1(-3.97),ABCE1(+2.14),ABHD17C(+2.16),ACLY(+2.14),ACOT7(+2.21),ACSL1(+2.63),ACTG1(+2.52),ACTG2(+3.2),ACTR2(+2.8),ADAM19(+2.33),ADAMTS17(-2.35),ADCY5(-2.07),ADCY6(-3.49),ADD2(+2.04),ADRA2A(-5.09),AFAP1(+2.01),AGAP5 (includes others)(+7.56),AGRN(-2.19),AHNAK(-8.15),AK4(+3.42),AKIRIN2(+2.89),ALCAM(-2.15),ALDH1A3(+2.38),ALKBH5(+2.36),ALPP(-7.9),AMOTL1(+2.45),ANGPT1(+3.16),ANK2(-2.75),ANKRD12(-2.25…
Cancer,Endocrine System Disorders,Organismal Injury and Abnormalities	Endocrine cancer	1.58e-10			667	402	265	ABCA1(-3.97),ABCE1(+2.14),ABHD17C(+2.16),ACLY(+2.14),ACOT7(+2.21),ACSL1(+2.63),ACTG1(+2.52),ACTG2(+3.2),ACTR2(+2.8),ADAM19(+2.33),ADAMTS17(-2.35),ADCY5(-2.07),ADCY6(-3.49),ADD2(+2.04),ADRA2A(-5.09),AFAP1(+2.01),AGAP5 (includes others)(+7.56),AGRN(-2.19),AHNAK(-8.15),AK4(+3.42),AKIRIN2(+2.89),ALCAM(-2.15),ALDH1A3(+2.38),ALKBH5(+2.36),ALPP(-7.9),AMOTL1(+2.45),ANGPT1(+3.16),ANK2(-2.75),ANKRD12(-2.25…
Cancer,Endocrine System Disorders,Organismal Injury and Abnormalities	Thyroid gland tumor	1.7e-10			666	400	266	ABCA1(-3.97),ABCE1(+2.14),ABHD17C(+2.16),ACLY(+2.14),ACOT7(+2.21),ACSL1(+2.63),ACTG1(+2.52),ACTG2(+3.2),ACTR2(+2.8),ADAM19(+2.33),ADAMTS17(-2.35),ADCY5(-2.07),ADCY6(-3.49),ADD2(+2.04),ADRA2A(-5.09),AFAP1(+2.01),AGAP5 (includes others)(+7.56),AGRN(-2.19),AHNAK(-8.15),AK4(+3.42),AKIRIN2(+2.89),ALCAM(-2.15),ALDH1A3(+2.38),ALKBH5(+2.36),ALPP(-7.9),AMOTL1(+2.45),ANGPT1(+3.16),ANK2(-2.75),ANKRD12(-2.25…
Neurological Disease,Organismal Injury and Abnormalities,Psychological Disorders	Disorder of basal ganglia	1.78e-10		-0.105	96	79	17	ACTB(+2.25),ADCY5(-2.07),ADRA2A(-5.09),ARPP19(+2.22),ATP1B1(+2.14),ATP6V1A(+2.2),BCL6(-3.48),CA11(-2.32),CAB39(+2.05),CACNB3(-2.56),CALB1(+3.0),CASP3(+2.58),CAV1(+4.16),CDR1(+2.07),CHCHD2(+46.2),CHRM2(-2.69),CPT1B(-2.45),CYCS(+2.24),DRD4(-2.27),DUSP5(+7.36),EEF1A2(+2.42),ETV4(+3.49),ETV5(+5.15),FBL(+2.19),FGF13(+2.21),FKBP4(+2.72),FOS(+4.1),FTH1(+2.14),FTL(+2.07),GABRA2(+2.36),GABRA5(+2.1),GADD45…
Organismal Injury and Abnormalities	Benign lesion	2.24e-10		-0.928	114	80	34	ADRA2A(-5.09),AFAP1(+2.01),AGRN(-2.19),AHNAK(-8.15),ALCAM(-2.15),ANGPT1(+3.16),ANXA3(+3.02),AXIN2(-2.33),BAK1(+2.3),BIRC5(+2.55),CALB1(+3.0),CALCRL(-3.11),CAPN6(+2.53),CARD11(+2.3),CAV1(+4.16),CCDC80(+2.04),CCN1(+2.92),CDKN1A(+2.42),CEBPA(+2.28),CEBPB(+2.02),CHRM2(-2.69),CLDN11(+2.48),COL13A1(-2.06),COL1A1(-3.03),COL21A1(-2.58),COL6A1(-2.24),COL7A1(-3.04),CYP19A1(-2.43),DACT1(+8.89),DHRS3(-2.42),…
Cancer,Organismal Injury and Abnormalities	Head and neck carcinoma	2.34e-10			694	420	274	ABCA1(-3.97),ABCE1(+2.14),ABHD17C(+2.16),ACLY(+2.14),ACOT7(+2.21),ACOXL(-4.13),ACSL1(+2.63),ACTG1(+2.52),ACTG2(+3.2),ACTR2(+2.8),ADAM19(+2.33),ADAMTS17(-2.35),ADCY5(-2.07),ADCY6(-3.49),ADD2(+2.04),ADRA2A(-5.09),AFAP1(+2.01),AGAP5 (includes others)(+7.56),AGRN(-2.19),AHNAK(-8.15),AK4(+3.42),AKIRIN2(+2.89),ALCAM(-2.15),ALDH1A3(+2.38),ALKBH5(+2.36),ALPP(-7.9),AMOTL1(+2.45),ANGPT1(+3.16),ANK2(-2.75),…
Cancer,Endocrine System Disorders,Organismal Injury and Abnormalities	Endocrine carcinoma	2.4e-10			665	401	264	ABCA1(-3.97),ABCE1(+2.14),ABHD17C(+2.16),ACLY(+2.14),ACOT7(+2.21),ACSL1(+2.63),ACTG1(+2.52),ACTG2(+3.2),ACTR2(+2.8),ADAM19(+2.33),ADAMTS17(-2.35),ADCY5(-2.07),ADCY6(-3.49),ADD2(+2.04),ADRA2A(-5.09),AFAP1(+2.01),AGAP5 (includes others)(+7.56),AGRN(-2.19),AHNAK(-8.15),AK4(+3.42),AKIRIN2(+2.89),ALCAM(-2.15),ALDH1A3(+2.38),ALKBH5(+2.36),ALPP(-7.9),AMOTL1(+2.45),ANGPT1(+3.16),ANK2(-2.75),ANKRD12(-2.25…
Organismal Injury and Abnormalities	Hypertrophy	2.56e-10		-0.391	69	46	23	ABCA1(-3.97),ACTG2(+3.2),ADCY6(-3.49),ADM(+2.35),ADRA2A(-5.09),ANGPT1(+3.16),APLN(-2.19),BIRC5(+2.55),CACNB3(-2.56),CAV1(+4.16),CDKN1A(+2.42),CEBPB(+2.02),COL1A1(-3.03),CTSV(-2.37),CYP19A1(-2.43),DACT1(+8.89),DUSP5(+7.36),ECM1(-3.09),EIF4EBP1(+2.27),FGFR3(-2.17),FKBP1A(+2.03),FST(-2.48),GPX3(+2.46),GUCY2C(-2.81),H2AFZ(+2.27),HMGB1(+2.05),HPRT1(+2.14),HSPG2(-2.12),IER3(+5.63),IL6R(+2.57),INPP5F(-3…
Cardiovascular Disease,Cardiovascular System Development and Function,Organ Morphology,Organismal Development,Organismal Injury and Abnormalities	Abnormal morphology of heart	2.83e-10			94	63	31	ABCA1(-3.97),ACSL1(+2.63),ACTG2(+3.2),ADAM19(+2.33),ADCY5(-2.07),ADCY6(-3.49),ADM(+2.35),ADRA2A(-5.09),ANGPT1(+3.16),ANK2(-2.75),APLN(-2.19),BCL6(-3.48),BIRC5(+2.55),CACNB3(-2.56),CALCRL(-3.11),CASP3(+2.58),CAV1(+4.16),CDKN1A(+2.42),CHRM2(-2.69),CTSV(-2.37),CYP19A1(-2.43),CYP26A1(-7.89),DACT1(+8.89),DHRS3(-2.42),DUSP5(+7.36),EIF4EBP1(+2.27),FAT4(-3.31),FGF19(+2.41),FGFR1(-2.13),FGFRL1(+2.22),FKBP…
Cardiovascular System Development and Function,Organismal Development	Vasculogenesis	3.11e-10		0.962	99	65	34	ADM(+2.35),ADRA2A(-5.09),ALCAM(-2.15),AMIGO2(+3.05),ANGPT1(+3.16),APLN(-2.19),BIRC5(+2.55),CASP3(+2.58),CAV1(+4.16),CAV2(+2.63),CCN1(+2.92),CDC42(+2.38),CDKN1A(+2.42),COL13A1(-2.06),COL1A1(-3.03),CTH(+2.05),CXXC5(+2.25),CYCS(+2.24),DDAH1(+2.7),DLL1(-3.71),ECM1(-3.09),ENPP2(-2.23),ETS1(+4.31),FGF13(+2.21),FGFR1(-2.13),FGFR3(-2.17),FOS(+4.1),GADD45A(+2.88),GAS6(-2.16),GPC3(-2.16),GSTM1(+17.17),HEY1…
Cancer,Endocrine System Disorders,Organismal Injury and Abnormalities	Thyroid carcinoma	3.8e-10			662	398	264	ABCA1(-3.97),ABCE1(+2.14),ABHD17C(+2.16),ACLY(+2.14),ACOT7(+2.21),ACSL1(+2.63),ACTG1(+2.52),ACTG2(+3.2),ACTR2(+2.8),ADAM19(+2.33),ADAMTS17(-2.35),ADCY5(-2.07),ADCY6(-3.49),ADD2(+2.04),ADRA2A(-5.09),AFAP1(+2.01),AGAP5 (includes others)(+7.56),AGRN(-2.19),AHNAK(-8.15),AK4(+3.42),AKIRIN2(+2.89),ALCAM(-2.15),ALDH1A3(+2.38),ALKBH5(+2.36),ALPP(-7.9),AMOTL1(+2.45),ANGPT1(+3.16),ANK2(-2.75),ANKRD12(-2.25…
Cardiovascular System Development and Function,Organ Morphology,Organismal Development	Morphology of heart	6.33e-10			98	67	31	ABCA1(-3.97),ACSL1(+2.63),ACTG2(+3.2),ADAM19(+2.33),ADCY5(-2.07),ADCY6(-3.49),ADM(+2.35),ADRA2A(-5.09),ANGPT1(+3.16),ANK2(-2.75),APLN(-2.19),BCL6(-3.48),BIRC5(+2.55),CACNB3(-2.56),CALCRL(-3.11),CASP3(+2.58),CAV1(+4.16),CCNA2(+2.63),CDKN1A(+2.42),CHRM2(-2.69),CTSV(-2.37),CYP19A1(-2.43),CYP26A1(-7.89),DACT1(+8.89),DHRS3(-2.42),DUSP5(+7.36),DUSP6(+8.73),EIF4EBP1(+2.27),FAT4(-3.31),FGF19(+2.41),FGFR1…
Hereditary Disorder,Neurological Disease,Organismal Injury and Abnormalities	Familial encephalopathy	6.79e-10			135	99	36	ABCA1(-3.97),ACSL1(+2.63),ACTB(+2.25),ADA2(+3.24),ADCY5(-2.07),ADM(+2.35),ADRA2A(-5.09),ANOS1(+3.18),ARF1(+2.23),ARPP19(+2.22),ASAH1(+2.13),ASNS(+2.58),ATP1B1(+2.14),ATP6V1A(+2.2),AUTS2(-2.28),BCL6(-3.48),CA11(-2.32),CAB39(+2.05),CACNA2D2(-2.22),CACNB3(-2.56),CALB1(+3.0),CASP3(+2.58),CAV1(+4.16),CDR1(+2.07),CHCHD2(+46.2),CHRM2(-2.69),CPT1B(-2.45),CRB2(-4.07),CYCS(+2.24),DLL1(-3.71),DNAJC15(-2.03)…
Cancer,Hematological Disease,Immunological Disease,Organismal Injury and Abnormalities	Leukemia	6.95e-10		-0.817	208	122	86	ABCA1(-3.97),ACTB(+2.25),ACTG1(+2.52),ADCY5(-2.07),ADD2(+2.04),AGAP5 (includes others)(+7.56),AHNAK(-8.15),AKIRIN2(+2.89),ALPP(-7.9),ANGPT1(+3.16),ANK2(-2.75),ANO9(-2.59),AP3M1(+2.05),ATP11A(-2.16),ATP1B1(+2.14),ATP6V1A(+2.2),AXIN2(-2.33),AZIN1(+2.36),BAK1(+2.3),BCL6(-3.48),BIRC5(+2.55),BNC2(-2.02),BOC(-5.02),BTG2(+3.83),CACNB3(-2.56),CADM2(-2.27),CALCRL(-3.11),CARD11(+2.3),CCDC40(-2.0),CCNA2(+2.…
Cancer,Organismal Injury and Abnormalities	Neoplasia of tumor cell lines	7.53e-10		0.9	59	35	24	ABCA1(-3.97),AKIRIN2(+2.89),ALCAM(-2.15),ALDH1A3(+2.38),ASAH1(+2.13),AXIN2(-2.33),CASP3(+2.58),CAV1(+4.16),CCN1(+2.92),CDKN1A(+2.42),CR1L(-2.51),CYP26A1(-7.89),ENPP2(-2.23),ETS1(+4.31),FABP5(+2.55),FGFR3(-2.17),FOS(+4.1),FSCN1(+2.66),HNRNPAB(+2.05),IL17RB(-2.03),IRX1(-18.0),KRT8(+2.17),LAMA5(-2.42),MAP2K3(+2.26),MFGE8(-2.18),MMP9(+3.04),MUC1(-3.04),MUC16(-5.22),MUC4(-2.05),MYB(-3.73),MYC(+3.04),N…
Cancer,Organismal Injury and Abnormalities,Reproductive System Disease	Progesterone receptor-negative breast cancer	7.54e-10			33	23	10	BCL6(-3.48),BIRC5(+2.55),CAV1(+4.16),CDKN1A(+2.42),CEBPA(+2.28),CYP19A1(-2.43),ETS1(+4.31),ETV1(+2.32),FGFR1(-2.13),FGFR3(-2.17),FOS(+4.1),FSCN1(+2.66),HPN(-2.17),HSP90AA1(+2.01),IGFBP3(-2.42),JUN(+3.01),MMP9(+3.04),MUC1(-3.04),MUC4(-2.05),MYB(-3.73),MYC(+3.04),NQO1(+3.4),SPP1(+4.22),TGFA(+2.4),TGFBR2(+2.16),TIMP3(-2.5),TP53(+2.48),TUBA1C(+2.49),TUBB(+2.15),TUBB2A(+2.18),TUBB3(+2.05),TUBB4A(+2.14…
Cancer,Organismal Injury and Abnormalities,Renal and Urological Disease	Urinary tract tumor	7.54e-10		-0.365	208	123	85	ACOT7(+2.21),ACTB(+2.25),ADAM19(+2.33),ADCY6(-3.49),ADM(+2.35),AHNAK(-8.15),AMIGO2(+3.05),ANK2(-2.75),ANKRD12(-2.25),ANKRD40(+2.1),APOBEC3B(-6.81),ASMTL-AS1(-2.43),ASNS(+2.58),ATP1B1(+2.14),AUTS2(-2.28),AXIN2(-2.33),BIRC5(+2.55),BMP1(-3.01),BTG2(+3.83),CACNA2D2(-2.22),CADM2(-2.27),CALB1(+3.0),CALCRL(-3.11),CALD1(+2.45),CAP1(+2.12),CAPN6(+2.53),CARD11(+2.3),CASP3(+2.58),CAV1(+4.16),CCDC40(-2.0),CD…
Embryonic Development,Organismal Development	Development of body trunk	8.47e-10		0.559	136	87	49	ABCA1(-3.97),ACTG1(+2.52),ADAM19(+2.33),ADM(+2.35),AFAP1(+2.01),ALDH1A3(+2.38),ANGPT1(+3.16),APLN(-2.19),ASAH1(+2.13),BAK1(+2.3),BIRC5(+2.55),CALCRL(-3.11),CASP3(+2.58),CAV1(+4.16),CAV2(+2.63),CCDC40(-2.0),CCN1(+2.92),CCNA2(+2.63),CD83(+2.01),CDC42(+2.38),CDKN1A(+2.42),CEBPA(+2.28),CEBPB(+2.02),CER1(+5.69),CISH(+2.9),CRELD1(-2.1),CUZD1(-17.91),CYCS(+2.24),CYP19A1(-2.43),CYP26A1(-7.89),DHRS3(-2.42…
Cancer,Organismal Injury and Abnormalities	Breast or pancreatic cancer	8.51e-10		-0.89	400	227	173	ABCA1(-3.97),ACLY(+2.14),ACOXL(-4.13),ACTG1(+2.52),ACTR2(+2.8),ADAM19(+2.33),ADAMTS17(-2.35),ADCY6(-3.49),ADD2(+2.04),ADRA2A(-5.09),AHNAK(-8.15),ALCAM(-2.15),ALDH1A3(+2.38),ALPP(-7.9),AMOTL1(+2.45),ANGPT1(+3.16),ANK2(-2.75),ANKRD12(-2.25),ANP32E(+2.43),ANXA3(+3.02),APOBEC3B(-6.81),ARF4(+2.39),ARHGAP19(+2.0),ARMT1(+2.17),ATP11A(-2.16),AXIN2(-2.33),BAK1(+2.3),BCL6(-3.48),BEX1(+2.53),BIRC5(+2.55),BM…
Cancer,Organismal Injury and Abnormalities	Abdominal cancer	8.8e-10		-0.687	800	492	308	ABCA1(-3.97),ABCE1(+2.14),ABHD4(+3.54),ACBD6(-2.65),ACLY(+2.14),ACOT7(+2.21),ACOXL(-4.13),ACSL1(+2.63),ACTB(+2.25),ACTG1(+2.52),ACTG2(+3.2),ACTR2(+2.8),ADAM19(+2.33),ADAMTS17(-2.35),ADCY5(-2.07),ADCY6(-3.49),ADD2(+2.04),ADH5(+2.05),ADM(+2.35),ADRA2A(-5.09),AFAP1(+2.01),AGAP5 (includes others)(+7.56),AGRN(-2.19),AHNAK(-8.15),ALCAM(-2.15),ALDH1A3(+2.38),ALKBH5(+2.36),ALPP(-7.9),AMIGO2(+3.05),AMOTL1…
Cardiovascular Disease,Cardiovascular System Development and Function	Abnormal morphology of cardiovascular system	9.58e-10			103	68	35	ABCA1(-3.97),ACSL1(+2.63),ACTG2(+3.2),ADAM19(+2.33),ADCY5(-2.07),ADCY6(-3.49),ADM(+2.35),ADRA2A(-5.09),ANGPT1(+3.16),ANK2(-2.75),APLN(-2.19),BCL6(-3.48),BIRC5(+2.55),BMP1(-3.01),CACNB3(-2.56),CALCRL(-3.11),CASP3(+2.58),CAV1(+4.16),CDKN1A(+2.42),CHRM2(-2.69),CTSV(-2.37),CYP19A1(-2.43),CYP26A1(-7.89),DACT1(+8.89),DDAH1(+2.7),DHRS3(-2.42),DUSP5(+7.36),EIF4EBP1(+2.27),ENPP2(-2.23),FAT4(-3.31),FGF19(+…
Cancer,Cellular Development,Cellular Growth and Proliferation,Organismal Injury and Abnormalities,Tumor Morphology	Proliferation of tumor cells	9.98e-10		0.713	64	41	23	ACLY(+2.14),ANK2(-2.75),BAMBI(+2.39),BIRC5(+2.55),BTG2(+3.83),CACNA2D2(-2.22),CASP3(+2.58),CAV1(+4.16),CBX1(+2.0),CCN1(+2.92),CDKN1A(+2.42),CTSV(-2.37),CYP19A1(-2.43),DOCK4(+2.16),EIF4EBP1(+2.27),FGF19(+2.41),FGFR1(-2.13),FGFR3(-2.17),FOS(+4.1),FOSL1(+2.64),FST(-2.48),GAS6(-2.16),GPC3(-2.16),HMGB1(+2.05),HMGB3(+2.23),HPN(-2.17),HSPG2(-2.12),ID3(+2.05),IGFBP3(-2.42),IGFBP5(-3.14),IL6R(+2.57),JUN(+…
Cancer,Hematological Disease,Immunological Disease,Organismal Injury and Abnormalities	Lymphocytic cancer	1.08e-09		-1.524	186	124	62	ACTG1(+2.52),ADAM19(+2.33),ADD2(+2.04),AHNAK(-8.15),AMOTL1(+2.45),ANK2(-2.75),ANKRD40(+2.1),ANOS1(+3.18),APOBEC3B(-6.81),ASMTL-AS1(-2.43),ATP11A(-2.16),ATP1B1(+2.14),BAK1(+2.3),BCL6(-3.48),BIRC5(+2.55),BNC2(-2.02),BST2(-2.56),BTG2(+3.83),C5orf22(+2.09),CACNB3(-2.56),CALCRL(-3.11),CALD1(+2.45),CARD11(+2.3),CASP3(+2.58),CAV1(+4.16),CAV2(+2.63),CCN1(+2.92),CCNA2(+2.63),CDC123(+2.39),CDKN1A(+2.42),CE…
Cell Death and Survival	Apoptosis of tumor cell lines	1.09e-09		-0.366	144	100	44	ABCE1(+2.14),ADM(+2.35),ALCAM(-2.15),ASNS(+2.58),ATF5(+2.35),BAK1(+2.3),BCL6(-3.48),BIRC5(+2.55),BTG2(+3.83),CACNA2D2(-2.22),CALB1(+3.0),CAPN6(+2.53),CASP3(+2.58),CAV1(+4.16),CCDC80(+2.04),CCN1(+2.92),CCT2(+2.04),CDC42(+2.38),CDKN1A(+2.42),CEBPA(+2.28),CEBPB(+2.02),CES1(-6.02),CKS2(+3.17),CNN2(+2.67),COL1A1(-3.03),CTH(+2.05),CYCS(+2.24),CYP26A1(-7.89),DESI2(+2.04),DLL1(-3.71),DNAJC15(-2.03),EBF4(…
Cancer,Organismal Injury and Abnormalities	Lymphoid cancer	1.25e-09		-1.479	192	127	65	ACTG1(+2.52),ADAM19(+2.33),ADD2(+2.04),AHNAK(-8.15),AMOTL1(+2.45),ANK2(-2.75),ANKRD40(+2.1),ANOS1(+3.18),APOBEC3B(-6.81),ASMTL-AS1(-2.43),ATP11A(-2.16),ATP1B1(+2.14),BAK1(+2.3),BCL6(-3.48),BIRC5(+2.55),BNC2(-2.02),BST2(-2.56),BTG2(+3.83),C5orf22(+2.09),CACNB3(-2.56),CALCRL(-3.11),CALD1(+2.45),CARD11(+2.3),CASP3(+2.58),CAV1(+4.16),CAV2(+2.63),CCN1(+2.92),CCNA2(+2.63),CDC123(+2.39),CDKN1A(+2.42),CE…
Cancer,Organismal Injury and Abnormalities,Renal and Urological Disease	Urinary tract cancer	1.27e-09		-0.437	203	118	85	ACOT7(+2.21),ACTB(+2.25),ADAM19(+2.33),ADCY6(-3.49),ADM(+2.35),AHNAK(-8.15),AMIGO2(+3.05),ANK2(-2.75),ANKRD12(-2.25),ANKRD40(+2.1),APOBEC3B(-6.81),ASMTL-AS1(-2.43),ASNS(+2.58),ATP1B1(+2.14),AUTS2(-2.28),AXIN2(-2.33),BIRC5(+2.55),BMP1(-3.01),BTG2(+3.83),CACNA2D2(-2.22),CADM2(-2.27),CALB1(+3.0),CALCRL(-3.11),CALD1(+2.45),CAP1(+2.12),CAPN6(+2.53),CARD11(+2.3),CASP3(+2.58),CAV1(+4.16),CCDC40(-2.0),CD…
Cancer,Organismal Injury and Abnormalities,Reproductive System Disease	Breast or ovarian cancer	1.54e-09		-0.585	305	182	123	ABCA1(-3.97),ACTG1(+2.52),ACTR2(+2.8),ADAM19(+2.33),ADCY6(-3.49),ADD2(+2.04),ALCAM(-2.15),ALDH1A3(+2.38),ALPP(-7.9),AMOTL1(+2.45),ANGPT1(+3.16),ANK2(-2.75),ANKRD12(-2.25),ANXA3(+3.02),APOBEC3B(-6.81),ARF4(+2.39),ARHGAP19(+2.0),ARMT1(+2.17),AXIN2(-2.33),BAK1(+2.3),BCL6(-3.48),BEX1(+2.53),BIRC5(+2.55),BMP1(-3.01),BNIPL(-2.86),BTG2(+3.83),BTLA(-3.71),CACNA2D2(-2.22),CALD1(+2.45),CAPN6(+2.53),CASP3(+…
Cancer,Organismal Injury and Abnormalities,Reproductive System Disease	Hormone receptor negative breast cancer	1.66e-09			32	22	10	BCL6(-3.48),BIRC5(+2.55),CAV1(+4.16),CDKN1A(+2.42),CEBPA(+2.28),CYP19A1(-2.43),ETS1(+4.31),ETV1(+2.32),FGFR1(-2.13),FGFR3(-2.17),FOS(+4.1),HPN(-2.17),HSP90AA1(+2.01),IGFBP3(-2.42),JUN(+3.01),MMP9(+3.04),MUC1(-3.04),MUC4(-2.05),MYB(-3.73),MYC(+3.04),NQO1(+3.4),SPP1(+4.22),TGFA(+2.4),TGFBR2(+2.16),TIMP3(-2.5),TP53(+2.48),TUBA1C(+2.49),TUBB(+2.15),TUBB2A(+2.18),TUBB3(+2.05),TUBB4A(+2.14),TUBE1(+2.76)
Cellular Development,Cellular Growth and Proliferation	Cell proliferation of breast cancer cell lines	1.73e-09		1.512	69	52	17	ACTB(+2.25),ARF1(+2.23),ASAH1(+2.13),BIRC5(+2.55),BTG2(+3.83),CASP3(+2.58),CAV1(+4.16),CCN1(+2.92),CDK3(-2.4),CDKN1A(+2.42),CEBPA(+2.28),CEBPB(+2.02),CISD1(+2.04),CKS2(+3.17),CNOT6L(+2.43),CUZD1(-17.91),CYP19A1(-2.43),CYP26A1(-7.89),DUSP5(+7.36),DUSP6(+8.73),EIF4EBP1(+2.27),ETS1(+4.31),FABP5(+2.55),FGF19(+2.41),FGFR1(-2.13),FOS(+4.1),FOSL1(+2.64),FRMD6(+2.04),H2AFZ(+2.27),HMGA1(+2.35),IER3(+5.63)…
Cancer,Organismal Injury and Abnormalities	Liquid tumor	1.87e-09		-1.529	216	125	91	ABCA1(-3.97),ACTB(+2.25),ACTG1(+2.52),ADAMTS17(-2.35),ADCY5(-2.07),ADD2(+2.04),AGAP5 (includes others)(+7.56),AHNAK(-8.15),AKIRIN2(+2.89),ALPP(-7.9),ANGPT1(+3.16),ANK2(-2.75),ANO9(-2.59),AP3M1(+2.05),ATP11A(-2.16),ATP1B1(+2.14),ATP6V1A(+2.2),AXIN2(-2.33),AZIN1(+2.36),BAK1(+2.3),BCL6(-3.48),BIRC5(+2.55),BMP1(-3.01),BNC2(-2.02),BOC(-5.02),BTG2(+3.83),CACNB3(-2.56),CADM2(-2.27),CALCRL(-3.11),CARD11(…
Nervous System Development and Function	Morphology of nervous system	2.04e-09			115	61	54	AGRN(-2.19),ARC(+5.0),BAK1(+2.3),BTG2(+3.83),CACNA2D2(-2.22),CACNB3(-2.56),CACNG8(-2.07),CALB1(+3.0),CASP3(+2.58),CAV1(+4.16),CBLN1(+3.43),CDC42(+2.38),CDKN1A(+2.42),CEBPB(+2.02),CHMP4B(+2.07),CKMT1A/CKMT1B(+2.36),COL13A1(-2.06),COL1A1(-3.03),CR1L(-2.51),CTSV(-2.37),CYP19A1(-2.43),CYP26A1(-7.89),DAB1(+2.15),DACT1(+8.89),DPYSL5(+2.45),ECEL1(-2.92),EIF4EBP2(+2.42),ENHO(+2.19),ETV1(+2.32),FAT3(-2.31…
Cardiovascular System Development and Function	Morphology of cardiovascular system	2.16e-09			110	73	37	ABCA1(-3.97),ACSL1(+2.63),ACTG2(+3.2),ADAM19(+2.33),ADCY5(-2.07),ADCY6(-3.49),ADM(+2.35),ADRA2A(-5.09),ANGPT1(+3.16),ANK2(-2.75),APLN(-2.19),BCL6(-3.48),BIRC5(+2.55),BMP1(-3.01),CACNB3(-2.56),CALCRL(-3.11),CASP3(+2.58),CAV1(+4.16),CCNA2(+2.63),CDKN1A(+2.42),CHRM2(-2.69),CTSV(-2.37),CYP19A1(-2.43),CYP26A1(-7.89),DACT1(+8.89),DDAH1(+2.7),DHRS3(-2.42),DUSP5(+7.36),DUSP6(+8.73),EIF4EBP1(+2.27),ENPP2(…
Organismal Development,Organismal Injury and Abnormalities	Abnormal morphology of thoracic cavity	2.2e-09			108	71	37	ABCA1(-3.97),ACSL1(+2.63),ACTG2(+3.2),ADAM19(+2.33),ADCY5(-2.07),ADCY6(-3.49),ADM(+2.35),ADRA2A(-5.09),ANGPT1(+3.16),ANK2(-2.75),APLN(-2.19),BCL6(-3.48),BIRC5(+2.55),CACNB3(-2.56),CALCRL(-3.11),CARD11(+2.3),CASP3(+2.58),CAV1(+4.16),CAV2(+2.63),CDKN1A(+2.42),CEBPA(+2.28),CHRM2(-2.69),CTSV(-2.37),CYP19A1(-2.43),CYP26A1(-7.89),DACT1(+8.89),DHRS3(-2.42),DUSP5(+7.36),EIF4EBP1(+2.27),ERRFI1(+3.27),ETS1…
Organismal Injury and Abnormalities,Renal and Urological Disease	Renal lesion	2.55e-09		-0.902	141	92	49	ACOT7(+2.21),ACTB(+2.25),ADAM19(+2.33),ADM(+2.35),AHNAK(-8.15),ANK2(-2.75),ASNS(+2.58),ATP1B1(+2.14),AXIN2(-2.33),BIRC5(+2.55),BTG2(+3.83),CADM2(-2.27),CALB1(+3.0),CALCRL(-3.11),CAP1(+2.12),CAV1(+4.16),CDKN1A(+2.42),CEBPA(+2.28),CMYA5(-2.76),DACT1(+8.89),DUSP6(+8.73),EEF1A2(+2.42),ETV4(+3.49),ETV5(+5.15),FAAH(-2.01),FABP5(+2.55),FAM169A(+2.19),FAM49A(+3.44),FAT3(-2.31),FAT4(-3.31),FEZ1(-2.0),FGF1…
Cancer,Hematological Disease,Immunological Disease,Organismal Injury and Abnormalities	Myeloid leukemia	2.71e-09		0.115	168	94	74	ABCA1(-3.97),ACTB(+2.25),ADCY5(-2.07),AGAP5 (includes others)(+7.56),AHNAK(-8.15),AKIRIN2(+2.89),ALPP(-7.9),ANGPT1(+3.16),ANK2(-2.75),ANO9(-2.59),AP3M1(+2.05),ATP1B1(+2.14),ATP6V1A(+2.2),AXIN2(-2.33),AZIN1(+2.36),BIRC5(+2.55),BNC2(-2.02),BOC(-5.02),BTG2(+3.83),CADM2(-2.27),CALCRL(-3.11),CCDC40(-2.0),CCNA2(+2.63),CDKN1A(+2.42),CEBPA(+2.28),CEBPB(+2.02),CNTNAP3(-3.75),COL6A1(-2.24),CPT1B(-2.45),CYC…
Cancer,Hematological Disease,Organismal Injury and Abnormalities	Lymphocytic neoplasm	2.73e-09		-1.524	189	126	63	ACTG1(+2.52),ADAM19(+2.33),ADD2(+2.04),AHNAK(-8.15),AMOTL1(+2.45),ANK2(-2.75),ANKRD40(+2.1),ANOS1(+3.18),APOBEC3B(-6.81),ASMTL-AS1(-2.43),ATP11A(-2.16),ATP1B1(+2.14),BAK1(+2.3),BCL6(-3.48),BIRC5(+2.55),BNC2(-2.02),BST2(-2.56),BTG2(+3.83),C5orf22(+2.09),CACNB3(-2.56),CALCRL(-3.11),CALD1(+2.45),CARD11(+2.3),CASP3(+2.58),CAV1(+4.16),CAV2(+2.63),CCN1(+2.92),CCNA2(+2.63),CDC123(+2.39),CDKN1A(+2.42),CE…
Organismal Development	Morphology of head	2.73e-09			118	56	62	ADRA2A(-5.09),ALDH1A3(+2.38),AXIN2(-2.33),BAK1(+2.3),BMP1(-3.01),BOC(-5.02),BTG2(+3.83),CACNA2D2(-2.22),CACNB3(-2.56),CACNG8(-2.07),CALB1(+3.0),CASP3(+2.58),CAV1(+4.16),CBLN1(+3.43),CDKN1A(+2.42),CEBPB(+2.02),CHMP4B(+2.07),CKMT1A/CKMT1B(+2.36),CLDN11(+2.48),COL1A1(-3.03),CR1L(-2.51),CRELD1(-2.1),CTSV(-2.37),CXXC5(+2.25),CYP19A1(-2.43),CYP26A1(-7.89),DAB1(+2.15),DHRS3(-2.42),DLL1(-3.71),EIF4EBP2(+…
Cancer,Organismal Injury and Abnormalities	Growth of malignant tumor	2.85e-09		0.61	62	41	21	ADM(+2.35),BAMBI(+2.39),BIRC5(+2.55),BST2(-2.56),BTG2(+3.83),CASP3(+2.58),CAV1(+4.16),CBX1(+2.0),CCN1(+2.92),CUZD1(-17.91),CYP19A1(-2.43),DOCK4(+2.16),EIF4EBP1(+2.27),FGF19(+2.41),FGFR1(-2.13),FGFR3(-2.17),FOS(+4.1),GAS6(-2.16),GPC3(-2.16),HMGB1(+2.05),HMGB3(+2.23),HPN(-2.17),HSPG2(-2.12),ID3(+2.05),IGFBP3(-2.42),IGFBP5(-3.14),IL6R(+2.57),JUN(+3.01),MAP2K3(+2.26),MMP9(+3.04),MSI2(-2.15),MUC1(-3.0…
Neurological Disease	Dyskinesia	3.24e-09			77	58	19	ACTB(+2.25),ADCY5(-2.07),ADRA2A(-5.09),ARPP19(+2.22),ATP1B1(+2.14),ATP6V1A(+2.2),BCL6(-3.48),CA11(-2.32),CAB39(+2.05),CACNB3(-2.56),CALB1(+3.0),CASP3(+2.58),CAV1(+4.16),CDR1(+2.07),CHRM2(-2.69),CPT1B(-2.45),CYCS(+2.24),DRD4(-2.27),DUSP5(+7.36),EEF1A2(+2.42),ETV4(+3.49),ETV5(+5.15),FBL(+2.19),FGF13(+2.21),FKBP4(+2.72),FOS(+4.1),GABRA2(+2.36),GABRA5(+2.1),GADD45A(+2.88),GHITM(+2.26),GPRC5C(-2.28),H…
Hereditary Disorder,Neurological Disease,Organismal Injury and Abnormalities,Psychological Disorders,Skeletal and Muscular Disorders	Huntington Disease	3.25e-09			72	55	17	ACTB(+2.25),ADCY5(-2.07),ADRA2A(-5.09),ARPP19(+2.22),ATP1B1(+2.14),ATP6V1A(+2.2),BCL6(-3.48),CA11(-2.32),CAB39(+2.05),CACNB3(-2.56),CALB1(+3.0),CASP3(+2.58),CDR1(+2.07),CHRM2(-2.69),CPT1B(-2.45),CYCS(+2.24),DRD4(-2.27),DUSP5(+7.36),EEF1A2(+2.42),ETV4(+3.49),ETV5(+5.15),FBL(+2.19),FGF13(+2.21),FKBP4(+2.72),FOS(+4.1),GABRA2(+2.36),GABRA5(+2.1),GADD45A(+2.88),GHITM(+2.26),GPRC5C(-2.28),HSP90AA1(+2.0…
Hematological Disease,Immunological Disease	Lymphoproliferative disorder	3.4e-09		-1.524	189	126	63	ACTG1(+2.52),ADAM19(+2.33),ADD2(+2.04),AHNAK(-8.15),AMOTL1(+2.45),ANK2(-2.75),ANKRD40(+2.1),ANOS1(+3.18),APOBEC3B(-6.81),ASMTL-AS1(-2.43),ATP11A(-2.16),ATP1B1(+2.14),BAK1(+2.3),BCL6(-3.48),BIRC5(+2.55),BNC2(-2.02),BST2(-2.56),BTG2(+3.83),C5orf22(+2.09),CACNB3(-2.56),CALCRL(-3.11),CALD1(+2.45),CARD11(+2.3),CASP3(+2.58),CAV1(+4.16),CAV2(+2.63),CCN1(+2.92),CCNA2(+2.63),CDC123(+2.39),CDKN1A(+2.42),CE…
Cardiovascular System Development and Function,Embryonic Development,Organ Development,Organismal Development,Tissue Development	Cardiogenesis	3.56e-09		1.441	71	49	22	ACTG1(+2.52),ADAM19(+2.33),ADM(+2.35),ANGPT1(+3.16),APLN(-2.19),CALCRL(-3.11),CASP3(+2.58),CAV1(+4.16),CCDC40(-2.0),CCN1(+2.92),CCNA2(+2.63),CDC42(+2.38),CDKN1A(+2.42),CRELD1(-2.1),CYCS(+2.24),CYP26A1(-7.89),DHRS3(-2.42),DLL1(-3.71),DUSP6(+8.73),FAT4(-3.31),FGF19(+2.41),FGFR1(-2.13),FGFRL1(+2.22),FKBP1A(+2.03),GPC3(-2.16),HEY1(+3.41),HSPG2(-2.12),ID3(+2.05),IL6R(+2.57),JUN(+3.01),KLF10(+2.01),KRT…
Cellular Growth and Proliferation	Colony formation	3.76e-09		0.373	79	60	19	BAMBI(+2.39),BCL6(-3.48),BIRC5(+2.55),CAV1(+4.16),CCN1(+2.92),CDC42(+2.38),CDK3(-2.4),CDKN1A(+2.42),CEBPA(+2.28),CEBPB(+2.02),CES1(-6.02),CKS2(+3.17),DDX3X(+2.31),DOCK4(+2.16),DUSP5(+7.36),DUSP6(+8.73),EIF4EBP1(+2.27),ETS1(+4.31),FGF19(+2.41),FGFR1(-2.13),FGFR3(-2.17),FOS(+4.1),FRMD6(+2.04),GADD45A(+2.88),GADD45B(+2.89),GADD45G(-2.34),GPC3(-2.16),HIST1H1D(+3.55),HMGA1(+2.35),HPN(-2.17),IGFBP3(-2.…
Cancer,Hematological Disease,Organismal Injury and Abnormalities	Hematologic cancer of cells	4.52e-09		-1.361	179	117	62	ACTG1(+2.52),ADAM19(+2.33),ADD2(+2.04),AHNAK(-8.15),AMOTL1(+2.45),ANK2(-2.75),ANKRD40(+2.1),ANOS1(+3.18),APOBEC3B(-6.81),ASMTL-AS1(-2.43),ATP11A(-2.16),ATP1B1(+2.14),BAK1(+2.3),BCL6(-3.48),BIRC5(+2.55),BNC2(-2.02),BST2(-2.56),BTG2(+3.83),C5orf22(+2.09),CACNB3(-2.56),CALCRL(-3.11),CALD1(+2.45),CARD11(+2.3),CASP3(+2.58),CAV1(+4.16),CAV2(+2.63),CCN1(+2.92),CCNA2(+2.63),CDC123(+2.39),CDKN1A(+2.42),CE…
Cancer,Hematological Disease,Organismal Injury and Abnormalities	Mature lymphocytic neoplasm	4.54e-09			158	104	54	ADAM19(+2.33),ADD2(+2.04),AHNAK(-8.15),AMOTL1(+2.45),ANK2(-2.75),ANKRD40(+2.1),ANOS1(+3.18),APOBEC3B(-6.81),ASMTL-AS1(-2.43),ATP1B1(+2.14),BAK1(+2.3),BCL6(-3.48),BIRC5(+2.55),BNC2(-2.02),BTG2(+3.83),C5orf22(+2.09),CALCRL(-3.11),CALD1(+2.45),CARD11(+2.3),CASP3(+2.58),CAV1(+4.16),CAV2(+2.63),CCN1(+2.92),CDC123(+2.39),CDKN1A(+2.42),CEBPA(+2.28),CEBPB(+2.02),CMYA5(-2.76),COL1A1(-3.03),COL6A1(-2.24),C…
Cancer,Hematological Disease,Immunological Disease,Organismal Injury and Abnormalities	Neoplasia of leukocytes	4.86e-09		-1.524	188	125	63	ACTG1(+2.52),ADAM19(+2.33),ADD2(+2.04),AHNAK(-8.15),AMOTL1(+2.45),ANK2(-2.75),ANKRD40(+2.1),ANOS1(+3.18),APOBEC3B(-6.81),ASMTL-AS1(-2.43),ATP11A(-2.16),ATP1B1(+2.14),BAK1(+2.3),BCL6(-3.48),BIRC5(+2.55),BNC2(-2.02),BST2(-2.56),BTG2(+3.83),C5orf22(+2.09),CACNB3(-2.56),CALCRL(-3.11),CALD1(+2.45),CARD11(+2.3),CASP3(+2.58),CAV1(+4.16),CAV2(+2.63),CCN1(+2.92),CCNA2(+2.63),CDC123(+2.39),CDKN1A(+2.42),CE…
Cancer,Organismal Injury and Abnormalities,Reproductive System Disease	HER2 negative hormone receptor negative breast cancer	5.8e-09			31	22	9	BCL6(-3.48),BIRC5(+2.55),CAV1(+4.16),CDKN1A(+2.42),CEBPA(+2.28),ETS1(+4.31),ETV1(+2.32),FGFR1(-2.13),FGFR3(-2.17),FOS(+4.1),HPN(-2.17),HSP90AA1(+2.01),IGFBP3(-2.42),JUN(+3.01),MMP9(+3.04),MUC1(-3.04),MUC4(-2.05),MYB(-3.73),MYC(+3.04),NQO1(+3.4),SPP1(+4.22),TGFA(+2.4),TGFBR2(+2.16),TIMP3(-2.5),TP53(+2.48),TUBA1C(+2.49),TUBB(+2.15),TUBB2A(+2.18),TUBB3(+2.05),TUBB4A(+2.14),TUBE1(+2.76)
Cell Death and Survival	Cell survival	5.91e-09	Increased	2.69	160	117	43	ABCA1(-3.97),ACLY(+2.14),ADH5(+2.05),ADM(+2.35),AGRN(-2.19),ALCAM(-2.15),AMIGO2(+3.05),ANGPT1(+3.16),APLN(-2.19),ASAH1(+2.13),ASNS(+2.58),ATF5(+2.35),BAK1(+2.3),BAMBI(+2.39),BCL6(-3.48),BIRC5(+2.55),BTG2(+3.83),BTLA(-3.71),CACNB3(-2.56),CALB1(+3.0),CARD11(+2.3),CASP3(+2.58),CAV1(+4.16),CBR1(+3.54),CCN1(+2.92),CCNA2(+2.63),CDC42(+2.38),CDKN1A(+2.42),CEBPB(+2.02),CES1(-6.02),CISH(+2.9),COL1A1(-3.03…
Cellular Growth and Proliferation	Colony formation of tumor cell lines	5.95e-09		-0.065	49	39	10	BCL6(-3.48),BIRC5(+2.55),CAV1(+4.16),CCN1(+2.92),CDC42(+2.38),CDKN1A(+2.42),CKS2(+3.17),DDX3X(+2.31),DUSP5(+7.36),DUSP6(+8.73),ETS1(+4.31),FGF19(+2.41),FGFR1(-2.13),FGFR3(-2.17),FOS(+4.1),FRMD6(+2.04),GADD45A(+2.88),GADD45B(+2.89),GADD45G(-2.34),HIST1H1D(+3.55),HMGA1(+2.35),HPN(-2.17),IGFBP3(-2.42),IL6R(+2.57),JUN(+3.01),KRT8(+2.17),MAD2L1(+2.12),MAP3K1(+2.01),MT1X(+2.28),MUC1(-3.04),MUC4(-2.05),…
Cardiovascular Disease,Cardiovascular System Development and Function,Organ Morphology,Organismal Development,Organismal Injury and Abnormalities	Hypertrophy of heart	6.15e-09			51	36	15	ABCA1(-3.97),ACTG2(+3.2),ADCY6(-3.49),ADM(+2.35),ADRA2A(-5.09),ANGPT1(+3.16),APLN(-2.19),BIRC5(+2.55),CAV1(+4.16),CDKN1A(+2.42),CTSV(-2.37),CYP19A1(-2.43),DACT1(+8.89),DUSP5(+7.36),EIF4EBP1(+2.27),FKBP1A(+2.03),GPX3(+2.46),GUCY2C(-2.81),H2AFZ(+2.27),HMGB1(+2.05),HPRT1(+2.14),IER3(+5.63),IL6R(+2.57),INPP5F(-3.81),JUN(+3.01),KCNQ1OT1(-2.17),MAP2K3(+2.26),MMP9(+3.04),MTPN(+2.54),MYC(+3.04),MYH14(-6.…
Cellular Development,Cellular Growth and Proliferation,Hair and Skin Development and Function	Proliferation of epithelial cell lines	6.33e-09		-0.092	42	33	9	ALCAM(-2.15),APLN(-2.19),BIRC5(+2.55),CCN1(+2.92),CDKN1A(+2.42),CEBPA(+2.28),CEBPB(+2.02),CUZD1(-17.91),EIF4EBP1(+2.27),ENC1(+3.96),FGF19(+2.41),FGFR1(-2.13),FGFR3(-2.17),FOS(+4.1),FOSL1(+2.64),FSCN1(+2.66),HSP90AA1(+2.01),HSPA4(+2.15),JUN(+3.01),KCNQ1OT1(-2.17),MAD2L1(+2.12),MFGE8(-2.18),MYC(+3.04),NANOG(+5.16),NME1(+2.08),NTN1(-4.04),NTS(+4.32),PA2G4(+2.19),PPM1A(+2.13),PRKCI(+2.13),PTP4A1(+2.3…
Cancer,Organismal Injury and Abnormalities,Respiratory Disease	Non-small cell lung carcinoma	6.69e-09		-1.977	197	123	74	ADAM19(+2.33),ADCY5(-2.07),AGAP5 (includes others)(+7.56),AGRN(-2.19),AHNAK(-8.15),ALCAM(-2.15),ALDH1A3(+2.38),ANGPT1(+3.16),ANK2(-2.75),ANXA3(+3.02),APOBEC3B(-6.81),ASAH1(+2.13),ASNS(+2.58),ATP10B(+3.56),ATP1B1(+2.14),AXIN2(-2.33),BCL6(-3.48),BIRC5(+2.55),C5orf38(-12.18),CACNA2D2(-2.22),CALB1(+3.0),CALD1(+2.45),CARD11(+2.3),CASP3(+2.58),CAV1(+4.16),CBLN1(+3.43),CCDC40(-2.0),CCNA2(+2.63),CDKN1A(+…
Cell Morphology,Cellular Assembly and Organization,Cellular Development,Cellular Function and Maintenance,Cellular Growth and Proliferation,Nervous System Development and Function,Organismal Development,Tissue Development	Neuritogenesis	7.46e-09		0.065	79	53	26	ACTB(+2.25),AGRN(-2.19),ANGPT1(+3.16),ARHGEF25(-2.7),B4GALT6(+2.14),BOC(-5.02),BTG2(+3.83),CALD1(+2.45),CASP3(+2.58),CAV1(+4.16),CCN1(+2.92),CDC42(+2.38),CDKN1A(+2.42),CYP19A1(-2.43),DAB1(+2.15),DACT1(+8.89),DDAH1(+2.7),DPYSL5(+2.45),ECEL1(-2.92),EFHD1(+2.75),EIF4EBP1(+2.27),EIF4EBP2(+2.42),ENC1(+3.96),ETV4(+3.49),FGF13(+2.21),FGFR1(-2.13),FOS(+4.1),HMGB1(+2.05),HPRT1(+2.14),HSP90AA1(+2.01),IL11R…
Cell Death and Survival,Organismal Injury and Abnormalities,Renal and Urological Disease	Cell death of kidney cell lines	7.52e-09		1.263	46	35	11	ALDH3B1(-2.77),AMOTL1(+2.45),APOBEC3B(-6.81),BAK1(+2.3),BCL6(-3.48),BIRC5(+2.55),CALB1(+3.0),CASP3(+2.58),CDC42(+2.38),CDKN1A(+2.42),CYCS(+2.24),ECEL1(-2.92),FGF19(+2.41),FOS(+4.1),GMFB(+2.47),GNG2(+3.44),GSTM5(-4.15),HK1(+2.07),IER3(+5.63),IGFBP3(-2.42),IL17RD(+3.94),MAP3K1(+2.01),MCOLN3(-2.15),MOAP1(+2.06),MYC(+3.04),PEA15(+2.66),PMAIP1(+2.94),PPID(+2.1),PPM1A(+2.13),PPP3R1(+2.14),PRDX3(+2.08),…
Cancer,Organismal Injury and Abnormalities	Growth of tumor	7.53e-09		0.756	107	75	32	ACLY(+2.14),ADH5(+2.05),ADM(+2.35),ALCAM(-2.15),ANK2(-2.75),BAMBI(+2.39),BIRC5(+2.55),BST2(-2.56),BTG2(+3.83),CACNA2D2(-2.22),CASP3(+2.58),CAV1(+4.16),CBX1(+2.0),CCN1(+2.92),CDKN1A(+2.42),CHCHD4(+2.4),CISD1(+2.04),CTSV(-2.37),CUZD1(-17.91),CYP19A1(-2.43),DOCK4(+2.16),EIF4EBP1(+2.27),ETS1(+4.31),FABP5(+2.55),FGF19(+2.41),FGFR1(-2.13),FGFR3(-2.17),FOS(+4.1),FOSL1(+2.64),FRMD6(+2.04),FST(-2.48),FTH1…
Cancer,Hematological Disease,Immunological Disease,Organismal Injury and Abnormalities	Non-Hodgkin lymphoma	7.85e-09		-0.504	127	86	41	ADAM19(+2.33),AHNAK(-8.15),AMOTL1(+2.45),ANKRD40(+2.1),ANOS1(+3.18),APOBEC3B(-6.81),ASMTL-AS1(-2.43),BAK1(+2.3),BCL6(-3.48),BIRC5(+2.55),BNC2(-2.02),BTG2(+3.83),C5orf22(+2.09),CALCRL(-3.11),CALD1(+2.45),CARD11(+2.3),CASP3(+2.58),CAV1(+4.16),CAV2(+2.63),CCN1(+2.92),CCNA2(+2.63),CDC123(+2.39),CDKN1A(+2.42),CEBPA(+2.28),CEBPB(+2.02),CMYA5(-2.76),COL1A1(-3.03),COL6A1(-2.24),CORO2A(+2.77),DDX3X(+2.31)…
Neurological Disease	Neurological signs	7.92e-09		-0.128	86	63	23	ACTB(+2.25),ADCY5(-2.07),ADRA2A(-5.09),ARPP19(+2.22),ATP1B1(+2.14),ATP6V1A(+2.2),BCL6(-3.48),CA11(-2.32),CAB39(+2.05),CACNB3(-2.56),CALB1(+3.0),CASP3(+2.58),CAV1(+4.16),CDR1(+2.07),CEBPB(+2.02),CHRM2(-2.69),CPT1B(-2.45),CYCS(+2.24),CYP19A1(-2.43),DRD4(-2.27),DUSP5(+7.36),EEF1A2(+2.42),ETV4(+3.49),ETV5(+5.15),FABP5(+2.55),FBL(+2.19),FGF13(+2.21),FKBP4(+2.72),FOS(+4.1),GABRA2(+2.36),GABRA5(+2.1),GA…
Cell Death and Survival,Organismal Injury and Abnormalities,Renal and Urological Disease	Apoptosis of kidney cell lines	8.23e-09		1.104	38	30	8	AMOTL1(+2.45),BAK1(+2.3),BCL6(-3.48),BIRC5(+2.55),CALB1(+3.0),CASP3(+2.58),CDKN1A(+2.42),CYCS(+2.24),ECEL1(-2.92),FGF19(+2.41),FOS(+4.1),GMFB(+2.47),GNG2(+3.44),IER3(+5.63),IGFBP3(-2.42),IL17RD(+3.94),MAP3K1(+2.01),MCOLN3(-2.15),MYC(+3.04),PEA15(+2.66),PMAIP1(+2.94),PPID(+2.1),PPM1A(+2.13),PPP3R1(+2.14),PRDX3(+2.08),RAC1(+2.13),RALB(+2.55),RASSF4(-2.27),SMAD7(+9.69),SOD2(+2.03),SPP1(+4.22),STK26(…
Cancer,Organismal Injury and Abnormalities	Cancer of cells	9.19e-09		0.22	373	222	151	ABCA1(-3.97),ACOXL(-4.13),ACTG1(+2.52),ADAM19(+2.33),ADAMTS17(-2.35),ADCY5(-2.07),ADD2(+2.04),AGAP5 (includes others)(+7.56),AHNAK(-8.15),AKIRIN2(+2.89),ALCAM(-2.15),AMOTL1(+2.45),ANGPT1(+3.16),ANK2(-2.75),ANKRD12(-2.25),ANKRD40(+2.1),ANO9(-2.59),ANOS1(+3.18),APOBEC3B(-6.81),ARC(+5.0),ASAH1(+2.13),ASMTL-AS1(-2.43),ASNS(+2.58),ATF5(+2.35),ATP11A(-2.16),ATP1B1(+2.14),AUTS2(-2.28),AXIN2(-2.33),AZIN1…
Gene Expression	Expression of RNA	9.32e-09		1.592	219	161	58	ACTR2(+2.8),ADAM19(+2.33),AGRN(-2.19),AKIRIN2(+2.89),ANK2(-2.75),APLN(-2.19),ARF4(+2.39),ATF5(+2.35),ATP1B1(+2.14),AUTS2(-2.28),BAK1(+2.3),BAMBI(+2.39),BCL6(-3.48),BEX1(+2.53),BHLHE41(+2.9),BIRC5(+2.55),BST2(-2.56),BTG2(+3.83),CAV1(+4.16),CBX1(+2.0),CCN1(+2.92),CCNA2(+2.63),CDC42(+2.38),CDK3(-2.4),CDK5RAP3(-2.12),CDKN1A(+2.42),CEBPA(+2.28),CEBPB(+2.02),CHCHD2(+46.2),CHRM2(-2.69),CISH(+2.9),CKS2(+…
Cell Death and Survival	Cell death of breast cancer cell lines	9.63e-09		1.828	52	38	14	ADM(+2.35),BAK1(+2.3),BCL6(-3.48),BIRC5(+2.55),CASP3(+2.58),CAV1(+4.16),CCDC80(+2.04),CCN1(+2.92),CDC42(+2.38),CDKN1A(+2.42),CEBPB(+2.02),CKS2(+3.17),CYCS(+2.24),CYP26A1(-7.89),DNAJC15(-2.03),ENPP2(-2.23),FGFR1(-2.13),FRMD6(+2.04),FTH1(+2.14),GADD45A(+2.88),IER3(+5.63),IGFBP3(-2.42),IGFBP5(-3.14),IL17RB(-2.03),JUN(+3.01),KRT18(+2.7),LINC-ROR(-2.46),LMO4(+2.16),MAD2L1(+2.12),MAP2K3(+2.26),MOAP1(+2…
Cancer,Organismal Injury and Abnormalities,Reproductive System Disease	HER2-negative breast cancer	9.63e-09			33	23	10	BCL6(-3.48),BIRC5(+2.55),CAV1(+4.16),CDKN1A(+2.42),CEBPA(+2.28),CYP19A1(-2.43),ETS1(+4.31),ETV1(+2.32),FGFR1(-2.13),FGFR3(-2.17),FKBP1A(+2.03),FOS(+4.1),HPN(-2.17),HSP90AA1(+2.01),IGFBP3(-2.42),JUN(+3.01),MMP9(+3.04),MUC1(-3.04),MUC4(-2.05),MYB(-3.73),MYC(+3.04),NQO1(+3.4),SPP1(+4.22),TGFA(+2.4),TGFBR2(+2.16),TIMP3(-2.5),TP53(+2.48),TUBA1C(+2.49),TUBB(+2.15),TUBB2A(+2.18),TUBB3(+2.05),TUBB4A(+2.1…
Cancer,Organismal Injury and Abnormalities,Respiratory Disease	Lung cancer	1.01e-08		1.413	235	144	91	ACLY(+2.14),ADAM19(+2.33),ADCY5(-2.07),ADM(+2.35),AGAP5 (includes others)(+7.56),AGRN(-2.19),AHNAK(-8.15),ALCAM(-2.15),ALDH1A3(+2.38),ALPP(-7.9),ANGPT1(+3.16),ANK2(-2.75),ANXA3(+3.02),APLN(-2.19),APOBEC3B(-6.81),ASAH1(+2.13),ASNS(+2.58),ATP10B(+3.56),ATP1B1(+2.14),AXIN2(-2.33),BCL6(-3.48),BCORP1(-9.73),BIRC5(+2.55),C5orf38(-12.18),CACNA2D2(-2.22),CALB1(+3.0),CALD1(+2.45),CARD11(+2.3),CASP3(+2.58)…
Cell Death and Survival,Organismal Injury and Abnormalities	Cell death of epithelial cell lines	1.01e-08		0.378	45	34	11	ALDH3B1(-2.77),AMOTL1(+2.45),APOBEC3B(-6.81),BAK1(+2.3),BCL6(-3.48),BIRC5(+2.55),CALB1(+3.0),CASP3(+2.58),CDC42(+2.38),CDKN1A(+2.42),CYCS(+2.24),FGF19(+2.41),FGFR1(-2.13),FOS(+4.1),HK1(+2.07),IER3(+5.63),IGFBP3(-2.42),IGFBP5(-3.14),IL17RD(+3.94),JUN(+3.01),KCNQ1OT1(-2.17),MAP3K1(+2.01),MCOLN3(-2.15),MOAP1(+2.06),MYC(+3.04),PEA15(+2.66),PMAIP1(+2.94),PPID(+2.1),PPM1A(+2.13),PPP3R1(+2.14),PRDX3(+2.…
Neurological Disease,Skeletal and Muscular Disorders	Neuromuscular disease	1.02e-08			104	78	26	ACTB(+2.25),ADCY5(-2.07),ADRA2A(-5.09),AGRN(-2.19),ALCAM(-2.15),ARPP19(+2.22),ATP1B1(+2.14),ATP6V1A(+2.2),B4GALT6(+2.14),BCL6(-3.48),BST2(-2.56),CA11(-2.32),CAB39(+2.05),CACNB3(-2.56),CALB1(+3.0),CASP3(+2.58),CDR1(+2.07),CHCHD2(+46.2),CHRM2(-2.69),COL13A1(-2.06),CPT1B(-2.45),CYCS(+2.24),DRD4(-2.27),DUSP5(+7.36),EEF1A2(+2.42),ETV4(+3.49),ETV5(+5.15),FBL(+2.19),FGF13(+2.21),FGFR3(-2.17),FKBP1A(+2.0…
Cancer,Organismal Injury and Abnormalities	Abdominal carcinoma	1.12e-08		-0.91	771	471	300	ABCA1(-3.97),ABCE1(+2.14),ABHD4(+3.54),ACBD6(-2.65),ACLY(+2.14),ACOT7(+2.21),ACOXL(-4.13),ACSL1(+2.63),ACTB(+2.25),ACTG1(+2.52),ACTG2(+3.2),ACTR2(+2.8),ADAM19(+2.33),ADAMTS17(-2.35),ADCY5(-2.07),ADCY6(-3.49),ADD2(+2.04),ADH5(+2.05),ADM(+2.35),ADRA2A(-5.09),AFAP1(+2.01),AGAP5 (includes others)(+7.56),AGRN(-2.19),AHNAK(-8.15),ALCAM(-2.15),ALDH1A3(+2.38),ALKBH5(+2.36),ALPP(-7.9),AMIGO2(+3.05),AMOTL1…
Cancer,Hematological Disease,Immunological Disease,Organismal Injury and Abnormalities	Acute leukemia	1.13e-08		0.721	173	99	74	ABCA1(-3.97),ACTB(+2.25),ACTG1(+2.52),ADCY5(-2.07),AGAP5 (includes others)(+7.56),AHNAK(-8.15),AKIRIN2(+2.89),ALPP(-7.9),ANGPT1(+3.16),ANK2(-2.75),ANO9(-2.59),AP3M1(+2.05),ATP11A(-2.16),ATP1B1(+2.14),ATP6V1A(+2.2),AXIN2(-2.33),AZIN1(+2.36),BCL6(-3.48),BIRC5(+2.55),BNC2(-2.02),BOC(-5.02),BTG2(+3.83),CACNB3(-2.56),CADM2(-2.27),CALCRL(-3.11),CCDC40(-2.0),CCNA2(+2.63),CDKN1A(+2.42),CEBPA(+2.28),CEBPB…
Cancer,Connective Tissue Disorders,Organismal Injury and Abnormalities	Osteosarcoma	1.19e-08		-0.258	37	20	17	CAV1(+4.16),CNN2(+2.67),FEZ1(-2.0),FGFR1(-2.13),FGFR3(-2.17),FKBP1A(+2.03),FMN2(+2.22),FOS(+4.1),HSP90AA1(+2.01),IFITM2(+3.42),IGFBP3(-2.42),IGFBP5(-3.14),IL11RA(-2.27),JUN(+3.01),LGALS3BP(-2.55),MMP9(+3.04),MUC6(-4.48),NUDT11(+2.23),NUTM2F/NUTM2G(-2.06),PRDX1(+2.2),RARA(+2.32),RPS4Y1(-82.78),SPP1(+4.22),SYNDIG1(-3.11),THBS3(-2.4),TP53(+2.48),TTN(-2.21),TUBA1C(+2.49),TUBB2A(+2.18),TUBB3(+2.05),TU…
Cellular Development,Cellular Growth and Proliferation	Cell proliferation of carcinoma cell lines	1.19e-08		0.439	64	49	15	ACLY(+2.14),ASNS(+2.58),ATF5(+2.35),BAK1(+2.3),BIRC5(+2.55),CASP3(+2.58),CAV1(+4.16),CCN1(+2.92),CCNA2(+2.63),CDK14(+2.9),CDKN1A(+2.42),CEBPA(+2.28),COL1A1(-3.03),DDX3X(+2.31),DESI2(+2.04),EEF1A2(+2.42),EIF4EBP1(+2.27),ETV1(+2.32),FGFR1(-2.13),FGFR3(-2.17),FOSL1(+2.64),FSCN1(+2.66),GAS6(-2.16),GNG4(+2.75),HIST1H1D(+3.55),HK1(+2.07),HMGB1(+2.05),IGFBP3(-2.42),IRF6(+2.07),JUN(+3.01),LGALS3BP(-2.55)…
Organismal Development	Abnormal morphology of body cavity	1.2e-08			157	100	57	ABCA1(-3.97),ACSL1(+2.63),ACTG2(+3.2),ADAM19(+2.33),ADCY5(-2.07),ADCY6(-3.49),ADD2(+2.04),ADM(+2.35),ADRA2A(-5.09),ANGPT1(+3.16),ANK2(-2.75),APLN(-2.19),ASAH1(+2.13),BAK1(+2.3),BCL6(-3.48),BIRC5(+2.55),BMP1(-3.01),CACNB3(-2.56),CALCRL(-3.11),CARD11(+2.3),CASP3(+2.58),CAV1(+4.16),CAV2(+2.63),CDKN1A(+2.42),CEBPA(+2.28),CEBPB(+2.02),CES1(-6.02),CHRM2(-2.69),CISH(+2.9),CR1L(-2.51),CTSV(-2.37),CYP19A1…
Cancer,Connective Tissue Disorders,Organismal Injury and Abnormalities	Connective tissue cancer	1.22e-08		-0.258	40	22	18	BCL6(-3.48),CAV1(+4.16),CNN2(+2.67),FEZ1(-2.0),FGFR1(-2.13),FGFR3(-2.17),FKBP1A(+2.03),FMN2(+2.22),FOS(+4.1),HSP90AA1(+2.01),IDH1(+2.32),IFITM2(+3.42),IGFBP3(-2.42),IGFBP5(-3.14),IL11RA(-2.27),JUN(+3.01),LGALS3BP(-2.55),MMP9(+3.04),MUC6(-4.48),MYC(+3.04),NUDT11(+2.23),NUTM2F/NUTM2G(-2.06),PRDX1(+2.2),RARA(+2.32),RPS4Y1(-82.78),SPP1(+4.22),SYNDIG1(-3.11),THBS3(-2.4),TP53(+2.48),TTN(-2.21),TUBA1C(+…
Skeletal and Muscular System Development and Function	Morphology of muscle	1.24e-08			69	48	21	ADAM19(+2.33),ADCY6(-3.49),ADM(+2.35),CACNB3(-2.56),CALCRL(-3.11),CAPN6(+2.53),CAV1(+4.16),CAV2(+2.63),CDKN1A(+2.42),CEBPB(+2.02),COL13A1(-2.06),COL6A1(-2.24),CTSV(-2.37),CYP19A1(-2.43),DACT1(+8.89),DUSP5(+7.36),ECEL1(-2.92),ETV1(+2.32),FGFRL1(+2.22),FKBP1A(+2.03),FST(-2.48),H2AFZ(+2.27),HEY1(+3.41),HMGB1(+2.05),HSPG2(-2.12),IER3(+5.63),IGFBP3(-2.42),IGFBP5(-3.14),IL6R(+2.57),ITGA7(-2.17),JUN(+3.…
Cancer,Organismal Injury and Abnormalities,Respiratory Disease	Lung tumor	1.31e-08	Increased	2.21	239	148	91	ACLY(+2.14),ADAM19(+2.33),ADCY5(-2.07),ADM(+2.35),AGAP5 (includes others)(+7.56),AGRN(-2.19),AHNAK(-8.15),ALCAM(-2.15),ALDH1A3(+2.38),ALPP(-7.9),ANGPT1(+3.16),ANK2(-2.75),ANXA3(+3.02),APLN(-2.19),APOBEC3B(-6.81),ASAH1(+2.13),ASNS(+2.58),ATP10B(+3.56),ATP1B1(+2.14),AXIN2(-2.33),BCL6(-3.48),BCORP1(-9.73),BIRC5(+2.55),C5orf38(-12.18),CACNA2D2(-2.22),CALB1(+3.0),CALD1(+2.45),CARD11(+2.3),CASP3(+2.58)…
Cancer,Organismal Injury and Abnormalities,Reproductive System Disease	Male genital neoplasm	1.32e-08		-0.641	318	166	152	ABCA1(-3.97),ABCE1(+2.14),ACLY(+2.14),ACOT7(+2.21),ADCY6(-3.49),ADD2(+2.04),ADRA2A(-5.09),AFAP1(+2.01),AGAP5 (includes others)(+7.56),AHNAK(-8.15),ALPP(-7.9),ANK2(-2.75),ANKRD12(-2.25),ANO9(-2.59),ANXA3(+3.02),ARHGEF25(-2.7),ARMT1(+2.17),ASNS(+2.58),ATP11A(-2.16),ATP6V1A(+2.2),AXIN2(-2.33),B4GALT6(+2.14),BAMBI(+2.39),BIRC5(+2.55),BNC2(-2.02),BNIPL(-2.86),BTLA(-3.71),BZW1(+2.68),C1orf21(-2.71),C5o…
Cancer,Organismal Injury and Abnormalities,Respiratory Disease	Lung carcinoma	1.35e-08		-0.506	220	134	86	ADAM19(+2.33),ADCY5(-2.07),AGAP5 (includes others)(+7.56),AGRN(-2.19),AHNAK(-8.15),ALCAM(-2.15),ALDH1A3(+2.38),ALPP(-7.9),ANGPT1(+3.16),ANK2(-2.75),ANXA3(+3.02),APLN(-2.19),APOBEC3B(-6.81),ASAH1(+2.13),ASNS(+2.58),ATP10B(+3.56),ATP1B1(+2.14),AXIN2(-2.33),BCL6(-3.48),BCORP1(-9.73),BIRC5(+2.55),C5orf38(-12.18),CACNA2D2(-2.22),CALB1(+3.0),CALD1(+2.45),CARD11(+2.3),CASP3(+2.58),CAV1(+4.16),CBLN1(+3.4…
Cellular Development	Differentiation of pheochromocytoma cell lines	1.35e-08		1.017	20	17	3	BTG2(+3.83),CDC42(+2.38),CDKN1A(+2.42),ETV4(+3.49),ETV5(+5.15),FEZ1(-2.0),FGFR1(-2.13),FOS(+4.1),FOSL1(+2.64),GCNT1(-2.33),IL17RD(+3.94),JUN(+3.01),LIMK1(+2.13),NDN(+2.86),PA2G4(+2.19),PDGFB(+7.82),RAC1(+2.13),SPRY2(+2.67),SPRY4(+4.12),TP53(+2.48)
Tissue Development	Development of epithelial tissue	1.79e-08		0.957	69	45	24	ADM(+2.35),ANGPT1(+3.16),APLN(-2.19),CAV1(+4.16),CAV2(+2.63),CCN1(+2.92),CDKN1A(+2.42),CEBPB(+2.02),COL1A1(-3.03),CYP19A1(-2.43),DDAH1(+2.7),ECM1(-3.09),ENPP2(-2.23),FGF13(+2.21),FGFR1(-2.13),FGFR3(-2.17),FRAS1(-2.35),GAS6(-2.16),HEY1(+3.41),HMGB1(+2.05),HSPG2(-2.12),ID3(+2.05),IGFBP3(-2.42),JUN(+3.01),KCNJ2(+3.09),KRT18(+2.7),KRT8(+2.17),LAMA5(-2.42),LFNG(-2.33),LINC00599(-2.21),LOXL2(-2.0),MAP2…
Cardiovascular System Development and Function,Tissue Development	Development of cardiovascular tissue	1.91e-08		0.921	54	35	19	ADM(+2.35),ANGPT1(+3.16),APLN(-2.19),CAV1(+4.16),CAV2(+2.63),CCN1(+2.92),CDKN1A(+2.42),COL1A1(-3.03),CTH(+2.05),DDAH1(+2.7),ECM1(-3.09),ENPP2(-2.23),FGF13(+2.21),FGFR1(-2.13),FGFR3(-2.17),GAS6(-2.16),HEY1(+3.41),HMGB1(+2.05),HSPG2(-2.12),IGFBP3(-2.42),JUN(+3.01),KCNJ2(+3.09),LINC00599(-2.21),LOXL2(-2.0),MAP2K3(+2.26),MMP9(+3.04),MYC(+3.04),NANOG(+5.16),NR4A1(+2.15),NRP2(-3.94),NTN1(-4.04),ODC1(+3…
Gastrointestinal Disease,Organismal Injury and Abnormalities	Colorectal disorder	1.98e-08		-0.779	432	248	184	ABCE1(+2.14),ABHD4(+3.54),ACBD6(-2.65),ACLY(+2.14),ACOT7(+2.21),ACTG1(+2.52),ADAM19(+2.33),ADCY5(-2.07),ADD2(+2.04),ADM(+2.35),AFAP1(+2.01),AGAP5 (includes others)(+7.56),AGRN(-2.19),AHNAK(-8.15),ALCAM(-2.15),ALDH1A3(+2.38),AMIGO2(+3.05),AMOTL1(+2.45),ANGPT1(+3.16),ANK2(-2.75),ANO9(-2.59),ANXA3(+3.02),ARC(+5.0),ARMT1(+2.17),ASAH1(+2.13),ASMTL-AS1(-2.43),ASNS(+2.58),ASNSD1(+2.04),ATP10B(+3.56),ATP…
Neurological Disease	Progressive neurological disorder	2.01e-08		0.44	112	84	28	ABCA1(-3.97),ACLY(+2.14),ACTB(+2.25),ACTG1(+2.52),ADRA2A(-5.09),AGRN(-2.19),ALCAM(-2.15),ARC(+5.0),ASAH1(+2.13),ATP1B1(+2.14),B4GALT6(+2.14),BIRC5(+2.55),BST2(-2.56),CALB1(+3.0),CASP3(+2.58),CAV1(+4.16),CCN1(+2.92),CCT2(+2.04),CDKN1A(+2.42),CEBPA(+2.28),CHCHD2(+46.2),CHRM2(-2.69),COL1A1(-3.03),DAB1(+2.15),DLL1(-3.71),DRD4(-2.27),EIF4EBP1(+2.27),FAAH(-2.01),FGFR1(-2.13),FGFR3(-2.17),FHL3(+2.13),FM…
Neurological Disease,Organismal Injury and Abnormalities	Epileptic seizure	2.15e-08			33	27	6	ADM(+2.35),ANOS1(+3.18),ARC(+5.0),ASAH1(+2.13),CALCRL(-3.11),CCN1(+2.92),CD83(+2.01),CDKN1A(+2.42),DEPP1(-2.85),DUSP5(+7.36),DUSP6(+8.73),ENC1(+3.96),ERRFI1(+3.27),FOS(+4.1),GABRA2(+2.36),GABRA5(+2.1),GADD45A(+2.88),GADD45B(+2.89),GADD45G(-2.34),HTR1D(-7.6),HTR7(+3.03),IER2(+2.11),JUN(+3.01),KCNC3(-2.89),KLF10(+2.01),NNAT(-4.5),NR4A1(+2.15),NUDT11(+2.23),PDP1(+2.66),PLK2(+3.71),PTP4A1(+2.32),SCN1…
Cellular Growth and Proliferation	Colony formation of cells	2.2e-08		0.579	70	56	14	BAMBI(+2.39),BCL6(-3.48),BIRC5(+2.55),CAV1(+4.16),CCN1(+2.92),CDC42(+2.38),CDK3(-2.4),CDKN1A(+2.42),CEBPA(+2.28),CEBPB(+2.02),CKS2(+3.17),DDX3X(+2.31),DOCK4(+2.16),DUSP5(+7.36),DUSP6(+8.73),EIF4EBP1(+2.27),ETS1(+4.31),FGF19(+2.41),FGFR1(-2.13),FGFR3(-2.17),FOS(+4.1),FRMD6(+2.04),GADD45A(+2.88),GADD45B(+2.89),GADD45G(-2.34),GPC3(-2.16),HIST1H1D(+3.55),HMGA1(+2.35),HPN(-2.17),IGFBP3(-2.42),IL6R(+2.…
Cell Morphology,Cellular Assembly and Organization,Cellular Function and Maintenance	Formation of cellular protrusions	2.5e-08		0.298	107	76	31	ACTB(+2.25),ACTR2(+2.8),AGRN(-2.19),AHNAK(-8.15),ANGPT1(+3.16),ARHGEF25(-2.7),AUTS2(-2.28),B4GALT6(+2.14),BOC(-5.02),BTG2(+3.83),CALD1(+2.45),CAP1(+2.12),CASP3(+2.58),CAV1(+4.16),CCN1(+2.92),CDC42(+2.38),CDKN1A(+2.42),CYP19A1(-2.43),DAB1(+2.15),DACT1(+8.89),DDAH1(+2.7),DIAPH2(+2.26),DPYSL5(+2.45),ECEL1(-2.92),EFHD1(+2.75),EIF4EBP1(+2.27),EIF4EBP2(+2.42),ENC1(+3.96),ETV4(+3.49),FGF13(+2.21),FGFR1(…
Cell Death and Survival,Embryonic Development	Cell death of embryonic cell lines	2.57e-08		0.561	52	41	11	ALDH3B1(-2.77),AMOTL1(+2.45),APOBEC3B(-6.81),BAK1(+2.3),BCL6(-3.48),BIRC5(+2.55),CALB1(+3.0),CASP3(+2.58),CDC42(+2.38),CDKN1A(+2.42),CEBPB(+2.02),CTSV(-2.37),CYCS(+2.24),EIF4EBP1(+2.27),FGF19(+2.41),FKBP4(+2.72),GADD45A(+2.88),GADD45B(+2.89),HK1(+2.07),IER3(+5.63),IGFBP3(-2.42),IL17RD(+3.94),JUN(+3.01),MAP3K1(+2.01),MCOLN3(-2.15),MOAP1(+2.06),MYC(+3.04),NFATC4(-2.6),OTX2(-2.44),PDGFB(+7.82),PEA15…
Cancer,Organismal Injury and Abnormalities	Adenocarcinoma	2.67e-08		-0.935	742	448	294	ABCA1(-3.97),ABCE1(+2.14),ABHD4(+3.54),ACBD6(-2.65),ACLY(+2.14),ACOT7(+2.21),ACOXL(-4.13),ACSL1(+2.63),ACTB(+2.25),ACTG1(+2.52),ACTG2(+3.2),ACTR2(+2.8),ADAM19(+2.33),ADAMTS17(-2.35),ADCY5(-2.07),ADCY6(-3.49),ADD2(+2.04),ADM(+2.35),ADRA2A(-5.09),AFAP1(+2.01),AGAP5 (includes others)(+7.56),AGRN(-2.19),AHNAK(-8.15),ALCAM(-2.15),ALDH1A3(+2.38),ALKBH5(+2.36),ALPP(-7.9),AMIGO2(+3.05),AMOTL1(+2.45),ANGP…
Neurological Disease,Organismal Injury and Abnormalities	Progressive encephalopathy	2.77e-08			98	75	23	ABCA1(-3.97),ACLY(+2.14),ACTB(+2.25),ADRA2A(-5.09),AGRN(-2.19),ARC(+5.0),ASAH1(+2.13),ATP1B1(+2.14),CALB1(+3.0),CASP3(+2.58),CAV1(+4.16),CCN1(+2.92),CCT2(+2.04),CDKN1A(+2.42),CEBPA(+2.28),CHCHD2(+46.2),CHRM2(-2.69),COL1A1(-3.03),DAB1(+2.15),DLL1(-3.71),DRD4(-2.27),EIF4EBP1(+2.27),FAAH(-2.01),FGFR3(-2.17),FHL3(+2.13),FMN2(+2.22),FTH1(+2.14),FTL(+2.07),G3BP1(+2.08),GABRA2(+2.36),GABRA5(+2.1),GADD45…
Cancer,Organismal Injury and Abnormalities,Reproductive System Disease	Malignant neoplasm of male genital organ	2.79e-08		0.573	314	163	151	ABCA1(-3.97),ABCE1(+2.14),ACLY(+2.14),ACOT7(+2.21),ADCY6(-3.49),ADD2(+2.04),ADRA2A(-5.09),AFAP1(+2.01),AGAP5 (includes others)(+7.56),AHNAK(-8.15),ALPP(-7.9),ANK2(-2.75),ANKRD12(-2.25),ANO9(-2.59),ANXA3(+3.02),ARHGEF25(-2.7),ARMT1(+2.17),ASNS(+2.58),ATP11A(-2.16),ATP6V1A(+2.2),AXIN2(-2.33),B4GALT6(+2.14),BAMBI(+2.39),BIRC5(+2.55),BNC2(-2.02),BNIPL(-2.86),BTLA(-3.71),BZW1(+2.68),C1orf21(-2.71),C5o…
Cancer,Organismal Injury and Abnormalities,Reproductive System Disease	Genital tumor	2.92e-08		-1.657	495	280	215	ABCA1(-3.97),ABCE1(+2.14),ACLY(+2.14),ACOT7(+2.21),ACSL1(+2.63),ACTG1(+2.52),ACTG2(+3.2),ACTR2(+2.8),ADAM19(+2.33),ADCY6(-3.49),ADD2(+2.04),ADM(+2.35),ADRA2A(-5.09),AFAP1(+2.01),AGAP5 (includes others)(+7.56),AHNAK(-8.15),ALCAM(-2.15),ALPP(-7.9),AMOTL1(+2.45),ANGPT1(+3.16),ANK2(-2.75),ANKRD12(-2.25),ANO9(-2.59),ANP32E(+2.43),ANXA3(+3.02),APOBEC3B(-6.81),ARCN1(+2.26),ARHGAP19(+2.0),ARHGEF25(-2.7),…
Gene Expression	Transcription of RNA	2.98e-08		1.966	180	137	43	ACTR2(+2.8),AGRN(-2.19),AKIRIN2(+2.89),ARF4(+2.39),ATF5(+2.35),AUTS2(-2.28),BAMBI(+2.39),BCL6(-3.48),BEX1(+2.53),BHLHE41(+2.9),BIRC5(+2.55),BST2(-2.56),BTG2(+3.83),CAV1(+4.16),CBX1(+2.0),CCN1(+2.92),CCNA2(+2.63),CDC42(+2.38),CDK3(-2.4),CDK5RAP3(-2.12),CDKN1A(+2.42),CEBPA(+2.28),CEBPB(+2.02),CHCHD2(+46.2),CHRM2(-2.69),CISH(+2.9),CKS2(+3.17),CMYA5(-2.76),COL1A1(-3.03),CXXC5(+2.25),DACT1(+8.89),DDX3…
Cell Death and Survival	Cell death of connective tissue cells	3.02e-08		1.479	74	57	17	ABCE1(+2.14),ACTB(+2.25),ADM(+2.35),APLN(-2.19),ASAH1(+2.13),ATF5(+2.35),BAK1(+2.3),BCL6(-3.48),BIRC5(+2.55),CALB1(+3.0),CASP3(+2.58),CCDC80(+2.04),CCN1(+2.92),CDC42(+2.38),CDKN1A(+2.42),CEBPB(+2.02),CTSV(-2.37),CYCS(+2.24),CYP19A1(-2.43),DDX3X(+2.31),ECEL1(-2.92),EIF4EBP1(+2.27),ETS1(+4.31),FAAH(-2.01),FKBP4(+2.72),FTH1(+2.14),GADD45A(+2.88),GADD45B(+2.89),GAS6(-2.16),GLO1(+2.66),GMFB(+2.47),GNG…
Cellular Development,Cellular Growth and Proliferation,Nervous System Development and Function,Tissue Development	Proliferation of neuronal cells	3.44e-08	Increased	2.004	70	44	26	ACTB(+2.25),ADCY6(-3.49),AGRN(-2.19),ALPP(-7.9),ANGPT1(+3.16),ARHGEF25(-2.7),CALB1(+3.0),CAP1(+2.12),CAV1(+4.16),CDC42(+2.38),CDKN1A(+2.42),COTL1(+2.16),CYP19A1(-2.43),DLL1(-3.71),DOCK4(+2.16),DPYSL5(+2.45),EIF4EBP1(+2.27),EIF5A(+2.45),ENPP2(-2.23),ETV4(+3.49),ETV5(+5.15),FECH(+2.01),FEZ1(-2.0),FGFR1(-2.13),FGFR3(-2.17),FKBP4(+2.72),FZD8(-2.11),GPR3(+2.43),HMGB1(+2.05),ID3(+2.05),IL6R(+2.57),INPP…
Cardiovascular System Development and Function,Tissue Development	Development of endothelial tissue	3.54e-08		0.733	53	34	19	ADM(+2.35),ANGPT1(+3.16),APLN(-2.19),CAV1(+4.16),CAV2(+2.63),CCN1(+2.92),CDKN1A(+2.42),COL1A1(-3.03),DDAH1(+2.7),ECM1(-3.09),ENPP2(-2.23),FGF13(+2.21),FGFR1(-2.13),FGFR3(-2.17),GAS6(-2.16),HEY1(+3.41),HMGB1(+2.05),HSPG2(-2.12),IGFBP3(-2.42),JUN(+3.01),KCNJ2(+3.09),LINC00599(-2.21),LOXL2(-2.0),MAP2K3(+2.26),MMP9(+3.04),MYC(+3.04),NANOG(+5.16),NR4A1(+2.15),NRP2(-3.94),NTN1(-4.04),ODC1(+3.93),PDGFB(…
Cancer,Hematological Disease,Organismal Injury and Abnormalities	Bone marrow neoplasm	3.63e-08		-1.114	177	98	79	ABCA1(-3.97),ACTB(+2.25),ADAMTS17(-2.35),ADCY5(-2.07),AGAP5 (includes others)(+7.56),AHNAK(-8.15),AKIRIN2(+2.89),ALPP(-7.9),ANGPT1(+3.16),ANK2(-2.75),ANO9(-2.59),AP3M1(+2.05),ATP1B1(+2.14),ATP6V1A(+2.2),AXIN2(-2.33),AZIN1(+2.36),BIRC5(+2.55),BMP1(-3.01),BNC2(-2.02),BOC(-5.02),BTG2(+3.83),CADM2(-2.27),CALCRL(-3.11),CCDC40(-2.0),CCNA2(+2.63),CDKN1A(+2.42),CEBPA(+2.28),CEBPB(+2.02),CNTNAP3(-3.75),CO…
Cancer,Gastrointestinal Disease,Organismal Injury and Abnormalities	Digestive system cancer	3.8e-08		-0.906	750	459	291	ABCA1(-3.97),ABCE1(+2.14),ABHD4(+3.54),ACBD6(-2.65),ACLY(+2.14),ACOT7(+2.21),ACOXL(-4.13),ACSL1(+2.63),ACTB(+2.25),ACTG1(+2.52),ACTG2(+3.2),ACTR2(+2.8),ADAM19(+2.33),ADAMTS17(-2.35),ADCY5(-2.07),ADCY6(-3.49),ADD2(+2.04),ADH5(+2.05),ADM(+2.35),ADRA2A(-5.09),AFAP1(+2.01),AGAP5 (includes others)(+7.56),AGRN(-2.19),AHNAK(-8.15),ALCAM(-2.15),ALDH1A3(+2.38),ALKBH5(+2.36),ALPP(-7.9),AMIGO2(+3.05),AMOTL1…
Developmental Disorder	Growth Failure	3.83e-08	Decreased	-2.05	74	46	28	ABCA1(-3.97),ADRA2A(-5.09),ALPG(-9.35),ARC(+5.0),BCL6(-3.48),CACNA2D2(-2.22),CDKN1A(+2.42),CEBPA(+2.28),CHRM2(-2.69),CKMT1A/CKMT1B(+2.36),COL13A1(-2.06),CR1L(-2.51),CTSV(-2.37),CYCS(+2.24),DDX3X(+2.31),DHRS3(-2.42),ENPP2(-2.23),ETS1(+4.31),FGFR1(-2.13),FGFR3(-2.17),FGFRL1(+2.22),FKBP4(+2.72),FST(-2.48),GADD45A(+2.88),GARS(+2.45),GGT1(-2.48),GNPNAT1(+2.51),GPC3(-2.16),HIST1H1D(+3.55),IGFBP3(-2.42)…
Cancer,Hematological Disease,Immunological Disease,Organismal Injury and Abnormalities	Acute myeloid leukemia	4.03e-08		0.647	160	90	70	ABCA1(-3.97),ACTB(+2.25),ADCY5(-2.07),AGAP5 (includes others)(+7.56),AHNAK(-8.15),AKIRIN2(+2.89),ALPP(-7.9),ANGPT1(+3.16),ANK2(-2.75),ANO9(-2.59),AP3M1(+2.05),ATP1B1(+2.14),ATP6V1A(+2.2),AXIN2(-2.33),AZIN1(+2.36),BIRC5(+2.55),BNC2(-2.02),BOC(-5.02),BTG2(+3.83),CADM2(-2.27),CALCRL(-3.11),CCDC40(-2.0),CCNA2(+2.63),CDKN1A(+2.42),CEBPA(+2.28),CEBPB(+2.02),CNTNAP3(-3.75),COL6A1(-2.24),CYCS(+2.24),CYP2…
Cardiovascular System Development and Function,Organ Morphology,Organismal Development	Morphology of heart ventricle	4.57e-08			46	34	12	ABCA1(-3.97),ADAM19(+2.33),ADCY5(-2.07),ADM(+2.35),ADRA2A(-5.09),BCL6(-3.48),BIRC5(+2.55),CASP3(+2.58),CAV1(+4.16),CDKN1A(+2.42),CTSV(-2.37),DHRS3(-2.42),DUSP5(+7.36),FGF19(+2.41),FGFRL1(+2.22),FKBP1A(+2.03),HEY1(+3.41),HSPG2(-2.12),IER3(+5.63),IL6R(+2.57),JUN(+3.01),LEFTY2(+14.73),LOXL2(-2.0),MAP2K3(+2.26),MAP3K1(+2.01),MARCKSL1(+2.08),MMP9(+3.04),NFATC4(-2.6),NR3C2(-2.02),PDGFB(+7.82),PPP3CA(+2…
Cancer,Hematological Disease,Immunological Disease,Organismal Injury and Abnormalities	T-cell malignant neoplasm	4.61e-08		-0.963	74	59	15	ADAM19(+2.33),AMOTL1(+2.45),ANOS1(+3.18),ATP1B1(+2.14),BAK1(+2.3),BCL6(-3.48),BIRC5(+2.55),CALD1(+2.45),CARD11(+2.3),CAV2(+2.63),CCN1(+2.92),CDKN1A(+2.42),CEBPA(+2.28),CEBPB(+2.02),COL1A1(-3.03),COL6A1(-2.24),DUSP5(+7.36),DYNLL2(+2.02),FGFR3(-2.17),FKBP1A(+2.03),GADD45A(+2.88),GADD45B(+2.89),GAS6(-2.16),GSR(+2.32),HLA-DRA(+3.09),HMCN1(-3.54),HMGB1(+2.05),HPRT1(+2.14),HSP90AA1(+2.01),IDH1(+2.32),I…
Cancer,Gastrointestinal Disease,Organismal Injury and Abnormalities	Colorectal tumor	4.93e-08		-1.483	419	238	181	ABCE1(+2.14),ABHD4(+3.54),ACBD6(-2.65),ACLY(+2.14),ACOT7(+2.21),ACTG1(+2.52),ADAM19(+2.33),ADCY5(-2.07),ADD2(+2.04),ADM(+2.35),AFAP1(+2.01),AGAP5 (includes others)(+7.56),AGRN(-2.19),ALCAM(-2.15),ALDH1A3(+2.38),AMIGO2(+3.05),AMOTL1(+2.45),ANGPT1(+3.16),ANK2(-2.75),ANO9(-2.59),ANXA3(+3.02),ARC(+5.0),ARMT1(+2.17),ASAH1(+2.13),ASMTL-AS1(-2.43),ASNS(+2.58),ASNSD1(+2.04),ATP10B(+3.56),ATP11A(-2.16),AU…
Infectious Diseases	Viral Infection	5.29e-08	Increased	7.014	160	133	27	ABCE1(+2.14),ACSL1(+2.63),ACTB(+2.25),ACTR2(+2.8),ADRA2A(-5.09),ALPP(-7.9),AP3M1(+2.05),APLN(-2.19),APOBEC3B(-6.81),APOBEC3C(+2.26),ARCN1(+2.26),ARF1(+2.23),ATF5(+2.35),ATP6V1A(+2.2),BAK1(+2.3),BMP1(-3.01),BST2(-2.56),BTG2(+3.83),CACNA2D2(-2.22),CALD1(+2.45),CAPN6(+2.53),CASP3(+2.58),CAV1(+4.16),CAV2(+2.63),CCNA2(+2.63),CCT2(+2.04),CDC42(+2.38),CES1(-6.02),CHCHD2(+46.2),CHMP4B(+2.07),CHRM2(-2.69)…
Cell Death and Survival,Organismal Injury and Abnormalities	Apoptosis of epithelial cell lines	5.37e-08		0.615	36	29	7	AMOTL1(+2.45),BAK1(+2.3),BCL6(-3.48),BIRC5(+2.55),CALB1(+3.0),CASP3(+2.58),CDKN1A(+2.42),CYCS(+2.24),FGF19(+2.41),FGFR1(-2.13),FOS(+4.1),IER3(+5.63),IGFBP3(-2.42),IL17RD(+3.94),JUN(+3.01),MAP3K1(+2.01),MCOLN3(-2.15),MYC(+3.04),PEA15(+2.66),PMAIP1(+2.94),PPID(+2.1),PPM1A(+2.13),PPP3R1(+2.14),PRDX3(+2.08),PRKCI(+2.13),RAC1(+2.13),RASSF4(-2.27),SPP1(+4.22),STK26(+3.1),TGFA(+2.4),TGFBR2(+2.16),TNFRSF…
Cancer,Hematological Disease,Immunological Disease,Organismal Injury and Abnormalities	Lymphoma	5.74e-08		-1.33	142	94	48	ADAM19(+2.33),AHNAK(-8.15),AMOTL1(+2.45),ANKRD40(+2.1),ANOS1(+3.18),APOBEC3B(-6.81),ASMTL-AS1(-2.43),BAK1(+2.3),BCL6(-3.48),BIRC5(+2.55),BNC2(-2.02),BST2(-2.56),BTG2(+3.83),C5orf22(+2.09),CALCRL(-3.11),CALD1(+2.45),CARD11(+2.3),CASP3(+2.58),CAV1(+4.16),CAV2(+2.63),CCN1(+2.92),CCNA2(+2.63),CDC123(+2.39),CDKN1A(+2.42),CEBPA(+2.28),CEBPB(+2.02),CHRM2(-2.69),CMYA5(-2.76),COL1A1(-3.03),COL6A1(-2.24),C…
Cancer,Neurological Disease,Organismal Injury and Abnormalities	Central nervous system solid tumor	6.12e-08		-1.12	136	86	50	ADAM19(+2.33),ADRA2A(-5.09),AGAP5 (includes others)(+7.56),ALCAM(-2.15),ANGPT1(+3.16),ANK2(-2.75),ARCN1(+2.26),ARF4(+2.39),ATF5(+2.35),ATP1B1(+2.14),ATP6V1A(+2.2),AXIN2(-2.33),BCL6(-3.48),BIRC5(+2.55),BOC(-5.02),BTG2(+3.83),BZW1(+2.68),CALB1(+3.0),CALD1(+2.45),CAPN5(+2.21),CARD11(+2.3),CASP3(+2.58),CAV1(+4.16),CCDC40(-2.0),CCDC80(+2.04),CDK3(-2.4),CDKN1A(+2.42),CDKN3(+2.19),CKS2(+3.17),COL1A1(-3.…
Organismal Development	Morphology of body cavity	6.31e-08			170	110	60	ABCA1(-3.97),ACSL1(+2.63),ACTG2(+3.2),ADAM19(+2.33),ADCY5(-2.07),ADCY6(-3.49),ADD2(+2.04),ADM(+2.35),ADRA2A(-5.09),ANGPT1(+3.16),ANK2(-2.75),APLN(-2.19),ASAH1(+2.13),BAK1(+2.3),BCL6(-3.48),BIRC5(+2.55),BMP1(-3.01),CACNB3(-2.56),CALCRL(-3.11),CARD11(+2.3),CASP3(+2.58),CAV1(+4.16),CAV2(+2.63),CCNA2(+2.63),CDKN1A(+2.42),CEBPA(+2.28),CEBPB(+2.02),CES1(-6.02),CHRM2(-2.69),CISH(+2.9),CR1L(-2.51),CTSV(-…
Cell Death and Survival	Cell death of fibroblast cell lines	6.59e-08	Increased	2.256	56	45	11	ABCE1(+2.14),ACTB(+2.25),ASAH1(+2.13),BAK1(+2.3),BCL6(-3.48),BIRC5(+2.55),CALB1(+3.0),CASP3(+2.58),CCN1(+2.92),CDKN1A(+2.42),CEBPB(+2.02),CTSV(-2.37),DDX3X(+2.31),ECEL1(-2.92),EIF4EBP1(+2.27),ETS1(+4.31),FKBP4(+2.72),FTH1(+2.14),GADD45A(+2.88),GADD45B(+2.89),GAS6(-2.16),GLO1(+2.66),GMFB(+2.47),GNG2(+3.44),GSTM5(-4.15),IER3(+5.63),IL17RD(+3.94),JUN(+3.01),KRT18(+2.7),KRT8(+2.17),MAP3K1(+2.01),MUC1…
Organismal Development,Organismal Injury and Abnormalities	Abnormal morphology of head	6.74e-08			103	48	55	ADRA2A(-5.09),ALDH1A3(+2.38),AXIN2(-2.33),BAK1(+2.3),BMP1(-3.01),BOC(-5.02),CACNA2D2(-2.22),CACNB3(-2.56),CACNG8(-2.07),CALB1(+3.0),CASP3(+2.58),CAV1(+4.16),CBLN1(+3.43),CDKN1A(+2.42),CEBPB(+2.02),CKMT1A/CKMT1B(+2.36),CLDN11(+2.48),CR1L(-2.51),CRELD1(-2.1),CTSV(-2.37),CXXC5(+2.25),CYP19A1(-2.43),CYP26A1(-7.89),DAB1(+2.15),DHRS3(-2.42),DLL1(-3.71),EIF4EBP2(+2.42),ENHO(+2.19),FAT3(-2.31),FAT4(-3.31…
Cardiovascular System Development and Function,Cellular Movement	Cell movement of endothelial cells	6.93e-08		1.419	52	35	17	ADM(+2.35),ALCAM(-2.15),AMOTL1(+2.45),ANGPT1(+3.16),ANXA3(+3.02),CAV1(+4.16),CCN1(+2.92),CDC42(+2.38),CNN2(+2.67),CXXC5(+2.25),ENPP2(-2.23),ETS1(+4.31),FGF13(+2.21),FGFR1(-2.13),GADD45A(+2.88),GAS6(-2.16),HEY1(+3.41),HMGB1(+2.05),HSPG2(-2.12),HTR7(+3.03),ID3(+2.05),IGFBP3(-2.42),LOXL2(-2.0),MAP2K3(+2.26),MMP9(+3.04),MYC(+3.04),NPTX1(-5.27),NR4A1(+2.15),NRP2(-3.94),NTN1(-4.04),PDGFB(+7.82),PLPP3(-…
Cancer,Hematological Disease,Immunological Disease,Organismal Injury and Abnormalities	T-cell non-Hodgkin lymphoma	6.96e-08		-0.673	60	50	10	ADAM19(+2.33),AMOTL1(+2.45),ANOS1(+3.18),BAK1(+2.3),BCL6(-3.48),BIRC5(+2.55),CALD1(+2.45),CARD11(+2.3),CAV2(+2.63),CCN1(+2.92),CDKN1A(+2.42),CEBPB(+2.02),COL1A1(-3.03),COL6A1(-2.24),DUSP5(+7.36),DYNLL2(+2.02),FGFR3(-2.17),FKBP1A(+2.03),GADD45A(+2.88),GADD45B(+2.89),GAS6(-2.16),GSR(+2.32),HLA-DRA(+3.09),HMGB1(+2.05),HPRT1(+2.14),HSP90AA1(+2.01),IDH1(+2.32),IER3(+5.63),IL13RA1(+2.23),IL6R(+2.57),JU…
Cancer,Organismal Injury and Abnormalities	Incidence of tumor	7.1e-08		-1.483	595	354	241	ABCA1(-3.97),ABCE1(+2.14),ABHD4(+3.54),ACBD6(-2.65),ACLY(+2.14),ACOT7(+2.21),ACSL1(+2.63),ACTG1(+2.52),ACTG2(+3.2),ACTR2(+2.8),ADAM19(+2.33),ADCY5(-2.07),ADD2(+2.04),ADM(+2.35),ADRA2A(-5.09),AFAP1(+2.01),AGAP5 (includes others)(+7.56),AGRN(-2.19),AHNAK(-8.15),ALCAM(-2.15),ALDH1A3(+2.38),ALPP(-7.9),AMIGO2(+3.05),AMOTL1(+2.45),ANGPT1(+3.16),ANK2(-2.75),ANKRD12(-2.25),ANKRD40(+2.1),ANO9(-2.59),ANP32…
Cancer,Hematological Disease,Organismal Injury and Abnormalities	Bone marrow cancer	8.09e-08		-0.166	172	96	76	ABCA1(-3.97),ACTB(+2.25),ADAMTS17(-2.35),ADCY5(-2.07),AGAP5 (includes others)(+7.56),AHNAK(-8.15),AKIRIN2(+2.89),ALPP(-7.9),ANGPT1(+3.16),ANK2(-2.75),ANO9(-2.59),AP3M1(+2.05),ATP1B1(+2.14),ATP6V1A(+2.2),AXIN2(-2.33),AZIN1(+2.36),BIRC5(+2.55),BNC2(-2.02),BOC(-5.02),BTG2(+3.83),CADM2(-2.27),CALCRL(-3.11),CCDC40(-2.0),CCNA2(+2.63),CDKN1A(+2.42),CEBPA(+2.28),CEBPB(+2.02),CNTNAP3(-3.75),COL6A1(-2.24),…
Cellular Development,Cellular Growth and Proliferation,Nervous System Development and Function,Tissue Development	Growth of neurites	8.3e-08		1.43	61	40	21	ACTB(+2.25),ADCY6(-3.49),ALPP(-7.9),ANGPT1(+3.16),ARHGEF25(-2.7),CALB1(+3.0),CAP1(+2.12),CAV1(+4.16),CDC42(+2.38),CDKN1A(+2.42),COTL1(+2.16),CYP19A1(-2.43),DOCK4(+2.16),DPYSL5(+2.45),EIF4EBP1(+2.27),EIF5A(+2.45),ENPP2(-2.23),ETV4(+3.49),ETV5(+5.15),FECH(+2.01),FEZ1(-2.0),FGFR1(-2.13),FGFR3(-2.17),FKBP4(+2.72),GPR3(+2.43),HMGB1(+2.05),IL6R(+2.57),INPP5F(-3.81),JUN(+3.01),LAMA2(-2.56),LIMK1(+2.13),…
Cancer,Organismal Injury and Abnormalities	Benign Tumors	8.56e-08		-1.116	96	68	28	ADRA2A(-5.09),AGRN(-2.19),ALCAM(-2.15),ANGPT1(+3.16),ANXA3(+3.02),AXIN2(-2.33),BAK1(+2.3),BIRC5(+2.55),CALCRL(-3.11),CAPN6(+2.53),CARD11(+2.3),CAV1(+4.16),CCDC80(+2.04),CCN1(+2.92),CDKN1A(+2.42),CLDN11(+2.48),COL13A1(-2.06),COL1A1(-3.03),COL21A1(-2.58),COL6A1(-2.24),COL7A1(-3.04),CYP19A1(-2.43),DLL1(-3.71),DUSP5(+7.36),EIF4EBP1(+2.27),ENC1(+3.96),ERRFI1(+3.27),FABP5(+2.55),FGFR1(-2.13),FGFR3(-2.1…
Cancer,Organismal Injury and Abnormalities	Frequency of tumor	8.57e-08		-1.514	579	341	238	ABCA1(-3.97),ABCE1(+2.14),ABHD4(+3.54),ACBD6(-2.65),ACLY(+2.14),ACOT7(+2.21),ACSL1(+2.63),ACTG1(+2.52),ACTR2(+2.8),ADAM19(+2.33),ADCY5(-2.07),ADD2(+2.04),ADM(+2.35),AFAP1(+2.01),AGAP5 (includes others)(+7.56),AGRN(-2.19),AHNAK(-8.15),ALCAM(-2.15),ALDH1A3(+2.38),ALPP(-7.9),AMIGO2(+3.05),AMOTL1(+2.45),ANGPT1(+3.16),ANK2(-2.75),ANKRD12(-2.25),ANKRD40(+2.1),ANO9(-2.59),ANP32E(+2.43),ANXA3(+3.02),APOB…
Cell Morphology,Cellular Assembly and Organization,Cellular Development,Cellular Function and Maintenance,Cellular Growth and Proliferation,Nervous System Development and Function,Organismal Development,Tissue Development	Branching of neurons	8.95e-08		0.028	46	34	12	AGRN(-2.19),ARHGEF25(-2.7),CALD1(+2.45),CASP3(+2.58),CAV1(+4.16),CCN1(+2.92),CDC42(+2.38),CDKN1A(+2.42),CYP19A1(-2.43),DACT1(+8.89),DPYSL5(+2.45),ECEL1(-2.92),EIF4EBP1(+2.27),EIF4EBP2(+2.42),ETV4(+3.49),FGF13(+2.21),FOS(+4.1),HMGB1(+2.05),IL1RAP(+2.5),IL1RAPL1(-3.56),JUN(+3.01),LIMK1(+2.13),LYPLA1(+2.08),MYH7B(-2.5),NFATC4(-2.6),NR4A1(+2.15),NRP2(-3.94),NSG1(+2.3),NTN1(-4.04),OPTN(-2.01),PCYT1B(+…
Cancer,Organismal Injury and Abnormalities,Reproductive System Disease	Breast or gynecological cancer	9.26e-08		-0.828	430	248	182	ABCA1(-3.97),ABCE1(+2.14),ACSL1(+2.63),ACTG1(+2.52),ACTG2(+3.2),ACTR2(+2.8),ADAM19(+2.33),ADCY6(-3.49),ADD2(+2.04),ADM(+2.35),AGAP5 (includes others)(+7.56),AHNAK(-8.15),ALCAM(-2.15),ALDH1A3(+2.38),ALPP(-7.9),AMOTL1(+2.45),ANGPT1(+3.16),ANK2(-2.75),ANKRD12(-2.25),ANP32E(+2.43),ANXA3(+3.02),APOBEC3B(-6.81),ARCN1(+2.26),ARF4(+2.39),ARHGAP19(+2.0),ARMT1(+2.17),ATP10B(+3.56),AXIN2(-2.33),BAK1(+2.3),B…
Cancer,Cellular Development,Cellular Growth and Proliferation,Organismal Injury and Abnormalities,Tumor Morphology	Proliferation of cancer cells	9.38e-08		0.831	49	33	16	BAMBI(+2.39),BIRC5(+2.55),BTG2(+3.83),CASP3(+2.58),CAV1(+4.16),CBX1(+2.0),CCN1(+2.92),CYP19A1(-2.43),DOCK4(+2.16),EIF4EBP1(+2.27),FGF19(+2.41),FGFR1(-2.13),FGFR3(-2.17),FOS(+4.1),GAS6(-2.16),GPC3(-2.16),HMGB1(+2.05),HMGB3(+2.23),HPN(-2.17),HSPG2(-2.12),ID3(+2.05),IGFBP3(-2.42),IL6R(+2.57),JUN(+3.01),MMP9(+3.04),MSI2(-2.15),MUC1(-3.04),MYB(-3.73),MYC(+3.04),NODAL(+4.41),NR4A1(+2.15),ODC1(+3.93),PD…
Cancer,Organismal Injury and Abnormalities,Reproductive System Disease	Genital tract cancer	9.7e-08		-0.082	484	270	214	ABCA1(-3.97),ABCE1(+2.14),ACLY(+2.14),ACOT7(+2.21),ACSL1(+2.63),ACTG1(+2.52),ACTG2(+3.2),ACTR2(+2.8),ADAM19(+2.33),ADCY6(-3.49),ADD2(+2.04),ADM(+2.35),ADRA2A(-5.09),AFAP1(+2.01),AGAP5 (includes others)(+7.56),AHNAK(-8.15),ALCAM(-2.15),ALPP(-7.9),AMOTL1(+2.45),ANGPT1(+3.16),ANK2(-2.75),ANKRD12(-2.25),ANO9(-2.59),ANP32E(+2.43),ANXA3(+3.02),APOBEC3B(-6.81),ARCN1(+2.26),ARHGAP19(+2.0),ARHGEF25(-2.7),…
Cancer,Organismal Injury and Abnormalities,Reproductive System Disease	Prostatic tumor	1e-07		-0.409	309	160	149	ABCA1(-3.97),ABCE1(+2.14),ACLY(+2.14),ACOT7(+2.21),ADCY6(-3.49),ADD2(+2.04),ADRA2A(-5.09),AFAP1(+2.01),AGAP5 (includes others)(+7.56),AHNAK(-8.15),ALPP(-7.9),ANK2(-2.75),ANKRD12(-2.25),ANO9(-2.59),ANXA3(+3.02),ARHGEF25(-2.7),ARMT1(+2.17),ASNS(+2.58),ATP11A(-2.16),ATP6V1A(+2.2),AXIN2(-2.33),B4GALT6(+2.14),BAMBI(+2.39),BIRC5(+2.55),BNC2(-2.02),BNIPL(-2.86),BTLA(-3.71),BZW1(+2.68),C1orf21(-2.71),C5o…
Cell Cycle	Interphase	1.01e-07	Increased	2.747	88	76	12	ANGPT1(+3.16),ARPP19(+2.22),ATF5(+2.35),BAK1(+2.3),BIRC5(+2.55),BTG2(+3.83),BTLA(-3.71),CAV1(+4.16),CBX1(+2.0),CCN1(+2.92),CCNA2(+2.63),CDC42(+2.38),CDK14(+2.9),CDK3(-2.4),CDK5RAP3(-2.12),CDKN1A(+2.42),CDKN3(+2.19),CEBPA(+2.28),CEBPB(+2.02),CES1(-6.02),CKS2(+3.17),DDX3X(+2.31),DESI2(+2.04),EIF4EBP1(+2.27),ETS1(+4.31),FGFR1(-2.13),FKBP1A(+2.03),FOS(+4.1),GADD45A(+2.88),GADD45B(+2.89),GADD45G(-2.34…
Cellular Development,Cellular Growth and Proliferation	Arrest in proliferation of tumor cell lines	1.02e-07			23	18	5	ARF1(+2.23),BCL6(-3.48),BTG2(+3.83),CDC42(+2.38),CDKN1A(+2.42),CEBPA(+2.28),CEBPB(+2.02),DUSP5(+7.36),DUSP6(+8.73),FGFR3(-2.17),IL6R(+2.57),KRT10(+2.82),MUC1(-3.04),MYB(-3.73),MYC(+3.04),NDN(+2.86),PPP1CC(+2.22),SMPD3(-2.11),SOCS1(+2.9),TGFBR2(+2.16),TP53(+2.48),TXN(+2.2),YWHAQ(+2.26)
Cellular Movement	Invasion of breast cancer cell lines	1.06e-07		1.857	45	36	9	AHNAK(-8.15),BHLHE41(+2.9),BTG2(+3.83),CASP3(+2.58),CAV1(+4.16),CCN1(+2.92),CCNA2(+2.63),CDKN1A(+2.42),DIAPH2(+2.26),DUSP6(+8.73),ECM1(-3.09),ETS1(+4.31),FOSL1(+2.64),FSCN1(+2.66),HSP90AA1(+2.01),JUN(+3.01),KRT8(+2.17),LASP1(+2.24),LIMK1(+2.13),LOXL2(-2.0),LRP1(-2.17),MMP9(+3.04),MUC1(-3.04),MUC4(-2.05),MYB(-3.73),MYC(+3.04),NDUFAF4(+2.33),NFATC4(-2.6),NME1(+2.08),PARVA(+2.01),PSMD10(+2.92),PTGES…
Gene Expression	Transactivation	1.06e-07		0.878	68	56	12	AXIN2(-2.33),BCL6(-3.48),CARD11(+2.3),CAV1(+4.16),CCT2(+2.04),CDC42(+2.38),CEBPA(+2.28),CEBPB(+2.02),ETS1(+4.31),ETV4(+3.49),FABP5(+2.55),FGF13(+2.21),FKBP4(+2.72),FOS(+4.1),FOSL1(+2.64),GADD45A(+2.88),GADD45G(-2.34),GAS6(-2.16),GTF2A1(+2.06),HMCN2(-5.49),HMGB1(+2.05),ID3(+2.05),IGFBP5(-3.14),JDP2(+2.21),JUN(+3.01),KAT7(+2.56),LMO4(+2.16),MAP2K3(+2.26),MARCKSL1(+2.08),MMP9(+3.04),MN1(-2.07),MYB(-…
Cardiovascular System Development and Function,Cellular Development,Cellular Function and Maintenance,Cellular Growth and Proliferation,Organismal Development,Tissue Development	Endothelial cell development	1.13e-07		0.745	51	33	18	ADM(+2.35),ANGPT1(+3.16),APLN(-2.19),CAV1(+4.16),CAV2(+2.63),CCN1(+2.92),CDKN1A(+2.42),COL1A1(-3.03),DDAH1(+2.7),ECM1(-3.09),ENPP2(-2.23),FGF13(+2.21),FGFR1(-2.13),FGFR3(-2.17),GAS6(-2.16),HEY1(+3.41),HMGB1(+2.05),HSPG2(-2.12),IGFBP3(-2.42),JUN(+3.01),KCNJ2(+3.09),LINC00599(-2.21),LOXL2(-2.0),MAP2K3(+2.26),MMP9(+3.04),MYC(+3.04),NANOG(+5.16),NR4A1(+2.15),NRP2(-3.94),NTN1(-4.04),ODC1(+3.93),PDGFB(…
Cellular Development,Cellular Growth and Proliferation,Embryonic Development	Proliferation of embryonic cell lines	1.19e-07		0.684	40	38	2	BIRC5(+2.55),BTG2(+3.83),CAV1(+4.16),CDKN1A(+2.42),CEBPA(+2.28),CEBPB(+2.02),CKS2(+3.17),EIF4EBP1(+2.27),ENC1(+3.96),FGF19(+2.41),FGFR3(-2.17),FOS(+4.1),GADD45A(+2.88),HSP90AA1(+2.01),HSPA4(+2.15),JUN(+3.01),MAP2K3(+2.26),MYC(+3.04),NANOG(+5.16),NTN1(-4.04),ODC1(+3.93),PA2G4(+2.19),PDGFB(+7.82),PIM2(+2.12),POU5F1(+2.25),PPM1A(+2.13),PTP4A1(+2.32),RAC1(+2.13),RALA(+2.14),RALB(+2.55),RHOA(+2.17),SK…
Dermatological Diseases and Conditions,Inflammatory Disease,Organismal Injury and Abnormalities,Skeletal and Muscular Disorders	Juvenile dermatomyositis	1.19e-07			14	9	5	ACLY(+2.14),BMP1(-3.01),CALD1(+2.45),CAP1(+2.12),CAV2(+2.63),COL1A1(-3.03),COL6A1(-2.24),COLEC12(-3.08),LOXL2(-2.0),PLS3(+2.48),S100A11(+2.61),SDCBP(+2.21),TGFBR2(+2.16),TUBB2A(+2.18)
Cellular Development	Differentiation of tumor cell lines	1.2e-07		0.696	50	37	13	BCL6(-3.48),BTG2(+3.83),CCN1(+2.92),CDC42(+2.38),CDKN1A(+2.42),CEBPA(+2.28),CEBPB(+2.02),ETV4(+3.49),ETV5(+5.15),FEZ1(-2.0),FGFR1(-2.13),FOS(+4.1),FOSL1(+2.64),FST(-2.48),GCNT1(-2.33),HIST4H4(+2.25),ID3(+2.05),IGFBP5(-3.14),IL17RD(+3.94),JDP2(+2.21),JUN(+3.01),LIMK1(+2.13),LOXL2(-2.0),MUC1(-3.04),MYB(-3.73),MYC(+3.04),MYOCD(+3.46),NDN(+2.86),NID2(-2.45),NME1(+2.08),ODC1(+3.93),OTX2(-2.44),PA2G4(+…
Cancer,Gastrointestinal Disease,Organismal Injury and Abnormalities	Colorectal cancer	1.34e-07		-1.34	410	233	177	ABCE1(+2.14),ABHD4(+3.54),ACBD6(-2.65),ACLY(+2.14),ACOT7(+2.21),ACTG1(+2.52),ADAM19(+2.33),ADCY5(-2.07),ADD2(+2.04),ADM(+2.35),AFAP1(+2.01),AGAP5 (includes others)(+7.56),AGRN(-2.19),ALCAM(-2.15),ALDH1A3(+2.38),AMIGO2(+3.05),AMOTL1(+2.45),ANGPT1(+3.16),ANK2(-2.75),ANO9(-2.59),ARC(+5.0),ARMT1(+2.17),ASAH1(+2.13),ASMTL-AS1(-2.43),ASNS(+2.58),ASNSD1(+2.04),ATP10B(+3.56),ATP11A(-2.16),AUTS2(-2.28),AX…
Cancer,Organismal Injury and Abnormalities,Respiratory Disease	Respiratory system tumor	1.34e-07	Increased	2.21	268	166	102	ACLY(+2.14),ADAM19(+2.33),ADCY5(-2.07),ADM(+2.35),AGAP5 (includes others)(+7.56),AGRN(-2.19),AHNAK(-8.15),ALCAM(-2.15),ALDH1A3(+2.38),ALPP(-7.9),ANGPT1(+3.16),ANK2(-2.75),ANXA3(+3.02),APLN(-2.19),APOBEC3B(-6.81),ASAH1(+2.13),ASNS(+2.58),ATP10B(+3.56),ATP1B1(+2.14),AXIN2(-2.33),AZIN1(+2.36),BCL6(-3.48),BCORP1(-9.73),BIRC5(+2.55),C5orf38(-12.18),CACNA2D2(-2.22),CALB1(+3.0),CALD1(+2.45),CARD11(+2.3)…
Cancer,Organismal Injury and Abnormalities,Reproductive System Disease	Stage III-IV breast cancer	1.36e-07			21	18	3	CAV1(+4.16),CYP19A1(-2.43),FGFR1(-2.13),FKBP1A(+2.03),HPN(-2.17),HSP90AA1(+2.01),JUN(+3.01),KRT8(+2.17),LYPLA1(+2.08),MYC(+3.04),NME1(+2.08),RND3(+3.51),TGFBR2(+2.16),TMEM106C(+2.76),TUBA1C(+2.49),TUBB(+2.15),TUBB2A(+2.18),TUBB3(+2.05),TUBB4A(+2.14),TUBB6(+2.24),TUBE1(+2.76)
Cancer,Neurological Disease,Organismal Injury and Abnormalities	Nervous system neoplasm	1.41e-07		-0.878	140	89	51	ADAM19(+2.33),ADM(+2.35),ADRA2A(-5.09),AGAP5 (includes others)(+7.56),ALCAM(-2.15),ANGPT1(+3.16),ANK2(-2.75),ARCN1(+2.26),ARF4(+2.39),ATF5(+2.35),ATP1B1(+2.14),ATP6V1A(+2.2),AXIN2(-2.33),BCL6(-3.48),BIRC5(+2.55),BOC(-5.02),BTG2(+3.83),BZW1(+2.68),CALB1(+3.0),CALD1(+2.45),CAPN5(+2.21),CARD11(+2.3),CASP3(+2.58),CAV1(+4.16),CCDC40(-2.0),CCDC80(+2.04),CDK3(-2.4),CDKN1A(+2.42),CDKN3(+2.19),CKS2(+3.17)…
Cancer,Hematological Disease,Organismal Injury and Abnormalities	Myeloid neoplasm	1.49e-07		0	175	97	78	ABCA1(-3.97),ACTB(+2.25),ADAMTS17(-2.35),ADCY5(-2.07),AGAP5 (includes others)(+7.56),AHNAK(-8.15),AKIRIN2(+2.89),ALPP(-7.9),ANGPT1(+3.16),ANK2(-2.75),ANO9(-2.59),AP3M1(+2.05),ATP1B1(+2.14),ATP6V1A(+2.2),AXIN2(-2.33),AZIN1(+2.36),BIRC5(+2.55),BMP1(-3.01),BNC2(-2.02),BOC(-5.02),BTG2(+3.83),CADM2(-2.27),CALCRL(-3.11),CCDC40(-2.0),CCNA2(+2.63),CDKN1A(+2.42),CEBPA(+2.28),CEBPB(+2.02),CNTNAP3(-3.75),CO…
Cellular Development,Cellular Growth and Proliferation	Proliferation of lung cancer cell lines	1.49e-07		0.805	43	36	7	ACLY(+2.14),BAK1(+2.3),BIRC5(+2.55),CASP3(+2.58),CAV1(+4.16),CCN1(+2.92),CDKN1A(+2.42),CEBPA(+2.28),DDX3X(+2.31),DESI2(+2.04),DUSP5(+7.36),EEF1A2(+2.42),ERRFI1(+3.27),ETV1(+2.32),FGFR1(-2.13),FOSL1(+2.64),HK1(+2.07),IGFBP3(-2.42),JUN(+3.01),MUC1(-3.04),MYC(+3.04),MYH14(-6.11),NFIB(-2.17),NR4A1(+2.15),NTN1(-4.04),PDP1(+2.66),PIM2(+2.12),POU5F1(+2.25),PPP1CC(+2.22),PRKCI(+2.13),RAC1(+2.13),RALB(+2.…
Cancer,Organismal Injury and Abnormalities	Pelvic tumor	1.57e-07		-1.479	519	297	222	ABCA1(-3.97),ABCE1(+2.14),ACLY(+2.14),ACOT7(+2.21),ACSL1(+2.63),ACTB(+2.25),ACTG1(+2.52),ACTG2(+3.2),ACTR2(+2.8),ADAM19(+2.33),ADCY6(-3.49),ADD2(+2.04),ADM(+2.35),ADRA2A(-5.09),AFAP1(+2.01),AGAP5 (includes others)(+7.56),AHNAK(-8.15),ALCAM(-2.15),ALPP(-7.9),AMIGO2(+3.05),AMOTL1(+2.45),ANGPT1(+3.16),ANK2(-2.75),ANKRD12(-2.25),ANKRD40(+2.1),ANO9(-2.59),ANP32E(+2.43),ANXA3(+3.02),APOBEC3B(-6.81),ARC…
Cancer,Hematological Disease,Immunological Disease,Organismal Injury and Abnormalities	Mature B-cell neoplasm	1.68e-07			132	83	49	ADD2(+2.04),AHNAK(-8.15),ANK2(-2.75),ANKRD40(+2.1),APOBEC3B(-6.81),ASMTL-AS1(-2.43),ATP1B1(+2.14),BAK1(+2.3),BCL6(-3.48),BIRC5(+2.55),BNC2(-2.02),BTG2(+3.83),C5orf22(+2.09),CALCRL(-3.11),CALD1(+2.45),CARD11(+2.3),CASP3(+2.58),CAV1(+4.16),CDC123(+2.39),CDKN1A(+2.42),CEBPA(+2.28),CMYA5(-2.76),COL1A1(-3.03),COL6A1(-2.24),COL7A1(-3.04),CORO2A(+2.77),CXXC5(+2.25),DDX3X(+2.31),EIF4EBP1(+2.27),ENC1(+3.9…
Cellular Growth and Proliferation	Outgrowth of cells	1.69e-07		1.761	56	37	19	ADCY6(-3.49),ANGPT1(+3.16),ARHGEF25(-2.7),CALB1(+3.0),CCN1(+2.92),CDC42(+2.38),CDKN1A(+2.42),COL1A1(-3.03),DOCK4(+2.16),DPYSL5(+2.45),EIF5A(+2.45),ENPP2(-2.23),ETV4(+3.49),ETV5(+5.15),FECH(+2.01),FEZ1(-2.0),FGFR1(-2.13),FGFR3(-2.17),FKBP4(+2.72),GPR3(+2.43),HMGB1(+2.05),HSP90AA1(+2.01),IL6R(+2.57),JUN(+3.01),LAMA2(-2.56),LIMK1(+2.13),MAP2(-2.38),MMP9(+3.04),NDN(+2.86),NFATC4(-2.6),NPTX1(-5.27),NT…
Cardiovascular Disease,Developmental Disorder,Organismal Injury and Abnormalities	Atrial or ventricular septal defect	1.69e-07	Decreased	-2.343	23	18	5	ADAM19(+2.33),ADRA2A(-5.09),BMP1(-3.01),CRELD1(-2.1),DDX3X(+2.31),DHRS3(-2.42),FGF19(+2.41),FGFRL1(+2.22),FKBP1A(+2.03),GPC3(-2.16),JUN(+3.01),LEFTY1(+20.02),LEFTY2(+14.73),NODAL(+4.41),RARA(+2.32),SMAD7(+9.69),SOX4(+3.48),TP53(+2.48),TUBA1C(+2.49),TUBB2A(+2.18),TUBB3(+2.05),TUBB4A(+2.14),TUBE1(+2.76)
Gene Expression	Transcription	1.75e-07		1.766	202	149	53	ACTR2(+2.8),ADAM19(+2.33),AGRN(-2.19),AKIRIN2(+2.89),ANK2(-2.75),APLN(-2.19),ARF4(+2.39),ATF5(+2.35),ATP1B1(+2.14),AUTS2(-2.28),BAK1(+2.3),BAMBI(+2.39),BCL6(-3.48),BEX1(+2.53),BHLHE41(+2.9),BIRC5(+2.55),BST2(-2.56),BTG2(+3.83),CAV1(+4.16),CBX1(+2.0),CCN1(+2.92),CCNA2(+2.63),CDC42(+2.38),CDK3(-2.4),CDK5RAP3(-2.12),CDKN1A(+2.42),CEBPA(+2.28),CEBPB(+2.02),CHCHD2(+46.2),CHRM2(-2.69),CISH(+2.9),CKS2(+…
Cancer,Organismal Injury and Abnormalities,Reproductive System Disease	Breast carcinoma	1.75e-07		-0.049	160	90	70	ADCY6(-3.49),ALPP(-7.9),ANK2(-2.75),ANKRD12(-2.25),ARF4(+2.39),ARHGAP19(+2.0),ARMT1(+2.17),AXIN2(-2.33),BAK1(+2.3),BCL6(-3.48),BEX1(+2.53),BIRC5(+2.55),BNIPL(-2.86),CALD1(+2.45),CASP3(+2.58),CAV1(+4.16),CCDC180(-2.23),CCN1(+2.92),CDKN1A(+2.42),CES1(-6.02),CMAS(+3.01),CNN2(+2.67),COL6A1(-2.24),COL7A1(-3.04),CPXM2(-2.75),CRB2(-4.07),CXXC5(+2.25),CYP19A1(-2.43),CYP26A1(-7.89),DACT1(+8.89),DCTPP1(+2.…
Cancer,Organismal Injury and Abnormalities	Tumorigenesis of epithelial neoplasm	1.95e-07		-1.089	569	336	233	ABCA1(-3.97),ABCE1(+2.14),ABHD4(+3.54),ACBD6(-2.65),ACLY(+2.14),ACOT7(+2.21),ACSL1(+2.63),ACTG1(+2.52),ACTR2(+2.8),ADAM19(+2.33),ADCY5(-2.07),ADD2(+2.04),ADM(+2.35),AFAP1(+2.01),AGAP5 (includes others)(+7.56),AGRN(-2.19),AHNAK(-8.15),ALCAM(-2.15),ALDH1A3(+2.38),ALPP(-7.9),AMIGO2(+3.05),AMOTL1(+2.45),ANGPT1(+3.16),ANK2(-2.75),ANKRD12(-2.25),ANKRD40(+2.1),ANO9(-2.59),ANP32E(+2.43),ANXA3(+3.02),APOB…
Cellular Movement	Invasion of carcinoma cell lines	2.01e-07		1.62	38	27	11	ALCAM(-2.15),CAV1(+4.16),CCN1(+2.92),CDC42(+2.38),CDK14(+2.9),DOCK4(+2.16),ENPP2(-2.23),ETV4(+3.49),FGFR1(-2.13),FOSL1(+2.64),FSCN1(+2.66),IRF6(+2.07),LOXL2(-2.0),LRP1(-2.17),MMP9(+3.04),MSI2(-2.15),MUC1(-3.04),MYCT1(-3.06),NEDD9(+3.1),NME1(+2.08),NRP2(-3.94),PARVA(+2.01),PRKCI(+2.13),RAC1(+2.13),RALA(+2.14),RALB(+2.55),RAP1A(+2.03),RHOA(+2.17),S100A10(+2.58),SMAD7(+9.69),SPP1(+4.22),ST3GAL1(+2.5…
Cancer,Organismal Injury and Abnormalities	Benign solid tumor	2.06e-07		-1.116	94	67	27	ADRA2A(-5.09),AGRN(-2.19),ALCAM(-2.15),ANGPT1(+3.16),ANXA3(+3.02),AXIN2(-2.33),BAK1(+2.3),BIRC5(+2.55),CALCRL(-3.11),CAPN6(+2.53),CARD11(+2.3),CAV1(+4.16),CCDC80(+2.04),CCN1(+2.92),CDKN1A(+2.42),CLDN11(+2.48),COL13A1(-2.06),COL1A1(-3.03),COL21A1(-2.58),COL6A1(-2.24),COL7A1(-3.04),CYP19A1(-2.43),DLL1(-3.71),DUSP5(+7.36),EIF4EBP1(+2.27),ENC1(+3.96),ERRFI1(+3.27),FABP5(+2.55),FGFR1(-2.13),FGFR3(-2.1…
Cell Death and Survival,Organismal Injury and Abnormalities,Renal and Urological Disease	Cell death of kidney cells	2.08e-07		1.41	48	36	12	ALDH3B1(-2.77),AMOTL1(+2.45),APOBEC3B(-6.81),BAK1(+2.3),BCL6(-3.48),BIRC5(+2.55),CALB1(+3.0),CASP3(+2.58),CDC42(+2.38),CDKN1A(+2.42),CYCS(+2.24),ECEL1(-2.92),FGF19(+2.41),FOS(+4.1),GMFB(+2.47),GNG2(+3.44),GSTM5(-4.15),HK1(+2.07),IER3(+5.63),IGFBP3(-2.42),IL17RD(+3.94),MAP3K1(+2.01),MCOLN3(-2.15),MOAP1(+2.06),MYC(+3.04),NTN1(-4.04),PEA15(+2.66),PMAIP1(+2.94),PPID(+2.1),PPM1A(+2.13),PPP3CA(+2.07),P…
Embryonic Development,Organ Development,Organismal Development,Skeletal and Muscular System Development and Function,Tissue Development	Formation of muscle	2.15e-07		-0.137	51	32	19	ACTG1(+2.52),ANGPT1(+3.16),ARHGEF25(-2.7),BOC(-5.02),CACNA2D2(-2.22),CAPN6(+2.53),CASP3(+2.58),CAV1(+4.16),CCNA2(+2.63),CDC42(+2.38),CDKN1A(+2.42),ETV1(+2.32),FGFR1(-2.13),FGFRL1(+2.22),FHL3(+2.13),FKBP1A(+2.03),FST(-2.48),HEY1(+3.41),HMGB1(+2.05),HSP90AA1(+2.01),HSPG2(-2.12),IGFBP5(-3.14),JUN(+3.01),KLF10(+2.01),KRT8(+2.17),LAMA2(-2.56),LAMA5(-2.42),LAMB2(-2.2),MARCKSL1(+2.08),MEGF10(-2.27),MYH1…
Cell Death and Survival	Cell death of hematopoietic cell lines	2.19e-07		-0.201	34	26	8	ASAH1(+2.13),BAK1(+2.3),BIRC5(+2.55),CASP3(+2.58),CDKN1A(+2.42),CEBPA(+2.28),CEBPB(+2.02),COL1A1(-3.03),EIF4EBP1(+2.27),FGFR1(-2.13),GADD45B(+2.89),GCNT1(-2.33),GGT1(-2.48),HK1(+2.07),JUN(+3.01),MCTS1(+2.1),MYB(-3.73),MYC(+3.04),NR4A1(+2.15),PIM2(+2.12),PMAIP1(+2.94),PXN(+2.09),RAC1(+2.13),RARA(+2.32),SMAD7(+9.69),SOCS1(+2.9),SPP1(+4.22),TNC(-2.73),TNFRSF25(-2.06),TP53(+2.48),TSC22D3(+2.83),TUBB(…
Cancer,Organismal Injury and Abnormalities	Generation of tumor	2.26e-07		-1.01	568	334	234	ABCA1(-3.97),ABCE1(+2.14),ABHD4(+3.54),ACBD6(-2.65),ACLY(+2.14),ACOT7(+2.21),ACSL1(+2.63),ACTG1(+2.52),ACTR2(+2.8),ADAM19(+2.33),ADCY5(-2.07),ADD2(+2.04),ADM(+2.35),AFAP1(+2.01),AGAP5 (includes others)(+7.56),AGRN(-2.19),AHNAK(-8.15),ALCAM(-2.15),ALDH1A3(+2.38),ALPP(-7.9),AMIGO2(+3.05),AMOTL1(+2.45),ANGPT1(+3.16),ANK2(-2.75),ANKRD12(-2.25),ANKRD40(+2.1),ANO9(-2.59),ANP32E(+2.43),ANXA3(+3.02),APOB…
Cancer,Organismal Injury and Abnormalities,Renal and Urological Disease	Renal tumor	2.32e-07		-0.113	126	81	45	ACOT7(+2.21),ACTB(+2.25),ADAM19(+2.33),ADM(+2.35),AHNAK(-8.15),ANK2(-2.75),ASNS(+2.58),AXIN2(-2.33),BIRC5(+2.55),BTG2(+3.83),CADM2(-2.27),CALB1(+3.0),CALCRL(-3.11),CAP1(+2.12),CAV1(+4.16),CDKN1A(+2.42),CEBPA(+2.28),CMYA5(-2.76),DUSP6(+8.73),EEF1A2(+2.42),FAAH(-2.01),FABP5(+2.55),FAM169A(+2.19),FAM49A(+3.44),FAT3(-2.31),FEZ1(-2.0),FGF19(+2.41),FGFR1(-2.13),FGFR3(-2.17),FILIP1(-2.65),FKBP1A(+2.03),…
Cell Morphology	Shape change of neurites	2.32e-07		0.347	45	33	12	AGRN(-2.19),ARHGEF25(-2.7),CALD1(+2.45),CASP3(+2.58),CAV1(+4.16),CCN1(+2.92),CDC42(+2.38),CDKN1A(+2.42),CYP19A1(-2.43),DACT1(+8.89),DPYSL5(+2.45),EIF4EBP1(+2.27),EIF4EBP2(+2.42),ETV4(+3.49),FGF13(+2.21),FOS(+4.1),HMGB1(+2.05),IL1RAP(+2.5),IL1RAPL1(-3.56),LIMK1(+2.13),LYPLA1(+2.08),MYH7B(-2.5),NFATC4(-2.6),NR3C2(-2.02),NR4A1(+2.15),NRP2(-3.94),NSG1(+2.3),NTN1(-4.04),OPTN(-2.01),PCYT1B(+2.23),PFN1(…
Developmental Disorder,Hereditary Disorder,Organismal Injury and Abnormalities,Skeletal and Muscular Disorders	Autosomal dominant Emery-Dreifuss muscular dystrophy	2.38e-07			14	9	5	ACLY(+2.14),BMP1(-3.01),CALD1(+2.45),CAP1(+2.12),CAV2(+2.63),COL1A1(-3.03),COL6A1(-2.24),COLEC12(-3.08),LOXL2(-2.0),PLS3(+2.48),S100A11(+2.61),SDCBP(+2.21),TGFBR2(+2.16),TUBB2A(+2.18)
Cell Death and Survival,Organismal Injury and Abnormalities	Apoptosis of endothelial cells	2.62e-07		0.187	30	22	8	ADM(+2.35),AMIGO2(+3.05),ANGPT1(+3.16),APLN(-2.19),BIRC5(+2.55),CASP3(+2.58),CAV1(+4.16),CCDC88B(-2.01),CDKN1A(+2.42),CYCS(+2.24),DUSP6(+8.73),GAS6(-2.16),LINC00599(-2.21),LRP1(-2.17),MFGE8(-2.18),MMP9(+3.04),MYC(+3.04),NTN1(-4.04),PMAIP1(+2.94),RAC1(+2.13),RBPJ(+2.23),RHOA(+2.17),RHOB(+2.31),SEMA3A(+2.77),SEMA3B(-2.67),SOCS1(+2.9),SPP1(+4.22),TP53(+2.48),TXN(+2.2),VDAC1(+2.45)
Cancer,Organismal Injury and Abnormalities,Reproductive System Disease	Prostate cancer	2.62e-07		0.573	305	157	148	ABCA1(-3.97),ABCE1(+2.14),ACLY(+2.14),ACOT7(+2.21),ADCY6(-3.49),ADD2(+2.04),ADRA2A(-5.09),AFAP1(+2.01),AGAP5 (includes others)(+7.56),AHNAK(-8.15),ALPP(-7.9),ANK2(-2.75),ANKRD12(-2.25),ANO9(-2.59),ANXA3(+3.02),ARHGEF25(-2.7),ARMT1(+2.17),ASNS(+2.58),ATP11A(-2.16),ATP6V1A(+2.2),AXIN2(-2.33),B4GALT6(+2.14),BAMBI(+2.39),BIRC5(+2.55),BNC2(-2.02),BNIPL(-2.86),BTLA(-3.71),BZW1(+2.68),C1orf21(-2.71),C5o…
Nervous System Development and Function,Tissue Morphology	Morphology of nervous tissue	2.76e-07			75	40	35	AGRN(-2.19),ARC(+5.0),CACNA2D2(-2.22),CACNG8(-2.07),CALB1(+3.0),CASP3(+2.58),CAV1(+4.16),CBLN1(+3.43),CDC42(+2.38),CEBPB(+2.02),CHMP4B(+2.07),CKMT1A/CKMT1B(+2.36),COL13A1(-2.06),CTSV(-2.37),CYP19A1(-2.43),DACT1(+8.89),DPYSL5(+2.45),ECEL1(-2.92),EIF4EBP2(+2.42),ENHO(+2.19),ETV1(+2.32),FAT3(-2.31),FBXO45(+2.04),FGF13(+2.21),FGFR3(-2.17),FOS(+4.1),FRMPD4(-2.91),FST(-2.48),HSPA4(+2.15),HSPG2(-2.12),H…
Cancer,Organismal Injury and Abnormalities	Primary carcinoma	2.78e-07			26	18	8	ALPP(-7.9),BIRC5(+2.55),CALD1(+2.45),CCN1(+2.92),CDK5RAP3(-2.12),CYP19A1(-2.43),CYP26A1(-7.89),FGFR1(-2.13),FKBP1A(+2.03),HMGA1(+2.35),HSP90AA1(+2.01),ILF2(+2.18),JUN(+3.01),LRP2(-6.68),MUC1(-3.04),MUC16(-5.22),PPP3CA(+2.07),PPP3R1(+2.14),RAC1(+2.13),SPP1(+4.22),TP53(+2.48),TUBA1C(+2.49),TUBB2A(+2.18),TUBB3(+2.05),TUBB4A(+2.14),TUBE1(+2.76)
Cardiovascular System Development and Function,Cell Morphology,Organ Morphology,Organismal Development	Morphology of heart cells	2.91e-07			36	30	6	ADCY6(-3.49),ADM(+2.35),CAV1(+4.16),CDKN1A(+2.42),CTSV(-2.37),DACT1(+8.89),DUSP5(+7.36),GPX3(+2.46),H2AFZ(+2.27),HEY1(+3.41),HMGB1(+2.05),HPRT1(+2.14),IER3(+5.63),IL6R(+2.57),JUN(+3.01),KCNQ1OT1(-2.17),MAP2K3(+2.26),MAP3K1(+2.01),MARCKSL1(+2.08),MMP9(+3.04),MYC(+3.04),MYOCD(+3.46),NFATC4(-2.6),PPP3CA(+2.07),RAB1A(+2.17),RAB2A(+2.01),RHOA(+2.17),S100A10(+2.58),SLC8A1(+2.95),SMAD7(+9.69),SOD2(+2.03…
Cell Morphology,Cellular Assembly and Organization,Cellular Development,Cellular Function and Maintenance,Cellular Growth and Proliferation,Embryonic Development,Nervous System Development and Function,Organismal Development,Tissue Development	Branching of neurites	2.95e-07		0.355	44	33	11	AGRN(-2.19),ARHGEF25(-2.7),CALD1(+2.45),CASP3(+2.58),CAV1(+4.16),CCN1(+2.92),CDC42(+2.38),CDKN1A(+2.42),CYP19A1(-2.43),DACT1(+8.89),DPYSL5(+2.45),EIF4EBP1(+2.27),EIF4EBP2(+2.42),ETV4(+3.49),FGF13(+2.21),FOS(+4.1),HMGB1(+2.05),IL1RAP(+2.5),IL1RAPL1(-3.56),LIMK1(+2.13),LYPLA1(+2.08),MYH7B(-2.5),NFATC4(-2.6),NR4A1(+2.15),NRP2(-3.94),NSG1(+2.3),NTN1(-4.04),OPTN(-2.01),PCYT1B(+2.23),PFN1(+2.2),RAC1(+2…
Organismal Development,Renal and Urological System Development and Function	Development of urinary tract	3.01e-07		0.777	40	25	15	ADM(+2.35),ALDH1A3(+2.38),CAV1(+4.16),CDKN1A(+2.42),CER1(+5.69),CYP26A1(-7.89),ETV4(+3.49),ETV5(+5.15),FAT4(-3.31),FGFR1(-2.13),FGFRL1(+2.22),FRAS1(-2.35),FREM1(-2.42),GCNT1(-2.33),GPC3(-2.16),GREB1L(-2.86),KCNQ1OT1(-2.17),LAMA5(-2.42),LIN7C(+2.36),LRP2(-6.68),MMP9(+3.04),MYC(+3.04),MYOCD(+3.46),NR3C2(-2.02),ODC1(+3.93),PDGFB(+7.82),PPP3CA(+2.07),RARA(+2.32),RHOA(+2.17),RRM2B(+2.08),SOCS1(+2.9),S…
Cell Death and Survival,Organismal Injury and Abnormalities	Cell death of endothelial cells	3.03e-07		0.598	32	23	9	ADM(+2.35),AMIGO2(+3.05),ANGPT1(+3.16),APLN(-2.19),BIRC5(+2.55),CASP3(+2.58),CAV1(+4.16),CCDC88B(-2.01),CDKN1A(+2.42),CYCS(+2.24),DUSP6(+8.73),GAS6(-2.16),IGFBP3(-2.42),LINC00599(-2.21),LRP1(-2.17),MAP2K3(+2.26),MFGE8(-2.18),MMP9(+3.04),MYC(+3.04),NTN1(-4.04),PMAIP1(+2.94),RAC1(+2.13),RBPJ(+2.23),RHOA(+2.17),RHOB(+2.31),SEMA3A(+2.77),SEMA3B(-2.67),SOCS1(+2.9),SPP1(+4.22),TP53(+2.48),TXN(+2.2),VDA…
Cellular Development,Cellular Growth and Proliferation,Renal and Urological System Development and Function	Cell proliferation of kidney cell lines	3.13e-07		-0.668	29	26	3	BIRC5(+2.55),CAV2(+2.63),CDKN1A(+2.42),CEBPA(+2.28),CEBPB(+2.02),DUSP6(+8.73),EIF4EBP1(+2.27),ENC1(+3.96),FGF19(+2.41),FGFR3(-2.17),FOS(+4.1),HSP90AA1(+2.01),HSPA4(+2.15),JUN(+3.01),NANOG(+5.16),NTN1(-4.04),PA2G4(+2.19),PPM1A(+2.13),PTP4A1(+2.32),RALA(+2.14),RHOA(+2.17),SDCBP(+2.21),SPOCK3(-3.9),STK26(+3.1),SUMO1(+2.5),TEAD4(+2.31),TP53(+2.48),TSC22D3(+2.83),VDAC1(+2.45)
Cancer,Organismal Injury and Abnormalities	Development of malignant tumor	3.13e-07		-1.055	567	333	234	ABCA1(-3.97),ABCE1(+2.14),ABHD4(+3.54),ACBD6(-2.65),ACLY(+2.14),ACOT7(+2.21),ACSL1(+2.63),ACTG1(+2.52),ACTR2(+2.8),ADAM19(+2.33),ADCY5(-2.07),ADD2(+2.04),ADM(+2.35),AFAP1(+2.01),AGAP5 (includes others)(+7.56),AGRN(-2.19),AHNAK(-8.15),ALCAM(-2.15),ALDH1A3(+2.38),ALPP(-7.9),AMIGO2(+3.05),AMOTL1(+2.45),ANGPT1(+3.16),ANK2(-2.75),ANKRD12(-2.25),ANKRD40(+2.1),ANO9(-2.59),ANP32E(+2.43),ANXA3(+3.02),APOB…
Cancer,Hematological Disease,Organismal Injury and Abnormalities	Malignant myeloid neoplasm	3.21e-07		0.6	168	95	73	ABCA1(-3.97),ACTB(+2.25),ADAMTS17(-2.35),ADCY5(-2.07),AGAP5 (includes others)(+7.56),AHNAK(-8.15),AKIRIN2(+2.89),ALPP(-7.9),ANGPT1(+3.16),ANK2(-2.75),ANO9(-2.59),AP3M1(+2.05),ATP1B1(+2.14),ATP6V1A(+2.2),AXIN2(-2.33),AZIN1(+2.36),BIRC5(+2.55),BNC2(-2.02),BOC(-5.02),BTG2(+3.83),CADM2(-2.27),CALCRL(-3.11),CCDC40(-2.0),CCNA2(+2.63),CDKN1A(+2.42),CEBPA(+2.28),CEBPB(+2.02),CNTNAP3(-3.75),COL6A1(-2.24),…
Cardiovascular System Development and Function,Organ Morphology,Organismal Development,Skeletal and Muscular System Development and Function	Morphology of cardiac muscle	3.23e-07			40	32	8	ADCY6(-3.49),ADM(+2.35),CALCRL(-3.11),CAV1(+4.16),CDKN1A(+2.42),CTSV(-2.37),DACT1(+8.89),DUSP5(+7.36),FGFRL1(+2.22),FKBP1A(+2.03),H2AFZ(+2.27),HEY1(+3.41),HMGB1(+2.05),HSPG2(-2.12),IER3(+5.63),IL6R(+2.57),JUN(+3.01),KCNQ1OT1(-2.17),MAP2K3(+2.26),MAP3K1(+2.01),MARCKSL1(+2.08),MMP9(+3.04),MYC(+3.04),MYOCD(+3.46),NFATC4(-2.6),PPP3CA(+2.07),RAB1A(+2.17),RBPJ(+2.23),RCAN2(+2.35),RHOA(+2.17),SLC8A1(+2.…
Cancer,Hematological Disease,Immunological Disease,Organismal Injury and Abnormalities	B-cell neoplasm	3.24e-07		-1.397	139	88	51	ADD2(+2.04),AHNAK(-8.15),ANK2(-2.75),ANKRD40(+2.1),APOBEC3B(-6.81),ASMTL-AS1(-2.43),ATP11A(-2.16),ATP1B1(+2.14),BAK1(+2.3),BCL6(-3.48),BIRC5(+2.55),BNC2(-2.02),BTG2(+3.83),C5orf22(+2.09),CALCRL(-3.11),CALD1(+2.45),CARD11(+2.3),CASP3(+2.58),CAV1(+4.16),CDC123(+2.39),CDKN1A(+2.42),CEBPA(+2.28),CMYA5(-2.76),COL1A1(-3.03),COL6A1(-2.24),COL7A1(-3.04),CORO2A(+2.77),CXXC5(+2.25),DDX3X(+2.31),EIF4EBP1(+2…
Organismal Injury and Abnormalities,Reproductive System Disease	Endometriosis	3.26e-07			50	35	15	ACTB(+2.25),ALDH1A3(+2.38),ANGPT1(+3.16),APOBEC3B(-6.81),ARF1(+2.23),ATP1B1(+2.14),BCL6(-3.48),BIRC5(+2.55),CAPN6(+2.53),CAV2(+2.63),CCN1(+2.92),CCNA2(+2.63),CEBPB(+2.02),COL6A1(-2.24),CYP19A1(-2.43),CYP26A1(-7.89),DEPP1(-2.85),ERRFI1(+3.27),FOS(+4.1),FST(-2.48),GAS6(-2.16),GPX3(+2.46),GUCY1A2(+2.07),IL1RAP(+2.5),ITGA7(-2.17),JUN(+3.01),KRT8(+2.17),LEFTY2(+14.73),MMP9(+3.04),MT1X(+2.28),MUC1(-3.0…
Cancer,Neurological Disease,Organismal Injury and Abnormalities	Central nervous system cancer	3.47e-07		-1.457	117	69	48	AGAP5 (includes others)(+7.56),ALCAM(-2.15),ANGPT1(+3.16),ANK2(-2.75),ARCN1(+2.26),ARF4(+2.39),ATP1B1(+2.14),ATP6V1A(+2.2),AXIN2(-2.33),BCL6(-3.48),BIRC5(+2.55),BOC(-5.02),BTG2(+3.83),BZW1(+2.68),CALB1(+3.0),CARD11(+2.3),CAV1(+4.16),CCDC40(-2.0),CCDC80(+2.04),CDK3(-2.4),CDKN1A(+2.42),CDKN3(+2.19),CKS2(+3.17),COL1A1(-3.03),CYCS(+2.24),DDX3X(+2.31),DEPP1(-2.85),DIAPH2(+2.26),ENC1(+3.96),ENPP2(-2.23…
Cell Death and Survival,Organismal Injury and Abnormalities,Renal and Urological Disease	Necrosis of kidney	3.51e-07		1.458	49	37	12	ALDH3B1(-2.77),AMOTL1(+2.45),APOBEC3B(-6.81),BAK1(+2.3),BCL6(-3.48),BIRC5(+2.55),CALB1(+3.0),CASP3(+2.58),CDC42(+2.38),CDKN1A(+2.42),CYCS(+2.24),ECEL1(-2.92),FGF19(+2.41),FOS(+4.1),GMFB(+2.47),GNG2(+3.44),GSTM5(-4.15),HK1(+2.07),IER3(+5.63),IGFBP3(-2.42),IL17RD(+3.94),MAP3K1(+2.01),MCOLN3(-2.15),MOAP1(+2.06),MYC(+3.04),NTN1(-4.04),PEA15(+2.66),PMAIP1(+2.94),PPID(+2.1),PPM1A(+2.13),PPP3CA(+2.07),P…
Cancer,Organismal Injury and Abnormalities,Tumor Morphology	Progression of tumor	3.52e-07		0.887	43	31	12	ABCA1(-3.97),ALCAM(-2.15),ANXA3(+3.02),BIRC5(+2.55),CAV1(+4.16),CDKN1A(+2.42),COL1A1(-3.03),CYP19A1(-2.43),FGFR1(-2.13),FGFR3(-2.17),FKBP1A(+2.03),FOS(+4.1),GSR(+2.32),HMGB1(+2.05),HSP90AA1(+2.01),JUN(+3.01),LIMK1(+2.13),LOXL2(-2.0),MMP9(+3.04),MUC1(-3.04),MUC4(-2.05),MYC(+3.04),NEDD9(+3.1),NQO1(+3.4),NRP2(-3.94),PDGFB(+7.82),PRKCI(+2.13),PSMD1(+2.05),PXN(+2.09),RARA(+2.32),SOX4(+3.48),SPP1(+4.22…
Cell Death and Survival	Apoptosis of breast cancer cell lines	3.52e-07		1.67	43	31	12	ADM(+2.35),BAK1(+2.3),BCL6(-3.48),BIRC5(+2.55),CASP3(+2.58),CAV1(+4.16),CCDC80(+2.04),CCN1(+2.92),CDKN1A(+2.42),CKS2(+3.17),CYCS(+2.24),CYP26A1(-7.89),ENPP2(-2.23),FGFR1(-2.13),FTH1(+2.14),GADD45A(+2.88),IER3(+5.63),IGFBP3(-2.42),IGFBP5(-3.14),IL17RB(-2.03),JUN(+3.01),KRT18(+2.7),LINC-ROR(-2.46),LMO4(+2.16),MAP2K3(+2.26),MOAP1(+2.06),MUC1(-3.04),MUC16(-5.22),MUC4(-2.05),NANOG(+5.16),NEDD9(+3.1),N…
Cell Death and Survival,Skeletal and Muscular Disorders	Necrosis of muscle	3.83e-07		-0.529	46	33	13	ACSL1(+2.63),ADCY5(-2.07),ADCY6(-3.49),ADM(+2.35),ANGPT1(+3.16),BCL6(-3.48),BIRC5(+2.55),CALCRL(-3.11),CASP3(+2.58),CAV1(+4.16),CCN1(+2.92),CDK3(-2.4),CDKN1A(+2.42),COL1A1(-3.03),COL6A1(-2.24),CYCS(+2.24),DUSP6(+8.73),EEF1A2(+2.42),ETS1(+4.31),FOSL1(+2.64),GNA14(+6.2),HK1(+2.07),HMGB1(+2.05),HSPE1(+2.06),ITGA7(-2.17),LAMA2(-2.56),MAP2K3(+2.26),MAP3K1(+2.01),MTPN(+2.54),MYC(+3.04),MYOCD(+3.46),NDN…
Cancer,Organismal Injury and Abnormalities	Development of neuroepithelial tumor	3.88e-07		-0.836	118	71	47	AGAP5 (includes others)(+7.56),ALCAM(-2.15),ANGPT1(+3.16),ANK2(-2.75),ARCN1(+2.26),ARF4(+2.39),ATF5(+2.35),ATP1B1(+2.14),ATP6V1A(+2.2),AXIN2(-2.33),BCL6(-3.48),BIRC5(+2.55),BOC(-5.02),BZW1(+2.68),CALD1(+2.45),CAPN5(+2.21),CASP3(+2.58),CAV1(+4.16),CCDC40(-2.0),CCDC80(+2.04),CDK3(-2.4),CDKN1A(+2.42),CDKN3(+2.19),CEBPA(+2.28),CKS2(+3.17),COL1A1(-3.03),CYCS(+2.24),DEPP1(-2.85),DIAPH2(+2.26),ENC1(+3.9…
Cellular Growth and Proliferation	Arrest in proliferation of cells	3.9e-07			32	25	7	ALCAM(-2.15),ARF1(+2.23),BCL6(-3.48),BIRC5(+2.55),BTG2(+3.83),CAV1(+4.16),CDC42(+2.38),CDKN1A(+2.42),CEBPA(+2.28),CEBPB(+2.02),DUSP5(+7.36),DUSP6(+8.73),FGFR3(-2.17),FOS(+4.1),GADD45A(+2.88),HPN(-2.17),ID3(+2.05),IL6R(+2.57),KRT10(+2.82),MAP2K3(+2.26),MUC1(-3.04),MYB(-3.73),MYC(+3.04),NDN(+2.86),PPP1CC(+2.22),SMAD7(+9.69),SMPD3(-2.11),SOCS1(+2.9),TGFBR2(+2.16),TP53(+2.48),TXN(+2.2),YWHAQ(+2.26)
Cancer,Hematological Disease,Immunological Disease,Organismal Injury and Abnormalities	Mature T-cell neoplasm	3.96e-07			57	47	10	ADAM19(+2.33),AMOTL1(+2.45),ANOS1(+3.18),ATP1B1(+2.14),BAK1(+2.3),BCL6(-3.48),BIRC5(+2.55),CALD1(+2.45),CARD11(+2.3),CAV2(+2.63),CCN1(+2.92),CEBPB(+2.02),COL1A1(-3.03),COL6A1(-2.24),DUSP5(+7.36),DYNLL2(+2.02),FGFR3(-2.17),GADD45A(+2.88),GADD45B(+2.89),GAS6(-2.16),GSR(+2.32),HLA-DRA(+3.09),HMGB1(+2.05),HSP90AA1(+2.01),IDH1(+2.32),IL13RA1(+2.23),IL6R(+2.57),JUN(+3.01),LAMB2(-2.2),MAP2K3(+2.26),MMP9…
Cancer,Organismal Injury and Abnormalities	Abdominal adenocarcinoma	4.01e-07		-0.18	720	429	291	ABCA1(-3.97),ABCE1(+2.14),ABHD4(+3.54),ACBD6(-2.65),ACLY(+2.14),ACOT7(+2.21),ACOXL(-4.13),ACSL1(+2.63),ACTB(+2.25),ACTG1(+2.52),ACTG2(+3.2),ACTR2(+2.8),ADAM19(+2.33),ADAMTS17(-2.35),ADCY5(-2.07),ADCY6(-3.49),ADD2(+2.04),ADM(+2.35),ADRA2A(-5.09),AFAP1(+2.01),AGAP5 (includes others)(+7.56),AGRN(-2.19),AHNAK(-8.15),ALCAM(-2.15),ALDH1A3(+2.38),ALKBH5(+2.36),ALPP(-7.9),AMIGO2(+3.05),AMOTL1(+2.45),ANGP…
Gene Expression	Transactivation of RNA	4.45e-07		0.405	63	51	12	AXIN2(-2.33),BCL6(-3.48),CARD11(+2.3),CAV1(+4.16),CCT2(+2.04),CDC42(+2.38),CEBPA(+2.28),CEBPB(+2.02),ETS1(+4.31),ETV4(+3.49),FABP5(+2.55),FGF13(+2.21),FOS(+4.1),FOSL1(+2.64),GADD45A(+2.88),GADD45G(-2.34),GAS6(-2.16),GTF2A1(+2.06),HMCN2(-5.49),HMGB1(+2.05),ID3(+2.05),IGFBP5(-3.14),JDP2(+2.21),JUN(+3.01),KAT7(+2.56),LMO4(+2.16),MMP9(+3.04),MN1(-2.07),MYB(-3.73),MYC(+3.04),NDN(+2.86),NFIB(-2.17),NME…
Cardiovascular System Development and Function,Cellular Movement	Migration of endothelial cells	4.55e-07		1.642	47	34	13	ADM(+2.35),ALCAM(-2.15),AMOTL1(+2.45),ANGPT1(+3.16),ANXA3(+3.02),CAV1(+4.16),CCN1(+2.92),CNN2(+2.67),CXXC5(+2.25),ETS1(+4.31),FGF13(+2.21),FGFR1(-2.13),GADD45A(+2.88),GAS6(-2.16),HEY1(+3.41),HMGB1(+2.05),HTR7(+3.03),ID3(+2.05),IGFBP3(-2.42),LOXL2(-2.0),MAP2K3(+2.26),MMP9(+3.04),MYC(+3.04),NR4A1(+2.15),NRP2(-3.94),PDGFB(+7.82),PLPP3(-2.06),PROX1(-2.87),PXN(+2.09),RAB7A(+2.08),RAC1(+2.13),RCAN2(+2.…
Cell Morphology,Organ Morphology,Skeletal and Muscular System Development and Function,Tissue Morphology	Morphology of muscle cells	4.68e-07			49	37	12	ADCY6(-3.49),ADM(+2.35),CACNB3(-2.56),CAV1(+4.16),CAV2(+2.63),CDKN1A(+2.42),CEBPB(+2.02),COL13A1(-2.06),CTSV(-2.37),DACT1(+8.89),DUSP5(+7.36),FST(-2.48),H2AFZ(+2.27),HEY1(+3.41),HMGB1(+2.05),IER3(+5.63),IL6R(+2.57),ITGA7(-2.17),JUN(+3.01),KCNQ1OT1(-2.17),LAMA2(-2.56),MAP2K3(+2.26),MAP3K1(+2.01),MARCKSL1(+2.08),MMP9(+3.04),MTPN(+2.54),MYC(+3.04),MYOCD(+3.46),NFATC4(-2.6),PARL(+2.19),PARVA(+2.01),P…
Cell Death and Survival,Embryonic Development	Apoptosis of embryonic cell lines	4.68e-07		1.421	39	31	8	AMOTL1(+2.45),BAK1(+2.3),BCL6(-3.48),BIRC5(+2.55),CALB1(+3.0),CASP3(+2.58),CDKN1A(+2.42),CEBPB(+2.02),CYCS(+2.24),EIF4EBP1(+2.27),FGF19(+2.41),GADD45A(+2.88),IER3(+5.63),IGFBP3(-2.42),IL17RD(+3.94),JUN(+3.01),MAP3K1(+2.01),MCOLN3(-2.15),MYC(+3.04),NFATC4(-2.6),OTX2(-2.44),PEA15(+2.66),PMAIP1(+2.94),POU5F1(+2.25),PPID(+2.1),PPM1A(+2.13),PPP3CA(+2.07),PPP3R1(+2.14),PRDX3(+2.08),RAC1(+2.13),RASSF4(-…
Cell Morphology,Nervous System Development and Function,Tissue Morphology	Morphology of neurons	4.88e-07			73	38	35	AGRN(-2.19),ARC(+5.0),CACNA2D2(-2.22),CACNG8(-2.07),CALB1(+3.0),CASP3(+2.58),CAV1(+4.16),CBLN1(+3.43),CDC42(+2.38),CEBPB(+2.02),CHMP4B(+2.07),CKMT1A/CKMT1B(+2.36),COL13A1(-2.06),CTSV(-2.37),CYP19A1(-2.43),DACT1(+8.89),DPYSL5(+2.45),ECEL1(-2.92),EIF4EBP2(+2.42),ENHO(+2.19),FAT3(-2.31),FBXO45(+2.04),FGF13(+2.21),FGFR3(-2.17),FOS(+4.1),FRMPD4(-2.91),FST(-2.48),HSPA4(+2.15),HSPG2(-2.12),HTR7(+3.03),I…
Cell Death and Survival	Cell viability	4.92e-07		1.993	145	103	42	ABCA1(-3.97),ACLY(+2.14),ADH5(+2.05),ADM(+2.35),AGRN(-2.19),ALCAM(-2.15),AMIGO2(+3.05),ANGPT1(+3.16),APLN(-2.19),ASAH1(+2.13),ASNS(+2.58),ATF5(+2.35),BAK1(+2.3),BCL6(-3.48),BIRC5(+2.55),BTG2(+3.83),BTLA(-3.71),CACNB3(-2.56),CALB1(+3.0),CARD11(+2.3),CASP3(+2.58),CAV1(+4.16),CBR1(+3.54),CCN1(+2.92),CCNA2(+2.63),CDC42(+2.38),CDKN1A(+2.42),CEBPB(+2.02),CES1(-6.02),CISH(+2.9),COL1A1(-3.03),CR1L(-2.51)…
Cancer,Organismal Injury and Abnormalities	Pelvic cancer	5.29e-07		-0.816	508	287	221	ABCA1(-3.97),ABCE1(+2.14),ACLY(+2.14),ACOT7(+2.21),ACSL1(+2.63),ACTB(+2.25),ACTG1(+2.52),ACTG2(+3.2),ACTR2(+2.8),ADAM19(+2.33),ADCY6(-3.49),ADD2(+2.04),ADM(+2.35),ADRA2A(-5.09),AFAP1(+2.01),AGAP5 (includes others)(+7.56),AHNAK(-8.15),ALCAM(-2.15),ALPP(-7.9),AMIGO2(+3.05),AMOTL1(+2.45),ANGPT1(+3.16),ANK2(-2.75),ANKRD12(-2.25),ANKRD40(+2.1),ANO9(-2.59),ANP32E(+2.43),ANXA3(+3.02),APOBEC3B(-6.81),ARC…
Cancer,Organismal Injury and Abnormalities,Renal and Urological Disease	Renal cancer	5.57e-07		0.816	122	77	45	ACOT7(+2.21),ACTB(+2.25),ADAM19(+2.33),ADM(+2.35),AHNAK(-8.15),ANK2(-2.75),ASNS(+2.58),AXIN2(-2.33),BTG2(+3.83),CADM2(-2.27),CALB1(+3.0),CALCRL(-3.11),CAP1(+2.12),CAV1(+4.16),CDKN1A(+2.42),CEBPA(+2.28),CMYA5(-2.76),DUSP6(+8.73),EEF1A2(+2.42),FAAH(-2.01),FABP5(+2.55),FAM169A(+2.19),FAM49A(+3.44),FAT3(-2.31),FEZ1(-2.0),FGF19(+2.41),FGFR1(-2.13),FGFR3(-2.17),FILIP1(-2.65),FKBP1A(+2.03),FMN2(+2.22),F…
Cancer,Organismal Injury and Abnormalities	Development of carcinoma	5.98e-07		-0.607	559	330	229	ABCA1(-3.97),ABCE1(+2.14),ABHD4(+3.54),ACBD6(-2.65),ACLY(+2.14),ACOT7(+2.21),ACSL1(+2.63),ACTG1(+2.52),ACTR2(+2.8),ADAM19(+2.33),ADCY5(-2.07),ADD2(+2.04),ADM(+2.35),AFAP1(+2.01),AGAP5 (includes others)(+7.56),AGRN(-2.19),AHNAK(-8.15),ALCAM(-2.15),ALDH1A3(+2.38),ALPP(-7.9),AMIGO2(+3.05),AMOTL1(+2.45),ANGPT1(+3.16),ANK2(-2.75),ANKRD12(-2.25),ANKRD40(+2.1),ANO9(-2.59),ANP32E(+2.43),ANXA3(+3.02),APOB…
Cancer,Hematological Disease,Immunological Disease,Organismal Injury and Abnormalities	ALK positive anaplastic large cell lymphoma	6e-07			11	10	1	CEBPB(+2.02),HMGB1(+2.05),JUN(+3.01),MMP9(+3.04),MUC1(-3.04),TP53(+2.48),TUBA1C(+2.49),TUBB2A(+2.18),TUBB3(+2.05),TUBB4A(+2.14),TUBE1(+2.76)
Cancer,Organismal Injury and Abnormalities,Reproductive System Disease	Stage II-III breast cancer	6.12e-07			19	16	3	CAV1(+4.16),CYP19A1(-2.43),FGFR1(-2.13),HPN(-2.17),HSP90AA1(+2.01),JUN(+3.01),KRT8(+2.17),LYPLA1(+2.08),MYC(+3.04),NME1(+2.08),RND3(+3.51),TGFBR2(+2.16),TMEM106C(+2.76),TUBA1C(+2.49),TUBB2A(+2.18),TUBB3(+2.05),TUBB4A(+2.14),TUBB6(+2.24),TUBE1(+2.76)
Tissue Development	Growth of epithelial tissue	6.13e-07		1.251	80	54	26	ADM(+2.35),ANGPT1(+3.16),APLN(-2.19),CASP3(+2.58),CAV1(+4.16),CAV2(+2.63),CCN1(+2.92),CDKN1A(+2.42),CEBPA(+2.28),CEBPB(+2.02),COL1A1(-3.03),CTSV(-2.37),DDAH1(+2.7),ECM1(-3.09),ETV5(+5.15),FGF13(+2.21),FGF19(+2.41),FGFR1(-2.13),FGFR3(-2.17),FOS(+4.1),FST(-2.48),FZD8(-2.11),GADD45G(-2.34),GAS6(-2.16),GPC3(-2.16),HEY1(+3.41),HMGB1(+2.05),HPN(-2.17),HSPG2(-2.12),IL6R(+2.57),IRF6(+2.07),JUN(+3.01),KCN…
Organismal Injury and Abnormalities	Visceromegaly	6.24e-07			87	62	25	ABCA1(-3.97),ACSL1(+2.63),ACTG2(+3.2),ADCY5(-2.07),ADCY6(-3.49),ADD2(+2.04),ADM(+2.35),ADRA2A(-5.09),ANGPT1(+3.16),ANK2(-2.75),APLN(-2.19),BAK1(+2.3),BIRC5(+2.55),CACNB3(-2.56),CAV1(+4.16),CDKN1A(+2.42),CEBPA(+2.28),CEBPB(+2.02),CHRM2(-2.69),CTSV(-2.37),CYP19A1(-2.43),DACT1(+8.89),DUSP5(+7.36),EIF4EBP1(+2.27),ETS1(+4.31),FGFR1(-2.13),FKBP1A(+2.03),FOSL1(+2.64),GLRX5(+2.24),GPC3(-2.16),GPD1L(+2.19…
Cancer,Organismal Injury and Abnormalities,Skeletal and Muscular Disorders	Leiomyosarcoma	6.31e-07			15	12	3	CDKN1A(+2.42),CKS2(+3.17),CYP19A1(-2.43),FGFR1(-2.13),FGFR3(-2.17),HMGA1(+2.35),MYOCD(+3.46),S100A11(+2.61),SPP1(+4.22),TP53(+2.48),TUBA1C(+2.49),TUBB2A(+2.18),TUBB3(+2.05),TUBB4A(+2.14),TUBE1(+2.76)
Neurological Disease,Organismal Injury and Abnormalities	Epilepsy	6.45e-07		-0.447	47	37	10	ADM(+2.35),ANOS1(+3.18),ARC(+5.0),ASAH1(+2.13),ATP6V1A(+2.2),CACNA2D2(-2.22),CALCRL(-3.11),CCN1(+2.92),CD83(+2.01),CDKN1A(+2.42),CNRIP1(+2.95),DEPP1(-2.85),DUSP5(+7.36),DUSP6(+8.73),EEF1A2(+2.42),ENC1(+3.96),ERRFI1(+3.27),FGF13(+2.21),FOS(+4.1),GABRA2(+2.36),GABRA5(+2.1),GADD45A(+2.88),GADD45B(+2.89),GADD45G(-2.34),HMGB1(+2.05),HTR1D(-7.6),HTR7(+3.03),IER2(+2.11),JUN(+3.01),KCNC3(-2.89),KCNH5(+3.…
Cardiovascular Disease,Organismal Injury and Abnormalities	Abnormality of heart ventricle	6.53e-07		-0.777	51	36	15	ABCA1(-3.97),ADAM19(+2.33),ADCY5(-2.07),ADM(+2.35),ADRA2A(-5.09),ANK2(-2.75),BCL6(-3.48),BIRC5(+2.55),CASP3(+2.58),CAV1(+4.16),CDK3(-2.4),CDKN1A(+2.42),CTSV(-2.37),DHRS3(-2.42),FGF19(+2.41),FGFRL1(+2.22),FKBP1A(+2.03),GABRA2(+2.36),GABRA5(+2.1),GPC3(-2.16),HEY1(+3.41),HSPG2(-2.12),IER3(+5.63),JUN(+3.01),LEFTY1(+20.02),LEFTY2(+14.73),LOXL2(-2.0),MAP3K1(+2.01),MMP9(+3.04),NFATC4(-2.6),NR3C2(-2.02),…
Cellular Movement,Embryonic Development	Invasion of embryonic cell lines	6.82e-07		1.063	10	10	0	CCN1(+2.92),FOS(+4.1),FOSL1(+2.64),IER3(+5.63),NANOG(+5.16),NR4A1(+2.15),ODC1(+3.93),RAC1(+2.13),RND3(+3.51),TP53(+2.48)
Cancer,Organismal Injury and Abnormalities,Reproductive System Disease	Stage III breast cancer	6.87e-07			18	15	3	CAV1(+4.16),CYP19A1(-2.43),FGFR1(-2.13),HPN(-2.17),JUN(+3.01),KRT8(+2.17),LYPLA1(+2.08),MYC(+3.04),NME1(+2.08),RND3(+3.51),TGFBR2(+2.16),TMEM106C(+2.76),TUBA1C(+2.49),TUBB2A(+2.18),TUBB3(+2.05),TUBB4A(+2.14),TUBB6(+2.24),TUBE1(+2.76)
Cancer,Organismal Injury and Abnormalities,Reproductive System Disease	Stage I-III mammary tumor	7.02e-07			19	16	3	CAV1(+4.16),CYP19A1(-2.43),FGFR1(-2.13),HPN(-2.17),HSP90AA1(+2.01),JUN(+3.01),KRT8(+2.17),LYPLA1(+2.08),MYC(+3.04),NME1(+2.08),RND3(+3.51),TGFBR2(+2.16),TMEM106C(+2.76),TUBA1C(+2.49),TUBB2A(+2.18),TUBB3(+2.05),TUBB4A(+2.14),TUBB6(+2.24),TUBE1(+2.76)
Cellular Movement	Cell movement of connective tissue cells	7.14e-07		1.344	34	27	7	ACTB(+2.25),ANGPT1(+3.16),CALCRL(-3.11),CAV1(+4.16),CCN1(+2.92),CCNA2(+2.63),CDC42(+2.38),CDKN1A(+2.42),COL1A1(-3.03),COL7A1(-3.04),EEF1A2(+2.42),ENPP2(-2.23),FGFR1(-2.13),FOS(+4.1),FOSL1(+2.64),FRMD6(+2.04),HMGB1(+2.05),JUN(+3.01),LIMK1(+2.13),LRP1(-2.17),MAP3K1(+2.01),MYC(+3.04),PDGFB(+7.82),PXN(+2.09),RAC1(+2.13),RHOB(+2.31),RND3(+3.51),SEMA3A(+2.77),SLC8A1(+2.95),SPP1(+4.22),TGFA(+2.4),TGFBR2…
Inflammatory Response	Inflammation of body cavity	7.17e-07		-1.264	106	74	32	ABCA1(-3.97),ACTB(+2.25),ADD2(+2.04),ADM(+2.35),ADRA2A(-5.09),ALPP(-7.9),ANGPT1(+3.16),ANXA3(+3.02),ASNS(+2.58),ATP1B1(+2.14),BAK1(+2.3),BCL6(-3.48),BIRC5(+2.55),BTLA(-3.71),CALCRL(-3.11),CARD11(+2.3),CASP3(+2.58),CAV1(+4.16),CCN1(+2.92),CDKN1A(+2.42),CEBPA(+2.28),CEBPB(+2.02),CHCHD2(+46.2),CHRM2(-2.69),CISH(+2.9),CKMT1A/CKMT1B(+2.36),COL1A1(-3.03),COTL1(+2.16),CR1L(-2.51),CTSV(-2.37),CUZD1(-17.9…
Cell Morphology,Organismal Injury and Abnormalities	Hypertrophy of cells	7.85e-07			41	28	13	ADCY6(-3.49),CACNB3(-2.56),CAV1(+4.16),CYP19A1(-2.43),DACT1(+8.89),DUSP5(+7.36),ECM1(-3.09),FGFR3(-2.17),FST(-2.48),GPX3(+2.46),H2AFZ(+2.27),HMGB1(+2.05),HPRT1(+2.14),HSPG2(-2.12),IER3(+5.63),IL6R(+2.57),JUN(+3.01),KCNQ1OT1(-2.17),MAP2K3(+2.26),MMP9(+3.04),MTPN(+2.54),MYOCD(+3.46),NFATC4(-2.6),PPP3CA(+2.07),PPP3R1(+2.14),PRDX3(+2.08),PRKCI(+2.13),RAB1A(+2.17),RAB2A(+2.01),RAC1(+2.13),RHOA(+2.17),…
Cellular Development,Nervous System Development and Function,Tissue Development	Differentiation of neurons	7.88e-07		1.08	53	33	20	ADH5(+2.05),AGRN(-2.19),ASAH1(+2.13),ATF5(+2.35),BCL6(-3.48),BTG2(+3.83),CAV1(+4.16),CBLN1(+3.43),CDC42(+2.38),CDK5RAP3(-2.12),CEBPB(+2.02),CHRDL1(+2.05),DAB1(+2.15),DLL1(-3.71),DOCK4(+2.16),ETV4(+3.49),ETV5(+5.15),FEZ1(-2.0),FGFR1(-2.13),FGFR3(-2.17),FST(-2.48),HES3(-4.96),HEY1(+3.41),HTR7(+3.03),ID3(+2.05),IER2(+2.11),IL1RAP(+2.5),IL1RAPL1(-3.56),IL6R(+2.57),IRX3(-3.27),MCOLN3(-2.15),MICOS10-NB…
Nervous System Development and Function,Neurological Disease	Abnormal morphology of nervous system	7.89e-07			91	46	45	AGRN(-2.19),BAK1(+2.3),CACNA2D2(-2.22),CACNB3(-2.56),CACNG8(-2.07),CALB1(+3.0),CASP3(+2.58),CAV1(+4.16),CBLN1(+3.43),CDC42(+2.38),CEBPB(+2.02),CHMP4B(+2.07),CKMT1A/CKMT1B(+2.36),COL13A1(-2.06),CR1L(-2.51),CTSV(-2.37),CYP19A1(-2.43),CYP26A1(-7.89),DAB1(+2.15),DACT1(+8.89),ECEL1(-2.92),EIF4EBP2(+2.42),ENHO(+2.19),ETV1(+2.32),FAT3(-2.31),FBXO45(+2.04),FGFR1(-2.13),FGFR3(-2.17),FGFRL1(+2.22),FOXI3(-2…
Cell Morphology	Morphology of tumor cell lines	8.17e-07			36	26	10	ADM(+2.35),ADRA2A(-5.09),BAK1(+2.3),BST2(-2.56),CAP1(+2.12),CASP3(+2.58),CDC42(+2.38),CDKN1A(+2.42),CEBPA(+2.28),CEBPB(+2.02),EIF4EBP1(+2.27),FGFR3(-2.17),FOS(+4.1),FOSL1(+2.64),HSP90AA1(+2.01),IL6R(+2.57),IRF6(+2.07),LASP1(+2.24),LIMK1(+2.13),LOXL2(-2.0),LRP1(-2.17),MUC4(-2.05),MYC(+3.04),ODC1(+3.93),POU5F1(+2.25),PXN(+2.09),RAC1(+2.13),RHOA(+2.17),SEMA3A(+2.77),SH2B3(+2.16),SMOC2(-5.01),SOD2(+2…
Cell Death and Survival	Apoptosis of hematopoietic cell lines	8.18e-07		0.184	30	23	7	ASAH1(+2.13),BAK1(+2.3),BIRC5(+2.55),CASP3(+2.58),CDKN1A(+2.42),CEBPA(+2.28),CEBPB(+2.02),COL1A1(-3.03),EIF4EBP1(+2.27),FGFR1(-2.13),GADD45B(+2.89),GGT1(-2.48),HK1(+2.07),MCTS1(+2.1),MYB(-3.73),MYC(+3.04),NR4A1(+2.15),PIM2(+2.12),PMAIP1(+2.94),PXN(+2.09),RAC1(+2.13),RARA(+2.32),SMAD7(+9.69),SOCS1(+2.9),SPP1(+4.22),TNC(-2.73),TNFRSF25(-2.06),TP53(+2.48),TSC22D3(+2.83),VIPR2(-4.29)
Cardiovascular Disease,Developmental Disorder,Organismal Injury and Abnormalities	Ventricular septal defect	8.37e-07	Decreased	-2.28	21	17	4	ADAM19(+2.33),BMP1(-3.01),CRELD1(-2.1),DDX3X(+2.31),DHRS3(-2.42),FGF19(+2.41),FGFRL1(+2.22),FKBP1A(+2.03),GPC3(-2.16),JUN(+3.01),LEFTY1(+20.02),LEFTY2(+14.73),RARA(+2.32),SMAD7(+9.69),SOX4(+3.48),TP53(+2.48),TUBA1C(+2.49),TUBB2A(+2.18),TUBB3(+2.05),TUBB4A(+2.14),TUBE1(+2.76)
Cancer,Organismal Injury and Abnormalities	Metastatic potential	8.69e-07		0.447	17	15	2	ALCAM(-2.15),BHLHE41(+2.9),CCDC80(+2.04),CDKN1A(+2.42),DOCK4(+2.16),FOS(+4.1),GADD45A(+2.88),HMGA1(+2.35),ID3(+2.05),MMP9(+3.04),MSI2(-2.15),NANOG(+5.16),NME1(+2.08),RAC1(+2.13),SMAD7(+9.69),THY1(+3.07),TP53(+2.48)
Cancer,Gastrointestinal Disease,Organismal Injury and Abnormalities	Gastrointestinal tumor	8.84e-07		-1.727	687	412	275	ABCA1(-3.97),ABCE1(+2.14),ABHD4(+3.54),ACBD6(-2.65),ACLY(+2.14),ACOT7(+2.21),ACOXL(-4.13),ACTB(+2.25),ACTG1(+2.52),ACTG2(+3.2),ADAM19(+2.33),ADAMTS17(-2.35),ADCY5(-2.07),ADCY6(-3.49),ADD2(+2.04),ADM(+2.35),ADRA2A(-5.09),AFAP1(+2.01),AGAP5 (includes others)(+7.56),AGRN(-2.19),AHNAK(-8.15),ALCAM(-2.15),ALDH1A3(+2.38),ALKBH5(+2.36),AMIGO2(+3.05),AMOTL1(+2.45),ANGPT1(+3.16),ANK2(-2.75),ANKRD12(-2.25)…
Developmental Disorder	Growth failure or short stature	8.97e-07		-1.82	80	49	31	ABCA1(-3.97),ADRA2A(-5.09),ALPG(-9.35),ARC(+5.0),ARCN1(+2.26),BCL6(-3.48),CACNA2D2(-2.22),CDKN1A(+2.42),CEBPA(+2.28),CHRM2(-2.69),CKMT1A/CKMT1B(+2.36),COL13A1(-2.06),COL1A1(-3.03),CR1L(-2.51),CTSV(-2.37),CYCS(+2.24),DDX3X(+2.31),DHRS3(-2.42),ENPP2(-2.23),ETS1(+4.31),FGFR1(-2.13),FGFR3(-2.17),FGFRL1(+2.22),FKBP4(+2.72),FST(-2.48),GADD45A(+2.88),GARS(+2.45),GGT1(-2.48),GNPNAT1(+2.51),GPC3(-2.16),HI…
Cardiovascular Disease,Cardiovascular System Development and Function,Organ Morphology,Organismal Development,Organismal Injury and Abnormalities	Enlargement of heart	9.06e-07			67	45	22	ABCA1(-3.97),ACSL1(+2.63),ACTG2(+3.2),ADCY5(-2.07),ADCY6(-3.49),ADM(+2.35),ADRA2A(-5.09),ANGPT1(+3.16),ANK2(-2.75),APLN(-2.19),BIRC5(+2.55),CACNB3(-2.56),CAV1(+4.16),CDKN1A(+2.42),CHRM2(-2.69),CTSV(-2.37),CYP19A1(-2.43),DACT1(+8.89),DUSP5(+7.36),EIF4EBP1(+2.27),FGFR1(-2.13),FKBP1A(+2.03),FOSL1(+2.64),GLRX5(+2.24),GPD1L(+2.19),GPX3(+2.46),GUCY2C(-2.81),H2AFZ(+2.27),HMGB1(+2.05),HPRT1(+2.14),IER3(+…
Cell Cycle	Cell cycle progression	9.11e-07		0.585	111	85	26	ACTB(+2.25),ADM(+2.35),AHNAK(-8.15),ARPP19(+2.22),ASNS(+2.58),BAK1(+2.3),BCL6(-3.48),BIRC5(+2.55),BTG2(+3.83),CAB39(+2.05),CALD1(+2.45),CASP3(+2.58),CAV1(+4.16),CCN1(+2.92),CCNA2(+2.63),CDC123(+2.39),CDC42(+2.38),CDK14(+2.9),CDK5RAP3(-2.12),CDKN1A(+2.42),CDKN3(+2.19),CEBPA(+2.28),CEBPB(+2.02),CHMP4B(+2.07),COL1A1(-3.03),CTH(+2.05),EBF4(-3.51),EIF4EBP1(+2.27),ERRFI1(+3.27),ETS1(+4.31),FGFR1(-2.13)…
Cellular Movement,Connective Tissue Development and Function	Cell movement of fibroblasts	9.17e-07		1.353	29	23	6	ACTB(+2.25),ANGPT1(+3.16),CALCRL(-3.11),CAV1(+4.16),CCN1(+2.92),CCNA2(+2.63),CDC42(+2.38),CDKN1A(+2.42),COL1A1(-3.03),COL7A1(-3.04),ENPP2(-2.23),FGFR1(-2.13),FOS(+4.1),FRMD6(+2.04),HMGB1(+2.05),JUN(+3.01),LIMK1(+2.13),LRP1(-2.17),MAP3K1(+2.01),MYC(+3.04),PDGFB(+7.82),PXN(+2.09),RAC1(+2.13),RHOB(+2.31),SLC8A1(+2.95),SPP1(+4.22),TGFA(+2.4),TGFBR2(+2.16),TP53(+2.48)
Cell Cycle,Gene Expression	Binding of DNA	9.18e-07		-0.055	61	52	9	ADCY6(-3.49),BTG2(+3.83),CAV1(+4.16),CBX1(+2.0),CDKN1A(+2.42),CEBPA(+2.28),CEBPB(+2.02),CISH(+2.9),ETS1(+4.31),FGF13(+2.21),FOS(+4.1),FOSL1(+2.64),FZD8(-2.11),GSTM5(-4.15),GTF2A1(+2.06),HEY1(+3.41),HMGA1(+2.35),HMGB1(+2.05),ID3(+2.05),IER3(+5.63),IGFBP3(-2.42),IL6R(+2.57),IPMK(+2.25),JUN(+3.01),MAP3K1(+2.01),MUC1(-3.04),MYB(-3.73),MYC(+3.04),MYOCD(+3.46),NFATC4(-2.6),NME1(+2.08),NODAL(+4.41),NR3C…
Free Radical Scavenging	Metabolism of reactive oxygen species	9.18e-07		1.377	61	49	12	ABCA1(-3.97),ACTB(+2.25),ANGPT1(+3.16),APLN(-2.19),BAK1(+2.3),CALB1(+3.0),CASP3(+2.58),CAV1(+4.16),CBR1(+3.54),CCN1(+2.92),CDC42(+2.38),CDKN1A(+2.42),CLIC1(+2.26),CTH(+2.05),CYCS(+2.24),EEF1A2(+2.42),ETS1(+4.31),FAAH(-2.01),FOS(+4.1),FTH1(+2.14),FTL(+2.07),GGT1(-2.48),GPX3(+2.46),HK1(+2.07),HMGB1(+2.05),HTR7(+3.03),IDH1(+2.32),IRF6(+2.07),LIMK1(+2.13),LOC102724788/PRODH(-2.64),LRP1(-2.17),MAP2K3(…
Cancer,Organismal Injury and Abnormalities,Reproductive System Disease	Nonseminoma	9.4e-07			10	8	2	ALPP(-7.9),GPC3(-2.16),HSP90AA1(+2.01),POU5F1(+2.25),TP53(+2.48),TUBA1C(+2.49),TUBB2A(+2.18),TUBB3(+2.05),TUBB4A(+2.14),TUBE1(+2.76)
Cellular Development,Cellular Growth and Proliferation	Proliferation of prostate cancer cell lines	9.51e-07	Increased	3.001	44	36	8	ADM(+2.35),AFAP1(+2.01),ALCAM(-2.15),ASAH1(+2.13),BIRC5(+2.55),CAV1(+4.16),CBX1(+2.0),CCN1(+2.92),CDKN1A(+2.42),CEBPB(+2.02),ETS1(+4.31),ETV1(+2.32),FABP5(+2.55),FGF19(+2.41),FKBP4(+2.72),FSCN1(+2.66),FST(-2.48),GABRA2(+2.36),GADD45G(-2.34),HK1(+2.07),HPN(-2.17),IGFBP3(-2.42),IGFBP5(-3.14),ITGA7(-2.17),LAMB2(-2.2),LCP1(+2.68),LIMK1(+2.13),MMP9(+3.04),MYC(+3.04),NTS(+4.32),PA2G4(+2.19),PMEPA1(+3.3…
Neurological Disease	Epilepsy or neurodevelopmental disorder	9.7e-07		0	56	41	15	ADM(+2.35),ADRA2A(-5.09),AHNAK(-8.15),ANOS1(+3.18),ARC(+5.0),ASAH1(+2.13),ATP6V1A(+2.2),AXIN2(-2.33),CACNA2D2(-2.22),CALCRL(-3.11),CCN1(+2.92),CD83(+2.01),CDKN1A(+2.42),CNRIP1(+2.95),DEPP1(-2.85),DUSP5(+7.36),DUSP6(+8.73),EEF1A2(+2.42),ENC1(+3.96),ERRFI1(+3.27),FAT3(-2.31),FGF13(+2.21),FKBP1A(+2.03),FOS(+4.1),FTH1(+2.14),GABRA2(+2.36),GABRA5(+2.1),GADD45A(+2.88),GADD45B(+2.89),GADD45G(-2.34),HMGB…
Cancer,Gastrointestinal Disease,Organismal Injury and Abnormalities	Gastrointestinal tract cancer	9.72e-07		-1.434	684	411	273	ABCA1(-3.97),ABCE1(+2.14),ABHD4(+3.54),ACBD6(-2.65),ACLY(+2.14),ACOT7(+2.21),ACOXL(-4.13),ACTB(+2.25),ACTG1(+2.52),ACTG2(+3.2),ADAM19(+2.33),ADAMTS17(-2.35),ADCY5(-2.07),ADCY6(-3.49),ADD2(+2.04),ADM(+2.35),ADRA2A(-5.09),AFAP1(+2.01),AGAP5 (includes others)(+7.56),AGRN(-2.19),AHNAK(-8.15),ALCAM(-2.15),ALDH1A3(+2.38),ALKBH5(+2.36),AMIGO2(+3.05),AMOTL1(+2.45),ANGPT1(+3.16),ANK2(-2.75),ANKRD12(-2.25)…
Cellular Development,Cellular Growth and Proliferation,Nervous System Development and Function,Tissue Development	Outgrowth of neurites	9.82e-07		1.302	50	32	18	ADCY6(-3.49),ANGPT1(+3.16),ARHGEF25(-2.7),CALB1(+3.0),CDC42(+2.38),CDKN1A(+2.42),DOCK4(+2.16),DPYSL5(+2.45),EIF5A(+2.45),ENPP2(-2.23),ETV4(+3.49),ETV5(+5.15),FECH(+2.01),FEZ1(-2.0),FGFR1(-2.13),FGFR3(-2.17),FKBP4(+2.72),GPR3(+2.43),HMGB1(+2.05),JUN(+3.01),LAMA2(-2.56),LIMK1(+2.13),MAP2(-2.38),MMP9(+3.04),NDN(+2.86),NFATC4(-2.6),NPTX1(-5.27),NTN1(-4.04),PXN(+2.09),RAB11A(+2.14),RAC1(+2.13),RHOA(+2…
Behavior	Cognition	1e-06		0.863	58	39	19	ACTG1(+2.52),ADCY5(-2.07),ADD2(+2.04),ADRA2A(-5.09),ARC(+5.0),ARF4(+2.39),BTG2(+3.83),CACNB3(-2.56),CALB1(+3.0),CASP3(+2.58),CBR3(+4.46),CEBPA(+2.28),CHRM2(-2.69),CKMT1A/CKMT1B(+2.36),CNTNAP3(-3.75),CYP19A1(-2.43),DRD4(-2.27),EIF4EBP2(+2.42),FGF13(+2.21),FOS(+4.1),GABRA5(+2.1),GMFB(+2.47),HLA-DRA(+3.09),HTR7(+3.03),JUN(+3.01),KCNJ2(+3.09),LIMK1(+2.13),LMO4(+2.16),MMP9(+3.04),NDN(+2.86),NETO1(+2.4…
Neurological Disease,Organismal Injury and Abnormalities,Psychological Disorders	Cerebral degeneration	1.01e-06			36	29	7	ACTB(+2.25),ADRA2A(-5.09),CASP3(+2.58),CCN1(+2.92),CCT2(+2.04),CDKN1A(+2.42),CEBPA(+2.28),CHRM2(-2.69),COL1A1(-3.03),DAB1(+2.15),DRD4(-2.27),FGFR3(-2.17),FHL3(+2.13),FMN2(+2.22),GABRA2(+2.36),GABRA5(+2.1),GADD45A(+2.88),HPRT1(+2.14),MLF1(+2.0),MN1(-2.07),MTHFD2(+2.91),OPTN(-2.01),PDE4B(+3.78),PFN1(+2.2),RHOA(+2.17),RHOB(+2.31),SCN1A(+2.66),SOD2(+2.03),SOX4(+3.48),TP53(+2.48),TUBA1C(+2.49),TUBB2A(…
Tissue Development	Branching of epithelial tissue	1.06e-06		-0.815	21	12	9	ADM(+2.35),ANGPT1(+3.16),APLN(-2.19),CAV1(+4.16),CCN1(+2.92),FGFR1(-2.13),FOS(+4.1),HMGB1(+2.05),LAMA2(-2.56),LAMA5(-2.42),MMP9(+3.04),NRP2(-3.94),NTN1(-4.04),PROX1(-2.87),PXN(+2.09),RBPJ(+2.23),SPP1(+4.22),SPRY2(+2.67),TGFA(+2.4),TNC(-2.73),WNT4(-2.21)
Cellular Movement	Cell movement of tumor cell lines	1.07e-06	Increased	2.872	110	80	30	ABCA1(-3.97),AFAP1(+2.01),AHNAK(-8.15),ALCAM(-2.15),ARF1(+2.23),ASNS(+2.58),BHLHE41(+2.9),CALD1(+2.45),CAP1(+2.12),CAV1(+4.16),CCN1(+2.92),CDC42(+2.38),CDK14(+2.9),CDKN1A(+2.42),CDKN3(+2.19),CEBPA(+2.28),CEBPB(+2.02),COL1A1(-3.03),CPNE3(+2.23),DAB1(+2.15),DGCR6L(+2.05),DIAPH2(+2.26),DOCK4(+2.16),DUSP5(+7.36),DUSP6(+8.73),ECM1(-3.09),EIF4EBP1(+2.27),ENPP2(-2.23),ETS1(+4.31),ETV4(+3.49),ETV5(+5.15)…
Cell Death and Survival	Necrosis of prostate cancer cell lines	1.09e-06		0.921	31	22	9	ABCE1(+2.14),ALCAM(-2.15),BAK1(+2.3),BIRC5(+2.55),CASP3(+2.58),CAV1(+4.16),CDKN1A(+2.42),CEBPB(+2.02),FGFR1(-2.13),FOS(+4.1),FOSL1(+2.64),FST(-2.48),GADD45A(+2.88),GADD45G(-2.34),HPN(-2.17),IGFBP3(-2.42),IGFBP5(-3.14),JUN(+3.01),MAP2K3(+2.26),MYC(+3.04),NR4A1(+2.15),NRP2(-3.94),PMAIP1(+2.94),PROM2(-2.02),RHOA(+2.17),SMAD7(+9.69),SOD2(+2.03),ST3GAL1(+2.55),TGFA(+2.4),TP53(+2.48),TXN(+2.2)
Cancer,Organismal Injury and Abnormalities,Respiratory Disease	Development of lung carcinoma	1.09e-06	Decreased	-2.58	155	95	60	ADAM19(+2.33),ADCY5(-2.07),AGAP5 (includes others)(+7.56),AGRN(-2.19),AHNAK(-8.15),ALDH1A3(+2.38),ANGPT1(+3.16),ANK2(-2.75),ANXA3(+3.02),APOBEC3B(-6.81),ASAH1(+2.13),ASNS(+2.58),ATP10B(+3.56),AXIN2(-2.33),BCL6(-3.48),CALB1(+3.0),CALD1(+2.45),CARD11(+2.3),CAV1(+4.16),CBLN1(+3.43),CCDC40(-2.0),CCNA2(+2.63),CDKN1A(+2.42),CDR1(+2.07),CEBPA(+2.28),CHMP4B(+2.07),CKS2(+3.17),CMYA5(-2.76),COL13A1(-2.06),…
Cell Death and Survival,Skeletal and Muscular Disorders	Cell death of muscle cells	1.13e-06		-0.706	44	33	11	ACSL1(+2.63),ADCY5(-2.07),ADCY6(-3.49),ADM(+2.35),ANGPT1(+3.16),BCL6(-3.48),BIRC5(+2.55),CALCRL(-3.11),CASP3(+2.58),CAV1(+4.16),CCN1(+2.92),CDK3(-2.4),CDKN1A(+2.42),COL1A1(-3.03),CYCS(+2.24),DUSP6(+8.73),EEF1A2(+2.42),ETS1(+4.31),FOSL1(+2.64),GNA14(+6.2),HK1(+2.07),HMGB1(+2.05),HSPE1(+2.06),ITGA7(-2.17),LAMA2(-2.56),MAP2K3(+2.26),MAP3K1(+2.01),MTPN(+2.54),MYC(+3.04),MYOCD(+3.46),NDN(+2.86),NTN1(-…
Cardiovascular Disease,Organismal Injury and Abnormalities	Peripheral vascular disease	1.18e-06		1.929	56	40	16	ABCA1(-3.97),ADA2(+3.24),ADRA2A(-5.09),ANGPT1(+3.16),BCL6(-3.48),BTG2(+3.83),CACNB3(-2.56),CD83(+2.01),CHRM2(-2.69),COL1A1(-3.03),COL6A1(-2.24),DRD4(-2.27),FTH1(+2.14),GABRA2(+2.36),GABRA5(+2.1),GPX3(+2.46),HIST2H2AA3/HIST2H2AA4(+2.4),HLA-DRB1(+4.14),HMGB1(+2.05),HSPA4(+2.15),IGFBP5(-3.14),IL17RD(+3.94),LCP1(+2.68),LEFTY2(+14.73),LMO4(+2.16),LRP1(-2.17),MMP9(+3.04),MOB4(+2.5),NEDD9(+3.1),NR3C2(-2…
Cancer	Cell transformation	1.18e-06		0.287	53	45	8	ADM(+2.35),BAK1(+2.3),BCL6(-3.48),BIRC5(+2.55),BTG2(+3.83),CAV1(+4.16),CCN1(+2.92),CCNA2(+2.63),CDC42(+2.38),CDKN1A(+2.42),CEBPA(+2.28),CEBPB(+2.02),COL1A1(-3.03),EIF4EBP1(+2.27),EIF4EBP2(+2.42),ERRFI1(+3.27),ETS1(+4.31),FGFR1(-2.13),FGFR3(-2.17),FOS(+4.1),FOSL1(+2.64),FTH1(+2.14),HEY1(+3.41),HMGA1(+2.35),HSP90AA1(+2.01),JDP2(+2.21),JUN(+3.01),MAP2K3(+2.26),MCTS1(+2.1),MMP9(+3.04),MN1(-2.07),MYB(…
Cancer,Gastrointestinal Disease,Organismal Injury and Abnormalities	Colon cancer	1.19e-06		-1.125	357	196	161	ABCE1(+2.14),ABHD4(+3.54),ACBD6(-2.65),ACLY(+2.14),ACOT7(+2.21),ACTG1(+2.52),ADAM19(+2.33),ADCY5(-2.07),ADD2(+2.04),ADM(+2.35),AFAP1(+2.01),AGAP5 (includes others)(+7.56),AGRN(-2.19),ALDH1A3(+2.38),AMOTL1(+2.45),ANGPT1(+3.16),ANK2(-2.75),ANO9(-2.59),ARC(+5.0),ARMT1(+2.17),ASAH1(+2.13),ASMTL-AS1(-2.43),ASNS(+2.58),ASNSD1(+2.04),ATP10B(+3.56),ATP11A(-2.16),AUTS2(-2.28),AXIN2(-2.33),BAK1(+2.3),BCL6(…
Cell Death and Survival	Cell death of carcinoma cell lines	1.2e-06		-1.076	47	34	13	BAK1(+2.3),BIRC5(+2.55),CACNA2D2(-2.22),CASP3(+2.58),CAV1(+4.16),CDKN1A(+2.42),CEBPA(+2.28),DESI2(+2.04),DNAJC15(-2.03),EBF4(-3.51),EEF1A2(+2.42),FGFR1(-2.13),FGFR3(-2.17),FOS(+4.1),GPC3(-2.16),HK1(+2.07),HMGA1(+2.35),ID3(+2.05),IGFBP3(-2.42),IRX1(-18.0),JUN(+3.01),KRT18(+2.7),MAD2L1(+2.12),MYC(+3.04),MYCT1(-3.06),NEK2(+2.48),NFIB(-2.17),NQO1(+3.4),PEA15(+2.66),PMAIP1(+2.94),PMEPA1(+3.31),POU5F1(…
Cancer,Organismal Injury and Abnormalities	Malignant neoplasm of retroperitoneum	1.2e-06		0.239	264	138	126	ACLY(+2.14),ACOT7(+2.21),ACOXL(-4.13),ACTB(+2.25),ADAM19(+2.33),ADAMTS17(-2.35),ADM(+2.35),ADRA2A(-5.09),AHNAK(-8.15),AMOTL1(+2.45),ANGPT1(+3.16),ANK2(-2.75),ANKRD12(-2.25),ANP32E(+2.43),ASNS(+2.58),ATP11A(-2.16),AXIN2(-2.33),BEX1(+2.53),BIRC5(+2.55),BOC(-5.02),BTG2(+3.83),CADM2(-2.27),CALB1(+3.0),CALCRL(-3.11),CALD1(+2.45),CAP1(+2.12),CAPN6(+2.53),CASC10(-4.08),CASP3(+2.58),CAV1(+4.16),CCN1(+2.9…
Developmental Disorder,Embryonic Development,Organismal Development,Tissue Morphology	Abnormal morphology of embryonic tissue	1.21e-06			66	45	21	ADAM19(+2.33),ADM(+2.35),ALDH1A3(+2.38),ARC(+5.0),BMP1(-3.01),CASP3(+2.58),CDKN1A(+2.42),CR1L(-2.51),CTSV(-2.37),CYP26A1(-7.89),DAB1(+2.15),DACT1(+8.89),DDX3X(+2.31),ENPP2(-2.23),FBXO45(+2.04),FGFR1(-2.13),FGFRL1(+2.22),FOXI3(-2.58),GADD45G(-2.34),GATAD2A(+2.04),GNPNAT1(+2.51),GPC3(-2.16),H2AFZ(+2.27),HEY1(+3.41),HIST1H1D(+3.55),IL11RA(-2.27),IPMK(+2.25),KAT7(+2.56),KRT8(+2.17),LEFTY2(+14.73),LFN…
Developmental Disorder,Organismal Injury and Abnormalities	Congenital malformation of genitourinary system	1.24e-06		-1.127	52	34	18	ACSL1(+2.63),ADRA2A(-5.09),ALDH1A3(+2.38),ANGPT1(+3.16),BAK1(+2.3),CALD1(+2.45),CAV2(+2.63),CCNA2(+2.63),CDKN1A(+2.42),CPT1B(-2.45),CYP19A1(-2.43),DACT1(+8.89),ETV4(+3.49),ETV5(+5.15),FEZ1(-2.0),FGF13(+2.21),FGFRL1(+2.22),FKBP1A(+2.03),FKBP4(+2.72),FRAS1(-2.35),FREM1(-2.42),FRMD6(+2.04),FST(-2.48),GABRA2(+2.36),GABRA5(+2.1),GADD45G(-2.34),GPC3(-2.16),GREB1L(-2.86),IL13RA1(+2.23),ITGA7(-2.17),LIN7…
Embryonic Development,Organ Development,Organismal Development,Renal and Urological System Development and Function,Tissue Development	Formation of kidney	1.24e-06		0.777	38	24	14	ADM(+2.35),ALDH1A3(+2.38),CAV1(+4.16),CDKN1A(+2.42),CER1(+5.69),CYP26A1(-7.89),ETV4(+3.49),ETV5(+5.15),FAT4(-3.31),FGFR1(-2.13),FGFRL1(+2.22),FRAS1(-2.35),FREM1(-2.42),GCNT1(-2.33),GPC3(-2.16),GREB1L(-2.86),KCNQ1OT1(-2.17),LAMA5(-2.42),LIN7C(+2.36),LRP2(-6.68),MMP9(+3.04),MYC(+3.04),NR3C2(-2.02),ODC1(+3.93),PDGFB(+7.82),PPP3CA(+2.07),RARA(+2.32),RHOA(+2.17),RRM2B(+2.08),SOCS1(+2.9),SOX4(+3.48),SO…
Cancer,Organismal Injury and Abnormalities	Genitourinary carcinoma	1.25e-06		-0.77	501	277	224	ABCA1(-3.97),ABCE1(+2.14),ACLY(+2.14),ACOT7(+2.21),ACSL1(+2.63),ACTB(+2.25),ACTG1(+2.52),ACTG2(+3.2),ACTR2(+2.8),ADAM19(+2.33),ADCY6(-3.49),ADD2(+2.04),ADM(+2.35),ADRA2A(-5.09),AFAP1(+2.01),AGAP5 (includes others)(+7.56),AHNAK(-8.15),ALPP(-7.9),AMIGO2(+3.05),AMOTL1(+2.45),ANGPT1(+3.16),ANK2(-2.75),ANKRD12(-2.25),ANKRD40(+2.1),ANO9(-2.59),ANP32E(+2.43),ANXA3(+3.02),ARCN1(+2.26),ARHGAP19(+2.0),ARMT…
Cancer,Organismal Injury and Abnormalities	Refractory malignant tumor	1.29e-06			29	25	4	BCL6(-3.48),CYP19A1(-2.43),FGFR1(-2.13),FGFR3(-2.17),FKBP1A(+2.03),GABRA2(+2.36),GABRA5(+2.1),GSR(+2.32),HLA-DRA(+3.09),HSP90AA1(+2.01),IDH1(+2.32),JUN(+3.01),MMP9(+3.04),MYC(+3.04),PDP1(+2.66),PPP3CA(+2.07),PPP3R1(+2.14),PSMD1(+2.05),RARA(+2.32),RPS4X(+2.0),RRM2B(+2.08),SPP1(+4.22),STK24(+2.01),TP53(+2.48),TUBA1C(+2.49),TUBB2A(+2.18),TUBB3(+2.05),TUBB4A(+2.14),TUBE1(+2.76)
Cellular Growth and Proliferation	Colony formation of lung cancer cell lines	1.29e-06		-0.941	13	9	4	CCN1(+2.92),CDKN1A(+2.42),DDX3X(+2.31),GADD45A(+2.88),GADD45B(+2.89),GADD45G(-2.34),IGFBP3(-2.42),MUC1(-3.04),S100A10(+2.58),SEMA3B(-2.67),SOD2(+2.03),SPP1(+4.22),TP53(+2.48)
Developmental Disorder	Midline defect	1.38e-06	Decreased	-2.376	37	25	12	ADRA2A(-5.09),CASP3(+2.58),CDKN1A(+2.42),CRELD1(-2.1),CYP26A1(-7.89),DACT1(+8.89),DHRS3(-2.42),FGF19(+2.41),FGFR1(-2.13),FKBP1A(+2.03),FREM1(-2.42),GADD45A(+2.88),GPC3(-2.16),GPC6(+2.91),HSPG2(-2.12),IRF6(+2.07),JUN(+3.01),KCNJ2(+3.09),LEFTY1(+20.02),LEFTY2(+14.73),LMO4(+2.16),LRP2(-6.68),MARCKSL1(+2.08),MN1(-2.07),NODAL(+4.41),NR3C2(-2.02),RALA(+2.14),RALB(+2.55),RARA(+2.32),SMAD7(+9.69),SOX4(+3…
Tissue Morphology	Quantity of tumor cell lines	1.4e-06		-0.534	29	17	12	CDK3(-2.4),CDK5RAP3(-2.12),CDKN1A(+2.42),CEBPB(+2.02),FGF13(+2.21),GMFB(+2.47),HMGB1(+2.05),HPN(-2.17),IGFBP3(-2.42),IGFBP5(-3.14),JUN(+3.01),LINC-ROR(-2.46),MCTS1(+2.1),MLXIPL(-2.29),MYB(-3.73),MYC(+3.04),NR4A1(+2.15),PLA2R1(-2.53),PMAIP1(+2.94),POU5F1(+2.25),RAC1(+2.13),RALA(+2.14),RHOA(+2.17),RHOB(+2.31),SNHG5(-2.38),TIMP3(-2.5),TNC(-2.73),TP53(+2.48),TUBB3(+2.05)
Cell Death and Survival	Neuronal cell death	1.4e-06		-0.033	77	52	25	AGRN(-2.19),AMIGO2(+3.05),ANGPT1(+3.16),APLN(-2.19),ASAH1(+2.13),BAK1(+2.3),BIRC5(+2.55),BTG2(+3.83),CACNA2D2(-2.22),CACNG8(-2.07),CALB1(+3.0),CASP3(+2.58),CDC42(+2.38),CDKN1A(+2.42),CEBPB(+2.02),CTH(+2.05),CTSV(-2.37),CYCS(+2.24),DUSP6(+8.73),FAAH(-2.01),FGFR3(-2.17),FKBP1A(+2.03),FOS(+4.1),FOXI3(-2.58),GABRA5(+2.1),GAS6(-2.16),GSR(+2.32),GSTM5(-4.15),HMGB1(+2.05),HPRT1(+2.14),IGFBP3(-2.42),IL11…
Cancer,Neurological Disease,Organismal Injury and Abnormalities	Glioma	1.43e-06		-0.828	115	69	46	AGAP5 (includes others)(+7.56),ALCAM(-2.15),ANGPT1(+3.16),ANK2(-2.75),ARCN1(+2.26),ARF4(+2.39),ATF5(+2.35),ATP1B1(+2.14),ATP6V1A(+2.2),AXIN2(-2.33),BCL6(-3.48),BIRC5(+2.55),BOC(-5.02),BZW1(+2.68),CALD1(+2.45),CAPN5(+2.21),CASP3(+2.58),CAV1(+4.16),CCDC40(-2.0),CCDC80(+2.04),CDK3(-2.4),CDKN1A(+2.42),CDKN3(+2.19),CKS2(+3.17),COL1A1(-3.03),CYCS(+2.24),DEPP1(-2.85),DIAPH2(+2.26),ENC1(+3.96),ENPP2(-2.2…
Cancer,Organismal Injury and Abnormalities,Respiratory Disease	Development of lung tumor	1.44e-06		-1.742	156	95	61	ADAM19(+2.33),ADCY5(-2.07),AGAP5 (includes others)(+7.56),AGRN(-2.19),AHNAK(-8.15),ALDH1A3(+2.38),ANGPT1(+3.16),ANK2(-2.75),ANXA3(+3.02),APOBEC3B(-6.81),ASAH1(+2.13),ASNS(+2.58),ATP10B(+3.56),AXIN2(-2.33),BCL6(-3.48),CALB1(+3.0),CALD1(+2.45),CARD11(+2.3),CAV1(+4.16),CBLN1(+3.43),CCDC40(-2.0),CCNA2(+2.63),CDKN1A(+2.42),CDR1(+2.07),CEBPA(+2.28),CHMP4B(+2.07),CKS2(+3.17),CMYA5(-2.76),COL13A1(-2.06),…
Cancer,Organismal Injury and Abnormalities	Tubular adenocarcinoma	1.46e-06			25	15	10	ASNS(+2.58),CYP19A1(-2.43),FGFR1(-2.13),FGFR3(-2.17),FKBP1A(+2.03),GPX3(+2.46),HSP90AA1(+2.01),LRP1(-2.17),LRP2(-6.68),MMP9(+3.04),NAALADL1(-2.32),NDN(+2.86),NUDT10(+2.01),PAMR1(-2.06),PCDHGA12(-2.36),RGPD4 (includes others)(+59.66),SLC8A1(+2.95),TIMP3(-2.5),TP53(+2.48),TTN(-2.21),TUBA1C(+2.49),TUBB2A(+2.18),TUBB3(+2.05),TUBB4A(+2.14),TUBE1(+2.76)
Cellular Movement	Invasion of fibroblast cell lines	1.52e-06		-0.118	15	11	4	CAV1(+4.16),CCNA2(+2.63),CDC42(+2.38),CTSV(-2.37),ENPP2(-2.23),FABP5(+2.55),LASP1(+2.24),MMP9(+3.04),NTN1(-4.04),ODC1(+3.93),PLA2R1(-2.53),RAC1(+2.13),RHOA(+2.17),RND3(+3.51),TP53(+2.48)
Cell Death and Survival	Cell death of lung cancer cell lines	1.55e-06		-0.173	40	32	8	BAK1(+2.3),BIRC5(+2.55),CACNA2D2(-2.22),CASP3(+2.58),CAV1(+4.16),CDKN1A(+2.42),CEBPA(+2.28),CEBPB(+2.02),DESI2(+2.04),EEF1A2(+2.42),EIF5A(+2.45),FGFR1(-2.13),GADD45A(+2.88),GADD45B(+2.89),HK1(+2.07),HMGA1(+2.35),ID3(+2.05),IGFBP3(-2.42),JUN(+3.01),LOC102724788/PRODH(-2.64),MOAP1(+2.06),MYC(+3.04),NFIB(-2.17),NQO1(+3.4),PMAIP1(+2.94),PMEPA1(+3.31),POU5F1(+2.25),PRPS1(+2.33),RAC1(+2.13),RHOB(+2.31)…
Cancer,Organismal Injury and Abnormalities	Cancer of tumor cell lines	1.61e-06		1.031	38	25	13	ABCA1(-3.97),AKIRIN2(+2.89),ALCAM(-2.15),ASAH1(+2.13),AXIN2(-2.33),CASP3(+2.58),CAV1(+4.16),CCN1(+2.92),CYP26A1(-7.89),ENPP2(-2.23),FABP5(+2.55),FGFR3(-2.17),FSCN1(+2.66),HNRNPAB(+2.05),IRX1(-18.0),KRT8(+2.17),LAMA5(-2.42),MAP2K3(+2.26),MMP9(+3.04),MUC1(-3.04),MYB(-3.73),MYC(+3.04),NEDD9(+3.1),NME1(+2.08),NTN1(-4.04),PSMD10(+2.92),RAC1(+2.13),RALB(+2.55),RHOA(+2.17),SDCBP(+2.21),SKIL(+2.85),SMOC2…
Organismal Injury and Abnormalities,Reproductive System Disease	Benign pelvic disease	1.62e-06			66	46	20	ACTB(+2.25),ADRA2A(-5.09),ALDH1A3(+2.38),ANGPT1(+3.16),APOBEC3B(-6.81),ARF1(+2.23),ATP1B1(+2.14),BCL6(-3.48),BIRC5(+2.55),CALCRL(-3.11),CAPN6(+2.53),CAV2(+2.63),CCN1(+2.92),CCNA2(+2.63),CEBPB(+2.02),CLDN11(+2.48),COL6A1(-2.24),CYP19A1(-2.43),CYP26A1(-7.89),DEPP1(-2.85),EIF4EBP1(+2.27),ERRFI1(+3.27),FKBP1A(+2.03),FOS(+4.1),FST(-2.48),FTH1(+2.14),GAS6(-2.16),GPX3(+2.46),GUCY1A2(+2.07),IGFBP5(-3.14)…
Inflammatory Response,Organismal Injury and Abnormalities	Inflammation of organ	1.62e-06		-0.896	137	95	42	ABCA1(-3.97),ACTB(+2.25),ADD2(+2.04),ADM(+2.35),ADRA2A(-5.09),AHNAK(-8.15),ALCAM(-2.15),ALPP(-7.9),ANGPT1(+3.16),ANXA3(+3.02),ARCN1(+2.26),ASNS(+2.58),ATP1B1(+2.14),BAK1(+2.3),BCL6(-3.48),BIRC5(+2.55),BTLA(-3.71),CALCRL(-3.11),CARD11(+2.3),CASP3(+2.58),CAV1(+4.16),CBR1(+3.54),CCN1(+2.92),CCNA2(+2.63),CDKN1A(+2.42),CEBPA(+2.28),CEBPB(+2.02),CES1(-6.02),CHCHD2(+46.2),CHRM2(-2.69),CISH(+2.9),CKMT1A/…
Cellular Development,Hematopoiesis,Tissue Development	Differentiation of bone marrow cells	1.62e-06		0.206	32	27	5	ACTR2(+2.8),BIRC5(+2.55),CASP3(+2.58),CDKN1A(+2.42),CEBPA(+2.28),CEBPB(+2.02),FGFR1(-2.13),FST(-2.48),HIST1H3D(+3.18),HIST1H3J(+2.8),HIST1H4C(+2.22),HIST1H4H(+3.32),HIST1H4J(+2.17),HIST2H3A(+2.37),HIST4H4(+2.25),HMGA1(+2.35),IL13RA1(+2.23),IL6R(+2.57),JUN(+3.01),LFNG(-2.33),MAP2K3(+2.26),MLF1(+2.0),MMP9(+3.04),MYB(-3.73),PDGFB(+7.82),RAC1(+2.13),RARA(+2.32),SEMA3A(+2.77),TNFRSF11A(-2.64),TP53(+2.…
Dermatological Diseases and Conditions,Organismal Injury and Abnormalities	Psoriasis	1.66e-06			64	52	12	ADM(+2.35),ALDH1A3(+2.38),ANXA3(+3.02),AP1S3(+2.06),ATP1B1(+2.14),CAV1(+4.16),CEBPB(+2.02),CKMT1A/CKMT1B(+2.36),CTSV(-2.37),CYCS(+2.24),EIF4EBP1(+2.27),EIF5A(+2.45),ETF1(+2.1),FABP5(+2.55),FKBP1A(+2.03),FOS(+4.1),FOSL1(+2.64),FSCN1(+2.66),GARS(+2.45),GOT2(+2.25),GSTM1(+17.17),H2AFZ(+2.27),HSPE1(+2.06),IER2(+2.11),IGFBP3(-2.42),IL13RA1(+2.23),IL17RB(-2.03),IL17RD(+3.94),IL6R(+2.57),JUN(+3.01),KRT1…
Cellular Function and Maintenance	Cellular homeostasis	1.67e-06		1.595	158	109	49	ABCA1(-3.97),ACLY(+2.14),ACSL1(+2.63),ADCY5(-2.07),ADCY6(-3.49),ADH5(+2.05),ADM(+2.35),ADRA2A(-5.09),AMOTL1(+2.45),ANGPT1(+3.16),APLN(-2.19),ARF1(+2.23),ATP1B1(+2.14),ATP6V1A(+2.2),BAK1(+2.3),BCL6(-3.48),BIRC5(+2.55),BST2(-2.56),CACNB3(-2.56),CALB1(+3.0),CARD11(+2.3),CASP3(+2.58),CAV1(+4.16),CCN1(+2.92),CD83(+2.01),CDKN1A(+2.42),CEBPA(+2.28),CEBPB(+2.02),CHMP4B(+2.07),CHRM2(-2.69),CISD1(+2.04),CI…
Cell Death and Survival	Cell death of blood cells	1.67e-06		-0.295	78	60	18	AGRN(-2.19),AKIRIN2(+2.89),ANGPT1(+3.16),ASAH1(+2.13),BAK1(+2.3),BCL6(-3.48),BIRC5(+2.55),BTLA(-3.71),CACNB3(-2.56),CARD11(+2.3),CASP3(+2.58),CAV1(+4.16),CDC42(+2.38),CDKN1A(+2.42),CEBPA(+2.28),CEBPB(+2.02),CISH(+2.9),CLC(+16.97),COL1A1(-3.03),DLL1(-3.71),DUSP5(+7.36),EIF4EBP1(+2.27),ETS1(+4.31),FGFR1(-2.13),FOS(+4.1),FOSL1(+2.64),FTH1(+2.14),GADD45B(+2.89),GCNT1(-2.33),GGT1(-2.48),HK1(+2.07),HMG…
Organismal Development	Development of genitourinary system	1.68e-06		-0.349	103	64	39	ABCA1(-3.97),ADM(+2.35),ADRA2A(-5.09),AFAP1(+2.01),ALDH1A3(+2.38),ALKBH5(+2.36),ANGPT1(+3.16),APLN(-2.19),BAK1(+2.3),BCL6(-3.48),CAV1(+4.16),CDKN1A(+2.42),CEBPA(+2.28),CEBPB(+2.02),CER1(+5.69),CISH(+2.9),CLDN11(+2.48),CUZD1(-17.91),CYP19A1(-2.43),CYP26A1(-7.89),DDX3Y(-235.22),DIAPH2(+2.26),DND1(-3.17),EIF4EBP1(+2.27),ERRFI1(+3.27),ETV4(+3.49),ETV5(+5.15),FAT4(-3.31),FGFR1(-2.13),FGFRL1(+2.22),FKB…
Cancer,Organismal Injury and Abnormalities	Development of sarcoma	1.72e-06		-1.128	38	21	17	CAV1(+4.16),CDKN1A(+2.42),CNN2(+2.67),FEZ1(-2.0),FGFR1(-2.13),FGFR3(-2.17),FKBP1A(+2.03),FMN2(+2.22),FOS(+4.1),HSP90AA1(+2.01),IFITM2(+3.42),IGFBP3(-2.42),IGFBP5(-3.14),IL11RA(-2.27),JUN(+3.01),LGALS3BP(-2.55),MMP9(+3.04),MUC6(-4.48),NUDT11(+2.23),NUTM2F/NUTM2G(-2.06),PRDX1(+2.2),RARA(+2.32),RPS4Y1(-82.78),SPP1(+4.22),SYNDIG1(-3.11),THBS3(-2.4),TP53(+2.48),TTN(-2.21),TUBA1C(+2.49),TUBB2A(+2.18),T…
Cellular Development,Cellular Growth and Proliferation,Connective Tissue Development and Function,Tissue Development	Development of connective tissue cells	1.75e-06	Increased	2.752	36	23	13	AXIN2(-2.33),BCL6(-3.48),BIRC5(+2.55),CALD1(+2.45),CAV1(+4.16),CDC42(+2.38),CDKN1A(+2.42),CEBPA(+2.28),CYP19A1(-2.43),ECM1(-3.09),ETV1(+2.32),FGFR3(-2.17),FOS(+4.1),FST(-2.48),FZD8(-2.11),GGT1(-2.48),HEY1(+3.41),ID3(+2.05),JDP2(+2.21),JUN(+3.01),MFGE8(-2.18),MYC(+3.04),NFATC4(-2.6),PDGFB(+7.82),POU5F1(+2.25),RAC1(+2.13),RBPJ(+2.23),SMAD7(+9.69),SMPD3(-2.11),SOX8(+3.71),SPP1(+4.22),TGFBR2(+2.16),T…
Cancer,Neurological Disease,Organismal Injury and Abnormalities	Brain cancer	1.84e-06		-1.188	34	27	7	ANGPT1(+3.16),BIRC5(+2.55),BTG2(+3.83),CALB1(+3.0),DDX3X(+2.31),FGFR1(-2.13),GSR(+2.32),HSP90AA1(+2.01),HSPG2(-2.12),IDH1(+2.32),LIMK1(+2.13),LRP1(-2.17),MAD2L1(+2.12),MMP9(+3.04),MUC16(-5.22),MYC(+3.04),NANOG(+5.16),NME1(+2.08),NPTX1(-5.27),OTX2(-2.44),PKIA(+2.16),RAB1A(+2.17),RARA(+2.32),SEMA3A(+2.77),SH2B3(+2.16),SOCS1(+2.9),TP53(+2.48),TTN(-2.21),TUBA1C(+2.49),TUBB2A(+2.18),TUBB3(+2.05),TUBB4…
Cancer,Neurological Disease,Organismal Injury and Abnormalities	Anaplastic glioma	1.85e-06			53	39	14	ALCAM(-2.15),ARF4(+2.39),ATP1B1(+2.14),AXIN2(-2.33),CAV1(+4.16),CDK3(-2.4),CDKN1A(+2.42),CDKN3(+2.19),CKS2(+3.17),COL1A1(-3.03),CYCS(+2.24),DEPP1(-2.85),ENC1(+3.96),ENPP2(-2.23),FGFR1(-2.13),FGFR3(-2.17),GABRA2(+2.36),GSR(+2.32),HIST2H2AA3/HIST2H2AA4(+2.4),HSP90AA1(+2.01),ID3(+2.05),IDH1(+2.32),IGFBP3(-2.42),IGFBP5(-3.14),IL13RA1(+2.23),ITGB5(+2.49),LIMK1(+2.13),MAP3K1(+2.01),MMP9(+3.04),MOB4(+2.…
Cancer,Organismal Injury and Abnormalities	Extraadrenal retroperitoneal tumor	1.92e-06		-0.701	286	150	136	ACLY(+2.14),ACOT7(+2.21),ACOXL(-4.13),ACTB(+2.25),ADAM19(+2.33),ADAMTS17(-2.35),ADM(+2.35),ADRA2A(-5.09),AHNAK(-8.15),AMOTL1(+2.45),ANGPT1(+3.16),ANK2(-2.75),ANKRD12(-2.25),ANP32E(+2.43),ASNS(+2.58),ATP10B(+3.56),ATP11A(-2.16),AXIN2(-2.33),BEX1(+2.53),BIRC5(+2.55),BNC2(-2.02),BOC(-5.02),BTG2(+3.83),CADM2(-2.27),CALB1(+3.0),CALCRL(-3.11),CALD1(+2.45),CAP1(+2.12),CAPN6(+2.53),CASC10(-4.08),CASP3(+2…
Cellular Development,Tissue Development	Differentiation of epithelial tissue	1.96e-06		0.638	47	32	15	ANGPT1(+3.16),ARHGAP19(+2.0),ASAH1(+2.13),BHLHE41(+2.9),BMP1(-3.01),CASP3(+2.58),CAV1(+4.16),CDC42(+2.38),CDKN1A(+2.42),CEBPA(+2.28),CEBPB(+2.02),CES1(-6.02),CTSV(-2.37),CYP19A1(-2.43),DLL1(-3.71),ERRFI1(+3.27),FABP5(+2.55),FGFR3(-2.17),FOS(+4.1),HPS1(-2.09),ID3(+2.05),IFITM2(+3.42),IGFBP3(-2.42),IRF6(+2.07),ITGB5(+2.49),KRT8(+2.17),LMO4(+2.16),LOXL2(-2.0),LRP1(-2.17),MYB(-3.73),MYC(+3.04),NFIB(-…
Cancer,Organismal Injury and Abnormalities,Renal and Urological Disease	Bladder cancer	1.96e-06			118	63	55	ACTB(+2.25),ADAM19(+2.33),ADCY6(-3.49),AHNAK(-8.15),AMIGO2(+3.05),ANKRD12(-2.25),ANKRD40(+2.1),APOBEC3B(-6.81),ASMTL-AS1(-2.43),AUTS2(-2.28),AXIN2(-2.33),BIRC5(+2.55),BMP1(-3.01),CACNA2D2(-2.22),CALD1(+2.45),CAP1(+2.12),CAPN6(+2.53),CARD11(+2.3),CASP3(+2.58),CCDC40(-2.0),CDKN1A(+2.42),CHRM2(-2.69),CNTNAP3(-3.75),COL7A1(-3.04),CRELD1(-2.1),DACT1(+8.89),DIAPH2(+2.26),ECM1(-3.09),EME2(-2.15),FEZ1(-2…
Cell Death and Survival	Apoptosis of fibroblast cell lines	1.96e-06	Increased	3.498	42	33	9	ABCE1(+2.14),ASAH1(+2.13),BAK1(+2.3),BCL6(-3.48),BIRC5(+2.55),CALB1(+3.0),CASP3(+2.58),CCN1(+2.92),CDKN1A(+2.42),CEBPB(+2.02),DDX3X(+2.31),ECEL1(-2.92),EIF4EBP1(+2.27),ETS1(+4.31),FTH1(+2.14),GADD45A(+2.88),GAS6(-2.16),GNG2(+3.44),IER3(+5.63),IL17RD(+3.94),JUN(+3.01),MAP3K1(+2.01),MUC1(-3.04),MYC(+3.04),NFATC4(-2.6),PLEKHF1(+2.1),PMAIP1(+2.94),PPID(+2.1),PPP3CA(+2.07),RAC1(+2.13),RALB(+2.55),RASA…
Cancer,Organismal Injury and Abnormalities,Skeletal and Muscular Disorders	Smooth muscle tumor	1.98e-06			41	32	9	ADRA2A(-5.09),ANGPT1(+3.16),CALCRL(-3.11),CAPN6(+2.53),CCN1(+2.92),CDKN1A(+2.42),CKS2(+3.17),CLDN11(+2.48),CYP19A1(-2.43),EIF4EBP1(+2.27),FGFR1(-2.13),FGFR3(-2.17),FKBP1A(+2.03),FOS(+4.1),FTH1(+2.14),GUCY1A2(+2.07),HMGA1(+2.35),IGFBP5(-3.14),ISOC1(+2.25),JUN(+3.01),LEFTY2(+14.73),MTHFD2(+2.91),MYC(+3.04),MYOCD(+3.46),NR3C2(-2.02),NR4A1(+2.15),PKIA(+2.16),PLPP1(-2.18),S100A11(+2.61),SF3A1(+2.09),S…
Cancer,Gastrointestinal Disease,Organismal Injury and Abnormalities	Colon tumor	1.99e-06		-1.28	359	197	162	ABCE1(+2.14),ABHD4(+3.54),ACBD6(-2.65),ACLY(+2.14),ACOT7(+2.21),ACTG1(+2.52),ADAM19(+2.33),ADCY5(-2.07),ADD2(+2.04),ADM(+2.35),AFAP1(+2.01),AGAP5 (includes others)(+7.56),AGRN(-2.19),ALDH1A3(+2.38),AMOTL1(+2.45),ANGPT1(+3.16),ANK2(-2.75),ANO9(-2.59),ARC(+5.0),ARMT1(+2.17),ASAH1(+2.13),ASMTL-AS1(-2.43),ASNS(+2.58),ASNSD1(+2.04),ATP10B(+3.56),ATP11A(-2.16),AUTS2(-2.28),AXIN2(-2.33),BAK1(+2.3),BCL6(…
Immunological Disease,Inflammatory Disease,Inflammatory Response,Organismal Injury and Abnormalities,Renal and Urological Disease	Autoimmune glomerulonephritis	2.11e-06			14	11	3	ABCA1(-3.97),ADD2(+2.04),ASNS(+2.58),CDKN1A(+2.42),FKBP1A(+2.03),GADD45A(+2.88),HPRT1(+2.14),JUN(+3.01),LRP2(-6.68),PLA2R1(-2.53),PPP3CA(+2.07),PSMD1(+2.05),SPRY2(+2.67),TP53(+2.48)
Cardiovascular Disease,Cardiovascular System Development and Function,Organ Morphology,Organismal Development,Organismal Injury and Abnormalities	Abnormal morphology of heart ventricle	2.16e-06			30	22	8	ADAM19(+2.33),ADCY5(-2.07),ADM(+2.35),BCL6(-3.48),CASP3(+2.58),CAV1(+4.16),DHRS3(-2.42),FGF19(+2.41),FGFRL1(+2.22),FKBP1A(+2.03),HEY1(+3.41),HSPG2(-2.12),JUN(+3.01),LEFTY2(+14.73),LOXL2(-2.0),MAP3K1(+2.01),MMP9(+3.04),NFATC4(-2.6),PDGFB(+7.82),RARA(+2.32),RBPJ(+2.23),SEMA3A(+2.77),SLC8A1(+2.95),SMAD7(+9.69),SOD2(+2.03),SOX4(+3.48),TEAD1(+2.3),TGFBR2(+2.16),TIMP3(-2.5),TTN(-2.21)
Cancer,Organismal Injury and Abnormalities	Metastasis of cells	2.17e-06		0.689	43	29	14	ABCA1(-3.97),AKIRIN2(+2.89),ALCAM(-2.15),ASAH1(+2.13),AXIN2(-2.33),CASP3(+2.58),CAV1(+4.16),CBR1(+3.54),CCN1(+2.92),CYP26A1(-7.89),ENPP2(-2.23),FABP5(+2.55),FGFR3(-2.17),FSCN1(+2.66),HNRNPAB(+2.05),IRX1(-18.0),KRT8(+2.17),LAMA5(-2.42),MAP2K3(+2.26),MMP9(+3.04),MUC1(-3.04),MYB(-3.73),NEDD9(+3.1),NID2(-2.45),NME1(+2.08),NTN1(-4.04),PSMD10(+2.92),PXN(+2.09),RAC1(+2.13),RALB(+2.55),RHOA(+2.17),RHOB(+…
Protein Trafficking	Interaction of protein	2.19e-06		0	37	31	6	ADM(+2.35),AGRN(-2.19),ALDH1A3(+2.38),BAK1(+2.3),CAV1(+4.16),CEBPB(+2.02),CTH(+2.05),CYCS(+2.24),DCTPP1(+2.44),GPX3(+2.46),HIST1H3D(+3.18),HIST1H3J(+2.8),HIST1H4C(+2.22),HIST1H4H(+3.32),HIST1H4J(+2.17),HIST4H4(+2.25),HMGA1(+2.35),HPRT1(+2.14),HSPG2(-2.12),IGFBP3(-2.42),JUN(+3.01),KCNC3(-2.89),KCNJ2(+3.09),KRT10(+2.82),KRT8(+2.17),MUC4(-2.05),MYC(+3.04),NUDT21(+2.53),PCBD1(+2.27),S100A10(+2.58),SH…
Cancer,Organismal Injury and Abnormalities,Renal and Urological Disease	Kidney carcinoma	2.2e-06		0	111	69	42	ACOT7(+2.21),ADAM19(+2.33),ADM(+2.35),AHNAK(-8.15),ANK2(-2.75),ASNS(+2.58),AXIN2(-2.33),CADM2(-2.27),CALB1(+3.0),CALCRL(-3.11),CAV1(+4.16),CDKN1A(+2.42),CEBPA(+2.28),CMYA5(-2.76),DUSP6(+8.73),EEF1A2(+2.42),FAAH(-2.01),FABP5(+2.55),FAM169A(+2.19),FAM49A(+3.44),FAT3(-2.31),FEZ1(-2.0),FGFR1(-2.13),FGFR3(-2.17),FILIP1(-2.65),FKBP1A(+2.03),FMN2(+2.22),FOPNL(+2.04),FOS(+4.1),FREM3(-3.16),GABRA2(+2.36),…
Cancer,Organismal Injury and Abnormalities	Invasive cancer	2.26e-06		-0.522	51	37	14	ANGPT1(+3.16),AXIN2(-2.33),BIRC5(+2.55),CALD1(+2.45),CCDC80(+2.04),CCN1(+2.92),CD83(+2.01),CDKN1A(+2.42),CEBPB(+2.02),CYP19A1(-2.43),DACT1(+8.89),ETV1(+2.32),FEZ1(-2.0),FGFR1(-2.13),FILIP1(-2.65),FKBP1A(+2.03),FOS(+4.1),FOSL1(+2.64),GPX3(+2.46),HSP90AA1(+2.01),IER3(+5.63),MAPRE1(+2.04),MFGE8(-2.18),MMP9(+3.04),MTHFD2(+2.91),MUC4(-2.05),MYC(+3.04),NAALADL1(-2.32),NDN(+2.86),NRP2(-3.94),PAMR1(-2.06…
Cancer,Organismal Injury and Abnormalities,Renal and Urological Disease	Upper renal tract carcinoma	2.39e-06		0	111	69	42	ACOT7(+2.21),ADAM19(+2.33),ADM(+2.35),AHNAK(-8.15),ANK2(-2.75),ASNS(+2.58),AXIN2(-2.33),CADM2(-2.27),CALB1(+3.0),CALCRL(-3.11),CDKN1A(+2.42),CEBPA(+2.28),CMYA5(-2.76),DUSP6(+8.73),EEF1A2(+2.42),FAAH(-2.01),FABP5(+2.55),FAM169A(+2.19),FAM49A(+3.44),FAT3(-2.31),FEZ1(-2.0),FGFR1(-2.13),FGFR3(-2.17),FILIP1(-2.65),FKBP1A(+2.03),FMN2(+2.22),FOPNL(+2.04),FOS(+4.1),FREM3(-3.16),GABRA2(+2.36),GABRA5(+2.1)…
Cancer,Hematological Disease,Immunological Disease,Organismal Injury and Abnormalities	ALK fusion positive non-Hodgkin lymphoma	2.43e-06			12	11	1	CEBPB(+2.02),HMGB1(+2.05),HSP90AA1(+2.01),JUN(+3.01),MMP9(+3.04),MUC1(-3.04),TP53(+2.48),TUBA1C(+2.49),TUBB2A(+2.18),TUBB3(+2.05),TUBB4A(+2.14),TUBE1(+2.76)
Cancer,Endocrine System Disorders,Organismal Injury and Abnormalities,Reproductive System Disease	Stage III-IV ovarian cancer	2.43e-06			12	8	4	FGFR3(-2.17),MMP9(+3.04),MUC1(-3.04),MUC16(-5.22),SLC12A7(-2.34),SPP1(+4.22),TP53(+2.48),TUBA1C(+2.49),TUBB2A(+2.18),TUBB3(+2.05),TUBB4A(+2.14),TUBE1(+2.76)
Cancer,Endocrine System Disorders,Organismal Injury and Abnormalities,Reproductive System Disease	Stage IA ovarian cancer	2.48e-06			8	6	2	MUC1(-3.04),MUC16(-5.22),SPP1(+4.22),TUBA1C(+2.49),TUBB2A(+2.18),TUBB3(+2.05),TUBB4A(+2.14),TUBE1(+2.76)
Cancer,Gastrointestinal Disease,Organismal Injury and Abnormalities	Development of digestive organ tumor	2.51e-06		-0.453	399	219	180	ABCA1(-3.97),ABCE1(+2.14),ABHD4(+3.54),ACBD6(-2.65),ACLY(+2.14),ACOT7(+2.21),ACTG1(+2.52),ADAM19(+2.33),ADCY5(-2.07),ADD2(+2.04),ADM(+2.35),AFAP1(+2.01),AGAP5 (includes others)(+7.56),AGRN(-2.19),AHNAK(-8.15),ALCAM(-2.15),ALDH1A3(+2.38),AMIGO2(+3.05),AMOTL1(+2.45),ANGPT1(+3.16),ANK2(-2.75),ANKRD40(+2.1),ANO9(-2.59),ARC(+5.0),ARCN1(+2.26),ARHGEF25(-2.7),ARMT1(+2.17),ASAH1(+2.13),ASMTL-AS1(-2.43),A…
Cardiovascular System Development and Function,Cell Morphology,Organ Morphology,Organismal Development,Skeletal and Muscular System Development and Function,Tissue Morphology	Morphology of cardiomyocytes	2.53e-06			32	26	6	ADCY6(-3.49),ADM(+2.35),CAV1(+4.16),CDKN1A(+2.42),CTSV(-2.37),DACT1(+8.89),DUSP5(+7.36),H2AFZ(+2.27),HEY1(+3.41),HMGB1(+2.05),IER3(+5.63),IL6R(+2.57),JUN(+3.01),KCNQ1OT1(-2.17),MAP2K3(+2.26),MAP3K1(+2.01),MARCKSL1(+2.08),MMP9(+3.04),MYC(+3.04),MYOCD(+3.46),NFATC4(-2.6),PPP3CA(+2.07),RAB1A(+2.17),RHOA(+2.17),SLC8A1(+2.95),SMAD7(+9.69),SOD2(+2.03),TP53(+2.48),TRPC6(-3.63),TRPM2(+2.68),TTN(-2.21),TX…
Cancer,Organismal Injury and Abnormalities,Renal and Urological Disease	Bladder tumor	2.55e-06		-1.165	120	65	55	ACTB(+2.25),ADAM19(+2.33),ADCY6(-3.49),AHNAK(-8.15),AMIGO2(+3.05),ANKRD12(-2.25),ANKRD40(+2.1),APOBEC3B(-6.81),ASMTL-AS1(-2.43),AUTS2(-2.28),AXIN2(-2.33),BIRC5(+2.55),BMP1(-3.01),CACNA2D2(-2.22),CALD1(+2.45),CAP1(+2.12),CAPN6(+2.53),CARD11(+2.3),CASP3(+2.58),CCDC40(-2.0),CDKN1A(+2.42),CHRM2(-2.69),CNTNAP3(-3.75),COL7A1(-3.04),CRELD1(-2.1),DACT1(+8.89),DIAPH2(+2.26),ECM1(-3.09),EME2(-2.15),FEZ1(-2…
Cancer,Endocrine System Disorders,Organismal Injury and Abnormalities,Reproductive System Disease	Testicular cancer	2.63e-06			20	14	6	ALPP(-7.9),CLDN11(+2.48),FGFR3(-2.17),FMN2(+2.22),GPRC5C(-2.28),HPRT1(+2.14),HSP90AA1(+2.01),IGDCC4(-2.36),LINC00599(-2.21),RAC1(+2.13),RAP2C(+2.77),SH2B3(+2.16),SLC26A10(-3.58),TAF13(+2.53),TFCP2L1(+3.24),TUBA1C(+2.49),TUBB2A(+2.18),TUBB3(+2.05),TUBB4A(+2.14),TUBE1(+2.76)
Cancer,Neurological Disease,Organismal Injury and Abnormalities	Central nervous system neuroepithelial tumor	2.64e-06			103	58	45	AGAP5 (includes others)(+7.56),ALCAM(-2.15),ANK2(-2.75),ARCN1(+2.26),ARF4(+2.39),ATP1B1(+2.14),ATP6V1A(+2.2),AXIN2(-2.33),BCL6(-3.48),BOC(-5.02),BZW1(+2.68),CAPN5(+2.21),CAV1(+4.16),CCDC40(-2.0),CCDC80(+2.04),CDK3(-2.4),CDKN1A(+2.42),CDKN3(+2.19),CKS2(+3.17),COL1A1(-3.03),CYCS(+2.24),DEPP1(-2.85),DIAPH2(+2.26),ENC1(+3.96),ENPP2(-2.23),ETV1(+2.32),FBN3(-2.3),FGF19(+2.41),FGFR1(-2.13),FGFR3(-2.17),…
Cancer,Gastrointestinal Disease,Organismal Injury and Abnormalities	Squamous cell carcinoma of middle third of esophagus	2.65e-06			9	7	2	HSP90AA1(+2.01),MUC4(-2.05),MUC6(-4.48),TP53(+2.48),TUBA1C(+2.49),TUBB2A(+2.18),TUBB3(+2.05),TUBB4A(+2.14),TUBE1(+2.76)
Developmental Disorder,Organismal Injury and Abnormalities,Renal and Urological Disease	Congenital anomalies of kidney and urinary tract	2.66e-06		-1.806	41	28	13	ACSL1(+2.63),ADRA2A(-5.09),ALDH1A3(+2.38),ANGPT1(+3.16),BAK1(+2.3),CALD1(+2.45),CAV2(+2.63),CCNA2(+2.63),CDKN1A(+2.42),CPT1B(-2.45),CYP19A1(-2.43),DACT1(+8.89),ETV4(+3.49),ETV5(+5.15),FEZ1(-2.0),FGF13(+2.21),FGFRL1(+2.22),FKBP1A(+2.03),FKBP4(+2.72),FRAS1(-2.35),FREM1(-2.42),FRMD6(+2.04),FST(-2.48),GREB1L(-2.86),IL13RA1(+2.23),ITGA7(-2.17),LIN7C(+2.36),MMP9(+3.04),MUC1(-3.04),MYC(+3.04),NR3C2(-2.0…
Behavior	Learning	2.72e-06		0.668	53	35	18	ACTG1(+2.52),ADCY5(-2.07),ADD2(+2.04),ADRA2A(-5.09),ARC(+5.0),ARF4(+2.39),BTG2(+3.83),CACNB3(-2.56),CALB1(+3.0),CASP3(+2.58),CEBPA(+2.28),CHRM2(-2.69),CKMT1A/CKMT1B(+2.36),CNTNAP3(-3.75),CYP19A1(-2.43),DRD4(-2.27),EIF4EBP2(+2.42),FGF13(+2.21),FOS(+4.1),GABRA5(+2.1),GMFB(+2.47),HTR7(+3.03),JUN(+3.01),LIMK1(+2.13),LMO4(+2.16),MMP9(+3.04),NDN(+2.86),NETO1(+2.49),NFATC4(-2.6),NLGN4Y(-23.84),NQO2(+2.8…
Cellular Development,Connective Tissue Development and Function,Tissue Development	Differentiation of connective tissue cells	2.72e-06		1.561	71	43	28	ADM(+2.35),ATF5(+2.35),AXIN2(-2.33),BCL6(-3.48),CASP3(+2.58),CCN1(+2.92),CDKN1A(+2.42),CEBPA(+2.28),CEBPB(+2.02),CLIC1(+2.26),COPRS(+2.05),CXXC5(+2.25),DACT1(+8.89),ECM1(-3.09),FGFR1(-2.13),FGFR3(-2.17),FOS(+4.1),FOSL1(+2.64),GADD45B(+2.89),GDPD2(-3.69),GLO1(+2.66),GNB3(-2.57),GPC3(-2.16),HEY1(+3.41),HSPG2(-2.12),ID3(+2.05),IGFBP3(-2.42),IGFBP5(-3.14),IL6R(+2.57),JDP2(+2.21),JUN(+3.01),KLF10(+2.0…
Cell Death and Survival	Cell viability of tumor cell lines	2.8e-06	Increased	3.078	100	73	27	ABCA1(-3.97),ADH5(+2.05),ALCAM(-2.15),ASAH1(+2.13),ASNS(+2.58),ATF5(+2.35),BCL6(-3.48),BIRC5(+2.55),BTG2(+3.83),CASP3(+2.58),CAV1(+4.16),CBR1(+3.54),CCNA2(+2.63),CDKN1A(+2.42),CEBPB(+2.02),CES1(-6.02),COL1A1(-3.03),DUSP5(+7.36),DUSP6(+8.73),ECM1(-3.09),FBL(+2.19),FGFR1(-2.13),FGFR3(-2.17),FOS(+4.1),FOSL1(+2.64),FTH1(+2.14),GAS6(-2.16),GSR(+2.32),GSTM1(+17.17),HEY1(+3.41),HK1(+2.07),HMGA1(+2.35),H…
Cancer,Endocrine System Disorders,Organismal Injury and Abnormalities,Reproductive System Disease	Testicular tumor	2.98e-06			23	16	7	ALPP(-7.9),CLDN11(+2.48),CYP19A1(-2.43),EIF4EBP1(+2.27),FGFR3(-2.17),FMN2(+2.22),GPRC5C(-2.28),HPRT1(+2.14),HSP90AA1(+2.01),IGDCC4(-2.36),LINC00599(-2.21),RAC1(+2.13),RAP2C(+2.77),SH2B3(+2.16),SLC26A10(-3.58),TAF13(+2.53),TFCP2L1(+3.24),TP53(+2.48),TUBA1C(+2.49),TUBB2A(+2.18),TUBB3(+2.05),TUBB4A(+2.14),TUBE1(+2.76)
Nervous System Development and Function	Morphology of central nervous system	2.98e-06			68	39	29	BAK1(+2.3),BTG2(+3.83),CACNA2D2(-2.22),CACNB3(-2.56),CACNG8(-2.07),CALB1(+3.0),CASP3(+2.58),CAV1(+4.16),CBLN1(+3.43),CDKN1A(+2.42),CEBPB(+2.02),CHMP4B(+2.07),CKMT1A/CKMT1B(+2.36),CR1L(-2.51),CTSV(-2.37),CYP26A1(-7.89),DAB1(+2.15),EIF4EBP2(+2.42),ENHO(+2.19),FBXO45(+2.04),FGFR1(-2.13),FGFRL1(+2.22),FOXI3(-2.58),FSCN1(+2.66),GMFB(+2.47),HEY1(+3.41),HSPA4(+2.15),HSPG2(-2.12),ID3(+2.05),IL11RA(-2.27)…
Cell Morphology	Enlargement of cells	3.1e-06			46	33	13	ADCY6(-3.49),ASAH1(+2.13),CACNB3(-2.56),CASP3(+2.58),CAV1(+4.16),CYP19A1(-2.43),DACT1(+8.89),DUSP5(+7.36),ECM1(-3.09),FGFR3(-2.17),FST(-2.48),GPX3(+2.46),H2AFZ(+2.27),HMGB1(+2.05),HPRT1(+2.14),HSPG2(-2.12),IER3(+5.63),IL6R(+2.57),JUN(+3.01),KCNQ1OT1(-2.17),LIMK1(+2.13),MAP2K3(+2.26),MMP9(+3.04),MTPN(+2.54),MYC(+3.04),MYOCD(+3.46),NFATC4(-2.6),PPP3CA(+2.07),PPP3R1(+2.14),PRDX3(+2.08),PRKCI(+2.13),…
Cell Death and Survival	Cell death of leukocyte cell lines	3.13e-06		-0.386	29	23	6	BAK1(+2.3),BIRC5(+2.55),CASP3(+2.58),CDKN1A(+2.42),CEBPA(+2.28),CEBPB(+2.02),COL1A1(-3.03),EIF4EBP1(+2.27),FGFR1(-2.13),GADD45B(+2.89),GCNT1(-2.33),GGT1(-2.48),HK1(+2.07),JUN(+3.01),MCTS1(+2.1),MYC(+3.04),NR4A1(+2.15),PIM2(+2.12),PMAIP1(+2.94),PXN(+2.09),RAC1(+2.13),SMAD7(+9.69),SOCS1(+2.9),SPP1(+4.22),TNC(-2.73),TP53(+2.48),TUBB(+2.15),VIPR2(-4.29),YWHAG(+2.2)
Connective Tissue Disorders,Immunological Disease,Inflammatory Disease,Inflammatory Response,Organismal Injury and Abnormalities,Skeletal and Muscular Disorders	Polyarticular juvenile rheumatoid arthritis	3.15e-06			17	15	2	ADM(+2.35),BCL6(-3.48),CD83(+2.01),CEBPB(+2.02),CYP19A1(-2.43),FOS(+4.1),GADD45B(+2.89),GSR(+2.32),HLA-DRA(+3.09),IL6R(+2.57),NR4A1(+2.15),RALB(+2.55),RPL32(+2.09),S100A10(+2.58),SOCS1(+2.9),TAF13(+2.53),TXN(+2.2)
Organ Morphology,Skeletal and Muscular System Development and Function,Tissue Morphology	Quantity of muscle cells	3.26e-06		0.83	21	13	8	BIRC5(+2.55),CAV2(+2.63),CDKN1A(+2.42),CMYA5(-2.76),COL1A1(-3.03),CTSV(-2.37),DUSP6(+8.73),FGFR1(-2.13),FGFR3(-2.17),FST(-2.48),HEY1(+3.41),JUN(+3.01),NR4A1(+2.15),PDGFB(+7.82),POU5F1(+2.25),PPP3CA(+2.07),PPP3R1(+2.14),SLC8A1(+2.95),SMN1/SMN2(-2.62),TIMP3(-2.5),TP53(+2.48)
Cardiovascular Disease,Cardiovascular System Development and Function,Cell Morphology,Organ Morphology,Organismal Development,Organismal Injury and Abnormalities	Hypertrophy of heart cells	3.35e-06			24	20	4	ADCY6(-3.49),CAV1(+4.16),DACT1(+8.89),DUSP5(+7.36),GPX3(+2.46),H2AFZ(+2.27),HMGB1(+2.05),HPRT1(+2.14),IER3(+5.63),JUN(+3.01),KCNQ1OT1(-2.17),MAP2K3(+2.26),MMP9(+3.04),MYOCD(+3.46),NFATC4(-2.6),PPP3CA(+2.07),RAB1A(+2.17),RAB2A(+2.01),RHOA(+2.17),S100A10(+2.58),SMAD7(+9.69),TP53(+2.48),TRPC6(-3.63),TXN(+2.2)
Cancer,Organismal Injury and Abnormalities,Respiratory Disease	Nonsquamous non-small cell lung carcinoma	3.35e-06	Decreased	-2.379	153	93	60	ADAM19(+2.33),ADCY5(-2.07),AGAP5 (includes others)(+7.56),AGRN(-2.19),AHNAK(-8.15),ALDH1A3(+2.38),ANGPT1(+3.16),ANK2(-2.75),ANXA3(+3.02),APOBEC3B(-6.81),ASAH1(+2.13),ASNS(+2.58),ATP10B(+3.56),AXIN2(-2.33),BCL6(-3.48),CALB1(+3.0),CALD1(+2.45),CARD11(+2.3),CAV1(+4.16),CBLN1(+3.43),CCDC40(-2.0),CCNA2(+2.63),CDKN1A(+2.42),CDR1(+2.07),CEBPA(+2.28),CHMP4B(+2.07),CKS2(+3.17),CMYA5(-2.76),COL13A1(-2.06),…
Connective Tissue Development and Function,Skeletal and Muscular System Development and Function,Tissue Development	Morphology of bone	3.37e-06			65	31	34	ARHGEF25(-2.7),BMP1(-3.01),CALB1(+3.0),CASP3(+2.58),CAV1(+4.16),CDKN1A(+2.42),CEBPB(+2.02),COL1A1(-3.03),CTSV(-2.37),CXXC5(+2.25),CYP19A1(-2.43),CYP26A1(-7.89),DACT1(+8.89),DLL1(-3.71),ECM1(-3.09),ERRFI1(+3.27),FAT4(-3.31),FGFR3(-2.17),FGFRL1(+2.22),FOS(+4.1),FOSL1(+2.64),FOXI3(-2.58),FREM1(-2.42),FST(-2.48),GGT1(-2.48),GPC3(-2.16),GPC6(+2.91),HSPG2(-2.12),IGFBP5(-3.14),JDP2(+2.21),KLF10(+2.01),L…
Cellular Compromise,Inflammatory Response	Degranulation of cells	3.37e-06		0.676	65	53	12	ACLY(+2.14),ACTR2(+2.8),ADA2(+3.24),ALDH3B1(-2.77),ANGPT1(+3.16),ANXA3(+3.02),ASAH1(+2.13),ATP11A(-2.16),BST2(-2.56),CAB39(+2.05),CAP1(+2.12),CCT2(+2.04),CNN2(+2.67),COTL1(+2.16),CPNE3(+2.23),DDX3X(+2.31),DUSP5(+7.36),ECM1(-3.09),ETS1(+4.31),FABP5(+2.55),FOS(+4.1),FTH1(+2.14),FTL(+2.07),GAS6(-2.16),GOLGA7(+2.14),GYG1(+2.05),HMGB1(+2.05),HSP90AA1(+2.01),IDH1(+2.32),IL17RB(-2.03),ILF2(+2.18),LEFTY2…
Cellular Development,Cellular Growth and Proliferation	Cell proliferation of cervical cancer cell lines	3.37e-06		0.685	32	28	4	ACTB(+2.25),AHNAK(-8.15),BIRC5(+2.55),CDKN1A(+2.42),CYP19A1(-2.43),EIF4EBP2(+2.42),ETS1(+4.31),FOS(+4.1),FTH1(+2.14),FTL(+2.07),FZD8(-2.11),GADD45A(+2.88),IL17RD(+3.94),ILF2(+2.18),JUN(+3.01),KRT10(+2.82),MYC(+3.04),POU5F1(+2.25),PXN(+2.09),SOCS1(+2.9),SPP1(+4.22),SPRY2(+2.67),STK24(+2.01),STK26(+3.1),STK38L(+2.08),SUMO1(+2.5),TGFA(+2.4),TP53(+2.48),TUBB(+2.15),TUBB2A(+2.18),TXN(+2.2),WNT5A(-2.42)
Cancer,Organismal Injury and Abnormalities	Metastasis of tumor cell lines	3.41e-06		1.031	37	24	13	ABCA1(-3.97),AKIRIN2(+2.89),ALCAM(-2.15),ASAH1(+2.13),AXIN2(-2.33),CASP3(+2.58),CAV1(+4.16),CCN1(+2.92),CYP26A1(-7.89),ENPP2(-2.23),FABP5(+2.55),FGFR3(-2.17),FSCN1(+2.66),HNRNPAB(+2.05),IRX1(-18.0),KRT8(+2.17),LAMA5(-2.42),MAP2K3(+2.26),MMP9(+3.04),MUC1(-3.04),MYB(-3.73),NEDD9(+3.1),NME1(+2.08),NTN1(-4.04),PSMD10(+2.92),RAC1(+2.13),RALB(+2.55),RHOA(+2.17),SDCBP(+2.21),SKIL(+2.85),SMOC2(-5.01),SPP…
Cancer,Organismal Injury and Abnormalities,Respiratory Disease	Lung adenocarcinoma	3.47e-06	Decreased	-2.379	152	92	60	ADAM19(+2.33),ADCY5(-2.07),AGAP5 (includes others)(+7.56),AGRN(-2.19),AHNAK(-8.15),ALDH1A3(+2.38),ANGPT1(+3.16),ANK2(-2.75),ANXA3(+3.02),APOBEC3B(-6.81),ASAH1(+2.13),ASNS(+2.58),ATP10B(+3.56),AXIN2(-2.33),BCL6(-3.48),CALB1(+3.0),CALD1(+2.45),CARD11(+2.3),CAV1(+4.16),CBLN1(+3.43),CCDC40(-2.0),CCNA2(+2.63),CDKN1A(+2.42),CDR1(+2.07),CEBPA(+2.28),CHMP4B(+2.07),CKS2(+3.17),CMYA5(-2.76),COL13A1(-2.06),…
Cancer,Organismal Injury and Abnormalities	Invasion of tissue	3.47e-06	Increased	2.061	27	19	8	ALDH1A3(+2.38),BIRC5(+2.55),CDC42(+2.38),CLDN11(+2.48),ENPP2(-2.23),ETS1(+4.31),FGF13(+2.21),FST(-2.48),IGFBP5(-3.14),LOXL2(-2.0),LRP1(-2.17),MMP9(+3.04),MUC1(-3.04),MYC(+3.04),NEDD9(+3.1),NME1(+2.08),NQO1(+3.4),PTP4A1(+2.32),PXN(+2.09),RAC1(+2.13),RARA(+2.32),SET(+2.09),SKIL(+2.85),SPP1(+4.22),TIAM2(-2.3),TIMP3(-2.5),TP53(+2.48)
Cancer,Organismal Injury and Abnormalities,Respiratory Disease	Squamous cell carcinoma of the paranasal sinus	3.64e-06			9	8	1	FGFR3(-2.17),HSP90AA1(+2.01),RRM2B(+2.08),TP53(+2.48),TUBA1C(+2.49),TUBB2A(+2.18),TUBB3(+2.05),TUBB4A(+2.14),TUBE1(+2.76)
Cancer,Endocrine System Disorders,Organismal Injury and Abnormalities,Reproductive System Disease	Stage 3C ovarian carcinoma	3.66e-06			8	6	2	MUC1(-3.04),MUC16(-5.22),SPP1(+4.22),TUBA1C(+2.49),TUBB2A(+2.18),TUBB3(+2.05),TUBB4A(+2.14),TUBE1(+2.76)
Embryonic Development,Organismal Development	Development of abdomen	3.8e-06		0.415	66	42	24	ADM(+2.35),ALDH1A3(+2.38),ANGPT1(+3.16),APLN(-2.19),BAK1(+2.3),CAV1(+4.16),CDKN1A(+2.42),CEBPA(+2.28),CEBPB(+2.02),CER1(+5.69),CYP19A1(-2.43),CYP26A1(-7.89),ETV1(+2.32),ETV4(+3.49),ETV5(+5.15),FAT4(-3.31),FGFR1(-2.13),FGFRL1(+2.22),FKBP4(+2.72),FOS(+4.1),FRAS1(-2.35),FREM1(-2.42),FST(-2.48),GADD45G(-2.34),GCNT1(-2.33),GGT1(-2.48),GPC3(-2.16),GREB1L(-2.86),IL6R(+2.57),JUN(+3.01),KCNQ1OT1(-2.17),KR…
Cancer,Neurological Disease,Organismal Injury and Abnormalities	Glioblastoma	3.85e-06			51	37	14	ALCAM(-2.15),ARF4(+2.39),ATP1B1(+2.14),AXIN2(-2.33),CAV1(+4.16),CDK3(-2.4),CDKN1A(+2.42),CDKN3(+2.19),CKS2(+3.17),COL1A1(-3.03),CYCS(+2.24),DEPP1(-2.85),ENC1(+3.96),ENPP2(-2.23),FGFR1(-2.13),FGFR3(-2.17),GABRA2(+2.36),GSR(+2.32),HIST2H2AA3/HIST2H2AA4(+2.4),HSP90AA1(+2.01),ID3(+2.05),IDH1(+2.32),IGFBP3(-2.42),IGFBP5(-3.14),IL13RA1(+2.23),ITGB5(+2.49),LIMK1(+2.13),MAP3K1(+2.01),MMP9(+3.04),MOB4(+2.…
Cancer,Organismal Injury and Abnormalities,Tissue Morphology	Quantity of carcinoma	3.93e-06		-0.156	10	9	1	CCN1(+2.92),CDKN1A(+2.42),CEBPA(+2.28),JUN(+3.01),MFGE8(-2.18),MYC(+3.04),SOCS1(+2.9),TGFA(+2.4),TGFBR2(+2.16),TP53(+2.48)
Cell-To-Cell Signaling and Interaction,Cellular Assembly and Organization,Cellular Function and Maintenance	Formation of focal adhesions	4.03e-06		1.703	24	19	5	CALD1(+2.45),CAV1(+4.16),CDC42(+2.38),CHCHD2(+46.2),ENPP2(-2.23),GNG12(+2.7),GNG2(+3.44),HMGB1(+2.05),LIMCH1(-2.77),LRP1(-2.17),PRKCI(+2.13),PXN(+2.09),RAC1(+2.13),RCC2(+2.08),RHOA(+2.17),RHOB(+2.31),RND3(+3.51),S100A10(+2.58),SEMA3A(+2.77),SPP1(+4.22),SPRY2(+2.67),THY1(+3.07),WNT4(-2.21),WNT5A(-2.42)
Cancer,Gastrointestinal Disease,Organismal Injury and Abnormalities	Gastrointestinal carcinoma	4.03e-06		0	654	387	267	ABCA1(-3.97),ABCE1(+2.14),ABHD4(+3.54),ACBD6(-2.65),ACLY(+2.14),ACOT7(+2.21),ACOXL(-4.13),ACTB(+2.25),ACTG1(+2.52),ACTG2(+3.2),ADAM19(+2.33),ADAMTS17(-2.35),ADCY5(-2.07),ADCY6(-3.49),ADD2(+2.04),ADM(+2.35),ADRA2A(-5.09),AFAP1(+2.01),AGAP5 (includes others)(+7.56),AGRN(-2.19),AHNAK(-8.15),ALCAM(-2.15),ALDH1A3(+2.38),ALKBH5(+2.36),AMIGO2(+3.05),AMOTL1(+2.45),ANGPT1(+3.16),ANK2(-2.75),ANKRD12(-2.25)…
Cellular Assembly and Organization	Formation of membrane processes	4.08e-06		0.728	7	5	2	ENC1(+3.96),GAS6(-2.16),MAP2(-2.38),MMP9(+3.04),RAC1(+2.13),RHOA(+2.17),SS18(+2.02)
Neurological Disease,Organismal Injury and Abnormalities	Recurrent encephalopathy	4.08e-06			7	7	0	GSR(+2.32),MYC(+3.04),TUBA1C(+2.49),TUBB2A(+2.18),TUBB3(+2.05),TUBB4A(+2.14),TUBE1(+2.76)
Organismal Injury and Abnormalities,Tissue Morphology	Hypertrophy of tissue	4.08e-06			36	23	13	ADCY6(-3.49),CACNB3(-2.56),CAV1(+4.16),CYP19A1(-2.43),DACT1(+8.89),DUSP5(+7.36),ECM1(-3.09),FGFR3(-2.17),FST(-2.48),H2AFZ(+2.27),HMGB1(+2.05),HSPG2(-2.12),IER3(+5.63),IL6R(+2.57),KCNQ1OT1(-2.17),MAP2K3(+2.26),MMP9(+3.04),MTPN(+2.54),MYC(+3.04),MYOCD(+3.46),NFATC4(-2.6),PPP3CA(+2.07),PPP3R1(+2.14),PRDX3(+2.08),RAB1A(+2.17),RAC1(+2.13),RHOA(+2.17),SMAD7(+9.69),STC1(-2.04),TGFBR2(+2.16),TP53(+2.48),…
Cellular Movement	Migration of connective tissue cells	4.09e-06		1.344	27	22	5	ACTB(+2.25),ANGPT1(+3.16),CALCRL(-3.11),CAV1(+4.16),CCN1(+2.92),CCNA2(+2.63),CDC42(+2.38),CDKN1A(+2.42),COL1A1(-3.03),COL7A1(-3.04),EEF1A2(+2.42),FGFR1(-2.13),FOSL1(+2.64),FRMD6(+2.04),HMGB1(+2.05),LRP1(-2.17),MAP3K1(+2.01),MYC(+3.04),PDGFB(+7.82),PXN(+2.09),RAC1(+2.13),RND3(+3.51),SEMA3A(+2.77),SLC8A1(+2.95),SPP1(+4.22),TGFBR2(+2.16),TP53(+2.48)
Cell Death and Survival	Cell death of immune cells	4.17e-06		0.121	73	56	17	AKIRIN2(+2.89),ANGPT1(+3.16),BAK1(+2.3),BCL6(-3.48),BIRC5(+2.55),BTLA(-3.71),CACNB3(-2.56),CARD11(+2.3),CASP3(+2.58),CAV1(+4.16),CDC42(+2.38),CDKN1A(+2.42),CEBPA(+2.28),CEBPB(+2.02),CISH(+2.9),CLC(+16.97),COL1A1(-3.03),DLL1(-3.71),DUSP5(+7.36),EIF4EBP1(+2.27),ETS1(+4.31),FGFR1(-2.13),FOS(+4.1),FOSL1(+2.64),FTH1(+2.14),GADD45B(+2.89),GCNT1(-2.33),GGT1(-2.48),HK1(+2.07),HMGB1(+2.05),ID3(+2.05),IER3…
Protein Synthesis	Metabolism of protein	4.3e-06		0.216	118	89	29	ABCA1(-3.97),ADA2(+3.24),ADAM19(+2.33),ADM(+2.35),ANK2(-2.75),ATF5(+2.35),ATP1B1(+2.14),AZIN1(+2.36),BAK1(+2.3),BMP1(-3.01),BTG2(+3.83),CALB1(+3.0),CASP3(+2.58),CAV1(+4.16),CCN1(+2.92),CCT2(+2.04),CDC26(+2.22),CDKN1A(+2.42),CHRDL1(+2.05),CPZ(-2.78),CTSV(-2.37),DACT1(+8.89),DDX3X(+2.31),DIAPH2(+2.26),EEF1A2(+2.42),EIF1AX(+2.71),EIF2S3(+2.28),EIF4EBP1(+2.27),EIF4EBP2(+2.42),EIF5A(+2.45),ENC1(+3.96)…
Cancer,Hematological Disease,Immunological Disease,Organismal Injury and Abnormalities	B cell cancer	4.35e-06		-1.397	112	73	39	AHNAK(-8.15),ANKRD40(+2.1),APOBEC3B(-6.81),ASMTL-AS1(-2.43),ATP11A(-2.16),BAK1(+2.3),BCL6(-3.48),BNC2(-2.02),BTG2(+3.83),C5orf22(+2.09),CALCRL(-3.11),CALD1(+2.45),CARD11(+2.3),CAV1(+4.16),CDC123(+2.39),CDKN1A(+2.42),CEBPA(+2.28),CMYA5(-2.76),COL6A1(-2.24),CORO2A(+2.77),CXXC5(+2.25),DDX3X(+2.31),EIF4EBP1(+2.27),ETS1(+4.31),FAT3(-2.31),FAT4(-3.31),FGFR1(-2.13),FKBP1A(+2.03),FMN2(+2.22),FREM3(-3.16)…
Cancer,Gastrointestinal Disease,Organismal Injury and Abnormalities	Esophageal cancer	4.36e-06			69	37	32	ANGPT1(+3.16),ARC(+5.0),ATF5(+2.35),BCL6(-3.48),BOC(-5.02),CASP3(+2.58),CAV1(+4.16),CDKN1A(+2.42),CEBPB(+2.02),COL1A1(-3.03),DAB1(+2.15),DIS3L(+2.02),DOCK4(+2.16),EEF1A2(+2.42),FAM49A(+3.44),FAT3(-2.31),FAT4(-3.31),FGFR3(-2.17),FMN2(+2.22),FREM3(-3.16),FTH1(+2.14),GABRA5(+2.1),GREB1L(-2.86),HK1(+2.07),HMCN1(-3.54),HSP90AA1(+2.01),LRP2(-6.68),MMP9(+3.04),MUC16(-5.22),MUC19(-3.19),MUC4(-2.05),MUC6(…
Dermatological Diseases and Conditions,Organismal Injury and Abnormalities	Plaque psoriasis	4.46e-06			21	17	4	FABP5(+2.55),FOS(+4.1),GSTM1(+17.17),IL6R(+2.57),JUN(+3.01),KRT10(+2.82),KRT18(+2.7),MT1X(+2.28),MUC6(-4.48),NRP2(-3.94),ODC1(+3.93),PDE4B(+3.78),PPP3CA(+2.07),PPP3R1(+2.14),PROX1(-2.87),RAB5A(+2.39),RARA(+2.32),RCAN2(+2.35),SEMA3A(+2.77),TGFA(+2.4),WNT5A(-2.42)
Cancer,Organismal Injury and Abnormalities	Recurrent cancer	4.55e-06			31	26	5	ACTG1(+2.52),BCL6(-3.48),CYP19A1(-2.43),FGFR1(-2.13),FGFR3(-2.17),FKBP1A(+2.03),GSR(+2.32),HNRNPAB(+2.05),HPRT1(+2.14),HSP90AA1(+2.01),IDH1(+2.32),JUN(+3.01),LIMK1(+2.13),MYC(+3.04),ODC1(+3.93),PDP1(+2.66),PPP3CA(+2.07),PPP3R1(+2.14),PSMD1(+2.05),RARA(+2.32),RRM2B(+2.08),STK24(+2.01),TGFBR2(+2.16),TNC(-2.73),TP53(+2.48),TUBA1C(+2.49),TUBB(+2.15),TUBB2A(+2.18),TUBB3(+2.05),TUBB4A(+2.14),TUBE1(+2.7…
Skeletal and Muscular System Development and Function	Function of muscle	4.6e-06		1.053	42	25	17	ADCY6(-3.49),ADH5(+2.05),ADM(+2.35),AGRN(-2.19),APLN(-2.19),CACNB3(-2.56),CAV1(+4.16),CAV2(+2.63),CDC42(+2.38),CDKN1A(+2.42),CEBPB(+2.02),CHRM2(-2.69),CTSV(-2.37),CYP19A1(-2.43),FKBP1A(+2.03),FST(-2.48),HEY1(+3.41),IER3(+5.63),IGFBP3(-2.42),IGFBP5(-3.14),ITGA7(-2.17),KCNJ2(+3.09),LAMA2(-2.56),MAP3K1(+2.01),MARCKSL1(+2.08),MMP9(+3.04),MTPN(+2.54),MYH14(-6.11),MYOCD(+3.46),NR4A1(+2.15),PARL(+2.19),…
Cancer,Endocrine System Disorders,Organismal Injury and Abnormalities,Reproductive System Disease	Testicular carcinoma	4.61e-06			15	10	5	CLDN11(+2.48),FGFR3(-2.17),FMN2(+2.22),GPRC5C(-2.28),HSP90AA1(+2.01),IGDCC4(-2.36),LINC00599(-2.21),RAP2C(+2.77),SLC26A10(-3.58),TFCP2L1(+3.24),TUBA1C(+2.49),TUBB2A(+2.18),TUBB3(+2.05),TUBB4A(+2.14),TUBE1(+2.76)
Cardiovascular System Development and Function,Cell Morphology,Cellular Development,Organismal Development,Tissue Development	Branching of endothelial cells	4.61e-06		-0.856	15	8	7	ADM(+2.35),ANGPT1(+3.16),APLN(-2.19),CCN1(+2.92),FGFR1(-2.13),FOS(+4.1),HMGB1(+2.05),LAMA2(-2.56),NRP2(-3.94),NTN1(-4.04),PROX1(-2.87),RBPJ(+2.23),SPP1(+4.22),TGFA(+2.4),TNC(-2.73)
Cancer,Gastrointestinal Disease,Organismal Injury and Abnormalities	Intestinal tumor	4.64e-06		-1.753	655	387	268	ABCA1(-3.97),ABCE1(+2.14),ABHD4(+3.54),ACBD6(-2.65),ACLY(+2.14),ACOT7(+2.21),ACOXL(-4.13),ACTB(+2.25),ACTG1(+2.52),ACTG2(+3.2),ADAM19(+2.33),ADAMTS17(-2.35),ADCY5(-2.07),ADCY6(-3.49),ADD2(+2.04),ADM(+2.35),ADRA2A(-5.09),AFAP1(+2.01),AGAP5 (includes others)(+7.56),AGRN(-2.19),AHNAK(-8.15),ALCAM(-2.15),ALDH1A3(+2.38),ALKBH5(+2.36),AMIGO2(+3.05),AMOTL1(+2.45),ANGPT1(+3.16),ANK2(-2.75),ANKRD12(-2.25)…
Skeletal and Muscular System Development and Function	Quantity of muscle	4.7e-06		0.804	22	14	8	BIRC5(+2.55),CAV2(+2.63),CDKN1A(+2.42),CMYA5(-2.76),COL1A1(-3.03),CTSV(-2.37),DUSP6(+8.73),ETV1(+2.32),FGFR1(-2.13),FGFR3(-2.17),FST(-2.48),HEY1(+3.41),JUN(+3.01),NR4A1(+2.15),PDGFB(+7.82),POU5F1(+2.25),PPP3CA(+2.07),PPP3R1(+2.14),SLC8A1(+2.95),SMN1/SMN2(-2.62),TIMP3(-2.5),TP53(+2.48)
Hereditary Disorder,Organismal Injury and Abnormalities	Sex-Linked Hereditary Disorder	4.89e-06			45	32	13	ACLY(+2.14),ADRA2A(-5.09),ANOS1(+3.18),BMP1(-3.01),CALD1(+2.45),CAP1(+2.12),CAV2(+2.63),CHRDL1(+2.05),COL1A1(-3.03),COL6A1(-2.24),COLEC12(-3.08),CXorf56(+2.19),CYCS(+2.24),DDX3X(+2.31),DIAPH2(+2.26),EIF2S3(+2.28),FGF13(+2.21),FRMPD4(-2.91),GPC3(-2.16),HCCS(+2.13),HLA-DRA(+3.09),HLA-DRB1(+4.14),HMGB3(+2.23),HNRNPH2(+2.12),HPRT1(+2.14),IL1RAPL1(-3.56),IQSEC2(+4.81),LOXL2(-2.0),NQO1(+3.4),PCDH19(+2.…
Organismal Functions,Organismal Injury and Abnormalities,Tissue Morphology	Closure of wound	4.92e-06			13	11	2	ANGPT1(+3.16),CAV1(+4.16),ETS1(+4.31),GADD45A(+2.88),HMGB1(+2.05),IGFBP5(-3.14),IL6R(+2.57),MAP3K1(+2.01),MMP9(+3.04),RAC1(+2.13),SOD2(+2.03),SPP1(+4.22),WNT5A(-2.42)
Cancer,Organismal Injury and Abnormalities	Chondrosarcoma	4.92e-06			13	10	3	CDKN1A(+2.42),FGFR1(-2.13),FGFR3(-2.17),FKBP1A(+2.03),HMGB1(+2.05),IDH1(+2.32),LOXL2(-2.0),TP53(+2.48),TUBA1C(+2.49),TUBB2A(+2.18),TUBB3(+2.05),TUBB4A(+2.14),TUBE1(+2.76)
Cancer,Neurological Disease,Organismal Injury and Abnormalities	Anaplastic oligodendroglioma	4.94e-06			9	9	0	GSR(+2.32),IDH1(+2.32),LIMK1(+2.13),PDGFB(+7.82),TUBA1C(+2.49),TUBB2A(+2.18),TUBB3(+2.05),TUBB4A(+2.14),TUBE1(+2.76)
Cancer,Hematological Disease,Immunological Disease,Organismal Injury and Abnormalities	Diffuse B-cell lymphoma	5e-06			73	42	31	AHNAK(-8.15),ANKRD40(+2.1),APOBEC3B(-6.81),ASMTL-AS1(-2.43),BCL6(-3.48),BNC2(-2.02),C5orf22(+2.09),CALCRL(-3.11),CARD11(+2.3),CDC123(+2.39),CEBPA(+2.28),CMYA5(-2.76),CORO2A(+2.77),DDX3X(+2.31),EIF4EBP1(+2.27),ETS1(+4.31),FAT3(-2.31),FAT4(-3.31),FKBP1A(+2.03),FREM3(-3.16),FRMPD4(-2.91),GNG4(+2.75),GSR(+2.32),HIST1H1D(+3.55),HIST1H2BK(+2.3),HMCN1(-3.54),HMGB1(+2.05),HPRT1(+2.14),HSP90AA1(+2.01),HTR…
Cancer,Hematological Disease,Immunological Disease,Organismal Injury and Abnormalities	Diffuse small-cell lymphoma	5.23e-06			63	35	28	AHNAK(-8.15),ANKRD40(+2.1),APOBEC3B(-6.81),BCL6(-3.48),BNC2(-2.02),C5orf22(+2.09),CALCRL(-3.11),CARD11(+2.3),CMYA5(-2.76),DDX3X(+2.31),EIF4EBP1(+2.27),FAT3(-2.31),FAT4(-3.31),FKBP1A(+2.03),FREM3(-3.16),FRMPD4(-2.91),GNG4(+2.75),GSR(+2.32),HIST1H1D(+3.55),HMCN1(-3.54),HPRT1(+2.14),HSP90AA1(+2.01),HTR1D(-7.6),ID3(+2.05),MLXIPL(-2.29),MUC16(-5.22),MUC4(-2.05),MYC(+3.04),NETO1(+2.49),NFE2L3(+2.83),NF…
Cancer,Endocrine System Disorders,Organismal Injury and Abnormalities,Reproductive System Disease	Poorly differentiated ovarian carcinoma	5.28e-06			8	6	2	MUC1(-3.04),MUC16(-5.22),SPP1(+4.22),TUBA1C(+2.49),TUBB2A(+2.18),TUBB3(+2.05),TUBB4A(+2.14),TUBE1(+2.76)
Cancer	Hyperplasia of tissue	5.31e-06		-0.248	28	23	5	BTG2(+3.83),CASP3(+2.58),CAV1(+4.16),CCN1(+2.92),CCNA2(+2.63),CDKN1A(+2.42),CEBPA(+2.28),CTSV(-2.37),CYP19A1(-2.43),ERRFI1(+3.27),FST(-2.48),IL1RAP(+2.5),IL6R(+2.57),MMP9(+3.04),MYC(+3.04),NQO1(+3.4),NQO2(+2.84),OTX2(-2.44),PCYT1B(+2.23),RAC1(+2.13),RNF187(+2.35),SET(+2.09),SMAD7(+9.69),SUMO1(+2.5),TGFA(+2.4),TNFRSF11A(-2.64),TP53(+2.48),TSC22D3(+2.83)
Cancer,Organismal Injury and Abnormalities	Stage III cancer	5.31e-06			28	22	6	CAV1(+4.16),CYP19A1(-2.43),FGFR1(-2.13),FGFR3(-2.17),FKBP1A(+2.03),GSR(+2.32),HPN(-2.17),HSP90AA1(+2.01),JUN(+3.01),KRT8(+2.17),LIMK1(+2.13),LYPLA1(+2.08),MUC1(-3.04),MUC16(-5.22),MYC(+3.04),NME1(+2.08),PSMD1(+2.05),RARA(+2.32),RND3(+3.51),SPP1(+4.22),TGFBR2(+2.16),TMEM106C(+2.76),TUBA1C(+2.49),TUBB2A(+2.18),TUBB3(+2.05),TUBB4A(+2.14),TUBB6(+2.24),TUBE1(+2.76)
Cancer,Gastrointestinal Disease,Hepatic System Disease,Organismal Injury and Abnormalities	Liver cancer	5.32e-06		-0.264	353	201	152	ABCA1(-3.97),ACLY(+2.14),ACOT7(+2.21),ACSL1(+2.63),ACTB(+2.25),ACTG1(+2.52),ACTG2(+3.2),ACTR2(+2.8),ADAM19(+2.33),ADAMTS17(-2.35),ADCY5(-2.07),ADH5(+2.05),ADRA2A(-5.09),AGRN(-2.19),AHNAK(-8.15),ALCAM(-2.15),ALDH1A3(+2.38),ALPP(-7.9),AMIGO2(+3.05),ANGPT1(+3.16),ANK2(-2.75),ANKRD12(-2.25),ANO9(-2.59),ANP32E(+2.43),ANXA3(+3.02),ARC(+5.0),ARF1(+2.23),ARMH4(-2.11),ASAH1(+2.13),ATF5(+2.35),ATP10B(+3.56…
Cancer,Cell Death and Survival,Organismal Injury and Abnormalities	Cell death of tumor	5.35e-06		0.093	54	44	10	ACLY(+2.14),ARCN1(+2.26),BIRC5(+2.55),CAPN6(+2.53),CASP3(+2.58),CAV1(+4.16),CCN1(+2.92),CDKN1A(+2.42),CHMP4B(+2.07),CYCS(+2.24),ETS1(+4.31),FGFR1(-2.13),FOS(+4.1),GADD45A(+2.88),HMGB1(+2.05),IGFBP3(-2.42),JUN(+3.01),KLF10(+2.01),LOXL2(-2.0),LYPLA1(+2.08),MAD2L1(+2.12),MAP3K1(+2.01),MFGE8(-2.18),MMP9(+3.04),MUC1(-3.04),MYB(-3.73),MYC(+3.04),NR4A1(+2.15),PDGFB(+7.82),PMAIP1(+2.94),POU5F1(+2.25),PPI…
Cancer,Organismal Injury and Abnormalities	Primary tumor	5.46e-06			49	33	16	ALPP(-7.9),ANGPT1(+3.16),BCL6(-3.48),BIRC5(+2.55),CALD1(+2.45),CARD11(+2.3),CCN1(+2.92),CDK5RAP3(-2.12),CEBPA(+2.28),CYP19A1(-2.43),CYP26A1(-7.89),ETV1(+2.32),FGFR1(-2.13),FGFR3(-2.17),FKBP1A(+2.03),GOT2(+2.25),GSR(+2.32),HMGA1(+2.35),HSP90AA1(+2.01),IGFBP3(-2.42),IL17RB(-2.03),ILF2(+2.18),JUN(+3.01),LAMB2(-2.2),LRP2(-6.68),MTHFD2(+2.91),MUC1(-3.04),MUC16(-5.22),MYB(-3.73),MYC(+3.04),NANOG(+5.16)…
Cellular Development	Differentiation of nervous system	5.56e-06		1.069	59	35	24	ADH5(+2.05),AGRN(-2.19),ANGPT1(+3.16),ASAH1(+2.13),ATF5(+2.35),BCL6(-3.48),BTG2(+3.83),CAV1(+4.16),CBLN1(+3.43),CDC42(+2.38),CDK5RAP3(-2.12),CEBPB(+2.02),CHRDL1(+2.05),DAB1(+2.15),DLL1(-3.71),DOCK4(+2.16),ENPP2(-2.23),ETV4(+3.49),ETV5(+5.15),FEZ1(-2.0),FGFR1(-2.13),FGFR3(-2.17),FST(-2.48),HES3(-4.96),HEY1(+3.41),HTR7(+3.03),ID3(+2.05),IER2(+2.11),IL1RAP(+2.5),IL1RAPL1(-3.56),IL6R(+2.57),IRX3(-3.2…
Cancer,Gastrointestinal Disease,Organismal Injury and Abnormalities	Large intestine neoplasm	5.56e-06		-1.483	654	386	268	ABCA1(-3.97),ABCE1(+2.14),ABHD4(+3.54),ACBD6(-2.65),ACLY(+2.14),ACOT7(+2.21),ACOXL(-4.13),ACTB(+2.25),ACTG1(+2.52),ACTG2(+3.2),ADAM19(+2.33),ADAMTS17(-2.35),ADCY5(-2.07),ADCY6(-3.49),ADD2(+2.04),ADM(+2.35),ADRA2A(-5.09),AFAP1(+2.01),AGAP5 (includes others)(+7.56),AGRN(-2.19),AHNAK(-8.15),ALCAM(-2.15),ALDH1A3(+2.38),ALKBH5(+2.36),AMIGO2(+3.05),AMOTL1(+2.45),ANGPT1(+3.16),ANK2(-2.75),ANKRD12(-2.25)…
Cell Death and Survival	Apoptosis of carcinoma cell lines	5.7e-06		-1.256	40	29	11	BAK1(+2.3),BIRC5(+2.55),CACNA2D2(-2.22),CASP3(+2.58),CAV1(+4.16),CDKN1A(+2.42),CEBPA(+2.28),DESI2(+2.04),DNAJC15(-2.03),EBF4(-3.51),EEF1A2(+2.42),FGFR3(-2.17),FOS(+4.1),HMGA1(+2.35),ID3(+2.05),IGFBP3(-2.42),IRX1(-18.0),JUN(+3.01),KRT18(+2.7),MAD2L1(+2.12),MYC(+3.04),MYCT1(-3.06),NFIB(-2.17),PEA15(+2.66),PMAIP1(+2.94),PMEPA1(+3.31),POU5F1(+2.25),RAC1(+2.13),RHOB(+2.31),S100A11(+2.61),SEMA3B(-2.67)…
Gene Expression	Transcription of DNA	5.71e-06		1.648	143	111	32	ACTR2(+2.8),AGRN(-2.19),AKIRIN2(+2.89),ARF4(+2.39),ATF5(+2.35),AUTS2(-2.28),BAMBI(+2.39),BCL6(-3.48),BEX1(+2.53),BHLHE41(+2.9),BIRC5(+2.55),BTG2(+3.83),CAV1(+4.16),CBX1(+2.0),CCN1(+2.92),CCNA2(+2.63),CDK5RAP3(-2.12),CEBPA(+2.28),CEBPB(+2.02),CHCHD2(+46.2),CKS2(+3.17),COL1A1(-3.03),CXXC5(+2.25),DACT1(+8.89),DDX3X(+2.31),DLL1(-3.71),DUSP5(+7.36),EBF4(-3.51),ECM1(-3.09),EID2(+2.46),ETS1(+4.31),ETV1(…
Cancer,Organismal Injury and Abnormalities,Reproductive System Disease	Prostatic intraepithelial tumor	5.76e-06		-0.728	19	11	8	BAMBI(+2.39),COL7A1(-3.04),ETV1(+2.32),FGFR1(-2.13),GPX3(+2.46),IER3(+5.63),IGFBP3(-2.42),MFGE8(-2.18),MUC1(-3.04),MXRA8(-2.04),MYC(+3.04),PLEKHB1(-2.22),PSAT1(+2.78),RCAN2(+2.35),SOX4(+3.48),SPRY1(+2.54),SPRY2(+2.67),TMPRSS2(-3.61),TP53(+2.48)
Cancer,Hematological Disease,Immunological Disease,Organismal Injury and Abnormalities	Refractory B-cell lymphoma	5.86e-06			13	12	1	BCL6(-3.48),FKBP1A(+2.03),GSR(+2.32),HSP90AA1(+2.01),MYC(+3.04),PPP3CA(+2.07),PPP3R1(+2.14),PSMD1(+2.05),TUBA1C(+2.49),TUBB2A(+2.18),TUBB3(+2.05),TUBB4A(+2.14),TUBE1(+2.76)
Cellular Development,Skeletal and Muscular System Development and Function,Tissue Development	Differentiation of muscle cells	6.03e-06		-0.243	40	29	11	APLN(-2.19),BOC(-5.02),BTG2(+3.83),CASP3(+2.58),CDC42(+2.38),CDKN1A(+2.42),CEBPA(+2.28),DLL1(-3.71),EIF5A(+2.45),FOS(+4.1),ID3(+2.05),IGFBP3(-2.42),IGFBP5(-3.14),ITGA7(-2.17),JDP2(+2.21),JUN(+3.01),LAMA2(-2.56),MEGF10(-2.27),MMP9(+3.04),MTPN(+2.54),MYC(+3.04),MYOCD(+3.46),NDN(+2.86),NFATC4(-2.6),NR4A1(+2.15),ODC1(+3.93),PPP3CA(+2.07),RAC1(+2.13),RARA(+2.32),RBPMS2(+2.11),RHOA(+2.17),SKIL(+2.85),S…
Cancer,Gastrointestinal Disease,Hepatic System Disease,Organismal Injury and Abnormalities,Tissue Morphology	Quantity of hepatocellular carcinoma	6.42e-06		-0.647	7	7	0	CCN1(+2.92),CDKN1A(+2.42),JUN(+3.01),SOCS1(+2.9),TGFA(+2.4),TGFBR2(+2.16),TP53(+2.48)
Cancer,Endocrine System Disorders,Organismal Injury and Abnormalities,Reproductive System Disease	Stage IIIB-IV ovarian carcinoma	6.5e-06			10	6	4	FGFR3(-2.17),MUC1(-3.04),MUC16(-5.22),SLC12A7(-2.34),SPP1(+4.22),TUBA1C(+2.49),TUBB2A(+2.18),TUBB3(+2.05),TUBB4A(+2.14),TUBE1(+2.76)
Cancer,Endocrine System Disorders,Organismal Injury and Abnormalities,Reproductive System Disease	Stage IIIC-IV epithelial ovarian cancer	6.5e-06			10	6	4	FGFR3(-2.17),MUC1(-3.04),MUC16(-5.22),SLC12A7(-2.34),SPP1(+4.22),TUBA1C(+2.49),TUBB2A(+2.18),TUBB3(+2.05),TUBB4A(+2.14),TUBE1(+2.76)
Cancer,Organismal Injury and Abnormalities,Renal and Urological Disease	Renal pelvis carcinoma	6.5e-06			10	8	2	CALB1(+3.0),FGFR1(-2.13),FGFR3(-2.17),HSP90AA1(+2.01),TP53(+2.48),TUBA1C(+2.49),TUBB2A(+2.18),TUBB3(+2.05),TUBB4A(+2.14),TUBE1(+2.76)
Cancer,Neurological Disease,Organismal Injury and Abnormalities	Astrocytoma	6.55e-06			95	54	41	AGAP5 (includes others)(+7.56),ALCAM(-2.15),ANGPT1(+3.16),ANK2(-2.75),ARCN1(+2.26),ARF4(+2.39),ATP1B1(+2.14),ATP6V1A(+2.2),AXIN2(-2.33),BIRC5(+2.55),BOC(-5.02),CAPN5(+2.21),CAV1(+4.16),CDK3(-2.4),CDKN1A(+2.42),CDKN3(+2.19),CKS2(+3.17),COL1A1(-3.03),CYCS(+2.24),DEPP1(-2.85),DIAPH2(+2.26),ENC1(+3.96),ENPP2(-2.23),FBN3(-2.3),FGFR1(-2.13),FGFR3(-2.17),FKBP1A(+2.03),FZD8(-2.11),GABRA2(+2.36),GOLGA6A (…
Cancer,Gastrointestinal Disease,Organismal Injury and Abnormalities	Malignant neoplasm of large intestine	6.93e-06		-1.34	651	385	266	ABCA1(-3.97),ABCE1(+2.14),ABHD4(+3.54),ACBD6(-2.65),ACLY(+2.14),ACOT7(+2.21),ACOXL(-4.13),ACTB(+2.25),ACTG1(+2.52),ACTG2(+3.2),ADAM19(+2.33),ADAMTS17(-2.35),ADCY5(-2.07),ADCY6(-3.49),ADD2(+2.04),ADM(+2.35),ADRA2A(-5.09),AFAP1(+2.01),AGAP5 (includes others)(+7.56),AGRN(-2.19),AHNAK(-8.15),ALCAM(-2.15),ALDH1A3(+2.38),ALKBH5(+2.36),AMIGO2(+3.05),AMOTL1(+2.45),ANGPT1(+3.16),ANK2(-2.75),ANKRD12(-2.25)…
Cardiovascular System Development and Function,Cell Morphology,Cellular Development,Organismal Development,Tissue Development	Tubulation of endothelial cells	7.02e-06	Increased	2.2	20	13	7	ALCAM(-2.15),AMIGO2(+3.05),ANGPT1(+3.16),CAV1(+4.16),CCN1(+2.92),COL1A1(-3.03),GAS6(-2.16),ID3(+2.05),IGFBP3(-2.42),NR4A1(+2.15),PDGFB(+7.82),PROX1(-2.87),RCAN2(+2.35),RHOA(+2.17),RHOB(+2.31),SEMA3B(-2.67),TEAD4(+2.31),THY1(+3.07),TIMP3(-2.5),YWHAZ(+2.43)
Cell Morphology,Organ Morphology,Organismal Injury and Abnormalities,Skeletal and Muscular Disorders,Skeletal and Muscular System Development and Function,Tissue Morphology	Muscular hypertrophy	7.19e-06			29	22	7	ADCY6(-3.49),CACNB3(-2.56),CAV1(+4.16),DACT1(+8.89),DUSP5(+7.36),FST(-2.48),H2AFZ(+2.27),HMGB1(+2.05),IER3(+5.63),IL6R(+2.57),KCNQ1OT1(-2.17),MAP2K3(+2.26),MMP9(+3.04),MTPN(+2.54),MYOCD(+3.46),NFATC4(-2.6),PPP3CA(+2.07),PPP3R1(+2.14),PRDX3(+2.08),RAB1A(+2.17),RAC1(+2.13),RHOA(+2.17),SMAD7(+9.69),TGFBR2(+2.16),TP53(+2.48),TRDN(+19.9),TRPC6(-3.63),TTN(-2.21),TXN(+2.2)
Cancer,Neurological Disease,Organismal Injury and Abnormalities	Glioma cancer	7.22e-06			97	52	45	AGAP5 (includes others)(+7.56),ALCAM(-2.15),ANK2(-2.75),ARCN1(+2.26),ARF4(+2.39),ATP1B1(+2.14),ATP6V1A(+2.2),AXIN2(-2.33),BCL6(-3.48),BOC(-5.02),BZW1(+2.68),CAV1(+4.16),CCDC40(-2.0),CCDC80(+2.04),CDK3(-2.4),CDKN1A(+2.42),CDKN3(+2.19),CKS2(+3.17),COL1A1(-3.03),CYCS(+2.24),DEPP1(-2.85),DIAPH2(+2.26),ENC1(+3.96),ENPP2(-2.23),ETV1(+2.32),FBN3(-2.3),FGF19(+2.41),FGFR1(-2.13),FGFR3(-2.17),FZD8(-2.11),G…
Neurological Disease,Organismal Injury and Abnormalities	Seizures	7.29e-06		-0.798	54	41	13	ADM(+2.35),ANOS1(+3.18),ARC(+5.0),ASAH1(+2.13),BAK1(+2.3),CACNA2D2(-2.22),CALCRL(-3.11),CCN1(+2.92),CD83(+2.01),CDKN1A(+2.42),CYYR1(+2.16),DEPP1(-2.85),DUSP5(+7.36),DUSP6(+8.73),EEF1A2(+2.42),ENC1(+3.96),ERRFI1(+3.27),FGF13(+2.21),FKBP1A(+2.03),FOS(+4.1),GABRA2(+2.36),GABRA5(+2.1),GADD45A(+2.88),GADD45B(+2.89),GADD45G(-2.34),HMGB1(+2.05),HTR1D(-7.6),HTR7(+3.03),IER2(+2.11),JUN(+3.01),KCNC3(-2.89)…
Cancer,Hematological Disease,Organismal Injury and Abnormalities	Relapsed hematologic cancer	7.59e-06			22	20	2	ACTG1(+2.52),BCL6(-3.48),FGFR1(-2.13),FKBP1A(+2.03),GSR(+2.32),HPRT1(+2.14),HSP90AA1(+2.01),IDH1(+2.32),MYC(+3.04),PDP1(+2.66),PPP3CA(+2.07),PPP3R1(+2.14),PSMD1(+2.05),RARA(+2.32),RRM2B(+2.08),STK24(+2.01),TP53(+2.48),TUBA1C(+2.49),TUBB2A(+2.18),TUBB3(+2.05),TUBB4A(+2.14),TUBE1(+2.76)
Cell Cycle	Arrest in interphase	7.62e-06			54	45	9	ATF5(+2.35),BAK1(+2.3),BIRC5(+2.55),BTG2(+3.83),BTLA(-3.71),CAV1(+4.16),CBX1(+2.0),CCN1(+2.92),CCNA2(+2.63),CDC42(+2.38),CDK5RAP3(-2.12),CDKN1A(+2.42),CEBPA(+2.28),CEBPB(+2.02),CES1(-6.02),CKS2(+3.17),DESI2(+2.04),FGFR1(-2.13),FKBP1A(+2.03),FOS(+4.1),GADD45A(+2.88),GADD45B(+2.89),GSPT1(+2.13),ID3(+2.05),IDH1(+2.32),IGFBP3(-2.42),IGFBP5(-3.14),JUN(+3.01),KLF10(+2.01),LIMK1(+2.13),LMO4(+2.16),MAD2L…
Tissue Morphology	Quantity of cells	7.67e-06		-0.36	171	104	67	ABCA1(-3.97),ADD2(+2.04),ADM(+2.35),AGRN(-2.19),AKIRIN2(+2.89),ALCAM(-2.15),ANGPT1(+3.16),ARC(+5.0),ARF1(+2.23),BAK1(+2.3),BCL6(-3.48),BIRC5(+2.55),BOC(-5.02),BTLA(-3.71),CACNA2D2(-2.22),CALCRL(-3.11),CARD11(+2.3),CASP3(+2.58),CAV1(+4.16),CAV2(+2.63),CBR3(+4.46),CCNA2(+2.63),CD83(+2.01),CDC42(+2.38),CDK3(-2.4),CDK5RAP3(-2.12),CDKN1A(+2.42),CEBPA(+2.28),CEBPB(+2.02),CES1(-6.02),CISH(+2.9),CMYA5(-2…
Developmental Disorder,Tissue Morphology	Abnormal morphology of extraembryonic tissue	7.72e-06			27	20	7	ADRA2A(-5.09),ARC(+5.0),BMP1(-3.01),CTSV(-2.37),CYCS(+2.24),ENPP2(-2.23),FGFR1(-2.13),GNPNAT1(+2.51),HIST1H1D(+3.55),LEFTY2(+14.73),MYC(+3.04),MYOCD(+3.46),OTX2(-2.44),PLPP3(-2.06),PPP3R1(+2.14),PRKCI(+2.13),PXN(+2.09),SEPHS1(+2.76),SLC8A1(+2.95),SS18(+2.02),SUMO2(+2.02),TEAD1(+2.3),TGFBR2(+2.16),TP53(+2.48),WASHC1(+4.06),WNT3(+4.99),XIST(+43.27)
Hereditary Disorder,Organismal Injury and Abnormalities,Skeletal and Muscular Disorders	Autosomal dominant myopathy	7.77e-06			28	18	10	ACLY(+2.14),ACTG2(+3.2),ADCY5(-2.07),AHNAK(-8.15),ANK2(-2.75),BMP1(-3.01),CALD1(+2.45),CAP1(+2.12),CAV2(+2.63),COL1A1(-3.03),COL6A1(-2.24),COLEC12(-3.08),GARS(+2.45),GNB4(+2.23),GPD1L(+2.19),KCNJ2(+3.09),LOXL2(-2.0),MYH14(-6.11),PLS3(+2.48),RAB7A(+2.08),RRM2B(+2.08),S100A11(+2.61),SDCBP(+2.21),TGFBR2(+2.16),TTN(-2.21),TUBB2A(+2.18),TUBB3(+2.05),TUBB6(+2.24)
Cancer,Hematological Disease,Immunological Disease,Organismal Injury and Abnormalities	Systemic CD30 positive anaplastic large cell lymphoma	7.86e-06			14	12	2	BIRC5(+2.55),CEBPB(+2.02),FGFR3(-2.17),HMGB1(+2.05),JUN(+3.01),MAP2K3(+2.26),MMP9(+3.04),MUC1(-3.04),TP53(+2.48),TUBA1C(+2.49),TUBB2A(+2.18),TUBB3(+2.05),TUBB4A(+2.14),TUBE1(+2.76)
Neurological Disease,Organismal Injury and Abnormalities,Psychological Disorders	Amyotrophic lateral sclerosis	7.95e-06			31	24	7	ACTB(+2.25),ADRA2A(-5.09),CASP3(+2.58),CCN1(+2.92),CCT2(+2.04),CDKN1A(+2.42),CEBPA(+2.28),CHRM2(-2.69),COL1A1(-3.03),DAB1(+2.15),DRD4(-2.27),FGFR3(-2.17),FHL3(+2.13),FMN2(+2.22),GABRA2(+2.36),GABRA5(+2.1),GADD45A(+2.88),HPRT1(+2.14),MLF1(+2.0),MN1(-2.07),MTHFD2(+2.91),OPTN(-2.01),PDE4B(+3.78),PFN1(+2.2),RHOA(+2.17),RHOB(+2.31),SCN1A(+2.66),SOD2(+2.03),SOX4(+3.48),TP53(+2.48),ZFP36L1(+2.31)
Cancer,Gastrointestinal Disease,Organismal Injury and Abnormalities	Colorectal carcinoma	7.97e-06		0.152	352	191	161	ABCE1(+2.14),ABHD4(+3.54),ACBD6(-2.65),ACLY(+2.14),ACOT7(+2.21),ACTG1(+2.52),ADAM19(+2.33),ADCY5(-2.07),ADD2(+2.04),ADM(+2.35),AFAP1(+2.01),AGAP5 (includes others)(+7.56),AGRN(-2.19),ALDH1A3(+2.38),AMIGO2(+3.05),AMOTL1(+2.45),ANGPT1(+3.16),ANK2(-2.75),ANO9(-2.59),ARC(+5.0),ARMT1(+2.17),ASAH1(+2.13),ASMTL-AS1(-2.43),ASNS(+2.58),ASNSD1(+2.04),ATP10B(+3.56),ATP11A(-2.16),AUTS2(-2.28),AXIN2(-2.33),BA…
Cellular Compromise,Inflammatory Response	Degranulation of granulocytes	8.14e-06		0.152	45	41	4	ACLY(+2.14),ACTR2(+2.8),ADA2(+3.24),ALDH3B1(-2.77),ANXA3(+3.02),ASAH1(+2.13),ATP11A(-2.16),BST2(-2.56),CAB39(+2.05),CAP1(+2.12),CCT2(+2.04),CNN2(+2.67),COTL1(+2.16),CPNE3(+2.23),DDX3X(+2.31),FABP5(+2.55),FTH1(+2.14),FTL(+2.07),GOLGA7(+2.14),GYG1(+2.05),HMGB1(+2.05),HSP90AA1(+2.01),IDH1(+2.32),IL17RB(-2.03),ILF2(+2.18),MMP9(+3.04),PA2G4(+2.19),PAFAH1B2(+2.25),PSMA5(+2.0),PSMD1(+2.05),PSMD11(+2.47)…
Cancer,Hematological Disease,Immunological Disease,Organismal Injury and Abnormalities	B-cell lymphoma	8.37e-06		-1.446	94	60	34	AHNAK(-8.15),ANKRD40(+2.1),APOBEC3B(-6.81),ASMTL-AS1(-2.43),BAK1(+2.3),BCL6(-3.48),BNC2(-2.02),BTG2(+3.83),C5orf22(+2.09),CALCRL(-3.11),CALD1(+2.45),CARD11(+2.3),CAV1(+4.16),CDC123(+2.39),CDKN1A(+2.42),CEBPA(+2.28),CMYA5(-2.76),CORO2A(+2.77),DDX3X(+2.31),EIF4EBP1(+2.27),ETS1(+4.31),FAT3(-2.31),FAT4(-3.31),FKBP1A(+2.03),FREM3(-3.16),FRMPD4(-2.91),G3BP1(+2.08),GNG4(+2.75),GSR(+2.32),HIST1H1D(+3.55)…
Cellular Growth and Proliferation,Connective Tissue Development and Function,Tissue Development	Proliferation of connective tissue cells	8.42e-06		0.152	67	53	14	ACTB(+2.25),ADM(+2.35),APLN(-2.19),CAV1(+4.16),CCDC80(+2.04),CCN1(+2.92),CCNA2(+2.63),CDC42(+2.38),CDK3(-2.4),CDKN1A(+2.42),CEBPA(+2.28),CEBPB(+2.02),COL1A1(-3.03),CTSV(-2.37),EIF4EBP1(+2.27),ERRFI1(+3.27),FGF13(+2.21),FGFR1(-2.13),FGFR3(-2.17),FOS(+4.1),FOSL1(+2.64),FRMD6(+2.04),FST(-2.48),FTH1(+2.14),GADD45A(+2.88),GAS6(-2.16),GGT1(-2.48),GNPNAT1(+2.51),IDH1(+2.32),IGFBP3(-2.42),IGFBP5(-3.14),I…
Cancer,Organismal Injury and Abnormalities,Reproductive System Disease	Ductal breast carcinoma	8.89e-06			43	30	13	BCL6(-3.48),BIRC5(+2.55),BNIPL(-2.86),CCDC180(-2.23),CCN1(+2.92),CDKN1A(+2.42),CES1(-6.02),CPXM2(-2.75),CYP19A1(-2.43),DACT1(+8.89),DOCK4(+2.16),ECM1(-3.09),EIF1AX(+2.71),FMN2(+2.22),FOS(+4.1),FOSL1(+2.64),GABRA5(+2.1),GSPT1(+2.13),HSP90AA1(+2.01),IDH1(+2.32),IER3(+5.63),MAP3K1(+2.01),MMP9(+3.04),MT1X(+2.28),NID2(-2.45),NPTX1(-5.27),NTS(+4.32),PLK2(+3.71),PRKCI(+2.13),RARA(+2.32),RHOA(+2.17),SLIT…
Cancer,Hematological Disease,Organismal Injury and Abnormalities	Refractory hematologic cancer	8.91e-06			24	22	2	BCL6(-3.48),FGFR1(-2.13),FKBP1A(+2.03),GABRA2(+2.36),GABRA5(+2.1),GSR(+2.32),HLA-DRA(+3.09),HSP90AA1(+2.01),IDH1(+2.32),MYC(+3.04),PDP1(+2.66),PPP3CA(+2.07),PPP3R1(+2.14),PSMD1(+2.05),RARA(+2.32),RPS4X(+2.0),RRM2B(+2.08),STK24(+2.01),TP53(+2.48),TUBA1C(+2.49),TUBB2A(+2.18),TUBB3(+2.05),TUBB4A(+2.14),TUBE1(+2.76)
Cardiovascular System Development and Function	Morphogenesis of cardiovascular system	8.95e-06		0.896	33	18	15	ADAM19(+2.33),ANGPT1(+3.16),CCDC40(-2.0),CCN1(+2.92),COL1A1(-3.03),CYP26A1(-7.89),DHRS3(-2.42),DLL1(-3.71),FAT4(-3.31),FGFR1(-2.13),FGFRL1(+2.22),FKBP1A(+2.03),GAS6(-2.16),HEY1(+3.41),ITGA7(-2.17),JUN(+3.01),LEFTY1(+20.02),MAP2K3(+2.26),NODAL(+4.41),ODC1(+3.93),PDGFB(+7.82),PROX1(-2.87),RBPJ(+2.23),RHOB(+2.31),SLC8A1(+2.95),SMAD7(+9.69),SOX4(+3.48),STC1(-2.04),STRA6(-2.28),TGFBR2(+2.16),TTN(-2.21…
Cancer,Hematological Disease,Organismal Injury and Abnormalities	Recurrent hematologic cancer	9.15e-06			22	20	2	ACTG1(+2.52),BCL6(-3.48),FGFR1(-2.13),FKBP1A(+2.03),GSR(+2.32),HPRT1(+2.14),HSP90AA1(+2.01),IDH1(+2.32),MYC(+3.04),PDP1(+2.66),PPP3CA(+2.07),PPP3R1(+2.14),PSMD1(+2.05),RARA(+2.32),RRM2B(+2.08),STK24(+2.01),TP53(+2.48),TUBA1C(+2.49),TUBB2A(+2.18),TUBB3(+2.05),TUBB4A(+2.14),TUBE1(+2.76)
Cellular Compromise,Inflammatory Response	Degranulation of neutrophils	9.42e-06			44	41	3	ACLY(+2.14),ACTR2(+2.8),ADA2(+3.24),ALDH3B1(-2.77),ANXA3(+3.02),ASAH1(+2.13),ATP11A(-2.16),BST2(-2.56),CAB39(+2.05),CAP1(+2.12),CCT2(+2.04),CNN2(+2.67),COTL1(+2.16),CPNE3(+2.23),DDX3X(+2.31),FABP5(+2.55),FTH1(+2.14),FTL(+2.07),GOLGA7(+2.14),GYG1(+2.05),HMGB1(+2.05),HSP90AA1(+2.01),IDH1(+2.32),ILF2(+2.18),MMP9(+3.04),PA2G4(+2.19),PAFAH1B2(+2.25),PSMA5(+2.0),PSMD1(+2.05),PSMD11(+2.47),PSMD12(+2.38)…
Cancer,Organismal Injury and Abnormalities	Connective or soft tissue tumor	9.42e-06		-0.004	141	75	66	ABCA1(-3.97),ADCY5(-2.07),ADRA2A(-5.09),AGRN(-2.19),ALDH1A3(+2.38),ANGPT1(+3.16),AXIN2(-2.33),BCL6(-3.48),BIRC5(+2.55),CACNA2D2(-2.22),CALCRL(-3.11),CAPN6(+2.53),CAV1(+4.16),CCDC40(-2.0),CCDC88B(-2.01),CCN1(+2.92),CDKN1A(+2.42),CEBPA(+2.28),CEBPB(+2.02),CHRM2(-2.69),CKS2(+3.17),CLDN11(+2.48),CNN2(+2.67),COL13A1(-2.06),COL1A1(-3.03),COL21A1(-2.58),COL6A1(-2.24),COL7A1(-3.04),CPZ(-2.78),CYP19A1(-2.…
Cell Death and Survival	Cell death of B-lymphocyte derived cell lines	9.55e-06		-0.012	20	17	3	BAK1(+2.3),BIRC5(+2.55),CASP3(+2.58),CDKN1A(+2.42),EIF4EBP1(+2.27),FGFR1(-2.13),GGT1(-2.48),HK1(+2.07),MYC(+3.04),PIM2(+2.12),PMAIP1(+2.94),PXN(+2.09),RAC1(+2.13),SMAD7(+9.69),SOCS1(+2.9),SPP1(+4.22),TNC(-2.73),TP53(+2.48),TUBB(+2.15),YWHAG(+2.2)
Organismal Development	Growth of organism	9.66e-06	Increased	3.09	86	57	29	ABCA1(-3.97),ADH5(+2.05),APLN(-2.19),ARC(+5.0),ARCN1(+2.26),ATF5(+2.35),BNIPL(-2.86),CACNA2D2(-2.22),CALB1(+3.0),CBR1(+3.54),CDC42(+2.38),CDKN1A(+2.42),COQ3(+2.56),DDX3X(+2.31),DLL1(-3.71),EIF4EBP1(+2.27),FGFR1(-2.13),FGFR3(-2.17),FOSL1(+2.64),GATAD2A(+2.04),GNPNAT1(+2.51),GPC3(-2.16),HMGB1(+2.05),HSP90AA1(+2.01),HSPG2(-2.12),ID3(+2.05),IGFBP3(-2.42),IGFBP5(-3.14),IL11RA(-2.27),KARS(+2.18),KAT7(+…
Cancer,Cell Death and Survival,Organismal Injury and Abnormalities,Tumor Morphology	Necrosis of tumor	9.71e-06		0.093	53	44	9	ACLY(+2.14),ARCN1(+2.26),BIRC5(+2.55),CAPN6(+2.53),CASP3(+2.58),CAV1(+4.16),CCN1(+2.92),CDKN1A(+2.42),CHMP4B(+2.07),CYCS(+2.24),ETS1(+4.31),FGFR1(-2.13),FOS(+4.1),GADD45A(+2.88),HMGB1(+2.05),IGFBP3(-2.42),JUN(+3.01),KLF10(+2.01),LYPLA1(+2.08),MAD2L1(+2.12),MAP3K1(+2.01),MFGE8(-2.18),MMP9(+3.04),MUC1(-3.04),MYB(-3.73),MYC(+3.04),NR4A1(+2.15),PDGFB(+7.82),PMAIP1(+2.94),POU5F1(+2.25),PPID(+2.1),PSMA…
Cancer,Neurological Disease,Organismal Injury and Abnormalities,Tumor Morphology	Progression of oligodendroglioma	9.78e-06			7	7	0	GSR(+2.32),PDGFB(+7.82),TUBA1C(+2.49),TUBB2A(+2.18),TUBB3(+2.05),TUBB4A(+2.14),TUBE1(+2.76)
Cancer,Neurological Disease,Organismal Injury and Abnormalities	Infiltrating astrocytoma	9.78e-06			7	7	0	BIRC5(+2.55),GSR(+2.32),TUBA1C(+2.49),TUBB2A(+2.18),TUBB3(+2.05),TUBB4A(+2.14),TUBE1(+2.76)
Free Radical Scavenging	Modification of reactive oxygen species	9.78e-06		1.914	7	6	1	CYCS(+2.24),NQO1(+3.4),PRDX1(+2.2),PRDX3(+2.08),SELENOP(-2.41),SOD2(+2.03),TXN(+2.2)
Cancer,Organismal Injury and Abnormalities	Benign connective or soft tissue neoplasm	9.92e-06			45	30	15	ADRA2A(-5.09),ANGPT1(+3.16),AXIN2(-2.33),CALCRL(-3.11),CAPN6(+2.53),CCN1(+2.92),CLDN11(+2.48),COL13A1(-2.06),COL1A1(-3.03),COL21A1(-2.58),COL6A1(-2.24),COL7A1(-3.04),CYP19A1(-2.43),EIF4EBP1(+2.27),FGFR1(-2.13),FGFR3(-2.17),FKBP1A(+2.03),FOS(+4.1),FTH1(+2.14),GUCY1A2(+2.07),HMGB1(+2.05),IDH1(+2.32),IGFBP5(-3.14),ISOC1(+2.25),JUN(+3.01),LEFTY2(+14.73),MTHFD2(+2.91),MYC(+3.04),NR3C2(-2.02),NR4A1(+2.…
Cell-To-Cell Signaling and Interaction,Cellular Function and Maintenance,Inflammatory Response	Phagocytosis by macrophage cancer cell lines	1.04e-05		0.772	8	7	1	CDC42(+2.38),PFN1(+2.2),RAB11A(+2.14),RAC1(+2.13),RALA(+2.14),RALB(+2.55),RHOA(+2.17),WNT5A(-2.42)
Cancer,Cell Death and Survival,Organismal Injury and Abnormalities,Tumor Morphology	Cell death of tumor cells	1.04e-05		0.093	52	43	9	ACLY(+2.14),ARCN1(+2.26),BIRC5(+2.55),CAPN6(+2.53),CASP3(+2.58),CAV1(+4.16),CCN1(+2.92),CDKN1A(+2.42),CHMP4B(+2.07),CYCS(+2.24),ETS1(+4.31),FGFR1(-2.13),FOS(+4.1),GADD45A(+2.88),HMGB1(+2.05),IGFBP3(-2.42),JUN(+3.01),KLF10(+2.01),LYPLA1(+2.08),MAD2L1(+2.12),MAP3K1(+2.01),MFGE8(-2.18),MMP9(+3.04),MUC1(-3.04),MYB(-3.73),MYC(+3.04),NR4A1(+2.15),PMAIP1(+2.94),POU5F1(+2.25),PPID(+2.1),PSMA5(+2.0),PSMD1…
Hereditary Disorder,Organismal Injury and Abnormalities	X-linked hereditary disease	1.04e-05			44	32	12	ACLY(+2.14),ADRA2A(-5.09),ANOS1(+3.18),BMP1(-3.01),CALD1(+2.45),CAP1(+2.12),CAV2(+2.63),CHRDL1(+2.05),COL1A1(-3.03),COL6A1(-2.24),COLEC12(-3.08),CXorf56(+2.19),CYCS(+2.24),DDX3X(+2.31),DIAPH2(+2.26),EIF2S3(+2.28),FGF13(+2.21),FRMPD4(-2.91),GPC3(-2.16),HCCS(+2.13),HLA-DRA(+3.09),HLA-DRB1(+4.14),HMGB3(+2.23),HNRNPH2(+2.12),HPRT1(+2.14),IL1RAPL1(-3.56),IQSEC2(+4.81),LOXL2(-2.0),NQO1(+3.4),PCDH19(+2.…
Cancer,Organismal Injury and Abnormalities,Reproductive System Disease	Metastatic endometrial carcinoma	1.04e-05			10	7	3	CYP19A1(-2.43),FGFR1(-2.13),FGFR3(-2.17),FKBP1A(+2.03),HSP90AA1(+2.01),TUBA1C(+2.49),TUBB2A(+2.18),TUBB3(+2.05),TUBB4A(+2.14),TUBE1(+2.76)
Cancer,Organismal Injury and Abnormalities,Reproductive System Disease	Recurrent epithelial endometrial cancer	1.04e-05			10	7	3	CYP19A1(-2.43),FGFR1(-2.13),FGFR3(-2.17),FKBP1A(+2.03),HSP90AA1(+2.01),TUBA1C(+2.49),TUBB2A(+2.18),TUBB3(+2.05),TUBB4A(+2.14),TUBE1(+2.76)
Cancer,Gastrointestinal Disease,Organismal Injury and Abnormalities	Large intestine carcinoma	1.06e-05		0.152	621	361	260	ABCA1(-3.97),ABCE1(+2.14),ABHD4(+3.54),ACBD6(-2.65),ACLY(+2.14),ACOT7(+2.21),ACOXL(-4.13),ACTB(+2.25),ACTG1(+2.52),ACTG2(+3.2),ADAM19(+2.33),ADAMTS17(-2.35),ADCY5(-2.07),ADCY6(-3.49),ADD2(+2.04),ADM(+2.35),ADRA2A(-5.09),AFAP1(+2.01),AGAP5 (includes others)(+7.56),AGRN(-2.19),AHNAK(-8.15),ALCAM(-2.15),ALDH1A3(+2.38),ALKBH5(+2.36),AMIGO2(+3.05),AMOTL1(+2.45),ANGPT1(+3.16),ANK2(-2.75),ANKRD12(-2.25)…
Cellular Development,Skeletal and Muscular System Development and Function,Tissue Development	Differentiation of muscle	1.07e-05		0.087	41	30	11	APLN(-2.19),BHLHE41(+2.9),BOC(-5.02),BTG2(+3.83),CASP3(+2.58),CDC42(+2.38),CDKN1A(+2.42),CEBPA(+2.28),DLL1(-3.71),EIF5A(+2.45),FOS(+4.1),ID3(+2.05),IGFBP3(-2.42),IGFBP5(-3.14),ITGA7(-2.17),JDP2(+2.21),JUN(+3.01),LAMA2(-2.56),MEGF10(-2.27),MMP9(+3.04),MTPN(+2.54),MYC(+3.04),MYOCD(+3.46),NDN(+2.86),NFATC4(-2.6),NR4A1(+2.15),ODC1(+3.93),PPP3CA(+2.07),RAC1(+2.13),RARA(+2.32),RBPMS2(+2.11),RHOA(+2.17)…
Cancer,Hematological Disease,Immunological Disease,Organismal Injury and Abnormalities	Diffuse lymphoma	1.09e-05			77	45	32	AHNAK(-8.15),ANKRD40(+2.1),APOBEC3B(-6.81),ASMTL-AS1(-2.43),BCL6(-3.48),BNC2(-2.02),C5orf22(+2.09),CALCRL(-3.11),CARD11(+2.3),CDC123(+2.39),CEBPA(+2.28),CMYA5(-2.76),CORO2A(+2.77),DDX3X(+2.31),EIF4EBP1(+2.27),ETS1(+4.31),FAT3(-2.31),FAT4(-3.31),FKBP1A(+2.03),FREM3(-3.16),FRMPD4(-2.91),GNG4(+2.75),GSR(+2.32),HIST1H1D(+3.55),HIST1H2BK(+2.3),HMCN1(-3.54),HMGB1(+2.05),HPRT1(+2.14),HSP90AA1(+2.01),HTR…
Cell Death and Survival,Skeletal and Muscular Disorders	Apoptosis of muscle cells	1.09e-05		-0.685	34	27	7	ACSL1(+2.63),ADCY5(-2.07),ADCY6(-3.49),ADM(+2.35),ANGPT1(+3.16),BIRC5(+2.55),CALCRL(-3.11),CASP3(+2.58),CCN1(+2.92),CDK3(-2.4),CDKN1A(+2.42),CYCS(+2.24),DUSP6(+8.73),FOSL1(+2.64),HMGB1(+2.05),HSPE1(+2.06),LAMA2(-2.56),MAP2K3(+2.26),MAP3K1(+2.01),MTPN(+2.54),MYOCD(+3.46),NDN(+2.86),NTN1(-4.04),PMAIP1(+2.94),PPP1CC(+2.22),PPP3CA(+2.07),PRDX3(+2.08),RAC1(+2.13),RHOA(+2.17),SLC8A1(+2.95),SOD2(+2.03),…
Free Radical Scavenging	Synthesis of reactive oxygen species	1.1e-05		0.922	56	45	11	ABCA1(-3.97),ACTB(+2.25),ANGPT1(+3.16),APLN(-2.19),BAK1(+2.3),CALB1(+3.0),CASP3(+2.58),CAV1(+4.16),CBR1(+3.54),CCN1(+2.92),CDC42(+2.38),CDKN1A(+2.42),CLIC1(+2.26),CTH(+2.05),EEF1A2(+2.42),ETS1(+4.31),FAAH(-2.01),FOS(+4.1),FTH1(+2.14),FTL(+2.07),GGT1(-2.48),HK1(+2.07),HMGB1(+2.05),HTR7(+3.03),IDH1(+2.32),IRF6(+2.07),LIMK1(+2.13),LOC102724788/PRODH(-2.64),LRP1(-2.17),MAP2K3(+2.26),MUC1(-3.04),NFE2L…
Developmental Disorder,Hereditary Disorder,Organismal Injury and Abnormalities,Skeletal and Muscular Disorders	Duchenne muscular dystrophy	1.1e-05			19	13	6	ACLY(+2.14),BMP1(-3.01),CALD1(+2.45),CAP1(+2.12),CAV2(+2.63),COL1A1(-3.03),COL6A1(-2.24),COLEC12(-3.08),CYCS(+2.24),HLA-DRA(+3.09),HLA-DRB1(+4.14),LOXL2(-2.0),PLS3(+2.48),S100A11(+2.61),SDCBP(+2.21),TAF13(+2.53),TGFBR2(+2.16),TIMP3(-2.5),TUBB2A(+2.18)
Cardiovascular System Development and Function,Cellular Development,Cellular Function and Maintenance,Cellular Growth and Proliferation,Organismal Development,Tissue Development	Proliferation of endothelial cells	1.12e-05		0.436	41	28	13	ADM(+2.35),ANGPT1(+3.16),APLN(-2.19),CAV1(+4.16),CAV2(+2.63),CDKN1A(+2.42),COL1A1(-3.03),DDAH1(+2.7),ECM1(-3.09),FGF13(+2.21),FGFR1(-2.13),FGFR3(-2.17),GAS6(-2.16),HEY1(+3.41),HMGB1(+2.05),JUN(+3.01),KCNJ2(+3.09),LINC00599(-2.21),LOXL2(-2.0),MYC(+3.04),NANOG(+5.16),NR4A1(+2.15),NRP2(-3.94),NTN1(-4.04),PDGFB(+7.82),PPP1R16B(+2.84),PROX1(-2.87),RAC1(+2.13),RCAN2(+2.35),RHOA(+2.17),SEMA3A(+2.77),SLC…
Cell Death and Survival,Organismal Injury and Abnormalities	Apoptosis of vascular endothelial cells	1.13e-05		0.804	18	13	5	ADM(+2.35),AMIGO2(+3.05),ANGPT1(+3.16),CASP3(+2.58),CAV1(+4.16),CCDC88B(-2.01),CYCS(+2.24),DUSP6(+8.73),GAS6(-2.16),LINC00599(-2.21),LRP1(-2.17),MMP9(+3.04),PMAIP1(+2.94),SEMA3A(+2.77),SEMA3B(-2.67),SPP1(+4.22),TP53(+2.48),VDAC1(+2.45)
Cancer,Gastrointestinal Disease,Hepatic System Disease,Organismal Injury and Abnormalities	Extrahepatic cholangiocarcinoma	1.14e-05			9	8	1	FGFR1(-2.13),HSP90AA1(+2.01),IDH1(+2.32),TP53(+2.48),TUBA1C(+2.49),TUBB2A(+2.18),TUBB3(+2.05),TUBB4A(+2.14),TUBE1(+2.76)
Cancer,Gastrointestinal Disease,Hepatic System Disease,Organismal Injury and Abnormalities,Tissue Morphology	Quantity of liver tumor	1.14e-05		0.116	9	9	0	BIRC5(+2.55),CCN1(+2.92),CDKN1A(+2.42),EIF4EBP1(+2.27),JUN(+3.01),SOCS1(+2.9),TGFA(+2.4),TGFBR2(+2.16),TP53(+2.48)
Cancer,Neurological Disease,Organismal Injury and Abnormalities,Tumor Morphology	Progressive central nervous system tumor	1.15e-05			12	10	2	BIRC5(+2.55),FGFR1(-2.13),FGFR3(-2.17),GSR(+2.32),HSP90AA1(+2.01),PDGFB(+7.82),TUBA1C(+2.49),TUBB2A(+2.18),TUBB3(+2.05),TUBB4A(+2.14),TUBE1(+2.76),YWHAZ(+2.43)
Cell Death and Survival	Cell death of lymphoma cell lines	1.18e-05		-1.66	29	24	5	BAK1(+2.3),BIRC5(+2.55),BTG2(+3.83),CARD11(+2.3),CASP3(+2.58),CBR1(+3.54),CDKN1A(+2.42),CEBPA(+2.28),CNN2(+2.67),FTH1(+2.14),GGT1(-2.48),GLO1(+2.66),IGFBP3(-2.42),IL6R(+2.57),JUN(+3.01),MUC1(-3.04),MYC(+3.04),NDUFAF4(+2.33),PDE4B(+3.78),PMAIP1(+2.94),RAC1(+2.13),RARA(+2.32),SMAD7(+9.69),SOD2(+2.03),TNC(-2.73),TP53(+2.48),WWOX(-2.32),YWHAG(+2.2),YWHAZ(+2.43)
Cellular Development,Tissue Development	Differentiation of epithelial cells	1.2e-05		0.986	39	29	10	ARHGAP19(+2.0),ASAH1(+2.13),BMP1(-3.01),CASP3(+2.58),CAV1(+4.16),CDC42(+2.38),CDKN1A(+2.42),CEBPA(+2.28),CEBPB(+2.02),CES1(-6.02),CTSV(-2.37),CYP19A1(-2.43),DLL1(-3.71),ERRFI1(+3.27),FABP5(+2.55),FOS(+4.1),HPS1(-2.09),ID3(+2.05),IFITM2(+3.42),IRF6(+2.07),ITGB5(+2.49),KRT8(+2.17),LMO4(+2.16),LOXL2(-2.0),MYB(-3.73),MYC(+3.04),NFIB(-2.17),PXN(+2.09),RAC1(+2.13),RBPJ(+2.23),RHOA(+2.17),RND3(+3.51),SM…
Cell Death and Survival	Apoptosis of prostate cancer cell lines	1.21e-05		1.239	26	20	6	ABCE1(+2.14),ALCAM(-2.15),BAK1(+2.3),BIRC5(+2.55),CASP3(+2.58),CAV1(+4.16),CDKN1A(+2.42),FOS(+4.1),FOSL1(+2.64),FST(-2.48),GADD45A(+2.88),GADD45G(-2.34),HPN(-2.17),IGFBP3(-2.42),IGFBP5(-3.14),JUN(+3.01),MAP2K3(+2.26),MYC(+3.04),NR4A1(+2.15),PMAIP1(+2.94),RHOA(+2.17),SMAD7(+9.69),SOD2(+2.03),ST3GAL1(+2.55),TGFA(+2.4),TP53(+2.48)
Gastrointestinal Disease,Organismal Injury and Abnormalities	Benign oral disorder	1.21e-05			51	35	16	ACTB(+2.25),ADRA2A(-5.09),ATP1B1(+2.14),BOC(-5.02),CASP3(+2.58),CDKN1A(+2.42),CHRM2(-2.69),CYP26A1(-7.89),DLL1(-3.71),ETV5(+5.15),FGFR1(-2.13),FGFR3(-2.17),FGFRL1(+2.22),FKBP1A(+2.03),FOXI3(-2.58),GABRA2(+2.36),GABRA5(+2.1),GPC6(+2.91),HMGB1(+2.05),HMGCS1(+2.41),HSPG2(-2.12),IFITM2(+3.42),IL6R(+2.57),IRF6(+2.07),KCNJ2(+3.09),KCNQ1OT1(-2.17),LRP2(-6.68),MAP3K1(+2.01),MFGE8(-2.18),MMP9(+3.04),MN1(-…
Organismal Injury and Abnormalities,Reproductive System Disease	Disorder of pregnancy	1.22e-05		-0.762	69	46	23	ABCA1(-3.97),ABHD4(+3.54),ACTG2(+3.2),ADCY6(-3.49),ADM(+2.35),ADRA2A(-5.09),AHNAK(-8.15),APOBEC3B(-6.81),ARHGEF25(-2.7),ATP6V1A(+2.2),BZW1(+2.68),C12orf49(+2.02),CACNA2D2(-2.22),CALCRL(-3.11),CBLN1(+3.43),CORO2A(+2.77),CYP19A1(-2.43),DDX3X(+2.31),DEPP1(-2.85),DRD4(-2.27),ENPP2(-2.23),FAAH(-2.01),FAM49A(+3.44),FGFRL1(+2.22),GCNT1(-2.33),GLO1(+2.66),GMFB(+2.47),GSR(+2.32),GUCY1A2(+2.07),HSP90AA1(+2…
Cancer,Hematological Disease,Immunological Disease,Organismal Injury and Abnormalities	Recurrent acute leukemia	1.23e-05			14	13	1	ACTG1(+2.52),FGFR1(-2.13),HPRT1(+2.14),IDH1(+2.32),PDP1(+2.66),PPP3CA(+2.07),PPP3R1(+2.14),RARA(+2.32),RRM2B(+2.08),TUBA1C(+2.49),TUBB2A(+2.18),TUBB3(+2.05),TUBB4A(+2.14),TUBE1(+2.76)
Cancer,Organismal Injury and Abnormalities,Reproductive System Disease	Primary breast cancer	1.23e-05			14	11	3	BCL6(-3.48),BIRC5(+2.55),CEBPA(+2.28),CYP19A1(-2.43),CYP26A1(-7.89),FKBP1A(+2.03),HSP90AA1(+2.01),RARA(+2.32),TP53(+2.48),TUBA1C(+2.49),TUBB2A(+2.18),TUBB3(+2.05),TUBB4A(+2.14),TUBE1(+2.76)
Cancer,Organismal Injury and Abnormalities	Development of adenocarcinoma	1.26e-05		-1.25	374	215	159	ABCA1(-3.97),ABCE1(+2.14),ACOT7(+2.21),ACSL1(+2.63),ACTG1(+2.52),ACTR2(+2.8),ADAM19(+2.33),ADCY5(-2.07),ADD2(+2.04),ADM(+2.35),AGAP5 (includes others)(+7.56),AGRN(-2.19),AHNAK(-8.15),ALDH1A3(+2.38),ALPP(-7.9),AMOTL1(+2.45),ANGPT1(+3.16),ANK2(-2.75),ANKRD12(-2.25),ANP32E(+2.43),ANXA3(+3.02),APOBEC3B(-6.81),ARCN1(+2.26),ARHGAP19(+2.0),ASAH1(+2.13),ASNS(+2.58),ATP10B(+3.56),AXIN2(-2.33),AZIN1(+2.36)…
Cancer,Gastrointestinal Disease,Hepatic System Disease,Organismal Injury and Abnormalities	Hepatoblastoma	1.28e-05			11	9	2	FGFR1(-2.13),FKBP1A(+2.03),HSP90AA1(+2.01),MN1(-2.07),MYC(+3.04),TP53(+2.48),TUBA1C(+2.49),TUBB2A(+2.18),TUBB3(+2.05),TUBB4A(+2.14),TUBE1(+2.76)
Dermatological Diseases and Conditions,Organismal Injury and Abnormalities	Exanthem of skin	1.32e-05			22	18	4	AP1S3(+2.06),FABP5(+2.55),FOS(+4.1),GSTM1(+17.17),IL6R(+2.57),JUN(+3.01),KRT10(+2.82),KRT18(+2.7),MT1X(+2.28),MUC6(-4.48),NRP2(-3.94),ODC1(+3.93),PDE4B(+3.78),PPP3CA(+2.07),PPP3R1(+2.14),PROX1(-2.87),RAB5A(+2.39),RARA(+2.32),RCAN2(+2.35),SEMA3A(+2.77),TGFA(+2.4),WNT5A(-2.42)
Cancer,Organismal Injury and Abnormalities	Pediatric cancer	1.32e-05			21	18	3	ACTG1(+2.52),BCL6(-3.48),BIRC5(+2.55),FGFR1(-2.13),FKBP1A(+2.03),GABRA2(+2.36),GABRA5(+2.1),HPRT1(+2.14),HSP90AA1(+2.01),JUN(+3.01),MYB(-3.73),NQO1(+3.4),PPP3CA(+2.07),PPP3R1(+2.14),RARA(+2.32),TP53(+2.48),TUBA1C(+2.49),TUBB2A(+2.18),TUBB3(+2.05),TUBB4A(+2.14),TUBE1(+2.76)
Cancer,Neurological Disease,Organismal Injury and Abnormalities	Medulloblastoma	1.35e-05		-1.187	24	18	6	BIRC5(+2.55),BTG2(+3.83),CALB1(+3.0),DDX3X(+2.31),FGFR1(-2.13),GSR(+2.32),HSP90AA1(+2.01),HSPG2(-2.12),IDH1(+2.32),MMP9(+3.04),MUC16(-5.22),MYC(+3.04),NANOG(+5.16),NPTX1(-5.27),OTX2(-2.44),RARA(+2.32),TP53(+2.48),TTN(-2.21),TUBA1C(+2.49),TUBB2A(+2.18),TUBB3(+2.05),TUBB4A(+2.14),TUBE1(+2.76),WNT3(+4.99)
Cardiovascular Disease,Developmental Disorder	Congenital anomaly of cardiovascular system	1.38e-05	Decreased	-2.092	38	25	13	ADAM19(+2.33),ADRA2A(-5.09),ANGPT1(+3.16),ANK2(-2.75),BMP1(-3.01),CRELD1(-2.1),DDX3X(+2.31),DHRS3(-2.42),FAT4(-3.31),FGF19(+2.41),FGFR1(-2.13),FGFRL1(+2.22),FKBP1A(+2.03),GPC3(-2.16),HSPG2(-2.12),IDH1(+2.32),IL17RD(+3.94),JUN(+3.01),KCNJ2(+3.09),LEFTY1(+20.02),LEFTY2(+14.73),LRP1(-2.17),LRP2(-6.68),NODAL(+4.41),P2RY1(+2.12),PARVA(+2.01),RARA(+2.32),SMAD7(+9.69),SOX4(+3.48),TGFBR2(+2.16),TIMP3(-2.…
Cell Death and Survival	Apoptosis of leukocyte cell lines	1.39e-05		0.03	25	20	5	BAK1(+2.3),BIRC5(+2.55),CASP3(+2.58),CDKN1A(+2.42),CEBPA(+2.28),CEBPB(+2.02),COL1A1(-3.03),EIF4EBP1(+2.27),FGFR1(-2.13),GADD45B(+2.89),GGT1(-2.48),HK1(+2.07),MCTS1(+2.1),MYC(+3.04),NR4A1(+2.15),PIM2(+2.12),PMAIP1(+2.94),PXN(+2.09),RAC1(+2.13),SMAD7(+9.69),SOCS1(+2.9),SPP1(+4.22),TNC(-2.73),TP53(+2.48),VIPR2(-4.29)
Cellular Development,Cellular Growth and Proliferation,Embryonic Development,Organ Development,Organismal Development,Skeletal and Muscular System Development and Function,Tissue Development	Formation of muscle cells	1.39e-05		1.022	25	16	9	ACTG1(+2.52),CACNA2D2(-2.22),CASP3(+2.58),CCNA2(+2.63),CDC42(+2.38),CDKN1A(+2.42),FGFR1(-2.13),HMGB1(+2.05),HSP90AA1(+2.01),JUN(+3.01),KLF10(+2.01),KRT8(+2.17),LAMA2(-2.56),LAMB2(-2.2),MARCKSL1(+2.08),MEGF10(-2.27),NFATC4(-2.6),PROX1(-2.87),RAC1(+2.13),SLC8A1(+2.95),SPRY2(+2.67),TGFBR2(+2.16),TRPC6(-3.63),TTN(-2.21),TXN(+2.2)
Nervous System Development and Function,Organ Morphology,Organismal Development	Morphology of brain	1.4e-05			61	35	26	BAK1(+2.3),BTG2(+3.83),CACNA2D2(-2.22),CACNB3(-2.56),CACNG8(-2.07),CALB1(+3.0),CASP3(+2.58),CAV1(+4.16),CBLN1(+3.43),CDKN1A(+2.42),CEBPB(+2.02),CHMP4B(+2.07),CKMT1A/CKMT1B(+2.36),CR1L(-2.51),CTSV(-2.37),CYP26A1(-7.89),DAB1(+2.15),EIF4EBP2(+2.42),ENHO(+2.19),FBXO45(+2.04),FGFR1(-2.13),FGFRL1(+2.22),FOXI3(-2.58),FSCN1(+2.66),GMFB(+2.47),HEY1(+3.41),HSPA4(+2.15),HSPG2(-2.12),ID3(+2.05),IL1RAPL1(-3.5…
Cancer,Hematological Disease,Immunological Disease,Organismal Injury and Abnormalities	Recurrent leukemia	1.4e-05			17	16	1	ACTG1(+2.52),FGFR1(-2.13),HPRT1(+2.14),HSP90AA1(+2.01),IDH1(+2.32),PDP1(+2.66),PPP3CA(+2.07),PPP3R1(+2.14),RARA(+2.32),RRM2B(+2.08),STK24(+2.01),TP53(+2.48),TUBA1C(+2.49),TUBB2A(+2.18),TUBB3(+2.05),TUBB4A(+2.14),TUBE1(+2.76)
Cancer,Neurological Disease,Organismal Injury and Abnormalities	Oligoastrocytoma	1.42e-05			8	8	0	GSR(+2.32),IDH1(+2.32),TP53(+2.48),TUBA1C(+2.49),TUBB2A(+2.18),TUBB3(+2.05),TUBB4A(+2.14),TUBE1(+2.76)
Cancer,Endocrine System Disorders,Organismal Injury and Abnormalities,Reproductive System Disease	Stage IIIC-IV serous ovarian cancer	1.42e-05			8	6	2	MUC1(-3.04),MUC16(-5.22),SPP1(+4.22),TUBA1C(+2.49),TUBB2A(+2.18),TUBB3(+2.05),TUBB4A(+2.14),TUBE1(+2.76)
Cancer,Organismal Injury and Abnormalities,Reproductive System Disease	Embryonal carcinoma	1.42e-05			8	7	1	FGFR3(-2.17),HSP90AA1(+2.01),POU5F1(+2.25),TUBA1C(+2.49),TUBB2A(+2.18),TUBB3(+2.05),TUBB4A(+2.14),TUBE1(+2.76)
Cardiovascular System Development and Function,Organ Morphology	Dilation of left ventricle	1.42e-05		-1.1	8	8	0	CAV1(+4.16),CCNA2(+2.63),MARCKSL1(+2.08),MMP9(+3.04),PPP3R1(+2.14),PRDX3(+2.08),RHOA(+2.17),SPP1(+4.22)
Cancer,Endocrine System Disorders,Organismal Injury and Abnormalities,Reproductive System Disease	Stage III serous ovarian adenocarcinoma	1.42e-05			8	6	2	MUC1(-3.04),MUC16(-5.22),SPP1(+4.22),TUBA1C(+2.49),TUBB2A(+2.18),TUBB3(+2.05),TUBB4A(+2.14),TUBE1(+2.76)
Cancer,Gastrointestinal Disease,Organismal Injury and Abnormalities,Respiratory Disease	Squamous cell carcinoma of nasopharynx	1.45e-05			7	7	0	HSP90AA1(+2.01),TP53(+2.48),TUBA1C(+2.49),TUBB2A(+2.18),TUBB3(+2.05),TUBB4A(+2.14),TUBE1(+2.76)
Cancer,Organismal Injury and Abnormalities,Reproductive System Disease	Tubular breast carcinoma	1.45e-05			7	6	1	CYP19A1(-2.43),HSP90AA1(+2.01),TUBA1C(+2.49),TUBB2A(+2.18),TUBB3(+2.05),TUBB4A(+2.14),TUBE1(+2.76)
Cancer,Endocrine System Disorders,Organismal Injury and Abnormalities,Reproductive System Disease	Stage I ovarian cancer	1.48e-05			9	7	2	HSP90AA1(+2.01),MUC1(-3.04),MUC16(-5.22),SPP1(+4.22),TUBA1C(+2.49),TUBB2A(+2.18),TUBB3(+2.05),TUBB4A(+2.14),TUBE1(+2.76)
Cancer,Neurological Disease,Organismal Injury and Abnormalities	Cerebellar neoplasm	1.51e-05		-1.187	25	19	6	BIRC5(+2.55),BTG2(+3.83),CALB1(+3.0),DDX3X(+2.31),FGFR1(-2.13),GSR(+2.32),HSP90AA1(+2.01),HSPG2(-2.12),IDH1(+2.32),LIMK1(+2.13),MMP9(+3.04),MUC16(-5.22),MYC(+3.04),NANOG(+5.16),NPTX1(-5.27),OTX2(-2.44),RARA(+2.32),TP53(+2.48),TTN(-2.21),TUBA1C(+2.49),TUBB2A(+2.18),TUBB3(+2.05),TUBB4A(+2.14),TUBE1(+2.76),WNT3(+4.99)
Cancer,Hematological Disease,Organismal Injury and Abnormalities	Childhood malignant hematological system tumor	1.51e-05			19	17	2	ACTG1(+2.52),BCL6(-3.48),FKBP1A(+2.03),GABRA2(+2.36),GABRA5(+2.1),HPRT1(+2.14),HSP90AA1(+2.01),JUN(+3.01),MYB(-3.73),NQO1(+3.4),PPP3CA(+2.07),PPP3R1(+2.14),RARA(+2.32),TP53(+2.48),TUBA1C(+2.49),TUBB2A(+2.18),TUBB3(+2.05),TUBB4A(+2.14),TUBE1(+2.76)
Cancer,Organismal Injury and Abnormalities	Subcutaneous tumor	1.54e-05			44	29	15	ADRA2A(-5.09),ANGPT1(+3.16),AXIN2(-2.33),CALCRL(-3.11),CAPN6(+2.53),CCN1(+2.92),CLDN11(+2.48),COL13A1(-2.06),COL1A1(-3.03),COL21A1(-2.58),COL6A1(-2.24),COL7A1(-3.04),CYP19A1(-2.43),EIF4EBP1(+2.27),FGFR1(-2.13),FGFR3(-2.17),FKBP1A(+2.03),FOS(+4.1),FTH1(+2.14),GUCY1A2(+2.07),IGFBP5(-3.14),ISOC1(+2.25),JUN(+3.01),LEFTY2(+14.73),MTHFD2(+2.91),MYC(+3.04),NR3C2(-2.02),NR4A1(+2.15),PKIA(+2.16),PLPP1(-2.…
Cancer,Endocrine System Disorders,Organismal Injury and Abnormalities,Reproductive System Disease	Stage II-IV ovarian carcinoma	1.55e-05			11	7	4	FGFR3(-2.17),HSP90AA1(+2.01),MUC1(-3.04),MUC16(-5.22),SLC12A7(-2.34),SPP1(+4.22),TUBA1C(+2.49),TUBB2A(+2.18),TUBB3(+2.05),TUBB4A(+2.14),TUBE1(+2.76)
Cellular Movement	Cell movement of neuroglia	1.57e-05		0.463	17	10	7	CAV1(+4.16),CDC42(+2.38),CLDN11(+2.48),GAS6(-2.16),HMGB1(+2.05),ITGA7(-2.17),LAMA2(-2.56),LRP1(-2.17),MMP9(+3.04),NDN(+2.86),NTN1(-4.04),P2RY1(+2.12),PXN(+2.09),RAC1(+2.13),SEMA3A(+2.77),TNC(-2.73),TNFRSF19(-4.08)
Cancer,Organismal Injury and Abnormalities	Papillary carcinoma	1.62e-05			42	27	15	ASNS(+2.58),ATP1B1(+2.14),CDKN1A(+2.42),CXXC5(+2.25),ETS1(+4.31),FGFR1(-2.13),FGFR3(-2.17),FKBP1A(+2.03),GPX3(+2.46),GSTM5(-4.15),HIST2H2AA3/HIST2H2AA4(+2.4),HMGA1(+2.35),HSP90AA1(+2.01),IDH1(+2.32),IFITM2(+3.42),LRP1(-2.17),LRP2(-6.68),MMP9(+3.04),NAALADL1(-2.32),NDN(+2.86),NUDT10(+2.01),PAMR1(-2.06),PCDHGA12(-2.36),PLPP1(-2.18),RAC1(+2.13),RGPD4 (includes others)(+59.66),S100A11(+2.61),SLC8A1(+…
Cancer,Neurological Disease,Organismal Injury and Abnormalities,Tumor Morphology	Progression of glioma	1.62e-05			10	9	1	BIRC5(+2.55),FGFR1(-2.13),GSR(+2.32),PDGFB(+7.82),TUBA1C(+2.49),TUBB2A(+2.18),TUBB3(+2.05),TUBB4A(+2.14),TUBE1(+2.76),YWHAZ(+2.43)
Drug Metabolism,Protein Synthesis	Metabolism of glutathione	1.62e-05			10	7	3	CTH(+2.05),GGT1(-2.48),GLO1(+2.66),GPX3(+2.46),GSR(+2.32),GSTM1(+17.17),GSTM5(-4.15),GSTT2/GSTT2B(-4.35),IDH1(+2.32),SOD2(+2.03)
Developmental Disorder,Organ Morphology,Organismal Development,Organismal Injury and Abnormalities,Renal and Urological Disease,Renal and Urological System Development and Function	Agenesis of kidney	1.62e-05			10	7	3	DACT1(+8.89),ETV4(+3.49),ETV5(+5.15),FGFRL1(+2.22),FRAS1(-2.35),FREM1(-2.42),RARA(+2.32),SPRY1(+2.54),SPRY2(+2.67),WNT4(-2.21)
Cancer,Gastrointestinal Disease,Organismal Injury and Abnormalities,Respiratory Disease	Oropharyngeal tumor	1.62e-05			10	9	1	BIRC5(+2.55),CACNA2D2(-2.22),HSP90AA1(+2.01),RRM2B(+2.08),TP53(+2.48),TUBA1C(+2.49),TUBB2A(+2.18),TUBB3(+2.05),TUBB4A(+2.14),TUBE1(+2.76)
Free Radical Scavenging,Molecular Transport	Quantity of reactive oxygen species	1.63e-05		-1.239	27	23	4	ADM(+2.35),ANGPT1(+3.16),BIRC5(+2.55),CDKN1A(+2.42),DUSP6(+8.73),FTH1(+2.14),GGT1(-2.48),GLO1(+2.66),GMFB(+2.47),GSR(+2.32),HMGA1(+2.35),HSPA4(+2.15),JUN(+3.01),KCNJ6(+2.56),LOC102724788/PRODH(-2.64),MUC1(-3.04),MYC(+3.04),MYSM1(+2.1),NQO1(+3.4),PFN1(+2.2),PRDX1(+2.2),PRDX3(+2.08),RAC1(+2.13),SOD2(+2.03),STC1(-2.04),TP53(+2.48),TXN(+2.2)
Hereditary Disorder,Organismal Injury and Abnormalities,Skeletal and Muscular Disorders	Hereditary myopathy	1.63e-05		1.131	64	40	24	ACLY(+2.14),ACTG2(+3.2),ADCY5(-2.07),ADCY6(-3.49),AHNAK(-8.15),ANK2(-2.75),ASAH1(+2.13),BMP1(-3.01),CALD1(+2.45),CAP1(+2.12),CAV2(+2.63),CEBPA(+2.28),CES1(-6.02),CHRM2(-2.69),COL1A1(-3.03),COL21A1(-2.58),COL6A1(-2.24),COLEC12(-3.08),CYCS(+2.24),DGUOK(+2.17),ETV1(+2.32),FECH(+2.01),FST(-2.48),GADD45G(-2.34),GARS(+2.45),GNB4(+2.23),GPD1L(+2.19),GYG1(+2.05),GYG2(+2.09),HK1(+2.07),HLA-DRA(+3.09),HLA-…
Neurological Disease,Organismal Injury and Abnormalities	Cerebral disorder	1.67e-05		0.555	46	35	11	ABCA1(-3.97),ACTB(+2.25),ADRA2A(-5.09),CACNB3(-2.56),CASP3(+2.58),CCN1(+2.92),CCT2(+2.04),CDKN1A(+2.42),CEBPA(+2.28),CHRM2(-2.69),COL1A1(-3.03),DAB1(+2.15),DRD4(-2.27),FGFR3(-2.17),FHL3(+2.13),FMN2(+2.22),GABRA2(+2.36),GABRA5(+2.1),GADD45A(+2.88),HPRT1(+2.14),IDH1(+2.32),LMO4(+2.16),LRP1(-2.17),MLF1(+2.0),MMP9(+3.04),MN1(-2.07),MTHFD2(+2.91),OPTN(-2.01),P2RY1(+2.12),PDE4B(+3.78),PFN1(+2.2),PLK2(+…
Cancer,Gastrointestinal Disease,Organismal Injury and Abnormalities	Esophageal carcinoma	1.7e-05			64	33	31	ARC(+5.0),ATF5(+2.35),BCL6(-3.48),BOC(-5.02),CAV1(+4.16),CEBPB(+2.02),COL1A1(-3.03),DAB1(+2.15),DIS3L(+2.02),DOCK4(+2.16),EEF1A2(+2.42),FAM49A(+3.44),FAT3(-2.31),FAT4(-3.31),FGFR3(-2.17),FMN2(+2.22),FREM3(-3.16),FTH1(+2.14),GABRA5(+2.1),GREB1L(-2.86),HK1(+2.07),HMCN1(-3.54),HSP90AA1(+2.01),LRP2(-6.68),MMP9(+3.04),MUC16(-5.22),MUC19(-3.19),MUC4(-2.05),MUC6(-4.48),MYC(+3.04),MYH7B(-2.5),NALCN(-8.92…
Inflammatory Response	Inflammation of absolute anatomical region	1.7e-05		-0.855	116	77	39	ABCA1(-3.97),ACTB(+2.25),ADD2(+2.04),ADM(+2.35),ADRA2A(-5.09),ALCAM(-2.15),ALPP(-7.9),ANGPT1(+3.16),ANXA3(+3.02),ASNS(+2.58),ATP1B1(+2.14),BAK1(+2.3),BCL6(-3.48),BIRC5(+2.55),BTLA(-3.71),CALCRL(-3.11),CARD11(+2.3),CASP3(+2.58),CAV1(+4.16),CCN1(+2.92),CDKN1A(+2.42),CEBPA(+2.28),CEBPB(+2.02),CHCHD2(+46.2),CHRM2(-2.69),CISH(+2.9),CKMT1A/CKMT1B(+2.36),COL1A1(-3.03),COTL1(+2.16),CR1L(-2.51),CTSV(-2.37…
Connective Tissue Development and Function,Tissue Development	Growth of connective tissue	1.71e-05		0.132	71	56	15	ACTB(+2.25),ADM(+2.35),APLN(-2.19),CAV1(+4.16),CCDC80(+2.04),CCN1(+2.92),CCNA2(+2.63),CD83(+2.01),CDC42(+2.38),CDK3(-2.4),CDKN1A(+2.42),CEBPA(+2.28),CEBPB(+2.02),COL1A1(-3.03),CTSV(-2.37),EIF4EBP1(+2.27),ERRFI1(+3.27),FGF13(+2.21),FGF19(+2.41),FGFR1(-2.13),FGFR3(-2.17),FOS(+4.1),FOSL1(+2.64),FRMD6(+2.04),FST(-2.48),FTH1(+2.14),GADD45A(+2.88),GAS6(-2.16),GGT1(-2.48),GNPNAT1(+2.51),HMGA1(+2.35),IDH…
Organismal Injury and Abnormalities,Reproductive System Development and Function,Reproductive System Disease	Abnormal morphology of reproductive system	1.71e-05			59	38	21	ABCA1(-3.97),ADM(+2.35),AFAP1(+2.01),ALKBH5(+2.36),BAK1(+2.3),CALCRL(-3.11),CASP3(+2.58),CAV1(+4.16),CDKN1A(+2.42),CEBPB(+2.02),CR1L(-2.51),CUZD1(-17.91),CYP19A1(-2.43),CYP26A1(-7.89),DACT1(+8.89),DDX3X(+2.31),ENPP2(-2.23),ERRFI1(+3.27),ETV5(+5.15),FGFRL1(+2.22),FKBP1A(+2.03),FKBP4(+2.72),FMN2(+2.22),FOS(+4.1),GADD45G(-2.34),GGT1(-2.48),GPC3(-2.16),GPR3(+2.43),HMGA1(+2.35),HSP90AA1(+2.01),HSPA4(+…
Cancer,Hematological Disease,Immunological Disease,Organismal Injury and Abnormalities	Acute lymphoblastic leukemia	1.71e-05			38	32	6	ACTG1(+2.52),ATP11A(-2.16),ATP1B1(+2.14),BCL6(-3.48),CACNB3(-2.56),CDKN1A(+2.42),DAB1(+2.15),FGFR1(-2.13),FKBP1A(+2.03),FMN2(+2.22),GADD45A(+2.88),GADD45G(-2.34),GSTM1(+17.17),HPRT1(+2.14),IDH1(+2.32),MYB(-3.73),MYC(+3.04),NQO1(+3.4),PDE4B(+3.78),PPP3CA(+2.07),PPP3R1(+2.14),PSMD1(+2.05),PSMD10(+2.92),RHOA(+2.17),RHOB(+2.31),RND3(+3.51),RRM2B(+2.08),SH2B3(+2.16),STK24(+2.01),STOX2(+3.25),TGFBR2(+2…
Cancer,Organismal Injury and Abnormalities	Pediatric neoplasm	1.71e-05			22	19	3	ACTG1(+2.52),BCL6(-3.48),BIRC5(+2.55),FGFR1(-2.13),FKBP1A(+2.03),GABRA2(+2.36),GABRA5(+2.1),HPRT1(+2.14),HSP90AA1(+2.01),JUN(+3.01),LIMK1(+2.13),MYB(-3.73),NQO1(+3.4),PPP3CA(+2.07),PPP3R1(+2.14),RARA(+2.32),TP53(+2.48),TUBA1C(+2.49),TUBB2A(+2.18),TUBB3(+2.05),TUBB4A(+2.14),TUBE1(+2.76)
Cell Morphology,Cellular Assembly and Organization,Cellular Development,Cellular Function and Maintenance,Cellular Growth and Proliferation,Nervous System Development and Function,Organismal Development,Tissue Development	Axonogenesis	1.75e-05		-0.419	31	21	10	ACTB(+2.25),AGRN(-2.19),ANGPT1(+3.16),B4GALT6(+2.14),CASP3(+2.58),CDC42(+2.38),DAB1(+2.15),ETV4(+3.49),FGF13(+2.21),FOS(+4.1),HSP90AA1(+2.01),IL11RA(-2.27),JUN(+3.01),KCNJ2(+3.09),LIMK1(+2.13),LRP1(-2.17),MAP2(-2.38),NDN(+2.86),NFIB(-2.17),NTN1(-4.04),PRKCI(+2.13),RAC1(+2.13),RHOA(+2.17),SEMA3A(+2.77),SEMA4A(-2.04),SKIL(+2.85),SLITRK6(-29.96),SMN1/SMN2(-2.62),THY1(+3.07),TP53(+2.48),WNT5A(-2.42)
Cancer,Organismal Injury and Abnormalities,Reproductive System Disease	Breast adenocarcinoma	1.77e-05			50	34	16	AXIN2(-2.33),BCL6(-3.48),BIRC5(+2.55),BNIPL(-2.86),CCDC180(-2.23),CCN1(+2.92),CDKN1A(+2.42),CES1(-6.02),CPXM2(-2.75),CYP19A1(-2.43),DACT1(+8.89),DOCK4(+2.16),ECM1(-3.09),EIF1AX(+2.71),FGFR1(-2.13),FGFR3(-2.17),FKBP1A(+2.03),FMN2(+2.22),FOS(+4.1),FOSL1(+2.64),GABRA5(+2.1),GSPT1(+2.13),HSP90AA1(+2.01),IDH1(+2.32),IER3(+5.63),MAP3K1(+2.01),MMP9(+3.04),MT1X(+2.28),MYC(+3.04),NFE2L3(+2.83),NID2(-2.45)…
Neurological Disease,Organismal Injury and Abnormalities	Seizure disorder	1.78e-05		-0.814	59	45	14	ADM(+2.35),ANOS1(+3.18),ARC(+5.0),ASAH1(+2.13),ATP6V1A(+2.2),BAK1(+2.3),CACNA2D2(-2.22),CALCRL(-3.11),CCN1(+2.92),CD83(+2.01),CDKN1A(+2.42),CNRIP1(+2.95),CYYR1(+2.16),DEPP1(-2.85),DUSP5(+7.36),DUSP6(+8.73),EEF1A2(+2.42),ENC1(+3.96),ERRFI1(+3.27),FGF13(+2.21),FKBP1A(+2.03),FOS(+4.1),GABRA2(+2.36),GABRA5(+2.1),GADD45A(+2.88),GADD45B(+2.89),GADD45G(-2.34),HMGB1(+2.05),HTR1D(-7.6),HTR7(+3.03),IER2(+2…
Cell Cycle	Arrest in mitosis of colorectal cancer cell lines	1.79e-05			4	4	0	BIRC5(+2.55),CDKN1A(+2.42),MAD2L1(+2.12),TP53(+2.48)
Cancer,Organismal Injury and Abnormalities	ALK fusion positive cancer	1.82e-05			13	11	2	CEBPB(+2.02),HMGB1(+2.05),HSP90AA1(+2.01),JUN(+3.01),LINC-ROR(-2.46),MMP9(+3.04),MUC1(-3.04),TP53(+2.48),TUBA1C(+2.49),TUBB2A(+2.18),TUBB3(+2.05),TUBB4A(+2.14),TUBE1(+2.76)
Organismal Injury and Abnormalities	Wound	1.84e-05		0.626	30	21	9	ADM(+2.35),ANGPT1(+3.16),CAV1(+4.16),CNN2(+2.67),COL1A1(-3.03),CR1L(-2.51),ETS1(+4.31),FAAH(-2.01),FGFR1(-2.13),FST(-2.48),GADD45A(+2.88),HMGB1(+2.05),HTR7(+3.03),IGFBP5(-3.14),IL6R(+2.57),JDP2(+2.21),MAP3K1(+2.01),MMP9(+3.04),MYB(-3.73),MYC(+3.04),PDGFB(+7.82),PPM1A(+2.13),PPP3R1(+2.14),RAC1(+2.13),SCNN1G(-5.9),SOD2(+2.03),SPP1(+4.22),TGFA(+2.4),TP53(+2.48),WNT5A(-2.42)
Cell Cycle	G2/M phase transition	1.87e-05		-0.277	24	22	2	ARPP19(+2.22),ATF5(+2.35),CCNA2(+2.63),CDK14(+2.9),CDKN1A(+2.42),CEBPA(+2.28),GADD45A(+2.88),GADD45B(+2.89),GADD45G(-2.34),HMGA1(+2.35),HSP90AA1(+2.01),MAD2L1(+2.12),MAPRE1(+2.04),MYC(+3.04),NEK2(+2.48),OPTN(-2.01),PPP1CB(+2.36),RAC1(+2.13),RRM2B(+2.08),TGFBR2(+2.16),TP53(+2.48),TUBB(+2.15),TUBB4A(+2.14),YWHAG(+2.2)
Cancer,Connective Tissue Disorders,Organismal Injury and Abnormalities	Metastatic osteosarcoma	1.87e-05			11	8	3	FGFR1(-2.13),FGFR3(-2.17),FKBP1A(+2.03),HSP90AA1(+2.01),IL11RA(-2.27),MMP9(+3.04),TUBA1C(+2.49),TUBB2A(+2.18),TUBB3(+2.05),TUBB4A(+2.14),TUBE1(+2.76)
Cancer,Organismal Injury and Abnormalities	Primary solid tumor	1.88e-05			47	32	15	ADAM19(+2.33),ALPP(-7.9),ANGPT1(+3.16),BCL6(-3.48),BIRC5(+2.55),CALD1(+2.45),CARD11(+2.3),CCN1(+2.92),CDK5RAP3(-2.12),CEBPA(+2.28),CYP19A1(-2.43),CYP26A1(-7.89),ETV1(+2.32),FGFR1(-2.13),FGFR3(-2.17),FKBP1A(+2.03),GOT2(+2.25),GSR(+2.32),HMGA1(+2.35),HSP90AA1(+2.01),IGFBP3(-2.42),IL17RB(-2.03),ILF2(+2.18),JUN(+3.01),LAMB2(-2.2),LRP2(-6.68),MTHFD2(+2.91),MUC1(-3.04),MUC16(-5.22),MYC(+3.04),NANOG(+5.…
Cancer,Organismal Injury and Abnormalities,Renal and Urological Disease	Upper urinary tract urothelial cancer	1.89e-05			9	7	2	FGFR1(-2.13),FGFR3(-2.17),HSP90AA1(+2.01),TP53(+2.48),TUBA1C(+2.49),TUBB2A(+2.18),TUBB3(+2.05),TUBB4A(+2.14),TUBE1(+2.76)
Cancer,Organismal Injury and Abnormalities,Reproductive System Disease	Grade 3 breast carcinoma	1.91e-05			8	7	1	CYP19A1(-2.43),FKBP1A(+2.03),FSCN1(+2.66),TUBA1C(+2.49),TUBB2A(+2.18),TUBB3(+2.05),TUBB4A(+2.14),TUBE1(+2.76)
Cancer,Gastrointestinal Disease,Organismal Injury and Abnormalities	Colon carcinoma	1.94e-05		0.152	334	177	157	ABCE1(+2.14),ABHD4(+3.54),ACBD6(-2.65),ACLY(+2.14),ACOT7(+2.21),ACTG1(+2.52),ADAM19(+2.33),ADCY5(-2.07),ADD2(+2.04),ADM(+2.35),AFAP1(+2.01),AGAP5 (includes others)(+7.56),AGRN(-2.19),ALDH1A3(+2.38),AMOTL1(+2.45),ANGPT1(+3.16),ANK2(-2.75),ANO9(-2.59),ARC(+5.0),ARMT1(+2.17),ASAH1(+2.13),ASMTL-AS1(-2.43),ASNS(+2.58),ASNSD1(+2.04),ATP10B(+3.56),ATP11A(-2.16),AUTS2(-2.28),AXIN2(-2.33),BCL6(-3.48),BEX1…
Cell Cycle	G2/M phase	1.95e-05		0.92	35	28	7	ARPP19(+2.22),ATF5(+2.35),BIRC5(+2.55),CCNA2(+2.63),CDK14(+2.9),CDK5RAP3(-2.12),CDKN1A(+2.42),CEBPA(+2.28),GADD45A(+2.88),GADD45B(+2.89),GADD45G(-2.34),HMGA1(+2.35),HSP90AA1(+2.01),IER3(+5.63),IGFBP5(-3.14),JUN(+3.01),LIMK1(+2.13),LMO4(+2.16),MAD2L1(+2.12),MAPRE1(+2.04),MLXIPL(-2.29),MUC16(-5.22),MYB(-3.73),MYC(+3.04),NEK2(+2.48),OPTN(-2.01),PPM1A(+2.13),PPP1CB(+2.36),RAC1(+2.13),RRM2B(+2.08),TGF…
Cellular Development,Cellular Growth and Proliferation,Organ Development,Skeletal and Muscular System Development and Function,Tissue Development	Proliferation of smooth muscle cells	1.95e-05		1.501	35	25	10	ADM(+2.35),BIRC5(+2.55),CALCRL(-3.11),CAV1(+4.16),CDKN1A(+2.42),COL1A1(-3.03),FOS(+4.1),HMGB1(+2.05),ID3(+2.05),IGFBP3(-2.42),IGFBP5(-3.14),IL6R(+2.57),JUN(+3.01),LRP1(-2.17),MMP9(+3.04),MYB(-3.73),MYC(+3.04),MYOCD(+3.46),NQO1(+3.4),NQO2(+2.84),NR4A1(+2.15),PDGFB(+7.82),RAB5A(+2.39),RAC1(+2.13),RBPJ(+2.23),RHOA(+2.17),SMPD3(-2.11),SOCS1(+2.9),SPP1(+4.22),TGFBR2(+2.16),TNC(-2.73),TP53(+2.48),TRPC6…
Cancer,Organismal Injury and Abnormalities,Renal and Urological Disease	Bladder carcinoma	1.96e-05			106	54	52	ACTB(+2.25),ADAM19(+2.33),ADCY6(-3.49),AHNAK(-8.15),AMIGO2(+3.05),ANKRD12(-2.25),ANKRD40(+2.1),ASMTL-AS1(-2.43),AUTS2(-2.28),AXIN2(-2.33),BIRC5(+2.55),BMP1(-3.01),CACNA2D2(-2.22),CALD1(+2.45),CAP1(+2.12),CAPN6(+2.53),CARD11(+2.3),CCDC40(-2.0),CDKN1A(+2.42),CNTNAP3(-3.75),COL7A1(-3.04),CRELD1(-2.1),DACT1(+8.89),DIAPH2(+2.26),ECM1(-3.09),EME2(-2.15),FEZ1(-2.0),FGFR1(-2.13),FGFR3(-2.17),FGFRL1(+2.22…
Cancer,Organismal Injury and Abnormalities	Genitourinary adenocarcinoma	1.96e-05		-0.211	444	241	203	ABCA1(-3.97),ABCE1(+2.14),ACLY(+2.14),ACOT7(+2.21),ACSL1(+2.63),ACTG1(+2.52),ACTG2(+3.2),ACTR2(+2.8),ADAM19(+2.33),ADCY6(-3.49),ADD2(+2.04),ADM(+2.35),ADRA2A(-5.09),AGAP5 (includes others)(+7.56),AHNAK(-8.15),ALPP(-7.9),AMOTL1(+2.45),ANGPT1(+3.16),ANK2(-2.75),ANKRD12(-2.25),ANO9(-2.59),ANP32E(+2.43),ANXA3(+3.02),ARCN1(+2.26),ARHGAP19(+2.0),ARMT1(+2.17),ASNS(+2.58),ATP10B(+3.56),ATP11A(-2.16),AXIN…
Cell Cycle	Interphase of tumor cell lines	1.97e-05	Increased	2.526	49	42	7	ATF5(+2.35),BIRC5(+2.55),BTG2(+3.83),CBX1(+2.0),CCN1(+2.92),CCNA2(+2.63),CDC42(+2.38),CDK5RAP3(-2.12),CDKN1A(+2.42),CDKN3(+2.19),CEBPA(+2.28),CEBPB(+2.02),CES1(-6.02),DESI2(+2.04),ETS1(+4.31),FGFR1(-2.13),GADD45A(+2.88),GSPT1(+2.13),HMGA1(+2.35),ID3(+2.05),IGFBP5(-3.14),JUN(+3.01),KLF10(+2.01),LIMK1(+2.13),LMO4(+2.16),MAD2L1(+2.12),MAP2K3(+2.26),MLXIPL(-2.29),MMP9(+3.04),MUC16(-5.22),MYB(-3.73),M…

## Sheet: Network
Rank	Top Diseases and Functions	Score	N	Pos	Neg	Molecules in Network
1	Cellular Assembly and Organization, Cellular Movement, Skeletal and Muscular System Development and Function	44	32	21	11	ACTG1(+2.52),AP3M1(+2.05),ARCN1(+2.26),C/EBP,CALD1(+2.45),COPRS(+2.05),FAM126A(+2.33),FEZ1(-2.0),FHL3(+2.13),HIST1H2BK(+2.3),HIST1H3D(+3.18),HIST4H4(+2.25),IFFO2(+3.65),LASP1(+2.24),LSM10(+2.17),MAGEL2(+4.3),NDN(+2.86),OLFML3(-2.31),P-TEFb,PABPC4L(+2.65),PLEKHG4B(-2.6),PXN(+2.09),RNU1-2(-2.01),RNU1-27P(-2.01),RNU1-4(-2.01),RNU5A-1(-2.87),RNU5B-1(-3.81),RNU5D-1(-3.42),RNU5E-1(-3.33),RNVU1-7(-2.87)…
2	Cell Death and Survival, Cellular Development, Developmental Disorder	42	31	24	7	AMOTL1(+2.45),CMAS(+3.01),CNRIP1(+2.95),CORO2A(+2.77),DYNLL2(+2.02),Ecm,FAAH(-2.01),Focal adhesion kinase,GADD45B(+2.89),GATAD2A(+2.04),GOLGA6A (includes others)(+2.21),growth factor,HNRNPAB(+2.05),ID3(+2.05),KAT7(+2.56),LIMCH1(-2.77),LIN7C(+2.36),MIS18A(+2.1),NANOG(+5.16),Notch,PLCH1(+2.12),POU5F1(+2.25),RBBP7(+2.75),SALL3(-2.66),SKIDA1(-4.49),SOX4(+3.48),TEAD1(+2.3),TEAD4(+2.31),TFCP2L1(+3.24),…
3	Cancer, Gastrointestinal Disease, Hepatic System Disease	42	31	24	7	ACTB(+2.25),ACTR2(+2.8),C17orf51(+2.75),CCT2(+2.04),CHMP4B(+2.07),CLIC1(+2.26),CRELD1(-2.1),DNA-PK,DNAJC15(-2.03),ERRFI1(+3.27),HSP,Hsp90,HSP90AA1(+2.01),HSPE1(+2.06),IL12 (family),KLHL34(-3.41),KPNA6(+2.0),KRT8(+2.17),LGALS3BP(-2.55),MAP3K1(+2.01),MLF1(+2.0),NXT2(+3.93),PPP6C(+2.18),PRDX1(+2.2),RGPD4 (includes others)(+59.66),SUMO2(+2.02),TBL1Y(-6.24),TTN(-2.21),TUBB(+2.15),UAP1(+2.16),UBASH3B(+…
4	Drug Metabolism, Neurological Disease, RNA Post-Transcriptional Modification	38	29	22	7	14-3-3,14-3-3(β,γ,θ,η,ζ),ASNS(+2.58),C1orf21(-2.71),Calmodulin,creatine kinase,DDX3Y(-235.22),FBL(+2.19),FKBP4(+2.72),G3BP1(+2.08),GARS(+2.45),GMPS(+2.31),HSPA4(+2.15),LSM3(+2.07),NAP1L3(+3.86),NME1(+2.08),PA2G4(+2.19),PFK,PTBP3(+2.66),PTGES3(+2.55),PTP4A1(+2.32),RBM7(+2.21),RNF152(+2.19),RNF182(+2.27),SEZ6(-3.02),SF3A1(+2.09),SMN1/SMN2(-2.62),SNRPD1(+2.01),TMPRSS2(-3.61),TRPM3(-2.41),tubulin,TXL…
5	Connective Tissue Disorders, Developmental Disorder, Gastrointestinal Disease	35	28	20	8	ABCE1(+2.14),ANK2(-2.75),ARL2BP(+2.13),ATP6AP1L(-3.04),ATP6V1A(+2.2),BZW1(+2.68),CMYA5(-2.76),CPNE3(+2.23),Diap,Ephb,ETF1(+2.1),GABA-A receptor,GID8(+2.21),GSPT1(+2.13),HES3(-4.96),HIST2H2BF(+2.96),IQSEC2(+4.81),ISCA1(+2.29),MFGE8(-2.18),NALCN(-8.92),NCK,NDUFAF4(+2.33),PIP5K,RAC1(+2.13),RCC2(+2.08),RP2(+2.64),RTRAF(+2.25),SCN1A(+2.66),SDHD(+2.34),SH3BP1(+2.08),SRP9(+2.39),succinate dehydrogenase,…
6	Cancer, Hematological Disease, Organismal Injury and Abnormalities	33	27	18	9	ABHD4(+3.54),ANXA3(+3.02),BOC(-5.02),CA11(-2.32),Cebp,CISD1(+2.04),CKMT1A/CKMT1B(+2.36),CLC(+16.97),COP I,COQ3(+2.56),ENPP2(-2.23),FAM83D(+2.01),GNA14(+6.2),GPD1L(+2.19),Hedgehog,IGDCC4(-2.36),INMT(-2.85),LHX5(-7.19),LYPLA1(+2.08),lysophospholipase,MN1(-2.07),MRPL2(+2.22),MRPL37(+2.02),PAFAH1B2(+2.25),Patched,PDP1(+2.66),PLEKHF1(+2.1),QDPR(+2.26),SNHG5(-2.38),SOX2-OCT4-NANOG,TP53(+2.48),TWIST,UBI…
7	Cellular Development, Embryonic Development, Organismal Development	33	27	15	12	AHNAK(-8.15),Alp,ALPG(-9.35),ALPP(-7.9),ARMH4(-2.11),BMP,BMP1(-3.01),CER1(+5.69),Collagen type V,DLL1(-3.71),EID2(+2.46),ERH(+2.47),IPMK(+2.25),JUN(+3.01),LFNG(-2.33),MICOS10-NBL1/NBL1(+2.21),NCS1(+2.31),NODAL(+4.41),PCDH11Y(-20.12),PCOLCE2(-2.02),PLEKHF2(+2.06),PYCR2(+3.01),Rab5,Rho gdi,RNF187(+2.35),Smad,SOX2-OCT4,SOX8(+3.71),SRY(-5.8),SS18(+2.02),SUMO,TNFRSF19(-4.08),TSC22D3(+2.83),UTF1(+2.39)…
8	Endocrine System Disorders, Neurological Disease, Organismal Injury and Abnormalities	33	27	16	11	ANOS1(+3.18),CPXM2(-2.75),DUSP6(+8.73),ETV1(+2.32),ETV4(+3.49),ETV5(+5.15),FAM72C/FAM72D(+2.52),Fgf,FGF13(+2.21),FGF19(+2.41),FGFR3(-2.17),GABA receptor,GABRA5(+2.1),GTPase,IER2(+2.11),LMO4(+2.16),Mapk,Mek,Ngf,NNAT(-4.5),OTX2(-2.44),PLA2,PLPP3(-2.06),PROM2(-2.02),Raf,RASA4(-2.05),SEMA5B(-2.81),SGSM2(-2.07),SH2B3(+2.16),SLC16A8(-3.15),SP8(-3.87),SPRY1(+2.54),SPRY2(+2.67),SPRY4(+4.12),UNG(+2.19)
9	Cellular Movement, Hematological System Development and Function, RNA Damage and Repair	31	26	23	3	60S ribosomal subunit,ANP32E(+2.43),C12orf75(+2.32),CNN2(+2.67),ERK,FOPNL(+2.04),FYTTD1(+2.06),HIST1H2AD(+2.12),HIST1H2BC(+3.49),HIST2H3A(+2.37),ITPRIPL2(+2.52),LDH (family),LDHD(-3.99),MAGOH(+2.07),MRFAP1(+2.35),MRGBP(+2.04),MUC6(-4.48),Npm,NPM3(+2.02),PLCL2(-3.02),RhoGap,RPL17(+2.05),RPL22L1(+3.26),RPL29(+2.06),RPL32(+2.09),RPL36AL(+2.06),S100,S100A11(+2.61),SLX1A/SLX1B(+2.93),SPIN1(+2.02),TCF,…
10	Amino Acid Metabolism, Gene Expression, Small Molecule Biochemistry	31	26	19	7	AK4(+3.42),C12orf49(+2.02),CDK2-CyclinE,CEACAM,DCTPP1(+2.44),Enolase,FECH(+2.01),GGT1(-2.48),GLRX5(+2.24),HIGD1A(+2.97),HMG CoA synthase,IRX3(-3.27),Keratin II, 6,MIRLET7,MOB4(+2.5),MYC(+3.04),MYCT1(-3.06),NDPK,NOCT(+2.02),NRXN3(-2.13),PAICS(+2.15),PEG10(+2.56),PNCK(-3.49),PSAT1(+2.78),PSMD,PSMD10(+2.92),PSMD12(+2.38),pyruvate dehydrogenase,RBMS2(+2.37),RRM2B(+2.08),SDHAF3(+2.29),SEMA4A(-2.04),TR…
11	Cellular Development, Cellular Function and Maintenance, Cellular Growth and Proliferation	31	26	17	9	ACSL1(+2.63),Angiotensin II receptor type 1,Arf,ARF1(+2.23),ARF4(+2.39),C4BP,CDK5RAP3(-2.12),ECM1(-3.09),EGLN,ENHO(+2.19),FTH1(+2.14),FTL(+2.07),HIST1H2AG(+2.58),HMGB3(+2.23),HMGCS1(+2.41),HPRT1(+2.14),Insulin,Irp,KARS(+2.18),MIR124,MOAP1(+2.06),NR3C2(-2.02),PLIN4(-2.3),PNMA2(+2.98),PRC2,PRR13(+2.15),SDCBP(+2.21),SELENOP(-2.41),SPAG4(-2.28),STC1(-2.04),TH2 Cytokine,TRPM2(+2.68),UPK3B(-3.28),XIST(…
12	Cell Cycle, Cell Morphology, DNA Replication, Recombination, and Repair	30	25	15	10	ALDH,ALDH3B1(-2.77),ANKRD40(+2.1),CDK4/6,CDKN1A(+2.42),Ctbp,DNAH1(-2.42),EBF4(-3.51),FBN3(-2.3),FMN2(+2.22),H2AFZ(+2.27),HIST1H2BD(+2.72),HIST1H2BJ(+3.46),HIST1H4C(+2.22),HIST1H4H(+3.32),HIST1H4J(+2.17),HIST2H2AA3/HIST2H2AA4(+2.4),HIST2H2AB(+2.41),Importin alpha,Importin beta,ITGA7(-2.17),LAMA2(-2.56),LAMA5(-2.42),LAMB2(-2.2),Laminin (family),Laminin1,MSI2(-2.15),MYOCD(+3.46),PARL(+2.19),PARVA(+2…
13	Cancer, Endocrine System Disorders, Organismal Injury and Abnormalities	30	25	21	4	Alpha tubulin,BDNF-AS(-2.63),CAB39(+2.05),CASP3(+2.58),CBX1(+2.0),CCDC180(-2.23),Dynein,EIF4A,Eif4g,FBXO45(+2.04),Gamma tubulin,HEY1(+3.41),Igh (family),LIMK1(+2.13),Lysosomal Protease,mediator,NUCKS1(+2.23),PFDN2(+2.19),PRPS1(+2.33),PRPS2(+2.13),Ribosomal 40s subunit,RPS14(+2.32),RPS27L(+2.16),RPS4X(+2.0),RPS4Y1(-82.78),SHANK1(-2.34),STK26(+3.1),TIPRL(+2.31),TUBA1B(+2.24),TUBB2A(+2.18),TUBB3(+2.…
14	Cell Signaling, Cellular Assembly and Organization, Cellular Function and Maintenance	30	25	15	10	Adaptor protein 2,ADGRF3(-2.11),CALCRL(-3.11),Caveolin,CHRM2(-2.69),Clathrin,DRD4(-2.27),Dynamin,FZD8(-2.11),GOLPH3L(+2.7),Gpcr,GPR3(+2.43),GPR78(-2.11),GPRC5C(-2.28),GRM6(-4.86),HCCS(+2.13),HTR1D(-7.6),HTR7(+3.03),OPTN(-2.01),P2RY1(+2.12),phospholipase,Pik3r,protein phosphatase,RAB,Rab11,RAB11A(+2.14),RAB1A(+2.17),RAB2A(+2.01),RAB5A(+2.39),RAB6A(+2.13),RAB7A(+2.08),SYNC(+4.25),TMEM63A(+2.55),VAM…
15	Cardiovascular Disease, Cardiovascular System Development and Function, Developmental Disorder	28	24	16	8	ARHGEF25(-2.7),BAMBI(+2.39),BEX1(+2.53),CBR3(+4.46),DGUOK(+2.17),DPYSL5(+2.45),FBXL16(+2.25),GCNT1(-2.33),Glucocorticoid-GCR,GPC3(-2.16),HIST1H2BL(+3.53),HPCAL4(+4.2),IAP,Lefty,LEFTY1(+20.02),LEFTY2(+14.73),NFkB (complex),PILRB(-2.05),PMEPA1(+3.31),PPARα-RXRα,R-Smad,RAB3C(+2.23),SAR1A(+2.25),SEC24D(+2.01),SLC12A7(-2.34),Smad2/3,Smad2/3-Smad4,SMOOTH MUSCLE ACTIN,ST3GAL1(+2.55),Stat3-Stat3,SYT6(-2.…
16	Cancer, Cell Cycle, Protein Synthesis	28	24	17	7	ALKBH5(+2.36),Ap1,ATPase,CAV1(+4.16),CBR1(+3.54),CEBPA(+2.28),CG,Creb,CXorf56(+2.19),DDX3X(+2.31),EEF1A2(+2.42),eIF,EIF1AX(+2.71),EIF1AY(-18.02),EIF2S3(+2.28),FCF1(+2.12),Fibrinogen,IGFBP3(-2.42),Mmp,MRPS6(+3.35),MYB(-3.73),MYH14(-6.11),NIFK(+2.47),P glycoprotein,RAB5C(+2.19),Rnr,SKIL(+2.85),SUMO1(+2.5),THSD7A(-2.74),TMPRSS11A(+4.22),TOX3(-2.15),trypsin,TSPAN13(+2.17),Ubiquitin,ZNF560(-16.37)
17	Cancer, Carbohydrate Metabolism, Post-Translational Modification	26	23	19	4	ACLY(+2.14),AGRN(-2.19),alcohol group acceptor phosphotransferase,Calcineurin B,Ck2,DUSP5(+7.36),EIF4EBP1(+2.27),GOLGA7(+2.14),GYG1(+2.05),GYG2(+2.09),Histone H1,INPP5F(-3.81),MAP2(-2.38),MTMR6(+2.56),NEK2(+2.48),NUDT11(+2.23),NUDT15(+2.52),NUDT4(+2.59),p70 S6k,Pdgf (complex),PFN1(+2.2),phosphatase,PP1/PP2A,Pp1c,PP2A,PPP1CB(+2.36),PPP1CC(+2.22),PPP1R16B(+2.84),PPP2R2B(+2.14),Rac,RNA polymerase I,…
18	Cardiovascular System Development and Function, Cell Morphology, Cellular Development	26	23	15	8	ADAMTS17(-2.35),ARPP19(+2.22),BCL6(-3.48),CEBPB(+2.02),ECEL1(-2.92),EIF5A(+2.45),ETS1(+4.31),FAM49A(+3.44),FGFR1(-2.13),GABRA2(+2.36),GADD45A(+2.88),GNPDA1(+2.2),GNRH,HISTONE,Histone h3,Histone h4,IDH1(+2.32),Ige,IKK (complex),IL12 (complex),Immunoglobulin,Metalloprotease,MYSM1(+2.1),NOMO1 (includes others)(-2.32),PCDHA8(-2.1),RBPJ(+2.23),RIDA(+2.06),RNA polymerase II,SMOC2(-5.01),SNORD118(-3.54)…
19	Cardiovascular System Development and Function, Organismal Development, Tissue Development	24	22	9	13	ADCY6(-3.49),Alpha Actinin,CCN1(+2.92),COL6A1(-2.24),Collagen type I (complex),Collagen type II,Collagen type III,Collagen type IV,Collagen(s),CR1L(-2.51),CXXC5(+2.25),DDAH1(+2.7),FAT3(-2.31),Fibrin,FRAS1(-2.35),FREM1(-2.42),gelatinase,HSPG2(-2.12),Integrin alpha V beta 5,IRX1(-18.0),ITGB5(+2.49),JDP2(+2.21),Laminin (complex),LMF1(+2.07),LOXL2(-2.0),P38 MAPK,Pdgf Ab,PDGFB(+7.82),TCHP(+2.21),Throm…
20	Cell Cycle, Cellular Assembly and Organization, DNA Replication, Recombination, and Repair	24	22	14	8	APC (complex),BHLHE41(+2.9),C5orf22(+2.09),CCNA2(+2.63),Cdc2,CDC26(+2.22),Cdk,CDK14(+2.9),CDK3(-2.4),CDKN3(+2.19),CKS2(+3.17),Cyclin A,Cyclin B,Cyclin D,Cyclin E,CYYR1(+2.16),DIS3L(+2.02),E2f,FAM118A(-2.01),FRMD6(+2.04),GADD45,GADD45G(-2.34),Gcn5l,KCNQ1OT1(-2.17),MAD2L1(+2.12),MOB1A(+2.05),NID2(-2.45),PKDCC(-4.3),RASSF4(-2.27),Rb,SHISA2(+4.19),TMEM158(-2.11),Top2,Vegf,WARS(+2.04)
21	Cancer, Infectious Diseases, Organismal Injury and Abnormalities	24	22	14	8	ADA2(+3.24),ADAM19(+2.33),APOBEC3B(-6.81),AUTS2(-2.28),BNC2(-2.02),Cbp/p300,COLEC12(-3.08),EIF4EBP2(+2.42),GAS6(-2.16),HLA-DR,HLA-DRB1(+4.14),HNRNPH2(+2.12),Holo RNA polymerase II,IFITM2(+3.42),Ifn,IFN alpha/beta,IFN Beta,Ifn gamma,IFN type 1,Ifnar,Interferon alpha,IRF,IRF6(+2.07),MHC Class II (complex),MMP9(+3.04),NFE2L3(+2.83),PCDHA3(-2.73),PCDHA6(-6.07),POLR2J2/POLR2J3(-2.51),POLR2K(+2.23),TAF…
22	Embryonic Development, Hair and Skin Development and Function, Skeletal and Muscular System Development and Function	22	21	10	11	Alpha catenin,amylase,APC/APC2,AXIN2(-2.33),CLDN11(+2.48),COL1A1(-3.03),collagen type i (family),CTSV(-2.37),Frizzled,FSH,FST(-2.48),Growth hormone,Gsk3,HIST1H1D(+3.55),IGFBP5(-3.14),IGSF11(-3.31),Integrin,KLF10(+2.01),MAPRE2(+2.13),NTN1(-4.04),PLA2R1(-2.53),PLK2(+3.71),POTEE/POTEF(-9.39),RAB33B(+2.0),S100A10(+2.58),serotonin receptor,SMAD7(+9.69),TCF/LEF,Tgf beta,TGFBR,TGFBR2(+2.16),TNFRSF11A(-2…
23	Post-Translational Modification, Protein Synthesis, Protein Trafficking	22	21	10	11	ABCC5,ANKRD36B(-2.58),CDCA2,CNTNAP3(-3.75),CSMD3,FAM9B,FBXO6,GAPDH,GSTM1(+17.17),HIST1H1A(+4.43),HIST1H3J(+2.8),HIST2H2BE(+2.57),levodopa,MYO15B(-2.65),MYORG(+2.07),NCL,NEBL(-2.08),NUP85,NUPR1,OSER1(+2.02),PGPEP1(+2.14),RHBDL3(-3.95),RPL19,SIAE,SNORA5A(-3.22),SNORA8(-2.95),SNORD3A(-2.03),SPOCK3(-3.9),THG1L,TMEM106C(+2.76),TMEM132C(+3.48),TP53(+2.48),UNC13C,VWDE(-3.06),ZNF737(-4.78)
24	Drug Metabolism, Glutathione Depletion In Liver, Protein Synthesis	21	20	15	5	7S NGF,APLN(-2.19),BETA TUBULIN,CALB1(+3.0),cytochrome-c oxidase,endothelin receptor,FOS(+4.1),glutathione peroxidase,glutathione transferase,Glutathione-S-transferase,GMFB(+2.47),GPX3(+2.46),GSR(+2.32),GST,GSTM1(+17.17),GSTM5(-4.15),GSTT2/GSTT2B(-4.35),Gαq,HLA-DRA(+3.09),KCNJ2(+3.09),KCNJ6(+2.56),Ldh (complex),MB21D2(+2.06),Mhc2 Alpha,Mir122a,b,MTPN(+2.54),MUC1(-3.04),NPTX1(-5.27),ornithine deca…
25	Cell-To-Cell Signaling and Interaction, Cellular Assembly and Organization, Cellular Movement	19	19	12	7	Akt,AMIGO2(+3.05),ARC(+5.0),Atrial Natriuretic Peptide,CCDC80(+2.04),CTH(+2.05),death receptor,DNA-methyltransferase,EIF5A2(+2.16),FKBP,Foxo,GUCY,GUCY1A2(+2.07),GUCY2C(-2.81),Hif1,LOC102724788/PRODH(-2.64),MPP1(+2.17),Mt,MT1X(+2.28),N-Cadherin,NFATC4(-2.6),NQO2(+2.84),NRP2(-3.94),Par6,PCDH19(+2.93),PDGF-DD,Pkg,PLEKHA2(+4.3),Ppp2c,Sema3,SEMA3A(+2.77),SEMA3B(-2.67),sGC,TIAM2(-2.3),TRPC6(-3.63)

## Sheet: Pathway
Pathways	p	FDR	Ratio	State	Z	N	Pos	Neg	Molecules
Remodeling of Epithelial Adherens Junctions	0.000103081	0.00153381	0.261		2	18	18	0	ACTB(+2.25),ACTG1(+2.52),ACTG2(+3.2),ACTR2(+2.8),MAPRE1(+2.04),MAPRE2(+2.13),NME1(+2.08),RAB5A(+2.39),RAB5C(+2.19),RAB7A(+2.08),RALA(+2.14),TUBA1B(+2.24),TUBA1C(+2.49),TUBB(+2.15),TUBB2A(+2.18),TUBB3(+2.05),TUBB4A(+2.14),TUBB6(+2.24)
Breast Cancer Regulation by Stathmin1	0.000731802	0.00653881	0.14			28	25	3	ADCY5(-2.07),ADCY6(-3.49),CDC42(+2.38),CDKN1A(+2.42),GNB3(-2.57),GNB4(+2.23),GNG12(+2.7),GNG2(+3.44),GNG4(+2.75),LIMK1(+2.13),PPP1CB(+2.36),PPP1CC(+2.22),PPP2R2B(+2.14),PRKCI(+2.13),RAC1(+2.13),RALA(+2.14),RALB(+2.55),RAP1A(+2.03),RASD2(+2.22),RHOA(+2.17),TP53(+2.48),TUBA1B(+2.24),TUBA1C(+2.49),TUBB(+2.15),TUBB2A(+2.18),TUBB3(+2.05),TUBB4A(+2.14),TUBB6(+2.24)
Axonal Guidance Signaling	0.000731802	0.00653881	0.101			49	36	13	ACTR2(+2.8),ADAM19(+2.33),ADAMTS17(-2.35),BMP1(-3.01),CDC42(+2.38),DPYSL5(+2.45),ECEL1(-2.92),FZD8(-2.11),GNA14(+6.2),GNB3(-2.57),GNB4(+2.23),GNG12(+2.7),GNG2(+3.44),GNG4(+2.75),LIMK1(+2.13),MMP9(+3.04),MYL12B(+2.29),MYSM1(+2.1),NFATC4(-2.6),NRP2(-3.94),NTN1(-4.04),PDGFB(+7.82),PFN1(+2.2),PLCH1(+2.12),PLCL2(-3.02),PPP3CA(+2.07),PPP3R1(+2.14),PRKCI(+2.13),PXN(+2.09),RAC1(+2.13),RALA(+2.14),RALB(+2…
NRF2-mediated Oxidative Stress Response	0.000800719	0.00653881	0.142	Activated	2.84	27	24	3	ACTB(+2.25),ACTG1(+2.52),ACTG2(+3.2),CBR1(+3.54),DNAJC15(-2.03),ENC1(+3.96),FOS(+4.1),FOSL1(+2.64),FTH1(+2.14),FTL(+2.07),GSR(+2.32),GSTM1(+17.17),GSTM5(-4.15),GSTT2/GSTT2B(-4.35),JUN(+3.01),MAP2K3(+2.26),MAP3K1(+2.01),NQO1(+3.4),NQO2(+2.84),PRDX1(+2.2),PRKCI(+2.13),RALA(+2.14),RALB(+2.55),RAP1A(+2.03),RASD2(+2.22),SOD2(+2.03),TXN(+2.2)
Germ Cell-Sertoli Cell Junction Signaling	0.0010701	0.00790705	0.145			25	25	0	ACTB(+2.25),ACTG1(+2.52),ACTG2(+3.2),CDC42(+2.38),LIMK1(+2.13),MAP2K3(+2.26),MAP3K1(+2.01),PXN(+2.09),RAB8B(+2.25),RAC1(+2.13),RALA(+2.14),RALB(+2.55),RAP1A(+2.03),RASD2(+2.22),RHOA(+2.17),RHOB(+2.31),RND3(+3.51),TGFBR2(+2.16),TUBA1B(+2.24),TUBA1C(+2.49),TUBB(+2.15),TUBB2A(+2.18),TUBB3(+2.05),TUBB4A(+2.14),TUBB6(+2.24)
Epithelial Adherens Junction Signaling	0.00134683	0.00873865	0.15			23	19	4	ACTB(+2.25),ACTG1(+2.52),ACTG2(+3.2),ACTR2(+2.8),CDC42(+2.38),DLL1(-3.71),FGFR1(-2.13),MYH14(-6.11),MYH7B(-2.5),RAC1(+2.13),RALA(+2.14),RALB(+2.55),RAP1A(+2.03),RASD2(+2.22),RHOA(+2.17),TGFBR2(+2.16),TUBA1B(+2.24),TUBA1C(+2.49),TUBB(+2.15),TUBB2A(+2.18),TUBB3(+2.05),TUBB4A(+2.14),TUBB6(+2.24)
Integrin Signaling	0.00136037	0.00873865	0.131	Activated	3.4	28	26	2	ACTB(+2.25),ACTG1(+2.52),ACTG2(+3.2),ACTR2(+2.8),ARF1(+2.23),ARF4(+2.39),CAPN5(+2.21),CAPN6(+2.53),CAV1(+4.16),CDC42(+2.38),ITGA7(-2.17),ITGB5(+2.49),MYL12B(+2.29),NEDD9(+3.1),PARVA(+2.01),PDGFB(+7.82),PFN1(+2.2),PPP1CB(+2.36),PXN(+2.09),RAC1(+2.13),RALA(+2.14),RALB(+2.55),RAP1A(+2.03),RASD2(+2.22),RHOA(+2.17),RHOB(+2.31),RND3(+3.51),TTN(-2.21)
14-3-3-mediated Signaling	0.00211225	0.0125254	0.157	Activated	2.887	20	19	1	FOS(+4.1),JUN(+3.01),PLCH1(+2.12),PLCL2(-3.02),PRKCI(+2.13),RALA(+2.14),RALB(+2.55),RAP1A(+2.03),RASD2(+2.22),TUBA1B(+2.24),TUBA1C(+2.49),TUBB(+2.15),TUBB2A(+2.18),TUBB3(+2.05),TUBB4A(+2.14),TUBB6(+2.24),YWHAB(+2.59),YWHAG(+2.2),YWHAQ(+2.26),YWHAZ(+2.43)
Colorectal Cancer Metastasis Signaling	0.00226541	0.0125254	0.119		1.46	30	23	7	ADCY5(-2.07),ADCY6(-3.49),BIRC5(+2.55),CASP3(+2.58),CDC42(+2.38),FOS(+4.1),FZD8(-2.11),GNB3(-2.57),GNB4(+2.23),GNG12(+2.7),GNG2(+3.44),GNG4(+2.75),IL6R(+2.57),JUN(+3.01),LRP1(-2.17),MMP9(+3.04),MYC(+3.04),RAC1(+2.13),RALA(+2.14),RALB(+2.55),RAP1A(+2.03),RASD2(+2.22),RHOA(+2.17),RHOB(+2.31),RND3(+3.51),TGFBR2(+2.16),TP53(+2.48),WNT3(+4.99),WNT4(-2.21),WNT5A(-2.42)
Cardiac Hypertrophy Signaling	0.00228818	0.0125254	0.121	Activated	2.294	29	23	6	ADCY5(-2.07),ADCY6(-3.49),ADRA2A(-5.09),CDC42(+2.38),GNA14(+6.2),GNB3(-2.57),GNB4(+2.23),GNG12(+2.7),GNG2(+3.44),GNG4(+2.75),IL6R(+2.57),JUN(+3.01),MAP2K3(+2.26),MAP3K1(+2.01),MYL12B(+2.29),NFATC4(-2.6),PLCH1(+2.12),PLCL2(-3.02),PPP3CA(+2.07),PPP3R1(+2.14),RAC1(+2.13),RALA(+2.14),RALB(+2.55),RAP1A(+2.03),RASD2(+2.22),RHOA(+2.17),RHOB(+2.31),RND3(+3.51),TGFBR2(+2.16)
STAT3 Pathway	0.00324708	0.0170774	0.148		0.535	20	15	5	CDKN1A(+2.42),CISH(+2.9),FGFR1(-2.13),FGFR3(-2.17),IL11RA(-2.27),IL13RA1(+2.23),IL17RB(-2.03),IL17RD(+3.94),IL6R(+2.57),MYC(+3.04),PDGFB(+7.82),RAC1(+2.13),RALA(+2.14),RALB(+2.55),RAP1A(+2.03),RASD2(+2.22),SOCS1(+2.9),TGFA(+2.4),TGFBR2(+2.16),TNFRSF11A(-2.64)
Gap Junction Signaling	0.00344787	0.0174224	0.126			25	21	4	ACTB(+2.25),ACTG1(+2.52),ACTG2(+3.2),ADCY5(-2.07),ADCY6(-3.49),CAV1(+4.16),CTH(+2.05),GUCY1A2(+2.07),GUCY2C(-2.81),PLCH1(+2.12),PLCL2(-3.02),PPP3CA(+2.07),PPP3R1(+2.14),PRKCI(+2.13),RALA(+2.14),RALB(+2.55),RAP1A(+2.03),RASD2(+2.22),TUBA1B(+2.24),TUBA1C(+2.49),TUBB(+2.15),TUBB2A(+2.18),TUBB3(+2.05),TUBB4A(+2.14),TUBB6(+2.24)
Actin Cytoskeleton Signaling	0.00465413	0.0219278	0.119	Activated	2.4	26	21	5	ACTB(+2.25),ACTG1(+2.52),ACTG2(+3.2),ACTR2(+2.8),CDC42(+2.38),DIAPH2(+2.26),FGF13(+2.21),FGF19(+2.41),GNG12(+2.7),LIMK1(+2.13),MYH14(-6.11),MYH7B(-2.5),MYL12B(+2.29),PDGFB(+7.82),PFN1(+2.2),PPP1CB(+2.36),PXN(+2.09),RAC1(+2.13),RALA(+2.14),RALB(+2.55),RAP1A(+2.03),RASD2(+2.22),RHOA(+2.17),TIAM2(-2.3),TMSB4Y(-5.28),TTN(-2.21)
CXCR4 Signaling	0.00465413	0.0219278	0.132	Activated	3.357	22	19	3	ADCY5(-2.07),ADCY6(-3.49),CDC42(+2.38),FOS(+4.1),GNA14(+6.2),GNB3(-2.57),GNB4(+2.23),GNG12(+2.7),GNG2(+3.44),GNG4(+2.75),JUN(+3.01),MYL12B(+2.29),PRKCI(+2.13),PXN(+2.09),RAC1(+2.13),RALA(+2.14),RALB(+2.55),RAP1A(+2.03),RASD2(+2.22),RHOA(+2.17),RHOB(+2.31),RND3(+3.51)
G Beta Gamma Signaling	0.00551656	0.0254765	0.148		2	18	14	4	CACNA2D2(-2.22),CACNB3(-2.56),CACNG8(-2.07),CAV1(+4.16),CAV2(+2.63),CDC42(+2.38),GNA14(+6.2),GNB3(-2.57),GNB4(+2.23),GNG12(+2.7),GNG2(+3.44),GNG4(+2.75),KCNJ6(+2.56),PRKCI(+2.13),RALA(+2.14),RALB(+2.55),RAP1A(+2.03),RASD2(+2.22)
IL-8 Signaling	0.00597602	0.0265162	0.121	Activated	3.9	24	23	1	ANGPT1(+3.16),CDC42(+2.38),EIF4EBP1(+2.27),FOS(+4.1),GNB3(-2.57),GNB4(+2.23),GNG12(+2.7),GNG2(+3.44),GNG4(+2.75),ITGB5(+2.49),JUN(+3.01),LASP1(+2.24),LIMK1(+2.13),MMP9(+3.04),MYL12B(+2.29),PRKCI(+2.13),RAC1(+2.13),RALA(+2.14),RALB(+2.55),RAP1A(+2.03),RASD2(+2.22),RHOA(+2.17),RHOB(+2.31),RND3(+3.51)
Role of NFAT in Cardiac Hypertrophy	0.00628242	0.0273237	0.117		0.655	25	17	8	ADCY5(-2.07),ADCY6(-3.49),CACNA2D2(-2.22),CACNB3(-2.56),CACNG8(-2.07),GNB3(-2.57),GNB4(+2.23),GNG12(+2.7),GNG2(+3.44),GNG4(+2.75),MAP2K3(+2.26),MAP3K1(+2.01),NFATC4(-2.6),PLCH1(+2.12),PLCL2(-3.02),PPP3CA(+2.07),PPP3R1(+2.14),PRKCI(+2.13),RALA(+2.14),RALB(+2.55),RAP1A(+2.03),RASD2(+2.22),RCAN2(+2.35),SLC8A1(+2.95),TGFBR2(+2.16)
P2Y Purigenic Receptor Signaling Pathway	0.00708341	0.0301974	0.142		1.604	18	14	4	ADCY5(-2.07),ADCY6(-3.49),FOS(+4.1),GNB3(-2.57),GNB4(+2.23),GNG12(+2.7),GNG2(+3.44),GNG4(+2.75),JUN(+3.01),MYC(+3.04),P2RY1(+2.12),PLCH1(+2.12),PLCL2(-3.02),PRKCI(+2.13),RALA(+2.14),RALB(+2.55),RAP1A(+2.03),RASD2(+2.22)
IGF-1 Signaling	0.00729913	0.0301974	0.154	Activated	2.121	16	14	2	CCN1(+2.92),FOS(+4.1),IGFBP3(-2.42),IGFBP5(-3.14),JUN(+3.01),PRKCI(+2.13),PXN(+2.09),RALA(+2.14),RALB(+2.55),RAP1A(+2.03),RASD2(+2.22),SOCS1(+2.9),YWHAB(+2.59),YWHAG(+2.2),YWHAQ(+2.26),YWHAZ(+2.43)
Glucocorticoid Receptor Signaling	0.00798652	0.0323869	0.0982			33	29	4	ACTB(+2.25),CDKN1A(+2.42),CEBPA(+2.28),CEBPB(+2.02),FKBP4(+2.72),FOS(+4.1),GTF2A1(+2.06),HMGB1(+2.05),HSP90AA1(+2.01),HSPA4(+2.15),JUN(+3.01),KRT10(+2.82),KRT18(+2.7),KRT8(+2.17),MAP3K1(+2.01),NFATC4(-2.6),NR3C2(-2.02),POLR2J2/POLR2J3(-2.51),POLR2K(+2.23),POU2F2(-2.06),PPP3CA(+2.07),PPP3R1(+2.14),PTGES3(+2.55),RAC1(+2.13),RALA(+2.14),RALB(+2.55),RAP1A(+2.03),RASD2(+2.22),SUMO1(+2.5),TAF13(+2.53),…
Protein Kinase A Signaling	0.008396	0.0333733	0.0927		0.707	37	30	7	ADCY5(-2.07),ADCY6(-3.49),ADD2(+2.04),CDC26(+2.22),CDKN3(+2.19),DUSP5(+7.36),DUSP6(+8.73),GNB3(-2.57),GNB4(+2.23),GNG12(+2.7),GNG2(+3.44),GNG4(+2.75),HIST1H1A(+4.43),HIST1H1D(+3.55),MAP3K1(+2.01),MYL12B(+2.29),NFATC4(-2.6),NTN1(-4.04),PDE4B(+3.78),PLCH1(+2.12),PLCL2(-3.02),PPP1CB(+2.36),PPP1CC(+2.22),PPP3CA(+2.07),PPP3R1(+2.14),PRKCI(+2.13),PTP4A1(+2.32),PXN(+2.09),RAP1A(+2.03),RHOA(+2.17),TGFBR2…
Myc Mediated Apoptosis Signaling	0.0095616	0.0372538	0.185			12	12	0	CASP3(+2.58),CYCS(+2.24),MYC(+3.04),RALA(+2.14),RALB(+2.55),RAP1A(+2.03),RASD2(+2.22),TP53(+2.48),YWHAB(+2.59),YWHAG(+2.2),YWHAQ(+2.26),YWHAZ(+2.43)
Sertoli Cell-Sertoli Cell Junction Signaling	0.0098528	0.0376283	0.118			22	22	0	ACTB(+2.25),ACTG1(+2.52),ACTG2(+3.2),CDC42(+2.38),CLDN11(+2.48),GUCY1A2(+2.07),JUN(+3.01),MAP2K3(+2.26),MAP3K1(+2.01),RAB8B(+2.25),RAC1(+2.13),RALA(+2.14),RALB(+2.55),RAP1A(+2.03),RASD2(+2.22),TUBA1B(+2.24),TUBA1C(+2.49),TUBB(+2.15),TUBB2A(+2.18),TUBB3(+2.05),TUBB4A(+2.14),TUBB6(+2.24)
Human Embryonic Stem Cell Pluripotency	0.0102549	0.0383884	0.133			18	11	7	BMP1(-3.01),FGFR1(-2.13),FGFR3(-2.17),FGFRL1(+2.22),FZD8(-2.11),LEFTY1(+20.02),LEFTY2(+14.73),NANOG(+5.16),NODAL(+4.41),PDGFB(+7.82),POU5F1(+2.25),SMAD7(+9.69),TGFBR2(+2.16),UTF1(+2.39),WNT3(+4.99),WNT4(-2.21),WNT5A(-2.42),ZIC3(-2.56)
Antiproliferative Role of Somatostatin Receptor 2	0.0105672	0.0387742	0.169		0.816	13	11	2	CDKN1A(+2.42),CTH(+2.05),GNB3(-2.57),GNB4(+2.23),GNG12(+2.7),GNG2(+3.44),GNG4(+2.75),GUCY1A2(+2.07),GUCY2C(-2.81),RALA(+2.14),RALB(+2.55),RAP1A(+2.03),RASD2(+2.22)
Androgen Signaling	0.0106734	0.0387742	0.132		-0.816	18	12	6	CACNA2D2(-2.22),CACNB3(-2.56),CACNG8(-2.07),GNA14(+6.2),GNB3(-2.57),GNB4(+2.23),GNG12(+2.7),GNG2(+3.44),GNG4(+2.75),GTF2A1(+2.06),HSP90AA1(+2.01),HSPA4(+2.15),JUN(+3.01),KAT7(+2.56),POLR2J2/POLR2J3(-2.51),POLR2K(+2.23),PRKCI(+2.13),SRY(-5.8)
Agrin Interactions at Neuromuscular Junction	0.0112206	0.0391639	0.167	Activated	2.714	13	11	2	ACTB(+2.25),ACTG1(+2.52),ACTG2(+3.2),AGRN(-2.19),CDC42(+2.38),JUN(+3.01),LAMA2(-2.56),PXN(+2.09),RAC1(+2.13),RALA(+2.14),RALB(+2.55),RAP1A(+2.03),RASD2(+2.22)
Phagosome Maturation	0.0113334	0.0391639	0.127			19	17	2	ATP6AP1L(-3.04),ATP6V1A(+2.2),CTSV(-2.37),HLA-DRA(+3.09),HLA-DRB1(+4.14),PRDX1(+2.2),RAB5A(+2.39),RAB5C(+2.19),RAB7A(+2.08),TUBA1B(+2.24),TUBA1C(+2.49),TUBB(+2.15),TUBB2A(+2.18),TUBB3(+2.05),TUBB4A(+2.14),TUBB6(+2.24),TUBE1(+2.76),VAMP3(+2.05),YKT6(+2.07)
Gαi Signaling	0.0114473	0.0391639	0.136		-0.577	17	9	8	ADCY5(-2.07),ADCY6(-3.49),ADRA2A(-5.09),CAV1(+4.16),CHRM2(-2.69),DRD4(-2.27),GNB3(-2.57),GNB4(+2.23),GNG12(+2.7),GNG2(+3.44),GNG4(+2.75),GRM6(-4.86),HTR1D(-7.6),RALA(+2.14),RALB(+2.55),RAP1A(+2.03),RASD2(+2.22)
ILK Signaling	0.0117959	0.0399551	0.115		1.789	22	18	4	ACTB(+2.25),ACTG1(+2.52),ACTG2(+3.2),CASP3(+2.58),CDC42(+2.38),FOS(+4.1),ITGB5(+2.49),JUN(+3.01),KRT18(+2.7),MMP9(+3.04),MUC1(-3.04),MYC(+3.04),MYH14(-6.11),MYH7B(-2.5),PARVA(+2.01),PPP2R2B(+2.14),PXN(+2.09),RAC1(+2.13),RHOA(+2.17),RHOB(+2.31),RND3(+3.51),TMSB4Y(-5.28)
fMLP Signaling in Neutrophils	0.0132999	0.044601	0.138	Activated	2.309	16	14	2	ACTR2(+2.8),CDC42(+2.38),GNB3(-2.57),GNB4(+2.23),GNG12(+2.7),GNG2(+3.44),GNG4(+2.75),NFATC4(-2.6),PPP3CA(+2.07),PPP3R1(+2.14),PRKCI(+2.13),RAC1(+2.13),RALA(+2.14),RALB(+2.55),RAP1A(+2.03),RASD2(+2.22)
Cardiac Hypertrophy Signaling (Enhanced)	0.0139818	0.0464212	0.0844		1.581	41	27	14	ADCY5(-2.07),ADCY6(-3.49),ADRA2A(-5.09),DIAPH2(+2.26),EIF4EBP1(+2.27),FGF13(+2.21),FGF19(+2.41),FGFR1(-2.13),FGFR3(-2.17),FGFRL1(+2.22),FZD8(-2.11),GNA14(+6.2),GNB3(-2.57),GNG2(+3.44),IL11RA(-2.27),IL13RA1(+2.23),IL17RB(-2.03),IL17RD(+3.94),IL6R(+2.57),INPP5F(-3.81),JUN(+3.01),MAP2K3(+2.26),MAP3K1(+2.01),MYC(+3.04),MYOCD(+3.46),NFATC4(-2.6),PDE4B(+3.78),PLCH1(+2.12),PLCL2(-3.02),PPP3CA(+2.07),PPP…
Molecular Mechanisms of Cancer	0.0146986	0.0478349	0.0893			35	27	8	ADCY5(-2.07),ADCY6(-3.49),BAK1(+2.3),BMP1(-3.01),CASP3(+2.58),CDC42(+2.38),CDK14(+2.9),CDK3(-2.4),CDKN1A(+2.42),CYCS(+2.24),FOS(+4.1),FZD8(-2.11),GNA14(+6.2),JUN(+3.01),LRP1(-2.17),MAP2K3(+2.26),MYC(+3.04),PA2G4(+2.19),PMAIP1(+2.94),PRKCI(+2.13),RAC1(+2.13),RALA(+2.14),RALB(+2.55),RAP1A(+2.03),RASD2(+2.22),RBPJ(+2.23),RHOA(+2.17),RHOB(+2.31),RND3(+3.51),SMAD7(+9.69),TGFBR2(+2.16),TP53(+2.48),WNT3…
Ephrin B Signaling	0.0151463	0.0488012	0.167		1.89	12	11	1	CAP1(+2.12),CDC42(+2.38),GNA14(+6.2),GNB3(-2.57),GNB4(+2.23),GNG12(+2.7),GNG2(+3.44),GNG4(+2.75),LIMK1(+2.13),PXN(+2.09),RAC1(+2.13),RHOA(+2.17)
α-Adrenergic Signaling	0.0154523	0.0488012	0.147		1.633	14	10	4	ADCY5(-2.07),ADCY6(-3.49),ADRA2A(-5.09),GNB3(-2.57),GNB4(+2.23),GNG12(+2.7),GNG2(+3.44),GNG4(+2.75),PRKCI(+2.13),RALA(+2.14),RALB(+2.55),RAP1A(+2.03),RASD2(+2.22),SLC8A1(+2.95)
GNRH Signaling	0.0164078	0.0513033	0.116	Activated	2.5	20	14	6	ADCY5(-2.07),ADCY6(-3.49),CACNA2D2(-2.22),CACNB3(-2.56),CACNG8(-2.07),CDC42(+2.38),FOS(+4.1),GNA14(+6.2),GNB3(-2.57),GNG2(+3.44),JUN(+3.01),MAP2K3(+2.26),MAP3K1(+2.01),PRKCI(+2.13),PXN(+2.09),RAC1(+2.13),RALA(+2.14),RALB(+2.55),RAP1A(+2.03),RASD2(+2.22)
Glioma Invasiveness Signaling	0.0170774	0.0528657	0.162	Activated	3	12	11	1	CDC42(+2.38),ITGB5(+2.49),MMP9(+3.04),RAC1(+2.13),RALA(+2.14),RALB(+2.55),RAP1A(+2.03),RASD2(+2.22),RHOA(+2.17),RHOB(+2.31),RND3(+3.51),TIMP3(-2.5)
Transcriptional Regulatory Network in Embryonic Stem Cells	0.0186856	0.0572688	0.185			10	8	2	HIST1H4C(+2.22),HIST1H4H(+3.32),HIST1H4J(+2.17),HIST4H4(+2.25),LHX5(-7.19),NANOG(+5.16),POU5F1(+2.25),SET(+2.09),SKIL(+2.85),ZIC3(-2.56)
Glioblastoma Multiforme Signaling	0.0198411	0.060205	0.115		1.414	19	15	4	CDC42(+2.38),CDKN1A(+2.42),FZD8(-2.11),MYC(+3.04),PDGFB(+7.82),PLCH1(+2.12),PLCL2(-3.02),RAC1(+2.13),RALA(+2.14),RALB(+2.55),RAP1A(+2.03),RASD2(+2.22),RHOA(+2.17),RHOB(+2.31),RND3(+3.51),TP53(+2.48),WNT3(+4.99),WNT4(-2.21),WNT5A(-2.42)
Thrombin Signaling	0.0206508	0.0614212	0.106	Activated	2.714	22	18	4	ADCY5(-2.07),ADCY6(-3.49),CDC42(+2.38),GNA14(+6.2),GNB3(-2.57),GNB4(+2.23),GNG12(+2.7),GNG2(+3.44),GNG4(+2.75),MYL12B(+2.29),PLCH1(+2.12),PLCL2(-3.02),PPP1CB(+2.36),PRKCI(+2.13),RAC1(+2.13),RALA(+2.14),RALB(+2.55),RAP1A(+2.03),RASD2(+2.22),RHOA(+2.17),RHOB(+2.31),RND3(+3.51)
Regulation of IL-2 Expression in Activated and Anergic T Lymphocytes	0.0206508	0.0614212	0.146			13	12	1	CARD11(+2.3),FOS(+4.1),JUN(+3.01),MAP3K1(+2.01),NFATC4(-2.6),PPP3CA(+2.07),PPP3R1(+2.14),RAC1(+2.13),RALA(+2.14),RALB(+2.55),RAP1A(+2.03),RASD2(+2.22),TGFBR2(+2.16)
EIF2 Signaling	0.0214936	0.0632918	0.103		1.941	23	21	2	ACTB(+2.25),ACTG2(+3.2),ATF5(+2.35),EIF1AX(+2.71),EIF1AY(-18.02),EIF2S3(+2.28),MYC(+3.04),PPP1CB(+2.36),PPP1CC(+2.22),RALA(+2.14),RALB(+2.55),RAP1A(+2.03),RASD2(+2.22),RPL17(+2.05),RPL22L1(+3.26),RPL29(+2.06),RPL32(+2.09),RPL36AL(+2.06),RPS14(+2.32),RPS27L(+2.16),RPS4X(+2.0),RPS4Y1(-82.78),WARS(+2.04)
IL-1 Signaling	0.0228227	0.0665368	0.143	Activated	2.236	13	10	3	ADCY5(-2.07),ADCY6(-3.49),FOS(+4.1),GNA14(+6.2),GNB3(-2.57),GNB4(+2.23),GNG12(+2.7),GNG2(+3.44),GNG4(+2.75),IL1RAP(+2.5),JUN(+3.01),MAP2K3(+2.26),MAP3K1(+2.01)
Aryl Hydrocarbon Receptor Signaling	0.0237541	0.0685632	0.119		-0.632	17	13	4	ALDH1A3(+2.38),ALDH3B1(-2.77),CCNA2(+2.63),CDKN1A(+2.42),FOS(+4.1),GSTM1(+17.17),GSTM5(-4.15),GSTT2/GSTT2B(-4.35),HSP90AA1(+2.01),JUN(+3.01),MYC(+3.04),NFIB(-2.17),NQO1(+3.4),NQO2(+2.84),PTGES3(+2.55),RARA(+2.32),TP53(+2.48)
Cellular Effects of Sildenafil (Viagra)	0.024972	0.0713613	0.122			16	8	8	ACTB(+2.25),ACTG1(+2.52),ACTG2(+3.2),ADCY5(-2.07),ADCY6(-3.49),CACNG8(-2.07),GUCY1A2(+2.07),GUCY2C(-2.81),KCNN1(-2.06),MYH14(-6.11),MYH7B(-2.5),MYL12B(+2.29),PDE4B(+3.78),PLCH1(+2.12),PLCL2(-3.02),PPP1CB(+2.36)
ERK5 Signaling	0.0290133	0.0812682	0.153	Activated	3.162	11	11	0	FOS(+4.1),FOSL1(+2.64),MYC(+3.04),RALA(+2.14),RALB(+2.55),RAP1A(+2.03),RASD2(+2.22),YWHAB(+2.59),YWHAG(+2.2),YWHAQ(+2.26),YWHAZ(+2.43)
Role of Macrophages, Fibroblasts and Endothelial Cells in Rheumatoid Arthritis	0.0293049	0.0812682	0.0897			28	21	7	CEBPA(+2.28),CEBPB(+2.02),FOS(+4.1),FZD8(-2.11),IL1RAP(+2.5),IL1RAPL1(-3.56),IL6R(+2.57),JUN(+3.01),LRP1(-2.17),MAP2K3(+2.26),MYC(+3.04),NFATC4(-2.6),PDGFB(+7.82),PLCH1(+2.12),PLCL2(-3.02),PPP3CA(+2.07),PPP3R1(+2.14),PRKCI(+2.13),RAC1(+2.13),RALA(+2.14),RALB(+2.55),RAP1A(+2.03),RASD2(+2.22),RHOA(+2.17),SOCS1(+2.9),WNT3(+4.99),WNT4(-2.21),WNT5A(-2.42)
Paxillin Signaling	0.0295994	0.0812682	0.128	Activated	3.317	14	13	1	ACTB(+2.25),ACTG1(+2.52),ACTG2(+3.2),ARF1(+2.23),CDC42(+2.38),ITGA7(-2.17),ITGB5(+2.49),PARVA(+2.01),PXN(+2.09),RAC1(+2.13),RALA(+2.14),RALB(+2.55),RAP1A(+2.03),RASD2(+2.22)
CREB Signaling in Neurons	0.0305009	0.08291	0.101		0.333	21	12	9	ADCY5(-2.07),ADCY6(-3.49),CACNA2D2(-2.22),CACNB3(-2.56),CACNG8(-2.07),GNA14(+6.2),GNB3(-2.57),GNB4(+2.23),GNG12(+2.7),GNG2(+3.44),GNG4(+2.75),GRM6(-4.86),PLCH1(+2.12),PLCL2(-3.02),POLR2J2/POLR2J3(-2.51),POLR2K(+2.23),PRKCI(+2.13),RALA(+2.14),RALB(+2.55),RAP1A(+2.03),RASD2(+2.22)
HIPPO signaling	0.0308074	0.08291	0.141		-1.667	12	11	1	FAT4(-3.31),FRMD6(+2.04),MOB1A(+2.05),PPP1CB(+2.36),PPP1CC(+2.22),PPP2R2B(+2.14),TEAD1(+2.3),TEAD4(+2.31),YWHAB(+2.59),YWHAG(+2.2),YWHAQ(+2.26),YWHAZ(+2.43)
IL-4 Signaling	0.0308074	0.08291	0.141			12	9	3	HLA-DRA(+3.09),HLA-DRB1(+4.14),HMGA1(+2.35),IL13RA1(+2.23),INPP5F(-3.81),NFATC4(-2.6),NR3C2(-2.02),RALA(+2.14),RALB(+2.55),RAP1A(+2.03),RASD2(+2.22),SOCS1(+2.9)
UVC-Induced MAPK Signaling	0.031117	0.08291	0.176	Activated	2.121	9	8	1	FOS(+4.1),JUN(+3.01),PRKCI(+2.13),RALA(+2.14),RALB(+2.55),RAP1A(+2.03),RASD2(+2.22),SMPD3(-2.11),TP53(+2.48)
Ephrin Receptor Signaling	0.0323869	0.0862936	0.106	Activated	3.5	19	18	1	ACTR2(+2.8),ANGPT1(+3.16),CDC42(+2.38),GNA14(+6.2),GNB3(-2.57),GNB4(+2.23),GNG12(+2.7),GNG2(+3.44),GNG4(+2.75),LIMK1(+2.13),PDGFB(+7.82),PXN(+2.09),RAC1(+2.13),RALA(+2.14),RALB(+2.55),RAP1A(+2.03),RASD2(+2.22),RHOA(+2.17),SDCBP(+2.21)
UDP-N-acetyl-D-galactosamine Biosynthesis II	0.0330412	0.0871609	0.444		2	4	4	0	GNPDA1(+2.2),GNPNAT1(+2.51),HK1(+2.07),UAP1(+2.16)
Tight Junction Signaling	0.0350844	0.090718	0.107			18	16	2	ACTB(+2.25),ACTG1(+2.52),ACTG2(+3.2),CDC42(+2.38),CEBPA(+2.28),CLDN11(+2.48),FOS(+4.1),JUN(+3.01),MYH14(-6.11),MYH7B(-2.5),NUDT21(+2.53),PPP2R2B(+2.14),PRKCI(+2.13),RAC1(+2.13),RHOA(+2.17),TGFBR2(+2.16),VAMP3(+2.05),YKT6(+2.07)
Adrenomedullin signaling pathway	0.0350844	0.090718	0.102		1	20	13	7	ADCY5(-2.07),ADCY6(-3.49),ADM(+2.35),CALCRL(-3.11),CASP3(+2.58),CEBPB(+2.02),CTH(+2.05),FOS(+4.1),GNA14(+6.2),GUCY1A2(+2.07),GUCY2C(-2.81),KCNN1(-2.06),MAP2K3(+2.26),PLCH1(+2.12),PLCL2(-3.02),RALA(+2.14),RALB(+2.55),RAP1A(+2.03),RASD2(+2.22),TTN(-2.21)
Macropinocytosis Signaling	0.0357931	0.0916297	0.145	Activated	2.449	11	11	0	CDC42(+2.38),ITGB5(+2.49),PDGFB(+7.82),PRKCI(+2.13),RAB5A(+2.39),RAC1(+2.13),RALA(+2.14),RALB(+2.55),RAP1A(+2.03),RASD2(+2.22),RHOA(+2.17)
PKCθ Signaling in T Lymphocytes	0.0361528	0.0925506	0.11	Activated	3.051	17	13	4	CACNA2D2(-2.22),CACNB3(-2.56),CACNG8(-2.07),CARD11(+2.3),FOS(+4.1),HLA-DRA(+3.09),HLA-DRB1(+4.14),JUN(+3.01),MAP3K1(+2.01),NFATC4(-2.6),PPP3CA(+2.07),PPP3R1(+2.14),RAC1(+2.13),RALA(+2.14),RALB(+2.55),RAP1A(+2.03),RASD2(+2.22)
Hepatic Fibrosis / Hepatic Stellate Cell Activation	0.0387742	0.0972957	0.102			19	8	11	BAMBI(+2.39),COL13A1(-2.06),COL1A1(-3.03),COL21A1(-2.58),COL6A1(-2.24),COL7A1(-3.04),FGFR1(-2.13),IGFBP3(-2.42),IGFBP5(-3.14),IL1RAP(+2.5),IL1RAPL1(-3.56),IL6R(+2.57),MMP9(+3.04),MYH14(-6.11),MYH7B(-2.5),PDGFB(+7.82),SMAD7(+9.69),TGFA(+2.4),TGFBR2(+2.16)
Sumoylation Pathway	0.0391639	0.0972957	0.126		0.302	13	12	1	CDC42(+2.38),CEBPA(+2.28),ETS1(+4.31),FOS(+4.1),JUN(+3.01),MYB(-3.73),RAC1(+2.13),RHOA(+2.17),RHOB(+2.31),RND3(+3.51),SUMO1(+2.5),SUMO2(+2.02),TP53(+2.48)
VDR/RXR Activation	0.0395575	0.0972957	0.141		-0.447	11	7	4	CALB1(+3.0),CDKN1A(+2.42),CEBPA(+2.28),CEBPB(+2.02),COL13A1(-2.06),GADD45A(+2.88),IGFBP3(-2.42),IGFBP5(-3.14),PRKCI(+2.13),SEMA3B(-2.67),SPP1(+4.22)
Inhibition of Angiogenesis by TSP1	0.0395575	0.0972957	0.206		1.342	7	6	1	CASP3(+2.58),GUCY1A2(+2.07),HSPG2(-2.12),JUN(+3.01),MMP9(+3.04),TGFBR2(+2.16),TP53(+2.48)
PI3K/AKT Signaling	0.0424257	0.10435	0.114	Activated	2.309	15	14	1	CDKN1A(+2.42),EIF4EBP1(+2.27),HSP90AA1(+2.01),INPP5F(-3.81),NANOG(+5.16),PPP2R2B(+2.14),RALA(+2.14),RALB(+2.55),RAP1A(+2.03),RASD2(+2.22),TP53(+2.48),YWHAB(+2.59),YWHAG(+2.2),YWHAQ(+2.26),YWHAZ(+2.43)
Renal Cell Carcinoma Signaling	0.0432828	0.105399	0.138	Activated	2.828	11	11	0	CDC42(+2.38),ETS1(+4.31),FOS(+4.1),JUN(+3.01),PDGFB(+7.82),RAC1(+2.13),RALA(+2.14),RALB(+2.55),RAP1A(+2.03),RASD2(+2.22),TGFA(+2.4)
PPARα/RXRα Activation	0.0437178	0.105399	0.1	Inhibited	-2.324	19	13	6	ABCA1(-3.97),ADCY5(-2.07),ADCY6(-3.49),CPT1B(-2.45),GNA14(+6.2),GOT2(+2.25),HSP90AA1(+2.01),IL1RAP(+2.5),IL1RAPL1(-3.56),ITGB5(+2.49),JUN(+3.01),MAP2K3(+2.26),PLCH1(+2.12),PLCL2(-3.02),RALA(+2.14),RALB(+2.55),RAP1A(+2.03),RASD2(+2.22),TGFBR2(+2.16)
Cholecystokinin/Gastrin-mediated Signaling	0.0437178	0.105399	0.118	Activated	3.317	14	14	0	CDC42(+2.38),FOS(+4.1),JUN(+3.01),MAP2K3(+2.26),PRKCI(+2.13),PXN(+2.09),RAC1(+2.13),RALA(+2.14),RALB(+2.55),RAP1A(+2.03),RASD2(+2.22),RHOA(+2.17),RHOB(+2.31),RND3(+3.51)
Virus Entry via Endocytic Pathways	0.0459593	0.109701	0.121			13	13	0	ACTB(+2.25),ACTG1(+2.52),ACTG2(+3.2),AP3M1(+2.05),CAV1(+4.16),CDC42(+2.38),ITGB5(+2.49),PRKCI(+2.13),RAC1(+2.13),RALA(+2.14),RALB(+2.55),RAP1A(+2.03),RASD2(+2.22)
Regulation of Actin-based Motility by Rho	0.0459593	0.109701	0.128	Activated	2.887	12	12	0	ACTB(+2.25),ACTG2(+3.2),ACTR2(+2.8),CDC42(+2.38),LIMK1(+2.13),MYL12B(+2.29),PFN1(+2.2),PPP1CB(+2.36),RAC1(+2.13),RHOA(+2.17),RHOB(+2.31),RND3(+3.51)
Relaxin Signaling	0.0468877	0.110803	0.107		0.632	16	12	4	ADCY5(-2.07),ADCY6(-3.49),CTH(+2.05),FOS(+4.1),GNA14(+6.2),GNB3(-2.57),GNB4(+2.23),GNG12(+2.7),GNG2(+3.44),GNG4(+2.75),GUCY1A2(+2.07),GUCY2C(-2.81),JUN(+3.01),MMP9(+3.04),PDE4B(+3.78),RAP1A(+2.03)
Regulation of the Epithelial-Mesenchymal Transition Pathway	0.0473589	0.110803	0.0984			19	14	5	ETS1(+4.31),FGF13(+2.21),FGF19(+2.41),FGFR1(-2.13),FGFR3(-2.17),FGFRL1(+2.22),FZD8(-2.11),MAP2K3(+2.26),MMP9(+3.04),RALA(+2.14),RALB(+2.55),RAP1A(+2.03),RASD2(+2.22),RBPJ(+2.23),RHOA(+2.17),TGFBR2(+2.16),WNT3(+4.99),WNT4(-2.21),WNT5A(-2.42)
ERK/MAPK Signaling	0.0473589	0.110803	0.0984		1.069	19	19	0	DUSP6(+8.73),EIF4EBP1(+2.27),ETS1(+4.31),FOS(+4.1),MYC(+3.04),PPP1CB(+2.36),PPP1CC(+2.22),PPP2R2B(+2.14),PRKCI(+2.13),PXN(+2.09),RAC1(+2.13),RALA(+2.14),RALB(+2.55),RAP1A(+2.03),RASD2(+2.22),YWHAB(+2.59),YWHAG(+2.2),YWHAQ(+2.26),YWHAZ(+2.43)
Tec Kinase Signaling	0.0478349	0.110803	0.104	Activated	2.333	17	15	2	ACTB(+2.25),ACTG1(+2.52),ACTG2(+3.2),CDC42(+2.38),FOS(+4.1),GNA14(+6.2),GNB3(-2.57),GNB4(+2.23),GNG12(+2.7),GNG2(+3.44),GNG4(+2.75),PRKCI(+2.13),RAC1(+2.13),RHOA(+2.17),RHOB(+2.31),RND3(+3.51),TNFRSF25(-2.06)
TGF-β Signaling	0.0497871	0.115325	0.125		1.897	12	12	0	CDC42(+2.38),FOS(+4.1),JUN(+3.01),MAP2K3(+2.26),NODAL(+4.41),PMEPA1(+3.31),RALA(+2.14),RALB(+2.55),RAP1A(+2.03),RASD2(+2.22),SMAD7(+9.69),TGFBR2(+2.16)

## Sheet: Regulators
Type	Regulator	p	FC	State	Z	N	Pos	Neg	Molecules
chemical - endogenous mammalian	beta-estradiol	1.76e-16		Activated	2.593	173	128	45	ABCA1(-3.97),ACSL1(+2.63),ACTB(+2.25),ADM(+2.35),AGRN(-2.19),ALCAM(-2.15),ALPG(-9.35),ALPP(-7.9),AMOTL1(+2.45),ANGPT1(+3.16),ANKRD12(-2.25),ANXA3(+3.02),ARC(+5.0),ARMT1(+2.17),ATF5(+2.35),ATP1B1(+2.14),BAK1(+2.3),BAMBI(+2.39),BCL6(-3.48),BIRC5(+2.55),BTG2(+3.83),CACNG8(-2.07),CALB1(+3.0),CASP3(+2.58),CAV1(+4.16),CAV2(+2.63),CCDC80(+2.04),CCN1(+2.92),CCNA2(+2.63),CCT2(+2.04),CDC123(+2.39),CDC42(+2…
transcription regulator	TP53	2.9e-16	2.481		0.504	163	134	29	ABHD4(+3.54),ACLY(+2.14),ACSL1(+2.63),ACTB(+2.25),ADH5(+2.05),AK4(+3.42),ALDH1A3(+2.38),ANGPT1(+3.16),ANXA3(+3.02),ASNS(+2.58),AXIN2(-2.33),BAK1(+2.3),BHLHE41(+2.9),BIRC5(+2.55),BMP1(-3.01),BTG2(+3.83),CALCRL(-3.11),CAP1(+2.12),CARD11(+2.3),CASP3(+2.58),CAV1(+4.16),CAV2(+2.63),CCDC80(+2.04),CCN1(+2.92),CCNA2(+2.63),CDKN1A(+2.42),CDKN3(+2.19),CEBPA(+2.28),CEBPB(+2.02),CISD1(+2.04),CKMT1A/CKMT1B(+2…
growth factor	TGFB1	9.04e-16		Activated	3.841	157	117	40	ABCA1(-3.97),ABCE1(+2.14),ACLY(+2.14),ACTG2(+3.2),ADAM19(+2.33),ADM(+2.35),ADRA2A(-5.09),AHNAK(-8.15),ALPP(-7.9),ANGPT1(+3.16),APLN(-2.19),ARF1(+2.23),ARF4(+2.39),ARHGAP19(+2.0),ASNS(+2.58),BAMBI(+2.39),BCL6(-3.48),BIRC5(+2.55),BMP1(-3.01),CAB39(+2.05),CALD1(+2.45),CAP1(+2.12),CASP3(+2.58),CAV1(+4.16),CAV2(+2.63),CBR3(+4.46),CCN1(+2.92),CCNA2(+2.63),CCT2(+2.04),CD83(+2.01),CDKN1A(+2.42),CDKN3(+2.…
enzyme	HRAS	1.01e-15			1.929	79	64	15	ACTB(+2.25),ACTG1(+2.52),ADM(+2.35),ADRA2A(-5.09),ALDH1A3(+2.38),ANXA3(+3.02),ARF1(+2.23),ASNS(+2.58),BAK1(+2.3),BIRC5(+2.55),BMP1(-3.01),BTG2(+3.83),CALCRL(-3.11),CALD1(+2.45),CAV1(+4.16),CCDC80(+2.04),CCN1(+2.92),CCNA2(+2.63),CDKN1A(+2.42),CEBPB(+2.02),CISH(+2.9),CNN2(+2.67),COL1A1(-3.03),CTSV(-2.37),CXXC5(+2.25),DLL1(-3.71),DUSP6(+8.73),EIF4EBP1(+2.27),EIF5A2(+2.16),ETS1(+4.31),ETV4(+3.49),ETV…
transcription regulator	MYC	2.41e-14	3.038	Activated	2.077	110	86	24	ABCA1(-3.97),ABCE1(+2.14),ACTB(+2.25),ADM(+2.35),ALCAM(-2.15),ANGPT1(+3.16),ASNS(+2.58),BCL6(-3.48),BIRC5(+2.55),C12orf49(+2.02),CASP3(+2.58),CAV1(+4.16),CCNA2(+2.63),CDKN1A(+2.42),CEBPA(+2.28),CKS2(+3.17),COL1A1(-3.03),CTSV(-2.37),CYCS(+2.24),CYP26A1(-7.89),DCTPP1(+2.44),DDX3X(+2.31),DUSP5(+7.36),DUSP6(+8.73),ECM1(-3.09),EIF4EBP1(+2.27),FABP5(+2.55),FBL(+2.19),FECH(+2.01),FGFR1(-2.13),FOS(+4.1),…
enzyme	KRAS	9.79e-14			0.217	72	56	16	ABCA1(-3.97),ACLY(+2.14),AGRN(-2.19),AHNAK(-8.15),ARPP19(+2.22),ATP1B1(+2.14),AXIN2(-2.33),BAK1(+2.3),BEX1(+2.53),BIRC5(+2.55),CASP3(+2.58),CAV1(+4.16),CCDC80(+2.04),CCNA2(+2.63),CDKN1A(+2.42),CEBPB(+2.02),COL1A1(-3.03),CPT1B(-2.45),DDAH1(+2.7),DUSP5(+7.36),DUSP6(+8.73),EIF5A(+2.45),ETV1(+2.32),ETV4(+3.49),ETV5(+5.15),FGFR1(-2.13),FOS(+4.1),FOSL1(+2.64),FTH1(+2.14),GADD45A(+2.88),GGT1(-2.48),GPC3…
chemical toxicant	forskolin	3.2e-13			1.555	78	58	20	ABCA1(-3.97),ACTB(+2.25),ACTG2(+3.2),ACTR2(+2.8),ADM(+2.35),ARC(+5.0),ATP1B1(+2.14),ATP6V1A(+2.2),AXIN2(-2.33),BAMBI(+2.39),BIRC5(+2.55),BTG2(+3.83),CDK14(+2.9),CDKN1A(+2.42),CDKN3(+2.19),CEBPB(+2.02),COL1A1(-3.03),CTSV(-2.37),CYP19A1(-2.43),DHRS3(-2.42),DRD4(-2.27),DUSP6(+8.73),ECEL1(-2.92),ECM1(-3.09),EIF5A(+2.45),ERRFI1(+3.27),ESD(+2.02),ETV4(+3.49),FOS(+4.1),FOSL1(+2.64),FST(-2.48),GADD45A(+2…
other	MAPT	7.38e-13			1.982	44	42	2	ACTG1(+2.52),ARF4(+2.39),ATP1B1(+2.14),ATP6V1A(+2.2),CAP1(+2.12),CASP3(+2.58),CDKN1A(+2.42),CKMT1A/CKMT1B(+2.36),CYCS(+2.24),DYNLL2(+2.02),EIF5A2(+2.16),FBL(+2.19),FKBP1A(+2.03),FOS(+4.1),GLO1(+2.66),GNG2(+3.44),GOT2(+2.25),GSTM5(-4.15),HIST1H2AD(+2.12),HIST1H2BD(+2.72),HK1(+2.07),HSP90AA1(+2.01),HSPE1(+2.06),JUN(+3.01),MAP2(-2.38),MMP9(+3.04),NME1(+2.08),PAFAH1B2(+2.25),PEA15(+2.66),PPP3R1(+2.14…
peptidase	PSEN1	8.56e-13			0.679	53	48	5	ACSL1(+2.63),ACTB(+2.25),ACTG1(+2.52),ARC(+5.0),ARF4(+2.39),ATP1B1(+2.14),ATP6V1A(+2.2),CAP1(+2.12),CASP3(+2.58),CKMT1A/CKMT1B(+2.36),CYCS(+2.24),DLL1(-3.71),DYNLL2(+2.02),EIF5A2(+2.16),ENPP2(-2.23),FBL(+2.19),FKBP1A(+2.03),FMN2(+2.22),FOS(+4.1),GADD45B(+2.89),GNG2(+3.44),GOT2(+2.25),HIST1H2AD(+2.12),HIST1H2BD(+2.72),HK1(+2.07),HSP90AA1(+2.01),HSPE1(+2.06),LFNG(-2.33),LRP1(-2.17),MAP2(-2.38),MMP9…
growth factor	FGF2	9.63e-12		Activated	2.566	53	40	13	ADM(+2.35),ANGPT1(+3.16),ARC(+5.0),AXIN2(-2.33),BAMBI(+2.39),BCL6(-3.48),BIRC5(+2.55),BTG2(+3.83),CALB1(+3.0),CAV1(+4.16),CCN1(+2.92),CDKN1A(+2.42),COL1A1(-3.03),DLL1(-3.71),DUSP6(+8.73),ENPP2(-2.23),ERRFI1(+3.27),ETS1(+4.31),ETV1(+2.32),ETV4(+3.49),ETV5(+5.15),FGFR1(-2.13),FGFR3(-2.17),FOS(+4.1),FOSL1(+2.64),FTH1(+2.14),GADD45A(+2.88),ID3(+2.05),IGFBP3(-2.42),IGFBP5(-3.14),JUN(+3.01),MMD(+2.3),M…
growth factor	EGF	1.73e-11		Activated	4.124	60	49	11	ALCAM(-2.15),ANGPT1(+3.16),ARC(+5.0),BAK1(+2.3),BET1(+2.21),BIRC5(+2.55),BTG2(+3.83),CASP3(+2.58),CAV1(+4.16),CCN1(+2.92),CDKN1A(+2.42),CEBPB(+2.02),CISH(+2.9),CKS2(+3.17),COL1A1(-3.03),DUSP5(+7.36),DUSP6(+8.73),ERRFI1(+3.27),ETS1(+4.31),FGFR1(-2.13),FOS(+4.1),FOSL1(+2.64),FST(-2.48),GADD45A(+2.88),HMGCS1(+2.41),IDH1(+2.32),IDI1(+2.11),IER2(+2.11),IER3(+5.63),IGFBP3(-2.42),IGFBP5(-3.14),JUN(+3.01…
chemical - endogenous mammalian	tretinoin	3.54e-11			-0.098	130	89	41	ABCA1(-3.97),ABCE1(+2.14),ACSL1(+2.63),ADM(+2.35),AHNAK(-8.15),ALDH1A3(+2.38),APLN(-2.19),ASNS(+2.58),BAMBI(+2.39),BCL6(-3.48),BIRC5(+2.55),BTG2(+3.83),CALB1(+3.0),CASP3(+2.58),CBR1(+3.54),CCN1(+2.92),CCNA2(+2.63),CDC42(+2.38),CDKN1A(+2.42),CDKN3(+2.19),CEBPA(+2.28),CEBPB(+2.02),CES1(-6.02),CHRM2(-2.69),CKS2(+3.17),CLC(+16.97),CLDN11(+2.48),COL1A1(-3.03),COTL1(+2.16),CPT1B(-2.45),CYP26A1(-7.89),D…
chemical drug	CD 437	4.12e-11		Inhibited	-2.741	34	34	0	ARF1(+2.23),CCT2(+2.04),CDKN1A(+2.42),CEBPB(+2.02),CLIC1(+2.26),EIF5A(+2.45),ERH(+2.47),FOS(+4.1),FSCN1(+2.66),FTH1(+2.14),FTL(+2.07),GADD45A(+2.88),HMGB1(+2.05),HSP90AA1(+2.01),ILF2(+2.18),JUN(+3.01),KARS(+2.18),LSM3(+2.07),MOB1A(+2.05),MYC(+3.04),NME1(+2.08),NR4A1(+2.15),ODC1(+3.93),PFN1(+2.2),RPL36AL(+2.06),SET(+2.09),SOX4(+3.48),SUMO1(+2.5),TOMM7(+2.2),TP53(+2.48),TUBA1B(+2.24),TXN(+2.2),UBE2…
chemical - endogenous mammalian	progesterone	7.51e-11			0.042	66	42	24	ACOT7(+2.21),ACSL1(+2.63),ACTB(+2.25),ADH5(+2.05),ADM(+2.35),ADRA2A(-5.09),ATP1B1(+2.14),BCL6(-3.48),CASP3(+2.58),CAV1(+4.16),CCNA2(+2.63),CDKN1A(+2.42),CEBPB(+2.02),CES1(-6.02),CKMT1A/CKMT1B(+2.36),CTSV(-2.37),CYP19A1(-2.43),CYP26A1(-7.89),ENC1(+3.96),ENPP2(-2.23),ERRFI1(+3.27),FAAH(-2.01),FAM49A(+3.44),FKBP4(+2.72),FOS(+4.1),FST(-2.48),FTH1(+2.14),GARS(+2.45),GAS6(-2.16),HEY1(+3.41),ID3(+2.05),…
chemical drug	dexamethasone	8e-11			-1.634	157	107	50	ABCA1(-3.97),ACLY(+2.14),ACOT7(+2.21),ACSL1(+2.63),ACTB(+2.25),ACTG1(+2.52),ACTG2(+3.2),ADM(+2.35),ADRA2A(-5.09),AGAP5 (includes others)(+7.56),ALCAM(-2.15),AMIGO2(+3.05),ANGPT1(+3.16),ANK2(-2.75),ANOS1(+3.18),ANXA3(+3.02),APLN(-2.19),ASNS(+2.58),ATP10B(+3.56),ATP11A(-2.16),ATP1B1(+2.14),AXIN2(-2.33),BAK1(+2.3),BCL6(-3.48),BIRC5(+2.55),BMP1(-3.01),BNIPL(-2.86),BTG2(+3.83),CALB1(+3.0),CASP3(+2.58)…
enzyme	TERT	8.93e-11			1.777	27	26	1	ALDH1A3(+2.38),ASNS(+2.58),BIRC5(+2.55),CALD1(+2.45),CAV1(+4.16),CDKN1A(+2.42),DUSP6(+8.73),EIF5A2(+2.16),ETS1(+4.31),FRMD6(+2.04),HMGB1(+2.05),IL13RA1(+2.23),MFGE8(-2.18),MMP9(+3.04),MYC(+3.04),NANOG(+5.16),NUCKS1(+2.23),POU5F1(+2.25),PXN(+2.09),RASA3(+2.35),SERP1(+2.0),SOD2(+2.03),SPIN1(+2.02),SPP1(+4.22),TOX2(+3.99),TP53(+2.48),UBASH3B(+2.27)
complex	FSH	9e-11			-0.86	50	39	11	ACTB(+2.25),ACTG2(+3.2),ACTR2(+2.8),ADM(+2.35),APLN(-2.19),AXIN2(-2.33),BTG2(+3.83),CDK14(+2.9),CTSV(-2.37),CYP19A1(-2.43),DHRS3(-2.42),ECEL1(-2.92),ENC1(+3.96),FGFR1(-2.13),FOS(+4.1),FOSL1(+2.64),FST(-2.48),IGFBP3(-2.42),IL6R(+2.57),ITGB5(+2.49),JUN(+3.01),KLF10(+2.01),KRT18(+2.7),MAP2K3(+2.26),MAPRE2(+2.13),MICOS10-NBL1/NBL1(+2.21),MMP9(+3.04),MN1(-2.07),MT1X(+2.28),MYC(+3.04),NR4A1(+2.15),PLK2…
chemical - kinase inhibitor	LY294002	1.01e-10		Inhibited	-3.206	59	46	13	ABCA1(-3.97),BAK1(+2.3),BCL6(-3.48),BIRC5(+2.55),CASP3(+2.58),CCN1(+2.92),CCNA2(+2.63),CD83(+2.01),CDKN1A(+2.42),CDR1(+2.07),CEBPA(+2.28),CEBPB(+2.02),CKS2(+3.17),COL1A1(-3.03),CYP19A1(-2.43),DUSP6(+8.73),EIF1AX(+2.71),ETS1(+4.31),FOS(+4.1),FOSL1(+2.64),G3BP1(+2.08),GSR(+2.32),GUCY2C(-2.81),HIST1H4C(+2.22),HLA-DRB1(+4.14),HMGCS1(+2.41),IDI1(+2.11),IER2(+2.11),IER3(+5.63),IGFBP3(-2.42),IGFBP5(-3.1…
group	Raf	1.16e-10			1.097	19	18	1	B4GALT6(+2.14),CDKN1A(+2.42),DUSP6(+8.73),ETV1(+2.32),ETV5(+5.15),FOS(+4.1),FOSL1(+2.64),IER2(+2.11),IER3(+5.63),JUN(+3.01),KRT18(+2.7),MYC(+3.04),PLPP3(-2.06),PMAIP1(+2.94),RND3(+3.51),SH2B3(+2.16),SPRY1(+2.54),SPRY2(+2.67),SPRY4(+4.12)
transcription regulator	SMARCA4	1.39e-10			0.631	66	42	24	ABCA1(-3.97),ABRACL(+2.16),AHNAK(-8.15),ALDH1A3(+2.38),ASNS(+2.58),AXIN2(-2.33),BAK1(+2.3),BAMBI(+2.39),BEX5(+3.11),BIRC5(+2.55),C6orf141(-3.66),CASP3(+2.58),CCNA2(+2.63),CDKN1A(+2.42),CEBPB(+2.02),COL1A1(-3.03),COL7A1(-3.04),COTL1(+2.16),CYP26A1(-7.89),DLL1(-3.71),DUSP6(+8.73),FOS(+4.1),GADD45A(+2.88),GADD45B(+2.89),GADD45G(-2.34),HAPLN3(-2.06),HEY1(+3.41),HLA-DRA(+3.09),ID3(+2.05),IER3(+5.63),I…
transcription regulator	PDX1	3.96e-10			1.138	31	25	6	ACTB(+2.25),ACTG1(+2.52),ASNS(+2.58),ATF5(+2.35),CKMT1A/CKMT1B(+2.36),COL1A1(-3.03),DUSP5(+7.36),DUSP6(+8.73),EIF4EBP1(+2.27),FGFR1(-2.13),GNG12(+2.7),HK1(+2.07),ID3(+2.05),IDH1(+2.32),IER3(+5.63),IGFBP3(-2.42),JUN(+3.01),KAT7(+2.56),KLF10(+2.01),KRT18(+2.7),KRT8(+2.17),MAP2(-2.38),MYC(+3.04),NNAT(-4.5),NQO1(+3.4),PDE4B(+3.78),PMAIP1(+2.94),PTP4A1(+2.32),SPP1(+4.22),TIPRL(+2.31),TRPC6(-3.63)
transcription regulator	HTT	7.07e-10			-0.958	70	46	24	ABCA1(-3.97),ADCY5(-2.07),AGRN(-2.19),ARPP19(+2.22),AZIN1(+2.36),BCL6(-3.48),BMP1(-3.01),CASP3(+2.58),CBLN1(+3.43),CBR1(+3.54),CBX1(+2.0),CDKN1A(+2.42),CEBPA(+2.28),CEBPB(+2.02),COL6A1(-2.24),CYCS(+2.24),DLL1(-3.71),DRD4(-2.27),DUSP5(+7.36),DUSP6(+8.73),ENPP2(-2.23),ETV1(+2.32),FGFR1(-2.13),FKBP4(+2.72),FOS(+4.1),FOSL1(+2.64),GADD45G(-2.34),GLO1(+2.66),GPX3(+2.46),GSR(+2.32),HAPLN3(-2.06),HMGA1(+…
transmembrane receptor	F3	7.26e-10		Activated	2.853	18	16	2	ANGPT1(+3.16),CCN1(+2.92),CDC42(+2.38),DOCK4(+2.16),DUSP6(+8.73),FGF13(+2.21),FOS(+4.1),LCP1(+2.68),MMP9(+3.04),PLPP3(-2.06),RAC1(+2.13),RHOA(+2.17),SEMA3A(+2.77),SPRY1(+2.54),SPRY4(+4.12),TGFBR2(+2.16),TNFRSF11A(-2.64),UBASH3B(+2.27)
group	estrogen receptor	8.07e-10		Activated	2.154	35	22	13	ABCA1(-3.97),CALB1(+3.0),CALD1(+2.45),CAV1(+4.16),CAV2(+2.63),COL13A1(-2.06),COL6A1(-2.24),COL7A1(-3.04),ETS1(+4.31),FGF13(+2.21),FGFR1(-2.13),FGFR3(-2.17),FOS(+4.1),HSP90AA1(+2.01),JUN(+3.01),KLF10(+2.01),KRT18(+2.7),KRT8(+2.17),LOXL2(-2.0),MMP9(+3.04),MUC1(-3.04),MYC(+3.04),NEDD9(+3.1),PCDH19(+2.93),PCDH7(-3.63),PMAIP1(+2.94),SMN1/SMN2(-2.62),TGFA(+2.4),TGFBR2(+2.16),TIMP3(-2.5),TNC(-2.73),TP53…
group	Mek	8.7e-10		Activated	4.648	34	30	4	ABCE1(+2.14),B4GALT6(+2.14),BIRC5(+2.55),CDKN1A(+2.42),DUSP5(+7.36),DUSP6(+8.73),ETS1(+4.31),ETV1(+2.32),ETV4(+3.49),ETV5(+5.15),FGFR1(-2.13),FOS(+4.1),FOSL1(+2.64),IER2(+2.11),IER3(+5.63),JUN(+3.01),MMP9(+3.04),MOB4(+2.5),MYC(+3.04),NANOG(+5.16),NQO1(+3.4),NR4A1(+2.15),OTX2(-2.44),PLPP3(-2.06),PMAIP1(+2.94),POU5F1(+2.25),RND3(+3.51),SH2B3(+2.16),SMN1/SMN2(-2.62),SPRY1(+2.54),SPRY2(+2.67),SPRY4(+…
kinase	ERBB2	1.06e-09		Activated	3.717	73	54	19	ABRACL(+2.16),ACTB(+2.25),ADAM19(+2.33),AHNAK(-8.15),ATP6V1A(+2.2),BIRC5(+2.55),BMP1(-3.01),BTG2(+3.83),CCDC80(+2.04),CCNA2(+2.63),CDC42(+2.38),CDKN1A(+2.42),CDKN3(+2.19),CEBPB(+2.02),CES1(-6.02),CKS2(+3.17),CMAS(+3.01),COL1A1(-3.03),COL6A1(-2.24),COL7A1(-3.04),DLL1(-3.71),DUSP6(+8.73),EIF4EBP1(+2.27),ETV1(+2.32),ETV4(+3.49),ETV5(+5.15),FOS(+4.1),FSCN1(+2.66),G3BP1(+2.08),GAS6(-2.16),GLO1(+2.66),…
ligand-dependent nuclear receptor	PGR	1.12e-09			1.684	38	26	12	ACSL1(+2.63),AK4(+3.42),ALDH1A3(+2.38),ATP1B1(+2.14),BCL6(-3.48),CALD1(+2.45),CDKN1A(+2.42),CEBPA(+2.28),CEBPB(+2.02),COL6A1(-2.24),CPT1B(-2.45),CYP19A1(-2.43),EIF1AX(+2.71),ENC1(+3.96),FAM49A(+3.44),FOS(+4.1),GAS6(-2.16),IER3(+5.63),IGFBP5(-3.14),KRT18(+2.7),LAMB2(-2.2),MAD2L1(+2.12),MAP2K3(+2.26),MUC1(-3.04),MYC(+3.04),NEDD9(+3.1),NQO2(+2.84),PIM2(+2.12),PLK2(+3.71),PTP4A1(+2.32),RAP2C(+2.77),S…
growth factor	AGT	1.48e-09		Activated	3.129	52	39	13	ADM(+2.35),ANGPT1(+3.16),ANXA3(+3.02),APLN(-2.19),ATP1B1(+2.14),CASP3(+2.58),CAV1(+4.16),CDKN1A(+2.42),COL1A1(-3.03),COL6A1(-2.24),CYP19A1(-2.43),ERRFI1(+3.27),ETS1(+4.31),ETV1(+2.32),FGF13(+2.21),FOS(+4.1),GSTM5(-4.15),HEY1(+3.41),HMGCS1(+2.41),HSPG2(-2.12),ID3(+2.05),IDH1(+2.32),IDI1(+2.11),IGFBP3(-2.42),IGFBP5(-3.14),ITGA7(-2.17),ITGB5(+2.49),JUN(+3.01),KCNJ2(+3.09),MAD2L1(+2.12),MAP2(-2.38),M…
chemical drug	paclitaxel	1.55e-09			1.505	40	31	9	BHLHE41(+2.9),BIRC5(+2.55),BTG2(+3.83),CACNB3(-2.56),CAV1(+4.16),CDKN1A(+2.42),CYP19A1(-2.43),DDAH1(+2.7),DUSP5(+7.36),DUSP6(+8.73),ENPP2(-2.23),ETV1(+2.32),ETV5(+5.15),FOSL1(+2.64),GADD45B(+2.89),HMGB3(+2.23),IER2(+2.11),IER3(+5.63),IGFBP3(-2.42),IL1RAP(+2.5),ITGB5(+2.49),JUN(+3.01),LCP1(+2.68),MAP3K1(+2.01),MMP9(+3.04),MUC1(-3.04),MYC(+3.04),NCS1(+2.31),NNAT(-4.5),SH2B3(+2.16),SOD2(+2.03),SPRY1…
ligand-dependent nuclear receptor	ESR2	1.62e-09			1.266	54	37	17	ABCA1(-3.97),ATF5(+2.35),BAMBI(+2.39),BIRC5(+2.55),CAV1(+4.16),CCNA2(+2.63),CDKN1A(+2.42),CES1(-6.02),CLDN11(+2.48),COL13A1(-2.06),COL1A1(-3.03),COL7A1(-3.04),CYP19A1(-2.43),DDAH1(+2.7),ENPP2(-2.23),ETV1(+2.32),FAM84A(+3.3),FGF19(+2.41),FGFR1(-2.13),FOS(+4.1),FSCN1(+2.66),FST(-2.48),GADD45B(+2.89),GYG1(+2.05),IGFBP3(-2.42),KRT8(+2.17),LIMCH1(-2.77),MAP2K3(+2.26),MEGF10(-2.27),MICOS10-NBL1/NBL1(+2…
other	RASSF1	2.93e-09			-0.285	20	15	5	AMIGO2(+3.05),CASP3(+2.58),CAV1(+4.16),CAV2(+2.63),CCNA2(+2.63),CDKN1A(+2.42),COL13A1(-2.06),FOS(+4.1),HIST1H2BC(+3.49),IGFBP3(-2.42),KLF10(+2.01),MYC(+3.04),PCDH7(-3.63),PLK2(+3.71),RNF182(+2.27),SELENOP(-2.41),SPP1(+4.22),TMEM158(-2.11),TUBB(+2.15),TUBB2A(+2.18)
growth factor	VEGFA	3.51e-09			0.835	39	29	10	ACSL1(+2.63),ADH5(+2.05),AK4(+3.42),ANGPT1(+3.16),BIRC5(+2.55),BTLA(-3.71),CASP3(+2.58),CAV1(+4.16),CCN1(+2.92),CD83(+2.01),CDKN1A(+2.42),COL1A1(-3.03),CTSV(-2.37),DLL1(-3.71),DUSP5(+7.36),ETS1(+4.31),ETV4(+3.49),ETV5(+5.15),FGFR1(-2.13),FOS(+4.1),HK1(+2.07),ID3(+2.05),IGFBP5(-3.14),KARS(+2.18),MMP9(+3.04),MRPL3(+2.4),NME1(+2.08),NR4A1(+2.15),PDGFB(+7.82),PLPP3(-2.06),RAB5A(+2.39),SDHD(+2.34),SET…
chemical - kinase inhibitor	PD98059	3.97e-09		Inhibited	-3.272	58	45	13	ABCA1(-3.97),ACOT7(+2.21),APOBEC3B(-6.81),ARPP19(+2.22),BCL6(-3.48),BIRC5(+2.55),CASP3(+2.58),CAV1(+4.16),CCNA2(+2.63),CD83(+2.01),CDKN1A(+2.42),CEBPA(+2.28),CEBPB(+2.02),COL1A1(-3.03),CYCS(+2.24),DHRS3(-2.42),DUSP5(+7.36),DUSP6(+8.73),ERRFI1(+3.27),ETS1(+4.31),FOS(+4.1),FOSL1(+2.64),FTH1(+2.14),GADD45A(+2.88),HMGB3(+2.23),HNRNPAB(+2.05),ID3(+2.05),IER3(+5.63),IGFBP3(-2.42),ITGB5(+2.49),JUN(+3.01…
cytokine	TNF	4.43e-09		Activated	2.922	137	95	42	ABCA1(-3.97),ACSL1(+2.63),ACTB(+2.25),ADCY5(-2.07),ADM(+2.35),ALCAM(-2.15),ALDH1A3(+2.38),ANGPT1(+3.16),APLN(-2.19),APOBEC3B(-6.81),ARC(+5.0),ARF4(+2.39),AXIN2(-2.33),BAMBI(+2.39),BCL6(-3.48),BDNF-AS(-2.63),BHLHE41(+2.9),BIRC5(+2.55),BST2(-2.56),BTG2(+3.83),CASP3(+2.58),CAV1(+4.16),CBR3(+4.46),CCDC80(+2.04),CCN1(+2.92),CD83(+2.01),CDC42(+2.38),CDKN1A(+2.42),CEBPA(+2.28),CEBPB(+2.02),CISH(+2.9),CL…
chemical toxicant	cigarette smoke	4.6e-09		Activated	2.642	35	27	8	ABCA1(-3.97),ADM(+2.35),AXIN2(-2.33),BIRC5(+2.55),CASP3(+2.58),CCN1(+2.92),CDKN1A(+2.42),CHRM2(-2.69),ESD(+2.02),FABP5(+2.55),FOS(+4.1),FOSL1(+2.64),FTL(+2.07),GADD45G(-2.34),GPX3(+2.46),GSR(+2.32),GSTM5(-4.15),HLA-DRA(+3.09),HSP90AA1(+2.01),JUN(+3.01),MAP2K3(+2.26),MAP3K1(+2.01),MMP9(+3.04),MUC1(-3.04),MUC4(-2.05),NQO1(+3.4),PDGFB(+7.82),PRDX1(+2.2),PSMD1(+2.05),PTP4A1(+2.32),SMAD7(+9.69),SOD2(+…
chemical drug	nitrofurantoin	6.4e-09		Activated	2.909	27	22	5	ACTB(+2.25),ACTG1(+2.52),ASNS(+2.58),BTG2(+3.83),CAPN6(+2.53),CASP3(+2.58),CES1(-6.02),CTSV(-2.37),GADD45A(+2.88),GSR(+2.32),GSTM1(+17.17),HMGCS1(+2.41),IER3(+5.63),IGFBP3(-2.42),MYC(+3.04),NQO1(+3.4),ODC1(+3.93),PRDX1(+2.2),S100A10(+2.58),S100A11(+2.61),SELENOP(-2.41),SPP1(+4.22),TIMP3(-2.5),TP53(+2.48),TUBB(+2.15),TXN(+2.2),YWHAZ(+2.43)
complex	CG	6.58e-09			0.729	43	28	15	ACSL1(+2.63),ACTB(+2.25),ADM(+2.35),APLN(-2.19),BTG2(+3.83),CDKN1A(+2.42),CEBPA(+2.28),CEBPB(+2.02),CLDN11(+2.48),CTSV(-2.37),CYP19A1(-2.43),CYP26A1(-7.89),DUSP6(+8.73),ENPP2(-2.23),FABP5(+2.55),FOS(+4.1),FST(-2.48),HMGA1(+2.35),IER3(+5.63),IGFBP3(-2.42),ITGB5(+2.49),JUN(+3.01),LGALS3BP(-2.55),LIMCH1(-2.77),MEGF10(-2.27),MMP9(+3.04),MRPS6(+3.35),MTPN(+2.54),NR3C2(-2.02),NR4A1(+2.15),PKIA(+2.16),P…
chemical drug	fulvestrant	6.67e-09			0.082	36	28	8	ASNS(+2.58),BAK1(+2.3),BIRC5(+2.55),CAV1(+4.16),CAV2(+2.63),CCDC80(+2.04),CCN1(+2.92),CCNA2(+2.63),CDKN1A(+2.42),CUZD1(-17.91),CYCS(+2.24),CYP19A1(-2.43),FKBP1A(+2.03),FOS(+4.1),GADD45A(+2.88),IER3(+5.63),IGFBP5(-3.14),JUN(+3.01),KLF10(+2.01),MMD(+2.3),MUC1(-3.04),MYB(-3.73),MYC(+3.04),NME1(+2.08),PLK2(+3.71),PMAIP1(+2.94),PRPS1(+2.33),RAB2A(+2.01),RAC1(+2.13),SELENOP(-2.41),STC1(-2.04),TGFA(+2.4…
group	Hdac	7.31e-09			-0.778	27	19	8	ARC(+5.0),BCL6(-3.48),BIRC5(+2.55),CDKN1A(+2.42),DLL1(-3.71),FOS(+4.1),FOSL1(+2.64),GADD45B(+2.89),HLA-DRA(+3.09),HNRNPAB(+2.05),IGFBP3(-2.42),IL6R(+2.57),IRX3(-3.27),JUN(+3.01),KLF10(+2.01),LRP2(-6.68),MYC(+3.04),NR4A1(+2.15),RRM2B(+2.08),SLC8A1(+2.95),SMPD3(-2.11),SPP1(+4.22),SPRY1(+2.54),SPRY2(+2.67),TGFBR2(+2.16),TRPC6(-3.63),WNT4(-2.21)
chemical drug	tamoxifen	9.3e-09			1.717	37	27	10	ADM(+2.35),AHNAK(-8.15),ASAH1(+2.13),BIRC5(+2.55),CAV1(+4.16),CAV2(+2.63),CCDC80(+2.04),CCN1(+2.92),CCNA2(+2.63),CDKN1A(+2.42),COL1A1(-3.03),CUZD1(-17.91),CYCS(+2.24),DEPP1(-2.85),EIF4EBP1(+2.27),ETV4(+3.49),ETV5(+5.15),FOS(+4.1),HMGCS1(+2.41),HPN(-2.17),IER3(+5.63),IGFBP3(-2.42),JUN(+3.01),LOXL2(-2.0),MYC(+3.04),NFATC4(-2.6),PFN1(+2.2),POU5F1(+2.25),SEMA3B(-2.67),SMAD7(+9.69),SOD2(+2.03),SPP1(+4…
chemical - endogenous mammalian	butyric acid	9.8e-09			1.52	49	34	15	ALPG(-9.35),BAK1(+2.3),BIRC5(+2.55),CALB1(+3.0),CAP1(+2.12),CASP3(+2.58),CCNA2(+2.63),CD83(+2.01),CDC42(+2.38),CDK3(-2.4),CDKN1A(+2.42),CYCS(+2.24),FOS(+4.1),FRMD6(+2.04),FTH1(+2.14),GADD45A(+2.88),GGT1(-2.48),GMPS(+2.31),H2AFZ(+2.27),HK1(+2.07),HLA-DRA(+3.09),HLA-DRB1(+4.14),HMGB1(+2.05),HSPG2(-2.12),IFITM2(+3.42),IGFBP3(-2.42),ITGB5(+2.49),MMP9(+3.04),MUC1(-3.04),MYB(-3.73),MYC(+3.04),MYH14(-6.…
chemical - endogenous mammalian	dihydrotestosterone	1.01e-08			-0.041	57	36	21	ABCA1(-3.97),ACLY(+2.14),ACTB(+2.25),ADM(+2.35),ALDH1A3(+2.38),AXIN2(-2.33),BTG2(+3.83),C1orf21(-2.71),CASP3(+2.58),CCNA2(+2.63),CDKN1A(+2.42),CEBPA(+2.28),COL6A1(-2.24),CYP19A1(-2.43),DCTPP1(+2.44),EIF4EBP1(+2.27),ETV1(+2.32),FGFR1(-2.13),FKBP4(+2.72),FOS(+4.1),FST(-2.48),FTH1(+2.14),FTL(+2.07),GAS6(-2.16),GPX3(+2.46),HIST1H3J(+2.8),HSP90AA1(+2.01),IGFBP3(-2.42),IGFBP5(-3.14),IL17RB(-2.03),JUN(+…
chemical - kinase inhibitor	U0126	1.05e-08		Inhibited	-3.661	54	42	12	ARC(+5.0),AXIN2(-2.33),BIRC5(+2.55),CACNB3(-2.56),CAV1(+4.16),CDKN1A(+2.42),CEBPA(+2.28),CEBPB(+2.02),COL1A1(-3.03),CYP19A1(-2.43),DDAH1(+2.7),DUSP5(+7.36),DUSP6(+8.73),EIF1AX(+2.71),EIF4EBP1(+2.27),ENPP2(-2.23),ERRFI1(+3.27),ETS1(+4.31),ETV1(+2.32),ETV5(+5.15),FOS(+4.1),FOSL1(+2.64),GADD45B(+2.89),HMGB3(+2.23),IER2(+2.11),IER3(+5.63),IL17RB(-2.03),IL1RAP(+2.5),ITGB5(+2.49),JDP2(+2.21),JUN(+3.01)…
growth factor	NGF	1.1e-08		Activated	2.604	32	24	8	ADM(+2.35),AGRN(-2.19),AXIN2(-2.33),BAMBI(+2.39),BTG2(+3.83),CAV1(+4.16),CD83(+2.01),CDKN1A(+2.42),DPYSL5(+2.45),DUSP6(+8.73),ECEL1(-2.92),ERRFI1(+3.27),ETV4(+3.49),ETV5(+5.15),FOS(+4.1),FOSL1(+2.64),GADD45A(+2.88),JUN(+3.01),LRP1(-2.17),MAP2(-2.38),MMD(+2.3),MMP9(+3.04),MYC(+3.04),NR4A1(+2.15),PLK2(+3.71),PPP2R2B(+2.14),RAC1(+2.13),RASA3(+2.35),TACR1(-4.98),TXN(+2.2),WNT4(-2.21),WNT5A(-2.42)
transcription regulator	TP63	1.13e-08		Activated	2.294	48	33	15	ADA2(+3.24),ADM(+2.35),ALDH1A3(+2.38),ANOS1(+3.18),APOBEC3B(-6.81),BST2(-2.56),CASP3(+2.58),CCN1(+2.92),CCNA2(+2.63),CDC42(+2.38),CDKN1A(+2.42),CEBPA(+2.28),CKS2(+3.17),DLL1(-3.71),DUSP6(+8.73),FGFR3(-2.17),FOS(+4.1),FOSL1(+2.64),FST(-2.48),GADD45A(+2.88),HSPA4(+2.15),ID3(+2.05),IER3(+5.63),IGFBP3(-2.42),IL1RAP(+2.5),ITGA7(-2.17),KRT10(+2.82),MAD2L1(+2.12),MAP2K3(+2.26),MFGE8(-2.18),MYB(-3.73),MY…
chemical toxicant	carbon tetrachloride	1.22e-08		Activated	3.3	31	27	4	AK4(+3.42),CASP3(+2.58),CDKN1A(+2.42),COL1A1(-3.03),FAAH(-2.01),FKBP1A(+2.03),FOS(+4.1),GADD45A(+2.88),GADD45B(+2.89),GSTM1(+17.17),HSP90AA1(+2.01),IGFBP5(-3.14),IL13RA1(+2.23),JUN(+3.01),MMP9(+3.04),MYC(+3.04),NQO1(+3.4),NR4A1(+2.15),ODC1(+3.93),PDGFB(+7.82),PTP4A1(+2.32),QDPR(+2.26),RALB(+2.55),SKIL(+2.85),SLC8A1(+2.95),SMAD7(+9.69),SOD2(+2.03),SPP1(+4.22),TGFA(+2.4),TGFBR2(+2.16),TIMP3(-2.5)
other	APP	1.41e-08			1.807	80	67	13	ABCA1(-3.97),ACTB(+2.25),ACTG1(+2.52),ADAM19(+2.33),ARC(+5.0),ARF4(+2.39),ATP1B1(+2.14),ATP6V1A(+2.2),AXIN2(-2.33),CALB1(+3.0),CAP1(+2.12),CASP3(+2.58),CDC42(+2.38),CKMT1A/CKMT1B(+2.36),CLIC1(+2.26),COL13A1(-2.06),CTSV(-2.37),CYCS(+2.24),DDAH1(+2.7),DYNLL2(+2.02),EIF5A2(+2.16),ENPP2(-2.23),FAM49A(+3.44),FBL(+2.19),FGFR1(-2.13),FKBP1A(+2.03),FOS(+4.1),GNG2(+3.44),GOT2(+2.25),HEY1(+3.41),HIST1H2AD(…
chemical - endogenous mammalian	testosterone	1.54e-08			1.143	42	28	14	ACSL1(+2.63),ADRA2A(-5.09),ANGPT1(+3.16),ANXA3(+3.02),APLN(-2.19),ATP1B1(+2.14),CASP3(+2.58),CAV1(+4.16),CDKN1A(+2.42),CTSV(-2.37),CYP19A1(-2.43),DDX3Y(-235.22),DRD4(-2.27),EIF4EBP1(+2.27),FGFR1(-2.13),FGFR3(-2.17),FOS(+4.1),FOSL1(+2.64),FST(-2.48),GADD45A(+2.88),GGT1(-2.48),GMFB(+2.47),HPCAL4(+4.2),ID3(+2.05),IGFBP3(-2.42),IGFBP5(-3.14),JUN(+3.01),ODC1(+3.93),PKIB(-3.38),PSMA1(+2.05),PTP4A1(+2.3…
cytokine	IFNG	1.6e-08		Activated	3.76	109	77	32	ABCA1(-3.97),ACLY(+2.14),ACTB(+2.25),ADA2(+3.24),ADCY5(-2.07),ADM(+2.35),ADRA2A(-5.09),AGRN(-2.19),ALDH1A3(+2.38),ARC(+5.0),ARPP19(+2.22),ASNS(+2.58),ATP1B1(+2.14),AUTS2(-2.28),BAK1(+2.3),BDNF-AS(-2.63),BST2(-2.56),CALB1(+3.0),CASP3(+2.58),CAV1(+4.16),CCNA2(+2.63),CD83(+2.01),CDKN1A(+2.42),CEBPA(+2.28),CEBPB(+2.02),CISH(+2.9),CKMT1A/CKMT1B(+2.36),COL1A1(-3.03),CTSV(-2.37),DEPP1(-2.85),DLL1(-3.71)…
transcription regulator	SMAD3	1.6e-08			0.289	34	23	11	AXIN2(-2.33),CDKN1A(+2.42),CES1(-6.02),COL1A1(-3.03),COL6A1(-2.24),COL7A1(-3.04),CPT1B(-2.45),CYP19A1(-2.43),DOCK4(+2.16),FOS(+4.1),FST(-2.48),FZD8(-2.11),GADD45B(+2.89),HEY1(+3.41),ID3(+2.05),ITGB5(+2.49),JUN(+3.01),LEFTY1(+20.02),LEFTY2(+14.73),MMP9(+3.04),MYC(+3.04),NANOG(+5.16),NODAL(+4.41),PDGFB(+7.82),PMEPA1(+3.31),POU5F1(+2.25),RAC1(+2.13),RHOB(+2.31),SKIL(+2.85),SMAD7(+9.69),SPP1(+4.22),T…
chemical - endogenous mammalian	glutamine	1.64e-08			-1.772	20	18	2	ACTB(+2.25),ASNS(+2.58),ATF5(+2.35),CEBPB(+2.02),COL1A1(-3.03),CPT1B(-2.45),FABP5(+2.55),FOS(+4.1),GADD45A(+2.88),HK1(+2.07),IDH1(+2.32),JUN(+3.01),MYC(+3.04),NANOG(+5.16),NR4A1(+2.15),PDGFB(+7.82),POU5F1(+2.25),TP53(+2.48),TUBB4A(+2.14),WARS(+2.04)
cytokine	IL1B	1.78e-08		Activated	3.664	81	58	23	ADM(+2.35),ANGPT1(+3.16),ARC(+5.0),ATF5(+2.35),BAMBI(+2.39),BCL6(-3.48),BDNF-AS(-2.63),BTG2(+3.83),CALB1(+3.0),CASP3(+2.58),CD83(+2.01),CDKN1A(+2.42),CEBPA(+2.28),CEBPB(+2.02),CISH(+2.9),COL1A1(-3.03),CYP19A1(-2.43),DUSP5(+7.36),EIF4EBP1(+2.27),ENPP2(-2.23),ERRFI1(+3.27),FABP5(+2.55),FGFR3(-2.17),FOS(+4.1),FOSL1(+2.64),FST(-2.48),GADD45A(+2.88),GADD45B(+2.89),GAS6(-2.16),GGT1(-2.48),GNAS-AS1(-3.8…
growth factor	NRG1	1.85e-08		Activated	2.775	35	30	5	ABCA1(-3.97),ANGPT1(+3.16),BAK1(+2.3),BET1(+2.21),CASP3(+2.58),CAV1(+4.16),CCN1(+2.92),CDKN1A(+2.42),CKS2(+3.17),COL1A1(-3.03),DDAH1(+2.7),DUSP6(+8.73),ERRFI1(+3.27),ETV5(+5.15),FABP5(+2.55),FOS(+4.1),FSCN1(+2.66),G3BP1(+2.08),GAS6(-2.16),GPX3(+2.46),GUCY2C(-2.81),HMGA1(+2.35),IDI1(+2.11),IER2(+2.11),IER3(+5.63),ITGB5(+2.49),JUN(+3.01),LMO4(+2.16),MMP9(+3.04),MYC(+3.04),NR4A1(+2.15),POU5F1(+2.25)…
transcription regulator	FOS	2.1e-08	4.1		1.323	56	41	15	ACTG1(+2.52),ADD2(+2.04),ALDH1A3(+2.38),ALPP(-7.9),APLN(-2.19),ARF1(+2.23),CASP3(+2.58),CCNA2(+2.63),COL1A1(-3.03),COL6A1(-2.24),CTH(+2.05),CTSV(-2.37),CYCS(+2.24),DDX3X(+2.31),FOS(+4.1),FOSL1(+2.64),FTH1(+2.14),GSR(+2.32),IGFBP5(-3.14),JUN(+3.01),KRT8(+2.17),LGALS3BP(-2.55),MMP9(+3.04),MYC(+3.04),NPTX1(-5.27),NQO1(+3.4),NR3C2(-2.02),NR4A1(+2.15),NTS(+4.32),ODC1(+3.93),PCDH19(+2.93),PFN1(+2.2),PK…
chemical - kinase inhibitor	SP600125	2.13e-08			-0.28	37	27	10	ABCA1(-3.97),ADM(+2.35),APOBEC3B(-6.81),BAK1(+2.3),BTG2(+3.83),CASP3(+2.58),CCN1(+2.92),CD83(+2.01),CDKN1A(+2.42),CEBPB(+2.02),COL1A1(-3.03),COL7A1(-3.04),CPT1B(-2.45),EIF1AX(+2.71),FABP5(+2.55),FOS(+4.1),GADD45A(+2.88),HIST1H2BN(+2.51),HIST2H2AA3/HIST2H2AA4(+2.4),HIST2H2BE(+2.57),IL17RB(-2.03),ITGB5(+2.49),JUN(+3.01),LAMA5(-2.42),MMP9(+3.04),MTHFD2(+2.91),NEDD9(+3.1),NR3C2(-2.02),NR4A1(+2.15),PA…
chemical toxicant	tetrachlorodibenzodioxin	2.77e-08			1.879	43	31	12	ADM(+2.35),ANGPT1(+3.16),ASNS(+2.58),CALB1(+3.0),CBR1(+3.54),CBR3(+4.46),CCN1(+2.92),CCNA2(+2.63),CDKN1A(+2.42),CEBPB(+2.02),CES1(-6.02),COL13A1(-2.06),COL6A1(-2.24),CTSV(-2.37),CYP19A1(-2.43),EIF4EBP2(+2.42),ENHO(+2.19),FOS(+4.1),GHITM(+2.26),IDH1(+2.32),ITGA7(-2.17),JUN(+3.01),KPNA6(+2.0),LRP2(-6.68),MAD2L1(+2.12),MEGF10(-2.27),MICOS10-NBL1/NBL1(+2.21),MYB(-3.73),MYC(+3.04),NEDD9(+3.1),NME1(+2.…
chemical drug	cisplatin	3.55e-08		Activated	2.766	70	57	13	ABHD4(+3.54),ACTB(+2.25),ALDH1A3(+2.38),ASNS(+2.58),BAK1(+2.3),BHLHE41(+2.9),BIRC5(+2.55),BTG2(+3.83),CAPN6(+2.53),CASP3(+2.58),CAV1(+4.16),CDKN1A(+2.42),CEBPA(+2.28),COL1A1(-3.03),CPT1B(-2.45),CYP26A1(-7.89),DESI2(+2.04),DHRS3(-2.42),DPYSL5(+2.45),DUSP6(+8.73),FEZ1(-2.0),FOS(+4.1),FOSL1(+2.64),GADD45A(+2.88),GGT1(-2.48),GMFB(+2.47),GOT2(+2.25),GSTM1(+17.17),HK1(+2.07),HMGB1(+2.05),HMGCS1(+2.41),…
group	Growth hormone	4.85e-08			1.062	31	23	8	ACSL1(+2.63),ACTB(+2.25),BCL6(-3.48),CALB1(+3.0),CEBPA(+2.28),CEBPB(+2.02),CISH(+2.9),COL1A1(-3.03),CTH(+2.05),CUZD1(-17.91),FGFR3(-2.17),FOS(+4.1),FTH1(+2.14),GSTM1(+17.17),GSTM5(-4.15),IER3(+5.63),IGFBP3(-2.42),IGFBP5(-3.14),JUN(+3.01),KLF10(+2.01),MMP9(+3.04),MYC(+3.04),NEDD9(+3.1),PLK2(+3.71),PRDX3(+2.08),SOCS1(+2.9),SPP1(+4.22),STC1(-2.04),TGFBR2(+2.16),UGDH(+2.12),YWHAZ(+2.43)
transcription regulator	CCND1	5.28e-08			-0.167	39	31	8	AFAP1(+2.01),AHNAK(-8.15),ALDH1A3(+2.38),BIRC5(+2.55),CCNA2(+2.63),CDKN1A(+2.42),COL1A1(-3.03),CPNE3(+2.23),EIF5A2(+2.16),ENPP2(-2.23),ERRFI1(+3.27),FAM83D(+2.01),FGFR1(-2.13),G3BP1(+2.08),GPC6(+2.91),HIST1H4H(+3.32),HIST2H2BE(+2.57),ID3(+2.05),IER3(+5.63),KRT10(+2.82),LAMB2(-2.2),LASP1(+2.24),MYC(+3.04),NANOG(+5.16),PCYT1B(+2.23),PMEPA1(+3.31),PTBP3(+2.66),SOX4(+3.48),SPP1(+4.22),STARD4(+2.44),T…
complex	CD3	5.7e-08		Activated	3.5	60	48	12	ACTG2(+3.2),BAMBI(+2.39),BCL6(-3.48),BIRC5(+2.55),BST2(-2.56),BZW1(+2.68),CASP3(+2.58),CD83(+2.01),CISH(+2.9),CKS2(+3.17),CYCS(+2.24),DPYSL5(+2.45),EEF1A2(+2.42),ETS1(+4.31),FBL(+2.19),FKBP1A(+2.03),FOS(+4.1),FTL(+2.07),HCCS(+2.13),HIST1H2AC(+2.61),HIST2H2AA3/HIST2H2AA4(+2.4),HMCN1(-3.54),HSP90AA1(+2.01),HSPE1(+2.06),ID3(+2.05),IGFBP5(-3.14),IL1RAP(+2.5),ILF2(+2.18),ITGB5(+2.49),JUN(+3.01),KDM5D(…
transcription regulator	SOX2	5.87e-08			1.921	49	36	13	ANGPT1(+3.16),AXIN2(-2.33),BIRC5(+2.55),CDKN1A(+2.42),CER1(+5.69),CLDN11(+2.48),COL1A1(-3.03),CYP26A1(-7.89),DLL1(-3.71),DUSP5(+7.36),ETV4(+3.49),ETV5(+5.15),FOS(+4.1),FST(-2.48),GADD45B(+2.89),GLTP(+3.88),GOLGA6A (includes others)(+2.21),GOLGA7(+2.14),HEY1(+3.41),ID3(+2.05),IRF6(+2.07),IRX3(-3.27),JUN(+3.01),KRT18(+2.7),LEFTY1(+20.02),LHX5(-7.19),NANOG(+5.16),NDN(+2.86),NODAL(+4.41),NUDT21(+2.53…
chemical drug	ST1926	6.74e-08		Inhibited	-3.958	25	25	0	ACTB(+2.25),ARF1(+2.23),CCT2(+2.04),CDKN1A(+2.42),CEBPB(+2.02),CHCHD2(+46.2),CLIC1(+2.26),EIF5A(+2.45),H2AFZ(+2.27),HSP90AA1(+2.01),ILF2(+2.18),KARS(+2.18),LSM3(+2.07),MOB1A(+2.05),NME1(+2.08),ODC1(+3.93),PFN1(+2.2),RPL29(+2.06),RPL32(+2.09),RPL36AL(+2.06),SOX4(+3.48),TOMM7(+2.2),TP53(+2.48),TXN(+2.2),YWHAZ(+2.43)
transcription regulator	SMAD7	6.92e-08	9.686	Activated	2.705	24	16	8	CCNA2(+2.63),CDKN1A(+2.42),COL1A1(-3.03),COL6A1(-2.24),EIF4EBP1(+2.27),FST(-2.48),GADD45A(+2.88),GAS6(-2.16),ID3(+2.05),ITGA7(-2.17),KRT8(+2.17),MMP9(+3.04),MUC4(-2.05),MYC(+3.04),NANOG(+5.16),NID2(-2.45),PMEPA1(+3.31),POU5F1(+2.25),RAC1(+2.13),SMAD7(+9.69),TGFA(+2.4),TGFBR2(+2.16),TIMP3(-2.5),TXN(+2.2)
transcription regulator	WT1	7.98e-08			0.128	31	23	8	ASNS(+2.58),BAK1(+2.3),BTG2(+3.83),CDKN1A(+2.42),CLIC1(+2.26),CTSV(-2.37),CYP19A1(-2.43),DDX3X(+2.31),ETS1(+4.31),FGFR1(-2.13),GSR(+2.32),HSPG2(-2.12),IDI1(+2.11),IL1RAP(+2.5),LRP1(-2.17),MAPRE2(+2.13),MMP9(+3.04),MPP1(+2.17),MT1X(+2.28),MYC(+3.04),NME1(+2.08),NQO2(+2.84),ODC1(+3.93),PIR(+4.38),RARA(+2.32),RBPJ(+2.23),SPRY1(+2.54),SRY(-5.8),TIMP3(-2.5),WARS(+2.04),WNT4(-2.21)
kinase	EGFR	9.7e-08		Activated	2.988	44	32	12	ACOT7(+2.21),ACTB(+2.25),AXIN2(-2.33),BCL6(-3.48),BIRC5(+2.55),C12orf49(+2.02),CASP3(+2.58),CAV1(+4.16),CCNA2(+2.63),CDKN1A(+2.42),CEBPB(+2.02),COL1A1(-3.03),COL6A1(-2.24),CYP19A1(-2.43),EIF5A(+2.45),ETV4(+3.49),FOS(+4.1),FOSL1(+2.64),GADD45A(+2.88),HMGA1(+2.35),HMGB3(+2.23),HPCAL4(+4.2),HSPE1(+2.06),IER2(+2.11),IER3(+5.63),IGFBP3(-2.42),IGFBP5(-3.14),ITGB5(+2.49),JUN(+3.01),MMP9(+3.04),MUC1(-3.0…
complex	PDGF BB	1.12e-07		Activated	4.697	38	34	4	ADM(+2.35),CALD1(+2.45),CAV2(+2.63),CCN1(+2.92),CDKN1A(+2.42),CEBPB(+2.02),CTH(+2.05),CYCS(+2.24),DUSP5(+7.36),DUSP6(+8.73),ETS1(+4.31),FGFR1(-2.13),FOS(+4.1),FOSL1(+2.64),GADD45A(+2.88),HMGCS1(+2.41),ID3(+2.05),IER2(+2.11),IER3(+5.63),JUN(+3.01),KLF10(+2.01),LAMB2(-2.2),MAP2(-2.38),MICOS10-NBL1/NBL1(+2.21),MMP9(+3.04),MYC(+3.04),NR4A1(+2.15),ODC1(+3.93),PLK2(+3.71),RHOB(+2.31),RND3(+3.51),RPS14(…
chemical drug	trichostatin A	1.22e-07			0.576	75	46	29	ABCA1(-3.97),ABCE1(+2.14),ACTB(+2.25),AGRN(-2.19),ALPG(-9.35),ANGPT1(+3.16),ARC(+5.0),BAK1(+2.3),CASP3(+2.58),CCNA2(+2.63),CDC123(+2.39),CDKN1A(+2.42),CEBPA(+2.28),CISH(+2.9),COLEC12(-3.08),CYP19A1(-2.43),CYP26A1(-7.89),DDX3X(+2.31),DHRS3(-2.42),ENPP2(-2.23),FEZ1(-2.0),FGFR1(-2.13),FGFR3(-2.17),FOS(+4.1),FST(-2.48),GADD45A(+2.88),GADD45G(-2.34),HLA-DRA(+3.09),HLA-DRB1(+4.14),HMGB1(+2.05),HMGCS1(+…
ligand-dependent nuclear receptor	AHR	1.38e-07			1.645	40	29	11	ADAM19(+2.33),ADM(+2.35),BTG2(+3.83),CBR1(+3.54),CBR3(+4.46),CCNA2(+2.63),CDKN1A(+2.42),CEBPA(+2.28),COL13A1(-2.06),COL1A1(-3.03),COL6A1(-2.24),CYP19A1(-2.43),DUSP6(+8.73),ENHO(+2.19),FOS(+4.1),FOSL1(+2.64),GADD45A(+2.88),GAS6(-2.16),GHITM(+2.26),GSTM5(-4.15),HSP90AA1(+2.01),ITGA7(-2.17),JUN(+3.01),MYC(+3.04),NEDD9(+3.1),NID2(-2.45),NPTX1(-5.27),NQO1(+3.4),PDE4B(+3.78),PDGFB(+7.82),POMP(+2.15),PO…
transcription regulator	JUN	1.4e-07	3.012	Activated	2.403	48	37	11	ALPP(-7.9),ASNS(+2.58),BAK1(+2.3),CAV1(+4.16),CCN1(+2.92),CCNA2(+2.63),CDKN1A(+2.42),COL1A1(-3.03),CYCS(+2.24),CYP19A1(-2.43),DUSP5(+7.36),DUSP6(+8.73),FOS(+4.1),FOSL1(+2.64),FTH1(+2.14),GADD45A(+2.88),GAS6(-2.16),HEY1(+3.41),HMGA1(+2.35),IGFBP3(-2.42),JUN(+3.01),MMP9(+3.04),MYB(-3.73),MYC(+3.04),NANOG(+5.16),NQO1(+3.4),NR4A1(+2.15),NTS(+4.32),PARVA(+2.01),PEA15(+2.66),PKIB(-3.38),POU5F1(+2.25),P…
chemical - endogenous mammalian	D-glucose	1.43e-07		Activated	2.286	60	48	12	ABCA1(-3.97),ACLY(+2.14),ACSL1(+2.63),ACTB(+2.25),ACTG2(+3.2),ADCY5(-2.07),ANXA3(+3.02),APLN(-2.19),ARF4(+2.39),ASNS(+2.58),ATF5(+2.35),BIRC5(+2.55),CALB1(+3.0),CALD1(+2.45),CAP1(+2.12),CASP3(+2.58),CAV1(+4.16),CBR3(+4.46),CDKN1A(+2.42),CEBPA(+2.28),CEBPB(+2.02),COL1A1(-3.03),CPT1B(-2.45),CTSV(-2.37),EFHD1(+2.75),FABP5(+2.55),FOS(+4.1),FST(-2.48),HIST1H4J(+2.17),HK1(+2.07),HMGB1(+2.05),HPRT1(+2.1…
chemical drug	camptothecin	1.52e-07		Activated	3.375	57	46	11	AK4(+3.42),ANO9(-2.59),ASNSD1(+2.04),BAK1(+2.3),BAMBI(+2.39),BIRC5(+2.55),BTG2(+3.83),CASP3(+2.58),CD83(+2.01),CDKN1A(+2.42),DUSP6(+8.73),ENC1(+3.96),FOS(+4.1),FSCN1(+2.66),GADD45A(+2.88),GADD45B(+2.89),GADD45G(-2.34),GSR(+2.32),ID3(+2.05),IGFBP3(-2.42),IL13RA1(+2.23),IL1RAP(+2.5),ITGA7(-2.17),JUN(+3.01),LAMB2(-2.2),LIMCH1(-2.77),LIMK1(+2.13),LOC102724788/PRODH(-2.64),MARCKSL1(+2.08),MMP9(+3.04),…
chemical drug	doxorubicin	1.54e-07		Activated	3.182	45	41	4	ADM(+2.35),ASNS(+2.58),BAK1(+2.3),BIRC5(+2.55),BTG2(+3.83),CAPN6(+2.53),CASP3(+2.58),CCN1(+2.92),CDK14(+2.9),CDKN1A(+2.42),CDKN3(+2.19),DUSP5(+7.36),EIF5A(+2.45),FOS(+4.1),FTH1(+2.14),GADD45A(+2.88),GSR(+2.32),HMGB1(+2.05),IER3(+5.63),JUN(+3.01),KRT18(+2.7),KRT8(+2.17),LGALS3BP(-2.55),LOC102724788/PRODH(-2.64),MAD2L1(+2.12),MYC(+3.04),NQO1(+3.4),NTN1(-4.04),PMAIP1(+2.94),PMEPA1(+3.31),PRDX1(+2.2)…
complex	PI3K (complex)	1.71e-07			0.33	35	26	9	ABCA1(-3.97),APLN(-2.19),BAK1(+2.3),BIRC5(+2.55),CASP3(+2.58),CDKN1A(+2.42),CEBPB(+2.02),COL1A1(-3.03),ETS1(+4.31),FABP5(+2.55),FOS(+4.1),FOSL1(+2.64),GSTM5(-4.15),HK1(+2.07),JUN(+3.01),LASP1(+2.24),LEFTY2(+14.73),MAP2(-2.38),MMP9(+3.04),MTHFD2(+2.91),MUC4(-2.05),MYC(+3.04),NANOG(+5.16),NME1(+2.08),NQO1(+3.4),RASA3(+2.35),RHOB(+2.31),RND3(+3.51),SKIL(+2.85),SLC12A7(-2.34),SMN1/SMN2(-2.62),SPP1(+4…
chemical drug	mibolerone	1.76e-07		Activated	2.4	22	11	11	ACSL1(+2.63),AHNAK(-8.15),ALCAM(-2.15),ARF4(+2.39),CCDC80(+2.04),COL1A1(-3.03),CYP4V2(-4.86),DHRS3(-2.42),FKBP1A(+2.03),GADD45G(-2.34),GOT2(+2.25),GPC3(-2.16),HMGCS1(+2.41),IGFBP3(-2.42),JUN(+3.01),KLF10(+2.01),MYC(+3.04),NME1(+2.08),SERP1(+2.0),SHANK1(-2.34),TIMP3(-2.5),TMPRSS2(-3.61)
mature microRNA	miR-145-5p (and other miRNAs w/seed UCCAGUU)	1.99e-07			-1.964	14	11	3	ABRACL(+2.16),ACTG2(+3.2),AHNAK(-8.15),CCNA2(+2.63),CES1(-6.02),EIF4EBP2(+2.42),FSCN1(+2.66),MUC1(-3.04),MYC(+3.04),MYOCD(+3.46),POU5F1(+2.25),PPP3CA(+2.07),SOD2(+2.03),UNG(+2.19)
other	CTNNBIP1	2.35e-07			-1.003	7	6	1	AXIN2(-2.33),CDKN1A(+2.42),HMGCS1(+2.41),IDI1(+2.11),NEDD9(+3.1),RAC1(+2.13),TUBB3(+2.05)
chemical drug	sodium arsenite	2.5e-07			1.94	14	14	0	BIRC5(+2.55),CDKN1A(+2.42),CEBPA(+2.28),CISH(+2.9),FOS(+4.1),FTH1(+2.14),GADD45A(+2.88),GADD45B(+2.89),HSPA4(+2.15),JUN(+3.01),MAT2B(+2.02),NANOG(+5.16),SOCS1(+2.9),TP53(+2.48)
transcription regulator	HIF1A	2.68e-07		Activated	2.88	44	34	10	ADM(+2.35),APLN(-2.19),ASNS(+2.58),AXIN2(-2.33),BHLHE41(+2.9),BIRC5(+2.55),CAV1(+4.16),CCN1(+2.92),CDKN1A(+2.42),CYP19A1(-2.43),EIF5A(+2.45),ETS1(+4.31),FHL3(+2.13),FOS(+4.1),FSCN1(+2.66),GADD45B(+2.89),HIST1H2AC(+2.61),HIST1H2BK(+2.3),HSPA4(+2.15),IGFBP3(-2.42),IGFBP5(-3.14),JUN(+3.01),KRT18(+2.7),LOXL2(-2.0),MMP9(+3.04),MUC1(-3.04),MYC(+3.04),NODAL(+4.41),NR4A1(+2.15),NUCKS1(+2.23),PDGFB(+7.82)…
chemical toxicant	thioacetamide	2.71e-07		Activated	2.172	31	22	9	ASNS(+2.58),B4GALT6(+2.14),CAPN6(+2.53),COL1A1(-3.03),CPT1B(-2.45),DAB1(+2.15),FGFR3(-2.17),GPX3(+2.46),GYG1(+2.05),HIST1H3D(+3.18),HK1(+2.07),HSPA4(+2.15),IER3(+5.63),IFITM2(+3.42),IGFBP3(-2.42),ITGA7(-2.17),JUN(+3.01),LGALS3BP(-2.55),MLXIPL(-2.29),MYC(+3.04),ODC1(+3.93),PDGFB(+7.82),PLPP3(-2.06),PSMD10(+2.92),S100A10(+2.58),S100A11(+2.61),SMAD7(+9.69),SPP1(+4.22),TES(+3.17),VSNL1(+2.75),WNT5A(-…
growth factor	HGF	2.81e-07		Activated	2.462	49	38	11	ASNS(+2.58),BIRC5(+2.55),CALCRL(-3.11),CAV1(+4.16),CCN1(+2.92),CDKN1A(+2.42),CDKN3(+2.19),COL1A1(-3.03),DDX3X(+2.31),DIAPH2(+2.26),DUSP6(+8.73),ERRFI1(+3.27),ETS1(+4.31),FOS(+4.1),FOSL1(+2.64),HK1(+2.07),HTR7(+3.03),IGFBP3(-2.42),KRT18(+2.7),MAD2L1(+2.12),MAP2K3(+2.26),MMP9(+3.04),MYC(+3.04),NANOG(+5.16),NEK2(+2.48),NID2(-2.45),NR4A1(+2.15),PIM2(+2.12),PLA2R1(-2.53),PLPP1(-2.18),PLPP3(-2.06),RAB5…
group	Akt	2.89e-07			-0.021	34	26	8	ADM(+2.35),ANGPT1(+3.16),BAK1(+2.3),BCL6(-3.48),BIRC5(+2.55),BTG2(+3.83),CDKN1A(+2.42),CEBPB(+2.02),CYP19A1(-2.43),ETS1(+4.31),FOS(+4.1),FOSL1(+2.64),GSR(+2.32),IER3(+5.63),JUN(+3.01),MAP2(-2.38),MMP9(+3.04),MT1X(+2.28),MUC1(-3.04),MYB(-3.73),MYC(+3.04),NRP2(-3.94),PEA15(+2.66),PMAIP1(+2.94),POU5F1(+2.25),PSMD10(+2.92),RHOB(+2.31),SLC8A1(+2.95),SOD2(+2.03),SOX4(+3.48),SPP1(+4.22),TNC(-2.73),TNFRS…
enzyme	CTBP1	3.05e-07			-1.845	11	9	2	CDKN1A(+2.42),CLDN11(+2.48),ENC1(+3.96),ENPP2(-2.23),FOS(+4.1),FSCN1(+2.66),KRT8(+2.17),MMD(+2.3),MUC1(-3.04),RAC1(+2.13),SPRY2(+2.67)
chemical - protease inhibitor	lactacystin	3.06e-07		Activated	2.911	27	24	3	ACTB(+2.25),ASNS(+2.58),BAK1(+2.3),BEX1(+2.53),CCT2(+2.04),CDKN1A(+2.42),CLIC1(+2.26),EIF5A(+2.45),FOSL1(+2.64),FTL(+2.07),IGFBP5(-3.14),MMP9(+3.04),NCS1(+2.31),NEDD9(+3.1),NR4A1(+2.15),OPTN(-2.01),PEA15(+2.66),PFN1(+2.2),PMAIP1(+2.94),PXN(+2.09),RAC1(+2.13),TMSB4Y(-5.28),TP53(+2.48),TUBB2A(+2.18),TUBB4A(+2.14),TXN(+2.2),UBE2N(+2.14)
kinase	MAPK9	3.39e-07			1.115	24	20	4	ACLY(+2.14),BAK1(+2.3),BMP1(-3.01),CACNB3(-2.56),CAV1(+4.16),CDKN1A(+2.42),CEBPB(+2.02),FOS(+4.1),FOSL1(+2.64),GADD45A(+2.88),GADD45B(+2.89),GSTM1(+17.17),HMGA1(+2.35),IER2(+2.11),JUN(+3.01),LGALS3BP(-2.55),LSM3(+2.07),MARCKSL1(+2.08),MMP9(+3.04),MYC(+3.04),NR3C2(-2.02),RAC1(+2.13),SOD2(+2.03),TP53(+2.48)
group	Tgf beta	3.4e-07			0.991	34	21	13	ABCA1(-3.97),BAMBI(+2.39),CCN1(+2.92),CDKN1A(+2.42),COL1A1(-3.03),COL7A1(-3.04),FOS(+4.1),FSCN1(+2.66),FST(-2.48),GADD45B(+2.89),HEY1(+3.41),HNRNPAB(+2.05),HSPG2(-2.12),ID3(+2.05),IGFBP3(-2.42),IGFBP5(-3.14),JUN(+3.01),KLF10(+2.01),MMP9(+3.04),MN1(-2.07),MUC1(-3.04),MUC4(-2.05),MYC(+3.04),NEDD9(+3.1),PDGFB(+7.82),PLPP3(-2.06),PMEPA1(+3.31),RHOB(+2.31),SKIL(+2.85),SMAD7(+9.69),SPP1(+4.22),TGFA(+2.…
cytokine	WNT1	3.89e-07			0.109	21	15	6	AXIN2(-2.33),BIRC5(+2.55),CCDC80(+2.04),CDKN1A(+2.42),CEBPA(+2.28),DLL1(-3.71),EIF1AX(+2.71),EIF4EBP1(+2.27),EIF4EBP2(+2.42),EIF5A(+2.45),ENPP2(-2.23),ETV4(+3.49),FOS(+4.1),GADD45G(-2.34),JUN(+3.01),MYC(+3.04),NANOG(+5.16),OTX2(-2.44),SPP1(+4.22),STRA6(-2.28),TP53(+2.48)
chemical drug	mitomycin C	3.9e-07		Activated	3.249	14	14	0	BIRC5(+2.55),BTG2(+3.83),CASP3(+2.58),CDC42(+2.38),CDKN1A(+2.42),DESI2(+2.04),GADD45A(+2.88),ITPRIPL2(+2.52),JUN(+3.01),NQO1(+3.4),PMAIP1(+2.94),POU5F1(+2.25),TP53(+2.48),ZMAT3(+2.52)
biologic drug	actinomycin D	4.21e-07			-0.819	30	24	6	ABCA1(-3.97),ACTB(+2.25),ADM(+2.35),ARC(+5.0),BIRC5(+2.55),CASP3(+2.58),CAV1(+4.16),CCN1(+2.92),CDKN1A(+2.42),ERRFI1(+3.27),ETS1(+4.31),FGFR1(-2.13),FOS(+4.1),FTH1(+2.14),GADD45A(+2.88),GSTM5(-4.15),HK1(+2.07),IGFBP5(-3.14),JUN(+3.01),MYC(+3.04),PMAIP1(+2.94),PXN(+2.09),RRM2B(+2.08),SCNN1G(-5.9),SKIL(+2.85),SMAD7(+9.69),SPP1(+4.22),TACR1(-4.98),TGFA(+2.4),TP53(+2.48)
chemical drug	mifepristone	4.33e-07			0.039	34	25	9	ADM(+2.35),CASP3(+2.58),CAV1(+4.16),CDKN1A(+2.42),CEBPB(+2.02),CISH(+2.9),CKMT1A/CKMT1B(+2.36),FOS(+4.1),FST(-2.48),FTH1(+2.14),GAS6(-2.16),GSTM1(+17.17),HSPA4(+2.15),IGFBP3(-2.42),JUN(+3.01),LAMA2(-2.56),LAMA5(-2.42),LRP1(-2.17),MAD2L1(+2.12),MMP9(+3.04),MUC1(-3.04),MYB(-3.73),MYC(+3.04),NDN(+2.86),NPM3(+2.02),NR4A1(+2.15),PLK2(+3.71),PSMA1(+2.05),RARA(+2.32),RHOB(+2.31),SPP1(+4.22),SUMO1(+2.5),…
chemical - kinase inhibitor	staurosporine	4.42e-07			0.208	20	17	3	ARC(+5.0),BTG2(+3.83),CASP3(+2.58),CDKN1A(+2.42),COL1A1(-3.03),CPNE3(+2.23),FOS(+4.1),FOSL1(+2.64),IGFBP5(-3.14),IL1RAP(+2.5),KLF10(+2.01),MMP9(+3.04),MYC(+3.04),NEDD9(+3.1),NQO1(+3.4),NR3C2(-2.02),NR4A1(+2.15),ODC1(+3.93),PRDX1(+2.2),TP53(+2.48)
transcription regulator	NFE2L2	4.8e-07		Activated	4.159	44	38	6	ACTG1(+2.52),ARF1(+2.23),CA11(-2.32),CALB1(+3.0),CBR1(+3.54),CDKN1A(+2.42),CEBPA(+2.28),COL1A1(-3.03),ESD(+2.02),FGF13(+2.21),FTH1(+2.14),FTL(+2.07),GABRA2(+2.36),GADD45G(-2.34),GNA14(+6.2),GPX3(+2.46),GSPT1(+2.13),GSR(+2.32),GSTM1(+17.17),GSTM5(-4.15),GSTT2/GSTT2B(-4.35),HPRT1(+2.14),HSP90AA1(+2.01),IDH1(+2.32),INMT(-2.85),MMP9(+3.04),NFE2L3(+2.83),NOCT(+2.02),NQO1(+3.4),PKIA(+2.16),POMP(+2.15),…
chemical drug	seocalcitol	4.83e-07			0.21	14	9	5	BAK1(+2.3),BIRC5(+2.55),CDKN1A(+2.42),FOSL1(+2.64),G3BP1(+2.08),GADD45A(+2.88),IGFBP5(-3.14),ITGA7(-2.17),LRP1(-2.17),MYC(+3.04),NOMO1 (includes others)(-2.32),RAB1A(+2.17),RHOA(+2.17),TMPRSS2(-3.61)
transcription regulator	KLF4	4.97e-07			-0.299	32	22	10	ALCAM(-2.15),ANGPT1(+3.16),CASP3(+2.58),CDKN1A(+2.42),CEBPA(+2.28),COL1A1(-3.03),CYP26A1(-7.89),DLL1(-3.71),DUSP5(+7.36),ETV1(+2.32),HEY1(+3.41),ID3(+2.05),IRF6(+2.07),IRX3(-3.27),LHX5(-7.19),MYC(+3.04),MYOCD(+3.46),NANOG(+5.16),NUDT21(+2.53),ODC1(+3.93),OTX2(-2.44),POU5F1(+2.25),SMAD7(+9.69),SOCS1(+2.9),SOD2(+2.03),TEAD1(+2.3),TNC(-2.73),TNFRSF19(-4.08),TP53(+2.48),UGDH(+2.12),WNT3(+4.99),WNT5A(…
peptidase	F2	4.97e-07		Activated	3.791	32	27	5	ANGPT1(+3.16),CALD1(+2.45),CASP3(+2.58),CBR3(+4.46),CCN1(+2.92),CCNA2(+2.63),CDKN1A(+2.42),CLIC1(+2.26),COL1A1(-3.03),COTL1(+2.16),ETS1(+4.31),FOS(+4.1),FOSL1(+2.64),HMGA1(+2.35),HSP90AA1(+2.01),IER2(+2.11),IER3(+5.63),IGFBP5(-3.14),JUN(+3.01),LOXL2(-2.0),MMP9(+3.04),MYC(+3.04),PDGFB(+7.82),PLPP1(-2.18),PMAIP1(+2.94),RAC1(+2.13),RHOA(+2.17),RHOB(+2.31),SLC12A7(-2.34),SOD2(+2.03),TAGLN2(+2.1),TUBB…
transcription regulator	DRAP1	5.11e-07				9	9	0	CKS2(+3.17),HIST1H2AD(+2.12),HIST1H2AG(+2.58),HIST1H2BJ(+3.46),HLA-DRA(+3.09),ILF2(+2.18),MYC(+3.04),NODAL(+4.41),TAF5(+2.1)
kinase	NTRK1	5.11e-07			1.595	9	7	2	CDKN1A(+2.42),FOS(+4.1),GADD45A(+2.88),MMP9(+3.04),NR4A1(+2.15),SOD2(+2.03),TACR1(-4.98),TP53(+2.48),WNT5A(-2.42)
transcription regulator	POU5F1	5.84e-07	2.251		1.513	37	28	9	ANGPT1(+3.16),BAK1(+2.3),BIRC5(+2.55),CASP3(+2.58),CDKN1A(+2.42),CYP26A1(-7.89),DUSP5(+7.36),GADD45A(+2.88),GADD45G(-2.34),GOLGA6A (includes others)(+2.21),ID3(+2.05),IRF6(+2.07),IRX3(-3.27),KRT18(+2.7),LEFTY1(+20.02),LEFTY2(+14.73),LHX5(-7.19),MMP9(+3.04),MYC(+3.04),NANOG(+5.16),NFATC4(-2.6),NODAL(+4.41),NUDT21(+2.53),PMAIP1(+2.94),PMEPA1(+3.31),POU5F1(+2.25),RARA(+2.32),SMAD7(+9.69),SPP1(+4.22)…
chemical drug	raloxifene	7.39e-07			0	24	19	5	ANXA3(+3.02),BAK1(+2.3),CDKN1A(+2.42),ENPP2(-2.23),HIST2H2AA3/HIST2H2AA4(+2.4),HIST2H2BE(+2.57),IER3(+5.63),IRF6(+2.07),JUN(+3.01),LAMB2(-2.2),MMD(+2.3),MUC1(-3.04),PLK2(+3.71),PRPS1(+2.33),RAB2A(+2.01),RAC1(+2.13),RHOA(+2.17),SMAD7(+9.69),SOCS1(+2.9),SPP1(+4.22),STC1(-2.04),TGFA(+2.4),TGFBR2(+2.16),TIMP3(-2.5)
chemical reagent	1,2-dithiol-3-thione	7.48e-07		Activated	4.004	27	23	4	ACTG1(+2.52),ARF1(+2.23),CA11(-2.32),CBR1(+3.54),ESD(+2.02),FTH1(+2.14),GNA14(+6.2),GSPT1(+2.13),GSR(+2.32),GSTM1(+17.17),GSTM5(-4.15),GSTT2/GSTT2B(-4.35),HPRT1(+2.14),HSP90AA1(+2.01),INMT(-2.85),NOCT(+2.02),NQO1(+3.4),PRDX1(+2.2),PSAT1(+2.78),PSMA1(+2.05),PSMA5(+2.0),PSMD1(+2.05),PSMD11(+2.47),PSMD12(+2.38),RBBP7(+2.75),SOD2(+2.03),TXN(+2.2)
growth factor	FGF1	7.55e-07		Activated	2.463	20	13	7	AXIN2(-2.33),CCN1(+2.92),CDKN1A(+2.42),DLL1(-3.71),DUSP6(+8.73),FGFR1(-2.13),FOS(+4.1),FZD8(-2.11),GADD45G(-2.34),GSTM1(+17.17),GSTM5(-4.15),JUN(+3.01),MYC(+3.04),NQO1(+3.4),ODC1(+3.93),PMEPA1(+3.31),RFLNB(+2.77),SPP1(+4.22),TEAD4(+2.31),TIMP3(-2.5)
chemical - endogenous mammalian	15-deoxy-delta-12,14 -PGJ 2	8.11e-07		Activated	2.17	25	19	6	BAK1(+2.3),BIRC5(+2.55),CASP3(+2.58),CAV2(+2.63),CDKN1A(+2.42),COL1A1(-3.03),CPT1B(-2.45),CYP19A1(-2.43),FKBP4(+2.72),FOS(+4.1),FTH1(+2.14),GADD45A(+2.88),GSR(+2.32),HLA-DRA(+3.09),JUN(+3.01),MMP9(+3.04),MUC1(-3.04),MYB(-3.73),MYC(+3.04),NQO1(+3.4),PRDX1(+2.2),SOCS1(+2.9),SPP1(+4.22),TMPRSS2(-3.61),TP53(+2.48)
kinase	MAPK8	8.22e-07			-0.428	24	18	6	ABCA1(-3.97),CASP3(+2.58),CCNA2(+2.63),CDKN1A(+2.42),CEBPB(+2.02),COL1A1(-3.03),CYP19A1(-2.43),DUSP6(+8.73),ETS1(+4.31),FOS(+4.1),FOSL1(+2.64),FTH1(+2.14),GADD45A(+2.88),GSTM1(+17.17),JUN(+3.01),MMP9(+3.04),MYC(+3.04),RARA(+2.32),SOD2(+2.03),TACR1(-4.98),TP53(+2.48),TSC22D3(+2.83),WNT4(-2.21),WNT5A(-2.42)
chemical drug	tacrolimus	8.51e-07			0.214	30	24	6	ADAM19(+2.33),ANGPT1(+3.16),CALB1(+3.0),CASP3(+2.58),CEBPA(+2.28),CISH(+2.9),COL1A1(-3.03),CORO2A(+2.77),DPYSL5(+2.45),ENC1(+3.96),ETV1(+2.32),FOS(+4.1),GNPDA1(+2.2),ID3(+2.05),JUN(+3.01),MARCKSL1(+2.08),MYC(+3.04),NFATC4(-2.6),NME1(+2.08),NPTX1(-5.27),NR4A1(+2.15),ODC1(+3.93),PA2G4(+2.19),SDCBP(+2.21),SMAD7(+9.69),SOD2(+2.03),SPP1(+4.22),TNC(-2.73),TNFRSF25(-2.06),TTN(-2.21)
transcription regulator	FOXO4	8.71e-07			1.1	17	14	3	ACLY(+2.14),ANGPT1(+3.16),ANXA3(+3.02),APLN(-2.19),BCL6(-3.48),CAV1(+4.16),CDKN1A(+2.42),FABP5(+2.55),GADD45A(+2.88),GADD45B(+2.89),HMGCS1(+2.41),IDI1(+2.11),IER3(+5.63),MMP9(+3.04),NRP2(-3.94),PSMD11(+2.47),SOD2(+2.03)
enzyme	FN1	9.04e-07		Activated	4.078	27	26	1	ACTR2(+2.8),BIRC5(+2.55),CCN1(+2.92),CD83(+2.01),CDKN1A(+2.42),CEBPB(+2.02),COL1A1(-3.03),DDX3X(+2.31),EIF2S3(+2.28),EIF5A(+2.45),FOS(+4.1),G3BP1(+2.08),HK1(+2.07),LIN7C(+2.36),MMP9(+3.04),MYC(+3.04),NANOG(+5.16),PDGFB(+7.82),POU5F1(+2.25),PXN(+2.09),RALB(+2.55),SDCBP(+2.21),SPP1(+4.22),TGFBR2(+2.16),TOMM22(+2.1),VDAC1(+2.45),YWHAZ(+2.43)
transcription regulator	TFAP2C	1e-06			0.077	15	11	4	ALCAM(-2.15),CDKN1A(+2.42),FKBP4(+2.72),FST(-2.48),HK1(+2.07),IGFBP5(-3.14),KRT8(+2.17),MMP9(+3.04),MT1X(+2.28),MYC(+3.04),NANOG(+5.16),RARA(+2.32),SEMA3B(-2.67),SOD2(+2.03),TGFA(+2.4)
ligand-dependent nuclear receptor	NR3C1	1.05e-06			-0.949	59	50	9	ABCA1(-3.97),ACTB(+2.25),ADM(+2.35),AMIGO2(+3.05),ATP1B1(+2.14),BCL6(-3.48),CAV1(+4.16),CCN1(+2.92),CD83(+2.01),CDKN1A(+2.42),CEBPA(+2.28),CEBPB(+2.02),CORO2A(+2.77),CYP19A1(-2.43),DNAJC15(-2.03),DYNLL2(+2.02),ENC1(+3.96),ERRFI1(+3.27),FKBP4(+2.72),FOS(+4.1),GADD45A(+2.88),GADD45B(+2.89),GPX3(+2.46),IDH1(+2.32),IER2(+2.11),IER3(+5.63),IL1RAP(+2.5),JUN(+3.01),LMO4(+2.16),MLF1(+2.0),MMP9(+3.04),MOA…
chemical drug	methapyrilene	1.06e-06		Activated	2.714	21	14	7	ACTG1(+2.52),AZIN1(+2.36),BTG2(+3.83),CES1(-6.02),CTSV(-2.37),ENPP2(-2.23),GADD45A(+2.88),GSTM1(+17.17),HPN(-2.17),MYC(+3.04),NFIB(-2.17),ODC1(+3.93),PDP1(+2.66),PPP1R2(+2.05),PPP3CA(+2.07),SELENOP(-2.41),SERP1(+2.0),SULT1A1(-2.85),TP53(+2.48),TUBB(+2.15),YWHAZ(+2.43)
ligand-dependent nuclear receptor	AR	1.21e-06			1.806	47	35	12	ABCA1(-3.97),ADM(+2.35),BIRC5(+2.55),CAV1(+4.16),CAV2(+2.63),CCNA2(+2.63),CDK14(+2.9),CDKN1A(+2.42),CEBPB(+2.02),CLDN11(+2.48),DCTPP1(+2.44),DRD4(-2.27),ETV1(+2.32),FABP5(+2.55),FAM84A(+3.3),FKBP4(+2.72),GAS6(-2.16),GSTM1(+17.17),IGFBP3(-2.42),IGFBP5(-3.14),KCNJ2(+3.09),LAMA5(-2.42),MAD2L1(+2.12),MT1X(+2.28),MTHFD2(+2.91),MUC1(-3.04),MYB(-3.73),MYC(+3.04),NEK2(+2.48),ODC1(+3.93),PCBD1(+2.27),PLS3…
transcription regulator	SNAI1	1.25e-06			-0.85	22	17	5	ACTR2(+2.8),ADD2(+2.04),AFAP1(+2.01),BAK1(+2.3),CCN1(+2.92),CDC42(+2.38),CDKN1A(+2.42),COL1A1(-3.03),CYP19A1(-2.43),FOS(+4.1),FOSL1(+2.64),FST(-2.48),KRT18(+2.7),KRT8(+2.17),LASP1(+2.24),MLXIPL(-2.29),MMP9(+3.04),MUC1(-3.04),POU5F1(+2.25),SMAD7(+9.69),TGFBR2(+2.16),THY1(+3.07)
transcription regulator	TP73	1.3e-06			0.523	41	32	9	ADAM19(+2.33),BAK1(+2.3),BIRC5(+2.55),BTG2(+3.83),CASP3(+2.58),CCN1(+2.92),CCNA2(+2.63),CD83(+2.01),CDKN1A(+2.42),CDKN3(+2.19),CKS2(+3.17),COL1A1(-3.03),CTH(+2.05),DAB1(+2.15),DHRS3(-2.42),FGFR3(-2.17),FST(-2.48),GADD45A(+2.88),HIST1H2BJ(+3.46),IER3(+5.63),IGFBP3(-2.42),IGFBP5(-3.14),KRT10(+2.82),LCP1(+2.68),LDHD(-3.99),MAPRE2(+2.13),MICOS10-NBL1/NBL1(+2.21),MYC(+3.04),NAP1L3(+3.86),PDGFB(+7.82),…
transcription regulator	YY1	1.31e-06			-1.317	32	23	9	ABCE1(+2.14),ALCAM(-2.15),BAK1(+2.3),BIRC5(+2.55),BTG2(+3.83),BTLA(-3.71),CCNA2(+2.63),CDKN1A(+2.42),CEBPB(+2.02),CHRDL1(+2.05),COL1A1(-3.03),FOS(+4.1),GADD45G(-2.34),GPC3(-2.16),GTF2A1(+2.06),HIST1H4C(+2.22),HLA-DRA(+3.09),ID3(+2.05),IGFBP5(-3.14),LRP2(-6.68),MAD2L1(+2.12),MYC(+3.04),NNAT(-4.5),NSG1(+2.3),PNRC2(+2.15),PROX1(-2.87),PTBP3(+2.66),RAB8B(+2.25),RND3(+3.51),TP53(+2.48),UNG(+2.19),XIST…
cytokine	IL6	1.33e-06			1.005	65	43	22	ABCA1(-3.97),ADM(+2.35),AHNAK(-8.15),ANGPT1(+3.16),AXIN2(-2.33),BAK1(+2.3),BAMBI(+2.39),BCL6(-3.48),BIRC5(+2.55),BST2(-2.56),BTG2(+3.83),CASP3(+2.58),CCNA2(+2.63),CD83(+2.01),CDKN1A(+2.42),CDKN3(+2.19),CEBPA(+2.28),CEBPB(+2.02),CES1(-6.02),CISH(+2.9),COL1A1(-3.03),CYP19A1(-2.43),DUSP6(+8.73),ENPP2(-2.23),ERRFI1(+3.27),ETV4(+3.49),FOS(+4.1),FOSL1(+2.64),FSCN1(+2.66),GADD45A(+2.88),GADD45B(+2.89),G…
transcription regulator	CTNNB1	1.4e-06			1.602	67	44	23	ACLY(+2.14),ACTB(+2.25),AGRN(-2.19),ALCAM(-2.15),ALDH1A3(+2.38),ARMH4(-2.11),AXIN2(-2.33),BAMBI(+2.39),BIRC5(+2.55),BMP1(-3.01),CBLN1(+3.43),CCN1(+2.92),CCNA2(+2.63),CDKN1A(+2.42),CEBPA(+2.28),CER1(+5.69),CNN2(+2.67),COL1A1(-3.03),CYP19A1(-2.43),ECM1(-3.09),EIF5A(+2.45),ENPP2(-2.23),ETV1(+2.32),ETV4(+3.49),FAM126A(+2.33),FOS(+4.1),FOSL1(+2.64),FST(-2.48),GADD45B(+2.89),GADD45G(-2.34),HMGCS1(+2.41…
chemical - endogenous mammalian	dinoprost	1.43e-06		Activated	2.549	15	13	2	ADM(+2.35),CYP19A1(-2.43),FOS(+4.1),GSTM1(+17.17),HSPA4(+2.15),ID3(+2.05),JUN(+3.01),MMP9(+3.04),MYC(+3.04),NR4A1(+2.15),SPP1(+4.22),TGFA(+2.4),TIMP3(-2.5),YWHAG(+2.2),YWHAZ(+2.43)
peptidase	PLG	1.43e-06			1.601	15	11	4	CAV1(+4.16),CCN1(+2.92),CNN2(+2.67),COL1A1(-3.03),COLEC12(-3.08),MCOLN3(-2.15),MFGE8(-2.18),MMP9(+3.04),RAB5A(+2.39),RAB7A(+2.08),RAC1(+2.13),RALA(+2.14),RALB(+2.55),RHOA(+2.17),VDAC1(+2.45)
enzyme	FHIT	1.57e-06			-1.362	10	9	1	BAK1(+2.3),CDKN1A(+2.42),MMP9(+3.04),RAB11A(+2.14),RAB1A(+2.17),RAB2A(+2.01),RAB5A(+2.39),RAB7A(+2.08),RAC1(+2.13),TMEM158(-2.11)
other	SBDS	1.69e-06				16	12	4	ADD2(+2.04),BEX1(+2.53),CALB1(+3.0),CTH(+2.05),FBXL16(+2.25),FOS(+4.1),GADD45B(+2.89),GSTT2/GSTT2B(-4.35),NTS(+4.32),OTX2(-2.44),PCDH7(-3.63),PTBP3(+2.66),PUDP(+3.58),RAC1(+2.13),SPP1(+4.22),TNC(-2.73)
transcription regulator	ATF1	1.69e-06			1.28	11	11	0	CEBPB(+2.02),FOS(+4.1),FOSL1(+2.64),FTH1(+2.14),JUN(+3.01),NTS(+4.32),RHOA(+2.17),SOD2(+2.03),TEAD1(+2.3),TGFBR2(+2.16),YWHAZ(+2.43)
growth factor	JAG1	1.69e-06			1.528	11	8	3	CDKN1A(+2.42),COL1A1(-3.03),CYP19A1(-2.43),DUSP5(+7.36),DUSP6(+8.73),HEY1(+3.41),MYC(+3.04),SPP1(+4.22),TP53(+2.48),WNT3(+4.99),WNT4(-2.21)
kinase	FLT1	1.7e-06		Activated	3.357	15	15	0	ACTR2(+2.8),BIRC5(+2.55),CDKN1A(+2.42),DDX3X(+2.31),EIF2S3(+2.28),EIF5A(+2.45),FOS(+4.1),G3BP1(+2.08),HK1(+2.07),LIN7C(+2.36),RALB(+2.55),TGFBR2(+2.16),TOMM22(+2.1),VDAC1(+2.45),YWHAZ(+2.43)
biologic drug	romidepsin	1.92e-06			-0.854	14	13	1	CDC42(+2.38),CDKN1A(+2.42),DUSP6(+8.73),FOS(+4.1),JUN(+3.01),MMP9(+3.04),MYC(+3.04),RAC1(+2.13),RAP1A(+2.03),RHOA(+2.17),RHOB(+2.31),SPRY2(+2.67),TIMP3(-2.5),TP53(+2.48)
chemical drug	methylprednisolone	2.02e-06			1.949	49	35	14	ACSL1(+2.63),ADCY6(-3.49),AK4(+3.42),ANXA3(+3.02),ASAH1(+2.13),ASNS(+2.58),ATP1B1(+2.14),AZIN1(+2.36),B4GALT6(+2.14),CDKN1A(+2.42),CTSV(-2.37),CYCS(+2.24),DUSP6(+8.73),ENPP2(-2.23),FAAH(-2.01),FABP5(+2.55),FKBP4(+2.72),FOS(+4.1),GADD45A(+2.88),GSTT2/GSTT2B(-4.35),HPN(-2.17),ID3(+2.05),IDH1(+2.32),IL6R(+2.57),ITGA7(-2.17),ITGB5(+2.49),JUN(+3.01),KRT10(+2.82),LAMB2(-2.2),MAP3K1(+2.01),MLXIPL(-2.29)…
chemical drug	trans-hydroxytamoxifen	2.08e-06			-0.914	24	18	6	ADM(+2.35),ANXA3(+3.02),BAK1(+2.3),CAV1(+4.16),CCNA2(+2.63),COL1A1(-3.03),ENC1(+3.96),FMN2(+2.22),FZD8(-2.11),HIST2H2AA3/HIST2H2AA4(+2.4),HIST2H2BE(+2.57),IER3(+5.63),IRF6(+2.07),LAMB2(-2.2),LOXL2(-2.0),MMD(+2.3),MUC1(-3.04),PLK2(+3.71),PRPS1(+2.33),RBPJ(+2.23),RND3(+3.51),STC1(-2.04),TGFBR2(+2.16),WARS(+2.04)
ligand-dependent nuclear receptor	PPARG	2.13e-06			0.014	46	29	17	ABCA1(-3.97),ACLY(+2.14),ACSL1(+2.63),BCL6(-3.48),BIRC5(+2.55),CAV1(+4.16),CAV2(+2.63),CDKN1A(+2.42),CEBPA(+2.28),CEBPB(+2.02),CES1(-6.02),COL1A1(-3.03),CPT1B(-2.45),CYCS(+2.24),CYP19A1(-2.43),CYP26A1(-7.89),DHRS3(-2.42),EIF4EBP1(+2.27),ETS1(+4.31),FABP5(+2.55),FOSL1(+2.64),FST(-2.48),IDH1(+2.32),IGFBP3(-2.42),IGFBP5(-3.14),JUN(+3.01),KRT18(+2.7),LOC102724788/PRODH(-2.64),MAP2(-2.38),MMP9(+3.04),…
group	Vegf	2.34e-06			0.379	47	31	16	APLN(-2.19),ASNS(+2.58),AXIN2(-2.33),BIRC5(+2.55),CALB1(+3.0),CALCRL(-3.11),CASP3(+2.58),CCN1(+2.92),CDC42(+2.38),CDKN3(+2.19),CYYR1(+2.16),DDX3X(+2.31),DIAPH2(+2.26),DUSP5(+7.36),DUSP6(+8.73),ENPP2(-2.23),ETS1(+4.31),ETV5(+5.15),FOSL1(+2.64),FRMD6(+2.04),FST(-2.48),HTR7(+3.03),IGFBP3(-2.42),JUN(+3.01),LRP2(-6.68),MAD2L1(+2.12),MAP2K3(+2.26),MMP9(+3.04),MYC(+3.04),NEK2(+2.48),NID2(-2.45),NR4A1(+2…
chemical reagent	R5020	2.37e-06			0.958	15	10	5	BCL6(-3.48),BTG2(+3.83),CDKN1A(+2.42),CEBPA(+2.28),CEBPB(+2.02),CYP19A1(-2.43),DUSP5(+7.36),HNRNPAB(+2.05),IER3(+5.63),LGALS3BP(-2.55),MT1X(+2.28),MUC1(-3.04),MYC(+3.04),NR3C2(-2.02),PIM2(+2.12)
chemical drug	arsenic trioxide	2.42e-06		Activated	2.384	35	30	5	ATP1B1(+2.14),ATP6V1A(+2.2),CBR1(+3.54),CDC42(+2.38),CDKN1A(+2.42),CTH(+2.05),CYP26A1(-7.89),ETV5(+5.15),FECH(+2.01),FTH1(+2.14),GGT1(-2.48),GSPT1(+2.13),GSR(+2.32),HMGCS1(+2.41),HSPE1(+2.06),IDI1(+2.11),KAT7(+2.56),KCNQ1OT1(-2.17),LOC102724788/PRODH(-2.64),MMP9(+3.04),MT1X(+2.28),MYC(+3.04),NQO1(+3.4),NQO2(+2.84),PIR(+4.38),PPID(+2.1),RAP1A(+2.03),RASA4(-2.05),RHOA(+2.17),SDHD(+2.34),SKIL(+2.85)…
growth factor	GDF2	2.68e-06			1.534	16	11	5	ANXA3(+3.02),CAV1(+4.16),COL1A1(-3.03),ENPP2(-2.23),FGFR3(-2.17),FOS(+4.1),GADD45B(+2.89),ID3(+2.05),MMP9(+3.04),MYC(+3.04),PROX1(-2.87),PRPS1(+2.33),SEMA3B(-2.67),SMAD7(+9.69),SPP1(+4.22),TUBB3(+2.05)
transcription regulator	CREB1	2.73e-06		Activated	2.117	51	38	13	ABCA1(-3.97),ADM(+2.35),AK4(+3.42),ARC(+5.0),ATF5(+2.35),BIRC5(+2.55),BTG2(+3.83),CAPN5(+2.21),CCN1(+2.92),CCNA2(+2.63),CDK14(+2.9),CDKN1A(+2.42),CEBPB(+2.02),CYP19A1(-2.43),ECEL1(-2.92),ECM1(-3.09),ERRFI1(+3.27),ESD(+2.02),FGF13(+2.21),FGF19(+2.41),FOS(+4.1),FRMD6(+2.04),GABRA5(+2.1),GADD45A(+2.88),GADD45B(+2.89),GADD45G(-2.34),GPR3(+2.43),HLA-DRA(+3.09),HMGCS1(+2.41),HSPA4(+2.15),IDI1(+2.11),IE…
chemical - endogenous mammalian	hydrogen peroxide	2.9e-06		Activated	2.959	47	37	10	ATP6V1A(+2.2),BAK1(+2.3),BIRC5(+2.55),BTG2(+3.83),CASP3(+2.58),CAV1(+4.16),CCNA2(+2.63),CDKN1A(+2.42),COL1A1(-3.03),CYCS(+2.24),ENC1(+3.96),ENPP2(-2.23),ETS1(+4.31),FOS(+4.1),FOSL1(+2.64),FTH1(+2.14),GADD45A(+2.88),GADD45B(+2.89),HLA-DRA(+3.09),HMGB1(+2.05),ID3(+2.05),JUN(+3.01),KCNQ1OT1(-2.17),MMP9(+3.04),MUC1(-3.04),MYC(+3.04),NQO1(+3.4),NR4A1(+2.15),ODC1(+3.93),PDGFB(+7.82),PKIA(+2.16),PLPP1(-…
cytokine	WNT3A	2.9e-06			0.183	30	20	10	ALDH1A3(+2.38),ANGPT1(+3.16),ATP1B1(+2.14),AXIN2(-2.33),CCN1(+2.92),CEBPA(+2.28),CEBPB(+2.02),COL1A1(-3.03),ETV5(+5.15),GADD45G(-2.34),IGFBP5(-3.14),IRX3(-3.27),JUN(+3.01),MMD(+2.3),MT1X(+2.28),MYC(+3.04),NANOG(+5.16),PMEPA1(+3.31),POU5F1(+2.25),RFLNB(+2.77),RHOA(+2.17),SPRY1(+2.54),TFCP2L1(+3.24),THY1(+3.07),TIMP3(-2.5),TMEM158(-2.11),TNC(-2.73),TNFRSF19(-4.08),TUBB3(+2.05),WNT5A(-2.42)
transcription regulator	EPAS1	2.92e-06			1.43	27	21	6	ACLY(+2.14),ADM(+2.35),APLN(-2.19),CAV1(+4.16),CCN1(+2.92),CDKN1A(+2.42),CEBPA(+2.28),CEBPB(+2.02),CKMT1A/CKMT1B(+2.36),EIF5A(+2.45),FOS(+4.1),GADD45B(+2.89),HIST1H2AC(+2.61),HMGCS1(+2.41),HSPA4(+2.15),IGFBP3(-2.42),IGFBP5(-3.14),LOXL2(-2.0),P2RY1(+2.12),PKIB(-3.38),POU5F1(+2.25),SOD2(+2.03),SPAG4(-2.28),TGFA(+2.4),TGFBR2(+2.16),TP53(+2.48),UNG(+2.19)
other	EPCAM	2.94e-06			-0.351	8	8	0	CDKN1A(+2.42),FABP5(+2.55),FOS(+4.1),FOSL1(+2.64),JUN(+3.01),MYC(+3.04),POU5F1(+2.25),TP53(+2.48)
enzyme	OGA	3.06e-06			-1.234	41	27	14	ACTG1(+2.52),ADAM19(+2.33),ADAMTS17(-2.35),ARHGEF25(-2.7),CALB1(+3.0),CALCRL(-3.11),CAV1(+4.16),CDKN1A(+2.42),CEBPA(+2.28),CEBPB(+2.02),CNTNAP3(-3.75),CYP4V2(-4.86),FGF13(+2.21),FGFR1(-2.13),FSCN1(+2.66),GABRA2(+2.36),GADD45A(+2.88),GADD45G(-2.34),GAS6(-2.16),HIGD1A(+2.97),HMGCS1(+2.41),IGFBP3(-2.42),IGFBP5(-3.14),IL17RD(+3.94),IL6R(+2.57),ITGB5(+2.49),JDP2(+2.21),JUN(+3.01),NANOG(+5.16),OTX2(-2.…
chemical drug	troglitazone	3.53e-06			0.37	38	26	12	ABCA1(-3.97),ACSL1(+2.63),ARF4(+2.39),ATP10B(+3.56),AXIN2(-2.33),BAK1(+2.3),BIRC5(+2.55),BMP1(-3.01),CAV1(+4.16),CAV2(+2.63),CDKN1A(+2.42),CEBPA(+2.28),COL1A1(-3.03),CPT1B(-2.45),CYP19A1(-2.43),DHRS3(-2.42),ETS1(+4.31),FABP5(+2.55),FOS(+4.1),FOSL1(+2.64),GADD45A(+2.88),GLO1(+2.66),HLA-DRA(+3.09),HMGB1(+2.05),HMGB3(+2.23),JUN(+3.01),LOC102724788/PRODH(-2.64),MLXIPL(-2.29),MMP9(+3.04),MUC1(-3.04),M…
microRNA	mir-21	3.73e-06		Inhibited	-3.897	31	28	3	ARCN1(+2.26),ARF4(+2.39),BTG2(+3.83),CCNA2(+2.63),CDKN1A(+2.42),CKS2(+3.17),COL1A1(-3.03),DDAH1(+2.7),IL6R(+2.57),MIS18A(+2.1),MMP9(+3.04),MYC(+3.04),NANOG(+5.16),NIFK(+2.47),NME1(+2.08),NUCKS1(+2.23),PILRB(-2.05),POU5F1(+2.25),RHOB(+2.31),RP2(+2.64),SMAD7(+9.69),SOD2(+2.03),SPRY1(+2.54),SPRY2(+2.67),SUMO1(+2.5),TIMP3(-2.5),TP53(+2.48),TRDN(+19.9),TRMT10C(+2.04),YWHAB(+2.59),YWHAZ(+2.43)
kinase	CDK9	3.79e-06			1.41	12	9	3	CDKN1A(+2.42),COL1A1(-3.03),FOS(+4.1),HIST1H2AC(+2.61),HIST1H2BD(+2.72),HLA-DRA(+3.09),MAGOH(+2.07),MMP9(+3.04),MYC(+3.04),ODC1(+3.93),SNORD118(-3.54),WNT5A(-2.42)
cytokine	EDN1	3.79e-06			1.375	25	17	8	ACTB(+2.25),ADAM19(+2.33),APLN(-2.19),CALCRL(-3.11),CCN1(+2.92),CDC42(+2.38),COL7A1(-3.04),ERRFI1(+3.27),FOS(+4.1),FOSL1(+2.64),FST(-2.48),HEY1(+3.41),JUN(+3.01),MARCKSL1(+2.08),MMP9(+3.04),MYC(+3.04),ODC1(+3.93),PXN(+2.09),SLC8A1(+2.95),SOCS1(+2.9),TIMP3(-2.5),TNC(-2.73),TP53(+2.48),TRPC6(-3.63),TTN(-2.21)
transporter	TFRC	3.83e-06			-1.257	15	12	3	ATF5(+2.35),CASP3(+2.58),CCNA2(+2.63),CDKN1A(+2.42),CLC(+16.97),ECEL1(-2.92),FOS(+4.1),FTH1(+2.14),FTL(+2.07),GADD45A(+2.88),GGT1(-2.48),GPX3(+2.46),GSTT2/GSTT2B(-4.35),JUN(+3.01),TP53(+2.48)
cytokine	IL15	4.33e-06		Activated	2.206	42	38	4	ACTG2(+3.2),BAMBI(+2.39),CASP3(+2.58),CD83(+2.01),CDKN1A(+2.42),CEBPB(+2.02),CISH(+2.9),CKS2(+3.17),DPYSL5(+2.45),DUSP5(+7.36),ETS1(+4.31),FKBP1A(+2.03),GARS(+2.45),GCNT1(-2.33),HIST2H2AA3/HIST2H2AA4(+2.4),HK1(+2.07),HMCN1(-3.54),HSPE1(+2.06),IL1RAP(+2.5),ITGB5(+2.49),JUN(+3.01),LYPLA1(+2.08),MYC(+3.04),NME1(+2.08),NR3C2(-2.02),PA2G4(+2.19),PDE4B(+3.78),PFN1(+2.2),PMAIP1(+2.94),POLR2K(+2.23),PPP6…
mature microRNA	miR-199a-5p (and other miRNAs w/seed CCAGUGU)	4.58e-06			-1.786	14	11	3	ACTG2(+3.2),BIRC5(+2.55),CALD1(+2.45),CDKN1A(+2.42),COL1A1(-3.03),ETS1(+4.31),ID3(+2.05),LIN7C(+2.36),MUC4(-2.05),MYOCD(+3.46),NEDD9(+3.1),SET(+2.09),TGFBR2(+2.16),TMPRSS2(-3.61)
enzyme	DNMT3A	4.62e-06			-0.663	21	14	7	ACSL1(+2.63),ADCY5(-2.07),APLN(-2.19),ECEL1(-2.92),ETV5(+5.15),LRP2(-6.68),MUC4(-2.05),MYH7B(-2.5),NANOG(+5.16),NR4A1(+2.15),P2RY1(+2.12),PLK2(+3.71),POU5F1(+2.25),PPP3R1(+2.14),PRKCI(+2.13),RCAN2(+2.35),SALL3(-2.66),SKIL(+2.85),SLC8A1(+2.95),SPP1(+4.22),TRDN(+19.9)
complex	Smad2/3-Smad4	4.74e-06			0.713	7	4	3	CDKN1A(+2.42),COL1A1(-3.03),IGFBP3(-2.42),IGFBP5(-3.14),ITGB5(+2.49),MYC(+3.04),SMAD7(+9.69)
other	SPRY2	4.8e-06	2.669		-1.245	10	7	3	AXIN2(-2.33),CDKN1A(+2.42),ETS1(+4.31),ETV1(+2.32),ETV4(+3.49),ETV5(+5.15),FGFR3(-2.17),FOS(+4.1),LMO4(+2.16),SP8(-3.87)
transcription regulator	TWIST1	4.99e-06			0.604	22	11	11	ALCAM(-2.15),CASP3(+2.58),CDKN1A(+2.42),COL1A1(-3.03),COL6A1(-2.24),ETS1(+4.31),FAT4(-3.31),FGFR3(-2.17),FOS(+4.1),FOSL1(+2.64),IGFBP5(-3.14),ITGB5(+2.49),LEFTY2(+14.73),MFGE8(-2.18),MXRA8(-2.04),OLFML3(-2.31),PAMR1(-2.06),RHOA(+2.17),SPP1(+4.22),TGFBR2(+2.16),TIMP3(-2.5),TP53(+2.48)
cytokine	LIF	5.37e-06		Activated	2.163	26	19	7	AHNAK(-8.15),ANKRD40(+2.1),CCNA2(+2.63),CDKN1A(+2.42),CEBPB(+2.02),CISH(+2.9),CXorf56(+2.19),CYP19A1(-2.43),CYP26A1(-7.89),ECEL1(-2.92),ENPP2(-2.23),FOS(+4.1),HEY1(+3.41),JUN(+3.01),KLF10(+2.01),MYC(+3.04),NANOG(+5.16),POU5F1(+2.25),RASA3(+2.35),SOCS1(+2.9),SOD2(+2.03),SPP1(+4.22),TFCP2L1(+3.24),TNC(-2.73),TP53(+2.48),WNT5A(-2.42)
chemical - protease inhibitor	Z-LLL-CHO	5.55e-06		Activated	3.764	34	31	3	ACTB(+2.25),BIRC5(+2.55),BST2(-2.56),CCT2(+2.04),CDKN1A(+2.42),CEBPA(+2.28),CEBPB(+2.02),CISH(+2.9),CLIC1(+2.26),EIF4EBP1(+2.27),EIF5A(+2.45),ETS1(+4.31),ETV5(+5.15),FOS(+4.1),HSP90AA1(+2.01),HSPA4(+2.15),IER3(+5.63),JUN(+3.01),MMP9(+3.04),MYB(-3.73),MYC(+3.04),NQO1(+3.4),PFN1(+2.2),PMAIP1(+2.94),PSMD1(+2.05),PSMD12(+2.38),PXN(+2.09),RAC1(+2.13),SOD2(+2.03),SRY(-5.8),TP53(+2.48),TUBB4A(+2.14),TXN…
G-protein coupled receptor	ADRA1B	5.61e-06				11	10	1	ARC(+5.0),CDKN1A(+2.42),CEBPB(+2.02),CTSV(-2.37),DDAH1(+2.7),FABP5(+2.55),FOS(+4.1),JUN(+3.01),NR4A1(+2.15),PPP3CA(+2.07),RALA(+2.14)
chemical - endogenous non-mammalian	cucurbitacin B	5.93e-06			-0.108	6	6	0	BIRC5(+2.55),CASP3(+2.58),CCNA2(+2.63),CDKN1A(+2.42),MYC(+3.04),TP53(+2.48)
biologic drug	pituitary adenylate cyclase-activating polypeptide	6.2e-06				10	8	2	ADM(+2.35),AXIN2(-2.33),BAMBI(+2.39),DUSP6(+8.73),ERRFI1(+3.27),ETV4(+3.49),FOSL1(+2.64),MMD(+2.3),PLK2(+3.71),WNT4(-2.21)
cytokine	Il3	6.35e-06		Activated	2.315	14	12	2	ADAM19(+2.33),ATF5(+2.35),CDKN1A(+2.42),CISH(+2.9),FOS(+4.1),MYB(-3.73),MYC(+3.04),PIM2(+2.12),PLA2R1(-2.53),SOCS1(+2.9),SPP1(+4.22),SRP9(+2.39),TP53(+2.48),YWHAG(+2.2)
chemical drug	bexarotene	6.45e-06		Inhibited	-3.244	24	17	7	ABCA1(-3.97),ALCAM(-2.15),ASNS(+2.58),CCN1(+2.92),CHCHD2(+46.2),CTH(+2.05),CYCS(+2.24),CYP26A1(-7.89),DEPP1(-2.85),DHRS3(-2.42),DUSP5(+7.36),GARS(+2.45),IER2(+2.11),KLF10(+2.01),LOXL2(-2.0),MMP9(+3.04),MTHFD2(+2.91),NRP2(-3.94),NTS(+4.32),ODC1(+3.93),TGFA(+2.4),TSC22D3(+2.83),TUBB3(+2.05),UAP1(+2.16)
transcription regulator	HOXA10	6.95e-06			-0.714	23	12	11	ACTB(+2.25),ADM(+2.35),ALPP(-7.9),CDKN1A(+2.42),CTSV(-2.37),ENPP2(-2.23),FST(-2.48),GAS6(-2.16),HSP90AA1(+2.01),IGFBP3(-2.42),IGFBP5(-3.14),INMT(-2.85),IRX3(-3.27),KLF10(+2.01),KRT18(+2.7),LAMA2(-2.56),MICOS10-NBL1/NBL1(+2.21),NR4A1(+2.15),RP2(+2.64),SCOC(+2.12),TP53(+2.48),WNT4(-2.21),YWHAG(+2.2)
chemical drug	4-hydroxytamoxifen	6.95e-06			1.052	23	19	4	CCN1(+2.92),CDKN1A(+2.42),CEBPA(+2.28),CEBPB(+2.02),CYP19A1(-2.43),DUSP5(+7.36),EIF5A(+2.45),ERRFI1(+3.27),FGFR1(-2.13),FOS(+4.1),IER2(+2.11),IER3(+5.63),IGFBP3(-2.42),JUN(+3.01),MICOS10-NBL1/NBL1(+2.21),MT1X(+2.28),MYC(+3.04),NEDD9(+3.1),PMAIP1(+2.94),RARA(+2.32),SPAG4(-2.28),TGFA(+2.4),TP53(+2.48)
transcription regulator	WWTR1	6.98e-06			1.234	11	9	2	CCN1(+2.92),CCNA2(+2.63),CDKN1A(+2.42),COL1A1(-3.03),LAMA5(-2.42),NANOG(+5.16),POU5F1(+2.25),SH3BP1(+2.08),SMAD7(+9.69),SPP1(+4.22),THY1(+3.07)
transcription regulator	EOMES	7.17e-06			-0.425	17	8	9	ADM(+2.35),AFAP1(+2.01),ALCAM(-2.15),BCL6(-3.48),CER1(+5.69),CYP26A1(-7.89),DNAJC15(-2.03),FAT3(-2.31),FREM1(-2.42),FZD8(-2.11),IGFBP3(-2.42),NANOG(+5.16),NRP2(-3.94),PCDH19(+2.93),POU5F1(+2.25),RND3(+3.51),WNT3(+4.99)
chemical - endogenous mammalian	L-triiodothyronine	7.32e-06			0.378	38	26	12	ABCA1(-3.97),ACSL1(+2.63),ACTB(+2.25),ACTG2(+3.2),ADM(+2.35),ALPP(-7.9),ATP1B1(+2.14),CBR1(+3.54),CDKN1A(+2.42),CEBPA(+2.28),CPT1B(-2.45),CTH(+2.05),CYP19A1(-2.43),DUSP5(+7.36),EIF4EBP2(+2.42),ENPP2(-2.23),ETF1(+2.1),FGFR1(-2.13),FOS(+4.1),ID3(+2.05),IGFBP3(-2.42),ITGA7(-2.17),LRP1(-2.17),MLXIPL(-2.29),MMP9(+3.04),MYC(+3.04),NFIB(-2.17),NME1(+2.08),NR4A1(+2.15),ODC1(+3.93),PRDX3(+2.08),RARA(+2.32…
transcription regulator	SRF	7.92e-06		Activated	2.532	35	25	10	ACTB(+2.25),ACTG1(+2.52),ACTG2(+3.2),ARC(+5.0),CALB1(+3.0),CALD1(+2.45),CAP1(+2.12),CDKN1A(+2.42),CNN2(+2.67),DUSP5(+7.36),ETS1(+4.31),ETV1(+2.32),FOS(+4.1),FOSL1(+2.64),FST(-2.48),GADD45A(+2.88),GADD45G(-2.34),GSTM5(-4.15),HSPG2(-2.12),IER2(+2.11),JUN(+3.01),LRP1(-2.17),MMP9(+3.04),MTMR6(+2.56),MYB(-3.73),MYOCD(+3.46),NR4A1(+2.15),PLA2R1(-2.53),RND3(+3.51),SEMA3A(+2.77),SLC8A1(+2.95),TAF5(+2.1),…
kinase	PTK2	8.35e-06			-0.738	12	8	4	CCN1(+2.92),CDKN1A(+2.42),COL1A1(-3.03),FOS(+4.1),KRT18(+2.7),KRT8(+2.17),MMP9(+3.04),PCOLCE2(-2.02),SPP1(+4.22),TIMP3(-2.5),TNC(-2.73),TP53(+2.48)
chemical toxicant	benzene	8.35e-06		Activated	2.335	12	9	3	ATF5(+2.35),BET1(+2.21),CASP3(+2.58),CDKN1A(+2.42),COL1A1(-3.03),IGFBP3(-2.42),IL13RA1(+2.23),MFGE8(-2.18),MTPN(+2.54),PLS3(+2.48),RHOB(+2.31),YWHAQ(+2.26)
chemical drug	isoproterenol	8.55e-06			1.46	21	14	7	ADCY5(-2.07),ADCY6(-3.49),ALDH3B1(-2.77),APLN(-2.19),CAV1(+4.16),COL1A1(-3.03),DHRS3(-2.42),FOS(+4.1),FOSL1(+2.64),JUN(+3.01),MMP9(+3.04),MYOCD(+3.46),NFATC4(-2.6),NR4A1(+2.15),ODC1(+3.93),PDGFB(+7.82),RAB5C(+2.19),RAB7A(+2.08),SOD2(+2.03),TUBB(+2.15),TUBB3(+2.05)
transcription regulator	ATN1	8.86e-06				19	12	7	ATP1B1(+2.14),BCL6(-3.48),BMP1(-3.01),CBLN1(+3.43),ETV1(+2.32),HIST1H2AD(+2.12),HIST2H2AA3/HIST2H2AA4(+2.4),IGFBP5(-3.14),IL11RA(-2.27),KCNC3(-2.89),MARCKSL1(+2.08),NPTX1(-5.27),PPP1CB(+2.36),RAB2A(+2.01),SOX4(+3.48),SPP1(+4.22),TUBB(+2.15),VSNL1(+2.75),ZIC3(-2.56)
transcription regulator	NFKBIA	9.02e-06			1.93	41	30	11	ATP11A(-2.16),BTG2(+3.83),CCNA2(+2.63),CDKN1A(+2.42),CEBPB(+2.02),DDX3X(+2.31),DUSP6(+8.73),ENPP2(-2.23),FOS(+4.1),FSCN1(+2.66),GADD45A(+2.88),GADD45B(+2.89),GADD45G(-2.34),GPX3(+2.46),GSTM5(-4.15),HEY1(+3.41),HMGA1(+2.35),IER3(+5.63),IRX3(-3.27),JDP2(+2.21),JUN(+3.01),KRT18(+2.7),KRT8(+2.17),LAMA5(-2.42),MFGE8(-2.18),MMP9(+3.04),MYC(+3.04),NOCT(+2.02),NR4A1(+2.15),PCDH7(-3.63),PEA15(+2.66),PMEPA…
chemical toxicant	arsenite	9.2e-06		Activated	2.319	17	13	4	CAV1(+4.16),CDK14(+2.9),CDKN1A(+2.42),ESD(+2.02),FOS(+4.1),FST(-2.48),GADD45A(+2.88),GSTM5(-4.15),IER3(+5.63),IL1RAP(+2.5),JUN(+3.01),MYC(+3.04),NQO1(+3.4),NR4A1(+2.15),TACR1(-4.98),UGDH(+2.12),WWOX(-2.32)
transcription regulator	NOTCH1	9.51e-06		Activated	2.667	29	21	8	ADAM19(+2.33),ANGPT1(+3.16),BCL6(-3.48),CCN1(+2.92),CDKN1A(+2.42),CEBPA(+2.28),CEBPB(+2.02),CER1(+5.69),COL1A1(-3.03),DLL1(-3.71),FOS(+4.1),FOSL1(+2.64),HEY1(+3.41),HSPE1(+2.06),IGFBP3(-2.42),KRT8(+2.17),LFNG(-2.33),MYC(+3.04),PDGFB(+7.82),PROX1(-2.87),RND3(+3.51),SOCS1(+2.9),SPP1(+4.22),SPRY2(+2.67),TGFBR2(+2.16),TP53(+2.48),WNT3(+4.99),WNT4(-2.21),WNT5A(-2.42)
transcription regulator	HDAC4	9.89e-06			-0.915	19	18	1	ARC(+5.0),CALB1(+3.0),CDKN1A(+2.42),CHRDL1(+2.05),FGF13(+2.21),FOS(+4.1),FOSL1(+2.64),FST(-2.48),GABRA5(+2.1),GADD45A(+2.88),HLA-DRA(+3.09),JUN(+3.01),MMP9(+3.04),NETO1(+2.49),NR4A1(+2.15),PPP3CA(+2.07),RAB3C(+2.23),SLC8A1(+2.95),TSPAN13(+2.17)
chemical - endogenous mammalian	nitric oxide	1.04e-05		Activated	2.35	21	19	2	BIRC5(+2.55),CDKN1A(+2.42),DUSP6(+8.73),FOS(+4.1),FTH1(+2.14),GADD45A(+2.88),GSTM1(+17.17),HEY1(+3.41),HPRT1(+2.14),HSP90AA1(+2.01),HSPG2(-2.12),IER3(+5.63),JUN(+3.01),MMP9(+3.04),MYC(+3.04),NQO1(+3.4),ODC1(+3.93),PMAIP1(+2.94),SPP1(+4.22),TIMP3(-2.5),TP53(+2.48)
transcription regulator	ATF4	1.15e-05		Activated	2.71	21	17	4	ABCA1(-3.97),ASNS(+2.58),ATF5(+2.35),CDKN1A(+2.42),CEBPB(+2.02),CTH(+2.05),EIF4EBP1(+2.27),GADD45A(+2.88),GARS(+2.45),GHITM(+2.26),IGFBP5(-3.14),JUN(+3.01),MTHFD2(+2.91),NID2(-2.45),PMAIP1(+2.94),PSAT1(+2.78),RBPJ(+2.23),SOD2(+2.03),TNFRSF11A(-2.64),WARS(+2.04),XPOT(+2.26)
chemical drug	tetradecanoylphorbol acetate	1.19e-05		Activated	2.931	85	64	21	ABCA1(-3.97),ACTB(+2.25),ADM(+2.35),ALDH1A3(+2.38),AMIGO2(+3.05),ANGPT1(+3.16),ARF1(+2.23),ARF4(+2.39),BAK1(+2.3),BIRC5(+2.55),BTG2(+3.83),CA11(-2.32),CAV1(+4.16),CAV2(+2.63),CCN1(+2.92),CCNA2(+2.63),CDC42(+2.38),CDKN1A(+2.42),CEBPA(+2.28),CES1(-6.02),CTSV(-2.37),CYP19A1(-2.43),DGLUCY(-2.12),DUSP5(+7.36),DUSP6(+8.73),ECM1(-3.09),EIF4EBP1(+2.27),EIF4EBP2(+2.42),EIF5A(+2.45),ERRFI1(+3.27),ETS1(+4.3…
enzyme	CHI3L1	1.22e-05				8	4	4	CALD1(+2.45),COL6A1(-2.24),IGFBP5(-3.14),MMP9(+3.04),PEG10(+2.56),TGFBR2(+2.16),TMEM158(-2.11),TNC(-2.73)
other	SPRY1	1.22e-05	2.537		-1.555	8	5	3	AXIN2(-2.33),ETV1(+2.32),ETV4(+3.49),ETV5(+5.15),FGFR3(-2.17),LMO4(+2.16),MYOCD(+3.46),SP8(-3.87)
chemical drug	halofuginone	1.23e-05			-0.246	19	11	8	B4GALT6(+2.14),COL1A1(-3.03),FGFR3(-2.17),GPX3(+2.46),GYG1(+2.05),HK1(+2.07),HSPA4(+2.15),IFITM2(+3.42),IGFBP3(-2.42),ITGA7(-2.17),LGALS3BP(-2.55),MLXIPL(-2.29),MMP9(+3.04),PLPP3(-2.06),SMAD7(+9.69),SPP1(+4.22),TGFBR2(+2.16),VSNL1(+2.75),WNT5A(-2.42)
cytokine	PRL	1.26e-05			1.526	30	20	10	ACTB(+2.25),ANXA3(+3.02),BCL6(-3.48),BST2(-2.56),CAV1(+4.16),CDKN1A(+2.42),CISH(+2.9),COL1A1(-3.03),CTSV(-2.37),ECM1(-3.09),FOS(+4.1),GSTM1(+17.17),HNRNPH2(+2.12),ID3(+2.05),IER3(+5.63),IGFBP3(-2.42),IGFBP5(-3.14),JUN(+3.01),MFGE8(-2.18),MICOS10-NBL1/NBL1(+2.21),MYC(+3.04),ODC1(+3.93),PROX1(-2.87),RALB(+2.55),SMN1/SMN2(-2.62),SOCS1(+2.9),SPP1(+4.22),TP53(+2.48),TUBA1B(+2.24),YWHAG(+2.2)
transcription regulator	EGR1	1.31e-05		Activated	2.274	23	20	3	ARC(+5.0),CASP3(+2.58),CAV1(+4.16),CDKN1A(+2.42),COL1A1(-3.03),EIF4EBP1(+2.27),FOSL1(+2.64),FTL(+2.07),GADD45A(+2.88),GADD45B(+2.89),IL6R(+2.57),JUN(+3.01),MMP9(+3.04),MYB(-3.73),MYC(+3.04),NR4A1(+2.15),PEG10(+2.56),SOCS1(+2.9),SOD2(+2.03),SPP1(+4.22),TGFBR2(+2.16),TP53(+2.48),WNT4(-2.21)
transcription regulator	CDKN2A	1.32e-05			-1.554	31	27	4	BIRC5(+2.55),BTG2(+3.83),CASP3(+2.58),CCNA2(+2.63),CDKN1A(+2.42),CEBPB(+2.02),CNOT6L(+2.43),FBL(+2.19),FGFR1(-2.13),FMN2(+2.22),FOS(+4.1),FST(-2.48),GADD45G(-2.34),GSPT1(+2.13),IGFBP5(-3.14),ITGB5(+2.49),JUN(+3.01),MAD2L1(+2.12),MYC(+3.04),NANOG(+5.16),ODC1(+3.93),PMAIP1(+2.94),PMEPA1(+3.31),POU5F1(+2.25),PSMA5(+2.0),RBBP7(+2.75),RRM2B(+2.08),TCF19(+2.04),TP53(+2.48),UBR7(+2.12),ZMAT3(+2.52)
chemical drug	green tea polyphenol	1.37e-05			-0.788	9	8	1	CASP3(+2.58),CAV1(+4.16),CDKN1A(+2.42),FOS(+4.1),HMGB1(+2.05),IGFBP3(-2.42),JUN(+3.01),MMP9(+3.04),TP53(+2.48)
chemical drug	bardoxolone	1.37e-05		Activated	2.969	9	9	0	CDKN1A(+2.42),CEBPA(+2.28),CEBPB(+2.02),FTH1(+2.14),GSR(+2.32),NQO1(+3.4),NQO2(+2.84),RGPD4 (includes others)(+59.66),UGDH(+2.12)
translation regulator	EIF4E	1.39e-05		Activated	4.26	21	20	1	BAK1(+2.3),BIRC5(+2.55),CDKN1A(+2.42),CEBPA(+2.28),CEBPB(+2.02),CKS2(+3.17),DGUOK(+2.17),EIF4EBP1(+2.27),FOSL1(+2.64),GPX3(+2.46),ILF2(+2.18),LSM10(+2.17),MMP9(+3.04),MYC(+3.04),ODC1(+3.93),PA2G4(+2.19),PRPS1(+2.33),PTGES3(+2.55),TGFA(+2.4),TNC(-2.73),TP53(+2.48)
phosphatase	PTEN	1.43e-05		Inhibited	-2.948	54	44	10	ABHD4(+3.54),ACSL1(+2.63),ADM(+2.35),ANGPT1(+3.16),ARF4(+2.39),BEX1(+2.53),BIRC5(+2.55),BTG2(+3.83),CALCRL(-3.11),CDKN1A(+2.42),CEBPA(+2.28),CEBPB(+2.02),CKS2(+3.17),CTSV(-2.37),EIF4EBP1(+2.27),ETS1(+4.31),FGF19(+2.41),FGFR1(-2.13),FGFR3(-2.17),FOS(+4.1),FTH1(+2.14),G3BP1(+2.08),GGT1(-2.48),GNG2(+3.44),GPRC5C(-2.28),GPX3(+2.46),GSPT1(+2.13),GSR(+2.32),GTF2A1(+2.06),IDI1(+2.11),IGFBP3(-2.42),IGFBP…
growth factor	IGF1	1.53e-05			1.59	43	32	11	ABCA1(-3.97),ADM(+2.35),BAK1(+2.3),BIRC5(+2.55),BTG2(+3.83),CASP3(+2.58),CCN1(+2.92),CCNA2(+2.63),CDKN1A(+2.42),CEBPB(+2.02),CISH(+2.9),COL1A1(-3.03),CYP19A1(-2.43),DUSP6(+8.73),EIF1AX(+2.71),ERRFI1(+3.27),FGFR1(-2.13),FOS(+4.1),GADD45A(+2.88),GADD45G(-2.34),HMGA1(+2.35),HSPA4(+2.15),IER2(+2.11),IER3(+5.63),IGFBP3(-2.42),IGFBP5(-3.14),ITGB5(+2.49),JUN(+3.01),LASP1(+2.24),MYB(-3.73),MYC(+3.04),NR4…
chemical drug	methotrexate	1.56e-05			0.014	27	17	10	ABCA1(-3.97),ACTB(+2.25),ACTG1(+2.52),AK4(+3.42),BTG2(+3.83),CASP3(+2.58),CDKN1A(+2.42),CES1(-6.02),CTSV(-2.37),CYCS(+2.24),CYP19A1(-2.43),GSR(+2.32),HMGCS1(+2.41),IGFBP3(-2.42),IGFBP5(-3.14),LRP1(-2.17),MYC(+3.04),NQO1(+3.4),PRDX1(+2.2),RAC1(+2.13),S100A11(+2.61),SELENOP(-2.41),SPP1(+4.22),TIMP3(-2.5),TP53(+2.48),WWOX(-2.32),ZFP36L1(+2.31)
G-protein coupled receptor	GPER1	1.58e-05		Activated	2.387	11	10	1	ASAH1(+2.13),CCN1(+2.92),CDKN1A(+2.42),CYP19A1(-2.43),DUSP5(+7.36),ERRFI1(+3.27),FOS(+4.1),IER2(+2.11),JUN(+3.01),MT1X(+2.28),MYC(+3.04)
other	RTN4	1.58e-05			0.707	11	10	1	DPYSL5(+2.45),GNG2(+3.44),JUN(+3.01),MAP2(-2.38),NQO1(+3.4),PEA15(+2.66),RHOB(+2.31),TUBB4A(+2.14),YWHAB(+2.59),YWHAG(+2.2),YWHAQ(+2.26)
biologic drug	desmopressin	1.62e-05			1.671	15	13	2	ACTB(+2.25),ADM(+2.35),AHNAK(-8.15),FOS(+4.1),GNG12(+2.7),PLS3(+2.48),PXN(+2.09),RHOA(+2.17),S100A11(+2.61),SCNN1G(-5.9),TUBB(+2.15),VDAC1(+2.45),YWHAB(+2.59),YWHAQ(+2.26),YWHAZ(+2.43)
kinase	ACVR1C	1.68e-05			1.89	7	7	0	CDKN1A(+2.42),FOS(+4.1),LEFTY1(+20.02),LEFTY2(+14.73),NANOG(+5.16),NODAL(+4.41),SMAD7(+9.69)
chemical drug	gentamicin	1.68e-05		Activated	3.328	27	21	6	ALCAM(-2.15),ASNSD1(+2.04),AZIN1(+2.36),BTG2(+3.83),CEBPB(+2.02),CTSV(-2.37),ENPP2(-2.23),GADD45A(+2.88),GSTM5(-4.15),HIST1H4H(+3.32),HSP90AA1(+2.01),IDH1(+2.32),IGFBP3(-2.42),JUN(+3.01),MYC(+3.04),NME1(+2.08),PFDN2(+2.19),PRPS1(+2.33),PSAT1(+2.78),PTP4A1(+2.32),RPS27L(+2.16),SMN1/SMN2(-2.62),SPP1(+4.22),THY1(+3.07),TP53(+2.48),TUBB(+2.15),ZFP36L1(+2.31)
cytokine	IL5	1.77e-05		Activated	3.167	30	24	6	ASNS(+2.58),ATP1B1(+2.14),BCL6(-3.48),CDC123(+2.39),CDKN1A(+2.42),CISD1(+2.04),CISH(+2.9),DUSP5(+7.36),DUSP6(+8.73),EIF4EBP1(+2.27),GADD45A(+2.88),GADD45G(-2.34),GSTT2/GSTT2B(-4.35),HIGD1A(+2.97),IDI1(+2.11),IER2(+2.11),IER3(+5.63),IL13RA1(+2.23),IL6R(+2.57),LFNG(-2.33),MMD(+2.3),MMP9(+3.04),MYC(+3.04),NEK2(+2.48),PDE4B(+3.78),PKIB(-3.38),PSAT1(+2.78),SEMA4A(-2.04),SOCS1(+2.9),THY1(+3.07)
kinase	ACVR1B	1.78e-05			0.816	6	5	1	FST(-2.48),LEFTY1(+20.02),LEFTY2(+14.73),NANOG(+5.16),NODAL(+4.41),SMAD7(+9.69)
group	ERK	1.81e-05		Activated	2.394	27	22	5	ABCA1(-3.97),BTG2(+3.83),CAV1(+4.16),CDKN1A(+2.42),CKS2(+3.17),COL1A1(-3.03),ETS1(+4.31),FOS(+4.1),FOSL1(+2.64),FST(-2.48),GPRC5C(-2.28),HEY1(+3.41),HMGA1(+2.35),IER3(+5.63),JUN(+3.01),KLF10(+2.01),KRT18(+2.7),MMP9(+3.04),MUC1(-3.04),MYC(+3.04),ODC1(+3.93),PMAIP1(+2.94),POU5F1(+2.25),SOX4(+3.48),TGFA(+2.4),TP53(+2.48),ZFP36L1(+2.31)
microRNA	MIR4269	1.95e-05			-1.991	4	4	0	CCN1(+2.92),MYC(+3.04),TEAD1(+2.3),TEAD4(+2.31)
other	ARHGEF25	1.95e-05	-2.704	Activated	2	4	4	0	CDC42(+2.38),JUN(+3.01),RAC1(+2.13),RHOA(+2.17)
enzyme	GNL2	1.95e-05			1.969	4	4	0	CCNA2(+2.63),CDKN1A(+2.42),MYC(+3.04),TP53(+2.48)
chemical toxicant	thapsigargin	2.01e-05		Activated	3.615	23	21	2	ARC(+5.0),ASNS(+2.58),BCL6(-3.48),CAPN5(+2.21),CAV1(+4.16),CD83(+2.01),CDKN1A(+2.42),CEBPB(+2.02),COL1A1(-3.03),EIF4EBP1(+2.27),ERRFI1(+3.27),ETS1(+4.31),FOS(+4.1),GADD45A(+2.88),GADD45B(+2.89),IER2(+2.11),JUN(+3.01),MLF1(+2.0),MMP9(+3.04),MYC(+3.04),NR4A1(+2.15),PMAIP1(+2.94),TP53(+2.48)
chemical drug	potassium chloride	2.02e-05		Activated	2.742	16	13	3	AMIGO2(+3.05),ATP1B1(+2.14),BTG2(+3.83),CALB1(+3.0),CASP3(+2.58),COL1A1(-3.03),FOS(+4.1),ID3(+2.05),IGFBP5(-3.14),JUN(+3.01),MYC(+3.04),MYOCD(+3.46),NPTX1(-5.27),NR4A1(+2.15),ODC1(+3.93),SPP1(+4.22)
transcription regulator	SMAD2	2.1e-05			0.9	15	11	4	CDKN1A(+2.42),CES1(-6.02),GADD45B(+2.89),IL6R(+2.57),IRX1(-18.0),LEFTY2(+14.73),MMP9(+3.04),MUC4(-2.05),NANOG(+5.16),PDGFB(+7.82),POU5F1(+2.25),RAC1(+2.13),SKIL(+2.85),SMAD7(+9.69),TIMP3(-2.5)
chemical drug	atorvastatin	2.12e-05			0.212	24	18	6	ABCA1(-3.97),ALPP(-7.9),CAV1(+4.16),CCN1(+2.92),COL1A1(-3.03),FGF19(+2.41),FOS(+4.1),GADD45B(+2.89),GSR(+2.32),HMGB1(+2.05),HMGCS1(+2.41),IDI1(+2.11),IER3(+5.63),IL17RD(+3.94),JUN(+3.01),MMP9(+3.04),MYOCD(+3.46),NR4A1(+2.15),RHOA(+2.17),RHOB(+2.31),SNORD3A(-2.03),SNORD3C(-8.01),SPP1(+4.22),TNFRSF11A(-2.64)
chemical toxicant	isobutylmethylxanthine	2.29e-05			1.448	24	16	8	ABCA1(-3.97),ACLY(+2.14),ACSL1(+2.63),ALDH3B1(-2.77),APLN(-2.19),CAV1(+4.16),CDKN1A(+2.42),CEBPA(+2.28),CEBPB(+2.02),COL1A1(-3.03),COL6A1(-2.24),CYCS(+2.24),DHRS3(-2.42),ENC1(+3.96),FOS(+4.1),IDH1(+2.32),JUN(+3.01),MYC(+3.04),RAB5C(+2.19),RAB7A(+2.08),SOD2(+2.03),TIMP3(-2.5),TNC(-2.73),TUBB(+2.15)
enzyme	DDX5	2.42e-05			0.697	7	6	1	CDKN1A(+2.42),FOS(+4.1),FOSL1(+2.64),JUN(+3.01),MYC(+3.04),TP53(+2.48),WNT5A(-2.42)
peptidase	ZMPSTE24	2.44e-05			-0.16	10	6	4	BTG2(+3.83),CDKN1A(+2.42),CISH(+2.9),CTSV(-2.37),GADD45A(+2.88),GADD45B(+2.89),GADD45G(-2.34),IGFBP3(-2.42),IGFBP5(-3.14),SOCS1(+2.9)
transcription regulator	HDAC1	2.57e-05		Inhibited	-2.664	28	22	6	ARC(+5.0),AXIN2(-2.33),BAMBI(+2.39),BCL6(-3.48),CCNA2(+2.63),CDKN1A(+2.42),CEBPA(+2.28),COL1A1(-3.03),FOS(+4.1),MMP9(+3.04),MUC4(-2.05),MYC(+3.04),PDGFB(+7.82),PMAIP1(+2.94),POU5F1(+2.25),PPP2R2B(+2.14),RBBP7(+2.75),RHOB(+2.31),RRM2B(+2.08),SLC8A1(+2.95),SMAD7(+9.69),SMN1/SMN2(-2.62),SPP1(+4.22),TGFBR2(+2.16),TNFRSF19(-4.08),TP53(+2.48),TSC22D3(+2.83),TUBB3(+2.05)
complex	Lh	2.6e-05			-0.706	27	23	4	ACTB(+2.25),ACTG2(+3.2),ACTR2(+2.8),CDK14(+2.9),CYP19A1(-2.43),DHRS3(-2.42),FOS(+4.1),FST(-2.48),ITGB5(+2.49),KRT18(+2.7),MAP2K3(+2.26),MAPRE2(+2.13),MMP9(+3.04),PLPP1(-2.18),PMAIP1(+2.94),PPP3R1(+2.14),PSMD1(+2.05),PTP4A1(+2.32),RAB1A(+2.17),RAB2A(+2.01),RAB33B(+2.0),RAB5A(+2.39),RAB5C(+2.19),RHOB(+2.31),SOD2(+2.03),STK24(+2.01),TP53(+2.48)
cytokine	EPO	2.62e-05		Activated	2.616	30	25	5	ACTB(+2.25),BCL6(-3.48),CASP3(+2.58),CDKN1A(+2.42),CISH(+2.9),CLIC1(+2.26),ETF1(+2.1),FABP5(+2.55),FECH(+2.01),FOS(+4.1),GSPT1(+2.13),H2AFZ(+2.27),HLA-DRB1(+4.14),HMGB1(+2.05),ILF2(+2.18),JUN(+3.01),LCP1(+2.68),MYB(-3.73),MYC(+3.04),NFIB(-2.17),PLCL2(-3.02),RCC2(+2.08),RHOA(+2.17),RPS4Y1(-82.78),SMAD7(+9.69),SOCS1(+2.9),SPP1(+4.22),TP53(+2.48),TSC22D3(+2.83),TSN(+2.92)
ligand-dependent nuclear receptor	ESR1	2.63e-05			1.823	92	67	25	ACSL1(+2.63),ACTR2(+2.8),AHNAK(-8.15),ALCAM(-2.15),ANXA3(+3.02),AP1S3(+2.06),ATF5(+2.35),ATP11A(-2.16),ATP1B1(+2.14),ATP6V1A(+2.2),AXIN2(-2.33),BCL6(-3.48),BIRC5(+2.55),CALB1(+3.0),CALD1(+2.45),CAV1(+4.16),CAV2(+2.63),CCN1(+2.92),CCNA2(+2.63),CD83(+2.01),CDC42(+2.38),CDKN1A(+2.42),CDKN3(+2.19),CEBPA(+2.28),CEBPB(+2.02),CHRM2(-2.69),COL13A1(-2.06),COTL1(+2.16),CYP19A1(-2.43),DOCK4(+2.16),DUSP5(+7.…
cytokine	TNFSF11	2.75e-05		Activated	3.489	28	25	3	CAV1(+4.16),CD83(+2.01),CDK14(+2.9),CDKN1A(+2.42),CEBPA(+2.28),ETS1(+4.31),FOS(+4.1),FOSL1(+2.64),GADD45B(+2.89),IER3(+5.63),IL11RA(-2.27),IL13RA1(+2.23),JDP2(+2.21),JUN(+3.01),LIMK1(+2.13),MARCKSL1(+2.08),MMP9(+3.04),MYC(+3.04),NEK2(+2.48),PA2G4(+2.19),PCDH7(-3.63),RHOB(+2.31),SOCS1(+2.9),SOD2(+2.03),SPP1(+4.22),TNFRSF11A(-2.64),TSPAN13(+2.17),YWHAZ(+2.43)
enzyme	CAT	2.77e-05			-1.306	11	9	2	ADM(+2.35),BAK1(+2.3),CAV1(+4.16),CDKN1A(+2.42),COL1A1(-3.03),HLA-DRA(+3.09),HSPA4(+2.15),MMP9(+3.04),PMAIP1(+2.94),TNC(-2.73),TP53(+2.48)
transcription regulator	PAX3	2.79e-05				23	18	5	ANOS1(+3.18),ARC(+5.0),ASNS(+2.58),BST2(-2.56),CDKN1A(+2.42),FKBP1A(+2.03),GSTM5(-4.15),HLA-DRB1(+4.14),HSPG2(-2.12),ID3(+2.05),IFITM2(+3.42),IL6R(+2.57),MMP9(+3.04),NEDD9(+3.1),PEA15(+2.66),PKIA(+2.16),PPP1R2(+2.05),PTP4A1(+2.32),RHOB(+2.31),SOX4(+3.48),TIMP3(-2.5),TNC(-2.73),TP53(+2.48)
transporter	IGFBP7	2.86e-05			0.928	6	6	0	ASNS(+2.58),CASP3(+2.58),CDKN1A(+2.42),MMP9(+3.04),MYC(+3.04),SOD2(+2.03)
other	SMC3	2.86e-05				6	6	0	HLA-DRA(+3.09),HLA-DRB1(+4.14),MYC(+3.04),ODC1(+3.93),PIM2(+2.12),SOX4(+3.48)
chemical toxicant	uranyl nitrate	2.88e-05			0.961	16	13	3	CYCS(+2.24),ESD(+2.02),FTL(+2.07),GAS6(-2.16),GPX3(+2.46),INMT(-2.85),ODC1(+3.93),PRDX1(+2.2),RAB5C(+2.19),RIDA(+2.06),SELENOP(-2.41),SPP1(+4.22),SUMO1(+2.5),TAGLN2(+2.1),TUBA1C(+2.49),YWHAZ(+2.43)
ligand-dependent nuclear receptor	RARB	2.88e-05			-0.391	18	12	6	CDKN1A(+2.42),CYP26A1(-7.89),DHRS3(-2.42),ETS1(+4.31),GADD45A(+2.88),ID3(+2.05),IGFBP3(-2.42),ILF2(+2.18),JUN(+3.01),MAP2K3(+2.26),NANOG(+5.16),NTN1(-4.04),OTX2(-2.44),POU5F1(+2.25),RAB5A(+2.39),RARA(+2.32),SPP1(+4.22),STRA6(-2.28)
transcription regulator	ID3	3.28e-05	2.05		0.966	23	18	5	ADM(+2.35),BCL6(-3.48),BTG2(+3.83),CD83(+2.01),CDKN1A(+2.42),CEBPB(+2.02),GADD45B(+2.89),GADD45G(-2.34),ID3(+2.05),IL17RB(-2.03),IL6R(+2.57),IRF6(+2.07),JDP2(+2.21),LMO4(+2.16),MMP9(+3.04),MYB(-3.73),MYC(+3.04),NR4A1(+2.15),SMAD7(+9.69),SOX4(+3.48),TNFRSF25(-2.06),TOX2(+3.99),TP53(+2.48)
chemical drug	entinostat	3.31e-05			1.375	12	10	2	ARC(+5.0),BAK1(+2.3),BIRC5(+2.55),CD83(+2.01),CDKN1A(+2.42),IGFBP3(-2.42),MMP9(+3.04),PMAIP1(+2.94),TGFBR2(+2.16),TNFRSF19(-4.08),TP53(+2.48),TXN(+2.2)
chemical drug	ketamine	3.41e-05		Activated	2.247	7	7	0	ARC(+5.0),CASP3(+2.58),FOS(+4.1),GABRA5(+2.1),HK1(+2.07),NQO1(+3.4),NR4A1(+2.15)
transcription regulator	VHL	3.53e-05			1.096	18	17	1	CAV1(+4.16),CDKN1A(+2.42),FTH1(+2.14),FTL(+2.07),GLO1(+2.66),GNG4(+2.75),IER3(+5.63),LOXL2(-2.0),MAD2L1(+2.12),MYL12B(+2.29),NEDD9(+3.1),PDGFB(+7.82),PMAIP1(+2.94),PPIL1(+2.12),SOD2(+2.03),TGFA(+2.4),TP53(+2.48),ZFP36L1(+2.31)
chemical reagent	SB-431542	3.62e-05		Inhibited	-2.517	16	14	2	COL1A1(-3.03),FOS(+4.1),FST(-2.48),GADD45B(+2.89),ID3(+2.05),IL1RAP(+2.5),KRT18(+2.7),LEFTY1(+20.02),LEFTY2(+14.73),MYC(+3.04),NANOG(+5.16),NODAL(+4.41),POU5F1(+2.25),RHOA(+2.17),SMAD7(+9.69),SPP1(+4.22)
enzyme	GNAQ	3.63e-05				17	13	4	ADM(+2.35),AK4(+3.42),ANXA3(+3.02),BTG2(+3.83),CTSV(-2.37),DUSP5(+7.36),FOS(+4.1),FST(-2.48),GADD45A(+2.88),GAS6(-2.16),HIGD1A(+2.97),MYC(+3.04),NFIB(-2.17),NR4A1(+2.15),RHOB(+2.31),SLC8A1(+2.95),ZFP36L1(+2.31)
group	P38 MAPK	3.67e-05		Activated	2.362	35	27	8	ABCA1(-3.97),ANGPT1(+3.16),BIRC5(+2.55),CAV1(+4.16),CD83(+2.01),CDKN1A(+2.42),CEBPA(+2.28),CEBPB(+2.02),CYP19A1(-2.43),ETS1(+4.31),FOS(+4.1),FST(-2.48),ID3(+2.05),IER3(+5.63),IGFBP5(-3.14),IRF6(+2.07),IRX1(-18.0),JUN(+3.01),MMP9(+3.04),MYC(+3.04),NFATC4(-2.6),NR4A1(+2.15),PMAIP1(+2.94),POU5F1(+2.25),RAB5A(+2.39),RAB7A(+2.08),RARA(+2.32),RHOB(+2.31),RND3(+3.51),SLC8A1(+2.95),TGFA(+2.4),TIMP3(-2.5)…
chemical - endogenous mammalian	prostaglandin E2	3.67e-05			1.119	31	26	5	ANGPT1(+3.16),ARC(+5.0),BAK1(+2.3),BIRC5(+2.55),CASP3(+2.58),CD83(+2.01),CDKN1A(+2.42),CEBPB(+2.02),COL1A1(-3.03),CYP19A1(-2.43),ETS1(+4.31),FOS(+4.1),FOSL1(+2.64),FST(-2.48),GCNT1(-2.33),IER3(+5.63),IGFBP5(-3.14),JUN(+3.01),LEFTY2(+14.73),MMP9(+3.04),MYC(+3.04),NEDD9(+3.1),NR4A1(+2.15),PDE4B(+3.78),PLK2(+3.71),RAB5A(+2.39),SPP1(+4.22),ST3GAL1(+2.55),TGFA(+2.4),TP53(+2.48),TSC22D3(+2.83)
transcription regulator	TBP	3.87e-05				12	10	2	ACTB(+2.25),ASNS(+2.58),CDKN1A(+2.42),COL1A1(-3.03),FOS(+4.1),HIST1H2AD(+2.12),IER3(+5.63),LEFTY1(+20.02),MYC(+3.04),PPP2R2B(+2.14),RNU1-4(-2.01),TGFA(+2.4)
chemical drug	tosedostat	3.91e-05		Activated	2.813	8	8	0	ASNS(+2.58),ATF5(+2.35),CDKN1A(+2.42),CEBPB(+2.02),CTH(+2.05),GADD45A(+2.88),PSAT1(+2.78),WARS(+2.04)
chemical drug	panobinostat	4.42e-05			-0.61	10	9	1	BIRC5(+2.55),CDC42(+2.38),CDKN1A(+2.42),CYP19A1(-2.43),MYC(+3.04),PMAIP1(+2.94),PSMD10(+2.92),RAC1(+2.13),RHOA(+2.17),YWHAZ(+2.43)
chemical - kinase inhibitor	calphostin C	4.51e-05			-1.933	12	9	3	AXIN2(-2.33),BIRC5(+2.55),CDKN1A(+2.42),ETS1(+4.31),FOS(+4.1),MMP9(+3.04),MYC(+3.04),NQO1(+3.4),NTN1(-4.04),POU2F2(-2.06),SOD2(+2.03),TP53(+2.48)
kinase	RAF1	4.59e-05		Activated	2.469	24	20	4	ACOT7(+2.21),BCL6(-3.48),CDKN1A(+2.42),DHRS3(-2.42),DUSP5(+7.36),DUSP6(+8.73),FOS(+4.1),HMGB3(+2.23),HNRNPAB(+2.05),ID3(+2.05),IER2(+2.11),IER3(+5.63),IGFBP3(-2.42),ITGB5(+2.49),JUN(+3.01),MMP9(+3.04),MYC(+3.04),NQO1(+3.4),RAC1(+2.13),RND3(+3.51),SNRPD1(+2.01),SPRY2(+2.67),TUBB2A(+2.18),ZNF680(-2.2)
chemical toxicant	trichloroethylene	4.67e-05		Activated	2.111	11	8	3	ATF5(+2.35),BET1(+2.21),CASP3(+2.58),COL1A1(-3.03),IGFBP3(-2.42),IL13RA1(+2.23),MFGE8(-2.18),MTPN(+2.54),PLS3(+2.48),RHOB(+2.31),YWHAQ(+2.26)
enzyme	FBXW7	4.67e-05		Inhibited	-2.94	11	10	1	BIRC5(+2.55),COL1A1(-3.03),HEY1(+3.41),HMGB1(+2.05),HSPE1(+2.06),JUN(+3.01),MTHFD2(+2.91),MYC(+3.04),NFE2L3(+2.83),NQO1(+3.4),RHOB(+2.31)
chemical drug	5-fluorouracil	4.69e-05			-0.292	32	30	2	ABHD4(+3.54),BAK1(+2.3),BIRC5(+2.55),BTG2(+3.83),CASP3(+2.58),CDKN1A(+2.42),CYCS(+2.24),FBL(+2.19),FKBP1A(+2.03),GADD45A(+2.88),GARS(+2.45),GOT2(+2.25),HNRNPAB(+2.05),HSPE1(+2.06),ILF2(+2.18),JUN(+3.01),KARS(+2.18),MYC(+3.04),PLK2(+3.71),PTGES3(+2.55),RHOB(+2.31),RPS27L(+2.16),RPS4X(+2.0),RPS4Y1(-82.78),SRP9(+2.39),TGFA(+2.4),TP53(+2.48),UNG(+2.19),XPOT(+2.26),ZFP36L1(+2.31),ZMAT3(+2.52),ZNF43(-2…
transcription regulator	HTATIP2	4.71e-05		Inhibited	-2.164	7	7	0	ANGPT1(+3.16),FOS(+4.1),MYC(+3.04),NANOG(+5.16),POU5F1(+2.25),SPP1(+4.22),TP53(+2.48)
transcription regulator	HNF4A	4.89e-05			-0.018	135	109	26	ABCE1(+2.14),ACBD6(-2.65),ACLY(+2.14),ACSL1(+2.63),AHNAK(-8.15),AKIRIN2(+2.89),ALCAM(-2.15),AP3M1(+2.05),ARMT1(+2.17),ASAH1(+2.13),ASNS(+2.58),AXIN2(-2.33),BCL6(-3.48),BET1(+2.21),C12orf49(+2.02),C5orf22(+2.09),CACNA2D2(-2.22),CAP1(+2.12),CAV1(+4.16),CBR3(+4.46),CCNA2(+2.63),CDC123(+2.39),CDK5RAP3(-2.12),CDKN1A(+2.42),CEBPA(+2.28),CEBPB(+2.02),CHCHD2(+46.2),CKS2(+3.17),CNOT11(+2.02),COQ10B(+2.21)…
mature microRNA	miR-155-5p (miRNAs w/seed UAAUGCU)	4.92e-05		Inhibited	-3.196	20	17	3	AMIGO2(+3.05),BET1(+2.21),CCN1(+2.92),CDK5RAP3(-2.12),CEBPB(+2.02),ETS1(+4.31),IL13RA1(+2.23),MSI2(-2.15),MYB(-3.73),PMAIP1(+2.94),PRKCI(+2.13),RAB5C(+2.19),RAB6A(+2.13),RAC1(+2.13),RHOA(+2.17),SDCBP(+2.21),SOCS1(+2.9),TBCA(+2.17),VAMP3(+2.05),WDFY1(+2.5)
growth factor	KITLG	4.95e-05			1.481	25	18	7	ACTB(+2.25),BIRC5(+2.55),BMP1(-3.01),CASP3(+2.58),CCNA2(+2.63),CDKN1A(+2.42),CEBPA(+2.28),CISH(+2.9),CLIC1(+2.26),ETF1(+2.1),FABP5(+2.55),FGFR1(-2.13),FOS(+4.1),FTH1(+2.14),GAS6(-2.16),IGFBP3(-2.42),MYB(-3.73),PLCL2(-3.02),PTGES3(+2.55),RBBP7(+2.75),RCC2(+2.08),SF3A1(+2.09),SOCS1(+2.9),TACR1(-4.98),TSC22D3(+2.83)
growth factor	TGFB3	5.04e-05			1.79	16	12	4	ACTG2(+3.2),ADAM19(+2.33),CCN1(+2.92),CDKN1A(+2.42),CLDN11(+2.48),COL1A1(-3.03),CYP19A1(-2.43),ETS1(+4.31),FOS(+4.1),JUN(+3.01),MMP9(+3.04),SKIL(+2.85),SMAD7(+9.69),TIMP3(-2.5),TNC(-2.73),TSPAN13(+2.17)
transcription regulator	KDM3A	5.06e-05			1.024	8	5	3	ADM(+2.35),ALCAM(-2.15),ETS1(+4.31),GNG2(+3.44),LOXL2(-2.0),MMP9(+3.04),MYC(+3.04),TNC(-2.73)
transmembrane receptor	ITGB1	5.23e-05			1.709	18	9	9	ADAM19(+2.33),BMP1(-3.01),CDKN1A(+2.42),COL1A1(-3.03),COL7A1(-3.04),EIF4EBP1(+2.27),FGFR3(-2.17),FOS(+4.1),HSPG2(-2.12),ITGA7(-2.17),JUN(+3.01),MMP9(+3.04),MYC(+3.04),OLFML3(-2.31),RAC1(+2.13),SEMA5B(-2.81),TP53(+2.48),WNT5A(-2.42)
kinase	BRD4	5.23e-05		Activated	2.156	18	14	4	CCNA2(+2.63),CEBPA(+2.28),COL1A1(-3.03),DCTPP1(+2.44),FOS(+4.1),GTF3C6(+2.16),ITGB5(+2.49),LOXL2(-2.0),MAP3K1(+2.01),MYB(-3.73),MYC(+3.04),NME1(+2.08),NQO1(+3.4),PDGFB(+7.82),PIM2(+2.12),RAC1(+2.13),TUBB(+2.15),WNT5A(-2.42)
transcription regulator	ID2	5.51e-05		Activated	2.376	22	15	7	ADM(+2.35),BCL6(-3.48),BTG2(+3.83),CD83(+2.01),CDKN1A(+2.42),CEBPB(+2.02),FGFR3(-2.17),GADD45B(+2.89),GADD45G(-2.34),IL17RB(-2.03),IL6R(+2.57),IRF6(+2.07),JDP2(+2.21),LMO4(+2.16),MYB(-3.73),MYC(+3.04),NR4A1(+2.15),POU2F2(-2.06),SMAD7(+9.69),SOX4(+3.48),TNFRSF25(-2.06),TOX2(+3.99)
kinase	MTOR	5.53e-05			1.355	33	23	10	ACLY(+2.14),ADM(+2.35),ALDH1A3(+2.38),BEX1(+2.53),BIRC5(+2.55),CASP3(+2.58),CDKN1A(+2.42),CEBPA(+2.28),CEBPB(+2.02),CKMT1A/CKMT1B(+2.36),CPT1B(-2.45),CYCS(+2.24),FABP5(+2.55),FGFR3(-2.17),FKBP1A(+2.03),FST(-2.48),GSTM5(-4.15),HK1(+2.07),IQSEC2(+4.81),LDHD(-3.99),MAP2(-2.38),MLXIPL(-2.29),MMP9(+3.04),MUC1(-3.04),MYC(+3.04),PFN1(+2.2),PIM2(+2.12),RHOA(+2.17),RPL32(+2.09),SOX4(+3.48),TMPRSS2(-3.61),…
group	SERCA	5.65e-05			-1.964	4	4	0	BTG2(+3.83),FOSL1(+2.64),JUN(+3.01),MYC(+3.04)
transporter	ABCB7	5.65e-05			1.987	4	4	0	FECH(+2.01),FTH1(+2.14),FTL(+2.07),TXN(+2.2)
transcription regulator	STAT3	5.68e-05			1.814	48	30	18	ADM(+2.35),ALDH1A3(+2.38),BAK1(+2.3),BCL6(-3.48),BEX1(+2.53),BIRC5(+2.55),BOC(-5.02),BST2(-2.56),CASP3(+2.58),CD83(+2.01),CDKN1A(+2.42),CEBPA(+2.28),CEBPB(+2.02),COL1A1(-3.03),CYP26A1(-7.89),DLL1(-3.71),ENPP2(-2.23),FOS(+4.1),FSCN1(+2.66),FST(-2.48),GADD45A(+2.88),GADD45G(-2.34),HEY1(+3.41),HIST2H2AA3/HIST2H2AA4(+2.4),IFITM2(+3.42),IGFBP5(-3.14),IL6R(+2.57),LRP2(-6.68),MAP2(-2.38),MMP9(+3.04),MUC…
chemical toxicant	bromobenzene	6.07e-05			-1	12	11	1	CDKN1A(+2.42),CTSV(-2.37),FOS(+4.1),GADD45A(+2.88),GSR(+2.32),GSTM1(+17.17),HMGCS1(+2.41),HSP90AA1(+2.01),JUN(+3.01),MYC(+3.04),NQO1(+3.4),YWHAQ(+2.26)
transcription regulator	YAP1	6.42e-05		Activated	2.131	19	18	1	ACLY(+2.14),ACTG1(+2.52),BIRC5(+2.55),CASP3(+2.58),CCN1(+2.92),CCNA2(+2.63),CDC42(+2.38),CDKN1A(+2.42),DDAH1(+2.7),FOS(+4.1),GADD45A(+2.88),HMGCS1(+2.41),MYC(+3.04),NEK2(+2.48),PDGFB(+7.82),PMAIP1(+2.94),RASSF4(-2.27),TEAD4(+2.31),TUBB(+2.15)
other	IFT88	6.48e-05			-0.963	8	7	1	ACLY(+2.14),CEBPA(+2.28),CEBPB(+2.02),HMGCS1(+2.41),IDI1(+2.11),NODAL(+4.41),PYCR2(+3.01),TIMP3(-2.5)
enzyme	NEDD4	6.55e-05			-1.671	6	6	0	CDKN1A(+2.42),DUSP6(+8.73),ERRFI1(+3.27),MMP9(+3.04),SPRY2(+2.67),TP53(+2.48)
growth factor	BMP4	6.57e-05			1.129	23	19	4	CCN1(+2.92),CDKN1A(+2.42),CEBPA(+2.28),CEBPB(+2.02),CXXC5(+2.25),CYP19A1(-2.43),DEPP1(-2.85),HEY1(+3.41),ID3(+2.05),JUN(+3.01),KLF10(+2.01),LCP1(+2.68),LEFTY1(+20.02),LEFTY2(+14.73),MYC(+3.04),NANOG(+5.16),NODAL(+4.41),POU5F1(+2.25),PYCR2(+3.01),SALL3(-2.66),SMAD7(+9.69),TP53(+2.48),WNT5A(-2.42)
transcription regulator	CIC	6.68e-05		Inhibited	-2	5	5	0	ETV1(+2.32),ETV4(+3.49),ETV5(+5.15),FOSL1(+2.64),SPRY4(+4.12)
other	HIST1H1C	6.68e-05			-0.585	5	4	1	ACTB(+2.25),AXIN2(-2.33),CISH(+2.9),IER3(+5.63),MYC(+3.04)
transcription regulator	NANOG	6.7e-05	5.156		-0.18	17	9	8	ALPG(-9.35),BIRC5(+2.55),FOS(+4.1),GOLGA6A (includes others)(+2.21),LEFTY1(+20.02),LHX5(-7.19),NANOG(+5.16),NPIPA8 (includes others)(-6.86),NPTX1(-5.27),PCDHA2(-2.89),PILRB(-2.05),PKD1P1(-2.52),POU5F1(+2.25),SET(+2.09),TP53(+2.48),UTF1(+2.39),ZIC3(-2.56)
mature microRNA	miR-21-5p (and other miRNAs w/seed AGCUUAU)	7.57e-05			-1.945	11	9	2	ARF4(+2.39),BTG2(+3.83),CDKN1A(+2.42),IL6R(+2.57),NFIB(-2.17),RP2(+2.64),SMAD7(+9.69),SPRY1(+2.54),SPRY2(+2.67),TGFBR2(+2.16),TIMP3(-2.5)
group	Ngf	7.57e-05		Activated	2.511	11	9	2	CALB1(+3.0),CDKN1A(+2.42),FOS(+4.1),IER2(+2.11),JUN(+3.01),MAP2(-2.38),MYB(-3.73),NR4A1(+2.15),ODC1(+3.93),THY1(+3.07),TP53(+2.48)
kinase	FGFR1	7.61e-05	-2.127	Activated	2.153	14	9	5	BIRC5(+2.55),CDKN1A(+2.42),COL1A1(-3.03),DLL1(-3.71),EIF1AX(+2.71),EIF4EBP1(+2.27),EIF4EBP2(+2.42),EIF5A(+2.45),FGFR1(-2.13),FGFR3(-2.17),FOS(+4.1),JUN(+3.01),MYC(+3.04),POU2F2(-2.06)
other	TIMP3	7.64e-05	-2.496		-1.929	10	10	0	BAMBI(+2.39),CEBPB(+2.02),FKBP1A(+2.03),FOS(+4.1),JUN(+3.01),MMP9(+3.04),SAR1A(+2.25),SKIL(+2.85),SMAD7(+9.69),TGFBR2(+2.16)
chemical toxicant	9,10-dimethyl-1,2-benzanthracene	7.64e-05		Activated	2.204	10	9	1	BIRC5(+2.55),CCDC80(+2.04),CDKN1A(+2.42),CYP19A1(-2.43),GADD45A(+2.88),JUN(+3.01),MMP9(+3.04),NQO1(+3.4),TGFA(+2.4),TP53(+2.48)
cytokine	IL3	7.81e-05		Activated	2.827	32	26	6	ATF5(+2.35),BTG2(+3.83),CASP3(+2.58),CD83(+2.01),CDKN1A(+2.42),CISH(+2.9),EIF1AX(+2.71),FGFR1(-2.13),FOS(+4.1),GADD45A(+2.88),GADD45B(+2.89),GADD45G(-2.34),HK1(+2.07),IL17RB(-2.03),JUN(+3.01),MYC(+3.04),NEDD9(+3.1),NIFK(+2.47),ODC1(+3.93),PIM2(+2.12),PROX1(-2.87),PSMA5(+2.0),RALA(+2.14),RBPJ(+2.23),RIDA(+2.06),RPS14(+2.32),RPS4Y1(-82.78),SH3BP1(+2.08),SOCS1(+2.9),SOX4(+3.48),TNFRSF11A(-2.64),YWHA…
chemical drug	acetaminophen	7.89e-05		Activated	2.79	21	17	4	ACTB(+2.25),ACTG1(+2.52),AK4(+3.42),BTG2(+3.83),CASP3(+2.58),CDKN1A(+2.42),CES1(-6.02),CTSV(-2.37),GADD45A(+2.88),GSR(+2.32),HMGCS1(+2.41),IGFBP3(-2.42),JUN(+3.01),MYC(+3.04),NQO1(+3.4),ODC1(+3.93),PRDX1(+2.2),SELENOP(-2.41),TUBB(+2.15),TXN(+2.2),YWHAZ(+2.43)
chemical drug	decitabine	8.01e-05			-0.208	60	35	25	ABCE1(+2.14),ADCY5(-2.07),AGRN(-2.19),CAV1(+4.16),CCNA2(+2.63),CDKN1A(+2.42),COL1A1(-3.03),COL7A1(-3.04),CYP19A1(-2.43),CYP26A1(-7.89),DDX3X(+2.31),DHRS3(-2.42),DNAJC15(-2.03),FECH(+2.01),FEZ1(-2.0),FGFR1(-2.13),FGFR3(-2.17),GADD45B(+2.89),GADD45G(-2.34),GPC3(-2.16),HMGB1(+2.05),HPRT1(+2.14),IGFBP3(-2.42),IL1RAP(+2.5),INPP5F(-3.81),IRX1(-18.0),KRT18(+2.7),KRT8(+2.17),LAMA2(-2.56),MAP2(-2.38),MMP9…
transcription regulator	GMNN	8.02e-05			0.389	13	9	4	ANGPT1(+3.16),CDKN1A(+2.42),CYP26A1(-7.89),DUSP5(+7.36),IRX3(-3.27),NANOG(+5.16),NUDT21(+2.53),POU5F1(+2.25),TEAD1(+2.3),TNFRSF19(-4.08),TP53(+2.48),WNT3(+4.99),WNT5A(-2.42)
transcription regulator	FOXO1	8.08e-05		Activated	2.65	38	29	9	ACLY(+2.14),ANGPT1(+3.16),ANXA3(+3.02),APLN(-2.19),BIRC5(+2.55),CAV1(+4.16),CCNA2(+2.63),CDK5RAP3(-2.12),CDKN1A(+2.42),CPT1B(-2.45),CTSV(-2.37),CYCS(+2.24),EFHD1(+2.75),EIF4EBP1(+2.27),FABP5(+2.55),FOS(+4.1),FST(-2.48),GADD45A(+2.88),GADD45B(+2.89),IER3(+5.63),JUN(+3.01),LEFTY2(+14.73),MLXIPL(-2.29),MMP9(+3.04),MYC(+3.04),NDN(+2.86),NDUFAF4(+2.33),NEK2(+2.48),NRP2(-3.94),PMAIP1(+2.94),POU5F1(+2.2…
transcription regulator	SMAD4	8.62e-05			0.827	25	16	9	ANGPT1(+3.16),CAB39(+2.05),CDKN1A(+2.42),COL7A1(-3.04),CYP19A1(-2.43),DOCK4(+2.16),EIF4EBP1(+2.27),FGFR3(-2.17),FOS(+4.1),FSCN1(+2.66),FST(-2.48),GADD45A(+2.88),GADD45B(+2.89),GCNT1(-2.33),IER3(+5.63),ITGB5(+2.49),LOC102724788/PRODH(-2.64),MUC4(-2.05),MYC(+3.04),PDGFB(+7.82),RAC1(+2.13),SKIL(+2.85),SMAD7(+9.69),TIMP3(-2.5),TNC(-2.73)
transcription regulator	FOXO3	8.82e-05			0.902	31	25	6	ACLY(+2.14),ANGPT1(+3.16),ANXA3(+3.02),APLN(-2.19),BCL6(-3.48),BIRC5(+2.55),CAV1(+4.16),CCN1(+2.92),CDKN1A(+2.42),CDKN3(+2.19),CHCHD4(+2.4),CTSV(-2.37),EIF4EBP1(+2.27),FABP5(+2.55),FOS(+4.1),GADD45A(+2.88),GADD45B(+2.89),GSTM5(-4.15),IER3(+5.63),MMP9(+3.04),MOAP1(+2.06),MTHFD2(+2.91),MYC(+3.04),MYOCD(+3.46),NRP2(-3.94),OPTN(-2.01),PMAIP1(+2.94),PRDX3(+2.08),SH2B3(+2.16),SOD2(+2.03),TP53(+2.48)
transcription regulator	SIN3A	8.84e-05			-0.447	11	9	2	BCL6(-3.48),CASP3(+2.58),COL1A1(-3.03),GADD45B(+2.89),HLA-DRA(+3.09),KLF10(+2.01),MMP9(+3.04),MYC(+3.04),SET(+2.09),SMAD7(+9.69),TGFBR2(+2.16)
other	PTH	8.88e-05		Activated	2.767	20	14	6	AHNAK(-8.15),ANGPT1(+3.16),CALB1(+3.0),CDKN1A(+2.42),CEBPB(+2.02),COL1A1(-3.03),FOS(+4.1),GNG12(+2.7),IGFBP3(-2.42),IGFBP5(-3.14),IL6R(+2.57),JUN(+3.01),NR4A1(+2.15),ODC1(+3.93),PXN(+2.09),SLC8A1(+2.95),SMAD7(+9.69),SPP1(+4.22),STC1(-2.04),WNT4(-2.21)
transcription regulator	EP300	8.89e-05			0.785	38	27	11	ACOXL(-4.13),ANGPT1(+3.16),AXIN2(-2.33),BCL6(-3.48),BIRC5(+2.55),CDKN1A(+2.42),CEBPA(+2.28),CYP19A1(-2.43),DDX3Y(-235.22),DHRS3(-2.42),FOS(+4.1),FTH1(+2.14),GNG2(+3.44),HIST3H2A(+3.41),ID3(+2.05),IRF6(+2.07),JUN(+3.01),LEFTY1(+20.02),LEFTY2(+14.73),LGALS3BP(-2.55),MMD(+2.3),MYC(+3.04),NANOG(+5.16),NODAL(+4.41),NR4A1(+2.15),NTN1(-4.04),PLEKHF1(+2.1),POU5F1(+2.25),RASA3(+2.35),RHOA(+2.17),SMAD7(+9.…
transcription regulator	ELL	9.05e-05				3	3	0	CDKN1A(+2.42),FOS(+4.1),MYC(+3.04)
chemical drug	2,2-dimethylbutyric acid	9.05e-05				3	2	1	CISH(+2.9),MYB(-3.73),MYC(+3.04)
chemical toxicant	10-decarbamoylmitomycin C	9.05e-05				3	3	0	CDKN1A(+2.42),GADD45A(+2.88),TP53(+2.48)
other	CDH1	9.1e-05			-1.435	13	10	3	ACTB(+2.25),ALPP(-7.9),BIRC5(+2.55),CDC42(+2.38),EIF4EBP1(+2.27),FOSL1(+2.64),IGFBP3(-2.42),JUN(+3.01),KRT18(+2.7),MMP9(+3.04),MUC16(-5.22),MYC(+3.04),RALA(+2.14)
group	Fgfr	9.45e-05			0.485	6	5	1	BIRC5(+2.55),FGFR1(-2.13),FOS(+4.1),HEY1(+3.41),NANOG(+5.16),SPP1(+4.22)
kinase	AURKA	9.45e-05			0.228	6	6	0	CDKN1A(+2.42),MYC(+3.04),NANOG(+5.16),PMAIP1(+2.94),TP53(+2.48),XIST(+43.27)
chemical drug	indirubin	9.45e-05			-1.633	6	5	1	BIRC5(+2.55),CCN1(+2.92),CYP19A1(-2.43),JUN(+3.01),MMP9(+3.04),MYC(+3.04)
chemical drug	calcitriol	9.73e-05			-0.941	46	39	7	ACSL1(+2.63),ADAM19(+2.33),BAK1(+2.3),BIRC5(+2.55),CA11(-2.32),CALB1(+3.0),CCN1(+2.92),CCNA2(+2.63),CDKN1A(+2.42),CEBPA(+2.28),CEBPB(+2.02),CES1(-6.02),CISH(+2.9),CYP19A1(-2.43),DCTPP1(+2.44),DDAH1(+2.7),ERRFI1(+3.27),ETV5(+5.15),FECH(+2.01),FGFR3(-2.17),FOS(+4.1),GADD45A(+2.88),GADD45G(-2.34),GSR(+2.32),H2AFZ(+2.27),IDH1(+2.32),IER3(+5.63),IGFBP3(-2.42),IGFBP5(-3.14),JUN(+3.01),LSM3(+2.07),MAD2L…
chemical drug	lenalidomide	9.85e-05			-0.213	25	15	10	ACTG1(+2.52),ANOS1(+3.18),AUTS2(-2.28),CAV1(+4.16),CAV2(+2.63),CEBPA(+2.28),CEBPB(+2.02),DEPP1(-2.85),DOCK4(+2.16),GNPNAT1(+2.51),HIST1H2AD(+2.12),HIST1H3D(+3.18),HLA-DRB1(+4.14),IGSF11(-3.31),LRP1(-2.17),MAP2(-2.38),MYB(-3.73),MYC(+3.04),NFIB(-2.17),RASSF4(-2.27),TRIM4(-47.71),WNT3(+4.99),WNT4(-2.21),YWHAZ(+2.43),ZNF561(+2.77)
other	ANXA2	0.000103			-0.196	8	7	1	CDKN1A(+2.42),GADD45A(+2.88),IGFBP3(-2.42),JUN(+3.01),MYC(+3.04),S100A10(+2.58),TP53(+2.48),ZMAT3(+2.52)
other	HNRNPA2B1	0.000109				18	8	10	CTSV(-2.37),FSCN1(+2.66),FZD8(-2.11),GABRA5(+2.1),HMGB3(+2.23),MMD(+2.3),MYC(+3.04),NR3C2(-2.02),NTS(+4.32),PEG10(+2.56),PKIB(-3.38),SEMA3B(-2.67),SPAG4(-2.28),SULT1A1(-2.85),TOX3(-2.15),UBASH3B(+2.27),WNT4(-2.21),WWOX(-2.32)
other	AFAP1-AS1	0.00011			-1.36	5	5	0	AFAP1(+2.01),LASP1(+2.24),PFN1(+2.2),RAB11A(+2.14),RHOA(+2.17)
other	NELFB	0.00011			-1.342	5	4	1	CDKN1A(+2.42),COL6A1(-2.24),GADD45A(+2.88),GADD45B(+2.89),MAD2L1(+2.12)
other	RB1CC1	0.00011			1.206	5	5	0	ALDH1A3(+2.38),CDKN1A(+2.42),MYC(+3.04),SKIL(+2.85),SMAD7(+9.69)
other	DDB2	0.00011			0.387	5	5	0	CDKN1A(+2.42),MMP9(+3.04),SEMA3A(+2.77),SOD2(+2.03),TP53(+2.48)
chemical drug	sirolimus	0.00011		Inhibited	-3.953	44	41	3	ACTB(+2.25),ADM(+2.35),ARF1(+2.23),ASNS(+2.58),ATP6V1A(+2.2),BEX1(+2.53),BIRC5(+2.55),CALD1(+2.45),CASP3(+2.58),CCNA2(+2.63),CDKN1A(+2.42),CEBPA(+2.28),CEBPB(+2.02),CLIC1(+2.26),COL1A1(-3.03),CYCS(+2.24),EIF1AX(+2.71),FOS(+4.1),FSCN1(+2.66),FTH1(+2.14),HMGB1(+2.05),HSP90AA1(+2.01),HSPA4(+2.15),IDH1(+2.32),IDI1(+2.11),IGFBP5(-3.14),MMP9(+3.04),MYB(-3.73),MYC(+3.04),NANOG(+5.16),NTS(+4.32),ODC1(+3.…
transmembrane receptor	IGF1R	0.000111			1.171	27	23	4	ACSL1(+2.63),ANXA3(+3.02),CDC42(+2.38),CDKN1A(+2.42),CEBPA(+2.28),CEBPB(+2.02),CKS2(+3.17),COL1A1(-3.03),CYCS(+2.24),FOS(+4.1),FTH1(+2.14),IGFBP3(-2.42),IGFBP5(-3.14),LASP1(+2.24),MYC(+3.04),NANOG(+5.16),NDN(+2.86),NME1(+2.08),NR4A1(+2.15),POU5F1(+2.25),RAB1A(+2.17),RAC1(+2.13),RBBP7(+2.75),RHOA(+2.17),TIMP3(-2.5),TP53(+2.48),TXN(+2.2)
chemical - endogenous mammalian	levodopa	0.000115			1.321	52	36	16	AMIGO2(+3.05),ARC(+5.0),ARMH4(-2.11),ARPP19(+2.22),CAP1(+2.12),CASP3(+2.58),CBR3(+4.46),CHRM2(-2.69),COTL1(+2.16),DAB1(+2.15),DUSP6(+8.73),ECEL1(-2.92),EIF4EBP2(+2.42),FAAH(-2.01),FAM126A(+2.33),FOS(+4.1),FOSL1(+2.64),FTL(+2.07),GADD45B(+2.89),GPC3(-2.16),GSTM1(+17.17),IER3(+5.63),IGFBP5(-3.14),IL11RA(-2.27),INPP5F(-3.81),KARS(+2.18),LASP1(+2.24),MAP3K1(+2.01),MYORG(+2.07),NOCT(+2.02),NOMO1 (incl…
kinase	PRKCA	0.000115			1.507	16	14	2	CAV1(+4.16),CDKN1A(+2.42),COL1A1(-3.03),CYCS(+2.24),ETS1(+4.31),FOS(+4.1),HEY1(+3.41),ID3(+2.05),IGFBP3(-2.42),JUN(+3.01),MMP9(+3.04),MYC(+3.04),NQO1(+3.4),PEG10(+2.56),SDCBP(+2.21),TP53(+2.48)
transcription regulator	SP3	0.000117		Activated	2.017	23	15	8	ABCA1(-3.97),ACSL1(+2.63),ADH5(+2.05),ASNS(+2.58),BIRC5(+2.55),CDKN1A(+2.42),CEBPA(+2.28),CES1(-6.02),COL1A1(-3.03),COL7A1(-3.04),CYP26A1(-7.89),FOS(+4.1),FOSL1(+2.64),GLTP(+3.88),IGFBP3(-2.42),ITGB5(+2.49),JUN(+3.01),MAT2B(+2.02),MUC4(-2.05),SOD2(+2.03),TGFBR2(+2.16),TNC(-2.73),TP53(+2.48)
enzyme	CD38	0.000117			1.084	19	12	7	ASNS(+2.58),ATP1B1(+2.14),BCL6(-3.48),CISD1(+2.04),CISH(+2.9),COL1A1(-3.03),EIF4EBP1(+2.27),GADD45G(-2.34),GSTT2/GSTT2B(-4.35),HIGD1A(+2.97),IL6R(+2.57),LFNG(-2.33),NEK2(+2.48),PKIB(-3.38),PPP3CA(+2.07),PSAT1(+2.78),SEMA4A(-2.04),SOCS1(+2.9),THY1(+3.07)
group	Creb	0.000118		Activated	2.233	30	26	4	ADM(+2.35),BAK1(+2.3),CCN1(+2.92),CDKN1A(+2.42),CEBPA(+2.28),CEBPB(+2.02),CTH(+2.05),CTSV(-2.37),CYP19A1(-2.43),EIF4EBP2(+2.42),ETV5(+5.15),FOS(+4.1),FOSL1(+2.64),FSCN1(+2.66),GNB4(+2.23),IER3(+5.63),JUN(+3.01),LASP1(+2.24),LMO4(+2.16),MUC4(-2.05),MYB(-3.73),NDN(+2.86),NEDD9(+3.1),NR4A1(+2.15),NTS(+4.32),PDE4B(+3.78),SKIL(+2.85),SLC8A1(+2.95),SOX4(+3.48),WNT3(+4.99)
peptidase	MMP12	0.000119				11	11	0	ACTR2(+2.8),FSCN1(+2.66),MAPRE1(+2.04),MMP9(+3.04),PLS3(+2.48),PSMA1(+2.05),PSMA5(+2.0),PSMD1(+2.05),PSMD11(+2.47),TBCA(+2.17),YWHAG(+2.2)
chemical reagent	25-hydroxycholesterol	0.000119			-0.497	11	10	1	ABCA1(-3.97),ACLY(+2.14),ACSL1(+2.63),ASNS(+2.58),FOS(+4.1),FOSL1(+2.64),GPX3(+2.46),HMGCS1(+2.41),JUN(+3.01),NR4A1(+2.15),STARD4(+2.44)
transcription regulator	RBPJ	0.000119	2.228		-1.024	18	13	5	CDKN1A(+2.42),CER1(+5.69),CYP19A1(-2.43),DLL1(-3.71),ETS1(+4.31),FGF13(+2.21),FOS(+4.1),HEY1(+3.41),JUN(+3.01),LEFTY1(+20.02),LEFTY2(+14.73),LFNG(-2.33),MAP2K3(+2.26),MYC(+3.04),PDGFB(+7.82),SOX4(+3.48),TNC(-2.73),WNT5A(-2.42)
chemical toxicant	methyl methanesulfonate	0.000123		Activated	2.253	9	8	1	BTG2(+3.83),CDKN1A(+2.42),DESI2(+2.04),GADD45A(+2.88),GADD45B(+2.89),GADD45G(-2.34),HPRT1(+2.14),JUN(+3.01),TP53(+2.48)
other	SHC1	0.000127			1.997	10	9	1	BAK1(+2.3),CDKN1A(+2.42),FOS(+4.1),FST(-2.48),FTH1(+2.14),FTL(+2.07),MAP2K3(+2.26),NQO1(+3.4),SOD2(+2.03),TXN(+2.2)
transcription regulator	NKX3-1	0.000127				10	7	3	BTG2(+3.83),CTSV(-2.37),ETS1(+4.31),FOS(+4.1),IGFBP3(-2.42),MMP9(+3.04),MYC(+3.04),POU5F1(+2.25),SOX4(+3.48),TMPRSS2(-3.61)
chemical - endogenous mammalian	4-coumaric acid	0.000127				4	4	0	CCNA2(+2.63),CDKN1A(+2.42),MYC(+3.04),ODC1(+3.93)
transcription regulator	TCF3	0.00013			-1.429	31	19	12	ALCAM(-2.15),AXIN2(-2.33),BCL6(-3.48),BIRC5(+2.55),CASP3(+2.58),CCNA2(+2.63),CDKN1A(+2.42),CDKN3(+2.19),CKS2(+3.17),COL1A1(-3.03),CPT1B(-2.45),CTSV(-2.37),EIF4EBP1(+2.27),FGFR3(-2.17),GADD45A(+2.88),GADD45B(+2.89),ID3(+2.05),JUN(+3.01),LMO4(+2.16),MAD2L1(+2.12),MUC16(-5.22),MYC(+3.04),NANOG(+5.16),NDN(+2.86),NEK2(+2.48),OPTN(-2.01),RASA4(-2.05),RASSF4(-2.27),SEC24D(+2.01),SELENOP(-2.41),SOCS1(+2.…
transcription regulator	HMGA1	0.00013	2.346		1.424	18	16	2	CAV1(+4.16),CAV2(+2.63),CCN1(+2.92),COL1A1(-3.03),FOS(+4.1),ID3(+2.05),IDI1(+2.11),IER2(+2.11),IER3(+5.63),IGFBP3(-2.42),KRT10(+2.82),MMP9(+3.04),MYC(+3.04),PIM2(+2.12),PYCR2(+3.01),RARA(+2.32),RHOB(+2.31),SOX4(+3.48)
kinase	PRKAA1	0.00013			-0.369	18	15	3	ACOT7(+2.21),BIRC5(+2.55),CDKN1A(+2.42),DDAH1(+2.7),DOCK4(+2.16),HIGD1A(+2.97),HIST2H2BE(+2.57),ITGB5(+2.49),LMO4(+2.16),MAP2(-2.38),MMP9(+3.04),NFIB(-2.17),PMEPA1(+3.31),RND3(+3.51),SOD2(+2.03),TP53(+2.48),TTYH1(-2.41),ZFP36L1(+2.31)
transcription regulator	KDM5B	0.00013			-1.5	17	13	4	ANKRD36B(-2.58),CAV1(+4.16),FABP5(+2.55),FST(-2.48),GADD45A(+2.88),LGALS3BP(-2.55),LIMCH1(-2.77),MT1X(+2.28),NEDD9(+3.1),OSER1(+2.02),PIR(+4.38),PLS3(+2.48),PRPS1(+2.33),SNRPD1(+2.01),SS18(+2.02),TUBB2A(+2.18),UBR7(+2.12)
kinase	ERBB4	0.000131			1.3	13	10	3	ADAM19(+2.33),BTG2(+3.83),CDKN1A(+2.42),GADD45A(+2.88),IGFBP5(-3.14),JUN(+3.01),MAP2K3(+2.26),MYC(+3.04),PIM2(+2.12),RASA3(+2.35),TIMP3(-2.5),TNC(-2.73),TP53(+2.48)
cytokine	CSF3	0.000132			1.833	20	18	2	BIRC5(+2.55),CEBPA(+2.28),CEBPB(+2.02),CISH(+2.9),DUSP6(+8.73),ENPP2(-2.23),ETS1(+4.31),FOS(+4.1),GADD45A(+2.88),GADD45B(+2.89),GADD45G(-2.34),HLA-DRA(+3.09),HLA-DRB1(+4.14),JUN(+3.01),MMP9(+3.04),MYC(+3.04),ODC1(+3.93),RARA(+2.32),SOCS1(+2.9),TP53(+2.48)
other	HNF1A-AS1	0.000133			-0.816	6	6	0	BIRC5(+2.55),HIST1H2AC(+2.61),HIST1H2BD(+2.72),HIST1H2BK(+2.3),HIST2H2BE(+2.57),NEK2(+2.48)
chemical drug	Y 27632	0.000138			-1.505	12	12	0	ACTB(+2.25),ACTG1(+2.52),CCN1(+2.92),CDKN1A(+2.42),CEBPA(+2.28),CEBPB(+2.02),FOS(+4.1),MMP9(+3.04),MYC(+3.04),MYOCD(+3.46),RHOA(+2.17),TP53(+2.48)
transcription regulator	FOXM1	0.000143		Activated	2.329	17	16	1	AXIN2(-2.33),BIRC5(+2.55),CAV1(+4.16),CCNA2(+2.63),CDKN1A(+2.42),CDKN3(+2.19),CKS2(+3.17),FOS(+4.1),JUN(+3.01),MMP9(+3.04),MYC(+3.04),NANOG(+5.16),NEK2(+2.48),POU5F1(+2.25),SOD2(+2.03),TGFBR2(+2.16),TP53(+2.48)
chemical toxicant	n-nitrosomethylbenzylamine	0.000143				17	14	3	ACTR2(+2.8),AHNAK(-8.15),DUSP5(+7.36),FST(-2.48),GNG12(+2.7),GOLGA7(+2.14),GSTT2/GSTT2B(-4.35),H2AFZ(+2.27),HSP90AA1(+2.01),IDH1(+2.32),KLF10(+2.01),MAP2K3(+2.26),PLS3(+2.48),PPP3CA(+2.07),RAB1A(+2.17),TGFA(+2.4),TUBB6(+2.24)
translation regulator	IGF2BP1	0.000146			-0.895	7	4	3	ACTB(+2.25),AXIN2(-2.33),CDKN1A(+2.42),COL1A1(-3.03),MYC(+3.04),TNC(-2.73),WNT3(+4.99)
kinase	TRIB3	0.000146		Inhibited	-2.596	7	7	0	ASNS(+2.58),CEBPA(+2.28),CTH(+2.05),GARS(+2.45),MTHFD2(+2.91),PMAIP1(+2.94),PSAT1(+2.78)
chemical drug	WR 1065	0.000146		Activated	2.611	7	7	0	CDKN1A(+2.42),GADD45A(+2.88),GSR(+2.32),MYC(+3.04),NME1(+2.08),TP53(+2.48),ZFP36L1(+2.31)
ligand-dependent nuclear receptor	RARG	0.000148			-0.718	13	6	7	ABCA1(-3.97),CYP19A1(-2.43),CYP26A1(-7.89),DHRS3(-2.42),FOS(+4.1),JUN(+3.01),MYC(+3.04),NANOG(+5.16),NTN1(-4.04),OTX2(-2.44),POU5F1(+2.25),RARA(+2.32),STRA6(-2.28)
chemical toxicant	2-amino-1-methyl-6-phenylimidazo-4-5-b-pyridine	0.000148		Activated	3	9	9	0	CCT2(+2.04),G3BP1(+2.08),HSP90AA1(+2.01),HSPE1(+2.06),RAB11A(+2.14),RAB2A(+2.01),RALB(+2.55),RAP1A(+2.03),SUMO1(+2.5)
chemical drug	carboplatin	0.000149		Activated	2.333	10	10	0	ASNS(+2.58),CAPN6(+2.53),CASP3(+2.58),IER3(+5.63),MYC(+3.04),PMAIP1(+2.94),POU5F1(+2.25),SPP1(+4.22),TP53(+2.48),TUBB(+2.15)
chemical toxicant	3-methylcholanthrene	0.000149		Activated	2.015	10	9	1	ADM(+2.35),CCN1(+2.92),FOS(+4.1),GSR(+2.32),GSTM1(+17.17),GSTM5(-4.15),NEDD9(+3.1),NQO1(+3.4),NR4A1(+2.15),TP53(+2.48)
chemical - endogenous non-mammalian	bicuculline	0.000149		Activated	2.54	10	9	1	ARC(+5.0),BTG2(+3.83),CCN1(+2.92),DUSP6(+8.73),FOS(+4.1),GADD45B(+2.89),GADD45G(-2.34),IER2(+2.11),JUN(+3.01),NR4A1(+2.15)
enzyme	TAZ	0.00015			0.118	14	10	4	CAV1(+4.16),CAV2(+2.63),CCN1(+2.92),CDC42(+2.38),COL1A1(-3.03),ENPP2(-2.23),IDH1(+2.32),LCP1(+2.68),LOXL2(-2.0),LRP2(-6.68),MYC(+3.04),PLK2(+3.71),PMAIP1(+2.94),UGDH(+2.12)
growth factor	BMP2	0.000156			0.823	22	14	8	ALPP(-7.9),CALB1(+3.0),CDKN1A(+2.42),COL1A1(-3.03),CYP19A1(-2.43),ETS1(+4.31),FGFR1(-2.13),FOS(+4.1),FST(-2.48),GADD45B(+2.89),HEY1(+3.41),ID3(+2.05),IGFBP5(-3.14),JUN(+3.01),KLF10(+2.01),MMP9(+3.04),MYC(+3.04),POU5F1(+2.25),SMAD7(+9.69),SPP1(+4.22),TIMP3(-2.5),WNT4(-2.21)
mature microRNA	miR-1-3p (and other miRNAs w/seed GGAAUGU)	0.000157		Inhibited	-2.968	21	17	4	AGRN(-2.19),ARCN1(+2.26),ARF4(+2.39),C12orf49(+2.02),CAP1(+2.12),CDK14(+2.9),GNPNAT1(+2.51),GOLGA7(+2.14),INPP5F(-3.81),KCNJ2(+3.09),LASP1(+2.24),LIN7C(+2.36),LRP1(-2.17),MMD(+2.3),MTHFD2(+2.91),POLR2K(+2.23),SERP1(+2.0),TAGLN2(+2.1),TIMP3(-2.5),WDFY1(+2.5),YWHAQ(+2.26)
chemical toxicant	methylmercury	0.000159		Activated	2.137	11	8	3	ATF5(+2.35),BET1(+2.21),CASP3(+2.58),COL1A1(-3.03),IGFBP3(-2.42),IL13RA1(+2.23),MFGE8(-2.18),MTPN(+2.54),PLS3(+2.48),RHOB(+2.31),YWHAQ(+2.26)
chemical - kinase inhibitor	8-bromoguanosine 3',5'-cyclic monophosphate	0.000159		Activated	2.415	8	7	1	CAV1(+4.16),CDK14(+2.9),CDKN1A(+2.42),FOS(+4.1),MMP9(+3.04),S100A10(+2.58),TP53(+2.48),TRPC6(-3.63)
other	CRNDE	0.000159			-0.194	8	6	2	CDKN1A(+2.42),DUSP5(+7.36),DUSP6(+8.73),FGFR3(-2.17),GADD45B(+2.89),NR4A1(+2.15),RASA3(+2.35),RASA4(-2.05)
transcription regulator	ETV4	0.000159	3.491		-0.414	8	5	3	CAV1(+4.16),ETV4(+3.49),GGT1(-2.48),MMP9(+3.04),MUC4(-2.05),MYB(-3.73),SPP1(+4.22),TGFBR2(+2.16)
chemical toxicant	mercuric chloride	0.000159				8	8	0	CDKN1A(+2.42),GADD45A(+2.88),GSR(+2.32),GSTM1(+17.17),HSP90AA1(+2.01),JUN(+3.01),SPP1(+4.22),TXN(+2.2)
chemical drug	black raspberry extract	0.000163				15	13	2	ACTR2(+2.8),AHNAK(-8.15),DUSP5(+7.36),FST(-2.48),GNG12(+2.7),GOLGA7(+2.14),H2AFZ(+2.27),HSP90AA1(+2.01),KLF10(+2.01),MAP2K3(+2.26),PLS3(+2.48),PPP3CA(+2.07),RAB1A(+2.17),TGFA(+2.4),TUBB6(+2.24)
kinase	CDKN1A	0.000165	2.418		-0.484	23	21	2	ACTB(+2.25),BIRC5(+2.55),CASP3(+2.58),CCN1(+2.92),CCNA2(+2.63),CDKN1A(+2.42),CDKN3(+2.19),H2AFZ(+2.27),ITGB5(+2.49),KRT18(+2.7),LGALS3BP(-2.55),MAD2L1(+2.12),MMP9(+3.04),MYC(+3.04),PLK2(+3.71),SOD2(+2.03),TGFA(+2.4),TP53(+2.48),TRDN(+19.9),TUBB3(+2.05),TUBB4A(+2.14),WNT3(+4.99),WNT4(-2.21)
transcription regulator	MAX	0.000166		Inhibited	-2.2	13	11	2	BCL6(-3.48),CDKN1A(+2.42),CYCS(+2.24),FTH1(+2.14),GADD45A(+2.88),GADD45B(+2.89),HMGA1(+2.35),KLF10(+2.01),MYC(+3.04),MYCT1(-3.06),ODC1(+3.93),RBBP7(+2.75),RHOA(+2.17)
transcription regulator	ERG	0.000168			1	22	18	4	AXIN2(-2.33),CCNA2(+2.63),DIAPH2(+2.26),ETS1(+4.31),GMFB(+2.47),HMGB1(+2.05),LAMA5(-2.42),MMP9(+3.04),PARVA(+2.01),PCNP(+2.26),PLPP3(-2.06),PRKCI(+2.13),PXN(+2.09),RAB2A(+2.01),RAB7A(+2.08),RCAN2(+2.35),RHOA(+2.17),SOX4(+3.48),SPP1(+4.22),TGFBR2(+2.16),TMPRSS2(-3.61),TSC22D3(+2.83)
chemical toxicant	1,2-dimethylhydrazine	0.000173			0.555	5	5	0	BIRC5(+2.55),CASP3(+2.58),MYC(+3.04),NR4A1(+2.15),TP53(+2.48)
other	PRKAG3	0.000176				19	12	7	ABCA1(-3.97),ATP1B1(+2.14),ATP6V1A(+2.2),BTG2(+3.83),CES1(-6.02),COQ3(+2.56),FGFR1(-2.13),FTL(+2.07),GADD45G(-2.34),GPX3(+2.46),HIST2H2AA3/HIST2H2AA4(+2.4),HIST4H4(+2.25),IGFBP5(-3.14),IRX3(-3.27),MMD(+2.3),ODC1(+3.93),RASD2(+2.22),SHISA2(+4.19),WNT4(-2.21)
chemical toxicant	benzo(a)pyrene	0.000176		Activated	2.34	23	20	3	ABHD4(+3.54),BIRC5(+2.55),CASP3(+2.58),CCN1(+2.92),CDK14(+2.9),CDKN1A(+2.42),ESD(+2.02),FGFR3(-2.17),FOS(+4.1),FST(-2.48),GNA14(+6.2),GSTM1(+17.17),IER3(+5.63),IL1RAP(+2.5),JUN(+3.01),LCP1(+2.68),MAD2L1(+2.12),MAP2K3(+2.26),NQO1(+3.4),NR4A1(+2.15),TACR1(-4.98),TP53(+2.48),ZMAT3(+2.52)
transcription regulator	SMAD1	0.000177			0.798	9	8	1	BTG2(+3.83),CDKN1A(+2.42),COL1A1(-3.03),GADD45B(+2.89),HEY1(+3.41),MYC(+3.04),PDGFB(+7.82),SMAD7(+9.69),SPP1(+4.22)
microRNA	mir-145	0.000177			-1.067	9	7	2	ABCA1(-3.97),CCNA2(+2.63),FSCN1(+2.66),MUC1(-3.04),MYC(+3.04),MYOCD(+3.46),POU5F1(+2.25),SOD2(+2.03),TP53(+2.48)
chemical reagent	N-acetylsphingosine	0.000177		Activated	2.958	9	7	2	CDKN1A(+2.42),CEBPB(+2.02),COL1A1(-3.03),FOS(+4.1),GSTM5(-4.15),JUN(+3.01),RARA(+2.32),SOD2(+2.03),TP53(+2.48)
transcription regulator	SP1	0.000182			1.731	45	34	11	ABCA1(-3.97),ACSL1(+2.63),ADH5(+2.05),ASNS(+2.58),BIRC5(+2.55),CASP3(+2.58),CAV1(+4.16),CCNA2(+2.63),CDKN1A(+2.42),CEBPA(+2.28),CEBPB(+2.02),CES1(-6.02),COL1A1(-3.03),COL7A1(-3.04),CTH(+2.05),CYP19A1(-2.43),CYP26A1(-7.89),DIAPH2(+2.26),FGFR1(-2.13),FOS(+4.1),FOSL1(+2.64),GLTP(+3.88),HMGA1(+2.35),IGFBP3(-2.42),ITGB5(+2.49),JUN(+3.01),KRT18(+2.7),MAT2B(+2.02),MMP9(+3.04),MUC4(-2.05),MYC(+3.04),PDGF…
chemical - endogenous mammalian	Ca2+	0.000189		Activated	2.949	26	21	5	ARC(+5.0),CCN1(+2.92),CD83(+2.01),CDC42(+2.38),CDKN1A(+2.42),CEBPB(+2.02),COL1A1(-3.03),FAAH(-2.01),FABP5(+2.55),FOS(+4.1),FOSL1(+2.64),GUCY1A2(+2.07),ID3(+2.05),IL6R(+2.57),JUN(+3.01),KRT10(+2.82),KRT8(+2.17),MMP9(+3.04),MYB(-3.73),MYOCD(+3.46),NR4A1(+2.15),ODC1(+3.93),PLS3(+2.48),SPP1(+4.22),STC1(-2.04),TRPC6(-3.63)
kinase	FGFR3	0.000195	-2.169		0.762	8	5	3	CDKN1A(+2.42),COL1A1(-3.03),DLL1(-3.71),DUSP6(+8.73),FOS(+4.1),MMP9(+3.04),PROX1(-2.87),SPP1(+4.22)
enzyme	GNB2	0.000195				8	8	0	ARC(+5.0),CD83(+2.01),CDKN1A(+2.42),IER3(+5.63),NR4A1(+2.15),PDE4B(+3.78),PLK2(+3.71),TSC22D3(+2.83)
kinase	SRC	0.000198		Activated	2.081	15	13	2	CAV1(+4.16),CDKN1A(+2.42),CTSV(-2.37),FMN2(+2.22),FOS(+4.1),FOSL1(+2.64),JUN(+3.01),KRT18(+2.7),MMP9(+3.04),MYC(+3.04),NANOG(+5.16),POU5F1(+2.25),SPP1(+4.22),SUMO1(+2.5),TNFRSF11A(-2.64)
chemical drug	(+)-MK-801	0.000202			-1.302	12	10	2	ARC(+5.0),CACNB3(-2.56),CDKN1A(+2.42),DRD4(-2.27),FOS(+4.1),HPCAL4(+4.2),IL6R(+2.57),JUN(+3.01),NTS(+4.32),RAC1(+2.13),RHOA(+2.17),TP53(+2.48)
transmembrane receptor	LRP6	0.00021			0	9	7	2	AXIN2(-2.33),CAV1(+4.16),FOS(+4.1),KRT18(+2.7),MMP9(+3.04),MYC(+3.04),NODAL(+4.41),RHOA(+2.17),TTYH1(-2.41)
G-protein coupled receptor	ADRA1D	0.00021				9	8	1	ARC(+5.0),CEBPB(+2.02),CTSV(-2.37),DDAH1(+2.7),FABP5(+2.55),FOS(+4.1),JUN(+3.01),NR4A1(+2.15),PPP3CA(+2.07)
group	ADRB	0.000221			-1.308	17	17	0	ATF5(+2.35),BAK1(+2.3),CASP3(+2.58),CCNA2(+2.63),CDKN1A(+2.42),FOS(+4.1),GADD45A(+2.88),HMGCS1(+2.41),IDH1(+2.32),JUN(+3.01),MMP9(+3.04),NEK2(+2.48),NPM3(+2.02),NQO1(+3.4),NR4A1(+2.15),PDGFB(+7.82),SLC8A1(+2.95)
chemical reagent	puromycin aminonucleoside	0.000229			0.16	14	13	1	ACTB(+2.25),ACTG1(+2.52),ASNS(+2.58),CAPN6(+2.53),CTSV(-2.37),IER3(+5.63),MYC(+3.04),PRDX3(+2.08),S100A10(+2.58),S100A11(+2.61),SOD2(+2.03),SPP1(+4.22),TES(+3.17),TUBB(+2.15)
chemical toxicant	methylnitronitrosoguanidine	0.000237		Activated	2.552	7	7	0	BAK1(+2.3),BTG2(+3.83),CDKN1A(+2.42),CEBPA(+2.28),GADD45A(+2.88),KLF10(+2.01),TP53(+2.48)
chemical toxicant	nitrofen	0.000237			0.707	8	3	5	FGFR1(-2.13),FGFR3(-2.17),HK1(+2.07),KCNC3(-2.89),RARA(+2.32),SCNN1G(-5.9),TGFBR2(+2.16),TIMP3(-2.5)
other	COLQ	0.000238			-0.239	11	1	10	AGRN(-2.19),BMP1(-3.01),COL7A1(-3.04),ECM1(-3.09),FRAS1(-2.35),HSPG2(-2.12),ITGA7(-2.17),LAMB2(-2.2),MMP9(+3.04),NID2(-2.45),WNT4(-2.21)
transcription regulator	DDIT3	0.00024			0.328	15	15	0	ASNS(+2.58),ATF5(+2.35),BAK1(+2.3),CCDC80(+2.04),CEBPA(+2.28),DCTPP1(+2.44),DOCK4(+2.16),GPC6(+2.91),HSPE1(+2.06),MLF1(+2.0),MTHFD2(+2.91),TSC22D3(+2.83),UNG(+2.19),WARS(+2.04),XPOT(+2.26)
transcription regulator	ZBTB16	0.00024			-1.689	17	11	6	ALPP(-7.9),BCL6(-3.48),CASP3(+2.58),CCNA2(+2.63),CD83(+2.01),CDKN1A(+2.42),COL1A1(-3.03),FGFR3(-2.17),ID3(+2.05),IL17RB(-2.03),IRF6(+2.07),LMO4(+2.16),MMP9(+3.04),MYC(+3.04),SPP1(+4.22),TNFRSF25(-2.06),TSC22D3(+2.83)
chemical drug	imatinib	0.000243			-1.485	29	25	4	ATP1B1(+2.14),ATP6V1A(+2.2),BIRC5(+2.55),CASP3(+2.58),CCNA2(+2.63),CDC42(+2.38),CDKN1A(+2.42),CEBPA(+2.28),CEBPB(+2.02),COL1A1(-3.03),ETV5(+5.15),FECH(+2.01),GADD45A(+2.88),GSPT1(+2.13),HMGB1(+2.05),HSPE1(+2.06),KAT7(+2.56),LOC102724788/PRODH(-2.64),LSM10(+2.17),MAD2L1(+2.12),MT1X(+2.28),MYC(+3.04),NQO1(+3.4),OPTN(-2.01),PPID(+2.1),RAP1A(+2.03),RASA4(-2.05),SDHD(+2.34),YWHAG(+2.2)
ion channel	PKD2	0.000245		Activated	2	4	4	0	CDKN1A(+2.42),LEFTY1(+20.02),NODAL(+4.41),PYCR2(+3.01)
transcription regulator	SMARCA1	0.000245				4	4	0	CDKN1A(+2.42),GADD45A(+2.88),MYC(+3.04),TP53(+2.48)
growth factor	TGFA	0.000256	2.4	Activated	2.08	12	10	2	BIRC5(+2.55),CDKN1A(+2.42),CEBPB(+2.02),DDX3X(+2.31),ERRFI1(+3.27),FOS(+4.1),MMP9(+3.04),MUC4(-2.05),S100A10(+2.58),TGFA(+2.4),TP53(+2.48),WNT5A(-2.42)
phosphatase	Ptprd	0.000258			-0.447	5	3	2	BIRC5(+2.55),CDKN1A(+2.42),GADD45G(-2.34),IGFBP5(-3.14),MYC(+3.04)
chemical drug	pentobarbital	0.000258			-0.666	5	4	1	FOS(+4.1),FST(-2.48),JUN(+3.01),NR4A1(+2.15),SUMO1(+2.5)
enzyme	OGT	0.00026			1.255	13	12	1	ACLY(+2.14),BIRC5(+2.55),CDKN1A(+2.42),FOS(+4.1),GNG4(+2.75),HMGA1(+2.35),JUN(+3.01),KRT18(+2.7),MYC(+3.04),NEK2(+2.48),THY1(+3.07),TNC(-2.73),TP53(+2.48)
transcription regulator	STAT5A	0.000266			1.87	27	20	7	AXIN2(-2.33),BCL6(-3.48),CASP3(+2.58),CDKN1A(+2.42),CEBPA(+2.28),CEBPB(+2.02),CISH(+2.9),DUSP5(+7.36),EIF1AY(-18.02),FOS(+4.1),GADD45A(+2.88),GADD45G(-2.34),HIST2H2AA3/HIST2H2AA4(+2.4),IFITM2(+3.42),IL6R(+2.57),KLF10(+2.01),MYC(+3.04),PROM2(-2.02),SOCS1(+2.9),SRP9(+2.39),TGFBR2(+2.16),TNFRSF11A(-2.64),TNFRSF25(-2.06),TP53(+2.48),TSPAN13(+2.17),WARS(+2.04),YWHAG(+2.2)
enzyme	POLR2A	0.000271				10	8	2	ACTB(+2.25),CAV1(+4.16),CCNA2(+2.63),CDKN1A(+2.42),CYP26A1(-7.89),FOS(+4.1),LEFTY1(+20.02),MAGOH(+2.07),MYC(+3.04),TMPRSS2(-3.61)
kinase	PRKCB	0.000271			1.348	10	9	1	CD83(+2.01),CDKN1A(+2.42),CYCS(+2.24),FOS(+4.1),JUN(+3.01),MMP9(+3.04),MYC(+3.04),NR3C2(-2.02),SOD2(+2.03),TGFBR2(+2.16)
chemical drug	dalfampridine	0.000271		Activated	2.53	10	9	1	ARC(+5.0),BTG2(+3.83),CCN1(+2.92),DUSP6(+8.73),FOS(+4.1),GADD45B(+2.89),GADD45G(-2.34),IER2(+2.11),JUN(+3.01),NR4A1(+2.15)
chemical drug	epigallocatechin-gallate	0.000278			0.259	23	21	2	ANGPT1(+3.16),BAK1(+2.3),BHLHE41(+2.9),BIRC5(+2.55),CACNB3(-2.56),CASP3(+2.58),CCN1(+2.92),CDKN1A(+2.42),CEBPA(+2.28),CEBPB(+2.02),FGF19(+2.41),FOS(+4.1),FOSL1(+2.64),GADD45A(+2.88),GADD45B(+2.89),GSR(+2.32),HMGB1(+2.05),JUN(+3.01),MMP9(+3.04),MYC(+3.04),SOCS1(+2.9),TP53(+2.48),ZIC3(-2.56)
kinase	STK11	0.000281			1.566	27	21	6	ALCAM(-2.15),CCNA2(+2.63),CDC42(+2.38),CDKN1A(+2.42),CYP4V2(-4.86),DCTPP1(+2.44),DOCK4(+2.16),ETV4(+3.49),FOSL1(+2.64),GADD45A(+2.88),GADD45B(+2.89),GOT2(+2.25),IGFBP5(-3.14),IL1RAP(+2.5),MMP9(+3.04),MYC(+3.04),NEDD9(+3.1),PPP1R2(+2.05),PSAT1(+2.78),PYCR2(+3.01),SDHD(+2.34),SPP1(+4.22),TGFA(+2.4),TTYH1(-2.41),TUBE1(+2.76),VIPR2(-4.29),WNT5A(-2.42)
transcription regulator	E2F1	0.000287			0.627	40	34	6	BAK1(+2.3),BIRC5(+2.55),CALD1(+2.45),CASP3(+2.58),CAV1(+4.16),CCNA2(+2.63),CCT2(+2.04),CDKN1A(+2.42),CEBPA(+2.28),CLIC1(+2.26),ERH(+2.47),FGFR1(-2.13),FGFR3(-2.17),FOS(+4.1),HIST1H2AC(+2.61),HIST1H2BJ(+3.46),HIST1H4H(+3.32),HIST2H2AA3/HIST2H2AA4(+2.4),HMGA1(+2.35),HMGB1(+2.05),HSPE1(+2.06),ID3(+2.05),INMT(-2.85),KRT10(+2.82),MAD2L1(+2.12),MOAP1(+2.06),MUC4(-2.05),MYB(-3.73),MYC(+3.04),PA2G4(+2.19…
enzyme	GNB1	0.000287				8	8	0	ARC(+5.0),CD83(+2.01),CDKN1A(+2.42),IER3(+5.63),NR4A1(+2.15),PDE4B(+3.78),PLK2(+3.71),TSC22D3(+2.83)
phosphatase	PTP4A1	0.00029	2.324		1.63	15	12	3	ACLY(+2.14),ACTR2(+2.8),C1orf21(-2.71),COL6A1(-2.24),EEF1A2(+2.42),FKBP1A(+2.03),GMPS(+2.31),HNRNPH2(+2.12),LAMA2(-2.56),MAP3K1(+2.01),NME1(+2.08),PRDX1(+2.2),TAGLN2(+2.1),TP53(+2.48),TUBA1C(+2.49)
chemical reagent	S-nitroso-N-acetyl-DL-penicillamine	0.000297			-0.378	7	7	0	BIRC5(+2.55),ETV4(+3.49),MYC(+3.04),PMAIP1(+2.94),SPP1(+4.22),SUMO2(+2.02),TP53(+2.48)
transcription regulator	TCF7L1	0.000297			-0.522	7	5	2	AXIN2(-2.33),JUN(+3.01),NANOG(+5.16),NODAL(+4.41),PYCR2(+3.01),TFCP2L1(+3.24),TNFRSF19(-4.08)
kinase	CDK5	0.000297			-0.243	7	5	2	CDKN1A(+2.42),IGFBP3(-2.42),JUN(+3.01),MAP2(-2.38),PMAIP1(+2.94),RALA(+2.14),RALB(+2.55)
chemical drug	fluticasone propionate	0.0003			-0.289	19	12	7	ADM(+2.35),CD83(+2.01),CES1(-6.02),FSCN1(+2.66),GADD45B(+2.89),GSTM1(+17.17),HLA-DRA(+3.09),MFGE8(-2.18),MMP9(+3.04),MT1X(+2.28),MUC1(-3.04),OLFML3(-2.31),PCOLCE2(-2.02),SELENOP(-2.41),SPP1(+4.22),SPRY1(+2.54),TIMP3(-2.5),TSC22D3(+2.83),WARS(+2.04)
group	Jnk	0.000307		Activated	2.066	22	18	4	ABCA1(-3.97),APLN(-2.19),ASAH1(+2.13),BIRC5(+2.55),CASP3(+2.58),CD83(+2.01),COL1A1(-3.03),ETS1(+4.31),FOS(+4.1),GADD45A(+2.88),JUN(+3.01),MMP9(+3.04),MYC(+3.04),NQO1(+3.4),NR4A1(+2.15),PDGFB(+7.82),POU5F1(+2.25),RARA(+2.32),SOD2(+2.03),STRA6(-2.28),TGFBR2(+2.16),TP53(+2.48)
group	CDK4/6	0.000308			-0.905	11	9	2	AFAP1(+2.01),AHNAK(-8.15),ERRFI1(+3.27),G3BP1(+2.08),KRT10(+2.82),LAMB2(-2.2),LASP1(+2.24),PCYT1B(+2.23),TUBA1B(+2.24),TUBA1C(+2.49),TUBB(+2.15)
chemical drug	sulindac sulfide	0.000308			0.311	11	9	2	CDKN1A(+2.42),CEBPB(+2.02),ESD(+2.02),GADD45A(+2.88),GADD45G(-2.34),GARS(+2.45),MAD2L1(+2.12),MTHFD2(+2.91),NQO1(+3.4),RRM2B(+2.08),STC1(-2.04)
kinase	MET	0.00031		Activated	2.728	14	12	2	CDKN1A(+2.42),CTSV(-2.37),FOS(+4.1),JUN(+3.01),MAD2L1(+2.12),MUC1(-3.04),MYC(+3.04),NANOG(+5.16),PLK2(+3.71),POU5F1(+2.25),SOD2(+2.03),SPP1(+4.22),TCHP(+2.21),TGFA(+2.4)
transcription regulator	RB1	0.000322			-0.438	36	31	5	ACTB(+2.25),ATP1B1(+2.14),BAK1(+2.3),BIRC5(+2.55),CALCRL(-3.11),CASP3(+2.58),CCNA2(+2.63),CDKN1A(+2.42),CEBPA(+2.28),CMAS(+3.01),CNOT6L(+2.43),FOS(+4.1),FOSL1(+2.64),FST(-2.48),GHITM(+2.26),GMPS(+2.31),GPRC5C(-2.28),HIST1H2BJ(+3.46),HIST2H2BE(+2.57),HIST4H4(+2.25),INMT(-2.85),KRT10(+2.82),KRT18(+2.7),MAP2K3(+2.26),MYB(-3.73),MYC(+3.04),NME1(+2.08),PMEPA1(+3.31),SDHD(+2.34),SOD2(+2.03),TCF19(+2.04…
group	ERK1/2	0.000325			1.458	28	20	8	ABCA1(-3.97),APLN(-2.19),ASAH1(+2.13),CAV1(+4.16),CDKN1A(+2.42),CEBPA(+2.28),CEBPB(+2.02),COL1A1(-3.03),CTSV(-2.37),CYP19A1(-2.43),ETS1(+4.31),FOS(+4.1),FOSL1(+2.64),HMGA1(+2.35),ID3(+2.05),IGFBP3(-2.42),IL17RD(+3.94),JUN(+3.01),MMP9(+3.04),MYC(+3.04),MYOCD(+3.46),NANOG(+5.16),RAC1(+2.13),SKIL(+2.85),SLC12A7(-2.34),SPP1(+4.22),SPRY4(+4.12),TACR1(-4.98)
kinase	IPMK	0.000325	2.249	Activated	2.401	6	6	0	ACTB(+2.25),CCN1(+2.92),FOS(+4.1),JUN(+3.01),PFN1(+2.2),TAGLN2(+2.1)
translation regulator	EIF4G2	0.000325			-0.128	6	6	0	ACTB(+2.25),CDKN1A(+2.42),JUN(+3.01),NANOG(+5.16),POU5F1(+2.25),TFCP2L1(+3.24)
phosphatase	PTPN3	0.000325			1.04	6	5	1	CDKN1A(+2.42),COL1A1(-3.03),MMP9(+3.04),MYC(+3.04),PDGFB(+7.82),SMAD7(+9.69)
chemical toxicant	bucladesine	0.000326			0.224	31	19	12	ABCA1(-3.97),ADM(+2.35),ALPG(-9.35),AXIN2(-2.33),BAMBI(+2.39),CDKN1A(+2.42),CEBPB(+2.02),COQ10B(+2.21),CYP19A1(-2.43),DRD4(-2.27),DUSP6(+8.73),ERRFI1(+3.27),ETV4(+3.49),FAAH(-2.01),FGFR1(-2.13),FOS(+4.1),FOSL1(+2.64),FST(-2.48),GADD45B(+2.89),IGFBP3(-2.42),IGFBP5(-3.14),JUN(+3.01),MMD(+2.3),MMP9(+3.04),MYC(+3.04),NR4A1(+2.15),ODC1(+3.93),PDE4B(+3.78),PLK2(+3.71),STC1(-2.04),WNT4(-2.21)
kinase	JAK2	0.000334			1.471	17	16	1	ACTB(+2.25),CDKN1A(+2.42),ENPP2(-2.23),FOS(+4.1),MYC(+3.04),NANOG(+5.16),NDN(+2.86),NR4A1(+2.15),ODC1(+3.93),PFN1(+2.2),PLK2(+3.71),RARA(+2.32),SET(+2.09),SKIL(+2.85),SOCS1(+2.9),TP53(+2.48),XIST(+43.27)
transcription regulator	RELA	0.000336		Activated	2.959	36	28	8	ALCAM(-2.15),BEX1(+2.53),BIRC5(+2.55),BTG2(+3.83),CASP3(+2.58),CAV1(+4.16),CDKN1A(+2.42),CEBPB(+2.02),COL1A1(-3.03),CYP19A1(-2.43),FMN2(+2.22),FOS(+4.1),FSCN1(+2.66),IER2(+2.11),IER3(+5.63),JUN(+3.01),KLF10(+2.01),KRT18(+2.7),KRT8(+2.17),MMP9(+3.04),MUC1(-3.04),MYB(-3.73),MYC(+3.04),NANOG(+5.16),NR4A1(+2.15),PDE4B(+3.78),PDGFB(+7.82),POU5F1(+2.25),PXN(+2.09),SMAD7(+9.69),SMOC2(-5.01),SOD2(+2.03),…
G-protein coupled receptor	ADRA1A	0.000342				9	8	1	ARC(+5.0),CEBPB(+2.02),CTSV(-2.37),DDAH1(+2.7),FABP5(+2.55),FOS(+4.1),JUN(+3.01),NR4A1(+2.15),PPP3CA(+2.07)
kinase	ABL1	0.000345			1.124	8	8	0	CAV1(+4.16),CCNA2(+2.63),CDKN1A(+2.42),GADD45A(+2.88),IER3(+5.63),MYC(+3.04),NME1(+2.08),TP53(+2.48)
chemical drug	carbamylcholine	0.000345		Activated	2.779	8	7	1	ARC(+5.0),BTG2(+3.83),CDKN1A(+2.42),CHRM2(-2.69),FOS(+4.1),JUN(+3.01),NR4A1(+2.15),TGFA(+2.4)
group	RAS	0.000345			1.518	16	15	1	CAV1(+4.16),CDKN1A(+2.42),CEBPA(+2.28),FOS(+4.1),FOSL1(+2.64),HMGA1(+2.35),JUN(+3.01),MMP9(+3.04),MUC4(-2.05),MYC(+3.04),ODC1(+3.93),PDGFB(+7.82),PRDX1(+2.2),PSMD10(+2.92),SOD2(+2.03),TP53(+2.48)
growth factor	FGF7	0.000349		Activated	2.198	11	10	1	CDKN1A(+2.42),CEBPA(+2.28),ETV5(+5.15),FABP5(+2.55),FGFR1(-2.13),HPRT1(+2.14),MMP9(+3.04),NFE2L3(+2.83),S100A10(+2.58),SPRY2(+2.67),TP53(+2.48)
G-protein coupled receptor	NPSR1	0.00035				3	3	0	GADD45A(+2.88),MYC(+3.04),NR4A1(+2.15)
complex	K Channel	0.00035				3	3	0	CDKN1A(+2.42),POU5F1(+2.25),TP53(+2.48)
G-protein coupled receptor	CALCR	0.00035				3	3	0	CDKN1A(+2.42),FOS(+4.1),TP53(+2.48)
chemical drug	p38 MAP kinase inhibitor	0.00035				3	2	1	CDKN1A(+2.42),COL1A1(-3.03),MMP9(+3.04)
chemical drug	tirapazamine	0.00035				3	3	0	CDKN1A(+2.42),SPP1(+4.22),TP53(+2.48)
chemical - endogenous mammalian	alpha-methylhydrocinnamic acid	0.00035				3	2	1	CISH(+2.9),MYB(-3.73),MYC(+3.04)
growth factor	DKK1	0.000359			-0.046	10	6	4	AXIN2(-2.33),BIRC5(+2.55),CDKN1A(+2.42),COL1A1(-3.03),KRT18(+2.7),MMP9(+3.04),MYC(+3.04),TP53(+2.48),TTYH1(-2.41),WNT5A(-2.42)
chemical toxicant	3,4,5,3',4'-pentachlorobiphenyl	0.000362			1.05	12	6	6	CALB1(+3.0),CES1(-6.02),COL1A1(-3.03),CYCS(+2.24),GADD45A(+2.88),IDH1(+2.32),IGFBP3(-2.42),ITGA7(-2.17),JUN(+3.01),MEGF10(-2.27),NQO1(+3.4),TNC(-2.73)
chemical toxicant	butylated hydroxyanisol	0.000369			0.996	7	6	1	CBR1(+3.54),FOS(+4.1),GSTM1(+17.17),GSTM5(-4.15),JUN(+3.01),NQO1(+3.4),TGFA(+2.4)
group	Pkc(s)	0.000372			0.854	22	16	6	ABCA1(-3.97),ADM(+2.35),APLN(-2.19),CCN1(+2.92),CDKN1A(+2.42),CYP19A1(-2.43),FOS(+4.1),FOSL1(+2.64),GADD45A(+2.88),GADD45B(+2.89),IRF6(+2.07),JUN(+3.01),KCNJ2(+3.09),KRT8(+2.17),MMP9(+3.04),NQO1(+3.4),NR4A1(+2.15),POU2F2(-2.06),RARA(+2.32),SPP1(+4.22),STC1(-2.04),TNFRSF11A(-2.64)
chemical drug	curcumin	0.000396			-0.439	31	25	6	ABCA1(-3.97),BIRC5(+2.55),CASP3(+2.58),CAV1(+4.16),CDKN1A(+2.42),CEBPA(+2.28),CEBPB(+2.02),CLIC1(+2.26),COL1A1(-3.03),ETS1(+4.31),FOS(+4.1),FOSL1(+2.64),FTH1(+2.14),FTL(+2.07),GSR(+2.32),HMGB1(+2.05),IGFBP5(-3.14),JUN(+3.01),MARCKSL1(+2.08),MMP9(+3.04),MYC(+3.04),NQO1(+3.4),PRPS2(+2.13),SMAD7(+9.69),SMN1/SMN2(-2.62),SOCS1(+2.9),TGFBR2(+2.16),TIMP3(-2.5),TNFRSF11A(-2.64),TP53(+2.48),TSC22D3(+2.83)
chemical drug	PC-SPES	0.000396				13	11	2	ACLY(+2.14),CCNA2(+2.63),CDKN1A(+2.42),COL1A1(-3.03),FTL(+2.07),GARS(+2.45),HSP90AA1(+2.01),MAD2L1(+2.12),PA2G4(+2.19),PEA15(+2.66),TMPRSS2(-3.61),TUBB2A(+2.18),TXN(+2.2)
chemical - kinase inhibitor	6-bromoindirubin-3' oxime	0.000411		Activated	2.165	8	7	1	COL1A1(-3.03),LEFTY1(+20.02),LEFTY2(+14.73),MYC(+3.04),NANOG(+5.16),NODAL(+4.41),POU5F1(+2.25),TFCP2L1(+3.24)
ligand-dependent nuclear receptor	RARA	0.000415	2.317		0.188	31	22	9	ABCA1(-3.97),ATF5(+2.35),BIRC5(+2.55),CALB1(+3.0),CCNA2(+2.63),CDKN1A(+2.42),CDKN3(+2.19),CEBPA(+2.28),CEBPB(+2.02),CYP19A1(-2.43),CYP26A1(-7.89),DHRS3(-2.42),EIF5A2(+2.16),FGFR1(-2.13),FOS(+4.1),HIST1H4C(+2.22),IL6R(+2.57),IRF6(+2.07),JUN(+3.01),LGALS3BP(-2.55),MAD2L1(+2.12),MYC(+3.04),NANOG(+5.16),NEDD9(+3.1),NTN1(-4.04),OTX2(-2.44),POU5F1(+2.25),RAP1A(+2.03),RARA(+2.32),SPP1(+4.22),STRA6(-2.28)
transcription regulator	CEBPB	0.000423	2.018		1.045	35	28	7	ADM(+2.35),APLN(-2.19),ARPP19(+2.22),ASNS(+2.58),CCNA2(+2.63),CDKN1A(+2.42),CEBPA(+2.28),CEBPB(+2.02),COL1A1(-3.03),CYP19A1(-2.43),FOS(+4.1),FTL(+2.07),GADD45A(+2.88),HIST1H4H(+3.32),HIST1H4J(+2.17),HIST4H4(+2.25),HMGA1(+2.35),HSP90AA1(+2.01),HSPE1(+2.06),IER3(+5.63),IGFBP3(-2.42),IL11RA(-2.27),INMT(-2.85),JUN(+3.01),KRT18(+2.7),MYC(+3.04),ODC1(+3.93),PEA15(+2.66),RBBP7(+2.75),SERP1(+2.0),SPP1(+4…
chemical - endogenous non-mammalian	diallyl trisulfide	0.000424			1.039	6	6	0	CDKN1A(+2.42),FOS(+4.1),GSR(+2.32),JUN(+3.01),NQO1(+3.4),TP53(+2.48)
chemical toxicant	4-nonylphenol	0.000426				4	4	0	FOS(+4.1),MYC(+3.04),POU5F1(+2.25),SKIL(+2.85)
other	SAV1	0.000426			-1	4	3	1	BIRC5(+2.55),GPC3(-2.16),SOX4(+3.48),SPP1(+4.22)
microRNA	mir-224	0.000426				4	3	1	CDC42(+2.38),CDKN1A(+2.42),CYP19A1(-2.43),MMP9(+3.04)
transcription regulator	NPAT	0.000426				4	4	0	HIST1H2AC(+2.61),HIST1H2BD(+2.72),HIST1H4C(+2.22),HIST2H2BE(+2.57)
peptidase	USP37	0.000426			0	4	4	0	CEBPA(+2.28),CEBPB(+2.02),MYC(+3.04),RARA(+2.32)
other	RECK	0.000426			-1.414	4	4	0	CDKN1A(+2.42),MMP9(+3.04),SPRY2(+2.67),TP53(+2.48)
chemical reagent	1,1-bis(3'-indolyl)-1-(4-trifluoromethyl-phenyl)methane	0.000426			1.981	4	4	0	CAV1(+4.16),CAV2(+2.63),CDKN1A(+2.42),KRT18(+2.7)
transcription regulator	HOXA9	0.00043			-1.664	19	15	4	ARF1(+2.23),CALB1(+3.0),CALCRL(-3.11),CISH(+2.9),CTH(+2.05),HIGD1A(+2.97),IER2(+2.11),IRX3(-3.27),JUN(+3.01),KRT18(+2.7),MSI2(-2.15),MYB(-3.73),MYC(+3.04),PPP1R16B(+2.84),SDCBP(+2.21),SOX4(+3.48),SPP1(+4.22),TSC22D3(+2.83),YWHAG(+2.2)
transporter	UCP1	0.000431		Activated	2.387	18	17	1	ASNS(+2.58),ATF5(+2.35),CASP3(+2.58),CTH(+2.05),CTSV(-2.37),EIF4EBP1(+2.27),ENHO(+2.19),GADD45A(+2.88),GARS(+2.45),GHITM(+2.26),GPX3(+2.46),GSR(+2.32),GSTM1(+17.17),MTHFD2(+2.91),MYC(+3.04),ODC1(+3.93),PSAT1(+2.78),XPOT(+2.26)
group	Insulin	0.000434			1.982	38	26	12	ABCA1(-3.97),ACLY(+2.14),ACSL1(+2.63),ACTB(+2.25),APLN(-2.19),BIRC5(+2.55),CCT2(+2.04),CDKN1A(+2.42),CEBPA(+2.28),CEBPB(+2.02),COL1A1(-3.03),COL6A1(-2.24),CTH(+2.05),CYCS(+2.24),CYP19A1(-2.43),ERRFI1(+3.27),FOS(+4.1),FTL(+2.07),GUCY2C(-2.81),HSP90AA1(+2.01),HSPA4(+2.15),HSPE1(+2.06),IDH1(+2.32),IGFBP3(-2.42),JUN(+3.01),LGALS3BP(-2.55),MLXIPL(-2.29),MMP9(+3.04),MYC(+3.04),NR4A1(+2.15),ODC1(+3.93),…
transcription regulator	TCF4	0.000439			0.066	21	14	7	ALCAM(-2.15),ALPP(-7.9),AXIN2(-2.33),BCL6(-3.48),BIRC5(+2.55),CCNA2(+2.63),CDKN1A(+2.42),CDKN3(+2.19),CEBPA(+2.28),CKS2(+3.17),FOS(+4.1),ID3(+2.05),JUN(+3.01),MAD2L1(+2.12),MYB(-3.73),MYC(+3.04),NEK2(+2.48),OPTN(-2.01),SEC24D(+2.01),SELENOP(-2.41),SPP1(+4.22)
other	PELP1	0.000454			0.447	15	10	5	ACTG2(+3.2),ASNS(+2.58),AUTS2(-2.28),CES1(-6.02),CXXC5(+2.25),CYP19A1(-2.43),FGFR3(-2.17),FMN2(+2.22),FOS(+4.1),HS3ST5(-3.45),LCP1(+2.68),MMP9(+3.04),MYC(+3.04),PSAT1(+2.78),TOX2(+3.99)
kinase	PRKCZ	0.000454			0	7	6	1	ABCA1(-3.97),CASP3(+2.58),ETS1(+4.31),JUN(+3.01),MMP9(+3.04),MYC(+3.04),PSAT1(+2.78)
chemical - kinase inhibitor	KN 93	0.000454			-0.808	7	6	1	ABCA1(-3.97),CD83(+2.01),ETS1(+4.31),FOS(+4.1),NR4A1(+2.15),PEA15(+2.66),TP53(+2.48)
peptidase	SHH	0.000462		Activated	2.457	19	16	3	ANGPT1(+3.16),ATF5(+2.35),CAV1(+4.16),FGF19(+2.41),HEY1(+3.41),HMGA1(+2.35),IGFBP5(-3.14),LASP1(+2.24),LFNG(-2.33),MYC(+3.04),NODAL(+4.41),NR4A1(+2.15),OTX2(-2.44),PFN1(+2.2),PYCR2(+3.01),SPP1(+4.22),TSC22D3(+2.83),TUBB3(+2.05),UNG(+2.19)
other	FST	0.000464	-2.479		-0.614	9	8	1	ACSL1(+2.63),CYCS(+2.24),FST(-2.48),LEFTY1(+20.02),LEFTY2(+14.73),NANOG(+5.16),NODAL(+4.41),POU5F1(+2.25),SMAD7(+9.69)
enzyme	SNCA	0.000466		Inhibited	-2.122	28	14	14	CASP3(+2.58),CCDC80(+2.04),CHMP4B(+2.07),CHRM2(-2.69),DHRS3(-2.42),FGF13(+2.21),GLO1(+2.66),GNG4(+2.75),GUCY2C(-2.81),HLA-DRA(+3.09),HMCN2(-5.49),HPCAL4(+4.2),IL13RA1(+2.23),MMP9(+3.04),NPTX1(-5.27),NRP2(-3.94),NTN1(-4.04),PCDHA6(-6.07),RASA4(-2.05),RASA4B(-3.11),SHISA6(+2.88),SP8(-3.87),SYN3(-2.55),TACR1(-4.98),TNFRSF19(-4.08),TP53(+2.48),TUBB3(+2.05),YWHAG(+2.2)
growth factor	ANGPT2	0.000468		Activated	2.306	21	16	5	AXIN2(-2.33),CASP3(+2.58),CDKN1A(+2.42),CEBPB(+2.02),COL1A1(-3.03),ETS1(+4.31),FKBP4(+2.72),HMGCS1(+2.41),HSP90AA1(+2.01),HSPA4(+2.15),INPP5F(-3.81),MFGE8(-2.18),MMP9(+3.04),NME1(+2.08),NR3C2(-2.02),RHOB(+2.31),SOD2(+2.03),TGFBR2(+2.16),TP53(+2.48),TUBB3(+2.05),WNT3(+4.99)
transcription regulator	REL	0.000481			1.825	23	20	3	ATP11A(-2.16),BIRC5(+2.55),CDKN1A(+2.42),COTL1(+2.16),CTSV(-2.37),DNAH1(-2.42),ETV5(+5.15),FOS(+4.1),FOSL1(+2.64),GADD45B(+2.89),IER3(+5.63),IRF6(+2.07),JUN(+3.01),MMP9(+3.04),MYC(+3.04),NR4A1(+2.15),PLK2(+3.71),PMAIP1(+2.94),SH2B3(+2.16),SOD2(+2.03),SPIN1(+2.02),TBCA(+2.17),UBXN2B(+2.0)
transcription regulator	VDR	0.000481			0.685	23	17	6	CALB1(+3.0),CDKN1A(+2.42),CEBPB(+2.02),CISH(+2.9),COL1A1(-3.03),CYP19A1(-2.43),DCTPP1(+2.44),GADD45A(+2.88),GADD45G(-2.34),H2AFZ(+2.27),IER3(+5.63),IGFBP3(-2.42),IGFBP5(-3.14),JUN(+3.01),MAD2L1(+2.12),MYC(+3.04),NEDD9(+3.1),ODC1(+3.93),RAC1(+2.13),SOCS1(+2.9),SPP1(+4.22),TMPRSS2(-3.61),TXN(+2.2)
chemical drug	chloropromazine	0.000488			0.388	8	6	2	CD83(+2.01),DEPP1(-2.85),FOS(+4.1),HMGCS1(+2.41),HPN(-2.17),IDI1(+2.11),NR4A1(+2.15),TSC22D3(+2.83)
[truncated: 1,674 more rows]
