# Supplementary material for: Developmental modeling of hepatogenesis using obese iPSCs-hepatocyte differentiation uncovers pathological features
Source: Cell Death Dis. 2022 Aug 1;13(8):670. doi: 10.1038/s41419-022-05125-9 (PMC9343434; doi:10.1038/s41419-022-05125-9)
Supplement: Supplementary file 4 — Supplementary File-2 [file 41419_2022_5125_MOESM4_ESM.xlsx]

## Sheet: Function
Categories	Diseases or Functions	p	State	Z	N	Pos	Neg	Molecules
Cancer,Organismal Injury and Abnormalities	Solid tumor	1.22e-07		0.772	406	278	128	ABHD10(+2.2),ABHD4(+2.61),ACADSB(+2.01),ACAP2(+2.0),ACP1(+2.13),ACTR6(+2.31),ADCY6(-2.29),ADH5(+2.1),AGAP5 (includes others)(+6.19),AGRN(-2.1),AHNAK(-2.38),AMZ2(+2.13),ANO9(-2.46),ANOS1(+2.02),ANP32E(+2.16),AP1S2(+2.71),AP3S1(+2.45),API5(+2.18),APIP(+2.25),APLN(-5.54),APOBEC3B(-5.52),APOO(+2.27),ARMT1(+2.08),ARPC5(+2.71),ARSA(-2.03),ASAH1(+2.37),ASF1A(+2.14),ASNSD1(+2.22),ATF1(+2.23),ATP2A3(-2.01…
Cancer,Organismal Injury and Abnormalities	Cancer	2.33e-07		0.085	405	278	127	ABHD10(+2.2),ABHD4(+2.61),ACADSB(+2.01),ACAP2(+2.0),ACP1(+2.13),ACTR6(+2.31),ADCY6(-2.29),ADH5(+2.1),AGAP5 (includes others)(+6.19),AGRN(-2.1),AHNAK(-2.38),AMZ2(+2.13),ANO9(-2.46),ANOS1(+2.02),ANP32E(+2.16),AP1S2(+2.71),AP3S1(+2.45),API5(+2.18),APIP(+2.25),APLN(-5.54),APOBEC3B(-5.52),APOO(+2.27),ARMT1(+2.08),ARPC5(+2.71),ARSA(-2.03),ASAH1(+2.37),ASF1A(+2.14),ASNSD1(+2.22),ATF1(+2.23),ATP2A3(-2.01…
Cardiovascular Disease,Organismal Injury and Abnormalities	Intermediate disease stage peripheral arterial disease	4.34e-07			16	15	1	ADA2(+2.34),BTG2(+2.58),CEMIP(-2.17),CHMP2B(+2.49),HLA-DRB1(+4.77),MOB4(+2.6),PAK3(+2.63),PFDN4(+2.41),POLR2K(+2.53),PSMA2(+2.13),RAB33B(+2.31),RPL9(+2.59),SAT1(+2.13),SPP1(+2.23),TTC33(+2.51),ZCCHC10(+2.33)
Cancer,Organismal Injury and Abnormalities	Non-hematological solid tumor	4.84e-07		0.319	396	271	125	ABHD10(+2.2),ABHD4(+2.61),ACADSB(+2.01),ACAP2(+2.0),ACP1(+2.13),ACTR6(+2.31),ADCY6(-2.29),ADH5(+2.1),AGAP5 (includes others)(+6.19),AGRN(-2.1),AHNAK(-2.38),AMZ2(+2.13),ANO9(-2.46),ANP32E(+2.16),AP1S2(+2.71),AP3S1(+2.45),API5(+2.18),APIP(+2.25),APLN(-5.54),APOBEC3B(-5.52),APOO(+2.27),ARMT1(+2.08),ARPC5(+2.71),ARSA(-2.03),ASAH1(+2.37),ASF1A(+2.14),ASNSD1(+2.22),ATF1(+2.23),ATP2A3(-2.01),ATP6V1E1(+2…
Cancer,Organismal Injury and Abnormalities	Malignant solid tumor	5.12e-07		0.607	402	276	126	ABHD10(+2.2),ABHD4(+2.61),ACADSB(+2.01),ACAP2(+2.0),ACP1(+2.13),ACTR6(+2.31),ADCY6(-2.29),ADH5(+2.1),AGAP5 (includes others)(+6.19),AGRN(-2.1),AHNAK(-2.38),AMZ2(+2.13),ANO9(-2.46),ANOS1(+2.02),ANP32E(+2.16),AP1S2(+2.71),AP3S1(+2.45),API5(+2.18),APIP(+2.25),APLN(-5.54),APOBEC3B(-5.52),APOO(+2.27),ARMT1(+2.08),ARPC5(+2.71),ARSA(-2.03),ASAH1(+2.37),ASF1A(+2.14),ASNSD1(+2.22),ATF1(+2.23),ATP2A3(-2.01…
Cancer,Organismal Injury and Abnormalities	Nonhematologic malignant neoplasm	8.3e-07		-0.06	394	271	123	ABHD10(+2.2),ABHD4(+2.61),ACADSB(+2.01),ACAP2(+2.0),ACP1(+2.13),ACTR6(+2.31),ADCY6(-2.29),ADH5(+2.1),AGAP5 (includes others)(+6.19),AGRN(-2.1),AHNAK(-2.38),AMZ2(+2.13),ANO9(-2.46),ANP32E(+2.16),AP1S2(+2.71),AP3S1(+2.45),API5(+2.18),APIP(+2.25),APLN(-5.54),APOBEC3B(-5.52),APOO(+2.27),ARMT1(+2.08),ARPC5(+2.71),ARSA(-2.03),ASAH1(+2.37),ASF1A(+2.14),ASNSD1(+2.22),ATF1(+2.23),ATP2A3(-2.01),ATP6V1E1(+2…
Protein Synthesis	Initiation of translation of protein	1.38e-06			14	13	1	DDX3X(+2.33),EIF1AX(+2.63),EIF2S1(+2.04),RPL17(+2.13),RPL21(+2.12),RPL34(+2.08),RPL7(+2.15),RPL9(+2.59),RPS14(+2.48),RPS23(+2.0),RPS3A(+2.8),RPS4X(+2.34),RPS4Y1(-92.79),RPS6(+2.24)
Protein Synthesis	Translation	1.72e-06		0.479	27	26	1	BTG2(+2.58),CNBP(+2.35),DDX3X(+2.33),EEF1A1(+2.01),EEF1A2(+2.29),EIF1AX(+2.63),EIF2S1(+2.04),MAP3K8(+2.85),MRPL13(+2.45),MRPL22(+2.36),MRPL39(+2.28),MRPL47(+2.2),MRPL50(+2.08),MRPS35(+2.19),RGS2(+2.69),RHEB(+2.24),RPL17(+2.13),RPL21(+2.12),RPL34(+2.08),RPL7(+2.15),RPL9(+2.59),RPS14(+2.48),RPS23(+2.0),RPS3A(+2.8),RPS4X(+2.34),RPS4Y1(-92.79),RPS6(+2.24)
RNA Damage and Repair	Nonsense-mediated mRNA decay	2.22e-06			12	11	1	PNRC2(+2.41),RPL17(+2.13),RPL21(+2.12),RPL34(+2.08),RPL7(+2.15),RPL9(+2.59),RPS14(+2.48),RPS23(+2.0),RPS3A(+2.8),RPS4X(+2.34),RPS4Y1(-92.79),RPS6(+2.24)
Protein Synthesis	Translation of protein	3e-06		0.343	26	25	1	BTG2(+2.58),CNBP(+2.35),DDX3X(+2.33),EEF1A1(+2.01),EIF1AX(+2.63),EIF2S1(+2.04),MAP3K8(+2.85),MRPL13(+2.45),MRPL22(+2.36),MRPL39(+2.28),MRPL47(+2.2),MRPL50(+2.08),MRPS35(+2.19),RGS2(+2.69),RHEB(+2.24),RPL17(+2.13),RPL21(+2.12),RPL34(+2.08),RPL7(+2.15),RPL9(+2.59),RPS14(+2.48),RPS23(+2.0),RPS3A(+2.8),RPS4X(+2.34),RPS4Y1(-92.79),RPS6(+2.24)
Cancer,Organismal Injury and Abnormalities	Extracranial solid tumor	3.65e-06		0.42	399	272	127	ABHD10(+2.2),ABHD4(+2.61),ACADSB(+2.01),ACAP2(+2.0),ACP1(+2.13),ACTR6(+2.31),ADCY6(-2.29),ADH5(+2.1),AGAP5 (includes others)(+6.19),AGRN(-2.1),AHNAK(-2.38),AMZ2(+2.13),ANO9(-2.46),ANP32E(+2.16),AP1S2(+2.71),AP3S1(+2.45),API5(+2.18),APIP(+2.25),APLN(-5.54),APOBEC3B(-5.52),APOO(+2.27),ARMT1(+2.08),ARPC5(+2.71),ARSA(-2.03),ASAH1(+2.37),ASF1A(+2.14),ASNSD1(+2.22),ATF1(+2.23),ATP2A3(-2.01),ATP5F1C(+2.…
Cancer,Organismal Injury and Abnormalities	Non-melanoma solid tumor	6.82e-06		0.716	389	264	125	ABHD10(+2.2),ABHD4(+2.61),ACADSB(+2.01),ACAP2(+2.0),ACP1(+2.13),ACTR6(+2.31),ADCY6(-2.29),ADH5(+2.1),AGAP5 (includes others)(+6.19),AGRN(-2.1),AHNAK(-2.38),AMZ2(+2.13),ANO9(-2.46),ANOS1(+2.02),ANP32E(+2.16),AP1S2(+2.71),AP3S1(+2.45),API5(+2.18),APIP(+2.25),APLN(-5.54),APOBEC3B(-5.52),APOO(+2.27),ARMT1(+2.08),ARPC5(+2.71),ARSA(-2.03),ASAH1(+2.37),ASNSD1(+2.22),ATF1(+2.23),ATP2A3(-2.01),ATP6V1E1(+2…
Cell Death and Survival	Necrosis	7.1e-06		-0.729	122	95	27	ACP1(+2.13),ADCY6(-2.29),ADH5(+2.1),AGRN(-2.1),API5(+2.18),APIP(+2.25),APLN(-5.54),APOBEC3B(-5.52),ASAH1(+2.37),ATF1(+2.23),BCAS2(+2.04),BTG2(+2.58),BTLA(-4.69),CASP3(+2.24),CAT(+2.39),CBR1(+2.01),CBX3(+2.24),CCT4(+2.13),CDC42(+2.01),CDC7(+2.27),CDKN1A(+2.04),CES1(-6.03),CHMP5(+2.06),CKS2(+2.14),CLC(+16.1),CLIC4(+2.03),CYP26A1(-3.6),DDX3X(+2.33),DEK(+2.12),DEPDC1(+2.02),EEF1A1(+2.01),EEF1A2(+2.29…
Cancer,Gastrointestinal Disease,Organismal Injury and Abnormalities	Colon cancer	1.11e-05			173	110	63	ABHD4(+2.61),ACAP2(+2.0),ACTR6(+2.31),AGAP5 (includes others)(+6.19),AGRN(-2.1),ANO9(-2.46),AP3S1(+2.45),API5(+2.18),APIP(+2.25),ARMT1(+2.08),ASAH1(+2.37),ASNSD1(+2.22),ATP2A3(-2.01),ATP6V1E1(+2.08),BEX1(+2.06),C14orf28(+2.65),C21orf91(+2.2),C2orf74(+3.59),CAB39(+2.03),CAPZA2(+2.61),CASK(+2.06),CASP3(+2.24),CAT(+2.39),CBX3(+2.24),CCDC144NL(-3.03),CCNA2(+2.26),CCT4(+2.13),CDC7(+2.27),CDKN1A(+2.04)…
Protein Synthesis	Synthesis of protein	1.19e-05		-0.041	34	31	3	BTG2(+2.58),CASP3(+2.24),CNBP(+2.35),DDX3X(+2.33),EEF1A1(+2.01),EEF1A2(+2.29),EIF1AX(+2.63),EIF2S1(+2.04),MAP3K8(+2.85),MRPL13(+2.45),MRPL22(+2.36),MRPL39(+2.28),MRPL47(+2.2),MRPL50(+2.08),MRPS35(+2.19),NRAS(+2.09),PIGQ(-2.01),PPP1R2(+2.07),RAPGEF3(-2.09),RGS2(+2.69),RHEB(+2.24),RPL17(+2.13),RPL21(+2.12),RPL34(+2.08),RPL7(+2.15),RPL9(+2.59),RPS14(+2.48),RPS23(+2.0),RPS3A(+2.8),RPS4X(+2.34),RPS4Y1…
Cancer,Gastrointestinal Disease,Organismal Injury and Abnormalities	Colon tumor	1.46e-05			174	110	64	ABHD4(+2.61),ACAP2(+2.0),ACTR6(+2.31),AGAP5 (includes others)(+6.19),AGRN(-2.1),ANO9(-2.46),AP3S1(+2.45),API5(+2.18),APIP(+2.25),ARMT1(+2.08),ASAH1(+2.37),ASNSD1(+2.22),ATP2A3(-2.01),ATP6V1E1(+2.08),BEX1(+2.06),C14orf28(+2.65),C21orf91(+2.2),C2orf74(+3.59),CAB39(+2.03),CAPZA2(+2.61),CASK(+2.06),CASP3(+2.24),CAT(+2.39),CBX3(+2.24),CCDC144NL(-3.03),CCNA2(+2.26),CCT4(+2.13),CDC7(+2.27),CDKN1A(+2.04)…
Cancer,Organismal Injury and Abnormalities	Tumorigenesis of tissue	1.82e-05		0.451	386	261	125	ABHD10(+2.2),ABHD4(+2.61),ACADSB(+2.01),ACAP2(+2.0),ACP1(+2.13),ACTR6(+2.31),ADCY6(-2.29),ADH5(+2.1),AGAP5 (includes others)(+6.19),AGRN(-2.1),AHNAK(-2.38),AMZ2(+2.13),ANO9(-2.46),ANP32E(+2.16),AP1S2(+2.71),AP3S1(+2.45),API5(+2.18),APIP(+2.25),APLN(-5.54),APOBEC3B(-5.52),APOO(+2.27),ARMT1(+2.08),ARPC5(+2.71),ARSA(-2.03),ASAH1(+2.37),ASNSD1(+2.22),ATF1(+2.23),ATP2A3(-2.01),ATP6V1E1(+2.08),BBS10(+2…
Drug Metabolism,Protein Synthesis	Metabolism of glutathione	2.4e-05			7	4	3	GCLM(+2.05),GGT1(-2.49),GLO1(+2.45),GSTM1(+15.32),GSTM5(-4.28),GSTT2/GSTT2B(-5.81),IDH1(+2.08)
Protein Synthesis	Expression of protein	4.07e-05		0	27	26	1	BTG2(+2.58),CNBP(+2.35),DDX3X(+2.33),EEF1A1(+2.01),EIF1AX(+2.63),EIF2S1(+2.04),MAP3K8(+2.85),MRPL13(+2.45),MRPL22(+2.36),MRPL39(+2.28),MRPL47(+2.2),MRPL50(+2.08),MRPS35(+2.19),RGS2(+2.69),RHEB(+2.24),RPL17(+2.13),RPL21(+2.12),RPL34(+2.08),RPL7(+2.15),RPL9(+2.59),RPS14(+2.48),RPS23(+2.0),RPS3A(+2.8),RPS4X(+2.34),RPS4Y1(-92.79),RPS6(+2.24),SPP1(+2.23)
Cancer,Organismal Injury and Abnormalities	Epithelial neoplasm	4.55e-05		0.451	383	260	123	ABHD10(+2.2),ABHD4(+2.61),ACADSB(+2.01),ACAP2(+2.0),ACP1(+2.13),ACTR6(+2.31),ADCY6(-2.29),ADH5(+2.1),AGAP5 (includes others)(+6.19),AGRN(-2.1),AHNAK(-2.38),AMZ2(+2.13),ANO9(-2.46),ANP32E(+2.16),AP1S2(+2.71),AP3S1(+2.45),API5(+2.18),APIP(+2.25),APLN(-5.54),APOBEC3B(-5.52),APOO(+2.27),ARMT1(+2.08),ARPC5(+2.71),ARSA(-2.03),ASAH1(+2.37),ASNSD1(+2.22),ATF1(+2.23),ATP2A3(-2.01),ATP6V1E1(+2.08),BBS10(+2…
Cardiovascular Disease,Organismal Injury and Abnormalities	Peripheral arterial disease	5.82e-05			17	16	1	ADA2(+2.34),BTG2(+2.58),CEMIP(-2.17),CHMP2B(+2.49),HLA-DRB1(+4.77),MOB4(+2.6),PAK3(+2.63),PFDN4(+2.41),POLR2K(+2.53),PSMA2(+2.13),RAB33B(+2.31),RPL9(+2.59),SAT1(+2.13),SNX10(+2.53),SPP1(+2.23),TTC33(+2.51),ZCCHC10(+2.33)
Infectious Diseases	Viral Infection	6.09e-05	Increased	4.629	75	60	15	ACADSB(+2.01),APLN(-5.54),APOBEC3B(-5.52),APOBEC3C(+2.17),ARPC3(+2.09),ARPC5(+2.71),ASF1A(+2.14),BMP1(-3.08),BTG2(+2.58),CASP3(+2.24),CAT(+2.39),CCNA2(+2.26),CDC42(+2.01),CES1(-6.03),CHCHD2(+61.36),CHMP2B(+2.49),CHMP5(+2.06),CLC(+16.1),CLIC4(+2.03),DDX3X(+2.33),DEK(+2.12),DNAJA2(+2.1),DPM1(+2.03),EEA1(+2.05),EEF1A1(+2.01),EIF1AY(-22.62),EIF2S1(+2.04),GEMIN2(+2.06),GSTO1(+2.12),GYG1(+2.05),H3F3A/H…
Cell Death and Survival	Apoptosis	8.25e-05		-0.692	116	90	26	ADCY6(-2.29),ADH5(+2.1),AGRN(-2.1),API5(+2.18),APIP(+2.25),APLN(-5.54),APOBEC3B(-5.52),ASAH1(+2.37),ATF1(+2.23),BBS10(+2.26),BCAS2(+2.04),BMP1(-3.08),BTG2(+2.58),CASP3(+2.24),CAT(+2.39),CBX3(+2.24),CCNA2(+2.26),CCT4(+2.13),CDC42(+2.01),CDC7(+2.27),CDKN1A(+2.04),CES1(-6.03),CHMP5(+2.06),CKMT1A/CKMT1B(+2.22),CKS2(+2.14),CLC(+16.1),CLIC4(+2.03),CSRNP3(+2.2),CYP26A1(-3.6),DDX3X(+2.33),DEK(+2.12),DEPD…
Neurological Disease,Organismal Injury and Abnormalities,Psychological Disorders	Parkinsonism	9.14e-05			19	19	0	AP1S2(+2.71),ATP6V1E1(+2.08),CHCHD2(+61.36),EEF1A1(+2.01),GALNT3(+2.54),H3F3A/H3F3B(+2.32),MDH1(+2.05),NQO2(+2.42),PCNA(+2.06),PSMC1(+2.18),RAB39B(+2.45),RGS2(+2.69),RPL17(+2.13),RPS3A(+2.8),RPS4X(+2.34),SELENOF(+2.15),SNCA(+2.41),SPP1(+2.23),UBB(+2.55)
Cancer,Organismal Injury and Abnormalities	Carcinoma	9.21e-05		-0.114	381	260	121	ABHD10(+2.2),ABHD4(+2.61),ACADSB(+2.01),ACAP2(+2.0),ACP1(+2.13),ACTR6(+2.31),ADCY6(-2.29),ADH5(+2.1),AGAP5 (includes others)(+6.19),AGRN(-2.1),AHNAK(-2.38),AMZ2(+2.13),ANO9(-2.46),ANP32E(+2.16),AP1S2(+2.71),AP3S1(+2.45),API5(+2.18),APIP(+2.25),APLN(-5.54),APOBEC3B(-5.52),APOO(+2.27),ARMT1(+2.08),ARPC5(+2.71),ARSA(-2.03),ASAH1(+2.37),ASNSD1(+2.22),ATF1(+2.23),ATP2A3(-2.01),ATP6V1E1(+2.08),BBS10(+2…
Cancer,Gastrointestinal Disease,Organismal Injury and Abnormalities	Colon carcinoma	0.000109			161	99	62	ABHD4(+2.61),ACAP2(+2.0),ACTR6(+2.31),AGAP5 (includes others)(+6.19),AGRN(-2.1),ANO9(-2.46),AP3S1(+2.45),API5(+2.18),APIP(+2.25),ARMT1(+2.08),ASAH1(+2.37),ASNSD1(+2.22),ATP2A3(-2.01),ATP6V1E1(+2.08),BEX1(+2.06),C14orf28(+2.65),C21orf91(+2.2),C2orf74(+3.59),CAB39(+2.03),CAPZA2(+2.61),CASK(+2.06),CASP3(+2.24),CAT(+2.39),CBX3(+2.24),CCDC144NL(-3.03),CCNA2(+2.26),CDC7(+2.27),CES1(-6.03),CMAS(+2.19),C…
Gastrointestinal Disease,Hepatic System Disease,Organismal Injury and Abnormalities	Liver lesion	0.00012		0.933	197	119	78	ACADSB(+2.01),ACP1(+2.13),ADH5(+2.1),AGAP5 (includes others)(+6.19),AGRN(-2.1),AHNAK(-2.38),ANO9(-2.46),ANP32E(+2.16),AP1S2(+2.71),API5(+2.18),APIP(+2.25),ARPC5(+2.71),ASAH1(+2.37),ATP2A3(-2.01),ATP6V1E1(+2.08),BBS10(+2.26),BCAS2(+2.04),BCORP1(-4.78),BTLA(-4.69),CASP3(+2.24),CAT(+2.39),CBX3(+2.24),CCDC142(-2.09),CCDC57(-2.41),CCNA2(+2.26),CDC42(+2.01),CDC7(+2.27),CDKN1A(+2.04),CENPU(+2.09),CES1(-…
Neurological Disease,Skeletal and Muscular Disorders	Neuromuscular disease	0.000124			47	42	5	ACP1(+2.13),AGRN(-2.1),AP1S2(+2.71),ARL3(+2.15),ATP5F1C(+2.23),ATP6V1E1(+2.08),CAB39(+2.03),CASP3(+2.24),CHCHD2(+61.36),COL13A1(-2.58),EEF1A1(+2.01),EEF1A2(+2.29),GALNT3(+2.54),H3F3A/H3F3B(+2.32),HLA-DRB1(+4.77),HSP90AA1(+2.42),IER3(+2.34),IMPA1(+2.19),KCNC3(-2.26),MDH1(+2.05),MLF1(+2.28),MT1X(+2.46),NDUFB5(+2.29),NDUFB6(+2.03),NQO2(+2.42),PCNA(+2.06),PPP1R2(+2.07),PSMA2(+2.13),PSMA4(+2.0),PSMC1(…
Cell Cycle,Cellular Movement	Cytokinesis of bone cancer cell lines	0.00015			3	3	0	CDKN1A(+2.04),ECT2(+2.08),NEK2(+2.15)
Cancer,Gastrointestinal Disease,Hepatic System Disease,Organismal Injury and Abnormalities	Liver tumor	0.000162		-0.714	190	114	76	ACADSB(+2.01),ACP1(+2.13),ADH5(+2.1),AGAP5 (includes others)(+6.19),AGRN(-2.1),AHNAK(-2.38),ANO9(-2.46),ANP32E(+2.16),AP1S2(+2.71),API5(+2.18),APIP(+2.25),ARPC5(+2.71),ASAH1(+2.37),ATP2A3(-2.01),ATP6V1E1(+2.08),BBS10(+2.26),BCAS2(+2.04),BCORP1(-4.78),CAT(+2.39),CBX3(+2.24),CCDC142(-2.09),CCDC57(-2.41),CCNA2(+2.26),CDC42(+2.01),CDC7(+2.27),CDKN1A(+2.04),CENPU(+2.09),CES1(-6.03),CFL2(+2.77),CKS2(+2…
Developmental Disorder,Hereditary Disorder,Neurological Disease,Organismal Injury and Abnormalities	Nonsyndromic X-linked mental retardation	0.000172			5	5	0	DDX3X(+2.33),KLHL15(+2.31),PAK3(+2.63),RAB39B(+2.45),USP9X(+2.45)
Neurological Disease,Organismal Injury and Abnormalities,Psychological Disorders,Skeletal and Muscular Disorders	Parkinson's disease	0.000177			18	18	0	AP1S2(+2.71),ATP6V1E1(+2.08),CHCHD2(+61.36),EEF1A1(+2.01),GALNT3(+2.54),H3F3A/H3F3B(+2.32),MDH1(+2.05),NQO2(+2.42),PCNA(+2.06),PSMC1(+2.18),RAB39B(+2.45),RPL17(+2.13),RPS3A(+2.8),RPS4X(+2.34),SELENOF(+2.15),SNCA(+2.41),SPP1(+2.23),UBB(+2.55)
Cancer,Organismal Injury and Abnormalities	Incidence of tumor	0.000226		-0.669	270	177	93	ABHD4(+2.61),ACADSB(+2.01),ACAP2(+2.0),ACTR6(+2.31),AGAP5 (includes others)(+6.19),AGRN(-2.1),AHNAK(-2.38),ANO9(-2.46),ANP32E(+2.16),AP1S2(+2.71),AP3S1(+2.45),API5(+2.18),APIP(+2.25),APOBEC3B(-5.52),ARMT1(+2.08),ARSA(-2.03),ASAH1(+2.37),ASNSD1(+2.22),ATP2A3(-2.01),ATP6V1E1(+2.08),BBS10(+2.26),BCAS2(+2.04),BEX1(+2.06),BTG2(+2.58),BTLA(-4.69),C14orf28(+2.65),C21orf91(+2.2),C2orf74(+3.59),CAB39(+2.0…
Cancer,Gastrointestinal Disease,Organismal Injury and Abnormalities	Colorectal carcinoma	0.000233			166	103	63	ABHD4(+2.61),ACAP2(+2.0),ACTR6(+2.31),AGAP5 (includes others)(+6.19),AGRN(-2.1),ANO9(-2.46),AP3S1(+2.45),API5(+2.18),APIP(+2.25),ARMT1(+2.08),ASAH1(+2.37),ASNSD1(+2.22),ATP2A3(-2.01),ATP6V1E1(+2.08),BEX1(+2.06),C14orf28(+2.65),C21orf91(+2.2),C2orf74(+3.59),CAB39(+2.03),CAPZA2(+2.61),CASK(+2.06),CASP3(+2.24),CAT(+2.39),CBX3(+2.24),CCDC144NL(-3.03),CCNA2(+2.26),CDC42(+2.01),CDC7(+2.27),CES1(-6.03),…
Cancer,Organismal Injury and Abnormalities	Development of malignant tumor	0.000246		-0.674	259	169	90	ABHD4(+2.61),ACADSB(+2.01),ACAP2(+2.0),ACTR6(+2.31),AGAP5 (includes others)(+6.19),AGRN(-2.1),AHNAK(-2.38),ANO9(-2.46),ANP32E(+2.16),AP1S2(+2.71),AP3S1(+2.45),API5(+2.18),APIP(+2.25),APOBEC3B(-5.52),ARMT1(+2.08),ARSA(-2.03),ASAH1(+2.37),ASNSD1(+2.22),ATP2A3(-2.01),ATP6V1E1(+2.08),BBS10(+2.26),BCAS2(+2.04),BEX1(+2.06),BTG2(+2.58),BTLA(-4.69),C14orf28(+2.65),C21orf91(+2.2),C2orf74(+3.59),CAB39(+2.0…
Cell Death and Survival,Cellular Function and Maintenance	Colony survival of cells	0.00025		1.351	7	7	0	ADH5(+2.1),CAT(+2.39),CDKN1A(+2.04),GSTM1(+15.32),IDH1(+2.08),PMAIP1(+3.38),RAD21(+2.23)
Protein Synthesis	Metabolism of protein	0.00026		0.3	57	48	9	ADA2(+2.34),BMP1(-3.08),BTG2(+2.58),CASP3(+2.24),CAT(+2.39),CCT4(+2.13),CDKN1A(+2.04),CNBP(+2.35),CPZ(-2.27),DDX3X(+2.33),DIAPH2(+2.65),EEF1A1(+2.01),EEF1A2(+2.29),EIF1AX(+2.63),EIF2S1(+2.04),GGT1(-2.49),H3F3A/H3F3B(+2.32),HIST1H1B(+2.35),HSP90AA1(+2.42),HSPG2(-2.21),IER3(+2.34),KLHL15(+2.31),MAP3K8(+2.85),MMP17(-2.01),MRPL13(+2.45),MRPL22(+2.36),MRPL39(+2.28),MRPL47(+2.2),MRPL50(+2.08),MRPS35(+2…
Cancer,Organismal Injury and Abnormalities	Frequency of tumor	0.000322		-0.672	262	170	92	ABHD4(+2.61),ACADSB(+2.01),ACAP2(+2.0),ACTR6(+2.31),AGAP5 (includes others)(+6.19),AGRN(-2.1),AHNAK(-2.38),ANO9(-2.46),ANP32E(+2.16),AP1S2(+2.71),AP3S1(+2.45),API5(+2.18),APIP(+2.25),APOBEC3B(-5.52),ARMT1(+2.08),ARSA(-2.03),ASAH1(+2.37),ASNSD1(+2.22),ATP2A3(-2.01),ATP6V1E1(+2.08),BBS10(+2.26),BCAS2(+2.04),BEX1(+2.06),BTG2(+2.58),BTLA(-4.69),C14orf28(+2.65),C21orf91(+2.2),C2orf74(+3.59),CAB39(+2.0…
Cancer,Gastrointestinal Disease,Organismal Injury and Abnormalities	Colon adenocarcinoma	0.000345			156	94	62	ABHD4(+2.61),ACAP2(+2.0),ACTR6(+2.31),AGAP5 (includes others)(+6.19),AGRN(-2.1),ANO9(-2.46),AP3S1(+2.45),API5(+2.18),APIP(+2.25),ARMT1(+2.08),ASAH1(+2.37),ASNSD1(+2.22),ATP2A3(-2.01),ATP6V1E1(+2.08),BEX1(+2.06),C14orf28(+2.65),C21orf91(+2.2),C2orf74(+3.59),CAB39(+2.03),CAPZA2(+2.61),CASK(+2.06),CASP3(+2.24),CBX3(+2.24),CCDC144NL(-3.03),CDC7(+2.27),CES1(-6.03),CMAS(+2.19),CNTNAP3(-2.93),CPXM1(-2.0…
Cancer,Organismal Injury and Abnormalities	Head and neck tumor	0.000357		-1.231	312	203	109	ACADSB(+2.01),ACAP2(+2.0),ACP1(+2.13),ACTR6(+2.31),ADCY6(-2.29),AGAP5 (includes others)(+6.19),AGRN(-2.1),AHNAK(-2.38),AMZ2(+2.13),ANO9(-2.46),AP3S1(+2.45),APIP(+2.25),APOBEC3B(-5.52),APOO(+2.27),ARMT1(+2.08),ARSA(-2.03),ASAH1(+2.37),ATF1(+2.23),ATP2A3(-2.01),ATP6V1E1(+2.08),BCAS2(+2.04),BMP1(-3.08),BTBD10(+2.09),BTG2(+2.58),C1D(+2.37),C21orf91(+2.2),C8orf59(+2.08),CAB39(+2.03),CAPZA2(+2.61),CASK…
Cancer,Organismal Injury and Abnormalities	Breast or colorectal cancer	0.000374			215	140	75	ABHD10(+2.2),ABHD4(+2.61),ACAP2(+2.0),ACTR6(+2.31),ADCY6(-2.29),AGAP5 (includes others)(+6.19),AGRN(-2.1),ANO9(-2.46),AP3S1(+2.45),API5(+2.18),APIP(+2.25),APOBEC3B(-5.52),ARMT1(+2.08),ASAH1(+2.37),ASNSD1(+2.22),ATP2A3(-2.01),ATP5F1C(+2.23),ATP6V1E1(+2.08),BEX1(+2.06),BMP1(-3.08),BTG2(+2.58),C14orf28(+2.65),C21orf91(+2.2),C2orf74(+3.59),CAB39(+2.03),CAPZA2(+2.61),CASK(+2.06),CASP3(+2.24),CAT(+2.39…
Cancer,Organismal Injury and Abnormalities,Reproductive System Disease	Breast or gynecological cancer	0.000394			194	126	68	ABHD10(+2.2),ACADSB(+2.01),ADCY6(-2.29),AGAP5 (includes others)(+6.19),AHNAK(-2.38),ANP32E(+2.16),AP1S2(+2.71),APIP(+2.25),APOBEC3B(-5.52),ARMT1(+2.08),ATP2A3(-2.01),ATP5F1C(+2.23),BBS10(+2.26),BEX1(+2.06),BMP1(-3.08),BTG2(+2.58),BTLA(-4.69),CAPZA2(+2.61),CASK(+2.06),CASP3(+2.24),CAT(+2.39),CBX3(+2.24),CCDC144NL(-3.03),CCNA2(+2.26),CDC42(+2.01),CDC7(+2.27),CDKN1A(+2.04),CENPU(+2.09),CES1(-6.03),C…
Cancer,Connective Tissue Disorders,Organismal Injury and Abnormalities,Skeletal and Muscular Disorders	Central chondrosarcoma	0.000395			2	2	0	IDH1(+2.08),NRAS(+2.09)
Cell Cycle,DNA Replication, Recombination, and Repair	Acetylation of chromatin	0.000395			2	2	0	GMNN(+2.08),PCNA(+2.06)
Cell Morphology,Cellular Compromise	Swelling of lysosome	0.000395			2	1	1	ARSA(-2.03),VPS26A(+2.54)
Cell Cycle,Gene Expression	Binding of plasmid DNA	0.000395			2	2	0	HMGB1(+2.18),PCNA(+2.06)
Cancer,Organismal Injury and Abnormalities	Head and neck carcinoma	0.000403			307	200	107	ACADSB(+2.01),ACAP2(+2.0),ACP1(+2.13),ACTR6(+2.31),ADCY6(-2.29),AGAP5 (includes others)(+6.19),AGRN(-2.1),AHNAK(-2.38),AMZ2(+2.13),ANO9(-2.46),AP3S1(+2.45),APIP(+2.25),APOBEC3B(-5.52),APOO(+2.27),ARMT1(+2.08),ARSA(-2.03),ASAH1(+2.37),ATF1(+2.23),ATP2A3(-2.01),ATP6V1E1(+2.08),BCAS2(+2.04),BMP1(-3.08),BTBD10(+2.09),BTG2(+2.58),C1D(+2.37),C21orf91(+2.2),C8orf59(+2.08),CAB39(+2.03),CAPZA2(+2.61),CASK…
Cell Death and Survival,Cellular Function and Maintenance	Colony survival of tumor cell lines	0.000408		1.278	6	6	0	ADH5(+2.1),CAT(+2.39),CDKN1A(+2.04),GSTM1(+15.32),PMAIP1(+3.38),RAD21(+2.23)
Cellular Assembly and Organization,Cellular Function and Maintenance	Microtubule dynamics	0.000453		0.393	58	45	13	ACAP2(+2.0),ACP1(+2.13),ADCY6(-2.29),AGRN(-2.1),AHNAK(-2.38),ARL3(+2.15),ARPC3(+2.09),ARSA(-2.03),BBS10(+2.26),BTG2(+2.58),CASP3(+2.24),CCNA2(+2.26),CDC42(+2.01),CDKN1A(+2.04),CFAP20(+2.04),CHMP2B(+2.49),DIAPH2(+2.65),DLGAP5(+2.22),ECT2(+2.08),EEF1A1(+2.01),EPHA7(+2.05),FOPNL(+2.03),GSTM1(+15.32),HMGB1(+2.18),HMMR(+2.34),HSP90AA1(+2.42),HTR7(+2.22),LAMA5(-2.15),LRP1(-2.02),LYPLA1(+2.03),MYO7A(-2.…
Cellular Compromise,Inflammatory Response	Degranulation of neutrophils	0.000457			22	18	4	ADA2(+2.34),ARPC5(+2.71),ARSA(-2.03),ASAH1(+2.37),CAB39(+2.03),CAT(+2.39),DDX3X(+2.33),EEF1A1(+2.01),GYG1(+2.05),HMGB1(+2.18),HSP90AA1(+2.42),IDH1(+2.08),MOSPD2(+2.12),NRAS(+2.09),PSMA2(+2.13),PSMC2(+2.43),QPCT(-2.91),SCAMP1(+2.06),SDCBP(+2.06),SLC15A4(-2.01),TCIRG1(-2.13),VAMP7(+2.1)
Neurological Disease,Organismal Injury and Abnormalities,Psychological Disorders	Disorder of basal ganglia	0.000477			39	37	2	ACP1(+2.13),AP1S2(+2.71),ARL3(+2.15),ATP5F1C(+2.23),ATP6V1E1(+2.08),CAB39(+2.03),CASP3(+2.24),CHCHD2(+61.36),EEF1A1(+2.01),EEF1A2(+2.29),GALNT3(+2.54),H3F3A/H3F3B(+2.32),HSP90AA1(+2.42),IER3(+2.34),IMPA1(+2.19),MDH1(+2.05),MLF1(+2.28),MT1X(+2.46),NDUFB5(+2.29),NDUFB6(+2.03),NQO2(+2.42),PCNA(+2.06),PPP1R2(+2.07),PSMC1(+2.18),RAB39B(+2.45),RGS2(+2.69),RIPK2(+2.02),RPL17(+2.13),RPS3A(+2.8),RPS4X(+2.…
Cancer,Organismal Injury and Abnormalities	Head and neck cancer	0.000498		-0.927	308	201	107	ACADSB(+2.01),ACAP2(+2.0),ACP1(+2.13),ACTR6(+2.31),ADCY6(-2.29),AGAP5 (includes others)(+6.19),AGRN(-2.1),AHNAK(-2.38),AMZ2(+2.13),ANO9(-2.46),AP3S1(+2.45),APIP(+2.25),APOBEC3B(-5.52),APOO(+2.27),ARMT1(+2.08),ARSA(-2.03),ASAH1(+2.37),ATF1(+2.23),ATP2A3(-2.01),ATP6V1E1(+2.08),BCAS2(+2.04),BMP1(-3.08),BTBD10(+2.09),BTG2(+2.58),C1D(+2.37),C21orf91(+2.2),C8orf59(+2.08),CAB39(+2.03),CAPZA2(+2.61),CASK…
Cancer,Gastrointestinal Disease,Organismal Injury and Abnormalities	Colorectal adenocarcinoma	0.000529			160	97	63	ABHD4(+2.61),ACAP2(+2.0),ACTR6(+2.31),AGAP5 (includes others)(+6.19),AGRN(-2.1),ANO9(-2.46),AP3S1(+2.45),API5(+2.18),APIP(+2.25),ARMT1(+2.08),ASAH1(+2.37),ASNSD1(+2.22),ATP2A3(-2.01),ATP6V1E1(+2.08),BEX1(+2.06),C14orf28(+2.65),C21orf91(+2.2),C2orf74(+3.59),CAB39(+2.03),CAPZA2(+2.61),CASK(+2.06),CASP3(+2.24),CBX3(+2.24),CCDC144NL(-3.03),CDC42(+2.01),CDC7(+2.27),CES1(-6.03),CMAS(+2.19),CNTNAP3(-2.9…
Cancer,Organismal Injury and Abnormalities	Development of carcinoma	0.000541		-0.484	254	167	87	ABHD4(+2.61),ACADSB(+2.01),ACAP2(+2.0),ACTR6(+2.31),AGAP5 (includes others)(+6.19),AGRN(-2.1),AHNAK(-2.38),ANO9(-2.46),ANP32E(+2.16),AP1S2(+2.71),AP3S1(+2.45),API5(+2.18),APIP(+2.25),APOBEC3B(-5.52),ARMT1(+2.08),ARSA(-2.03),ASAH1(+2.37),ASNSD1(+2.22),ATP2A3(-2.01),ATP6V1E1(+2.08),BBS10(+2.26),BCAS2(+2.04),BEX1(+2.06),BTLA(-4.69),C14orf28(+2.65),C21orf91(+2.2),C2orf74(+3.59),CAB39(+2.03),CAPZA2(+2…
Cancer,Organismal Injury and Abnormalities	Tumorigenesis of epithelial neoplasm	0.000546		-0.199	257	168	89	ABHD4(+2.61),ACADSB(+2.01),ACAP2(+2.0),ACTR6(+2.31),AGAP5 (includes others)(+6.19),AGRN(-2.1),AHNAK(-2.38),ANO9(-2.46),ANP32E(+2.16),AP1S2(+2.71),AP3S1(+2.45),API5(+2.18),APIP(+2.25),APOBEC3B(-5.52),ARMT1(+2.08),ARSA(-2.03),ASAH1(+2.37),ASNSD1(+2.22),ATP2A3(-2.01),ATP6V1E1(+2.08),BBS10(+2.26),BCAS2(+2.04),BEX1(+2.06),BTLA(-4.69),C14orf28(+2.65),C21orf91(+2.2),C2orf74(+3.59),CAB39(+2.03),CAPZA2(+2…
Cancer,Hematological Disease,Organismal Injury and Abnormalities	Bone marrow neoplasm	0.000565			78	47	31	AGAP5 (includes others)(+6.19),AHNAK(-2.38),ANO9(-2.46),ATP6V1E1(+2.08),BBS10(+2.26),BMP1(-3.08),BTG2(+2.58),CCNA2(+2.26),CDKN1A(+2.04),CNTNAP3(-2.93),COL6A2(-2.27),CTPS2(+2.09),CYP26A1(-3.6),DDX3X(+2.33),DEK(+2.12),EEF1A1(+2.01),EEF1A2(+2.29),FAT3(-2.21),FAT4(-2.71),GALR1(-3.0),GSTM1(+15.32),GSTT2/GSTT2B(-5.81),GYG1(+2.05),HERC2P3(+5.24),HLA-DRB1(+4.77),HMCN1(-2.1),HSPG2(-2.21),IDH1(+2.08),JMJD7…
Cell Death and Survival	Condensation of cells	0.000583			4	4	0	CASP3(+2.24),CKS2(+2.14),EPHA7(+2.05),SET(+2.06)
Protein Synthesis	Initiation of synthesis of protein	0.000602			3	3	0	EIF1AX(+2.63),EIF2S1(+2.04),PPP1R2(+2.07)
Cancer,Hematological Disease,Immunological Disease,Organismal Injury and Abnormalities	Acute leukemia	0.00062			75	47	28	AGAP5 (includes others)(+6.19),AHNAK(-2.38),ANO9(-2.46),BBS10(+2.26),BTG2(+2.58),CCNA2(+2.26),CDKN1A(+2.04),CNTNAP3(-2.93),COL6A2(-2.27),CTPS2(+2.09),CYP26A1(-3.6),DDX3X(+2.33),EEF1A1(+2.01),EEF1A2(+2.29),FAT3(-2.21),FAT4(-2.71),GSTM1(+15.32),GSTT2/GSTT2B(-5.81),GYG1(+2.05),HERC2P3(+5.24),HLA-DRB1(+4.77),HMCN1(-2.1),HSPG2(-2.21),IDH1(+2.08),JMJD7-PLA2G4B(-2.27),KLHL15(+2.31),KLHL4(+2.15),LGALS14(…
Skeletal and Muscular Disorders	Damage of muscle	0.000665		0.788	8	5	3	APIP(+2.25),APLN(-5.54),CASP3(+2.24),CAT(+2.39),CFL2(+2.77),CISD2(+2.08),COL13A1(-2.58),PLEC(-2.22)
Cellular Assembly and Organization,Cellular Function and Maintenance	Organization of cytoskeleton	0.000669		0.24	65	51	14	ACAP2(+2.0),ACP1(+2.13),ADCY6(-2.29),AGRN(-2.1),AHNAK(-2.38),ARL3(+2.15),ARPC3(+2.09),ARPC5(+2.71),ARSA(-2.03),BBS10(+2.26),BTG2(+2.58),CASP3(+2.24),CCNA2(+2.26),CDC42(+2.01),CDKN1A(+2.04),CFAP20(+2.04),CFL2(+2.77),CHMP2B(+2.49),DIAPH2(+2.65),DLGAP5(+2.22),ECT2(+2.08),EEF1A1(+2.01),EPHA7(+2.05),FOPNL(+2.03),GSTM1(+15.32),HMGB1(+2.18),HMMR(+2.34),HSP90AA1(+2.42),HTR7(+2.22),KLHL17(-2.01),LAMA5(-2.…
Cancer,Hematological Disease,Organismal Injury and Abnormalities	Myeloid neoplasm	0.000679			78	47	31	AGAP5 (includes others)(+6.19),AHNAK(-2.38),ANO9(-2.46),ATP6V1E1(+2.08),BBS10(+2.26),BMP1(-3.08),BTG2(+2.58),CCNA2(+2.26),CDKN1A(+2.04),CNTNAP3(-2.93),COL6A2(-2.27),CTPS2(+2.09),CYP26A1(-3.6),DDX3X(+2.33),DEK(+2.12),EEF1A1(+2.01),EEF1A2(+2.29),FAT3(-2.21),FAT4(-2.71),GALR1(-3.0),GSTM1(+15.32),GSTT2/GSTT2B(-5.81),GYG1(+2.05),HERC2P3(+5.24),HLA-DRB1(+4.77),HMCN1(-2.1),HSPG2(-2.21),IDH1(+2.08),JMJD7…
Cancer,Hematological Disease,Organismal Injury and Abnormalities	Bone marrow cancer	0.000708			76	47	29	AGAP5 (includes others)(+6.19),AHNAK(-2.38),ANO9(-2.46),ATP6V1E1(+2.08),BBS10(+2.26),BTG2(+2.58),CCNA2(+2.26),CDKN1A(+2.04),CNTNAP3(-2.93),COL6A2(-2.27),CTPS2(+2.09),CYP26A1(-3.6),DDX3X(+2.33),DEK(+2.12),EEF1A1(+2.01),EEF1A2(+2.29),FAT3(-2.21),FAT4(-2.71),GALR1(-3.0),GSTM1(+15.32),GSTT2/GSTT2B(-5.81),GYG1(+2.05),HERC2P3(+5.24),HLA-DRB1(+4.77),HMCN1(-2.1),HSPG2(-2.21),IDH1(+2.08),JMJD7-PLA2G4B(-2.…
Cell Cycle	Delay in M phase of tumor cell lines	0.000708			4	3	1	CDC42(+2.01),ECT2(+2.08),MYH14(-5.92),TOP2A(+2.39)
Cancer,Organismal Injury and Abnormalities,Reproductive System Disease	Uterine cancer	0.00073			124	78	46	ACADSB(+2.01),AGAP5 (includes others)(+6.19),AHNAK(-2.38),ANP32E(+2.16),AP1S2(+2.71),APOBEC3B(-5.52),ATP2A3(-2.01),CASK(+2.06),CCNA2(+2.26),CDC7(+2.27),CENPU(+2.09),CES1(-6.03),CFAP20(+2.04),CISD2(+2.08),COL13A1(-2.58),CPZ(-2.27),CTNNAL1(+2.02),DIAPH2(+2.65),DNAJA2(+2.1),DPM1(+2.03),ECT2(+2.08),EEA1(+2.05),EEF1A2(+2.29),EIF1AX(+2.63),EIF2S1(+2.04),EPHA7(+2.05),FAM171B(+2.88),FAM189A2(-2.13),FAM72…
Cancer,Endocrine System Disorders,Organismal Injury and Abnormalities	Endocrine carcinoma	0.000738			292	189	103	ACADSB(+2.01),ACAP2(+2.0),ACP1(+2.13),ACTR6(+2.31),ADCY6(-2.29),AGAP5 (includes others)(+6.19),AGRN(-2.1),AHNAK(-2.38),AMZ2(+2.13),ANO9(-2.46),AP3S1(+2.45),APIP(+2.25),APOBEC3B(-5.52),APOO(+2.27),ARMT1(+2.08),ARSA(-2.03),ASAH1(+2.37),ATF1(+2.23),ATP2A3(-2.01),ATP6V1E1(+2.08),BCAS2(+2.04),BMP1(-3.08),BTBD10(+2.09),BTG2(+2.58),C1D(+2.37),C21orf91(+2.2),C8orf59(+2.08),CAB39(+2.03),CAPZA2(+2.61),CASK…
Cancer,Organismal Injury and Abnormalities	Embryonal tumor	0.00074			20	13	7	BTG2(+2.58),CDKN1A(+2.04),DDX3X(+2.33),GMNN(+2.08),H3F3A/H3F3B(+2.32),HSP90AA1(+2.42),HSPG2(-2.21),IDH1(+2.08),IFITM2(+3.71),LGALS3BP(-2.31),MUC16(-3.42),MUC6(-3.44),NANOG(+2.17),NAP1L2(+2.25),NRAS(+2.09),PIGQ(-2.01),RPS4Y1(-92.79),TIE1(-3.44),TOP2A(+2.39),ZFX(+2.12)
Cancer,Endocrine System Disorders,Organismal Injury and Abnormalities	Thyroid carcinoma	0.000767			291	188	103	ACADSB(+2.01),ACAP2(+2.0),ACP1(+2.13),ACTR6(+2.31),ADCY6(-2.29),AGAP5 (includes others)(+6.19),AGRN(-2.1),AHNAK(-2.38),AMZ2(+2.13),ANO9(-2.46),AP3S1(+2.45),APIP(+2.25),APOBEC3B(-5.52),APOO(+2.27),ARMT1(+2.08),ARSA(-2.03),ASAH1(+2.37),ATF1(+2.23),ATP2A3(-2.01),ATP6V1E1(+2.08),BCAS2(+2.04),BMP1(-3.08),BTBD10(+2.09),BTG2(+2.58),C1D(+2.37),C21orf91(+2.2),C8orf59(+2.08),CAB39(+2.03),CAPZA2(+2.61),CASK…
Cell Morphology,Cellular Assembly and Organization,Cellular Function and Maintenance	Formation of cellular protrusions	0.000776		0.133	46	35	11	ACAP2(+2.0),ACP1(+2.13),AGRN(-2.1),AHNAK(-2.38),ARL3(+2.15),ARPC3(+2.09),BBS10(+2.26),BTG2(+2.58),CASP3(+2.24),CDC42(+2.01),CDKN1A(+2.04),CFAP20(+2.04),CHMP2B(+2.49),DIAPH2(+2.65),EEF1A1(+2.01),EPHA7(+2.05),FOPNL(+2.03),HMGB1(+2.18),HSP90AA1(+2.42),HTR7(+2.22),LAMA5(-2.15),LRP1(-2.02),LYPLA1(+2.03),MYO7A(-2.2),NANOG(+2.17),NDN(+2.23),NTS(+3.03),PAK3(+2.63),PI4K2B(+2.02),PLEC(-2.22),PRKY(-99.61),R…
Gastrointestinal Disease,Organismal Injury and Abnormalities	Colorectal disorder	0.000786		0.456	191	121	70	ABHD4(+2.61),ACAP2(+2.0),ACTR6(+2.31),AGAP5 (includes others)(+6.19),AGRN(-2.1),AHNAK(-2.38),ANO9(-2.46),AP3S1(+2.45),API5(+2.18),APIP(+2.25),ARMT1(+2.08),ASAH1(+2.37),ASNSD1(+2.22),ATP2A3(-2.01),ATP6V1E1(+2.08),BEX1(+2.06),C14orf28(+2.65),C21orf91(+2.2),C2orf74(+3.59),CAB39(+2.03),CAPZA2(+2.61),CASK(+2.06),CASP3(+2.24),CAT(+2.39),CBX3(+2.24),CCDC144NL(-3.03),CCNA2(+2.26),CCT4(+2.13),CDC42(+2.01)…
Cancer,Organismal Injury and Abnormalities,Reproductive System Disease	Mammary tumor	0.000811		1.067	98	70	28	ABHD10(+2.2),ADCY6(-2.29),APOBEC3B(-5.52),ARMT1(+2.08),ATP5F1C(+2.23),BEX1(+2.06),BMP1(-3.08),BTG2(+2.58),CAPZA2(+2.61),CASK(+2.06),CASP3(+2.24),CAT(+2.39),CBX3(+2.24),CCNA2(+2.26),CDC7(+2.27),CDKN1A(+2.04),CENPU(+2.09),CES1(-6.03),CISD2(+2.08),CMAS(+2.19),CRB2(-2.25),CTNNAL1(+2.02),CYP26A1(-3.6),DND1(-6.7),EIF1AX(+2.63),FAM72C/FAM72D(+2.08),FAT3(-2.21),GLO1(+2.45),GMNN(+2.08),GSTM1(+15.32),GSTM5…
Cellular Movement	Migration of connective tissue cells	0.000812		0.981	13	10	3	CCNA2(+2.26),CDC42(+2.01),CDKN1A(+2.04),EEF1A2(+2.29),HMGB1(+2.18),LRP1(-2.02),MAP3K8(+2.85),PAK3(+2.63),PLEC(-2.22),RAPGEF3(-2.09),RND3(+2.02),SLC8A1(+2.17),SPP1(+2.23)
DNA Replication, Recombination, and Repair	DNA damage	0.000817		-0.28	15	14	1	CASP3(+2.24),CAT(+2.39),CDKN1A(+2.04),GMNN(+2.08),HLA-DRB1(+4.77),IDH1(+2.08),LRP1(-2.02),NANOG(+2.17),NRAS(+2.09),PCNA(+2.06),RRM2B(+2.75),SNCA(+2.41),TOP2A(+2.39),USP9X(+2.45),YWHAE(+2.04)
Cancer,Hematological Disease,Immunological Disease,Organismal Injury and Abnormalities	Myeloid leukemia	0.000834			71	43	28	AGAP5 (includes others)(+6.19),AHNAK(-2.38),ANO9(-2.46),BBS10(+2.26),BTG2(+2.58),CCNA2(+2.26),CDKN1A(+2.04),CNTNAP3(-2.93),COL6A2(-2.27),CTPS2(+2.09),CYP26A1(-3.6),DDX3X(+2.33),DEK(+2.12),EEF1A1(+2.01),EEF1A2(+2.29),FAT3(-2.21),FAT4(-2.71),GSTM1(+15.32),GSTT2/GSTT2B(-5.81),GYG1(+2.05),HERC2P3(+5.24),HLA-DRB1(+4.77),HMCN1(-2.1),HSPG2(-2.21),IDH1(+2.08),JMJD7-PLA2G4B(-2.27),KLHL15(+2.31),LGALS14(+3…
Cell-To-Cell Signaling and Interaction,Cellular Assembly and Organization,Nervous System Development and Function,Tissue Morphology	Density of excitatory synapses	0.000847			3	3	0	CHMP2B(+2.49),SLITRK2(+4.07),SLITRK4(+2.21)
Cancer,Gastrointestinal Disease,Organismal Injury and Abnormalities	Colorectal tumor	0.000851			186	118	68	ABHD4(+2.61),ACAP2(+2.0),ACTR6(+2.31),AGAP5 (includes others)(+6.19),AGRN(-2.1),ANO9(-2.46),AP3S1(+2.45),API5(+2.18),APIP(+2.25),ARMT1(+2.08),ASAH1(+2.37),ASNSD1(+2.22),ATP2A3(-2.01),ATP6V1E1(+2.08),BEX1(+2.06),C14orf28(+2.65),C21orf91(+2.2),C2orf74(+3.59),CAB39(+2.03),CAPZA2(+2.61),CASK(+2.06),CASP3(+2.24),CAT(+2.39),CBX3(+2.24),CCDC144NL(-3.03),CCNA2(+2.26),CCT4(+2.13),CDC42(+2.01),CDC7(+2.27),…
Cell Cycle,Cellular Assembly and Organization,DNA Replication, Recombination, and Repair	Segregation of chromosomes	0.000868		-1.381	10	10	0	CCNA2(+2.26),CDC42(+2.01),CDKN1A(+2.04),DDX3X(+2.33),ECT2(+2.08),HMMR(+2.34),NEK2(+2.15),NUF2(+2.2),RAD21(+2.23),TOP2A(+2.39)
Cancer,Gastrointestinal Disease,Organismal Injury and Abnormalities	Colorectal cancer	0.000904			183	117	66	ABHD4(+2.61),ACAP2(+2.0),ACTR6(+2.31),AGAP5 (includes others)(+6.19),AGRN(-2.1),ANO9(-2.46),AP3S1(+2.45),API5(+2.18),APIP(+2.25),ARMT1(+2.08),ASAH1(+2.37),ASNSD1(+2.22),ATP2A3(-2.01),ATP6V1E1(+2.08),BEX1(+2.06),C14orf28(+2.65),C21orf91(+2.2),C2orf74(+3.59),CAB39(+2.03),CAPZA2(+2.61),CASK(+2.06),CASP3(+2.24),CAT(+2.39),CBX3(+2.24),CCDC144NL(-3.03),CCNA2(+2.26),CCT4(+2.13),CDC42(+2.01),CDC7(+2.27),…
Protein Synthesis	Elongation of protein	0.000904			9	9	0	EEF1A1(+2.01),EEF1A2(+2.29),MRPL13(+2.45),MRPL22(+2.36),MRPL39(+2.28),MRPL47(+2.2),MRPL50(+2.08),MRPS35(+2.19),RPS6(+2.24)
Cancer,Neurological Disease,Organismal Injury and Abnormalities	Medulloblastoma	0.000912			12	10	2	BTG2(+2.58),DDX3X(+2.33),H3F3A/H3F3B(+2.32),HSP90AA1(+2.42),HSPG2(-2.21),IDH1(+2.08),MUC16(-3.42),NANOG(+2.17),NAP1L2(+2.25),NRAS(+2.09),TOP2A(+2.39),ZFX(+2.12)
Cancer,Organismal Injury and Abnormalities,Reproductive System Disease	Uterine tumor	0.000941			128	81	47	ACADSB(+2.01),AGAP5 (includes others)(+6.19),AHNAK(-2.38),ANP32E(+2.16),AP1S2(+2.71),APOBEC3B(-5.52),ATP2A3(-2.01),CASK(+2.06),CCNA2(+2.26),CDC7(+2.27),CENPU(+2.09),CES1(-6.03),CFAP20(+2.04),CISD2(+2.08),COL13A1(-2.58),CPZ(-2.27),CTNNAL1(+2.02),DIAPH2(+2.65),DNAJA2(+2.1),DPM1(+2.03),ECT2(+2.08),EEA1(+2.05),EEF1A2(+2.29),EIF1AX(+2.63),EIF2S1(+2.04),EPHA7(+2.05),FAM171B(+2.88),FAM189A2(-2.13),FAM72…
Infectious Diseases,Inflammatory Disease,Organismal Injury and Abnormalities,Respiratory Disease	Severe acute respiratory syndrome	0.000957			9	5	4	CLC(+16.1),EIF1AY(-22.62),GSTO1(+2.12),GYG1(+2.05),HIST1H1C(+2.21),IER3(+2.34),KDM5D(-114.24),RPS4Y1(-92.79),TCIRG1(-2.13)
Cancer,Organismal Injury and Abnormalities	Stage I epithelial cancer	0.000993			8	7	1	EEF1A1(+2.01),HSP90AA1(+2.42),MUC16(-3.42),RPL7(+2.15),RPS6(+2.24),SPP1(+2.23),TMSB10/TMSB4X(+2.97),TOP2A(+2.39)
Cancer,Organismal Injury and Abnormalities,Reproductive System Disease	Dysgerminoma	0.00115			3	3	0	HSP90AA1(+2.42),SET(+2.06),TOP2A(+2.39)
Cancer,Organismal Injury and Abnormalities	Carcinomatosis	0.00115			3	2	1	HSP90AA1(+2.42),LRP1(-2.02),TOP2A(+2.39)
Cancer,Hematological Disease,Immunological Disease,Organismal Injury and Abnormalities	Acute myeloid leukemia	0.00115			69	42	27	AGAP5 (includes others)(+6.19),AHNAK(-2.38),ANO9(-2.46),BBS10(+2.26),BTG2(+2.58),CCNA2(+2.26),CDKN1A(+2.04),CNTNAP3(-2.93),COL6A2(-2.27),CTPS2(+2.09),CYP26A1(-3.6),DDX3X(+2.33),EEF1A1(+2.01),EEF1A2(+2.29),FAT3(-2.21),FAT4(-2.71),GSTM1(+15.32),GSTT2/GSTT2B(-5.81),GYG1(+2.05),HERC2P3(+5.24),HLA-DRB1(+4.77),HMCN1(-2.1),HSPG2(-2.21),IDH1(+2.08),JMJD7-PLA2G4B(-2.27),KLHL15(+2.31),LGALS14(+3.54),LRRC37…
Cell Cycle,Reproductive System Development and Function	Metaphase I of germ cells	0.00117			2	2	0	CKS2(+2.14),ECT2(+2.08)
Cellular Assembly and Organization	Accumulation of actin stress fibers	0.00117			2	1	1	HMGB1(+2.18),PLEC(-2.22)
Organ Morphology,Tissue Development	Regeneration of myocardium	0.00117			2	2	0	CCNA2(+2.26),HMGB1(+2.18)
Cellular Assembly and Organization	Association of kinetochores	0.00117			2	2	0	NEK2(+2.15),RAD21(+2.23)
Cancer,Neurological Disease,Organismal Injury and Abnormalities	Oligoastrocytoma in brainstem	0.00117			2	2	0	H3F3A/H3F3B(+2.32),IDH1(+2.08)
Cancer,Neurological Disease,Organismal Injury and Abnormalities	Ganglioglioma in cerebellum	0.00117			2	2	0	H3F3A/H3F3B(+2.32),IDH1(+2.08)
Cell-To-Cell Signaling and Interaction,Cellular Assembly and Organization	Accumulation of focal adhesions	0.00117			2	0	2	LRP1(-2.02),PLEC(-2.22)
Cell Morphology,Cellular Function and Maintenance	Autophagy of mitochondria	0.00127			5	5	0	ADH5(+2.1),CISD2(+2.08),FUNDC1(+2.53),SNCA(+2.41),UBB(+2.55)
Organismal Injury and Abnormalities,Reproductive System Disease	Abnormal growth in endometrium	0.00129			116	71	45	ACADSB(+2.01),AGAP5 (includes others)(+6.19),AHNAK(-2.38),ANO9(-2.46),ANP32E(+2.16),AP1S2(+2.71),ATP2A3(-2.01),CASK(+2.06),CCNA2(+2.26),CDC7(+2.27),CENPU(+2.09),CES1(-6.03),CFAP20(+2.04),CISD2(+2.08),COL13A1(-2.58),CPZ(-2.27),CTNNAL1(+2.02),DIAPH2(+2.65),DNAJA2(+2.1),DPM1(+2.03),ECT2(+2.08),EEA1(+2.05),EEF1A2(+2.29),EIF1AX(+2.63),EIF2S1(+2.04),EPHA7(+2.05),FAM171B(+2.88),FAM189A2(-2.13),FAM72C/FA…
Cell Death and Survival,Organismal Injury and Abnormalities,Renal and Urological Disease	Apoptosis of kidney cell lines	0.00131		1.853	15	14	1	API5(+2.18),CASP3(+2.24),CAT(+2.39),CDKN1A(+2.04),CHMP5(+2.06),EEF1A1(+2.01),GMFB(+2.3),IER3(+2.34),MAP3K8(+2.85),PMAIP1(+3.38),RAD21(+2.23),SNCA(+2.41),SPP1(+2.23),STK26(+2.74),STRA6(-2.49)
Cancer,Organismal Injury and Abnormalities	Neck neoplasm	0.00133			293	190	103	ACADSB(+2.01),ACAP2(+2.0),ACP1(+2.13),ACTR6(+2.31),ADCY6(-2.29),AGAP5 (includes others)(+6.19),AGRN(-2.1),AHNAK(-2.38),AMZ2(+2.13),ANO9(-2.46),AP3S1(+2.45),APIP(+2.25),APOBEC3B(-5.52),APOO(+2.27),ARMT1(+2.08),ARSA(-2.03),ASAH1(+2.37),ATF1(+2.23),ATP2A3(-2.01),ATP6V1E1(+2.08),BCAS2(+2.04),BMP1(-3.08),BTBD10(+2.09),BTG2(+2.58),C1D(+2.37),C21orf91(+2.2),C8orf59(+2.08),CAB39(+2.03),CAPZA2(+2.61),CASK…
Cellular Assembly and Organization,Cellular Function and Maintenance	Organization of cytoplasm	0.00135		0.24	69	55	14	ACAP2(+2.0),ACP1(+2.13),ADCY6(-2.29),AGRN(-2.1),AHNAK(-2.38),ARL3(+2.15),ARPC3(+2.09),ARPC5(+2.71),ARSA(-2.03),BBS10(+2.26),BTG2(+2.58),CASP3(+2.24),CCNA2(+2.26),CDC42(+2.01),CDKN1A(+2.04),CFAP20(+2.04),CFL2(+2.77),CHMP2B(+2.49),CHMP5(+2.06),DIAPH2(+2.65),DLGAP5(+2.22),ECT2(+2.08),EEF1A1(+2.01),EPHA7(+2.05),FOPNL(+2.03),GOLPH3L(+2.1),GSTM1(+15.32),HMGB1(+2.18),HMMR(+2.34),HSP90AA1(+2.42),HTR7(+2.…
Organismal Injury and Abnormalities,Reproductive System Disease	Abnormality of endometrium	0.00138			116	71	45	ACADSB(+2.01),AGAP5 (includes others)(+6.19),AHNAK(-2.38),ANO9(-2.46),ANP32E(+2.16),AP1S2(+2.71),ATP2A3(-2.01),CASK(+2.06),CCNA2(+2.26),CDC7(+2.27),CENPU(+2.09),CES1(-6.03),CFAP20(+2.04),CISD2(+2.08),COL13A1(-2.58),CPZ(-2.27),CTNNAL1(+2.02),DIAPH2(+2.65),DNAJA2(+2.1),DPM1(+2.03),ECT2(+2.08),EEA1(+2.05),EEF1A2(+2.29),EIF1AX(+2.63),EIF2S1(+2.04),EPHA7(+2.05),FAM171B(+2.88),FAM189A2(-2.13),FAM72C/FA…
Cancer,Hematological Disease,Organismal Injury and Abnormalities	Malignant myeloid neoplasm	0.00139			74	46	28	AGAP5 (includes others)(+6.19),AHNAK(-2.38),ANO9(-2.46),ATP6V1E1(+2.08),BBS10(+2.26),BTG2(+2.58),CCNA2(+2.26),CDKN1A(+2.04),CNTNAP3(-2.93),COL6A2(-2.27),CTPS2(+2.09),CYP26A1(-3.6),DDX3X(+2.33),EEF1A1(+2.01),EEF1A2(+2.29),FAT3(-2.21),FAT4(-2.71),GALR1(-3.0),GSTM1(+15.32),GSTT2/GSTT2B(-5.81),GYG1(+2.05),HERC2P3(+5.24),HLA-DRB1(+4.77),HMCN1(-2.1),HSPG2(-2.21),IDH1(+2.08),JMJD7-PLA2G4B(-2.27),KLHL15(…
Cancer,Organismal Injury and Abnormalities,Reproductive System Disease	Breast cancer	0.00141			92	64	28	ABHD10(+2.2),ADCY6(-2.29),APOBEC3B(-5.52),ARMT1(+2.08),ATP5F1C(+2.23),BEX1(+2.06),BMP1(-3.08),BTG2(+2.58),CAPZA2(+2.61),CASK(+2.06),CASP3(+2.24),CAT(+2.39),CBX3(+2.24),CDC7(+2.27),CDKN1A(+2.04),CENPU(+2.09),CES1(-6.03),CMAS(+2.19),CRB2(-2.25),CTNNAL1(+2.02),CYP26A1(-3.6),DND1(-6.7),EIF1AX(+2.63),FAM72C/FAM72D(+2.08),FAT3(-2.21),GLO1(+2.45),GSTM1(+15.32),GSTM5(-4.28),GSTO1(+2.12),H3F3A/H3F3B(+2.32…
Cellular Assembly and Organization	Organization of cellular membrane	0.00144			16	12	4	AGRN(-2.1),ARPC3(+2.09),ARPC5(+2.71),FAT4(-2.71),IQSEC3(-2.8),MYO7A(-2.2),PAK3(+2.63),RAB39B(+2.45),RAB8B(+2.1),REPS2(+2.12),SLITRK2(+4.07),SLITRK4(+2.21),SNCA(+2.41),UBB(+2.55),VAMP7(+2.1),YWHAE(+2.04)
Cancer,Organismal Injury and Abnormalities	Cancer of secretory structure	0.00147			319	211	108	ACADSB(+2.01),ACAP2(+2.0),ACP1(+2.13),ACTR6(+2.31),ADCY6(-2.29),AGAP5 (includes others)(+6.19),AGRN(-2.1),AHNAK(-2.38),AMZ2(+2.13),ANO9(-2.46),ANP32E(+2.16),AP3S1(+2.45),API5(+2.18),APIP(+2.25),APOBEC3B(-5.52),APOO(+2.27),ARMT1(+2.08),ARSA(-2.03),ASAH1(+2.37),ATF1(+2.23),ATP2A3(-2.01),ATP6V1E1(+2.08),BBS10(+2.26),BCAS2(+2.04),BEX1(+2.06),BMP1(-3.08),BTBD10(+2.09),BTG2(+2.58),BTLA(-4.69),C1D(+2.37…
Drug Metabolism	Catabolism of xenobiotic	0.00151			3	2	1	GSTM1(+15.32),GSTM5(-4.28),GSTO1(+2.12)
Cancer,Endocrine System Disorders,Organismal Injury and Abnormalities	Nonpituitary endocrine tumor	0.00168			292	189	103	ACADSB(+2.01),ACAP2(+2.0),ACP1(+2.13),ACTR6(+2.31),ADCY6(-2.29),AGAP5 (includes others)(+6.19),AGRN(-2.1),AHNAK(-2.38),AMZ2(+2.13),ANO9(-2.46),AP3S1(+2.45),APIP(+2.25),APOBEC3B(-5.52),APOO(+2.27),ARMT1(+2.08),ARSA(-2.03),ASAH1(+2.37),ATF1(+2.23),ATP2A3(-2.01),ATP6V1E1(+2.08),BCAS2(+2.04),BMP1(-3.08),BTBD10(+2.09),BTG2(+2.58),C1D(+2.37),C21orf91(+2.2),C8orf59(+2.08),CAB39(+2.03),CAPZA2(+2.61),CASK…
Cell Death and Survival,Organismal Injury and Abnormalities,Renal and Urological Disease	Cell death of kidney cell lines	0.0017		1.981	18	15	3	API5(+2.18),APOBEC3B(-5.52),CASP3(+2.24),CAT(+2.39),CDC42(+2.01),CDKN1A(+2.04),CHMP5(+2.06),EEF1A1(+2.01),GMFB(+2.3),GSTM5(-4.28),IER3(+2.34),MAP3K8(+2.85),PMAIP1(+3.38),RAD21(+2.23),SNCA(+2.41),SPP1(+2.23),STK26(+2.74),STRA6(-2.49)
Neurological Disease	Movement Disorders	0.0017	Increased	2.022	51	41	10	ACP1(+2.13),AGRN(-2.1),AP1S2(+2.71),ARL3(+2.15),ARSA(-2.03),ASAH1(+2.37),ATP5F1C(+2.23),ATP6V1E1(+2.08),CAB39(+2.03),CASP3(+2.24),CHCHD2(+61.36),COL13A1(-2.58),EEF1A1(+2.01),EEF1A2(+2.29),GALNT3(+2.54),H3F3A/H3F3B(+2.32),HSP90AA1(+2.42),HTR7(+2.22),IER3(+2.34),IMPA1(+2.19),KCNC3(-2.26),LRP1(-2.02),MDH1(+2.05),MLF1(+2.28),MT1X(+2.46),MYO7A(-2.2),NALCN(-5.98),NDUFB5(+2.29),NDUFB6(+2.03),NNAT(-3.93)…
Connective Tissue Disorders,Organismal Injury and Abnormalities,Skeletal and Muscular Disorders	Bone lesion	0.00182			16	9	7	ACP1(+2.13),BMP1(-3.08),CAT(+2.39),H3F3A/H3F3B(+2.32),HMGB1(+2.18),HSP90AA1(+2.42),IDH1(+2.08),MUC6(-3.44),NRAS(+2.09),RMRP(-2.42),TIE1(-3.44),TMEM38B(+2.51),TOP2A(+2.39),ZACN(-4.05),ZNF626(-2.1),ZNF737(-3.14)
Cancer,Endocrine System Disorders,Organismal Injury and Abnormalities	Endocrine gland tumor	0.0019			293	190	103	ACADSB(+2.01),ACAP2(+2.0),ACP1(+2.13),ACTR6(+2.31),ADCY6(-2.29),AGAP5 (includes others)(+6.19),AGRN(-2.1),AHNAK(-2.38),AMZ2(+2.13),ANO9(-2.46),AP3S1(+2.45),APIP(+2.25),APOBEC3B(-5.52),APOO(+2.27),ARMT1(+2.08),ARSA(-2.03),ASAH1(+2.37),ATF1(+2.23),ATP2A3(-2.01),ATP6V1E1(+2.08),BCAS2(+2.04),BMP1(-3.08),BTBD10(+2.09),BTG2(+2.58),C1D(+2.37),C21orf91(+2.2),C8orf59(+2.08),CAB39(+2.03),CAPZA2(+2.61),CASK…
Cardiovascular Disease	Spontaneous hypertension	0.00193			3	0	3	APLN(-5.54),ATP2A3(-2.01),GSTM5(-4.28)
Cancer,Organismal Injury and Abnormalities,Reproductive System Disease	Endometrial cancer	0.00198			114	71	43	ACADSB(+2.01),AGAP5 (includes others)(+6.19),AHNAK(-2.38),ANP32E(+2.16),AP1S2(+2.71),ATP2A3(-2.01),CASK(+2.06),CCNA2(+2.26),CDC7(+2.27),CENPU(+2.09),CES1(-6.03),CFAP20(+2.04),CISD2(+2.08),COL13A1(-2.58),CPZ(-2.27),CTNNAL1(+2.02),DIAPH2(+2.65),DNAJA2(+2.1),DPM1(+2.03),ECT2(+2.08),EEA1(+2.05),EEF1A2(+2.29),EIF1AX(+2.63),EIF2S1(+2.04),EPHA7(+2.05),FAM171B(+2.88),FAM189A2(-2.13),FAM72C/FAM72D(+2.08),…
Developmental Disorder,Hereditary Disorder,Neurological Disease,Organismal Injury and Abnormalities	Nonsyndromic familial mental retardation	0.00213			7	7	0	CCNA2(+2.26),DDX3X(+2.33),KLHL15(+2.31),PAK3(+2.63),PDHX(+2.25),RAB39B(+2.45),USP9X(+2.45)
Cell Death and Survival,Organismal Injury and Abnormalities	Apoptosis of keratinocytes	0.00213		-0.726	7	6	1	CASP3(+2.24),CAT(+2.39),CDKN1A(+2.04),CLIC4(+2.03),NQO2(+2.42),PKP3(-2.14),RND3(+2.02)
Cancer,Organismal Injury and Abnormalities,Reproductive System Disease	Stage II-III breast cancer	0.00214			8	8	0	CAPZA2(+2.61),CBX3(+2.24),HSP90AA1(+2.42),LYPLA1(+2.03),PCNA(+2.06),RND3(+2.02),TMEM106C(+2.2),TOP2A(+2.39)
Neurological Disease	Progressive motor neuropathy	0.00222			28	27	1	AP1S2(+2.71),ATP6V1E1(+2.08),CASP3(+2.24),CDKN1A(+2.04),CHCHD2(+61.36),CHMP2B(+2.49),EEF1A1(+2.01),GALNT3(+2.54),GEMIN2(+2.06),H3F3A/H3F3B(+2.32),HLA-DRB1(+4.77),KCNC3(-2.26),MDH1(+2.05),MLF1(+2.28),NQO2(+2.42),PCNA(+2.06),PSMC1(+2.18),RAB39B(+2.45),RPL17(+2.13),RPS3A(+2.8),RPS4X(+2.34),RPS6(+2.24),RRM2B(+2.75),SELENOF(+2.15),SNCA(+2.41),SPP1(+2.23),TOP2A(+2.39),UBB(+2.55)
Cancer,Organismal Injury and Abnormalities,Reproductive System Disease	Stage I-III mammary tumor	0.00226			8	8	0	CAPZA2(+2.61),CBX3(+2.24),HSP90AA1(+2.42),LYPLA1(+2.03),PCNA(+2.06),RND3(+2.02),TMEM106C(+2.2),TOP2A(+2.39)
Cell-To-Cell Signaling and Interaction,Cellular Assembly and Organization,Cellular Function and Maintenance,Tissue Development	Organization of synapse	0.00227			7	5	2	AGRN(-2.1),IQSEC3(-2.8),PAK3(+2.63),RAB39B(+2.45),SLITRK2(+4.07),SLITRK4(+2.21),SNCA(+2.41)
Cellular Assembly and Organization,DNA Replication, Recombination, and Repair	Alignment of sister chromatids	0.00231			2	2	0	RAD21(+2.23),TOP2A(+2.39)
Cell Cycle,DNA Replication, Recombination, and Repair	Endoreduplication of chromosomes	0.00231			2	2	0	CDKN1A(+2.04),NRAS(+2.09)
Carbohydrate Metabolism	Quantity of fructose-1,6-diphosphate	0.00231			2	1	1	GGT1(-2.49),NRAS(+2.09)
Cellular Development,Cellular Growth and Proliferation,Hematological System Development and Function,Hematopoiesis,Tissue Development	Differentiation of LSK cells	0.00231			2	2	0	NRAS(+2.09),WASHC1(+3.65)
Cardiovascular System Development and Function,Organismal Development,Tissue Morphology	Vasodilation of mesenteric resistance artery	0.00231			2	1	1	RGS2(+2.69),TRPV1(-2.3)
Cellular Assembly and Organization	Production of exosomes	0.00231			2	1	1	PLEC(-2.22),SDCBP(+2.06)
Cancer,Endocrine System Disorders,Organismal Injury and Abnormalities,Reproductive System Disease	Serous ovarian adenocarcinoma	0.00236			14	10	4	CDKN1A(+2.04),COL6A2(-2.27),CTNNAL1(+2.02),GSTM5(-4.28),HIST1H1C(+2.21),HSP90AA1(+2.42),IFITM2(+3.71),MUC16(-3.42),NRAS(+2.09),RAD21(+2.23),SPP1(+2.23),TOP2A(+2.39),UPK3B(-3.01),USP9X(+2.45)
Cellular Compromise,Inflammatory Response	Degranulation of phagocytes	0.00238			24	19	5	ADA2(+2.34),ARPC5(+2.71),ARSA(-2.03),ASAH1(+2.37),CAB39(+2.03),CAT(+2.39),DDX3X(+2.33),EEF1A1(+2.01),GYG1(+2.05),HMGB1(+2.18),HSP90AA1(+2.42),IDH1(+2.08),MOSPD2(+2.12),NRAS(+2.09),NTS(+3.03),PSMA2(+2.13),PSMC2(+2.43),QPCT(-2.91),SCAMP1(+2.06),SDCBP(+2.06),SLC15A4(-2.01),TACR1(-2.85),TCIRG1(-2.13),VAMP7(+2.1)
Cell Death and Survival	Cell death of melanoma cell lines	0.00241		-0.677	15	14	1	API5(+2.18),ATF1(+2.23),CASP3(+2.24),CDKN1A(+2.04),DDX3X(+2.33),DEK(+2.12),GSTM1(+15.32),LAMA5(-2.15),NRAS(+2.09),PCNA(+2.06),PMAIP1(+3.38),RAD21(+2.23),SAT1(+2.13),SPP1(+2.23),UBA3(+2.05)
Cardiovascular System Development and Function,Organismal Development,Tissue Morphology	Vasodilation of mesenteric artery	0.00242			3	2	1	CAT(+2.39),RGS2(+2.69),TRPV1(-2.3)
Cell Cycle	Prometaphase of cervical cancer cell lines	0.00242			3	3	0	CDC42(+2.01),ECT2(+2.08),NUF2(+2.2)
Cancer,Organismal Injury and Abnormalities,Reproductive System Disease	TNM stage III breast cancer	0.0025			6	6	0	CAPZA2(+2.61),CBX3(+2.24),LYPLA1(+2.03),PCNA(+2.06),RND3(+2.02),TMEM106C(+2.2)
Cancer,Organismal Injury and Abnormalities	Liquid tumor	0.00257			89	56	33	AGAP5 (includes others)(+6.19),AHNAK(-2.38),ANO9(-2.46),ATP6V1E1(+2.08),BBS10(+2.26),BMP1(-3.08),BTG2(+2.58),CCNA2(+2.26),CDKN1A(+2.04),CNTNAP3(-2.93),COL6A2(-2.27),CTPS2(+2.09),CYP26A1(-3.6),DDX3X(+2.33),DEK(+2.12),EEF1A1(+2.01),EEF1A2(+2.29),FAT3(-2.21),FAT4(-2.71),GALR1(-3.0),GSTM1(+15.32),GSTT2/GSTT2B(-5.81),GYG1(+2.05),HERC2P3(+5.24),HLA-DRB1(+4.77),HMCN1(-2.1),HSP90AA1(+2.42),HSPG2(-2.21),I…
Cell Cycle	Mitosis of tumor cell lines	0.00263	Decreased	-2	10	9	1	CCT4(+2.13),CDC7(+2.27),CDKN1A(+2.04),DLGAP5(+2.22),NEK2(+2.15),NUF2(+2.2),PCDH11Y(-28.76),RAD21(+2.23),TOP2A(+2.39),YWHAE(+2.04)
Cell Cycle,Reproductive System Development and Function	Meiosis of female germ cells	0.00269			6	6	0	CKS2(+2.14),DLGAP5(+2.22),ECT2(+2.08),MEIOB(+4.27),PPP1R2(+2.07),TOP2A(+2.39)
Infectious Diseases	Infection of tumor cell lines	0.00273	Increased	3.73	25	23	2	ACADSB(+2.01),ARPC3(+2.09),ARPC5(+2.71),CDC42(+2.01),CHCHD2(+61.36),DDX3X(+2.33),DNAJA2(+2.1),DPM1(+2.03),EEA1(+2.05),GEMIN2(+2.06),H3F3A/H3F3B(+2.32),HMCN2(-2.97),HMGB1(+2.18),IDH1(+2.08),IFITM2(+3.71),MED4(+2.15),MMADHC(+2.23),NIPSNAP2(+2.15),PAK3(+2.63),POLR2K(+2.53),POLR3F(+2.19),RAB8B(+2.1),RGPD4 (includes others)(+75.4),SUCLG2(+2.07),UTY(-146.62)
Cellular Development,Cellular Growth and Proliferation	Cell proliferation of tumor cell lines	0.00274		1.999	75	56	19	AHNAK(-2.38),API5(+2.18),APIP(+2.25),ASAH1(+2.37),BTG2(+2.58),CASP3(+2.24),CAT(+2.39),CCNA2(+2.26),CDC42(+2.01),CDKN1A(+2.04),CISD2(+2.08),CKS2(+2.14),CYP26A1(-3.6),DDX3X(+2.33),DEK(+2.12),DEPDC1(+2.02),DLGAP5(+2.22),ECT2(+2.08),EEF1A1(+2.01),EEF1A2(+2.29),GALR1(-3.0),GGT1(-2.49),GMNN(+2.08),GSTM1(+15.32),HIST1H1C(+2.21),HIST1H1D(+5.26),HMGB1(+2.18),HMMR(+2.34),HSP90AA1(+2.42),IER3(+2.34),INPP5F(…
Infectious Diseases	Infection of cells	0.00276	Increased	4.453	36	32	4	ACADSB(+2.01),APOBEC3B(-5.52),ARPC3(+2.09),ARPC5(+2.71),BMP1(-3.08),BTG2(+2.58),CDC42(+2.01),CHCHD2(+61.36),DDX3X(+2.33),DNAJA2(+2.1),DPM1(+2.03),EEA1(+2.05),GEMIN2(+2.06),H3F3A/H3F3B(+2.32),HMCN2(-2.97),HMGB1(+2.18),HMGCS1(+2.46),IDH1(+2.08),IFITM2(+3.71),LIN7C(+2.3),MED4(+2.15),MMADHC(+2.23),MT1X(+2.46),NIPSNAP2(+2.15),PAK3(+2.63),POLR2K(+2.53),POLR3F(+2.19),PSMA1(+2.33),PSMA2(+2.13),RAB8B(+2.1…
Carbohydrate Metabolism,Lipid Metabolism,Small Molecule Biochemistry	Synthesis of phosphatidylinositol	0.00278			9	7	2	CDC42(+2.01),DPM1(+2.03),EEF1A1(+2.01),IMPA1(+2.19),INPP5F(-3.96),PI4K2B(+2.02),PIGQ(-2.01),PLEKHA2(+2.06),PYURF(+4.26)
Developmental Disorder,Embryonic Development,Organismal Development,Tissue Morphology	Lack of vitelline vessel	0.00284			5	5	0	CDKN1A(+2.04),HIST1H1C(+2.21),HIST1H1D(+5.26),SLC8A1(+2.17),TDGF1(+2.11)
DNA Replication, Recombination, and Repair,Energy Production,Nucleic Acid Metabolism,Small Molecule Biochemistry	Hydrolysis of ATP	0.00284	Increased	2	5	5	0	CCT4(+2.13),CKMT1A/CKMT1B(+2.22),HMGB1(+2.18),PSMC2(+2.43),TOP2A(+2.39)
Cellular Assembly and Organization	Organization of plasma membrane	0.00286			10	6	4	AGRN(-2.1),FAT4(-2.71),IQSEC3(-2.8),MYO7A(-2.2),PAK3(+2.63),RAB39B(+2.45),RAB8B(+2.1),SLITRK2(+4.07),SLITRK4(+2.21),SNCA(+2.41)
Cancer,Organismal Injury and Abnormalities,Reproductive System Disease	Female genital tract serous carcinoma	0.00291			21	17	4	CCNA2(+2.26),CDKN1A(+2.04),COL6A2(-2.27),CTNNAL1(+2.02),EEF1A2(+2.29),GALNT3(+2.54),GSTM5(-4.28),HIST1H1C(+2.21),HMMR(+2.34),HSP90AA1(+2.42),IFITM2(+3.71),MUC16(-3.42),NAP1L3(+4.18),NRAS(+2.09),PMAIP1(+3.38),RAD21(+2.23),RGS2(+2.69),SPP1(+2.23),TOP2A(+2.39),UPK3B(-3.01),USP9X(+2.45)
Cell Death and Survival	Cell viability of tumor cell lines	0.00293	Increased	2.219	44	40	4	ADH5(+2.1),ASAH1(+2.37),ASF1A(+2.14),ATF1(+2.23),BTG2(+2.58),CASK(+2.06),CASP3(+2.24),CAT(+2.39),CBR1(+2.01),CCNA2(+2.26),CDKN1A(+2.04),CES1(-6.03),EIF2S1(+2.04),GSTM1(+15.32),HMGB1(+2.18),IDH1(+2.08),IER3(+2.34),LGALS3BP(-2.31),MUC4(-3.73),NDUFAF4(+2.01),NRAS(+2.09),NUF2(+2.2),PCNA(+2.06),PFDN4(+2.41),PMAIP1(+3.38),POMP(+2.16),PPP2R2B(+2.25),PSMA1(+2.33),PSMA4(+2.0),RAD21(+2.23),RAMAC(+2.24),RHE…
Cellular Movement,Connective Tissue Development and Function	Migration of fibroblasts	0.00297		0.732	10	7	3	CCNA2(+2.26),CDC42(+2.01),CDKN1A(+2.04),LRP1(-2.02),MAP3K8(+2.85),PAK3(+2.63),PLEC(-2.22),RAPGEF3(-2.09),SLC8A1(+2.17),SPP1(+2.23)
DNA Replication, Recombination, and Repair	Mismatch repair of DNA	0.00298			3	3	0	CDKN1A(+2.04),HMGB1(+2.18),PCNA(+2.06)
Cancer,Endocrine System Disorders,Organismal Injury and Abnormalities,Reproductive System Disease	Grade 3 ovarian carcinoma	0.00298			3	2	1	MUC16(-3.42),SPP1(+2.23),TOP2A(+2.39)
Cell Death and Survival,Organismal Injury and Abnormalities	Apoptosis of epithelial cell lines	0.00301		1.078	14	14	0	API5(+2.18),CASP3(+2.24),CDKN1A(+2.04),CHMP5(+2.06),CLIC4(+2.03),EEF1A1(+2.01),IER3(+2.34),MAP3K8(+2.85),NRAS(+2.09),PMAIP1(+3.38),RAD21(+2.23),SNCA(+2.41),SPP1(+2.23),STK26(+2.74)
Cancer,Gastrointestinal Disease,Organismal Injury and Abnormalities	Development of digestive organ tumor	0.00315		-0.218	178	108	70	ABHD4(+2.61),ACAP2(+2.0),ACTR6(+2.31),AGAP5 (includes others)(+6.19),AGRN(-2.1),AHNAK(-2.38),ANO9(-2.46),AP3S1(+2.45),API5(+2.18),APIP(+2.25),ARMT1(+2.08),ARSA(-2.03),ASAH1(+2.37),ASNSD1(+2.22),ATP2A3(-2.01),ATP6V1E1(+2.08),BEX1(+2.06),C14orf28(+2.65),C21orf91(+2.2),C2orf74(+3.59),CAB39(+2.03),CAPZA2(+2.61),CASK(+2.06),CASP3(+2.24),CAT(+2.39),CBX3(+2.24),CCDC144NL(-3.03),CCNA2(+2.26),CDC42(+2.01)…
Cell Death and Survival,Organismal Injury and Abnormalities	Cell death of epithelial cell lines	0.00316		0.976	17	16	1	API5(+2.18),APOBEC3B(-5.52),CASP3(+2.24),CAT(+2.39),CDC42(+2.01),CDKN1A(+2.04),CHMP5(+2.06),CLIC4(+2.03),EEF1A1(+2.01),IER3(+2.34),MAP3K8(+2.85),NRAS(+2.09),PMAIP1(+3.38),RAD21(+2.23),SNCA(+2.41),SPP1(+2.23),STK26(+2.74)
Behavior	Learning	0.00319		-0.146	23	15	8	AP1S2(+2.71),ARSA(-2.03),BTG2(+2.58),CASP3(+2.24),CKMT1A/CKMT1B(+2.22),CNTNAP3(-2.93),GMFB(+2.3),HTR7(+2.22),NDN(+2.23),NLGN4Y(-21.76),NQO2(+2.42),NRAS(+2.09),NTS(+3.03),PAK3(+2.63),PPP1R2(+2.07),QPCT(-2.91),RAPGEF3(-2.09),SEZ6(-2.45),SNCA(+2.41),STRA6(-2.49),TACR1(-2.85),VDAC3(+2.15),VPS26A(+2.54)
Cancer,Connective Tissue Disorders,Organismal Injury and Abnormalities	Connective tissue cancer	0.0033			15	8	7	CAT(+2.39),H3F3A/H3F3B(+2.32),HSP90AA1(+2.42),IDH1(+2.08),IFITM2(+3.71),LGALS3BP(-2.31),MUC6(-3.44),NRAS(+2.09),RPS4Y1(-92.79),SPP1(+2.23),TIE1(-3.44),TOP2A(+2.39),ZACN(-4.05),ZNF626(-2.1),ZNF737(-3.14)
Cellular Movement,Connective Tissue Development and Function	Cell movement of fibroblasts	0.00339		1.347	12	9	3	CCNA2(+2.26),CDC42(+2.01),CDKN1A(+2.04),HMGB1(+2.18),HMMR(+2.34),LRP1(-2.02),MAP3K8(+2.85),PAK3(+2.63),PLEC(-2.22),RAPGEF3(-2.09),SLC8A1(+2.17),SPP1(+2.23)
Cancer,Endocrine System Disorders,Organismal Injury and Abnormalities,Reproductive System Disease	Advanced ovarian carcinoma	0.00348			9	5	4	CTNNAL1(+2.02),GSTM5(-4.28),HSP90AA1(+2.42),IFITM2(+3.71),MUC16(-3.42),SLC12A7(-2.07),SPP1(+2.23),TOP2A(+2.39),UPK3B(-3.01)
Cellular Movement	Cell movement of connective tissue cells	0.00349		1.303	14	11	3	CCNA2(+2.26),CDC42(+2.01),CDKN1A(+2.04),EEF1A2(+2.29),HMGB1(+2.18),HMMR(+2.34),LRP1(-2.02),MAP3K8(+2.85),PAK3(+2.63),PLEC(-2.22),RAPGEF3(-2.09),RND3(+2.02),SLC8A1(+2.17),SPP1(+2.23)
Infectious Diseases	Infection of hepatoma cell lines	0.00356		1.673	6	6	0	ARPC3(+2.09),CHCHD2(+61.36),EEA1(+2.05),HMGB1(+2.18),IFITM2(+3.71),RAB8B(+2.1)
Cancer,Organismal Injury and Abnormalities,Respiratory Disease	Stage I metastatic non-small cell lung carcinoma	0.00358			4	4	0	EEF1A1(+2.01),RPL7(+2.15),RPS6(+2.24),TMSB10/TMSB4X(+2.97)
Cell Cycle	Delay in M phase of cervical cancer cell lines	0.00362			3	3	0	CDC42(+2.01),ECT2(+2.08),TOP2A(+2.39)
Cell Cycle	Endoreduplication	0.00362			3	3	0	CDKN1A(+2.04),GMNN(+2.08),NRAS(+2.09)
Hereditary Disorder,Neurological Disease,Organismal Injury and Abnormalities,Psychological Disorders,Skeletal and Muscular Disorders	Dominant Parkinson disease	0.00362			3	3	0	CHCHD2(+61.36),RAB39B(+2.45),SNCA(+2.41)
Cell Morphology	Morphology of microvilli	0.00362			3	3	0	PLS1(+2.1),PLS3(+5.47),RAB8B(+2.1)
Cancer,Organismal Injury and Abnormalities,Reproductive System Disease	Stage III-IV breast cancer	0.00377			8	8	0	CAPZA2(+2.61),CBX3(+2.24),HSP90AA1(+2.42),LYPLA1(+2.03),PCNA(+2.06),RND3(+2.02),TMEM106C(+2.2),TOP2A(+2.39)
Cell Death and Survival	Cell death of tumor cell lines	0.00377		-0.966	69	55	14	ADH5(+2.1),API5(+2.18),ASAH1(+2.37),ATF1(+2.23),BCAS2(+2.04),BTG2(+2.58),CASP3(+2.24),CAT(+2.39),CBR1(+2.01),CBX3(+2.24),CCT4(+2.13),CDC42(+2.01),CDC7(+2.27),CDKN1A(+2.04),CES1(-6.03),CHMP5(+2.06),CKS2(+2.14),CYP26A1(-3.6),DDX3X(+2.33),DEK(+2.12),DEPDC1(+2.02),EEF1A1(+2.01),EEF1A2(+2.29),EIF1AX(+2.63),EIF2S1(+2.04),GGT1(-2.49),GLO1(+2.45),GSTM1(+15.32),HMGCS1(+2.46),HMMR(+2.34),IER3(+2.34),IRX1(-…
Cancer,Endocrine System Disorders,Organismal Injury and Abnormalities,Reproductive System Disease	Stage IIIA testicular nonseminomatous germ cell tumor	0.0038			2	2	0	HSP90AA1(+2.42),TOP2A(+2.39)
Cancer,Endocrine System Disorders,Organismal Injury and Abnormalities,Reproductive System Disease	Stage IIC testicular nonseminomatous germ cell tumor	0.0038			2	2	0	HSP90AA1(+2.42),TOP2A(+2.39)
Cancer,Endocrine System Disorders,Organismal Injury and Abnormalities,Reproductive System Disease	Stage I testicular choriocarcinoma	0.0038			2	2	0	HSP90AA1(+2.42),TOP2A(+2.39)
Cell-To-Cell Signaling and Interaction	Function of neurotransmitter	0.0038			2	2	0	HTR7(+2.22),SNCA(+2.41)
Cancer,Developmental Disorder,Endocrine System Disorders,Organismal Injury and Abnormalities,Reproductive System Disease	Stage II-IV ovarian yolk sac neoplasm	0.0038			2	2	0	HSP90AA1(+2.42),TOP2A(+2.39)
Cancer,Endocrine System Disorders,Organismal Injury and Abnormalities,Reproductive System Disease	Stage IIIA ovarian germ cell tumor	0.0038			2	2	0	HSP90AA1(+2.42),TOP2A(+2.39)
Cancer,Organismal Injury and Abnormalities,Reproductive System Disease	Mediastinal nonseminomatous germ cell tumor	0.0038			2	2	0	HSP90AA1(+2.42),TOP2A(+2.39)
Cancer,Organismal Injury and Abnormalities,Reproductive System Disease	Stage I extragonadal germ cell tumor	0.0038			2	2	0	HSP90AA1(+2.42),TOP2A(+2.39)
Cancer,Endocrine System Disorders,Organismal Injury and Abnormalities,Reproductive System Disease	Stage I immature teratoma of ovary	0.0038			2	2	0	HSP90AA1(+2.42),TOP2A(+2.39)
Cancer,Endocrine System Disorders,Organismal Injury and Abnormalities,Reproductive System Disease	Stage IIC testicular cancer	0.0038			2	2	0	HSP90AA1(+2.42),TOP2A(+2.39)
Cell Cycle	Arrest in G2/M phase transition of lung cancer cell lines	0.0038			2	2	0	RPS6(+2.24),RRM2B(+2.75)
Cancer,Endocrine System Disorders,Organismal Injury and Abnormalities,Reproductive System Disease	Stage IIIB testicular nonseminomatous germ cell tumor	0.0038			2	2	0	HSP90AA1(+2.42),TOP2A(+2.39)
Cancer,Endocrine System Disorders,Organismal Injury and Abnormalities,Reproductive System Disease	Stage IB testicular nonseminomatous germ cell tumor	0.0038			2	2	0	HSP90AA1(+2.42),TOP2A(+2.39)
Cancer,Endocrine System Disorders,Organismal Injury and Abnormalities,Reproductive System Disease	Stage IIB testicular seminoma	0.0038			2	2	0	HSP90AA1(+2.42),TOP2A(+2.39)
Infectious Diseases	Replication of Marburg virus	0.0038			2	2	0	IFITM2(+3.71),RAB9A(+2.28)
Cancer,Endocrine System Disorders,Organismal Injury and Abnormalities,Reproductive System Disease	Stage I embryonal testicular carcinoma	0.0038			2	2	0	HSP90AA1(+2.42),TOP2A(+2.39)
Cancer,Endocrine System Disorders,Organismal Injury and Abnormalities,Reproductive System Disease	Stage II-IV ovarian choriocarcinoma	0.0038			2	2	0	HSP90AA1(+2.42),TOP2A(+2.39)
Cancer,Endocrine System Disorders,Organismal Injury and Abnormalities,Respiratory Disease	Stage 4 localized small cell lung cancer	0.0038			2	2	0	HSP90AA1(+2.42),TOP2A(+2.39)
Dermatological Diseases and Conditions,Hair and Skin Development and Function,Organ Morphology,Organismal Injury and Abnormalities	Abnormal morphology of auchene hair	0.0038			2	1	1	CDKN1A(+2.04),PKP3(-2.14)
Cancer,Developmental Disorder,Organismal Injury and Abnormalities,Reproductive System Disease	Stage II extragonadal yolk sac tumor	0.0038			2	2	0	HSP90AA1(+2.42),TOP2A(+2.39)
Cancer,Endocrine System Disorders,Organismal Injury and Abnormalities,Reproductive System Disease	Stage IIC ovarian germ cell tumor	0.0038			2	2	0	HSP90AA1(+2.42),TOP2A(+2.39)
Cardiovascular System Development and Function,Cellular Development,Cellular Growth and Proliferation,Organismal Development	Angiogenesis of tumor cell lines	0.0038			2	1	1	CDC42(+2.01),LAMA5(-2.15)
Cancer,Endocrine System Disorders,Organismal Injury and Abnormalities,Reproductive System Disease	Stage IIA ovarian germ cell tumor	0.0038			2	2	0	HSP90AA1(+2.42),TOP2A(+2.39)
Connective Tissue Development and Function,Skeletal and Muscular System Development and Function,Tissue Development	Formation of perichondral bone	0.0038			2	1	1	APLN(-5.54),SPP1(+2.23)
Cell Cycle,Cellular Assembly and Organization,DNA Replication, Recombination, and Repair	Abnormal segregation of chromosomes	0.0038			2	2	0	CDC42(+2.01),ECT2(+2.08)
Cancer,Organismal Injury and Abnormalities	Unresectable large-cell carcinoma	0.0038			2	2	0	HSP90AA1(+2.42),TOP2A(+2.39)
Cancer,Endocrine System Disorders,Organismal Injury and Abnormalities,Reproductive System Disease	Stage IA testicular nonseminomatous germ cell tumor	0.0038			2	2	0	HSP90AA1(+2.42),TOP2A(+2.39)
Cancer,Endocrine System Disorders,Organismal Injury and Abnormalities,Reproductive System Disease	Stage IIB ovarian germ cell tumor	0.0038			2	2	0	HSP90AA1(+2.42),TOP2A(+2.39)
Cancer,Endocrine System Disorders,Organismal Injury and Abnormalities,Reproductive System Disease	Stage IIA testicular nonseminomatous germ cell tumor	0.0038			2	2	0	HSP90AA1(+2.42),TOP2A(+2.39)
Cancer,Endocrine System Disorders,Organismal Injury and Abnormalities,Respiratory Disease	Poorly differentiated small cell lung carcinoma	0.0038			2	2	0	HSP90AA1(+2.42),TOP2A(+2.39)
Cancer	Sphere formation of colorectal cancer cell lines	0.0038			2	1	1	NANOG(+2.17),NANOGP8(-6.46)
Cancer,Dermatological Diseases and Conditions,Endocrine System Disorders,Organismal Injury and Abnormalities	Regional Merkel-cell carcinoma	0.0038			2	2	0	HSP90AA1(+2.42),TOP2A(+2.39)
Cancer,Endocrine System Disorders,Organismal Injury and Abnormalities,Respiratory Disease	Resectable small cell lung carcinoma	0.0038			2	2	0	HSP90AA1(+2.42),TOP2A(+2.39)
Cancer,Endocrine System Disorders,Organismal Injury and Abnormalities,Reproductive System Disease	Stage IIA testicular seminoma	0.0038			2	2	0	HSP90AA1(+2.42),TOP2A(+2.39)
Cancer,Organismal Injury and Abnormalities	Resectable large-cell carcinoma	0.0038			2	2	0	HSP90AA1(+2.42),TOP2A(+2.39)
Cancer,Endocrine System Disorders,Organismal Injury and Abnormalities,Reproductive System Disease	Stage IIIC ovarian germ cell tumor	0.0038			2	2	0	HSP90AA1(+2.42),TOP2A(+2.39)
Cancer,Endocrine System Disorders,Organismal Injury and Abnormalities,Reproductive System Disease	Stage IIIB ovarian germ cell tumor	0.0038			2	2	0	HSP90AA1(+2.42),TOP2A(+2.39)
Cancer,Endocrine System Disorders,Organismal Injury and Abnormalities,Respiratory Disease	Unresectable small cell lung carcinoma	0.0038			2	2	0	HSP90AA1(+2.42),TOP2A(+2.39)
Cancer,Organismal Injury and Abnormalities,Reproductive System Disease	Childhood teratoma	0.0038			2	2	0	HSP90AA1(+2.42),TOP2A(+2.39)
Cell Cycle	Initiation of mitosis	0.0038			2	2	0	CCNA2(+2.26),CDKN1A(+2.04)
Molecular Transport,Nucleic Acid Metabolism,Small Molecule Biochemistry	Quantity of UTP	0.0038			2	2	0	NRAS(+2.09),RHEB(+2.24)
Cancer,Endocrine System Disorders,Organismal Injury and Abnormalities,Reproductive System Disease	Stage IIB testicular nonseminomatous germ cell tumor	0.0038			2	2	0	HSP90AA1(+2.42),TOP2A(+2.39)
Cancer,Endocrine System Disorders,Organismal Injury and Abnormalities,Reproductive System Disease	Stage 1 relapsed testicular seminoma	0.0038			2	2	0	HSP90AA1(+2.42),TOP2A(+2.39)
Cancer,Developmental Disorder,Endocrine System Disorders,Organismal Injury and Abnormalities,Reproductive System Disease	Stage I testicular yolk sac neoplasm	0.0038			2	2	0	HSP90AA1(+2.42),TOP2A(+2.39)
Cancer,Endocrine System Disorders,Organismal Injury and Abnormalities,Respiratory Disease	Stage I-III small cell lung carcinoma	0.0038			2	2	0	HSP90AA1(+2.42),TOP2A(+2.39)
Cell Morphology	Elongation of T lymphocytes	0.0038			2	2	0	CDC42(+2.01),PAK3(+2.63)
Cell Cycle	Delay in prometaphase of cervical cancer cell lines	0.0038			2	2	0	CDC42(+2.01),ECT2(+2.08)
Cancer,Endocrine System Disorders,Organismal Injury and Abnormalities,Reproductive System Disease	Stage IIIC testicular nonseminomatous germ cell tumor	0.0038			2	2	0	HSP90AA1(+2.42),TOP2A(+2.39)
Cancer,Neurological Disease,Organismal Injury and Abnormalities	Parietal lobe astrocytoma	0.0038			2	2	0	H3F3A/H3F3B(+2.32),IDH1(+2.08)
Cancer,Organismal Injury and Abnormalities,Reproductive System Disease	Stage II extragonadal choriocarcinoma	0.0038			2	2	0	HSP90AA1(+2.42),TOP2A(+2.39)
Cancer,Endocrine System Disorders,Organismal Injury and Abnormalities,Reproductive System Disease	Stage I unilateral seminomatous testicular cancer	0.0038			2	2	0	HSP90AA1(+2.42),TOP2A(+2.39)
Cancer,Organismal Injury and Abnormalities,Reproductive System Disease	Stage III cervical cancer	0.0038			2	2	0	HSP90AA1(+2.42),TOP2A(+2.39)
Cellular Development	Epithelial-mesenchymal transition of melanoma cell lines	0.0038			2	1	1	AHNAK(-2.38),SPP1(+2.23)
Cancer,Endocrine System Disorders,Organismal Injury and Abnormalities,Reproductive System Disease	Stage 1 relapsed testicular nonseminomatous germ cell tumor	0.0038			2	2	0	HSP90AA1(+2.42),TOP2A(+2.39)
Cancer,Endocrine System Disorders,Organismal Injury and Abnormalities,Reproductive System Disease	Stage II-IV ovarian embryonal carcinoma	0.0038			2	2	0	HSP90AA1(+2.42),TOP2A(+2.39)
Cancer,Endocrine System Disorders,Organismal Injury and Abnormalities,Reproductive System Disease	Stage III testicular seminoma	0.0038			2	2	0	HSP90AA1(+2.42),TOP2A(+2.39)
Cancer,Organismal Injury and Abnormalities,Reproductive System Disease	Stage II extragonadal primary embryonal carcinoma	0.0038			2	2	0	HSP90AA1(+2.42),TOP2A(+2.39)
Cell Death and Survival	Cell death of neuroblastoma cell lines	0.004		-1.28	12	10	2	CASP3(+2.24),CAT(+2.39),CCT4(+2.13),CDC42(+2.01),CDKN1A(+2.04),LRP1(-2.02),NDN(+2.23),NNAT(-3.93),PMAIP1(+3.38),SNCA(+2.41),SPP1(+2.23),YWHAE(+2.04)
Cancer,Endocrine System Disorders,Organismal Injury and Abnormalities,Reproductive System Disease	Stage II-IV ovarian carcinoma	0.004			5	3	2	HSP90AA1(+2.42),MUC16(-3.42),SLC12A7(-2.07),SPP1(+2.23),TOP2A(+2.39)
Free Radical Scavenging	Production of reactive oxygen species	0.00401		0.671	20	14	6	APLN(-5.54),ARSA(-2.03),CASP3(+2.24),CAT(+2.39),CDC42(+2.01),CDKN1A(+2.04),EEF1A2(+2.29),GGT1(-2.49),HMGB1(+2.18),IDH1(+2.08),LRP1(-2.02),MAP3K8(+2.85),NRAS(+2.09),RAPGEF3(-2.09),RND3(+2.02),SIGLEC10(-2.87),SLC8A1(+2.17),SNCA(+2.41),SPP1(+2.23),UQCRFS1(+2.03)
Cancer,Gastrointestinal Disease,Organismal Injury and Abnormalities	Carcinoma of middle third of esophagus	0.00401			4	2	2	HSP90AA1(+2.42),MUC4(-3.73),MUC6(-3.44),TOP2A(+2.39)
Cell Cycle	Arrest in G2/M phase transition of tumor cell lines	0.00401			4	4	0	CCNA2(+2.26),CDKN1A(+2.04),RPS6(+2.24),RRM2B(+2.75)
Cell Cycle	Ploidy	0.00403		-0.717	11	10	1	CCNA2(+2.26),CDKN1A(+2.04),CKS2(+2.14),H3F3A/H3F3B(+2.32),NEK2(+2.15),PSMG2(+2.05),RGPD4 (includes others)(+75.4),STK26(+2.74),TCIRG1(-2.13),TOP2A(+2.39),UBA2(+2.03)
Infectious Diseases	Replication of Flaviviridae	0.00408		-0.57	7	6	1	CCNA2(+2.26),CES1(-6.03),DDX3X(+2.33),HMGB1(+2.18),IFITM2(+3.71),RAB33B(+2.31),RPS6(+2.24)
Cancer,Endocrine System Disorders,Organismal Injury and Abnormalities,Reproductive System Disease	Grade 2-4 epithelial ovarian cancer	0.00433			3	2	1	MUC16(-3.42),SPP1(+2.23),TOP2A(+2.39)
Cancer,Hematological Disease,Immunological Disease,Organismal Injury and Abnormalities	Favorable-risk acute myeloid leukemia	0.00433			3	3	0	IDH1(+2.08),RRM2B(+2.75),TOP2A(+2.39)
Cancer,Connective Tissue Disorders,Organismal Injury and Abnormalities,Skeletal and Muscular Disorders	Bone tumor	0.0044			12	7	5	CAT(+2.39),H3F3A/H3F3B(+2.32),HMGB1(+2.18),HSP90AA1(+2.42),IDH1(+2.08),MUC6(-3.44),NRAS(+2.09),TIE1(-3.44),TOP2A(+2.39),ZACN(-4.05),ZNF626(-2.1),ZNF737(-3.14)
Cancer,Neurological Disease,Organismal Injury and Abnormalities	High grade astrocytoma	0.0044			40	23	17	AGAP5 (includes others)(+6.19),ATP6V1E1(+2.08),CDKN1A(+2.04),CKS2(+2.14),DIAPH2(+2.65),ECT2(+2.08),FAM171B(+2.88),FBN3(-2.03),GSTM5(-4.28),H3F3A/H3F3B(+2.32),HIST1H1C(+2.21),HMCN1(-2.1),HSP90AA1(+2.42),HSPG2(-2.21),IDH1(+2.08),MOB4(+2.6),MUC16(-3.42),MUC4(-3.73),MUC6(-3.44),NAP1L3(+4.18),NRAS(+2.09),PCDH11Y(-28.76),PILRB(-2.04),PLEC(-2.22),RAD21(+2.23),RGPD4 (includes others)(+75.4),RPL21(+2.12),…
Carbohydrate Metabolism,Molecular Transport,Small Molecule Biochemistry	Concentration of glycerol	0.00448		0	4	2	2	APLN(-5.54),CES1(-6.03),SPP1(+2.23),VAMP7(+2.1)
Drug Metabolism,Molecular Transport,Small Molecule Biochemistry	Concentration of glutathione	0.00455		0.2	7	6	1	CAT(+2.39),EIF2S1(+2.04),GCLM(+2.05),GGT1(-2.49),GLO1(+2.45),GMFB(+2.3),SNCA(+2.41)
Cancer,Hematological Disease,Immunological Disease,Organismal Injury and Abnormalities	Refractory acute myeloid leukemia	0.00462			6	6	0	EEF1A1(+2.01),IDH1(+2.08),RPL34(+2.08),RPS4X(+2.34),RRM2B(+2.75),TOP2A(+2.39)
Cellular Development,Cellular Growth and Proliferation,Embryonic Development,Organismal Development	Proliferation of embryonic stem cells	0.00469		0.152	5	4	1	APLN(-5.54),CDC7(+2.27),CDKN1A(+2.04),HMGB1(+2.18),NANOG(+2.17)
Cell Death and Survival	Cell viability of cervical cancer cell lines	0.00477		1.155	13	13	0	ASF1A(+2.14),CASK(+2.06),CAT(+2.39),CCNA2(+2.26),CDKN1A(+2.04),IER3(+2.34),PFDN4(+2.41),PMAIP1(+3.38),PPP2R2B(+2.25),RAD21(+2.23),RAMAC(+2.24),SAT1(+2.13),VBP1(+3.26)
Cancer,Connective Tissue Disorders,Organismal Injury and Abnormalities,Skeletal and Muscular Disorders	Bone cancer	0.00478			11	6	5	CAT(+2.39),H3F3A/H3F3B(+2.32),HSP90AA1(+2.42),IDH1(+2.08),MUC6(-3.44),NRAS(+2.09),TIE1(-3.44),TOP2A(+2.39),ZACN(-4.05),ZNF626(-2.1),ZNF737(-3.14)
Lipid Metabolism,Small Molecule Biochemistry,Vitamin and Mineral Metabolism	Metabolism of retinoid	0.00479			7	1	6	ADH5(+2.1),AGRN(-2.1),CYP26A1(-3.6),CYP4V2(-4.42),HSPG2(-2.21),LRP1(-2.02),STRA6(-2.49)
Cell Death and Survival,Neurological Disease,Organismal Injury and Abnormalities	Apoptosis of cortical neurons	0.00479		-0.965	7	6	1	CASP3(+2.24),CAT(+2.39),CDC42(+2.01),CDKN1A(+2.04),GCLM(+2.05),PAK3(+2.63),RAPGEF3(-2.09)
Cancer,Connective Tissue Disorders,Organismal Injury and Abnormalities,Skeletal and Muscular Disorders	Bone sarcoma	0.00486			9	4	5	H3F3A/H3F3B(+2.32),IDH1(+2.08),MUC6(-3.44),NRAS(+2.09),TIE1(-3.44),TOP2A(+2.39),ZACN(-4.05),ZNF626(-2.1),ZNF737(-3.14)
Behavior	Cognition	0.00489		-0.146	24	16	8	AP1S2(+2.71),ARSA(-2.03),BTG2(+2.58),CASP3(+2.24),CHMP2B(+2.49),CKMT1A/CKMT1B(+2.22),CNTNAP3(-2.93),GMFB(+2.3),HTR7(+2.22),NDN(+2.23),NLGN4Y(-21.76),NQO2(+2.42),NRAS(+2.09),NTS(+3.03),PAK3(+2.63),PPP1R2(+2.07),QPCT(-2.91),RAPGEF3(-2.09),SEZ6(-2.45),SNCA(+2.41),STRA6(-2.49),TACR1(-2.85),VDAC3(+2.15),VPS26A(+2.54)
Behavior	Spatial learning	0.00494			11	7	4	AP1S2(+2.71),ARSA(-2.03),CKMT1A/CKMT1B(+2.22),NDN(+2.23),NQO2(+2.42),NRAS(+2.09),NTS(+3.03),QPCT(-2.91),RAPGEF3(-2.09),SEZ6(-2.45),VDAC3(+2.15)
Cancer,Endocrine System Disorders,Organismal Injury and Abnormalities,Reproductive System Disease	Stage I ovarian cancer	0.00498			4	3	1	HSP90AA1(+2.42),MUC16(-3.42),SPP1(+2.23),TOP2A(+2.39)
Cancer,Neurological Disease,Organismal Injury and Abnormalities	Nervous system neoplasm	0.00502		-1.067	58	35	23	AGAP5 (includes others)(+6.19),ATP6V1E1(+2.08),BTG2(+2.58),CASP3(+2.24),CAT(+2.39),CDKN1A(+2.04),CKS2(+2.14),COL6A2(-2.27),DDX3X(+2.33),DIAPH2(+2.65),ECT2(+2.08),FAM171B(+2.88),FBN3(-2.03),GALR1(-3.0),GSTM5(-4.28),H3F3A/H3F3B(+2.32),HERC2P3(+5.24),HIST1H1C(+2.21),HMCN1(-2.1),HMMR(+2.34),HSP90AA1(+2.42),HSPG2(-2.21),IDH1(+2.08),LINC00273(-2.77),LRP1(-2.02),MOB4(+2.6),MUC16(-3.42),MUC4(-3.73),MUC6(…
Cancer,Neurological Disease,Organismal Injury and Abnormalities	Primitive neuroectodermal tumor	0.00502			14	11	3	BTG2(+2.58),CDKN1A(+2.04),DDX3X(+2.33),H3F3A/H3F3B(+2.32),HSP90AA1(+2.42),HSPG2(-2.21),IDH1(+2.08),MUC16(-3.42),NANOG(+2.17),NAP1L2(+2.25),NRAS(+2.09),PIGQ(-2.01),TOP2A(+2.39),ZFX(+2.12)
Cancer,Organismal Injury and Abnormalities,Reproductive System Disease	Stage III breast cancer	0.00505			7	7	0	CAPZA2(+2.61),CBX3(+2.24),LYPLA1(+2.03),PCNA(+2.06),RND3(+2.02),TMEM106C(+2.2),TOP2A(+2.39)
Cancer,Connective Tissue Disorders,Organismal Injury and Abnormalities,Skeletal and Muscular Disorders	Benign bone tumor	0.00512			3	3	0	H3F3A/H3F3B(+2.32),HMGB1(+2.18),IDH1(+2.08)
Infectious Diseases	Infection by RNA virus	0.00526	Increased	4.6	40	34	6	ACADSB(+2.01),APOBEC3B(-5.52),ARPC3(+2.09),ARPC5(+2.71),BMP1(-3.08),BTG2(+2.58),CHCHD2(+61.36),DDX3X(+2.33),DNAJA2(+2.1),DPM1(+2.03),EEA1(+2.05),GEMIN2(+2.06),H3F3A/H3F3B(+2.32),HMCN2(-2.97),HMGB1(+2.18),HMGCS1(+2.46),IDH1(+2.08),IFITM2(+3.71),LIN7C(+2.3),MED4(+2.15),MMADHC(+2.23),MT1X(+2.46),NIPSNAP2(+2.15),PAK3(+2.63),POLR2K(+2.53),POLR3F(+2.19),PSMA1(+2.33),PSMA2(+2.13),RAB8B(+2.1),RAD21(+2.23…
Cancer,Organismal Injury and Abnormalities,Reproductive System Disease	Uterine carcinoma	0.00526			111	66	45	ACADSB(+2.01),AGAP5 (includes others)(+6.19),AHNAK(-2.38),ANP32E(+2.16),AP1S2(+2.71),ATP2A3(-2.01),CASK(+2.06),CDC7(+2.27),CENPU(+2.09),CES1(-6.03),CFAP20(+2.04),CISD2(+2.08),COL13A1(-2.58),CPZ(-2.27),CTNNAL1(+2.02),DIAPH2(+2.65),DNAJA2(+2.1),DPM1(+2.03),ECT2(+2.08),EEA1(+2.05),EIF1AX(+2.63),EIF2S1(+2.04),EPHA7(+2.05),FAM171B(+2.88),FAM189A2(-2.13),FAM72C/FAM72D(+2.08),FAT3(-2.21),FAT4(-2.71),FBN…
Infectious Diseases,Respiratory Disease	Infection of respiratory tract	0.00528			10	6	4	CLC(+16.1),EIF1AY(-22.62),GSTO1(+2.12),GYG1(+2.05),HIST1H1C(+2.21),IER3(+2.34),KDM5D(-114.24),RPS4Y1(-92.79),TCIRG1(-2.13),TOP2A(+2.39)
Drug Metabolism	Metabolism of xenobiotic	0.00532			7	3	4	CES1(-6.03),CYP26A1(-3.6),GGT1(-2.49),GSTM1(+15.32),GSTM5(-4.28),GSTO1(+2.12),NQO2(+2.42)
Cancer,Organismal Injury and Abnormalities,Reproductive System Disease	Endometrial carcinoma	0.00544			105	62	43	ACADSB(+2.01),AGAP5 (includes others)(+6.19),AHNAK(-2.38),ANP32E(+2.16),AP1S2(+2.71),ATP2A3(-2.01),CASK(+2.06),CDC7(+2.27),CENPU(+2.09),CES1(-6.03),CFAP20(+2.04),CISD2(+2.08),COL13A1(-2.58),CPZ(-2.27),CTNNAL1(+2.02),DIAPH2(+2.65),DNAJA2(+2.1),DPM1(+2.03),ECT2(+2.08),EEA1(+2.05),EIF1AX(+2.63),EIF2S1(+2.04),EPHA7(+2.05),FAM171B(+2.88),FAM189A2(-2.13),FAM72C/FAM72D(+2.08),FAT3(-2.21),FAT4(-2.71),FBN…
Cancer,Cell Death and Survival,Organismal Injury and Abnormalities,Tumor Morphology	Cell death of osteosarcoma cells	0.00546	Decreased	-2.121	8	7	1	EEF1A1(+2.01),PSMA4(+2.0),PSMC1(+2.18),PSMC2(+2.43),RPL7(+2.15),RPL9(+2.59),RPS14(+2.48),RPS4Y1(-92.79)
Endocrine System Disorders,Metabolic Disease,Organismal Injury and Abnormalities	Metabolic syndrome X	0.00547			10	9	1	MRPL47(+2.2),RPL17(+2.13),RPL21(+2.12),RPL34(+2.08),RPL7(+2.15),RPL9(+2.59),RPS27L(+2.27),RPS3A(+2.8),RSL24D1(+2.83),TBL1Y(-5.53)
Cancer,Endocrine System Disorders,Organismal Injury and Abnormalities,Respiratory Disease	TNM stage M1b metastatic small cell lung cancer	0.00562			2	2	0	HSP90AA1(+2.42),TOP2A(+2.39)
Cellular Assembly and Organization,DNA Replication, Recombination, and Repair	Formation of spindle pole	0.00562			2	2	0	DLGAP5(+2.22),TRIM69(+2.32)
Cancer,Immunological Disease,Organismal Injury and Abnormalities	Unresectable thymic epithelial tumor	0.00562			2	2	0	HSP90AA1(+2.42),TOP2A(+2.39)
Cell Cycle	Delay in cell cycle progression of lymphoblastoid cell lines	0.00562			2	2	0	CDKN1A(+2.04),PCNA(+2.06)
Cancer,Endocrine System Disorders,Organismal Injury and Abnormalities	Metastatic poorly differentiated neuroendocrine carcinoma	0.00562			2	2	0	HSP90AA1(+2.42),TOP2A(+2.39)
Cancer,Organismal Injury and Abnormalities,Respiratory Disease	TNM stage T2 laryngeal squamous cell carcinoma	0.00562			2	2	0	HSP90AA1(+2.42),SPP1(+2.23)
Cellular Compromise	Oxidative stress response of kidney cell lines	0.00562			2	1	1	GGT1(-2.49),GMFB(+2.3)
Cancer,Endocrine System Disorders,Organismal Injury and Abnormalities	Metastatic adrenal carcinoma	0.00562			2	2	0	HSP90AA1(+2.42),TOP2A(+2.39)
Cancer,Gastrointestinal Disease,Hepatic System Disease,Organismal Injury and Abnormalities	Combined hepatocellular carcinoma and cholangiocarcinoma	0.00562			2	2	0	H3F3A/H3F3B(+2.32),IDH1(+2.08)
Dermatological Diseases and Conditions,Hair and Skin Development and Function,Organ Morphology,Organismal Injury and Abnormalities	Abnormal morphology of awl hair	0.00562			2	1	1	CDKN1A(+2.04),PKP3(-2.14)
Cancer,Organismal Injury and Abnormalities	Delay in development of malignant tumor	0.00562			2	2	0	CDKN1A(+2.04),ZFX(+2.12)
Free Radical Scavenging	Activation of reactive oxygen species	0.00562			2	2	0	CAT(+2.39),SNCA(+2.41)
Cancer,Endocrine System Disorders,Organismal Injury and Abnormalities,Respiratory Disease	TNM stage M1a extensive stage small cell lung cancer	0.00562			2	2	0	HSP90AA1(+2.42),TOP2A(+2.39)
Cancer,Endocrine System Disorders,Organismal Injury and Abnormalities,Respiratory Disease	TNM stage M1b extensive stage small cell lung cancer	0.00562			2	2	0	HSP90AA1(+2.42),TOP2A(+2.39)
Cellular Development,Cellular Growth and Proliferation	Arrest in growth of pheochromocytoma cell lines	0.00562			2	2	0	BTG2(+2.58),CDKN1A(+2.04)
Cancer,Immunological Disease,Organismal Injury and Abnormalities	Locally advanced thymic epithelial tumor	0.00562			2	2	0	HSP90AA1(+2.42),TOP2A(+2.39)
Cell Death and Survival,Cellular Function and Maintenance	Colony survival of cervical cancer cell lines	0.00562			2	2	0	PMAIP1(+3.38),RAD21(+2.23)
Cancer,Endocrine System Disorders,Organismal Injury and Abnormalities	Inoperable adrenal cortex carcinoma	0.00562			2	2	0	HSP90AA1(+2.42),TOP2A(+2.39)
Cancer,Endocrine System Disorders,Organismal Injury and Abnormalities,Tumor Morphology	Progressive adrenal cortex carcinoma	0.00562			2	2	0	HSP90AA1(+2.42),TOP2A(+2.39)
Cancer,Organismal Injury and Abnormalities	Tubular adenocarcinoma	0.00567			10	9	1	CENPU(+2.09),HSP90AA1(+2.42),LRP1(-2.02),NDN(+2.23),NRAS(+2.09),RGPD4 (includes others)(+75.4),RHEB(+2.24),SLC8A1(+2.17),TCEAL7(+3.28),TOP2A(+2.39)
Cancer,Organismal Injury and Abnormalities,Respiratory Disease	Early stage lung cancer	0.0059			6	6	0	CDKN1A(+2.04),EEF1A1(+2.01),HSP90AA1(+2.42),RPL7(+2.15),RPS6(+2.24),TMSB10/TMSB4X(+2.97)
Free Radical Scavenging,Small Molecule Biochemistry	Production of hydrogen peroxide	0.0059		-1.296	6	3	3	CAT(+2.39),CDC42(+2.01),GGT1(-2.49),RAPGEF3(-2.09),SIGLEC10(-2.87),SNCA(+2.41)
Vitamin and Mineral Metabolism	Metabolism of vitamin	0.00593			9	3	6	ADH5(+2.1),AGRN(-2.1),CBR1(+2.01),CYP26A1(-3.6),CYP4V2(-4.42),GSTO1(+2.12),HSPG2(-2.21),LRP1(-2.02),STRA6(-2.49)
Cellular Assembly and Organization	Attachment of kinetochores	0.00599			3	3	0	CDC42(+2.01),ECT2(+2.08),NUF2(+2.2)
Nucleic Acid Metabolism,Small Molecule Biochemistry	Modification of NADPH	0.00599			3	3	0	ADH5(+2.1),FDX1(+2.08),IDH1(+2.08)
Cancer,Hematological Disease,Immunological Disease,Organismal Injury and Abnormalities	Chemoresistant acute myeloid leukemia	0.00599			3	3	0	EEF1A1(+2.01),RPL34(+2.08),RPS4X(+2.34)
Cancer,Neurological Disease,Organismal Injury and Abnormalities	Neuroblastoma in autonomic ganglion	0.00599			3	1	2	MUC16(-3.42),NRAS(+2.09),PIGQ(-2.01)
Cellular Assembly and Organization,Cellular Function and Maintenance,Molecular Transport	Exocytosis of Weibel-Palade bodies	0.00599			3	3	0	ACAP2(+2.0),CDC42(+2.01),SNCA(+2.41)
Infectious Diseases	Infection by HIV-1	0.00608	Increased	4.002	28	25	3	ACADSB(+2.01),BMP1(-3.08),BTG2(+2.58),DDX3X(+2.33),DNAJA2(+2.1),DPM1(+2.03),GEMIN2(+2.06),H3F3A/H3F3B(+2.32),HMCN2(-2.97),HMGB1(+2.18),HMGCS1(+2.46),IDH1(+2.08),LIN7C(+2.3),MED4(+2.15),MMADHC(+2.23),MT1X(+2.46),NIPSNAP2(+2.15),PAK3(+2.63),POLR2K(+2.53),POLR3F(+2.19),PSMA1(+2.33),PSMA2(+2.13),RAD21(+2.23),RGPD4 (includes others)(+75.4),SUCLG2(+2.07),TOP2A(+2.39),UQCRFS1(+2.03),UTY(-146.62)
Cancer,Organismal Injury and Abnormalities	Papillary adenocarcinoma	0.00615			18	14	4	CDKN1A(+2.04),CENPU(+2.09),CTNNAL1(+2.02),GSTM5(-4.28),HSP90AA1(+2.42),IDH1(+2.08),IFITM2(+3.71),LRP1(-2.02),NDN(+2.23),NRAS(+2.09),RGPD4 (includes others)(+75.4),RHEB(+2.24),SLC8A1(+2.17),SPP1(+2.23),STRA6(-2.49),TCEAL7(+3.28),TOP2A(+2.39),UPK3B(-3.01)
Auditory Disease,Organismal Injury and Abnormalities	Abnormality of inner ear	0.00616		0.064	9	2	7	ARSA(-2.03),CASP3(+2.24),CAT(+2.39),FAT4(-2.71),HSPG2(-2.21),MYO7A(-2.2),SLC12A7(-2.07),SLITRK6(-9.0),TRPV1(-2.3)
Cancer,Neurological Disease,Organismal Injury and Abnormalities	Astrocytoma	0.00622			41	24	17	AGAP5 (includes others)(+6.19),ATP6V1E1(+2.08),CDKN1A(+2.04),CKS2(+2.14),DIAPH2(+2.65),ECT2(+2.08),FAM171B(+2.88),FBN3(-2.03),GSTM5(-4.28),H3F3A/H3F3B(+2.32),HIST1H1C(+2.21),HMCN1(-2.1),HSP90AA1(+2.42),HSPG2(-2.21),IDH1(+2.08),MOB4(+2.6),MUC16(-3.42),MUC4(-3.73),MUC6(-3.44),NAP1L3(+4.18),NRAS(+2.09),PCDH11Y(-28.76),PILRB(-2.04),PLEC(-2.22),RAD21(+2.23),RGPD4 (includes others)(+75.4),RPL21(+2.12),…
Cancer,Organismal Injury and Abnormalities,Respiratory Disease	Stage I-II non-small cell lung cancer	0.00625			6	6	0	EEF1A1(+2.01),HSP90AA1(+2.42),RPL7(+2.15),RPS6(+2.24),TMSB10/TMSB4X(+2.97),TOP2A(+2.39)
Nervous System Development and Function	Electrophysiology of nervous system	0.00633			5	3	2	GCLM(+2.05),NALCN(-5.98),NDN(+2.23),RGS2(+2.69),TRPV1(-2.3)
Cell Death and Survival	Apoptosis of melanoma cell lines	0.0064		-0.031	9	8	1	API5(+2.18),ATF1(+2.23),CASP3(+2.24),CDKN1A(+2.04),LAMA5(-2.15),NRAS(+2.09),PMAIP1(+3.38),SAT1(+2.13),SPP1(+2.23)
Lipid Metabolism,Small Molecule Biochemistry	Metabolism of membrane lipid derivative	0.0066		1.185	23	16	7	ARSA(-2.03),ASAH1(+2.37),CAT(+2.39),CDC42(+2.01),CES1(-6.03),CNBP(+2.35),CYP4V2(-4.42),DPM1(+2.03),EEF1A1(+2.01),FDX1(+2.08),HMGCS1(+2.46),IMPA1(+2.19),INPP5F(-3.96),LRP1(-2.02),PI4K2B(+2.02),PIGQ(-2.01),PLCB2(-2.6),PLEKHA2(+2.06),PYURF(+4.26),SNCA(+2.41),SPP1(+2.23),SPTSSA(+2.57),TMEM38B(+2.51)
Cellular Development,Cellular Growth and Proliferation,Respiratory System Development and Function	Proliferation of lung cell lines	0.00662		1.982	6	6	0	BTG2(+2.58),CAT(+2.39),CDKN1A(+2.04),NRAS(+2.09),PSMA4(+2.0),PSMC2(+2.43)
Cell Death and Survival	Apoptosis of neurons	0.0067		-0.673	22	18	4	AGRN(-2.1),ASAH1(+2.37),BTG2(+2.58),CASP3(+2.24),CAT(+2.39),CDC42(+2.01),CDKN1A(+2.04),EPHA7(+2.05),GCLM(+2.05),GSTM5(-4.28),KCNJ6(+2.35),LRP1(-2.02),NQO2(+2.42),NTS(+3.03),PAK3(+2.63),PLRG1(+2.03),PPP2R2B(+2.25),RAPGEF3(-2.09),SET(+2.06),SNCA(+2.41),UBA3(+2.05),UBE2V2(+2.04)
Post-Translational Modification	Methylation of protein	0.0068			5	5	0	ARMT1(+2.08),BTG2(+2.58),GSTO1(+2.12),MAT2B(+2.02),RAMAC(+2.24)
Cell Death and Survival	Cell survival of tumor cell lines	0.00681		0.811	7	7	0	ADH5(+2.1),CAT(+2.39),CDKN1A(+2.04),GSTM1(+15.32),PMAIP1(+3.38),RAD21(+2.23),SNCA(+2.41)
Auditory Disease,Organismal Injury and Abnormalities	Abnormality of ear	0.00683		0.064	11	4	7	ARSA(-2.03),CASP3(+2.24),CAT(+2.39),CISD2(+2.08),FAT4(-2.71),HSPG2(-2.21),MYO7A(-2.2),PLS1(+2.1),SLC12A7(-2.07),SLITRK6(-9.0),TRPV1(-2.3)
Cancer,Connective Tissue Disorders,Organismal Injury and Abnormalities	Osteosarcoma	0.00687			13	6	7	H3F3A/H3F3B(+2.32),HSP90AA1(+2.42),IFITM2(+3.71),LGALS3BP(-2.31),MUC6(-3.44),NRAS(+2.09),RPS4Y1(-92.79),SPP1(+2.23),TIE1(-3.44),TOP2A(+2.39),ZACN(-4.05),ZNF626(-2.1),ZNF737(-3.14)
Drug Metabolism	Conjugation of glutathione	0.00694			3	1	2	GSTM1(+15.32),GSTM5(-4.28),GSTT2/GSTT2B(-5.81)
Cancer,Hematological Disease,Immunological Disease,Organismal Injury and Abnormalities	Acute myeloid leukemia with inv(16)	0.00694			3	3	0	IDH1(+2.08),NRAS(+2.09),TOP2A(+2.39)
Drug Metabolism,Protein Synthesis	Synthesis of glutathione	0.00694			3	2	1	GCLM(+2.05),GGT1(-2.49),GLO1(+2.45)
Tissue Morphology	Quantity of colorectal cancer cell lines	0.00694			3	2	1	CDKN1A(+2.04),PMAIP1(+3.38),SNHG5(-2.57)
Cancer,Organismal Injury and Abnormalities,Respiratory Disease	Lung tumor	0.00698		0.484	98	63	35	AGAP5 (includes others)(+6.19),AGRN(-2.1),AHNAK(-2.38),AP3S1(+2.45),APLN(-5.54),APOBEC3B(-5.52),ASAH1(+2.37),ATP6V1E1(+2.08),BCORP1(-4.78),CASK(+2.06),CASP3(+2.24),CCNA2(+2.26),CDC7(+2.27),CDKN1A(+2.04),CENPU(+2.09),CKS2(+2.14),COL13A1(-2.58),CPZ(-2.27),CRB2(-2.25),CTPS2(+2.09),CYP26A1(-3.6),DDX3X(+2.33),DEK(+2.12),ECT2(+2.08),EEF1A1(+2.01),EID2(+2.1),EIF2S1(+2.04),FAM171B(+2.88),FAM72C/FAM72D(+2…
Cancer,Organismal Injury and Abnormalities,Respiratory Disease	Lung cancer	0.00701		0.271	96	61	35	AGAP5 (includes others)(+6.19),AGRN(-2.1),AHNAK(-2.38),AP3S1(+2.45),APLN(-5.54),APOBEC3B(-5.52),ASAH1(+2.37),ATP6V1E1(+2.08),BCORP1(-4.78),CASK(+2.06),CASP3(+2.24),CCNA2(+2.26),CDC7(+2.27),CDKN1A(+2.04),CENPU(+2.09),CKS2(+2.14),COL13A1(-2.58),CPZ(-2.27),CRB2(-2.25),CTPS2(+2.09),CYP26A1(-3.6),DDX3X(+2.33),DEK(+2.12),ECT2(+2.08),EEF1A1(+2.01),EID2(+2.1),FAM171B(+2.88),FAM72C/FAM72D(+2.08),FAT3(-2.2…
Free Radical Scavenging	Synthesis of reactive oxygen species	0.00705		0.742	24	17	7	APLN(-5.54),ARSA(-2.03),CASP3(+2.24),CAT(+2.39),CBR1(+2.01),CDC42(+2.01),CDKN1A(+2.04),EEF1A2(+2.29),GGT1(-2.49),HMGB1(+2.18),HTR7(+2.22),IDH1(+2.08),LRP1(-2.02),MAP3K8(+2.85),NRAS(+2.09),PLCB2(-2.6),RAPGEF3(-2.09),RND3(+2.02),SAT1(+2.13),SIGLEC10(-2.87),SLC8A1(+2.17),SNCA(+2.41),SPP1(+2.23),UQCRFS1(+2.03)
Cancer,Neurological Disease,Organismal Injury and Abnormalities	Central nervous system cancer	0.00705			48	28	20	AGAP5 (includes others)(+6.19),ATP6V1E1(+2.08),BTG2(+2.58),CDKN1A(+2.04),CKS2(+2.14),COL6A2(-2.27),DDX3X(+2.33),DIAPH2(+2.65),ECT2(+2.08),FAM171B(+2.88),FBN3(-2.03),GSTM5(-4.28),H3F3A/H3F3B(+2.32),HIST1H1C(+2.21),HMCN1(-2.1),HSP90AA1(+2.42),HSPG2(-2.21),IDH1(+2.08),LINC00273(-2.77),LRP1(-2.02),MOB4(+2.6),MUC16(-3.42),MUC4(-3.73),MUC6(-3.44),NANOG(+2.17),NAP1L2(+2.25),NAP1L3(+4.18),NRAS(+2.09),PCD…
Cancer,Hematological Disease,Immunological Disease,Organismal Injury and Abnormalities	Leukemia	0.00706			82	52	30	AGAP5 (includes others)(+6.19),AHNAK(-2.38),ANO9(-2.46),BBS10(+2.26),BTG2(+2.58),CCNA2(+2.26),CDKN1A(+2.04),CNTNAP3(-2.93),COL6A2(-2.27),CTPS2(+2.09),CYP26A1(-3.6),DDX3X(+2.33),DEK(+2.12),EEF1A1(+2.01),EEF1A2(+2.29),FAT3(-2.21),FAT4(-2.71),GSTM1(+15.32),GSTT2/GSTT2B(-5.81),GYG1(+2.05),HERC2P3(+5.24),HLA-DRB1(+4.77),HMCN1(-2.1),HSP90AA1(+2.42),HSPG2(-2.21),IDH1(+2.08),JMJD7-PLA2G4B(-2.27),KLHL15(+…
Cell Death and Survival	Apoptosis of fibroblast cell lines	0.00715	Increased	2.64	17	17	0	ASAH1(+2.37),CASP3(+2.24),CDKN1A(+2.04),CLIC4(+2.03),DDX3X(+2.33),EEF1A1(+2.01),EIF2S1(+2.04),IER3(+2.34),MAP3K8(+2.85),NRAS(+2.09),PLRG1(+2.03),PMAIP1(+3.38),REPS2(+2.12),RHEB(+2.24),SLC25A24(+4.03),SPP1(+2.23),TOP2A(+2.39)
Cancer,Organismal Injury and Abnormalities	Abdominal neoplasm	0.00721		-0.678	354	234	120	ABHD4(+2.61),ACADSB(+2.01),ACAP2(+2.0),ACP1(+2.13),ACTR6(+2.31),ADCY6(-2.29),ADH5(+2.1),AGAP5 (includes others)(+6.19),AGRN(-2.1),AHNAK(-2.38),AMZ2(+2.13),ANO9(-2.46),ANP32E(+2.16),AP1S2(+2.71),AP3S1(+2.45),API5(+2.18),APIP(+2.25),APOBEC3B(-5.52),ARMT1(+2.08),ARPC5(+2.71),ARSA(-2.03),ASAH1(+2.37),ASNSD1(+2.22),ATP2A3(-2.01),ATP6V1E1(+2.08),BBS10(+2.26),BCAS2(+2.04),BCORP1(-4.78),BEX1(+2.06),BMP1(…
Cancer,Endocrine System Disorders,Organismal Injury and Abnormalities	Adrenal cortex carcinoma	0.00735			4	4	0	H3F3A/H3F3B(+2.32),HSP90AA1(+2.42),NRAS(+2.09),TOP2A(+2.39)
Gene Expression,RNA Damage and Repair,RNA Post-Transcriptional Modification	Stabilization of mRNA	0.00736			8	8	0	PSMA1(+2.33),PSMA2(+2.13),PSMA4(+2.0),PSMC1(+2.18),PSMC2(+2.43),PSMD10(+2.9),SET(+2.06),UBB(+2.55)
Infectious Diseases	Infection of epithelial cell lines	0.00742		1.888	14	12	2	BMP1(-3.08),BTG2(+2.58),HMCN2(-2.97),HMGB1(+2.18),HMGCS1(+2.46),IDH1(+2.08),IFITM2(+3.71),LIN7C(+2.3),MT1X(+2.46),PSMA1(+2.33),PSMA2(+2.13),RAD21(+2.23),RPS6(+2.24),UQCRFS1(+2.03)
Cancer,Organismal Injury and Abnormalities,Renal and Urological Disease	Papillary renal cell carcinoma	0.00743			9	8	1	CENPU(+2.09),LRP1(-2.02),NDN(+2.23),NRAS(+2.09),RGPD4 (includes others)(+75.4),RHEB(+2.24),SLC8A1(+2.17),TCEAL7(+3.28),TOP2A(+2.39)
Cancer,Organismal Injury and Abnormalities	Development of adenocarcinoma	0.0076			166	105	61	ACADSB(+2.01),AGAP5 (includes others)(+6.19),AGRN(-2.1),AHNAK(-2.38),ANP32E(+2.16),AP1S2(+2.71),AP3S1(+2.45),APIP(+2.25),APOBEC3B(-5.52),ASAH1(+2.37),ATP2A3(-2.01),BBS10(+2.26),BCAS2(+2.04),BTLA(-4.69),CASK(+2.06),CBR1(+2.01),CCDC144NL(-3.03),CCNA2(+2.26),CDC7(+2.27),CDKN1A(+2.04),CENPU(+2.09),CES1(-6.03),CFAP20(+2.04),CISD2(+2.08),CKS2(+2.14),COL13A1(-2.58),COL6A2(-2.27),CPZ(-2.27),CTNNAL1(+2.02…
Cell Morphology,Cellular Function and Maintenance	Autophagy	0.00771		0.486	23	19	4	ADH5(+2.1),ARSA(-2.03),CAT(+2.39),CDKN1A(+2.04),CHMP2B(+2.49),CISD2(+2.08),EIF2S1(+2.04),FUNDC1(+2.53),HMGB1(+2.18),HSP90AA1(+2.42),HSPG2(-2.21),NANOG(+2.17),RAB39B(+2.45),RAB9A(+2.28),RAPGEF3(-2.09),RHEB(+2.24),SCOC(+2.59),SNCA(+2.41),SPP1(+2.23),SPTSSA(+2.57),TCIRG1(-2.13),UBB(+2.55),WASHC1(+3.65)
Cancer,Endocrine System Disorders,Organismal Injury and Abnormalities,Respiratory Disease	Extensive stage metastatic small cell lung cancer	0.00777			2	2	0	HSP90AA1(+2.42),TOP2A(+2.39)
Organ Morphology,Renal and Urological System Development and Function,Tissue Morphology	Quantity of podocytes	0.00777			2	2	0	CDKN1A(+2.04),SPP1(+2.23)
Cancer,Endocrine System Disorders,Organismal Injury and Abnormalities,Respiratory Disease	Limited disease stage limited stage small cell lung cancer	0.00777			2	2	0	HSP90AA1(+2.42),TOP2A(+2.39)
Cell Death and Survival	Pyknosis of cells	0.00777			2	2	0	CASP3(+2.24),CKS2(+2.14)
Cancer,Organismal Injury and Abnormalities,Respiratory Disease	TNM stage T1 laryngeal squamous cell carcinoma	0.00777			2	2	0	HSP90AA1(+2.42),SPP1(+2.23)
Cancer,Endocrine System Disorders,Organismal Injury and Abnormalities	Stage II adrenal cortex carcinoma	0.00777			2	2	0	HSP90AA1(+2.42),TOP2A(+2.39)
Cancer,Endocrine System Disorders,Organismal Injury and Abnormalities	Stage I adrenal cortex carcinoma	0.00777			2	2	0	HSP90AA1(+2.42),TOP2A(+2.39)
Cancer,Dermatological Diseases and Conditions,Organismal Injury and Abnormalities,Tissue Morphology	Quantity of skin tumor	0.00777			2	1	1	NQO2(+2.42),TRPV1(-2.3)
Cancer,Endocrine System Disorders,Organismal Injury and Abnormalities	Stage IV adrenal cortex carcinoma	0.00777			2	2	0	HSP90AA1(+2.42),TOP2A(+2.39)
Cancer,Endocrine System Disorders,Organismal Injury and Abnormalities,Reproductive System Disease	Stage 3c primary serous ovarian carcinoma	0.00777			2	1	1	MUC16(-3.42),SPP1(+2.23)
Cancer,Organismal Injury and Abnormalities,Respiratory Disease	TNM stage T3 laryngeal squamous cell carcinoma	0.00777			2	2	0	HSP90AA1(+2.42),SPP1(+2.23)
Cellular Compromise	Permeability transition of mitochondrial membrane	0.00777			2	2	0	BTG2(+2.58),CASP3(+2.24)
Cancer,Connective Tissue Disorders,Organismal Injury and Abnormalities,Skeletal and Muscular Disorders	Enchondroma	0.00777			2	2	0	HMGB1(+2.18),IDH1(+2.08)
Tissue Morphology	Morphology of neuroepithelium	0.00777			2	1	1	SLITRK6(-9.0),TDGF1(+2.11)
Cancer,Endocrine System Disorders,Organismal Injury and Abnormalities	Stage III adrenal cortex carcinoma	0.00777			2	2	0	HSP90AA1(+2.42),TOP2A(+2.39)
Cardiovascular Disease,Organismal Injury and Abnormalities	End stage heart failure	0.00777			2	1	1	RAPGEF3(-2.09),SLC8A1(+2.17)
Infectious Diseases	Replication of Zaire ebolavirus	0.00777			2	2	0	IFITM2(+3.71),RAB9A(+2.28)
Cell-To-Cell Signaling and Interaction,Cellular Assembly and Organization,Cellular Development,Cellular Function and Maintenance,Cellular Growth and Proliferation,Nervous System Development and Function,Tissue Development	Growth of synapse	0.00777			2	0	2	AGRN(-2.1),TRPV1(-2.3)
Amino Acid Metabolism,Small Molecule Biochemistry	Utilization of amino acids	0.00777			2	1	1	GGT1(-2.49),IDH1(+2.08)
Cancer,Endocrine System Disorders,Organismal Injury and Abnormalities,Reproductive System Disease	Stage 1A primary serous ovarian carcinoma	0.00777			2	1	1	MUC16(-3.42),SPP1(+2.23)
DNA Replication, Recombination, and Repair	Replication of plasmid DNA	0.00777			2	2	0	CDKN1A(+2.04),GMNN(+2.08)
Cell Death and Survival,Organismal Injury and Abnormalities,Renal and Urological Disease	Necrosis of kidney	0.00778		1.77	19	16	3	API5(+2.18),APOBEC3B(-5.52),CASP3(+2.24),CAT(+2.39),CDC42(+2.01),CDKN1A(+2.04),CHMP5(+2.06),EEF1A1(+2.01),GMFB(+2.3),GSTM5(-4.28),IER3(+2.34),MAP3K8(+2.85),PMAIP1(+3.38),RAD21(+2.23),SLC8A1(+2.17),SNCA(+2.41),SPP1(+2.23),STK26(+2.74),STRA6(-2.49)
Cell Death and Survival,Embryonic Development	Apoptosis of embryonic cell lines	0.00783	Increased	2.463	15	15	0	API5(+2.18),CASP3(+2.24),CDKN1A(+2.04),CHMP5(+2.06),EEF1A1(+2.01),IER3(+2.34),MAP3K8(+2.85),PMAIP1(+3.38),RAD21(+2.23),REPS2(+2.12),RHEB(+2.24),SNCA(+2.41),SPP1(+2.23),STK26(+2.74),TOP2A(+2.39)
Developmental Disorder,Organismal Injury and Abnormalities	Abdominal hernia	0.00798			3	1	2	BMP1(-3.08),CDKN1A(+2.04),CYP26A1(-3.6)
Carbohydrate Metabolism,Lipid Metabolism,Post-Translational Modification,Small Molecule Biochemistry	Biosynthesis of GPI anchor	0.00798			3	2	1	DPM1(+2.03),PIGQ(-2.01),PYURF(+4.26)
Hereditary Disorder,Neurological Disease,Organismal Injury and Abnormalities	Familial motor neuron disease	0.00822			7	7	0	ASAH1(+2.37),CHCHD2(+61.36),CHMP2B(+2.49),GEMIN2(+2.06),RAB39B(+2.45),RRM2B(+2.75),SNCA(+2.41)
Cell Death and Survival	Cell viability of myeloma cell lines	0.00822		1.664	7	7	0	CAT(+2.39),CDKN1A(+2.04),NRAS(+2.09),NUF2(+2.2),POMP(+2.16),PSMA1(+2.33),PSMA4(+2.0)
Cell Death and Survival	Cell death of fibroblast cell lines	0.00828	Increased	2.683	21	20	1	ASAH1(+2.37),CASP3(+2.24),CDKN1A(+2.04),CLIC4(+2.03),DDX3X(+2.33),EEF1A1(+2.01),EIF2S1(+2.04),GLO1(+2.45),GMFB(+2.3),GSTM5(-4.28),IER3(+2.34),MAP3K8(+2.85),NRAS(+2.09),PLRG1(+2.03),PMAIP1(+3.38),REPS2(+2.12),RGPD4 (includes others)(+75.4),RHEB(+2.24),SLC25A24(+4.03),SPP1(+2.23),TOP2A(+2.39)
Cancer,Organismal Injury and Abnormalities	Malignant genitourinary solid tumor	0.00828		-1.109	248	160	88	ABHD10(+2.2),ACADSB(+2.01),ADCY6(-2.29),AGAP5 (includes others)(+6.19),AHNAK(-2.38),AMZ2(+2.13),ANO9(-2.46),ANP32E(+2.16),AP1S2(+2.71),AP3S1(+2.45),API5(+2.18),APIP(+2.25),APOBEC3B(-5.52),ARMT1(+2.08),ATP2A3(-2.01),ATP5F1C(+2.23),BBS10(+2.26),BCAS2(+2.04),BEX1(+2.06),BMP1(-3.08),BTG2(+2.58),BTLA(-4.69),CAPZA2(+2.61),CASK(+2.06),CASP3(+2.24),CAT(+2.39),CBX3(+2.24),CCDC144NL(-3.03),CCNA2(+2.26),CDC…
Cancer,Cell Death and Survival,Organismal Injury and Abnormalities,Tumor Morphology	Cell death of cancer cells	0.00841		-1.04	19	18	1	CASP3(+2.24),CAT(+2.39),CDKN1A(+2.04),EEF1A1(+2.01),GALNT3(+2.54),HMGB1(+2.18),LYPLA1(+2.03),NRAS(+2.09),PMAIP1(+3.38),PSMA4(+2.0),PSMC1(+2.18),PSMC2(+2.43),RND3(+2.02),RPL7(+2.15),RPL9(+2.59),RPS14(+2.48),RPS3A(+2.8),RPS4Y1(-92.79),UBB(+2.55)
Cancer,Hematological Disease,Organismal Injury and Abnormalities	Neoplasia of blood cells	0.0086		0.632	116	76	40	AGAP5 (includes others)(+6.19),AHNAK(-2.38),ANO9(-2.46),ANOS1(+2.02),APOBEC3B(-5.52),ATP6V1E1(+2.08),BBS10(+2.26),BMP1(-3.08),BTG2(+2.58),CASP3(+2.24),CAT(+2.39),CCNA2(+2.26),CDKN1A(+2.04),CNTNAP3(-2.93),COL6A2(-2.27),CTPS2(+2.09),CXCL6(+2.78),CYP26A1(-3.6),DDX3X(+2.33),DEK(+2.12),EEF1A1(+2.01),EEF1A2(+2.29),FAT3(-2.21),FAT4(-2.71),GALR1(-3.0),GEMIN2(+2.06),GSTM1(+15.32),GSTT2/GSTT2B(-5.81),GYG1(…
Infectious Diseases	Replication of Hepatitis C virus	0.00872		-0.243	6	5	1	CCNA2(+2.26),CES1(-6.03),DDX3X(+2.33),IFITM2(+3.71),RAB33B(+2.31),RPS6(+2.24)
Carbohydrate Metabolism	Synthesis of carbohydrate	0.00875		1.148	25	16	9	AGRN(-2.1),APLN(-5.54),CDC42(+2.01),CEMIP(-2.17),CMAS(+2.19),DPM1(+2.03),EEF1A1(+2.01),GALR1(-3.0),GNA14(+2.47),GSTO1(+2.12),GYG1(+2.05),HSPG2(-2.21),IDH1(+2.08),IMPA1(+2.19),INPP5F(-3.96),NNAT(-3.93),NTS(+3.03),PI4K2B(+2.02),PIGQ(-2.01),PLCB2(-2.6),PLEKHA2(+2.06),PYURF(+4.26),RGS2(+2.69),SNCA(+2.41),SPP1(+2.23)
Developmental Disorder,Tissue Morphology	Abnormal morphology of extraembryonic tissue	0.00897			11	10	1	BMP1(-3.08),CHMP5(+2.06),HIST1H1C(+2.21),HIST1H1D(+5.26),NRAS(+2.09),SLC8A1(+2.17),SNX2(+2.01),TDGF1(+2.11),WASHC1(+3.65),XIST(+67.91),ZFX(+2.12)
Cancer,Organismal Injury and Abnormalities,Respiratory Disease	Lung carcinoma	0.00904			89	58	31	AGAP5 (includes others)(+6.19),AGRN(-2.1),AHNAK(-2.38),AP3S1(+2.45),APLN(-5.54),APOBEC3B(-5.52),ASAH1(+2.37),ATP6V1E1(+2.08),BCORP1(-4.78),CASK(+2.06),CASP3(+2.24),CCNA2(+2.26),CDC7(+2.27),CDKN1A(+2.04),CENPU(+2.09),CKS2(+2.14),COL13A1(-2.58),CPZ(-2.27),CRB2(-2.25),CTPS2(+2.09),CYP26A1(-3.6),DDX3X(+2.33),DEK(+2.12),ECT2(+2.08),EEF1A1(+2.01),EID2(+2.1),FAM171B(+2.88),FAT3(-2.21),FAT4(-2.71),GGT1(-…
Digestive System Development and Function,Organ Morphology	Permeability of intestine	0.00911			3	1	2	HMGB1(+2.18),PKP3(-2.14),TRPV1(-2.3)
Cell Cycle	Metaphase	0.00911			3	3	0	CDKN1A(+2.04),CKS2(+2.14),ECT2(+2.08)
Cancer,Organismal Injury and Abnormalities	Anogenital cancer	0.00916			231	146	85	ABHD10(+2.2),ACADSB(+2.01),ADCY6(-2.29),AGAP5 (includes others)(+6.19),AHNAK(-2.38),AMZ2(+2.13),ANO9(-2.46),ANP32E(+2.16),AP1S2(+2.71),API5(+2.18),APIP(+2.25),APOBEC3B(-5.52),ARMT1(+2.08),ATP2A3(-2.01),ATP5F1C(+2.23),BBS10(+2.26),BEX1(+2.06),BMP1(-3.08),BTG2(+2.58),BTLA(-4.69),CAPZA2(+2.61),CASK(+2.06),CASP3(+2.24),CAT(+2.39),CBX3(+2.24),CCDC144NL(-3.03),CCNA2(+2.26),CDC42(+2.01),CDC7(+2.27),CDKN…
Cancer,Organismal Injury and Abnormalities	Genitourinary tumor	0.00924		-1.037	252	163	89	ABHD10(+2.2),ACADSB(+2.01),ADCY6(-2.29),AGAP5 (includes others)(+6.19),AHNAK(-2.38),AMZ2(+2.13),ANO9(-2.46),ANP32E(+2.16),AP1S2(+2.71),AP3S1(+2.45),API5(+2.18),APIP(+2.25),APOBEC3B(-5.52),ARMT1(+2.08),ATP2A3(-2.01),ATP5F1C(+2.23),BBS10(+2.26),BCAS2(+2.04),BEX1(+2.06),BMP1(-3.08),BTG2(+2.58),BTLA(-4.69),CAPZA2(+2.61),CASK(+2.06),CASP3(+2.24),CAT(+2.39),CBX3(+2.24),CCDC144NL(-3.03),CCNA2(+2.26),CDC…
Cancer,Neurological Disease,Organismal Injury and Abnormalities	Neurogenic tumor	0.00935			8	4	4	GALR1(-3.0),H3F3A/H3F3B(+2.32),HMMR(+2.34),MUC16(-3.42),NRAS(+2.09),PIGQ(-2.01),TIE1(-3.44),TOP2A(+2.39)
Cardiovascular System Development and Function,Organismal Development	Formation of blood vessel	0.00937			10	7	3	ACP1(+2.13),APLN(-5.54),CASP3(+2.24),CAT(+2.39),CDC42(+2.01),COL13A1(-2.58),HMGB1(+2.18),LRP1(-2.02),PRICKLE1(+2.25),RAB9A(+2.28)
Free Radical Scavenging,Small Molecule Biochemistry	Biosynthesis of hydrogen peroxide	0.0094		-0.85	7	4	3	CAT(+2.39),CDC42(+2.01),GGT1(-2.49),RAPGEF3(-2.09),SIGLEC10(-2.87),SNCA(+2.41),UQCRFS1(+2.03)
Cancer	Transformation of tumor cell lines	0.00954			4	3	1	CDKN1A(+2.04),NRAS(+2.09),SDCBP(+2.06),TACR1(-2.85)
Cell-To-Cell Signaling and Interaction,Cellular Assembly and Organization,Nervous System Development and Function,Tissue Morphology	Density of synapse	0.00954		1.199	4	3	1	CHMP2B(+2.49),IQSEC3(-2.8),SLITRK2(+4.07),SLITRK4(+2.21)
Cardiovascular System Development and Function,Embryonic Development,Organ Development,Organismal Development,Tissue Development	Formation of coronary vessel	0.00968			6	4	2	APLN(-5.54),CASP3(+2.24),CDC42(+2.01),LRP1(-2.02),PRICKLE1(+2.25),RAB9A(+2.28)
Cell Death and Survival,Organismal Injury and Abnormalities	Cell death of epithelial cells	0.00977		0.477	24	20	4	API5(+2.18),APOBEC3B(-5.52),CASP3(+2.24),CAT(+2.39),CDC42(+2.01),CDKN1A(+2.04),CHMP5(+2.06),CLIC4(+2.03),EEF1A1(+2.01),HMGB1(+2.18),IER3(+2.34),LRP1(-2.02),MAP3K8(+2.85),NQO2(+2.42),NRAS(+2.09),PKP3(-2.14),PMAIP1(+3.38),RAD21(+2.23),RND3(+2.02),SLC8A1(+2.17),SNCA(+2.41),SPP1(+2.23),STK26(+2.74),TACR1(-2.85)
Skeletal and Muscular System Development and Function	Function of muscle	0.00979		0.431	17	11	6	ADCY6(-2.29),ADH5(+2.1),AGRN(-2.1),APLN(-5.54),CAT(+2.39),CDC42(+2.01),CDKN1A(+2.04),IER3(+2.34),MYH14(-5.92),PLEC(-2.22),RAPGEF3(-2.09),RGS2(+2.69),RHEB(+2.24),SLC8A1(+2.17),SPP1(+2.23),TMEM38B(+2.51),UBB(+2.55)
Cell Cycle	M phase of tumor cell lines	0.00983			7	6	1	CDC42(+2.01),CDKN1A(+2.04),ECT2(+2.08),MYH14(-5.92),NEK2(+2.15),NUF2(+2.2),TOP2A(+2.39)
Cancer,Neurological Disease,Organismal Injury and Abnormalities	Glioma cancer	0.00989			41	23	18	AGAP5 (includes others)(+6.19),ATP6V1E1(+2.08),CDKN1A(+2.04),CKS2(+2.14),DIAPH2(+2.65),ECT2(+2.08),FAM171B(+2.88),FBN3(-2.03),GSTM5(-4.28),H3F3A/H3F3B(+2.32),HIST1H1C(+2.21),HMCN1(-2.1),HSP90AA1(+2.42),HSPG2(-2.21),IDH1(+2.08),LINC00273(-2.77),MOB4(+2.6),MUC16(-3.42),MUC4(-3.73),MUC6(-3.44),NAP1L3(+4.18),NRAS(+2.09),PCDH11Y(-28.76),PILRB(-2.04),PLEC(-2.22),RAD21(+2.23),RGPD4 (includes others)(+75…
Infectious Diseases	Infection of kidney cell lines	0.00994		1.833	14	12	2	BMP1(-3.08),BTG2(+2.58),HMCN2(-2.97),HMGB1(+2.18),HMGCS1(+2.46),IDH1(+2.08),IFITM2(+3.71),LIN7C(+2.3),MT1X(+2.46),PSMA1(+2.33),PSMA2(+2.13),RAD21(+2.23),RPS6(+2.24),UQCRFS1(+2.03)
Infectious Diseases,Organismal Injury and Abnormalities	Infection of embryonic cell lines	0.00994		1.888	14	12	2	BMP1(-3.08),BTG2(+2.58),HMCN2(-2.97),HMGB1(+2.18),HMGCS1(+2.46),IDH1(+2.08),IFITM2(+3.71),LIN7C(+2.3),MT1X(+2.46),PSMA1(+2.33),PSMA2(+2.13),RAD21(+2.23),RPS6(+2.24),UQCRFS1(+2.03)
Cancer,Neurological Disease,Organismal Injury and Abnormalities	Central nervous system solid tumor	0.00994			54	34	20	AGAP5 (includes others)(+6.19),ATP6V1E1(+2.08),BTG2(+2.58),CASP3(+2.24),CAT(+2.39),CDKN1A(+2.04),CKS2(+2.14),COL6A2(-2.27),DDX3X(+2.33),DIAPH2(+2.65),ECT2(+2.08),FAM171B(+2.88),FBN3(-2.03),GSTM5(-4.28),H3F3A/H3F3B(+2.32),HERC2P3(+5.24),HIST1H1C(+2.21),HMCN1(-2.1),HSP90AA1(+2.42),HSPG2(-2.21),IDH1(+2.08),LINC00273(-2.77),LRP1(-2.02),MOB4(+2.6),MUC16(-3.42),MUC4(-3.73),MUC6(-3.44),NANOG(+2.17),NAP1…
Cancer,Organismal Injury and Abnormalities	Chondrosarcoma	0.0101			5	5	0	CDKN1A(+2.04),HMGB1(+2.18),IDH1(+2.08),NRAS(+2.09),TOP2A(+2.39)
Cancer,Endocrine System Disorders,Organismal Injury and Abnormalities,Respiratory Disease	Extensive stage extensive stage small cell lung cancer	0.0102			2	2	0	HSP90AA1(+2.42),TOP2A(+2.39)
Cancer,Hematological Disease,Immunological Disease,Organismal Injury and Abnormalities	Relapsed nasal type extranodal NK-/T-cell lymphoma	0.0102			2	2	0	HSP90AA1(+2.42),TOP2A(+2.39)
Cancer,Gastrointestinal Disease,Organismal Injury and Abnormalities	Adenocarcinoma of the thoracic esophagus	0.0102			2	2	0	HSP90AA1(+2.42),TOP2A(+2.39)
Cancer,Neurological Disease,Organismal Injury and Abnormalities	Recurrent intracranial ependymoma	0.0102			2	2	0	HSP90AA1(+2.42),TOP2A(+2.39)
Amino Acid Metabolism,Molecular Transport,Nucleic Acid Metabolism,Small Molecule Biochemistry	Quantity of S-adenosylmethionine	0.0102			2	2	0	ADH5(+2.1),SAT1(+2.13)
Cancer,Neurological Disease,Organismal Injury and Abnormalities	Grade III oligoastrocytoma	0.0102			2	2	0	H3F3A/H3F3B(+2.32),IDH1(+2.08)
Cellular Movement,Connective Tissue Development and Function	Scattering of fibroblast cell lines	0.0102			2	2	0	CDC42(+2.01),NRAS(+2.09)
Lipid Metabolism,Molecular Transport,Nucleic Acid Metabolism,Small Molecule Biochemistry	Concentration of acetyl-coenzyme A	0.0102			2	2	0	IDH1(+2.08),SAT1(+2.13)
Cancer,Endocrine System Disorders,Organismal Injury and Abnormalities,Reproductive System Disease	Grade 3 primary serous ovarian carcinoma	0.0102			2	1	1	MUC16(-3.42),SPP1(+2.23)
DNA Replication, Recombination, and Repair	Oxidation of DNA	0.0102			2	2	0	CAT(+2.39),SNCA(+2.41)
Cellular Movement,Connective Tissue Development and Function	Mobility of fibroblast cell lines	0.0102			2	1	1	ACP1(+2.13),PKP3(-2.14)
Cellular Assembly and Organization	Quantity of ribosome	0.0102			2	2	0	RPS14(+2.48),RPS6(+2.24)
Connective Tissue Development and Function,Skeletal and Muscular System Development and Function	Stiffness of bone	0.0102			2	2	0	SPP1(+2.23),TXLNG(+2.44)
Cancer,Neurological Disease,Organismal Injury and Abnormalities	Grade 4 supratentorial astrocytoma	0.0102			2	2	0	H3F3A/H3F3B(+2.32),IDH1(+2.08)
Cancer,Gastrointestinal Disease,Organismal Injury and Abnormalities	Locoregional gastric cancer	0.0102			2	2	0	HSP90AA1(+2.42),TOP2A(+2.39)
Cell Cycle	Arrest in G1 phase of stomach cancer cell lines	0.0102			2	1	1	MDGA2(+3.02),SNHG7(-2.1)
Cancer,Hematological Disease,Immunological Disease,Organismal Injury and Abnormalities	Refractory nasal type extranodal NK-/T-cell lymphoma	0.0102			2	2	0	HSP90AA1(+2.42),TOP2A(+2.39)
Cell Cycle	Mitosis of cervical cancer cell lines	0.0103			7	6	1	CCT4(+2.13),DLGAP5(+2.22),NEK2(+2.15),NUF2(+2.2),PCDH11Y(-28.76),RAD21(+2.23),TOP2A(+2.39)
Cellular Movement,Connective Tissue Development and Function,Hepatic System Development and Function	Migration of hepatic stellate cells	0.0103			3	3	0	EEF1A2(+2.29),HMGB1(+2.18),SPP1(+2.23)
Connective Tissue Development and Function,Tissue Morphology	Quantity of fibroblast cell lines	0.0104			4	3	1	CCNA2(+2.26),CDKN1A(+2.04),NRAS(+2.09),RAPGEF3(-2.09)
Cell Cycle	Polyploidization of cells	0.0104			4	4	0	CCNA2(+2.26),CDKN1A(+2.04),PSMG2(+2.05),TOP2A(+2.39)
Neurological Disease	Progressive neurological disorder	0.0104			43	36	7	AGRN(-2.1),AP1S2(+2.71),ASAH1(+2.37),ATP6V1E1(+2.08),CASP3(+2.24),CDKN1A(+2.04),CHCHD2(+61.36),CHMP2B(+2.49),EEF1A1(+2.01),EIF2S1(+2.04),GALNT3(+2.54),GEMIN2(+2.06),GSTO1(+2.12),H3F3A/H3F3B(+2.32),HLA-DRB1(+4.77),HSP90AA1(+2.42),HSPG2(-2.21),HTR7(+2.22),KCNC3(-2.26),LRP1(-2.02),MDH1(+2.05),MLF1(+2.28),MYO7A(-2.2),NNAT(-3.93),NQO2(+2.42),PAK3(+2.63),PCNA(+2.06),PRICKLE1(+2.25),PSMC1(+2.18),QPCT(-2…
Cancer,Organismal Injury and Abnormalities	Lymphohematopoietic neoplasia	0.0104		1.221	117	77	40	AGAP5 (includes others)(+6.19),AHNAK(-2.38),ANO9(-2.46),ANOS1(+2.02),APOBEC3B(-5.52),ATP6V1E1(+2.08),BBS10(+2.26),BMP1(-3.08),BTG2(+2.58),CASP3(+2.24),CAT(+2.39),CCNA2(+2.26),CDKN1A(+2.04),CNTNAP3(-2.93),COL6A2(-2.27),CTPS2(+2.09),CXCL6(+2.78),CYP26A1(-3.6),DDX3X(+2.33),DEK(+2.12),EEF1A1(+2.01),EEF1A2(+2.29),FAT3(-2.21),FAT4(-2.71),GALR1(-3.0),GEMIN2(+2.06),GSTM1(+15.32),GSTT2/GSTT2B(-5.81),GYG1(…
Infectious Diseases	Replication of virus	0.0107		1.871	25	22	3	APOBEC3B(-5.52),APOBEC3C(+2.17),CASP3(+2.24),CAT(+2.39),CCNA2(+2.26),CDC42(+2.01),CES1(-6.03),CLIC4(+2.03),DDX3X(+2.33),DEK(+2.12),EEF1A1(+2.01),EIF2S1(+2.04),HMGB1(+2.18),HSP90AA1(+2.42),IFITM2(+3.71),MX2(-2.48),PAK3(+2.63),PSMA1(+2.33),RAB33B(+2.31),RAB9A(+2.28),RIPK2(+2.02),RPS14(+2.48),RPS6(+2.24),SNX10(+2.53),SPP1(+2.23)
Cellular Development,Cellular Growth and Proliferation	Cell proliferation of carcinoma cell lines	0.0109		1.083	23	17	6	API5(+2.18),CASP3(+2.24),CCNA2(+2.26),CDKN1A(+2.04),DDX3X(+2.33),DLGAP5(+2.22),ECT2(+2.08),EEF1A2(+2.29),GALR1(-3.0),HIST1H1D(+5.26),HMGB1(+2.18),HMMR(+2.34),LGALS3BP(-2.31),MUC4(-3.73),MYH14(-5.92),NEK2(+2.15),PKP3(-2.14),PLS1(+2.1),PSMC2(+2.43),SET(+2.06),SNHG7(-2.1),SPP1(+2.23),TDGF1(+2.11)
Gene Expression,Protein Synthesis	Translation of mRNA	0.0109			10	9	1	BTG2(+2.58),DDX3X(+2.33),EIF2S1(+2.04),MRPL39(+2.28),RGS2(+2.69),RPS14(+2.48),RPS23(+2.0),RPS3A(+2.8),RPS4X(+2.34),RPS4Y1(-92.79)
Molecular Transport	Quantity of metal ion	0.0111		-0.856	21	12	9	ADCY6(-2.29),AGRN(-2.1),EIF2S1(+2.04),GNA14(+2.47),GP6(-2.1),HSP90AA1(+2.42),HTR7(+2.22),LIN7C(+2.3),NNAT(-3.93),NTS(+3.03),PLCB2(-2.6),RAPGEF3(-2.09),RGS2(+2.69),SLC17A9(-2.05),SLC8A1(+2.17),SPP1(+2.23),TACR1(-2.85),TEC(+2.88),TRDN(+17.42),TRPV1(-2.3),YWHAE(+2.04)
Cancer,Organismal Injury and Abnormalities,Reproductive System Disease	Seminoma	0.0112			4	4	0	HSP90AA1(+2.42),NRAS(+2.09),NUDT21(+2.23),TOP2A(+2.39)
Cancer,Neurological Disease,Organismal Injury and Abnormalities	Supratentorial neoplasm	0.0112			4	4	0	H3F3A/H3F3B(+2.32),HSP90AA1(+2.42),IDH1(+2.08),TOP2A(+2.39)
Cancer,Endocrine System Disorders,Organismal Injury and Abnormalities,Reproductive System Disease	Stage IIIB-IV ovarian cancer	0.0112			4	2	2	MUC16(-3.42),SLC12A7(-2.07),SPP1(+2.23),TOP2A(+2.39)
Hereditary Disorder,Immunological Disease,Organismal Injury and Abnormalities	Familial autoimmune disease	0.0113			10	6	4	ADA2(+2.34),AGRN(-2.1),CES1(-6.03),COL13A1(-2.58),COL6A2(-2.27),MLF1(+2.28),NRAS(+2.09),POMP(+2.16),RGS2(+2.69),XIST(+67.91)
Cell Death and Survival	Cell survival	0.0115	Increased	3.299	62	51	11	ADH5(+2.1),AGRN(-2.1),APLN(-5.54),ASAH1(+2.37),ASF1A(+2.14),ATF1(+2.23),BTG2(+2.58),BTLA(-4.69),CASK(+2.06),CASP3(+2.24),CAT(+2.39),CBR1(+2.01),CCNA2(+2.26),CDC42(+2.01),CDC7(+2.27),CDKN1A(+2.04),CES1(-6.03),DDX3X(+2.33),EIF2S1(+2.04),GALNT3(+2.54),GSTM1(+15.32),HMGB1(+2.18),IDH1(+2.08),IER3(+2.34),KCNJ6(+2.35),LAMA5(-2.15),LGALS3BP(-2.31),LRP1(-2.02),MAP3K8(+2.85),MUC4(-3.73),NDUFAF4(+2.01),NRAS…
Cancer,Hematological Disease,Immunological Disease,Organismal Injury and Abnormalities	Diffuse B-cell lymphoma	0.0116			30	14	16	AHNAK(-2.38),APOBEC3B(-5.52),DDX3X(+2.33),FAT3(-2.21),FAT4(-2.71),HIST1H1C(+2.21),HIST1H1D(+5.26),HMCN1(-2.1),HMGB1(+2.18),HSP90AA1(+2.42),IDH1(+2.08),JMJD7-PLA2G4B(-2.27),LRRC37A3 (includes others)(-2.4),MDGA2(+3.02),MUC16(-3.42),MUC4(-3.73),NRAS(+2.09),PAPLN(-2.89),POTEI(-3.34),RHEB(+2.24),RND3(+2.02),RRM2B(+2.75),SHISA9(-2.09),SIGLEC10(-2.87),SLC25A24(+4.03),SPOCK3(-2.37),TIE1(-3.44),TMEM132D(…
Cell Cycle	Delay in mitosis of cervical cancer cell lines	0.0116			3	3	0	DLGAP5(+2.22),RAD21(+2.23),TOP2A(+2.39)
Post-Translational Modification,Protein Folding	Folding of protein	0.0117			7	7	0	CCT4(+2.13),DNAJA2(+2.1),HSP90AA1(+2.42),PFDN4(+2.41),PSMC1(+2.18),SELENOF(+2.15),TBCA(+2.23)
Cancer,Organismal Injury and Abnormalities,Reproductive System Disease	Development of genital tumor	0.0117			147	91	56	ACADSB(+2.01),AGAP5 (includes others)(+6.19),AHNAK(-2.38),ANP32E(+2.16),AP1S2(+2.71),APIP(+2.25),APOBEC3B(-5.52),ATP2A3(-2.01),BBS10(+2.26),BTLA(-4.69),CASK(+2.06),CCDC144NL(-3.03),CCNA2(+2.26),CDC7(+2.27),CDKN1A(+2.04),CENPU(+2.09),CES1(-6.03),CFAP20(+2.04),CISD2(+2.08),COL13A1(-2.58),COL6A2(-2.27),CPZ(-2.27),CTNNAL1(+2.02),DDX3X(+2.33),DIAPH2(+2.65),DNAJA2(+2.1),DPM1(+2.03),ECT2(+2.08),EEA1(+2.…
Protein Synthesis	Termination of translation of protein	0.0118			6	6	0	MRPL13(+2.45),MRPL22(+2.36),MRPL39(+2.28),MRPL47(+2.2),MRPL50(+2.08),MRPS35(+2.19)
Cancer,Neurological Disease,Organismal Injury and Abnormalities	Brain cancer	0.012			13	10	3	BTG2(+2.58),DDX3X(+2.33),H3F3A/H3F3B(+2.32),HSP90AA1(+2.42),HSPG2(-2.21),IDH1(+2.08),LRP1(-2.02),MUC16(-3.42),NANOG(+2.17),NAP1L2(+2.25),NRAS(+2.09),TOP2A(+2.39),ZFX(+2.12)
Cell Morphology,Cellular Function and Maintenance,Connective Tissue Development and Function	Autophagy of fibroblast cell lines	0.0121			4	4	0	CDKN1A(+2.04),EIF2S1(+2.04),HMGB1(+2.18),RAB9A(+2.28)
Hereditary Disorder,Organismal Injury and Abnormalities	Sex-Linked Hereditary Disorder	0.0121			18	15	3	ANOS1(+2.02),AP1S2(+2.71),BMP1(-3.08),CASK(+2.06),CAT(+2.39),COL6A2(-2.27),DDX3X(+2.33),DIAPH2(+2.65),HLA-DRB1(+4.77),KLHL15(+2.31),PAK3(+2.63),PCNA(+2.06),PDHX(+2.25),PLS3(+5.47),RAB39B(+2.45),SDCBP(+2.06),USP9X(+2.45),USP9Y(-204.39)
Cancer,Connective Tissue Disorders,Organismal Injury and Abnormalities	Ewing sarcoma	0.0121			7	3	4	IFITM2(+3.71),LGALS3BP(-2.31),MUC6(-3.44),NRAS(+2.09),RPS4Y1(-92.79),TIE1(-3.44),TOP2A(+2.39)
Cancer,Organismal Injury and Abnormalities	Development of head and neck tumor	0.0122			8	8	0	BTG2(+2.58),CDKN1A(+2.04),H3F3A/H3F3B(+2.32),HSP90AA1(+2.42),NRAS(+2.09),TDGF1(+2.11),TOP2A(+2.39),ZFX(+2.12)
Cancer,Gastrointestinal Disease,Organismal Injury and Abnormalities,Respiratory Disease	Nasopharyngeal carcinoma	0.0122			14	11	3	CDC7(+2.27),CTPS2(+2.09),DDX3X(+2.33),EEA1(+2.05),EEF1A1(+2.01),HSP90AA1(+2.42),NRAS(+2.09),SPP1(+2.23),TDGF1(+2.11),TOP2A(+2.39),ZNF429(-28.73),ZNF600(+2.08),ZNF626(-2.1),ZNF737(-3.14)
Cancer,Neurological Disease,Organismal Injury and Abnormalities	Glioma	0.0123			47	29	18	AGAP5 (includes others)(+6.19),ATP6V1E1(+2.08),CASP3(+2.24),CAT(+2.39),CDKN1A(+2.04),CKS2(+2.14),DIAPH2(+2.65),ECT2(+2.08),FAM171B(+2.88),FBN3(-2.03),GSTM5(-4.28),H3F3A/H3F3B(+2.32),HERC2P3(+5.24),HIST1H1C(+2.21),HMCN1(-2.1),HSP90AA1(+2.42),HSPG2(-2.21),IDH1(+2.08),LINC00273(-2.77),MOB4(+2.6),MUC16(-3.42),MUC4(-3.73),MUC6(-3.44),NAP1L3(+4.18),NRAS(+2.09),PCDH11Y(-28.76),PILRB(-2.04),PLEC(-2.22),R…
Cancer,Endocrine System Disorders,Organismal Injury and Abnormalities	Anaplastic carcinoma in thyroid gland	0.0124			6	3	3	AHNAK(-2.38),EIF1AX(+2.63),FAT4(-2.71),KLHL17(-2.01),NDN(+2.23),NRAS(+2.09)
Cancer,Organismal Injury and Abnormalities,Renal and Urological Disease	Chromophobe renal cell carcinoma	0.0124			6	5	1	CENPU(+2.09),GGT1(-2.49),NDN(+2.23),SLC8A1(+2.17),TCEAL7(+3.28),TOP2A(+2.39)
Organismal Injury and Abnormalities,Renal and Urological Disease	Chronic kidney disease	0.0126			13	11	2	BMP1(-3.08),CDKN1A(+2.04),GSTM1(+15.32),H3F3A/H3F3B(+2.32),HMGB1(+2.18),HMGN3(+2.2),HSP90AA1(+2.42),LIN7C(+2.3),RPL34(+2.08),RPL7(+2.15),SPP1(+2.23),TRPV1(-2.3),ZC3H15(+2.02)
Cancer,Neurological Disease,Organismal Injury and Abnormalities	Peripheral nervous system neoplasm	0.0127			7	4	3	GALR1(-3.0),H3F3A/H3F3B(+2.32),HMMR(+2.34),MUC16(-3.42),NRAS(+2.09),PIGQ(-2.01),TOP2A(+2.39)
Cancer,Organismal Injury and Abnormalities,Reproductive System Disease	Germ cell tumor	0.0127			7	7	0	GMNN(+2.08),HSP90AA1(+2.42),NANOG(+2.17),NRAS(+2.09),NUDT21(+2.23),SET(+2.06),TOP2A(+2.39)
Cancer,Organismal Injury and Abnormalities	Lymphohematopoietic cancer	0.0127		1.069	115	77	38	AGAP5 (includes others)(+6.19),AHNAK(-2.38),ANO9(-2.46),ANOS1(+2.02),APOBEC3B(-5.52),ATP6V1E1(+2.08),BBS10(+2.26),BTG2(+2.58),CASP3(+2.24),CAT(+2.39),CCNA2(+2.26),CDKN1A(+2.04),CNTNAP3(-2.93),COL6A2(-2.27),CTPS2(+2.09),CXCL6(+2.78),CYP26A1(-3.6),DDX3X(+2.33),DEK(+2.12),EEF1A1(+2.01),EEF1A2(+2.29),FAT3(-2.21),FAT4(-2.71),GALR1(-3.0),GEMIN2(+2.06),GSTM1(+15.32),GSTT2/GSTT2B(-5.81),GYG1(+2.05),HERC2…
Cell Morphology,Cellular Compromise	Multinucleation of cells	0.0128		-0.882	5	5	0	CDC42(+2.01),ECT2(+2.08),NEK2(+2.15),PSMG2(+2.05),SPP1(+2.23)
Cell Death and Survival	Apoptosis of dopaminergic neurons	0.013			2	2	0	CASP3(+2.24),SNCA(+2.41)
DNA Replication, Recombination, and Repair,Gene Expression	Methylation of DNA endogenous promoter	0.013			2	2	0	CBX3(+2.24),CDKN1A(+2.04)
Cancer,Organismal Injury and Abnormalities	Poorly differentiated metastatic carcinoma	0.013			2	2	0	HSP90AA1(+2.42),TOP2A(+2.39)
Cancer,Gastrointestinal Disease,Organismal Injury and Abnormalities	Locally advanced HER2 non-overexpressing MET positive gastric carcinoma	0.013			2	2	0	HSP90AA1(+2.42),TOP2A(+2.39)
Nutritional Disease	Nondiabetic obesity	0.013			2	2	0	CCNA2(+2.26),NEK2(+2.15)
Cancer,Gastrointestinal Disease,Organismal Injury and Abnormalities	Locally advanced HER2 non-overexpressing MET positive gastroesophageal carcinoma	0.013			2	2	0	HSP90AA1(+2.42),TOP2A(+2.39)
Cancer,Organismal Injury and Abnormalities,Respiratory Disease	Inoperable non-small cell lung cancer	0.013			2	2	0	HSP90AA1(+2.42),TOP2A(+2.39)
Cell Morphology,Cellular Assembly and Organization,Cellular Function and Maintenance	Fluidity of plasma membrane	0.013			2	2	0	CAT(+2.39),SNCA(+2.41)
Cancer,Neurological Disease,Organismal Injury and Abnormalities	Supratentorial primitive neuroectodermal tumor	0.013			3	3	0	HSP90AA1(+2.42),IDH1(+2.08),TOP2A(+2.39)
DNA Replication, Recombination, and Repair	Cleavage of DNA	0.0131		1.927	4	4	0	CASP3(+2.24),HMGB1(+2.18),PCNA(+2.06),TOP2A(+2.39)
Cell Morphology,Cellular Assembly and Organization,Cellular Function and Maintenance	Formation of invadopodia	0.0131			4	4	0	BTG2(+2.58),CDC42(+2.01),DIAPH2(+2.65),PI4K2B(+2.02)
Cancer,Organismal Injury and Abnormalities,Tissue Morphology	Quantity of benign tumor	0.0131		1.982	4	3	1	CDKN1A(+2.04),HMMR(+2.34),NRAS(+2.09),TRPV1(-2.3)
Energy Production,Molecular Transport,Nucleic Acid Metabolism,Small Molecule Biochemistry	Release of ATP	0.0131			4	1	3	APLN(-5.54),CAT(+2.39),SLC17A9(-2.05),TRPV1(-2.3)
Cancer,Organismal Injury and Abnormalities,Reproductive System Disease	Endometrial adenocarcinoma	0.0139			91	56	35	ACADSB(+2.01),AGAP5 (includes others)(+6.19),AHNAK(-2.38),ANP32E(+2.16),AP1S2(+2.71),ATP2A3(-2.01),CASK(+2.06),CDC7(+2.27),CENPU(+2.09),CES1(-6.03),CFAP20(+2.04),CISD2(+2.08),COL13A1(-2.58),CTNNAL1(+2.02),DIAPH2(+2.65),DNAJA2(+2.1),ECT2(+2.08),EEA1(+2.05),EIF1AX(+2.63),EIF2S1(+2.04),EPHA7(+2.05),FAM189A2(-2.13),FAT3(-2.21),FAT4(-2.71),HMCN1(-2.1),HSP90AA1(+2.42),HTR7(+2.22),IDH1(+2.08),IQSEC3(-2.…
Cellular Compromise,Inflammatory Response	Degranulation of cells	0.014			26	20	6	ADA2(+2.34),ARPC5(+2.71),ARSA(-2.03),ASAH1(+2.37),CAB39(+2.03),CAT(+2.39),DDX3X(+2.33),EEF1A1(+2.01),GYG1(+2.05),HMGB1(+2.18),HSP90AA1(+2.42),IDH1(+2.08),LGALS3BP(-2.31),MOSPD2(+2.12),NRAS(+2.09),NTS(+3.03),PSMA2(+2.13),PSMC2(+2.43),QPCT(-2.91),SCAMP1(+2.06),SDCBP(+2.06),SLC15A4(-2.01),TACR1(-2.85),TCIRG1(-2.13),TMSB10/TMSB4X(+2.97),VAMP7(+2.1)
Cancer,Hematological Disease,Immunological Disease,Organismal Injury and Abnormalities	Newly diagnosed acute myeloid leukemia	0.0141			4	4	0	IDH1(+2.08),NRAS(+2.09),RRM2B(+2.75),TOP2A(+2.39)
Cancer,Gastrointestinal Disease,Hepatic System Disease,Organismal Injury and Abnormalities	Liver cancer	0.0141		-0.714	153	91	62	ACADSB(+2.01),ACP1(+2.13),ADH5(+2.1),AGRN(-2.1),AHNAK(-2.38),ANO9(-2.46),ANP32E(+2.16),AP1S2(+2.71),API5(+2.18),APIP(+2.25),ARPC5(+2.71),ASAH1(+2.37),ATP6V1E1(+2.08),BBS10(+2.26),BCAS2(+2.04),BCORP1(-4.78),CAT(+2.39),CBX3(+2.24),CCDC142(-2.09),CCDC57(-2.41),CCNA2(+2.26),CDC7(+2.27),CDKN1A(+2.04),CENPU(+2.09),CES1(-6.03),CFL2(+2.77),CKS2(+2.14),CNTNAP3(-2.93),COL13A1(-2.58),COL6A2(-2.27),CPXM1(-2.…
Cancer,Neurological Disease,Organismal Injury and Abnormalities	Central nervous system neuroepithelial tumor	0.0142			42	24	18	AGAP5 (includes others)(+6.19),ATP6V1E1(+2.08),CDKN1A(+2.04),CKS2(+2.14),DIAPH2(+2.65),ECT2(+2.08),FAM171B(+2.88),FBN3(-2.03),GSTM5(-4.28),H3F3A/H3F3B(+2.32),HERC2P3(+5.24),HIST1H1C(+2.21),HMCN1(-2.1),HSP90AA1(+2.42),HSPG2(-2.21),IDH1(+2.08),LINC00273(-2.77),MOB4(+2.6),MUC16(-3.42),MUC4(-3.73),MUC6(-3.44),NAP1L3(+4.18),NRAS(+2.09),PCDH11Y(-28.76),PILRB(-2.04),PLEC(-2.22),RAD21(+2.23),RGPD4 (inclu…
Gene Expression	Expression of mRNA	0.0142		-0.277	13	12	1	ATF1(+2.23),BTG2(+2.58),DDX3X(+2.33),EIF2S1(+2.04),HMGB1(+2.18),MRPL39(+2.28),POLR2K(+2.53),RGS2(+2.69),RPS14(+2.48),RPS23(+2.0),RPS3A(+2.8),RPS4X(+2.34),RPS4Y1(-92.79)
Cancer,Hematological Disease,Organismal Injury and Abnormalities	Hematologic cancer	0.0143		0.632	114	76	38	AGAP5 (includes others)(+6.19),AHNAK(-2.38),ANO9(-2.46),ANOS1(+2.02),APOBEC3B(-5.52),ATP6V1E1(+2.08),BBS10(+2.26),BTG2(+2.58),CASP3(+2.24),CAT(+2.39),CCNA2(+2.26),CDKN1A(+2.04),CNTNAP3(-2.93),COL6A2(-2.27),CTPS2(+2.09),CXCL6(+2.78),CYP26A1(-3.6),DDX3X(+2.33),DEK(+2.12),EEF1A1(+2.01),EEF1A2(+2.29),FAT3(-2.21),FAT4(-2.71),GALR1(-3.0),GEMIN2(+2.06),GSTM1(+15.32),GSTT2/GSTT2B(-5.81),GYG1(+2.05),HERC2…
Cell-To-Cell Signaling and Interaction,Cellular Assembly and Organization	Quantity of actin stress fibers	0.0144			5	4	1	CDC42(+2.01),NRAS(+2.09),PLEC(-2.22),RND3(+2.02),SPP1(+2.23)
Cell Death and Survival	Cell death of muscle	0.0145		-0.765	17	15	2	ADCY6(-2.29),APIP(+2.25),CASP3(+2.24),CAT(+2.39),CDKN1A(+2.04),EEF1A1(+2.01),EEF1A2(+2.29),GNA14(+2.47),HMGB1(+2.18),MDH1(+2.05),NDN(+2.23),NRAS(+2.09),PLEC(-2.22),PLRG1(+2.03),PMAIP1(+3.38),SLC8A1(+2.17),SPP1(+2.23)
Cell Cycle,Reproductive System Development and Function	Meiosis of oocytes	0.0145			3	3	0	DLGAP5(+2.22),ECT2(+2.08),PPP1R2(+2.07)
Cellular Movement	Invasion of breast cancer cell lines	0.0145		0.835	16	12	4	AHNAK(-2.38),BTG2(+2.58),CASP3(+2.24),CCNA2(+2.26),CDKN1A(+2.04),DIAPH2(+2.65),HSP90AA1(+2.42),LRP1(-2.02),MUC4(-3.73),NDUFAF4(+2.01),PI4K2B(+2.02),PSMD10(+2.9),SDCBP(+2.06),SPP1(+2.23),TCIRG1(-2.13),VAMP7(+2.1)
Cancer,Organismal Injury and Abnormalities,Reproductive System Disease	Breast carcinoma	0.0151			64	41	23	ABHD10(+2.2),ADCY6(-2.29),ARMT1(+2.08),BEX1(+2.06),CASK(+2.06),CASP3(+2.24),CDC7(+2.27),CDKN1A(+2.04),CENPU(+2.09),CES1(-6.03),CMAS(+2.19),CRB2(-2.25),CTNNAL1(+2.02),CYP26A1(-3.6),DND1(-6.7),EIF1AX(+2.63),FAT3(-2.21),HIST1H1C(+2.21),HMCN1(-2.1),HMGCS1(+2.46),HSP90AA1(+2.42),HSPG2(-2.21),IDH1(+2.08),IER3(+2.34),KCNJ6(+2.35),KLHL15(+2.31),KLHL17(-2.01),LAMA5(-2.15),LRP1(-2.02),MAP3K8(+2.85),MDGA2(+…
Cellular Assembly and Organization,DNA Replication, Recombination, and Repair	Quantity of centrosome	0.0151			4	4	0	CCNA2(+2.26),CDKN1A(+2.04),CHMP2B(+2.49),CHMP5(+2.06)
Cancer,Organismal Injury and Abnormalities,Renal and Urological Disease	Urothelial cancer	0.0151			16	15	1	BTG2(+2.58),CDC7(+2.27),CDKN1A(+2.04),CENPU(+2.09),H3F3A/H3F3B(+2.32),HIST1H1C(+2.21),HSP90AA1(+2.42),IDH1(+2.08),NDN(+2.23),NRAS(+2.09),RAD21(+2.23),SDCBP(+2.06),TCEAL7(+3.28),TOP2A(+2.39),USP9X(+2.45),UTY(-146.62)
Developmental Disorder,Hereditary Disorder,Neurological Disease,Organismal Injury and Abnormalities	X-linked mental retardation	0.0154			7	7	0	AP1S2(+2.71),CASK(+2.06),DDX3X(+2.33),KLHL15(+2.31),PAK3(+2.63),RAB39B(+2.45),USP9X(+2.45)
Infectious Diseases	Infection by Retroviridae	0.0156	Increased	4.106	31	26	5	ACADSB(+2.01),APOBEC3B(-5.52),BMP1(-3.08),BTG2(+2.58),DDX3X(+2.33),DNAJA2(+2.1),DPM1(+2.03),GEMIN2(+2.06),H3F3A/H3F3B(+2.32),HMCN2(-2.97),HMGB1(+2.18),HMGCS1(+2.46),IDH1(+2.08),LIN7C(+2.3),MED4(+2.15),MMADHC(+2.23),MT1X(+2.46),NIPSNAP2(+2.15),PAK3(+2.63),POLR2K(+2.53),POLR3F(+2.19),PSMA1(+2.33),PSMA2(+2.13),RAD21(+2.23),RGPD4 (includes others)(+75.4),RRM2B(+2.75),SUCLG2(+2.07),TOP2A(+2.39),TRPV1(…
Cell Death and Survival	Apoptosis of myeloma cell lines	0.0156		1.184	6	6	0	CASP3(+2.24),HMMR(+2.34),NRAS(+2.09),PMAIP1(+3.38),SPP1(+2.23),TOP2A(+2.39)
Cancer,Organismal Injury and Abnormalities	Neoplasia of cells	0.0156		1.623	182	116	66	AGAP5 (includes others)(+6.19),AHNAK(-2.38),ANO9(-2.46),ANOS1(+2.02),APOBEC3B(-5.52),ASAH1(+2.37),ATP6V1E1(+2.08),BBS10(+2.26),BCAS2(+2.04),BEX1(+2.06),BMP1(-3.08),BTG2(+2.58),BTLA(-4.69),CASP3(+2.24),CAT(+2.39),CBR1(+2.01),CCDC144NL(-3.03),CCNA2(+2.26),CDC7(+2.27),CDKN1A(+2.04),CENPU(+2.09),CFAP20(+2.04),CFL2(+2.77),CHMP5(+2.06),CNBP(+2.35),CNTNAP3(-2.93),COL6A2(-2.27),CPZ(-2.27),CRB2(-2.25),CTP…
Cancer,Gastrointestinal Disease,Organismal Injury and Abnormalities	MET positive gastric adenocarcinoma	0.016			2	2	0	HSP90AA1(+2.42),TOP2A(+2.39)
Cancer,Gastrointestinal Disease,Organismal Injury and Abnormalities	MET positive gastroesophageal junction adenocarcinoma	0.016			2	2	0	HSP90AA1(+2.42),TOP2A(+2.39)
Connective Tissue Disorders,Developmental Disorder,Hereditary Disorder,Organismal Injury and Abnormalities,Skeletal and Muscular Disorders	Autosomal recessive osteopetrosis	0.016			2	1	1	SNX10(+2.53),TCIRG1(-2.13)
Cell Morphology,Cell-To-Cell Signaling and Interaction,Cellular Assembly and Organization,Nervous System Development and Function,Tissue Morphology	Size of synapse	0.016			2	2	0	PAK3(+2.63),SNCA(+2.41)
Cancer,Organismal Injury and Abnormalities	Peritoneal carcinomatosis	0.016			2	2	0	HSP90AA1(+2.42),TOP2A(+2.39)
Cellular Compromise	Stress response of sarcoma cell lines	0.016			2	2	0	CDKN1A(+2.04),USP9X(+2.45)
Cell Death and Survival,Skeletal and Muscular Disorders	Apoptosis of myoblasts	0.016			2	2	0	CDKN1A(+2.04),NDN(+2.23)
Cancer,Endocrine System Disorders,Organismal Injury and Abnormalities,Respiratory Disease	Metastatic small cell lung carcinoma	0.0161			3	3	0	HSP90AA1(+2.42),TOP2A(+2.39),YWHAE(+2.04)
Cancer,Neurological Disease,Organismal Injury and Abnormalities	Classic medulloblastoma	0.0161			3	3	0	HSP90AA1(+2.42),NRAS(+2.09),TOP2A(+2.39)
Embryonic Development,Organismal Development,Tissue Morphology	Fusion of fetal membranes	0.0161			3	2	1	CHMP5(+2.06),COL13A1(-2.58),SNX2(+2.01)
Cancer,Organismal Injury and Abnormalities,Reproductive System Disease	Embryonal carcinoma	0.0161			3	3	0	GMNN(+2.08),HSP90AA1(+2.42),TOP2A(+2.39)
Cell Death and Survival,Embryonic Development	Cell death of embryonic cell lines	0.0162		1.911	18	17	1	API5(+2.18),APOBEC3B(-5.52),CASP3(+2.24),CDC42(+2.01),CDKN1A(+2.04),CHMP5(+2.06),EEF1A1(+2.01),IER3(+2.34),MAP3K8(+2.85),PMAIP1(+3.38),RAD21(+2.23),REPS2(+2.12),RGPD4 (includes others)(+75.4),RHEB(+2.24),SNCA(+2.41),SPP1(+2.23),STK26(+2.74),TOP2A(+2.39)
Cardiovascular Disease,Organismal Injury and Abnormalities	Cardiotoxicity	0.0162			4	4	0	CAT(+2.39),CBR1(+2.01),HSP90AA1(+2.42),TOP2A(+2.39)
Cellular Movement	Migration of fibrosarcoma cell lines	0.0162		0	4	3	1	AHNAK(-2.38),CAT(+2.39),CDC42(+2.01),VAMP7(+2.1)
Infectious Diseases	Infection by Dengue virus 2	0.0162		1	4	4	0	ARPC3(+2.09),EEA1(+2.05),IFITM2(+3.71),RAB8B(+2.1)
Cancer,Organismal Injury and Abnormalities,Respiratory Disease	Development of respiratory system tumor	0.0164			64	42	22	AGAP5 (includes others)(+6.19),AGRN(-2.1),AHNAK(-2.38),AP3S1(+2.45),APOBEC3B(-5.52),ASAH1(+2.37),CCNA2(+2.26),CDKN1A(+2.04),CENPU(+2.09),CKS2(+2.14),COL13A1(-2.58),CPZ(-2.27),DDX3X(+2.33),DEK(+2.12),ECT2(+2.08),EID2(+2.1),FAM171B(+2.88),FAT3(-2.21),FAT4(-2.71),GSTM1(+15.32),HIST1H1C(+2.21),HMCN1(-2.1),HSP90AA1(+2.42),HSPG2(-2.21),IDH1(+2.08),KLHL4(+2.15),LAMA5(-2.15),LRP1(-2.02),MIR663AHG(-2.71),…
Lipid Metabolism,Small Molecule Biochemistry,Vitamin and Mineral Metabolism	Metabolism of sterol	0.0166			8	5	3	CAT(+2.39),CES1(-6.03),CNBP(+2.35),CYP4V2(-4.42),FDX1(+2.08),HMGCS1(+2.46),LRP1(-2.02),SPP1(+2.23)
Molecular Transport	Transmembrane transport of ion	0.0166			8	2	6	ANO9(-2.46),ATP2A3(-2.01),ATP6V1E1(+2.08),NALCN(-5.98),TCIRG1(-2.13),TRDN(+17.42),TRPV1(-2.3),ZACN(-4.05)
Cancer,Organismal Injury and Abnormalities	Advanced stage tumor	0.0168		0.832	45	31	14	ASAH1(+2.37),BEX1(+2.06),BMP1(-3.08),CASP3(+2.24),CAT(+2.39),CBR1(+2.01),CDKN1A(+2.04),CEMIP(-2.17),CTNNAL1(+2.02),CXCL6(+2.78),CYP26A1(-3.6),DLGAP5(+2.22),EEF1A1(+2.01),EPHA7(+2.05),GSTM5(-4.28),HIST1H1C(+2.21),HMGB1(+2.18),HMMR(+2.34),HSP90AA1(+2.42),IDH1(+2.08),IFITM2(+3.71),IRX1(-4.83),LAMA5(-2.15),LRP1(-2.02),MUC16(-3.42),MUC4(-3.73),NANOG(+2.17),NRAS(+2.09),PCNA(+2.06),PLEC(-2.22),PLS3(+5.4…
Cellular Development,Cellular Growth and Proliferation,Renal and Urological System Development and Function	Cell proliferation of kidney cell lines	0.0169		1.348	10	7	3	CDKN1A(+2.04),DLGAP5(+2.22),HSP90AA1(+2.42),NANOG(+2.17),PKP3(-2.14),QPCT(-2.91),SAT1(+2.13),SDCBP(+2.06),SPOCK3(-2.37),STK26(+2.74)
Cancer,Organismal Injury and Abnormalities,Reproductive System Disease	Germ cell cancer	0.0169			5	5	0	HSP90AA1(+2.42),NRAS(+2.09),NUDT21(+2.23),SET(+2.06),TOP2A(+2.39)
Cellular Growth and Proliferation,Organismal Development	Growth of yeast	0.0171		1.455	6	6	0	CDC42(+2.01),HSP90AA1(+2.42),PLS3(+5.47),POLR2K(+2.53),RGPD4 (includes others)(+75.4),SNCA(+2.41)
Cell Cycle	Ploidy of cells	0.0172		-0.587	8	7	1	CCNA2(+2.26),CDKN1A(+2.04),CKS2(+2.14),NEK2(+2.15),RGPD4 (includes others)(+75.4),STK26(+2.74),TCIRG1(-2.13),UBA2(+2.03)
Hematological Disease,Infectious Diseases	Endotoxemia	0.0173		0.816	7	5	2	BTLA(-4.69),CLIC4(+2.03),CXCL6(+2.78),HMGB1(+2.18),MAP3K8(+2.85),SPP1(+2.23),TRPV1(-2.3)
Cancer,Organismal Injury and Abnormalities,Reproductive System Disease	Uterine corpus cancer	0.0174			4	4	0	HSP90AA1(+2.42),NRAS(+2.09),RHEB(+2.24),TOP2A(+2.39)
Cancer,Hematological Disease,Organismal Injury and Abnormalities	Primary myelofibrosis	0.0174			4	2	2	BMP1(-3.08),FAT4(-2.71),IDH1(+2.08),NRAS(+2.09)
Cancer,Dermatological Diseases and Conditions,Endocrine System Disorders,Organismal Injury and Abnormalities	Merkel-cell carcinoma	0.0174			4	3	1	CLIC4(+2.03),HSP90AA1(+2.42),PLCB2(-2.6),TOP2A(+2.39)
Neurological Disease	Neurodegeneration of nerves	0.0174		0.849	4	1	3	ARSA(-2.03),CASP3(+2.24),LRP1(-2.02),SLC12A7(-2.07)
Cancer,Endocrine System Disorders,Organismal Injury and Abnormalities,Reproductive System Disease	High-grade serous ovarian carcinoma	0.0174			4	2	2	COL6A2(-2.27),MUC16(-3.42),SPP1(+2.23),TOP2A(+2.39)
Cancer,Organismal Injury and Abnormalities,Reproductive System Disease	Female genital tract adenocarcinoma	0.0174			124	77	47	ACADSB(+2.01),AGAP5 (includes others)(+6.19),AHNAK(-2.38),ANP32E(+2.16),AP1S2(+2.71),APIP(+2.25),ATP2A3(-2.01),BBS10(+2.26),BTLA(-4.69),CASK(+2.06),CCDC144NL(-3.03),CCNA2(+2.26),CDC7(+2.27),CDKN1A(+2.04),CENPU(+2.09),CES1(-6.03),CFAP20(+2.04),CISD2(+2.08),COL13A1(-2.58),COL6A2(-2.27),CTNNAL1(+2.02),DDX3X(+2.33),DIAPH2(+2.65),DNAJA2(+2.1),ECT2(+2.08),EEA1(+2.05),EEF1A2(+2.29),EIF1AX(+2.63),EIF2S1(…
Cancer,Organismal Injury and Abnormalities,Respiratory Disease	Respiratory system tumor	0.0175		0.828	110	72	38	AGAP5 (includes others)(+6.19),AGRN(-2.1),AHNAK(-2.38),AP3S1(+2.45),APLN(-5.54),APOBEC3B(-5.52),ASAH1(+2.37),ATP6V1E1(+2.08),BCORP1(-4.78),CASK(+2.06),CASP3(+2.24),CCNA2(+2.26),CDC7(+2.27),CDKN1A(+2.04),CENPU(+2.09),CFAP20(+2.04),CKS2(+2.14),COL13A1(-2.58),CPZ(-2.27),CRB2(-2.25),CTPS2(+2.09),CYP26A1(-3.6),DDX3X(+2.33),DEK(+2.12),ECT2(+2.08),EEA1(+2.05),EEF1A1(+2.01),EID2(+2.1),EIF2S1(+2.04),FAM17…
Cell Death and Survival	Apoptosis of tumor cell lines	0.0177		-0.142	53	41	12	API5(+2.18),ATF1(+2.23),BCAS2(+2.04),BTG2(+2.58),CASP3(+2.24),CAT(+2.39),CBX3(+2.24),CCT4(+2.13),CDC42(+2.01),CDC7(+2.27),CDKN1A(+2.04),CES1(-6.03),CHMP5(+2.06),CKS2(+2.14),CYP26A1(-3.6),DEPDC1(+2.02),EEF1A1(+2.01),EEF1A2(+2.29),GGT1(-2.49),GLO1(+2.45),HMMR(+2.34),IER3(+2.34),IRX1(-4.83),LAMA5(-2.15),LGALS3BP(-2.31),LRP1(-2.02),LYPLA1(+2.03),MDGA2(+3.02),MUC16(-3.42),MUC4(-3.73),NANOG(+2.17),NDN(…
Skeletal and Muscular System Development and Function	Thickness of muscle	0.0177			3	2	1	NRAS(+2.09),RAPGEF3(-2.09),RGS2(+2.69)
Cardiovascular Disease,Organismal Injury and Abnormalities	Advanced stage peripheral arterial disease	0.0178			8	7	1	ADA2(+2.34),CEMIP(-2.17),PAK3(+2.63),RAB33B(+2.31),SNX10(+2.53),SPP1(+2.23),TTC33(+2.51),ZCCHC10(+2.33)
Cancer,Organismal Injury and Abnormalities,Respiratory Disease	Stage I non-small cell lung carcinoma	0.0178			5	5	0	EEF1A1(+2.01),HSP90AA1(+2.42),RPL7(+2.15),RPS6(+2.24),TMSB10/TMSB4X(+2.97)
Cell-To-Cell Signaling and Interaction,Connective Tissue Development and Function	Binding of fibroblasts	0.0178		1	5	2	3	CDC42(+2.01),LGALS3BP(-2.31),LRP1(-2.02),PLEC(-2.22),SPP1(+2.23)
Cancer,Dermatological Diseases and Conditions,Organismal Injury and Abnormalities	Development of skin tumor	0.0178			5	5	0	CDKN1A(+2.04),CLIC4(+2.03),GSTM1(+15.32),RHEB(+2.24),ZFX(+2.12)
Cell Cycle,Cellular Movement	Cytokinesis of tumor cell lines	0.0178			5	4	1	CDKN1A(+2.04),ECT2(+2.08),MYH14(-5.92),NEK2(+2.15),TOP2A(+2.39)
Cell Death and Survival	Cell death of stem cells	0.0178		-1.353	6	6	0	CASP3(+2.24),CCNA2(+2.26),CDC7(+2.27),CDKN1A(+2.04),H3F3A/H3F3B(+2.32),NDN(+2.23)
Cardiovascular Disease,Cardiovascular System Development and Function,Connective Tissue Disorders,Organ Morphology,Organismal Development,Organismal Injury and Abnormalities,Tissue Morphology	Abnormal morphology of pericardium	0.0178			6	4	2	CYP26A1(-3.6),HIST1H1C(+2.21),HIST1H1D(+5.26),HSPG2(-2.21),NRAS(+2.09),SLC8A1(+2.17)
Cancer,Organismal Injury and Abnormalities,Reproductive System Disease	Female genital tract cancer	0.0179			146	91	55	ACADSB(+2.01),AGAP5 (includes others)(+6.19),AHNAK(-2.38),ANP32E(+2.16),AP1S2(+2.71),APIP(+2.25),APOBEC3B(-5.52),ATP2A3(-2.01),BBS10(+2.26),BTLA(-4.69),CASK(+2.06),CCDC144NL(-3.03),CCNA2(+2.26),CDC42(+2.01),CDC7(+2.27),CDKN1A(+2.04),CENPU(+2.09),CES1(-6.03),CFAP20(+2.04),CISD2(+2.08),CLIC4(+2.03),COL13A1(-2.58),COL6A2(-2.27),CPZ(-2.27),CTNNAL1(+2.02),DDX3X(+2.33),DIAPH2(+2.65),DNAJA2(+2.1),DPM1(+…
Cancer,Gastrointestinal Disease,Hepatic System Disease,Organismal Injury and Abnormalities	Hepatobiliary system cancer	0.0179		-0.714	160	97	63	ACADSB(+2.01),ACP1(+2.13),ADH5(+2.1),AGRN(-2.1),AHNAK(-2.38),ANO9(-2.46),ANP32E(+2.16),AP1S2(+2.71),API5(+2.18),APIP(+2.25),ARPC5(+2.71),ASAH1(+2.37),ATP6V1E1(+2.08),BBS10(+2.26),BCAS2(+2.04),BCORP1(-4.78),CAT(+2.39),CBX3(+2.24),CCDC142(-2.09),CCDC57(-2.41),CCNA2(+2.26),CDC7(+2.27),CDKN1A(+2.04),CENPU(+2.09),CES1(-6.03),CFL2(+2.77),CKS2(+2.14),CNTNAP3(-2.93),COL13A1(-2.58),COL6A2(-2.27),CPXM1(-2.…
Cancer,Organismal Injury and Abnormalities,Respiratory Disease	Development of lung carcinoma	0.0179			63	41	22	AGAP5 (includes others)(+6.19),AGRN(-2.1),AHNAK(-2.38),AP3S1(+2.45),APOBEC3B(-5.52),ASAH1(+2.37),CCNA2(+2.26),CDKN1A(+2.04),CENPU(+2.09),CKS2(+2.14),COL13A1(-2.58),CPZ(-2.27),DDX3X(+2.33),DEK(+2.12),ECT2(+2.08),EID2(+2.1),FAM171B(+2.88),FAT3(-2.21),FAT4(-2.71),GSTM1(+15.32),HIST1H1C(+2.21),HMCN1(-2.1),HSP90AA1(+2.42),HSPG2(-2.21),IDH1(+2.08),KLHL4(+2.15),LAMA5(-2.15),LRP1(-2.02),MIR663AHG(-2.71),…
Cell Death and Survival	Cell viability	0.018	Increased	2.793	58	48	10	ADH5(+2.1),AGRN(-2.1),APLN(-5.54),ASAH1(+2.37),ASF1A(+2.14),ATF1(+2.23),BTG2(+2.58),BTLA(-4.69),CASK(+2.06),CASP3(+2.24),CAT(+2.39),CBR1(+2.01),CCNA2(+2.26),CDC42(+2.01),CDC7(+2.27),CDKN1A(+2.04),CES1(-6.03),EIF2S1(+2.04),GALNT3(+2.54),GSTM1(+15.32),HMGB1(+2.18),IDH1(+2.08),IER3(+2.34),KCNJ6(+2.35),LAMA5(-2.15),LGALS3BP(-2.31),LRP1(-2.02),MAP3K8(+2.85),MUC4(-3.73),NDUFAF4(+2.01),NRAS(+2.09),NUF2(…
Cancer,Neurological Disease,Organismal Injury and Abnormalities	Grade 4 high grade glioma	0.0182			25	10	15	AGAP5 (includes others)(+6.19),DIAPH2(+2.65),FAM171B(+2.88),FBN3(-2.03),GSTM5(-4.28),H3F3A/H3F3B(+2.32),HMCN1(-2.1),HSPG2(-2.21),IDH1(+2.08),MUC16(-3.42),MUC4(-3.73),MUC6(-3.44),NRAS(+2.09),PCDH11Y(-28.76),PILRB(-2.04),PLEC(-2.22),RGPD4 (includes others)(+75.4),RPL21(+2.12),SIGLEC10(-2.87),SKIDA1(-2.19),SLC17A9(-2.05),TOP2A(+2.39),ZBTB33(+2.0),ZNF429(-28.73),ZNF626(-2.1)
Cancer,Neurological Disease,Organismal Injury and Abnormalities	Grade 4 malignant glioma	0.0182			25	10	15	AGAP5 (includes others)(+6.19),DIAPH2(+2.65),FAM171B(+2.88),FBN3(-2.03),GSTM5(-4.28),H3F3A/H3F3B(+2.32),HMCN1(-2.1),HSPG2(-2.21),IDH1(+2.08),MUC16(-3.42),MUC4(-3.73),MUC6(-3.44),NRAS(+2.09),PCDH11Y(-28.76),PILRB(-2.04),PLEC(-2.22),RGPD4 (includes others)(+75.4),RPL21(+2.12),SIGLEC10(-2.87),SKIDA1(-2.19),SLC17A9(-2.05),TOP2A(+2.39),ZBTB33(+2.0),ZNF429(-28.73),ZNF626(-2.1)
Cancer,Neurological Disease,Organismal Injury and Abnormalities	Grade 4 astrocytoma	0.0182			25	10	15	AGAP5 (includes others)(+6.19),DIAPH2(+2.65),FAM171B(+2.88),FBN3(-2.03),GSTM5(-4.28),H3F3A/H3F3B(+2.32),HMCN1(-2.1),HSPG2(-2.21),IDH1(+2.08),MUC16(-3.42),MUC4(-3.73),MUC6(-3.44),NRAS(+2.09),PCDH11Y(-28.76),PILRB(-2.04),PLEC(-2.22),RGPD4 (includes others)(+75.4),RPL21(+2.12),SIGLEC10(-2.87),SKIDA1(-2.19),SLC17A9(-2.05),TOP2A(+2.39),ZBTB33(+2.0),ZNF429(-28.73),ZNF626(-2.1)
Cellular Compromise	Stress response of cells	0.0183		0.02	8	6	2	CASP3(+2.24),CAT(+2.39),CDKN1A(+2.04),GGT1(-2.49),GMFB(+2.3),NNAT(-3.93),SNCA(+2.41),USP9X(+2.45)
Cellular Assembly and Organization,Cellular Function and Maintenance,Protein Synthesis	Polymerization of actin	0.0185			4	3	1	CDC42(+2.01),PAK3(+2.63),PLS1(+2.1),TMSB4Y(-6.14)
Carbohydrate Metabolism,Small Molecule Biochemistry	Catabolism of glycosaminoglycan	0.0185			4	1	3	AGRN(-2.1),CEMIP(-2.17),HMMR(+2.34),HSPG2(-2.21)
Carbohydrate Metabolism,Small Molecule Biochemistry	Synthesis of inositol phosphate	0.0186		1.067	6	4	2	GALR1(-3.0),GNA14(+2.47),NTS(+3.03),PLCB2(-2.6),RGS2(+2.69),SNCA(+2.41)
Connective Tissue Disorders,Inflammatory Disease,Inflammatory Response,Organismal Injury and Abnormalities,Skeletal and Muscular Disorders	Experimentally-induced arthritis	0.0186		0.505	9	6	3	CXCL6(+2.78),HMGB1(+2.18),HMMR(+2.34),NQO2(+2.42),RIPK2(+2.02),SPP1(+2.23),TCIRG1(-2.13),TIE1(-3.44),TRPV1(-2.3)
DNA Replication, Recombination, and Repair,Nucleic Acid Metabolism,Small Molecule Biochemistry	Hydrolysis of nucleotide	0.0186	Increased	2.421	7	7	0	CCT4(+2.13),CDC42(+2.01),CKMT1A/CKMT1B(+2.22),HMGB1(+2.18),PSMC2(+2.43),RND3(+2.02),TOP2A(+2.39)
Cancer,Gastrointestinal Disease,Organismal Injury and Abnormalities,Respiratory Disease	Pharyngeal tumor	0.0187			19	15	4	CDC7(+2.27),CTPS2(+2.09),DDX3X(+2.33),EEA1(+2.05),EEF1A1(+2.01),HSP90AA1(+2.42),MUC16(-3.42),NECAB1(+3.31),NRAS(+2.09),PCNA(+2.06),RRM2B(+2.75),SNCA(+2.41),SPP1(+2.23),TDGF1(+2.11),TOP2A(+2.39),ZNF429(-28.73),ZNF600(+2.08),ZNF626(-2.1),ZNF737(-3.14)
Cell Cycle	Arrest in G1/S phase transition	0.0187			5	5	0	CCNA2(+2.26),CDC42(+2.01),CDKN1A(+2.04),GMNN(+2.08),MDGA2(+3.02)

## Sheet: Network
Rank	Top Diseases and Functions	Score	N	Pos	Neg	Molecules in Network
1	Cardiovascular Disease, Dermatological Diseases and Conditions, Developmental Disorder	48	29	22	7	ACAP2(+2.0),ADA2(+2.34),Alpha tubulin,BETA TUBULIN,BMP1(-3.08),CASK(+2.06),CCT4(+2.13),CHMP5(+2.06),DPM1(+2.03),EEA1(+2.05),GEMIN2(+2.06),IFITM2(+3.71),Interferon alpha,KLHL15(+2.31),LIN7C(+2.3),Mapk,MX2(-2.48),PFDN4(+2.41),PI4K2B(+2.02),PLS3(+5.47),PPP2R2B(+2.25),Rab5,RNU4-1(-2.02),RNU4-2(-2.21),RNU5D-1(-2.71),RNVU1-7(-2.0),snRNP,SNRPB2(+2.03),SNRPD2(+2.36),SRP9(+2.32),TBCA(+2.23),TBL1Y(-5.53),Z…
2	Gene Expression, Protein Synthesis, RNA Damage and Repair	43	27	21	6	60S ribosomal subunit,API5(+2.18),APOBEC3C(+2.17),C8orf59(+2.08),CENPQ(+2.35),CENPU(+2.09),CNBP(+2.35),DEK(+2.12),Eif4g,GCLM(+2.05),GST,GSTM5(-4.28),Laminin1,MTORC2,MUC16(-3.42),PI3K (complex),RAD21(+2.23),RHEB(+2.24),Ribosomal 40s subunit,RMRP(-2.42),Rnr,RPL34(+2.08),RPL7(+2.15),RPS14(+2.48),RPS23(+2.0),RPS27L(+2.27),RPS3A(+2.8),RPS4X(+2.34),RPS4Y1(-92.79),RPS6(+2.24),RSL24D1(+2.83),USP9Y(-204.3…
3	Hereditary Disorder, Organismal Injury and Abnormalities, RNA Post-Transcriptional Modification	43	27	19	8	ATP5F1C(+2.23),BCAS2(+2.04),c-Src,C14orf28(+2.65),CYP26A1(-3.6),DDX3X(+2.33),eIF,EIF1AX(+2.63),EIF1AY(-22.62),FBN3(-2.03),GMNN(+2.08),HMMR(+2.34),IDH1(+2.08),MED4(+2.15),mediator,NUDT21(+2.23),PKDCC(-2.2),PLRG1(+2.03),PMAIP1(+3.38),POLR2K(+2.53),PRC2,QPCT(-2.91),RNA polymerase II,RPA,SERF1A/SERF1B(+2.5),SHISA2(+2.3),SNORD118(-3.57),Srebp,TXLNG(+2.44),VAMP7(+2.1),VDAC3(+2.15),Vegf,WDR90(-2.7),XIST…
4	Cell-To-Cell Signaling and Interaction, Cellular Assembly and Organization, Nervous System Development and Function	40	26	17	9	ADCY,C21orf91(+2.2),CAPZA2(+2.61),CBR1(+2.01),CG,CHMP2B(+2.49),CYP4V2(-4.42),DNAJA2(+2.1),FDX1(+2.08),FSH,GGT1(-2.49),HDL-cholesterol,Hsp90,HSP90AA1(+2.42),Insulin,LGALS3BP(-2.31),Lh,LRP1(-2.02),MLF1(+2.28),MMP17(-2.01),MXRA5(+2.24),MZT1(+2.34),NXT2(+2.96),PLC,PLEC(-2.22),Proinsulin,RAMAC(+2.24),RGPD4 (includes others)(+75.4),SCAMP1(+2.06),SCOC(+2.59),SCUBE1(-2.22),SLC17A9(-2.05),SLITRK2(+4.07),S…
5	Connective Tissue Disorders, Developmental Disorder, Hereditary Disorder	38	25	22	3	Actin,Alpha catenin,AMZ2(+2.13),APIP(+2.25),Arp2/3,ARPC3(+2.09),ARPC5(+2.71),ATP6V1E1(+2.08),BEX1(+2.06),F Actin,GMFB(+2.3),Lamin b,LRCH2(+3.25),NFkB (complex),PLS1(+2.1),RAB33B(+2.31),RAB39B(+2.45),RAB8B(+2.1),RAB9A(+2.28),SDCBP(+2.06),Smad2/3,SNX10(+2.53),TCEAL7(+3.28),TCEAL9(+2.02),TCIRG1(-2.13),TDGF1(+2.11),TMSB10/TMSB4X(+2.97),TMSB4,TMSB4Y(-6.14),TRIM4(-39.31),TRIM69(+2.32),Troponin t,UBA3(+…
6	Gene Expression, RNA Damage and Repair, RNA Post-Transcriptional Modification	38	25	22	3	19S proteasome,20s proteasome,26s Proteasome,ACTR6(+2.31),alcohol group acceptor phosphotransferase,ARMT1(+2.08),ASF1A(+2.14),ATPase,CHCHD2(+61.36),DEPDC1(+2.02),DLGAP5(+2.22),EEF1A2(+2.29),Ikb,Immunoproteasome Pa28/20s,Jnk,MAP3K8(+2.85),MYH14(-5.92),NEK2(+2.15),NIPSNAP2(+2.15),NNAT(-3.93),PAK3(+2.63),POMP(+2.16),Proteasome PA700/20s,PSMA,PSMA1(+2.33),PSMA2(+2.13),PSMA4(+2.0),PSMC1(+2.18),PSMC2(+…
7	Cell Signaling, Drug Metabolism, Glutathione Depletion In Liver	36	24	15	9	ADRB,amylase,APLN(-5.54),APOBEC3B(-5.52),CTNNAL1(+2.02),DND1(-6.7),EGLN,ERK1/2,glutathione peroxidase,glutathione transferase,Glutathione-S-transferase,GNA14(+2.47),GSTM1(+15.32),GSTO1(+2.12),GSTT2/GSTT2B(-5.81),Hat,HMGCS1(+2.46),MAT2B(+2.02),MOSPD2(+2.12),NADPH oxidase,NAP1L2(+2.25),NAP1L3(+4.18),NQO2(+2.42),NTS(+3.03),PFKFB4(-2.61),Plc beta,PLCB2(-2.6),REPS2(+2.12),SLC12A7(-2.07),SLC8A1(+2.17),…
8	Cardiac Arrythmia, Cell Death and Survival, Protein Synthesis	34	23	22	1	ACP1(+2.13),BET1(+2.22),CKS2(+2.14),Cofilin,Cr3,CTPS2(+2.09),EIF2S1(+2.04),EPHA7(+2.05),ERK,Histone H1,IER3(+2.34),INPP5F(-3.96),Mlc,MRPL13(+2.45),MRPL22(+2.36),MRPL39(+2.28),MRPL47(+2.2),MRPL50(+2.08),NCK,NUDT15(+2.03),Pdgf (complex),phosphatase,PP1 protein complex group,PP2A,PPP1R2(+2.07),Rock,SET(+2.06),SNX3(+2.08),Sos,STYX(+2.02),THOC7(+2.11),TRDN(+17.42),TRMT10C(+2.42),UQCRFS1(+2.03),ZC3H15(…
9	Cell Cycle, DNA Replication, Recombination, and Repair, Gene Expression	34	23	19	4	CBX3(+2.24),CCNA2(+2.26),CDKN1A(+2.04),Ck2,EEF1A1(+2.01),estrogen receptor,FAM189A2(-2.13),H3F3A/H3F3B(+2.32),Hdac,HIST1H1B(+2.35),HIST1H1D(+5.26),HISTONE,Histone h3,Histone h4,HMGN3(+2.2),Hsp70,PCNA(+2.06),PDHX(+2.25),Pka catalytic subunit,PNRC2(+2.41),RBBP7(+2.59),SAT1(+2.13),Secretase gamma,SKIDA1(-2.19),SNHG5(-2.57),SUMO,TOP2A(+2.39),trypsin,UBA2(+2.03),UBB(+2.55),UBE2V2(+2.04),Ubiquitin,UTY(…
10	Cardiovascular Disease, Developmental Disorder, Endocrine System Disorders	24	18	14	4	AHNAK(-2.38),Akt,AP3S1(+2.45),APC (complex),ATP2A3(-2.01),BTBD10(+2.09),BTG2(+2.58),CAB39(+2.03),Cdc2,CDC7(+2.27),Cdk,CDK4/6,Cyclin A,Cyclin D,Cyclin E,DIAPH2(+2.65),DNA-PK,Dynein,E2f,EID2(+2.1),Hif1,LAMA5(-2.15),Laminin (family),MOB4(+2.6),MT1X(+2.46),MYO7A(-2.2),NUF2(+2.2),PLEKHA2(+2.06),Ppp2c,PSMD10(+2.9),Rb,SERCA,Smad,STK26(+2.74),TMEM126B(+2.49)
11	Cancer, Developmental Disorder, Ophthalmic Disease	24	18	13	5	AASDH,CCDC91,CEMIP(-2.17),CLK3,COMMD10(+2.06),DCDC2B,ECT2(+2.08),ESRP1,FAM102B(+2.17),FAT4(-2.71),GOLGA6A (includes others),HIST1H1C(+2.21),LRRC37A3 (includes others)(-2.4),NANOG(+2.17),NANOGP8(-6.46),PABPC4L(+3.23),PAX6,PKD1P1(-2.6),PRDM5,PRICKLE1(+2.25),RANBP1,RBPMS,SLITRK4(+2.21),SNX2(+2.01),SNX27,TENT2,USP9X(+2.45),VPS26A(+2.54),VPS29,VPS35L,WASHC1(+3.65),WASHC2A/WASHC2C,WASHC4,WASHC5,ZNF37A(…
12	Cancer, Dermatological Diseases and Conditions, Organismal Injury and Abnormalities	22	17	9	8	ABHD4(+2.61),AMPK,CAT(+2.39),CD3,CFAP20(+2.04),CLC(+16.1),COL13A1(-2.58),COL6A2(-2.27),collagen,cytochrome C,Growth hormone,HMCN1(-2.1),Hsp27,IL1,JINK1/2,KDM5D(-114.24),LYPLA1(+2.03),lysophospholipase,MRPS35(+2.19),MTORC1,MUC4(-3.73),Ngf,Nos,NPIPA8 (includes others)(-3.26),NRAS(+2.09),p70 S6k,PKP3(-2.14),PRKAA,RAS,RRM2B(+2.75),Sapk,SLC15A4(-2.01),SYAP1(+2.46),Tgf beta,VitaminD3-VDR-RXR
13	Cell Signaling, Post-Translational Modification, Protein Synthesis	20	16	11	5	14-3-3,ADCY6(-2.29),ADH5(+2.1),AGRN(-2.1),ATF1(+2.23),atypical protein kinase C,BBS10(+2.26),BCR (complex),Calcineurin protein(s),CaMKII,Creb,Cytochrome bc1,Fgfr,GLO1(+2.45),GTPase,IMPA1(+2.19),Laminin (complex),MAP2K1/2,Mitochondrial complex 1,NDUFAF4(+2.01),NDUFB5(+2.29),NDUFB6(+2.03),Nfat (family),Pka,Pkc(s),PLC gamma,PTK,Raf,Rap1,RAPGEF3(-2.09),RGS2(+2.69),SELENOF(+2.15),TEC(+2.88),TIE1(-3.44…
14	Cell-To-Cell Signaling and Interaction, Hematological System Development and Function, Immune Cell Trafficking	18	15	8	7	ASAH1(+2.37),BTLA(-4.69),Collagen type II,CXCL6(+2.78),GOT,GP6(-2.1),HDL,hemoglobin,HLA-DRB1(+4.77),HMGB1(+2.18),HSPG2(-2.21),Ifn,IFN Beta,Ifn gamma,IgG,IgG1,IgG2a,Igm,IL12 (complex),IL12 (family),IRX1(-4.83),LDL,MHC Class II (complex),MUC6(-3.44),Mucin,P38 MAPK,PILRB(-2.04),PIR(+3.06),Pld,POLR3F(+2.19),Pro-inflammatory Cytokine,RIPK2(+2.02),RND3(+2.02),SIGLEC10(-2.87),Tnf (family)
15	Antimicrobial Response, Cell-To-Cell Signaling and Interaction, Inflammatory Response	18	15	9	6	ANP32E(+2.16),APOL6,BANP,CCDC144B(-2.82),CD81,CRY2,DDX3Y(-246.56),DHX15,DICER1,IFNB1,IGSF8,IRF1,LGALS14(+3.54),MDGA2(+3.02),PID1,PIGQ(-2.01),PLCB1,PRKRA,RANGAP1,RNF135,RPL17(+2.13),RPL21(+2.12),RPL34(+2.08),RPL7L1,RPL9(+2.59),TLE1,TMED7-TICAM2(+5.04),TMEM38B(+2.51),TRIM25,TRIM61(-6.77),USP14,WNT7B,ZNF471(-4.54),ZNF560(-17.73),Zscan4c (includes others)
16	Hematological Disease, Lipid Metabolism, Small Molecule Biochemistry	17	14	11	3	ABHD10(+2.2),ACER3,ANXA11,APOE,B2M,C4orf46(+2.05),CSNK1E,ECH1,ELAVL1,FAM27E3/FAM27E4(-3.46),FAM72C/FAM72D(+2.08),FOPNL(+2.03),HLA-A,MAPK6,NUDT6,PDCD6IP,PLCB1,PM20D2(+2.13),PRDX2,PRELID3B(+2.29),PRIM2,PRRG1(+2.14),RAB31,RANBP1,RNASEH1,SENP2,SFXN1,SMAD6,SPTSSA(+2.57),TMED7,TMEM167B(+2.09),TTC33(+2.51),ZFP91-CNTF(-5.79),ZNF558(-5.08),ZNF600(+2.08)
17	Endocrine System Disorders, Lipid Metabolism, Organismal Injury and Abnormalities	17	14	9	5	11,12-epoxyeicosatrienoic acid,ACSL4,AKT2,APH-1,APP,C1D(+2.37),CCDC144NL(-3.03),CES1(-6.03),CKMT1A/CKMT1B(+2.22),CMAS(+2.19),CRB2(-2.25),FPR2,GDNF,GSTP1,HECW2,KIAA0825(+2.81),KLHL4(+2.15),MAPK7,MEIOB(+4.27),MTFMT,NUSAP1,PCDHA7(-2.79),PCDHGA12,PNPLA3,PNPLA4(+2.28),PNPLA5,PRDX2,RORA,RORC,TIPRL(+2.17),triacylglycerol,triacylglycerol lipase,TRUB1(+2.36),TSNAX,ZBED6CL(-2.93)
18	Cancer, Cell Morphology, Cell-To-Cell Signaling and Interaction	17	14	4	10	ABL2,ANO9(-2.46),ARHGEF26,CCDC57(-2.41),DLG1,EIF2S3B(+4.31),FLVCR1,HMCN2(-2.97),HNRNPL,LBR,LRRC1,MEIS3(-2.19),NCKIPSD,NLGN3,NLGN4Y(-21.76),NUP188,NUP50,NUPR1,PAPLN(-2.89),PKM,PMPCA,PRIM1,PTBP1,RAB39B(+2.45),RALY,RANBP1,RECQL4,SHISA9(-2.09),SNORA8(-3.8),SPTSSA(+2.57),TSNAX,TTTY14(-18.41),WDR11,ZNF248(+50.65),ZNF737(-3.14)
19	Cell Death and Survival, Cellular Growth and Proliferation, Nervous System Development and Function	15	13	3	10	ABCB10,AKT2,beta-estradiol,CCND1,CMC1,COL13A1(-2.58),CPXM1(-2.08),DPY30,EMX1(-3.34),FAT3(-2.21),GALR1(-3.0),GDNF,GRM5,GYG1(+2.05),HCRTR1,HSPH1,ID3,IDE,IER2,KISS1R,KLHL17(-2.01),NCOA6,P4HB,PDGFB,PKIB(-2.82),Rxr,SLC25A5,SMIM20(+2.12),SOX5,TACR1(-2.85),TMEM223,TMSB15A(+2.42),WNT7B,ZFP28(-7.58),ZNF626(-2.1)
20	Cancer, Hematological Disease, Immunological Disease	15	13	5	8	AGAP5 (includes others)(+6.19),ANOS1(+2.02),APOO(+2.27),BCL6,DDAH1,EPB41L2,ESR2,FAM118A(-2.37),GLRX3,HLTF,HSPB1,HSPB2,HSPH1,IKZF1,KDM2B,KMT2B,Mi2,MME,NCKIPSD,NEDD9,NUFIP1,NUP35,PABPC5(+2.89),PCDHA6(-5.01),PKD1,POTEI(-3.34),PRRT3(-2.14),RORC,RPAP3,SEC13,SNORA74A(-3.2),SNORD13(-4.1),ZBTB6(+2.01),ZNF429(-28.73),ZNF736(-108.82)
21	Molecular Transport, Post-Translational Modification, RNA Trafficking	13	12	7	5	ABL2,ACADSB(+2.01),CCDC47,CDC37,CLK1,CLK3,COQ8A,DHX15,EGFR,ESD(+2.42),IZUMO2(-3.78),LMNA,LRRC40(+2.21),MORF4L2(+2.19),NALCN(-5.98),NUDCD1(+2.08),NUP133,NUP153,NUP214,NUP88,NXF1,NXF2/NXF2B,POLDIP2,PUDP(+2.83),RIPK4,SDHA,SDHAF4(+2.19),SENP1,SFXN1,SLITRK6(-9.0),succinate dehydrogenase (ubiquinone),UNC80,XRRA1,ZNF469(-2.24),ZNF667(-17.34)
22	Cell Morphology, Infectious Diseases, Renal and Urological System Development and Function	12	11	6	5	ABI2,ABL2,AJAP1,ARL3(+2.15),CDC42EP2,CDH1,CSNK1E,CSRNP3(+2.2),DMD,ELMOD3,FAM171B(+2.88),FOXD2-AS1,FUNDC1(+2.53),GPR143,HSPH1,INPP5F(-3.96),IQSEC3(-2.8),LBR,levodopa,MAPRE1,MFAP3,PPP1CA,PPP1R14C,PTER(+2.36),Ryr,S1PR2,SFRP2,SPDYE2 (includes others)(-2.83),SPOCK3(-2.37),TCF,TLE1,TMEM106C(+2.2),TMEM132D(-2.08),UNC119B,YES1
23	Cellular Compromise, Connective Tissue Development and Function, Skeletal and Muscular System Development and Function	10	10	9	1	Alp,Ap1,ARSA(-2.03),calpain,CASP3(+2.24),CDC42(+2.01),CFL2(+2.77),CISD2(+2.08),CK1,Collagen type I (complex),collagen type i (family),Collagen(s),Cyclin B,cytokine,Focal adhesion kinase,GALNT3(+2.54),Gsk3,Immunoglobulin,Integrin,KCNJ6(+2.35),MDH1(+2.05),Mek,NDN(+2.23),NMDA Receptor,p85 (pik3r),PDGF BB,PI3K (family),Rac,Ras homolog,Sod,SPP1(+2.23),SRC (family),STAT5a/b,TCR,Wnt
24	Cellular Development, Cellular Growth and Proliferation, Embryonic Development	10	10	4	6	Alyref,AP1S1,AP1S2(+2.71),C2orf74(+3.59),CCT6A,CDX1,CEP63,chenodeoxycholic acid,CHGA,CNTNAP3(-2.93),Cpla2,CPZ(-2.27),EF-1 alpha,ENO2,GDNF,GOLPH3L(+2.1),HTT,IRX2(-3.96),JMJD7-PLA2G4B(-2.27),KCNC3(-2.26),KPNA3,miR-16-5p (and other miRNAs w/seed AGCAGCA),MMADHC(+2.23),NRG1,PCDH11Y(-28.76),PLA2G12A,PLA2G4B,PLA2G4F,PLCB1,POT1,PTBP1,PTGS2,SFPQ,SHBG,SSPN
25	Cell Signaling, Cell-To-Cell Signaling and Interaction, Nucleic Acid Metabolism	8	8	4	4	ADGRG3,ADGRG5(-2.24),ASNSD1(+2.22),Beta Arrestin,Calmodulin,caspase,chemokine,CLIC4(+2.03),ENO2,FPR2,G protein beta gamma,GALR1(-3.0),Gpcr,GPR141,GPR143,GPR146,GPR160,GPR171,GPR176,GPR37L1,HTR7(+2.22),Ige,IKK (complex),KISS1R,Mmp,NECAB1(+3.31),NPS,NTSR1,P2RY11,phospholipase,PTPRA,Rasgrf,SEZ6(-2.45),TACR1(-2.85),TAS1R1

## Sheet: Pathway
Pathways	p	FDR	Ratio	State	Z	N	Pos	Neg	Molecules
EIF2 Signaling	0.0072265	0.0972957	0.0714	Activated	2.646	16	14	2	EIF1AX(+2.63),EIF1AY(-22.62),EIF2S1(+2.04),NRAS(+2.09),RPL17(+2.13),RPL21(+2.12),RPL34(+2.08),RPL7(+2.15),RPL9(+2.59),RPS14(+2.48),RPS23(+2.0),RPS27L(+2.27),RPS3A(+2.8),RPS4X(+2.34),RPS4Y1(-92.79),RPS6(+2.24)
Regulation of eIF4 and p70S6K Signaling	0.0162445	0.162026	0.0764			12	10	2	EIF1AX(+2.63),EIF1AY(-22.62),EIF2S1(+2.04),NRAS(+2.09),PPP2R2B(+2.25),RPS14(+2.48),RPS23(+2.0),RPS27L(+2.27),RPS3A(+2.8),RPS4X(+2.34),RPS4Y1(-92.79),RPS6(+2.24)
Formaldehyde Oxidation II (Glutathione-dependent)	0.0333733	0.278037	1			2	2	0	ADH5(+2.1),ESD(+2.42)
Granzyme A Signaling	0.0395575	0.289384	0.2			4	4	0	HIST1H1B(+2.35),HIST1H1C(+2.21),HIST1H1D(+5.26),SET(+2.06)

## Sheet: Regulators
Type	Regulator	p	FC	State	Z	N	Pos	Neg	Molecules
other	RICTOR	1.72e-07		Inhibited	-3.71	21	19	2	ATP5F1C(+2.23),ATP6V1E1(+2.08),MRPL13(+2.45),NDUFB5(+2.29),NDUFB6(+2.03),POMP(+2.16),PSMA1(+2.33),PSMA2(+2.13),PSMA4(+2.0),PSMC1(+2.18),PSMC2(+2.43),RPL17(+2.13),RPL21(+2.12),RPL7(+2.15),RPL9(+2.59),RPS23(+2.0),RPS4Y1(-92.79),RPS6(+2.24),RSL24D1(+2.83),TCIRG1(-2.13),UQCRFS1(+2.03)
chemical reagent	1,2-dithiol-3-thione	6.1e-06		Activated	2.491	16	14	2	CBR1(+2.01),EIF2S1(+2.04),ESD(+2.42),GCLM(+2.05),GNA14(+2.47),GSTM1(+15.32),GSTM5(-4.28),GSTT2/GSTT2B(-5.81),HSP90AA1(+2.42),MORF4L2(+2.19),PSMA1(+2.33),PSMA2(+2.13),PSMA4(+2.0),PSMC1(+2.18),PSMC2(+2.43),RBBP7(+2.59)
transcription regulator	ZBTB17	6.4e-06				10	10	0	CCNA2(+2.26),CDKN1A(+2.04),ECT2(+2.08),HMMR(+2.34),IER3(+2.34),NEK2(+2.15),NUF2(+2.2),PMAIP1(+3.38),RRM2B(+2.75),TOP2A(+2.39)
chemical drug	BO-653	3.3e-05				3	3	0	PSMA1(+2.33),PSMA2(+2.13),PSMA4(+2.0)
chemical drug	sirolimus	5.1e-05		Inhibited	-3.529	26	26	0	ATP5F1C(+2.23),BEX1(+2.06),CASP3(+2.24),CCNA2(+2.26),CDKN1A(+2.04),EEF1A1(+2.01),EIF1AX(+2.63),EIF2S1(+2.04),H3F3A/H3F3B(+2.32),HMGB1(+2.18),HSP90AA1(+2.42),IDH1(+2.08),NANOG(+2.17),NTS(+3.03),PCNA(+2.06),PSMA4(+2.0),RAB9A(+2.28),RPL21(+2.12),RPL34(+2.08),RPS14(+2.48),RPS23(+2.0),RPS3A(+2.8),RPS4X(+2.34),RPS6(+2.24),SNRPD2(+2.36),TOP2A(+2.39)
chemical drug	arsenic trioxide	5.22e-05			1.498	19	16	3	CBR1(+2.01),CDC42(+2.01),CDC7(+2.27),CDKN1A(+2.04),CNBP(+2.35),CYP26A1(-3.6),ECT2(+2.08),FDX1(+2.08),GCLM(+2.05),GGT1(-2.49),HMGCS1(+2.46),MT1X(+2.46),NDUFB5(+2.29),NDUFB6(+2.03),NQO2(+2.42),PCNA(+2.06),PIR(+3.06),TCIRG1(-2.13),UQCRFS1(+2.03)
chemical drug	bardoxolone	5.71e-05			0.808	6	6	0	CDKN1A(+2.04),GCLM(+2.05),NQO2(+2.42),PCNA(+2.06),RGPD4 (includes others)(+75.4),UQCRFS1(+2.03)
transcription regulator	NFE2L2	9.49e-05		Activated	3.066	22	20	2	CAT(+2.39),CBR1(+2.01),CDKN1A(+2.04),CXCL6(+2.78),EIF2S1(+2.04),ESD(+2.42),GCLM(+2.05),GNA14(+2.47),GSTM1(+15.32),GSTM5(-4.28),GSTO1(+2.12),GSTT2/GSTT2B(-5.81),HSP90AA1(+2.42),IDH1(+2.08),MORF4L2(+2.19),POMP(+2.16),PSMA1(+2.33),PSMA4(+2.0),PSMC1(+2.18),RBBP7(+2.59),SAT1(+2.13),UBB(+2.55)
transcription regulator	KDM5B	0.00011		Inhibited	-2.111	11	10	1	ASF1A(+2.14),DLGAP5(+2.22),ECT2(+2.08),HMMR(+2.34),LGALS3BP(-2.31),MT1X(+2.46),PIR(+3.06),PLS3(+5.47),SAT1(+2.13),SPTSSA(+2.57),TOP2A(+2.39)
chemical - endogenous mammalian	butyric acid	0.000149			-0.975	22	16	6	ATP2A3(-2.01),CASP3(+2.24),CCNA2(+2.26),CDC42(+2.01),CDKN1A(+2.04),DEK(+2.12),GGT1(-2.49),HIST1H1C(+2.21),HLA-DRB1(+4.77),HMGB1(+2.18),HSPG2(-2.21),IFITM2(+3.71),MYH14(-5.92),NDUFAF4(+2.01),NRAS(+2.09),PCNA(+2.06),PLCB2(-2.6),PMAIP1(+3.38),SAT1(+2.13),SPP1(+2.23),TOP2A(+2.39),TRPV1(-2.3)
chemical toxicant	N-ethyl-N-nitrosourea	0.000194				4	4	0	CDKN1A(+2.04),GSTM1(+15.32),HSP90AA1(+2.42),SPP1(+2.23)
chemical drug	rifampin	0.000232				11	8	3	BMP1(-3.08),CES1(-6.03),CTNNAL1(+2.02),ECT2(+2.08),HMMR(+2.34),MRPL47(+2.2),NUF2(+2.2),PLEC(-2.22),PNRC2(+2.41),SPP1(+2.23),STYX(+2.02)
transcription regulator	TP53	0.000257			1.311	61	53	8	ABHD4(+2.61),ADH5(+2.1),API5(+2.18),ATP5F1C(+2.23),BMP1(-3.08),BTG2(+2.58),CASP3(+2.24),CAT(+2.39),CCNA2(+2.26),CDC7(+2.27),CDKN1A(+2.04),CKMT1A/CKMT1B(+2.22),CKS2(+2.14),CLIC4(+2.03),COL13A1(-2.58),COL6A2(-2.27),DDX3X(+2.33),DEK(+2.12),DLGAP5(+2.22),DNAJA2(+2.1),EEF1A1(+2.01),GMNN(+2.08),GNA14(+2.47),GSTM1(+15.32),GSTM5(-4.28),HMGB1(+2.18),HMGCS1(+2.46),HMMR(+2.34),HSP90AA1(+2.42),HSPG2(-2.21),I…
other	CCNA2	0.000276	2.259			3	3	0	CCNA2(+2.26),CDKN1A(+2.04),PCNA(+2.06)
G-protein coupled receptor	PTGER2	0.000297		Activated	2.333	9	8	1	CCNA2(+2.26),CKS2(+2.14),DEPDC1(+2.02),ECT2(+2.08),ESD(+2.42),NEK2(+2.15),NUF2(+2.2),PILRB(-2.04),SPP1(+2.23)
chemical drug	phenethyl isothiocyanate	0.000342				9	8	1	AP3S1(+2.45),CCT4(+2.13),GCLM(+2.05),GSTT2/GSTT2B(-5.81),HMMR(+2.34),HSP90AA1(+2.42),IDH1(+2.08),PCNA(+2.06),PLS3(+5.47)
kinase	AURKA	0.000414			-0.256	4	4	0	CDKN1A(+2.04),NANOG(+2.17),PMAIP1(+3.38),XIST(+67.91)
other	CLTC	0.000435				3	3	0	CDKN1A(+2.04),PMAIP1(+3.38),RRM2B(+2.75)
transcription regulator	PDX1	0.00052			-1.897	12	10	2	ATP2A3(-2.01),CAT(+2.39),CKMT1A/CKMT1B(+2.22),GCLM(+2.05),IDH1(+2.08),IER3(+2.34),MDH1(+2.05),NNAT(-3.93),PCNA(+2.06),PMAIP1(+3.38),SPP1(+2.23),TIPRL(+2.17)
chemical drug	5-fluorouracil	0.000521			-0.346	17	16	1	ABHD4(+2.61),ATP5F1C(+2.23),BTG2(+2.58),CASP3(+2.24),CCT4(+2.13),CDKN1A(+2.04),MDH1(+2.05),RPL21(+2.12),RPL7(+2.15),RPS23(+2.0),RPS27L(+2.27),RPS4X(+2.34),RPS4Y1(-92.79),SAT1(+2.13),SNRPD2(+2.36),SRP9(+2.32),TMSB10/TMSB4X(+2.97)
other	RPS15	0.000572			1.633	6	6	0	EIF2S1(+2.04),PCNA(+2.06),RPS23(+2.0),RPS3A(+2.8),RPS4X(+2.34),RPS6(+2.24)
other	AGRP	0.000643				3	3	0	PSMA1(+2.33),PSMA2(+2.13),PSMA4(+2.0)
microRNA	mir-224	0.000643				3	3	0	API5(+2.18),CDC42(+2.01),CDKN1A(+2.04)
other	NELFA	0.000643				3	3	0	CDKN1A(+2.04),DLGAP5(+2.22),TOP2A(+2.39)
chemical drug	raltitrexed	0.000643				3	3	0	CDKN1A(+2.04),SAT1(+2.13),TMSB10/TMSB4X(+2.97)
transcription regulator	YY1	0.000669			-0.492	15	13	2	API5(+2.18),BTG2(+2.58),BTLA(-4.69),CBX3(+2.24),CCNA2(+2.26),CDKN1A(+2.04),NNAT(-3.93),PCNA(+2.06),PNRC2(+2.41),RAB8B(+2.1),RAD21(+2.23),RND3(+2.02),TOP2A(+2.39),XIST(+67.91),YWHAE(+2.04)
group	ADRB	0.000675			-1.534	10	10	0	CASP3(+2.24),CCNA2(+2.26),CDC7(+2.27),CDKN1A(+2.04),GCLM(+2.05),HMGCS1(+2.46),IDH1(+2.08),NEK2(+2.15),PCNA(+2.06),SLC8A1(+2.17)
chemical toxicant	mercuric chloride	0.000767				5	5	0	CDKN1A(+2.04),CHMP5(+2.06),GSTM1(+15.32),HSP90AA1(+2.42),SPP1(+2.23)
enzyme	KRAS	0.000897			0.264	25	19	6	AGRN(-2.1),AHNAK(-2.38),ARPC3(+2.09),BEX1(+2.06),CASP3(+2.24),CCNA2(+2.26),CDKN1A(+2.04),CXCL6(+2.78),EEF1A1(+2.01),GCLM(+2.05),GGT1(-2.49),GMNN(+2.08),GSTM1(+15.32),HLA-DRB1(+4.77),IER3(+2.34),IFITM2(+3.71),LAMA5(-2.15),MUC6(-3.44),MX2(-2.48),NRAS(+2.09),PMAIP1(+3.38),RBBP7(+2.59),RPS6(+2.24),SPP1(+2.23),TOP2A(+2.39)
chemical drug	CD 437	0.00106			-1.976	12	11	1	API5(+2.18),ARPC3(+2.09),ARSA(-2.03),ATP5F1C(+2.23),CDKN1A(+2.04),HMGB1(+2.18),HSP90AA1(+2.42),PSMA4(+2.0),SELENOF(+2.15),SET(+2.06),SNRPD2(+2.36),TMSB10/TMSB4X(+2.97)
transcription regulator	TFAP4	0.00111			0.555	5	4	1	CDKN1A(+2.04),CKS2(+2.14),GMFB(+2.3),MLF1(+2.28),PKP3(-2.14)
transcription regulator	MYC	0.00118			1.423	39	36	3	CASP3(+2.24),CCNA2(+2.26),CDKN1A(+2.04),CKS2(+2.14),CLIC4(+2.03),CNBP(+2.35),CYP26A1(-3.6),DDX3X(+2.33),DEK(+2.12),EIF2S1(+2.04),GCLM(+2.05),GGT1(-2.49),H3F3A/H3F3B(+2.32),HSP90AA1(+2.42),IDH1(+2.08),IER3(+2.34),MX2(-2.48),NANOG(+2.17),NUDT21(+2.23),PCNA(+2.06),PLS3(+5.47),PMAIP1(+3.38),RBBP7(+2.59),RGPD4 (includes others)(+75.4),RPL21(+2.12),RPL7(+2.15),RPL9(+2.59),RPS23(+2.0),RPS6(+2.24),RRM2B(…
chemical - endogenous mammalian	testosterone	0.00119			1.524	17	12	5	APLN(-5.54),CASP3(+2.24),CAT(+2.39),CDKN1A(+2.04),DDX3Y(-246.56),EIF2S1(+2.04),GALR1(-3.0),GGT1(-2.49),GMFB(+2.3),PCNA(+2.06),PKIB(-2.82),PSMA1(+2.33),PSMA2(+2.13),RPL21(+2.12),SNCA(+2.41),TOP2A(+2.39),YWHAE(+2.04)
biologic drug	H. carbonum toxin	0.00122				2	1	1	ATP2A3(-2.01),CDKN1A(+2.04)
chemical drug	MLN8054	0.00122				2	2	0	CDKN1A(+2.04),PMAIP1(+3.38)
transporter	RACGAP1	0.00122				2	2	0	CDC42(+2.01),CDKN1A(+2.04)
chemical drug	enoxacin	0.00123				3	2	1	ATP6V1E1(+2.08),TCIRG1(-2.13),WASHC1(+3.65)
chemical drug	oxaliplatin	0.00125			1.925	6	6	0	CASP3(+2.24),CDKN1A(+2.04),PMAIP1(+3.38),RPS6(+2.24),SAT1(+2.13),TMSB10/TMSB4X(+2.97)
enzyme	STUB1	0.00125		Inhibited	-2	5	5	0	CASP3(+2.24),CCNA2(+2.26),CDKN1A(+2.04),PCNA(+2.06),SNCA(+2.41)
transporter	TFRC	0.00152		Inhibited	-2	7	5	2	CASP3(+2.24),CCNA2(+2.26),CDKN1A(+2.04),CLC(+16.1),GGT1(-2.49),GSTT2/GSTT2B(-5.81),SNCA(+2.41)
transcription regulator	TCF3	0.00155			-0.164	16	14	2	ARSA(-2.03),CASP3(+2.24),CCNA2(+2.26),CDKN1A(+2.04),CKS2(+2.14),ECT2(+2.08),HMMR(+2.34),MORF4L2(+2.19),MUC16(-3.42),NANOG(+2.17),NDN(+2.23),NEK2(+2.15),NUF2(+2.2),RPS3A(+2.8),TCEAL9(+2.02),TOP2A(+2.39)
other	CCAT1	0.00161				3	3	0	CASP3(+2.24),CDKN1A(+2.04),PCNA(+2.06)
enzyme	LRAT	0.00161				3	2	1	CCNA2(+2.26),CDKN1A(+2.04),CYP26A1(-3.6)
transcription regulator	FOXD3	0.00161				3	3	0	CDKN1A(+2.04),NANOG(+2.17),RND3(+2.02)
chemical - endogenous non-mammalian	cucurbitacin B	0.00161				3	3	0	CASP3(+2.24),CCNA2(+2.26),CDKN1A(+2.04)
transcription regulator	EOMES	0.00176		Inhibited	-2.63	8	4	4	CEMIP(-2.17),CYP26A1(-3.6),FAT3(-2.21),MMP17(-2.01),MXRA5(+2.24),NANOG(+2.17),RGS2(+2.69),RND3(+2.02)
chemical drug	ST1926	0.00184			-1.929	10	9	1	ARPC3(+2.09),ARSA(-2.03),CDKN1A(+2.04),CHCHD2(+61.36),HSP90AA1(+2.42),PSMA4(+2.0),SELENOF(+2.15),SNRPD2(+2.36),TMSB10/TMSB4X(+2.97),YWHAE(+2.04)
transcription regulator	RRP1B	0.00186				8	8	0	CASP3(+2.24),CCNA2(+2.26),CDKN1A(+2.04),HSP90AA1(+2.42),PCNA(+2.06),RPS14(+2.48),SPP1(+2.23),TOP2A(+2.39)
chemical toxicant	n-nitrosomethylbenzylamine	0.00201				9	7	2	AHNAK(-2.38),AP3S1(+2.45),GCLM(+2.05),GSTT2/GSTT2B(-5.81),HMMR(+2.34),HSP90AA1(+2.42),IDH1(+2.08),PCNA(+2.06),PLS3(+5.47)
other	RABL6	0.00207			0.816	6	6	0	BTG2(+2.58),CCNA2(+2.26),HMMR(+2.34),NEK2(+2.15),PMAIP1(+3.38),TOP2A(+2.39)
chemical toxicant	benzo(a)pyrene	0.00208			1.48	12	11	1	ABHD4(+2.61),CASP3(+2.24),CDKN1A(+2.04),ECT2(+2.08),ESD(+2.42),GCLM(+2.05),GNA14(+2.47),GSTM1(+15.32),IER3(+2.34),NRAS(+2.09),PCNA(+2.06),TACR1(-2.85)
transcription regulator	MYCN	0.00218		Activated	2.429	14	14	0	CDC42(+2.01),CDKN1A(+2.04),EEF1A1(+2.01),PMAIP1(+3.38),RBBP7(+2.59),RPL17(+2.13),RPL21(+2.12),RPL7(+2.15),RPL9(+2.59),RPS23(+2.0),RPS3A(+2.8),RPS4X(+2.34),RPS6(+2.24),UBE2V2(+2.04)
chemical drug	nitrofurantoin	0.0022			0.711	10	9	1	BTG2(+2.58),CASP3(+2.24),CAT(+2.39),CES1(-6.03),EEF1A1(+2.01),GSTM1(+15.32),HMGCS1(+2.46),IER3(+2.34),PCNA(+2.06),SPP1(+2.23)
other	MAPT	0.00225				14	12	2	ATP5F1C(+2.23),ATP6V1E1(+2.08),CASP3(+2.24),CDKN1A(+2.04),CFL2(+2.77),CKMT1A/CKMT1B(+2.22),GLO1(+2.45),GSTM5(-4.28),HSP90AA1(+2.42),MDH1(+2.05),PAK3(+2.63),PKP3(-2.14),SNCA(+2.41),YWHAE(+2.04)
transcription regulator	ZFP36	0.00227		Inhibited	-2.598	7	7	0	CDKN1A(+2.04),IER3(+2.34),NEK2(+2.15),NUF2(+2.2),SPP1(+2.23),TOP2A(+2.39),UQCRFS1(+2.03)
chemical drug	imatinib	0.00229		Inhibited	-2.03	15	14	1	CASP3(+2.24),CCNA2(+2.26),CDC42(+2.01),CDC7(+2.27),CDKN1A(+2.04),CNBP(+2.35),ECT2(+2.08),HMGB1(+2.18),MT1X(+2.46),NDUFB5(+2.29),NDUFB6(+2.03),PCNA(+2.06),SNRPD2(+2.36),TCIRG1(-2.13),UQCRFS1(+2.03)
transcription regulator	E2F4	0.00233				12	12	0	CCNA2(+2.26),CDKN1A(+2.04),CFAP20(+2.04),CKS2(+2.14),ECT2(+2.08),GMNN(+2.08),HMGB1(+2.18),HMMR(+2.34),NEK2(+2.15),PCNA(+2.06),PPP2R2B(+2.25),TOP2A(+2.39)
chemical - endogenous mammalian	L-alanine	0.00242				2	2	0	CDKN1A(+2.04),PCNA(+2.06)
chemical reagent	di-n-propyl disulfide	0.00242				2	1	1	GSTM1(+15.32),GSTM5(-4.28)
growth factor	ANGPTL3	0.00242				2	0	2	AGRN(-2.1),HSPG2(-2.21)
transcription regulator	NOC2L	0.00242				2	2	0	CDKN1A(+2.04),PMAIP1(+3.38)
chemical drug	tirapazamine	0.00242				2	2	0	CDKN1A(+2.04),SPP1(+2.23)
chemical - endogenous mammalian	L-asparagine	0.00242				2	2	0	CDKN1A(+2.04),PCNA(+2.06)
transcription regulator	PAX3	0.00245				11	9	2	ANOS1(+2.02),CDKN1A(+2.04),EIF2S1(+2.04),GSTM5(-4.28),HLA-DRB1(+4.77),HSPG2(-2.21),IFITM2(+3.71),PCNA(+2.06),PPP1R2(+2.07),SNCA(+2.41),YWHAE(+2.04)
chemical drug	ritonavir	0.00256				9	7	2	BMP1(-3.08),CTNNAL1(+2.02),ECT2(+2.08),HMMR(+2.34),MRPL47(+2.2),NUF2(+2.2),PLEC(-2.22),PNRC2(+2.41),STYX(+2.02)
transcription regulator	WWTR1	0.00285			1	5	4	1	CCNA2(+2.26),CDKN1A(+2.04),LAMA5(-2.15),NANOG(+2.17),SPP1(+2.23)
chemical drug	dexamethasone	0.00292			0.179	61	46	15	AGAP5 (includes others)(+6.19),ANOS1(+2.02),AP3S1(+2.45),APLN(-5.54),BMP1(-3.08),BTG2(+2.58),CASP3(+2.24),CAT(+2.39),CBR1(+2.01),CCNA2(+2.26),CDKN1A(+2.04),CES1(-6.03),CLC(+16.1),CLIC4(+2.03),COL6A2(-2.27),CTNNAL1(+2.02),CXCL6(+2.78),CYP26A1(-3.6),DLGAP5(+2.22),ECT2(+2.08),EEF1A1(+2.01),EIF1AX(+2.63),FDX1(+2.08),GCLM(+2.05),GGT1(-2.49),GSTM1(+15.32),GSTM5(-4.28),HLA-DRB1(+4.77),HMGB1(+2.18),HMMR(…
cytokine	EPO	0.00298			0.059	14	11	3	CASP3(+2.24),CDKN1A(+2.04),EEF1A1(+2.01),HLA-DRB1(+4.77),HMGB1(+2.18),PCNA(+2.06),PLCB2(-2.6),RPL7(+2.15),RPS23(+2.0),RPS4Y1(-92.79),RPS6(+2.24),SPP1(+2.23),TDGF1(+2.11),TIE1(-3.44)
enzyme	FAAH	0.00306				4	4	0	NANOG(+2.17),RPL17(+2.13),RPL7(+2.15),RPS6(+2.24)
transporter	IGFBP7	0.00318				3	3	0	CASP3(+2.24),CDKN1A(+2.04),PCNA(+2.06)
transcription regulator	NUPR1	0.0038			-0.894	20	14	6	AGRN(-2.1),ANP32E(+2.16),API5(+2.18),APOBEC3B(-5.52),CCNA2(+2.26),CTPS2(+2.09),EPHA7(+2.05),FAM72C/FAM72D(+2.08),HIST1H1B(+2.35),MT1X(+2.46),MX2(-2.48),PFKFB4(-2.61),PM20D2(+2.13),RAB39B(+2.45),SAT1(+2.13),SERF1A/SERF1B(+2.5),SNORA8(-3.8),SPTSSA(+2.57),TMEM167B(+2.09),ZNF737(-3.14)
chemical drug	epothilone B	0.00385				3	3	0	BTG2(+2.58),CDKN1A(+2.04),TOP2A(+2.39)
other	COL1A1	0.00385				3	3	0	CDKN1A(+2.04),CLIC4(+2.03),PCNA(+2.06)
other	GAS2L3	0.00385				3	3	0	BTG2(+2.58),CDKN1A(+2.04),SAT1(+2.13)
chemical - endogenous mammalian	L-aspartic acid	0.00397				2	2	0	CDKN1A(+2.04),PCNA(+2.06)
chemical drug	(-)-gossypol	0.00397				2	2	0	CASP3(+2.24),PCNA(+2.06)
other	RNU7-1	0.00397				2	2	0	H3F3A/H3F3B(+2.32),HIST1H1C(+2.21)
transcription regulator	TRIM29	0.00397				2	2	0	CDKN1A(+2.04),PMAIP1(+3.38)
other	BCAS2	0.00397	2.039			2	2	0	CDKN1A(+2.04),PMAIP1(+3.38)
other	PFDN6	0.00397				2	2	0	PFDN4(+2.41),VBP1(+3.26)
other	PFDN2	0.00397				2	2	0	PFDN4(+2.41),VBP1(+3.26)
other	ECT2	0.00397	2.085			2	2	0	CDC42(+2.01),CDKN1A(+2.04)
enzyme	GNL2	0.00397				2	2	0	CCNA2(+2.26),CDKN1A(+2.04)
chemical toxicant	vinyl carbamate	0.00397				2	2	0	CDKN1A(+2.04),PCNA(+2.06)
chemical - endogenous mammalian	4-aminophenol	0.00397				2	2	0	GCLM(+2.05),SPP1(+2.23)
chemical drug	doxifluridine	0.00461				3	3	0	CDKN1A(+2.04),RPS27L(+2.27),RRM2B(+2.75)
phosphatase	PPP1R1B	0.00461				3	3	0	ATF1(+2.23),CASP3(+2.24),SNCA(+2.41)
group	Rb	0.00484		Inhibited	-2.207	6	6	0	CCNA2(+2.26),CDKN1A(+2.04),ECT2(+2.08),GMNN(+2.08),PCNA(+2.06),TOP2A(+2.39)
transcription regulator	ING1	0.00539			-0.025	4	4	0	CDKN1A(+2.04),DEK(+2.12),RPS14(+2.48),SPP1(+2.23)
complex	hemoglobin	0.00545				3	3	0	CDKN1A(+2.04),GCLM(+2.05),PIR(+3.06)
transcription regulator	FOS	0.00579			0.786	21	16	5	APLN(-5.54),ARPC5(+2.71),CASP3(+2.24),CAT(+2.39),CCNA2(+2.26),DDX3X(+2.33),EEA1(+2.05),HMMR(+2.34),LGALS3BP(-2.31),NTS(+3.03),PKIB(-2.82),PSMA2(+2.13),RAPGEF3(-2.09),RBBP7(+2.59),RPL9(+2.59),RPS6(+2.24),SNX3(+2.08),SPP1(+2.23),TACR1(-2.85),TBCA(+2.23),VAMP7(+2.1)
chemical reagent	R5020	0.00583				6	5	1	BTG2(+2.58),CDKN1A(+2.04),IER3(+2.34),LGALS3BP(-2.31),MT1X(+2.46),RGS2(+2.69)
chemical drug	exisulind	0.00588				2	2	0	CDKN1A(+2.04),PCNA(+2.06)
other	RASSF3	0.00588				2	2	0	CASP3(+2.24),CDKN1A(+2.04)
chemical - endogenous non-mammalian	nomilin	0.00588				2	2	0	CASP3(+2.24),CDKN1A(+2.04)
other	TFPI	0.00588				2	2	0	CASP3(+2.24),CDKN1A(+2.04)
transcription regulator	PFDN5	0.00588				2	2	0	PFDN4(+2.41),VBP1(+3.26)
transporter	CSE1L	0.00588				2	2	0	CASP3(+2.24),RRM2B(+2.75)
transporter	VAMP8	0.00588				2	2	0	EEA1(+2.05),VAMP7(+2.1)
chemical drug	sparfosic acid	0.00588				2	2	0	CDKN1A(+2.04),PMAIP1(+3.38)
transcription regulator	ETV4	0.00597				4	1	3	GGT1(-2.49),MUC4(-3.73),PLEC(-2.22),SPP1(+2.23)
complex	CD3	0.00621		Activated	2.138	23	18	5	ATP5F1C(+2.23),CASP3(+2.24),CKS2(+2.14),EEF1A2(+2.29),HMCN1(-2.1),HSP90AA1(+2.42),KDM5D(-114.24),LRP1(-2.02),LYPLA1(+2.03),MAP3K8(+2.85),NDUFB6(+2.03),NPIPA8 (includes others)(-3.26),PCNA(+2.06),PFDN4(+2.41),PLEC(-2.22),POLR2K(+2.53),PSMC1(+2.18),RPS14(+2.48),RPS3A(+2.8),SYAP1(+2.46),TOP2A(+2.39),VBP1(+3.26),VDAC3(+2.15)
transcription regulator	EPAS1	0.00622			-0.115	11	7	4	APLN(-5.54),CAT(+2.39),CDKN1A(+2.04),CEMIP(-2.17),CHMP2B(+2.49),CKMT1A/CKMT1B(+2.22),HIST1H1C(+2.21),HMGCS1(+2.46),MYO7A(-2.2),NDUFB6(+2.03),PKIB(-2.82)
transporter	SLC29A1	0.00638				3	3	0	CDKN1A(+2.04),RPS27L(+2.27),RRM2B(+2.75)
chemical - endogenous mammalian	acetyl-L-carnitine	0.00638				3	3	0	CDKN1A(+2.04),GLO1(+2.45),RRM2B(+2.75)
chemical toxicant	trichloroethylene	0.00647		Activated	2.236	5	5	0	BET1(+2.22),CASP3(+2.24),GSTO1(+2.12),PLS3(+5.47),RAB9A(+2.28)
chemical toxicant	benzene	0.00647		Activated	2.186	5	5	0	BET1(+2.22),CASP3(+2.24),CDKN1A(+2.04),PLS3(+5.47),RAB9A(+2.28)
transcription regulator	FOXM1	0.00709		Activated	2.131	8	8	0	CAT(+2.39),CCNA2(+2.26),CDKN1A(+2.04),CKS2(+2.14),NANOG(+2.17),NEK2(+2.15),PCNA(+2.06),TOP2A(+2.39)
chemical drug	peoniflorin	0.00739				3	3	0	CASP3(+2.24),GLO1(+2.45),SNCA(+2.41)
G-protein coupled receptor	MC4R	0.00739				3	3	0	PSMA1(+2.33),PSMA2(+2.13),PSMA4(+2.0)
kinase	AURKB	0.00739				3	3	0	CCNA2(+2.26),CDKN1A(+2.04),IER3(+2.34)
other	TP53COR1	0.00739				3	3	0	PMAIP1(+3.38),RRM2B(+2.75),TOP2A(+2.39)
transcription regulator	MEOX2	0.00795			-0.655	4	3	1	CDKN1A(+2.04),CXCL6(+2.78),LRP1(-2.02),PCNA(+2.06)
chemical toxicant	ethionine	0.00795		Activated	2	4	4	0	IER3(+2.34),NANOG(+2.17),SPP1(+2.23),TMSB10/TMSB4X(+2.97)
chemical drug	mitomycin C	0.008		Activated	2.184	5	5	0	BTG2(+2.58),CASP3(+2.24),CDC42(+2.01),CDKN1A(+2.04),PMAIP1(+3.38)
chemical - endogenous mammalian	L-proline	0.00812				2	2	0	CDKN1A(+2.04),PCNA(+2.06)
chemical - endogenous mammalian	2-hydroxyestradiol	0.00812				2	2	0	CAT(+2.39),PCNA(+2.06)
other	PCM1	0.00812				2	2	0	CDKN1A(+2.04),PCNA(+2.06)
other	FALEC	0.00812				2	2	0	BTG2(+2.58),CDKN1A(+2.04)
transcription regulator	EHMT1	0.00812				2	2	0	CDKN1A(+2.04),NANOG(+2.17)
chemical - endogenous mammalian	4-coumaric acid	0.00812				2	2	0	CCNA2(+2.26),CDKN1A(+2.04)
chemical toxicant	rutin	0.00812				2	2	0	CASP3(+2.24),CAT(+2.39)
transcription regulator	FEV	0.00824			0	6	3	3	CNTNAP3(-2.93),EPHA7(+2.05),KDM5D(-114.24),NTS(+3.03),SDCBP(+2.06),TACR1(-2.85)
transcription regulator	CDKN2A	0.00844			-1.274	13	13	0	BTG2(+2.58),CASP3(+2.24),CCNA2(+2.26),CDKN1A(+2.04),CXCL6(+2.78),DEK(+2.12),EEF1A1(+2.01),NANOG(+2.17),PCNA(+2.06),PMAIP1(+3.38),RAB9A(+2.28),RBBP7(+2.59),RRM2B(+2.75)
chemical drug	ABT-737	0.00849				3	2	1	CDKN1A(+2.04),GP6(-2.1),PMAIP1(+3.38)
phosphatase	DOT1L	0.00849				3	3	0	NANOG(+2.17),RPS23(+2.0),UBB(+2.55)
other	LIN9	0.00849				3	3	0	CCNA2(+2.26),CDKN1A(+2.04),DLGAP5(+2.22)
transcription regulator	HNF4A	0.00855			-0.137	60	53	7	ABHD10(+2.2),AHNAK(-2.38),APIP(+2.25),ARMT1(+2.08),ARPC5(+2.71),ASAH1(+2.37),BET1(+2.22),C1D(+2.37),CAPZA2(+2.61),CAT(+2.39),CBX3(+2.24),CCNA2(+2.26),CDKN1A(+2.04),CENPU(+2.09),CFAP20(+2.04),CFL2(+2.77),CHCHD2(+61.36),CKS2(+2.14),CNBP(+2.35),CYP26A1(-3.6),DNAJA2(+2.1),DPM1(+2.03),FDX1(+2.08),GSTO1(+2.12),GYG1(+2.05),HMGB1(+2.18),IFITM2(+3.71),IMPA1(+2.19),KCNC3(-2.26),LIN7C(+2.3),LRRC40(+2.21),MD…
transcription regulator	NFYA	0.0087				6	6	0	CAT(+2.39),CCNA2(+2.26),CDC42(+2.01),CDKN1A(+2.04),PMAIP1(+3.38),TOP2A(+2.39)
other	SBDS	0.00918				6	5	1	BEX1(+2.06),GSTT2/GSTT2B(-5.81),NTS(+3.03),PAK3(+2.63),PUDP(+2.83),SPP1(+2.23)
chemical - endogenous mammalian	4-phenylbutyric acid	0.00968			0.239	6	5	1	ATP2A3(-2.01),CASP3(+2.24),CDKN1A(+2.04),LYPLA1(+2.03),PSMD10(+2.9),VAMP7(+2.1)
other	GADD45A	0.00969				3	3	0	CDKN1A(+2.04),NEK2(+2.15),PCNA(+2.06)
chemical drug	probucol	0.00969				3	3	0	PSMA1(+2.33),PSMA2(+2.13),PSMA4(+2.0)
other	EP400	0.0103				4	4	0	CCNA2(+2.26),CDKN1A(+2.04),NEK2(+2.15),PCNA(+2.06)
growth factor	NRG2	0.0104				5	5	0	ATF1(+2.23),CASP3(+2.24),CXCL6(+2.78),EEF1A1(+2.01),IER3(+2.34)
chemical drug	GCS-100	0.0107				2	2	0	CDKN1A(+2.04),PMAIP1(+3.38)
group	Cyclin A	0.0107				2	2	0	CDKN1A(+2.04),HIST1H1B(+2.35)
other	NELFCD	0.0107				2	2	0	DLGAP5(+2.22),TOP2A(+2.39)
kinase	PRKCG	0.0107				2	1	1	PCNA(+2.06),TACR1(-2.85)
other	RASSF10	0.0107				2	2	0	CASP3(+2.24),PCNA(+2.06)
chemical - endogenous mammalian	uridine	0.0107				2	2	0	CASP3(+2.24),EEF1A1(+2.01)
transcription regulator	SKI	0.011				3	1	2	CDKN1A(+2.04),CYP26A1(-3.6),MUC4(-3.73)
enzyme	FN1	0.0112		Activated	2.153	10	10	0	CCT4(+2.13),CDKN1A(+2.04),CLIC4(+2.03),DDX3X(+2.33),LIN7C(+2.3),NANOG(+2.17),PCNA(+2.06),PSMC1(+2.18),SDCBP(+2.06),SPP1(+2.23)
chemical drug	troglitazone	0.0114		Inhibited	-2.091	15	13	2	BMP1(-3.08),CDKN1A(+2.04),CTNNAL1(+2.02),CXCL6(+2.78),ECT2(+2.08),GLO1(+2.45),HMGB1(+2.18),HMMR(+2.34),MRPL47(+2.2),NUF2(+2.2),PCNA(+2.06),PLEC(-2.22),PNRC2(+2.41),SPP1(+2.23),STYX(+2.02)
mature microRNA	miR-29b-3p (and other miRNAs w/seed AGCACCA)	0.0118		Inhibited	-2.156	5	5	0	ARPC3(+2.09),CDC42(+2.01),GMFB(+2.3),HMGN3(+2.2),MLF1(+2.28)
chemical reagent	SP2509	0.0118			-1.987	13	11	2	ATF1(+2.23),CCNA2(+2.26),CYP26A1(-3.6),DDX3X(+2.33),DEK(+2.12),HMGB1(+2.18),INPP5F(-3.96),PAK3(+2.63),PCNA(+2.06),RAD21(+2.23),SPP1(+2.23),YWHAE(+2.04),ZBTB33(+2.0)
enzyme	OGT	0.0119			0.928	6	5	1	CDKN1A(+2.04),NDUFB6(+2.03),NEK2(+2.15),PDHX(+2.25),PSMC1(+2.18),TMEM132D(-2.08)
chemical - kinase inhibitor	LY294002	0.012		Inhibited	-3.931	19	19	0	CASP3(+2.24),CCNA2(+2.26),CDKN1A(+2.04),CKS2(+2.14),CXCL6(+2.78),EIF1AX(+2.63),HLA-DRB1(+4.77),HMGCS1(+2.46),IER3(+2.34),MAP3K8(+2.85),NANOG(+2.17),NRAS(+2.09),NTS(+3.03),PCNA(+2.06),PMAIP1(+3.38),RGS2(+2.69),RND3(+2.02),SPP1(+2.23),TOP2A(+2.39)
chemical drug	gentamicin	0.0121			1.594	11	10	1	ACADSB(+2.01),ASNSD1(+2.22),BTG2(+2.58),DNAJA2(+2.1),EEF1A1(+2.01),GSTM5(-4.28),H3F3A/H3F3B(+2.32),HSP90AA1(+2.42),IDH1(+2.08),RPS27L(+2.27),SPP1(+2.23)
transcription regulator	EHMT2	0.0121				4	3	1	ACTR6(+2.31),CDKN1A(+2.04),PKIB(-2.82),PMAIP1(+3.38)
transcription regulator	DRAP1	0.0124				3	3	0	CKS2(+2.14),DLGAP5(+2.22),HIST1H1B(+2.35)
other	PDLIM2	0.0125			0	6	4	2	CEMIP(-2.17),GSTM1(+15.32),LGALS3BP(-2.31),NAP1L2(+2.25),SERF1A/SERF1B(+2.5),ZNF300(+6.83)
chemical drug	thymoquinone	0.0131			0.152	4	4	0	CASP3(+2.24),CAT(+2.39),CDKN1A(+2.04),SAT1(+2.13)
group	Raf	0.0132				5	5	0	CDKN1A(+2.04),IER3(+2.34),PMAIP1(+3.38),RND3(+2.02),TOP2A(+2.39)
group	Cyclin D	0.0135				2	2	0	CASP3(+2.24),NANOG(+2.17)
chemical drug	bendamustine	0.0135				2	2	0	CDKN1A(+2.04),PMAIP1(+3.38)
other	RASSF6	0.0135				2	2	0	BTG2(+2.58),CDKN1A(+2.04)
kinase	STK17A	0.0135				2	2	0	GSTO1(+2.12),MT1X(+2.46)
complex	TIP60	0.0135				2	2	0	CDKN1A(+2.04),PCNA(+2.06)
transporter	SLC18A2	0.0135				2	1	1	SNCA(+2.41),TACR1(-2.85)
chemical - endogenous non-mammalian	genipin	0.0135				2	2	0	CDKN1A(+2.04),PCNA(+2.06)
other	ASF1A	0.0135	2.14			2	2	0	CCNA2(+2.26),NANOG(+2.17)
other	NELFE	0.0135				2	2	0	DLGAP5(+2.22),TOP2A(+2.39)
chemical - endogenous mammalian	sulindac sulfone	0.0135				2	2	0	SAT1(+2.13),YWHAE(+2.04)
chemical toxicant	lead acetate	0.0135				2	1	1	GSTM1(+15.32),GSTM5(-4.28)
transcription regulator	YAP1	0.0138			0.915	8	8	0	CASP3(+2.24),CCNA2(+2.26),CDC42(+2.01),CDKN1A(+2.04),HMGCS1(+2.46),NEK2(+2.15),PMAIP1(+3.38),TOP2A(+2.39)
chemical - endogenous mammalian	thyroid hormone	0.0138			-0.447	9	7	2	ADCY6(-2.29),BTG2(+2.58),CCNA2(+2.26),CDKN1A(+2.04),NDUFB5(+2.29),NNAT(-3.93),NRAS(+2.09),RAD21(+2.23),YWHAE(+2.04)
chemical drug	decitabine	0.0138			-0.477	26	22	4	AGRN(-2.1),ATF1(+2.23),CCNA2(+2.26),CDKN1A(+2.04),CYP26A1(-3.6),DDX3X(+2.33),DEK(+2.12),EEF1A1(+2.01),HMGB1(+2.18),HMMR(+2.34),INPP5F(-3.96),IRX1(-4.83),NEK2(+2.15),PAK3(+2.63),PCNA(+2.06),RAD21(+2.23),RPL9(+2.59),RPS6(+2.24),RRM2B(+2.75),SAT1(+2.13),SPP1(+2.23),TMSB10/TMSB4X(+2.97),TOP2A(+2.39),VAMP7(+2.1),YWHAE(+2.04),ZBTB33(+2.0)
transcription regulator	BTG2	0.0138	2.581			3	3	0	BTG2(+2.58),CAT(+2.39),DIAPH2(+2.65)
chemical drug	fludarabine	0.0138				3	3	0	CDKN1A(+2.04),DEK(+2.12),PCNA(+2.06)
growth factor	FGF1	0.0142			-0.047	7	5	2	CDKN1A(+2.04),CPXM1(-2.08),GCLM(+2.05),GSTM1(+15.32),GSTM5(-4.28),PRICKLE1(+2.25),SPP1(+2.23)
kinase	CDK19	0.0144		Inhibited	-2.449	6	6	0	ABHD4(+2.61),BTG2(+2.58),CDKN1A(+2.04),HMGCS1(+2.46),RPS27L(+2.27),SAT1(+2.13)
chemical - other	lysophosphatidylcholine	0.0149		Activated	2.219	5	4	1	CAT(+2.39),HLA-DRB1(+4.77),HMGCS1(+2.46),LRP1(-2.02),RGS2(+2.69)
transcription regulator	SUPT16H	0.0154				3	3	0	CDKN1A(+2.04),HIST1H1C(+2.21),LYPLA1(+2.03)
transcription regulator	ZBTB7A	0.0154				3	3	0	ADH5(+2.1),CDKN1A(+2.04),NRAS(+2.09)
transcription regulator	CCNE1	0.0154				3	3	0	CCNA2(+2.26),CDKN1A(+2.04),PCNA(+2.06)
chemical drug	panobinostat	0.0163			0.404	4	4	0	CDC42(+2.01),CDKN1A(+2.04),PMAIP1(+3.38),PSMD10(+2.9)
chemical - endogenous mammalian	L-threonine	0.0167				2	2	0	EIF2S1(+2.04),NANOG(+2.17)
enzyme	PRPF19	0.0167				2	2	0	CDKN1A(+2.04),NANOG(+2.17)
phosphatase	PPM1D	0.0167				2	2	0	CDKN1A(+2.04),PMAIP1(+3.38)
other	FANCD2	0.0167				2	2	0	CAT(+2.39),CDKN1A(+2.04)
enzyme	UBR5	0.0167				2	2	0	CDKN1A(+2.04),PMAIP1(+3.38)
chemical drug	gossypol	0.0167				2	2	0	PMAIP1(+3.38),SAT1(+2.13)
chemical - endogenous mammalian	nitric oxide	0.017			1.728	8	7	1	CDKN1A(+2.04),GCLM(+2.05),GSTM1(+15.32),HSP90AA1(+2.42),HSPG2(-2.21),IER3(+2.34),PMAIP1(+3.38),SPP1(+2.23)
kinase	BMPR2	0.0171				3	2	1	CLIC4(+2.03),RMRP(-2.42),SPP1(+2.23)
growth factor	AMH	0.0171				3	3	0	BTG2(+2.58),CDKN1A(+2.04),IER3(+2.34)
chemical drug	nilvadipine	0.0171				3	3	0	CASP3(+2.24),CBR1(+2.01),SDCBP(+2.06)
chemical - endogenous non-mammalian	diallyl disulfide	0.0171				3	2	1	CASP3(+2.24),GSTM5(-4.28),PCNA(+2.06)
chemical toxicant	diethylnitrosamine	0.0173			0.849	6	4	2	CASP3(+2.24),CDKN1A(+2.04),CYP26A1(-3.6),NRAS(+2.09),PCNA(+2.06),QPCT(-2.91)
mature microRNA	miR-199a-5p (and other miRNAs w/seed CCAGUGU)	0.0175			-0.6	5	3	2	CDKN1A(+2.04),LIN7C(+2.3),MUC4(-3.73),MX2(-2.48),SET(+2.06)
cytokine	WNT1	0.0179				7	6	1	CDKN1A(+2.04),EEF1A1(+2.01),EIF1AX(+2.63),NANOG(+2.17),RPS6(+2.24),SPP1(+2.23),STRA6(-2.49)
complex	PI3K (complex)	0.0184			0.714	12	8	4	APLN(-5.54),CASP3(+2.24),CDKN1A(+2.04),GCLM(+2.05),GSTM5(-4.28),MUC4(-3.73),NANOG(+2.17),NRAS(+2.09),RGS2(+2.69),RND3(+2.02),SLC12A7(-2.07),SPP1(+2.23)
chemical drug	fluocinolone acetonide	0.0187			0	4	4	0	ANOS1(+2.02),MT1X(+2.46),MXRA5(+2.24),PIR(+3.06)
chemical drug	cisplatin	0.0187		Activated	2.455	25	21	4	ABHD4(+2.61),BTG2(+2.58),CASP3(+2.24),CAT(+2.39),CDKN1A(+2.04),CYP26A1(-3.6),GGT1(-2.49),GMFB(+2.3),GSTM1(+15.32),HMGB1(+2.18),HMGCS1(+2.46),IER3(+2.34),MLF1(+2.28),MT1X(+2.46),PMAIP1(+3.38),PRKY(-99.61),PSMA1(+2.33),RAB8B(+2.1),RPS27L(+2.27),RRM2B(+2.75),SAT1(+2.13),SPP1(+2.23),TMSB10/TMSB4X(+2.97),TOP2A(+2.39),TRPV1(-2.3)
other	RASSF5	0.0188				3	3	0	CDKN1A(+2.04),NAP1L3(+4.18),SAT1(+2.13)
kinase	PRKAR2B	0.0188				3	3	0	NTS(+3.03),PCNA(+2.06),TOP2A(+2.39)
cytokine	IL15	0.0197			0.391	16	15	1	CASP3(+2.24),CDKN1A(+2.04),CKS2(+2.14),HMCN1(-2.1),LYPLA1(+2.03),PCNA(+2.06),PFDN4(+2.41),PMAIP1(+3.38),POLR2K(+2.53),RPS3A(+2.8),RPS6(+2.24),SET(+2.06),SYAP1(+2.46),TOP2A(+2.39),VBP1(+3.26),VDAC3(+2.15)
chemical toxicant	beta-naphthoflavone	0.02				4	3	1	CBR1(+2.01),GCLM(+2.05),GSTM1(+15.32),GSTM5(-4.28)
transcription regulator	CCND1	0.02			1.726	13	10	3	AHNAK(-2.38),CCNA2(+2.26),CDKN1A(+2.04),DEPDC1(+2.02),IER3(+2.34),MYO7A(-2.2),NANOG(+2.17),PCNA(+2.06),RGS2(+2.69),RPS6(+2.24),SPP1(+2.23),TMSB15A(+2.42),ZFP28(-7.58)
chemical - endogenous mammalian	L-serine	0.0201				2	2	0	CDKN1A(+2.04),PCNA(+2.06)
peptidase	TASP1	0.0201				2	2	0	CCNA2(+2.26),CDKN1A(+2.04)
transcription regulator	CERS2	0.0201				2	2	0	ASAH1(+2.37),CDKN1A(+2.04)
transcription regulator	E2F8	0.0201				2	2	0	CCNA2(+2.26),ECT2(+2.08)
enzyme	Fcor	0.0201				2	2	0	CAT(+2.39),CDKN1A(+2.04)
other	LINC-ROR	0.0201				2	2	0	CDKN1A(+2.04),NANOG(+2.17)
transmembrane receptor	CHRNA3	0.0201				2	2	0	CASP3(+2.24),CDKN1A(+2.04)
chemical - kinase inhibitor	2-[[9-isopropyl-6-[[4-(2-pyridyl)phenyl]methylamino]purin-2-yl]amino]butan-1-ol	0.0201				2	2	0	CCNA2(+2.26),PCNA(+2.06)
chemical drug	trestolone	0.0201				2	2	0	CCNA2(+2.26),PCNA(+2.06)
chemical drug	canrenoate potassium	0.0201				2	2	0	CDKN1A(+2.04),SPP1(+2.23)
chemical drug	tazemetostat	0.0202			-1.786	12	10	2	ATF1(+2.23),CYP26A1(-3.6),DDX3X(+2.33),DEK(+2.12),HMGB1(+2.18),INPP5F(-3.96),PAK3(+2.63),PCNA(+2.06),RAD21(+2.23),SPP1(+2.23),YWHAE(+2.04),ZBTB33(+2.0)
chemical reagent	beta-escin	0.0204				1	1	0	CDKN1A(+2.04)
chemical drug	pivalyloxymethyl butyrate	0.0204				1	0	1	ATP2A3(-2.01)
other	BDNF-AS	0.0204				1	1	0	CASP3(+2.24)
chemical toxicant	ziram	0.0204				1	1	0	SNCA(+2.41)
chemical - kinase inhibitor	TD114-2	0.0204				1	1	0	NANOG(+2.17)
other	C17orf98	0.0204				1	1	0	XIST(+67.91)
transcription regulator	ZNF426	0.0204				1	1	0	XIST(+67.91)
other	HCG11	0.0204				1	1	0	CDKN1A(+2.04)
other	LINC00475	0.0204				1	1	0	CDKN1A(+2.04)
enzyme	RNF165	0.0204				1	1	0	XIST(+67.91)
other	Jpx	0.0204				1	1	0	XIST(+67.91)
other	FBXL12	0.0204				1	1	0	CDKN1A(+2.04)
other	MARCH7	0.0204				1	1	0	NANOG(+2.17)
other	ARMC10	0.0204				1	1	0	CDKN1A(+2.04)
other	FKBPL	0.0204				1	1	0	CDKN1A(+2.04)
transcription regulator	ZBTB7C	0.0204				1	1	0	CDKN1A(+2.04)
transcription regulator	UBN1	0.0204				1	1	0	CCNA2(+2.26)
transcription regulator	EBF4	0.0204				1	1	0	CDKN1A(+2.04)
transcription regulator	CXXC1	0.0204				1	1	0	CDKN1A(+2.04)
other	CDCA4	0.0204				1	1	0	GMNN(+2.08)
other	ZBTB8A	0.0204				1	1	0	CDKN1A(+2.04)
other	FBXO8	0.0204				1	1	0	XIST(+67.91)
other	PCLAF	0.0204				1	1	0	CDKN1A(+2.04)
other	CTU1	0.0204				1	1	0	DEK(+2.12)
other	PHF10	0.0204				1	1	0	CASP3(+2.24)
enzyme	JPH2	0.0204				1	1	0	SLC8A1(+2.17)
other	WNT16	0.0204				1	1	0	CDKN1A(+2.04)
biologic drug	gataparsen	0.0204				1	1	0	CASP3(+2.24)
group	Cadherin	0.0204				1	1	0	CDC42(+2.01)
chemical - endogenous mammalian	blood urea nitrogen	0.0204				1	0	1	SCUBE1(-2.22)
chemical - kinase inhibitor	7-bromoindirubin-3'-oxime	0.0204				1	1	0	CDKN1A(+2.04)
chemical drug	sotrastaurin	0.0204				1	1	0	PCNA(+2.06)
chemical drug	abexinostat	0.0204				1	0	1	MUC4(-3.73)
chemical drug	inolitazone	0.0204				1	1	0	CDKN1A(+2.04)
transcription regulator	ZSCAN21	0.0204				1	1	0	SNCA(+2.41)
transcription regulator	PMF1/PMF1-BGLAP	0.0204				1	1	0	SAT1(+2.13)
chemical toxicant	dixanthogen	0.0204				1	0	1	GSTM5(-4.28)
other	TNNC1	0.0204				1	1	0	SLC8A1(+2.17)
other	LSM10	0.0204				1	1	0	HIST1H1C(+2.21)
other	CABLES1	0.0204				1	1	0	CDKN1A(+2.04)
other	CDT1	0.0204				1	1	0	CDKN1A(+2.04)
other	TNIP2	0.0204				1	1	0	MAP3K8(+2.85)
kinase	ACVR2B	0.0204				1	1	0	CDKN1A(+2.04)
other	ASF1B	0.0204				1	1	0	ASF1A(+2.14)
mature microRNA	miR-523-3p (miRNAs w/seed AACGCGC)	0.0204				1	1	0	CDKN1A(+2.04)
complex	STAT3-Brachyury	0.0204				1	1	0	NANOG(+2.17)
transcription regulator	ZBTB5	0.0204				1	1	0	CDKN1A(+2.04)
enzyme	DHX8	0.0204				1	1	0	CDKN1A(+2.04)
enzyme	ACOT8	0.0204				1	1	0	CAT(+2.39)
other	NUDT21	0.0204	2.225			1	1	0	HMMR(+2.34)
enzyme	DNASE1L3	0.0204				1	1	0	CDKN1A(+2.04)
other	CCNI	0.0204				1	1	0	CDKN1A(+2.04)
ion channel	FXYD1	0.0204				1	1	0	CDKN1A(+2.04)
other	FARP2	0.0204				1	1	0	CDC42(+2.01)
other	ING3	0.0204				1	1	0	CDKN1A(+2.04)
other	SV2C	0.0204				1	1	0	SNCA(+2.41)
transporter	VPS4B	0.0204				1	1	0	CASP3(+2.24)
transcription regulator	JADE1	0.0204				1	1	0	CDKN1A(+2.04)
other	LIN7B	0.0204				1	1	0	LIN7C(+2.3)
enzyme	UBE2E1	0.0204				1	1	0	CDKN1A(+2.04)
transcription regulator	SCML2	0.0204				1	1	0	CDKN1A(+2.04)
other	IFITM3	0.0204				1	1	0	SPP1(+2.23)
other	LIN7A	0.0204				1	1	0	LIN7C(+2.3)
enzyme	RDH16	0.0204				1	0	1	CYP26A1(-3.6)
chemical reagent	TDP-665759	0.0204				1	1	0	CDKN1A(+2.04)
chemical - endogenous mammalian	phenylpropanoic acid	0.0204				1	0	1	ATP2A3(-2.01)
chemical toxicant	diisopropanolnitrosamine	0.0204				1	1	0	CDKN1A(+2.04)
chemical - endogenous mammalian	creatinine	0.0204				1	0	1	SCUBE1(-2.22)
chemical reagent	NSC 126405	0.0204				1	1	0	CDKN1A(+2.04)
chemical drug	remoxipride	0.0204				1	1	0	NTS(+3.03)
chemical drug	fluorescein	0.0204				1	1	0	CASP3(+2.24)
chemical reagent	2-nitrophenyl EGTA	0.0204				1	0	1	AHNAK(-2.38)
chemical - endogenous non-mammalian	isobutyric acid	0.0204				1	0	1	ATP2A3(-2.01)
chemical - endogenous mammalian	isovaleric acid	0.0204				1	0	1	ATP2A3(-2.01)
growth factor	KITLG	0.021			0.928	10	8	2	BMP1(-3.08),CASP3(+2.24),CCNA2(+2.26),CDKN1A(+2.04),EEF1A1(+2.01),RBBP7(+2.59),RPL7(+2.15),RPS23(+2.0),RPS6(+2.24),TACR1(-2.85)
chemical toxicant	2,3,4,7,8-pentachlorodibenzofuran	0.0213			1	4	3	1	CAT(+2.39),CES1(-6.03),IDH1(+2.08),TMSB10/TMSB4X(+2.97)
chemical drug	mibolerone	0.0215		Activated	2.646	7	5	2	AHNAK(-2.38),CYP4V2(-4.42),EIF2S1(+2.04),GMNN(+2.08),HMGCS1(+2.46),PCNA(+2.06),TOP2A(+2.39)
complex	TCR	0.0218		Activated	2.345	14	12	2	BTLA(-4.69),MAP3K8(+2.85),MDH1(+2.05),MX2(-2.48),PMAIP1(+3.38),RPL17(+2.13),RPL7(+2.15),RPL9(+2.59),RPS23(+2.0),RPS3A(+2.8),RPS4X(+2.34),SDCBP(+2.06),SPP1(+2.23),VDAC3(+2.15)
chemical drug	budesonide	0.0226			0.271	5	5	0	CDKN1A(+2.04),ECT2(+2.08),GNA14(+2.47),NRAS(+2.09),PCNA(+2.06)
kinase	PRKCI	0.0227				3	3	0	ECT2(+2.08),GMFB(+2.3),PLS1(+2.1)
chemical - endogenous non-mammalian	ferulic acid	0.0227				3	3	0	CASP3(+2.24),CAT(+2.39),CDKN1A(+2.04)
transcription regulator	WT1	0.0227			-0.907	10	7	3	BTG2(+2.58),CDKN1A(+2.04),CLIC4(+2.03),DDX3X(+2.33),HSPG2(-2.21),LRP1(-2.02),MT1X(+2.46),NQO2(+2.42),PIR(+3.06),WDR90(-2.7)
other	CD24	0.0232			1.522	6	5	1	APOBEC3B(-5.52),CDKN1A(+2.04),DEPDC1(+2.02),DIAPH2(+2.65),HMMR(+2.34),TOP2A(+2.39)
other	CTNNBIP1	0.0239				2	2	0	CDKN1A(+2.04),HMGCS1(+2.46)
other	PRAME	0.0239				2	2	0	CDKN1A(+2.04),TOP2A(+2.39)
ion channel	CLCA2	0.0239				2	2	0	CASP3(+2.24),CDKN1A(+2.04)
other	NUMBL	0.0239				2	2	0	CASP3(+2.24),CDKN1A(+2.04)
kinase	PIK3CB	0.0239				2	1	1	APLN(-5.54),RPS6(+2.24)
chemical drug	methapyrilene	0.0239			1	7	6	1	BTG2(+2.58),CAT(+2.39),CES1(-6.03),EEF1A1(+2.01),EIF2S1(+2.04),GSTM1(+15.32),PPP1R2(+2.07)
chemical drug	raloxifene	0.0242		Activated	2.043	8	8	0	CDKN1A(+2.04),CNBP(+2.35),CXCL6(+2.78),IER3(+2.34),PCNA(+2.06),SPP1(+2.23),TOP2A(+2.39),ZFX(+2.12)
chemical toxicant	butylated hydroxyanisol	0.0247				3	2	1	CBR1(+2.01),GSTM1(+15.32),GSTM5(-4.28)
chemical drug	carboplatin	0.0256		Activated	2	4	4	0	CASP3(+2.24),IER3(+2.34),PMAIP1(+3.38),SPP1(+2.23)
chemical toxicant	arsenite	0.0261				6	4	2	CDKN1A(+2.04),ESD(+2.42),GCLM(+2.05),GSTM5(-4.28),IER3(+2.34),TACR1(-2.85)
chemical drug	trichostatin A	0.0262			-0.228	27	21	6	AGRN(-2.1),ATF1(+2.23),CASP3(+2.24),CCNA2(+2.26),CDKN1A(+2.04),CYP26A1(-3.6),DDX3X(+2.33),DEK(+2.12),HLA-DRB1(+4.77),HMGB1(+2.18),HMGCS1(+2.46),INPP5F(-3.96),MUC4(-3.73),MYH14(-5.92),PAK3(+2.63),PCNA(+2.06),PKIB(-2.82),PMAIP1(+3.38),RAD21(+2.23),RND3(+2.02),SAT1(+2.13),SLC8A1(+2.17),SPP1(+2.23),TMSB10/TMSB4X(+2.97),TOP2A(+2.39),YWHAE(+2.04),ZBTB33(+2.0)
chemical reagent	N-(3-(aminomethyl)benzyl)acetamidine	0.0269				3	2	1	CASP3(+2.24),MYH14(-5.92),RIPK2(+2.02)
chemical - endogenous mammalian	vitamin A	0.0269				3	2	1	CDKN1A(+2.04),NANOG(+2.17),STRA6(-2.49)
growth factor	ANGPT2	0.0272		Activated	2.63	9	8	1	APIP(+2.25),CASP3(+2.24),CAT(+2.39),CDKN1A(+2.04),HMGCS1(+2.46),HSP90AA1(+2.42),INPP5F(-3.96),RAD21(+2.23),RPS6(+2.24)
enzyme	DNMT3B	0.0273			-1.941	8	6	2	CDKN1A(+2.04),MUC4(-3.73),MYH14(-5.92),NANOG(+2.17),NAP1L2(+2.25),RAB39B(+2.45),SLC8A1(+2.17),TRDN(+17.42)
chemical reagent	D-alpha-tocopheryl succinate	0.0278				2	2	0	CASP3(+2.24),PMAIP1(+3.38)
chemical drug	resatorvid	0.0278				2	1	1	APOBEC3B(-5.52),CAT(+2.39)
group	trypsin	0.0278				2	2	0	CDKN1A(+2.04),PCNA(+2.06)
group	Collagen Alpha1	0.0278				2	2	0	CDKN1A(+2.04),PCNA(+2.06)
transcription regulator	SOX5	0.0278				2	1	1	HSPG2(-2.21),XIST(+67.91)
other	YWHAQ	0.0278				2	2	0	CASP3(+2.24),CDKN1A(+2.04)
transcription regulator	TRRAP	0.0278				2	2	0	CDKN1A(+2.04),PCNA(+2.06)
enzyme	UGCG	0.0278				2	2	0	CASP3(+2.24),CDKN1A(+2.04)
other	SERPINB5	0.0278				2	2	0	CDC42(+2.01),CDKN1A(+2.04)
enzyme	ACOX1	0.0283			-1.633	7	4	3	CAT(+2.39),CBR1(+2.01),CDKN1A(+2.04),CYP26A1(-3.6),LGALS3BP(-2.31),QPCT(-2.91),RGS2(+2.69)
transcription regulator	HMGB1	0.0285	2.179		1.964	5	5	0	CASP3(+2.24),CDKN1A(+2.04),CXCL6(+2.78),HLA-DRB1(+4.77),HMGB1(+2.18)
kinase	ZAP70	0.0287			0	4	2	2	HSP90AA1(+2.42),NDUFB6(+2.03),PLEC(-2.22),QPCT(-2.91)
microRNA	mir-21	0.0291		Inhibited	-2.157	11	10	1	BTG2(+2.58),CCNA2(+2.26),CDKN1A(+2.04),CKS2(+2.14),DLGAP5(+2.22),ECT2(+2.08),NANOG(+2.17),PILRB(-2.04),TOP2A(+2.39),TRDN(+17.42),TRMT10C(+2.42)
peptidase	MMP14	0.0291				3	2	1	CDKN1A(+2.04),LRP1(-2.02),SNRPB2(+2.03)
transcription regulator	SSRP1	0.0291				3	3	0	CDKN1A(+2.04),HIST1H1C(+2.21),LYPLA1(+2.03)
growth factor	AGT	0.0297			1.624	16	13	3	APLN(-5.54),CASP3(+2.24),CAT(+2.39),CDKN1A(+2.04),FDX1(+2.08),GSTM5(-4.28),HMGCS1(+2.46),HSPG2(-2.21),IDH1(+2.08),PIR(+3.06),RGS2(+2.69),SLC8A1(+2.17),SNCA(+2.41),SPP1(+2.23),SPTSSA(+2.57),USP9X(+2.45)
transcription regulator	HOXA9	0.0298				8	8	0	ARL3(+2.15),ARPC5(+2.71),DLGAP5(+2.22),GMNN(+2.08),RPS3A(+2.8),SDCBP(+2.06),SPP1(+2.23),ZNF22(+2.15)
translation regulator	FMR1	0.0302		Inhibited	-2.425	7	5	2	ATP6V1E1(+2.08),EIF1AX(+2.63),IRX2(-3.96),MRPL22(+2.36),NDN(+2.23),QPCT(-2.91),UQCRFS1(+2.03)
chemical toxicant	cadmium chloride	0.0304				4	4	0	CHMP5(+2.06),GSTM1(+15.32),HSP90AA1(+2.42),PCNA(+2.06)
chemical drug	capsaicin	0.0304				4	2	2	CASP3(+2.24),CAT(+2.39),TACR1(-2.85),TRPV1(-2.3)
group	Creb	0.0312			0.246	12	10	2	ARPC5(+2.71),CDKN1A(+2.04),IER3(+2.34),MUC4(-3.73),NDN(+2.23),NDUFB5(+2.29),NTS(+3.03),PCNA(+2.06),PFKFB4(-2.61),RGS2(+2.69),SELENOF(+2.15),SLC8A1(+2.17)
transcription regulator	ELF4	0.0315				3	2	1	CDKN1A(+2.04),PLEC(-2.22),SPP1(+2.23)
other	EWSR1	0.0315				3	3	0	DLGAP5(+2.22),TOP2A(+2.39),TRDN(+17.42)
chemical drug	histone deacetylase inhibitor	0.0315				3	3	0	CASP3(+2.24),CDKN1A(+2.04),DEK(+2.12)
chemical drug	green tea polyphenol	0.0315				3	3	0	CASP3(+2.24),CDKN1A(+2.04),HMGB1(+2.18)
transcription regulator	GON4L	0.032				2	2	0	CCNA2(+2.26),RAD21(+2.23)
enzyme	CBS/CBSL	0.032				2	2	0	CASP3(+2.24),EEF1A1(+2.01)
transcription regulator	GTF2I	0.032				2	2	0	CAT(+2.39),CDKN1A(+2.04)
chemical drug	N1,N11-diethylnorspermine	0.032				2	2	0	CDKN1A(+2.04),SAT1(+2.13)
chemical - endogenous mammalian	spermidine	0.032				2	2	0	CDKN1A(+2.04),SAT1(+2.13)
other	1810019D21Rik	0.0321			-1	4	1	3	CDKN1A(+2.04),COL6A2(-2.27),FAM189A2(-2.13),RAPGEF3(-2.09)
other	HSP90B1	0.0321		Activated	2	4	4	0	CDC42(+2.01),RAB8B(+2.1),RPS14(+2.48),SNX3(+2.08)
chemical drug	sodium arsenite	0.0321				4	4	0	CDKN1A(+2.04),GCLM(+2.05),MAT2B(+2.02),NANOG(+2.17)
chemical drug	doxorubicin	0.0323			0.951	15	14	1	BTG2(+2.58),CASP3(+2.24),CAT(+2.39),CDKN1A(+2.04),CXCL6(+2.78),EEF1A1(+2.01),HMGB1(+2.18),IER3(+2.34),LGALS3BP(-2.31),PCNA(+2.06),PMAIP1(+3.38),RRM2B(+2.75),SPP1(+2.23),TOP2A(+2.39),UQCRFS1(+2.03)
chemical toxicant	paraquat	0.0326			1.527	6	5	1	CAT(+2.39),KLHL15(+2.31),MUC6(-3.44),PMAIP1(+3.38),SLC8A1(+2.17),SNCA(+2.41)
kinase	PLK1	0.0339				3	3	0	CDKN1A(+2.04),GMNN(+2.08),IER3(+2.34)
chemical reagent	sodium orthovanadate	0.0339				3	3	0	CCNA2(+2.26),CDKN1A(+2.04),UBE2V2(+2.04)
transcription regulator	HSF1	0.0343			-1.454	9	7	2	CBX3(+2.24),CCNA2(+2.26),CCT4(+2.13),CKS2(+2.14),COL6A2(-2.27),HMGB1(+2.18),HSP90AA1(+2.42),TRPV1(-2.3),UBB(+2.55)
chemical toxicant	carbon tetrachloride	0.0343		Activated	2.386	9	9	0	CASP3(+2.24),CAT(+2.39),CDKN1A(+2.04),CXCL6(+2.78),GSTM1(+15.32),HSP90AA1(+2.42),PCNA(+2.06),SLC8A1(+2.17),SPP1(+2.23)
chemical reagent	methylselenic acid	0.0344				10	10	0	CCNA2(+2.26),CDC42(+2.01),CDC7(+2.27),CDKN1A(+2.04),HMMR(+2.34),PCNA(+2.06),RND3(+2.02),SAT1(+2.13),TOP2A(+2.39),ZFX(+2.12)
transcription regulator	TP63	0.0351			0.748	15	12	3	ADA2(+2.34),ANOS1(+2.02),APOBEC3B(-5.52),CASP3(+2.24),CCNA2(+2.26),CDC42(+2.01),CDKN1A(+2.04),CKS2(+2.14),IER3(+2.34),NALCN(-5.98),NANOG(+2.17),PCNA(+2.06),PMAIP1(+3.38),TOP2A(+2.39),ZNF560(-17.73)
chemical - other	cardiotoxin	0.0353				7	6	1	CASP3(+2.24),CCNA2(+2.26),COL6A2(-2.27),GMNN(+2.08),HSP90AA1(+2.42),PCNA(+2.06),SPP1(+2.23)
kinase	STK11	0.0354			0.664	11	9	2	ATP5F1C(+2.23),CCNA2(+2.26),CDC42(+2.01),CDKN1A(+2.04),CXCL6(+2.78),CYP4V2(-4.42),MMP17(-2.01),PPP1R2(+2.07),RPS6(+2.24),SPP1(+2.23),TOP2A(+2.39)
transcription regulator	CUX1	0.0356				4	4	0	CCNA2(+2.26),CDKN1A(+2.04),ECT2(+2.08),HIST1H1B(+2.35)
transcription regulator	HIC1	0.0356			1	4	3	1	CDKN1A(+2.04),KCNJ6(+2.35),PLEC(-2.22),SPP1(+2.23)
enzyme	DNMT3A	0.0363			-1.4	7	4	3	APLN(-5.54),EMX1(-3.34),MUC4(-3.73),NANOG(+2.17),SLC8A1(+2.17),SPP1(+2.23),TRDN(+17.42)
group	Foxo	0.0365				2	2	0	CDKN1A(+2.04),PMAIP1(+3.38)
transcription regulator	ZNF148	0.0365				2	2	0	CDKN1A(+2.04),FDX1(+2.08)
transcription regulator	SP2	0.0365				2	2	0	CDKN1A(+2.04),MAT2B(+2.02)
chemical drug	dexmedetomidine	0.0365				2	2	0	CASP3(+2.24),HMGB1(+2.18)
chemical toxicant	cigarette smoke	0.0376			1.544	10	7	3	CASP3(+2.24),CAT(+2.39),CDKN1A(+2.04),ESD(+2.42),GCLM(+2.05),GSTM5(-4.28),HSP90AA1(+2.42),MUC4(-3.73),RAPGEF3(-2.09),RPS6(+2.24)
kinase	AKT1	0.0377			0.896	11	10	1	ATP6V1E1(+2.08),CASP3(+2.24),CDKN1A(+2.04),CKS2(+2.14),CXCL6(+2.78),DIAPH2(+2.65),GCLM(+2.05),GSTM5(-4.28),HMGCS1(+2.46),MDH1(+2.05),SPP1(+2.23)
kinase	CDKN1A	0.0378	2.039		-1.486	9	8	1	ACP1(+2.13),CASP3(+2.24),CCNA2(+2.26),CDKN1A(+2.04),DLGAP5(+2.22),LGALS3BP(-2.31),PCNA(+2.06),TOP2A(+2.39),TRDN(+17.42)
chemical drug	valproic acid	0.0379			-0.916	16	14	2	ATP2A3(-2.01),CASP3(+2.24),CAT(+2.39),CDKN1A(+2.04),EIF2S1(+2.04),GCLM(+2.05),HMGCS1(+2.46),PKIB(-2.82),POMP(+2.16),PSMA1(+2.33),PSMA2(+2.13),PSMA4(+2.0),PSMC1(+2.18),PSMC2(+2.43),SPP1(+2.23),TOP2A(+2.39)
other	RASSF1	0.0383			-0.737	5	4	1	CASP3(+2.24),CCNA2(+2.26),CDKN1A(+2.04),COL13A1(-2.58),SPP1(+2.23)
chemical drug	mifepristone	0.0385			-1.049	11	9	2	CASP3(+2.24),CDKN1A(+2.04),CKMT1A/CKMT1B(+2.22),GSTM1(+15.32),LAMA5(-2.15),LRP1(-2.02),NDN(+2.23),PCNA(+2.06),PSMA1(+2.33),RGS2(+2.69),SPP1(+2.23)
transcription regulator	NFE2L1	0.0391				3	3	0	GCLM(+2.05),PSMA1(+2.33),PSMC2(+2.43)
transcription regulator	HSF2	0.0391				3	3	0	CCT4(+2.13),PSMA1(+2.33),PSMD10(+2.9)
chemical - kinase inhibitor	AG490	0.0399		Inhibited	-2.144	5	5	0	CASP3(+2.24),CDKN1A(+2.04),HMGB1(+2.18),PCNA(+2.06),SPP1(+2.23)
group	Npm	0.0403				1	1	0	CDKN1A(+2.04)
chemical - endogenous mammalian	L-ornithine	0.0403				1	1	0	CDKN1A(+2.04)
chemical drug	arbutin	0.0403				1	1	0	CDKN1A(+2.04)
other	CHCHD10	0.0403				1	1	0	CHCHD2(+61.36)
other	WDR82	0.0403				1	1	0	CDKN1A(+2.04)
chemical drug	gentamicin C1	0.0403				1	1	0	SPP1(+2.23)
chemical reagent	chartreusin	0.0403				1	1	0	CDKN1A(+2.04)
chemical toxicant	dibutylnitrosamine	0.0403				1	1	0	PCNA(+2.06)
group	catalase	0.0403				1	0	1	TRPV1(-2.3)
chemical - endogenous non-mammalian	2-methoxycinnamaldehyde	0.0403				1	1	0	HMGB1(+2.18)
other	SLIT3	0.0403				1	1	0	CDC42(+2.01)
peptidase	USP42	0.0403				1	1	0	CDKN1A(+2.04)
other	NSA2	0.0403				1	1	0	CDKN1A(+2.04)
other	UPK3A	0.0403				1	0	1	UPK3B(-3.01)
peptidase	USP15	0.0403				1	1	0	TOP2A(+2.39)
transcription regulator	CERS3	0.0403				1	1	0	ASAH1(+2.37)
other	MAGEA2/MAGEA2B	0.0403				1	1	0	CDKN1A(+2.04)
group	alpha-adrenergic receptor	0.0403				1	1	0	SLC8A1(+2.17)
other	LAYN	0.0403				1	1	0	XIST(+67.91)
transcription regulator	ZBTB49	0.0403				1	1	0	CDKN1A(+2.04)
other	PYGO1	0.0403				1	1	0	XIST(+67.91)
enzyme	RNF126	0.0403				1	1	0	CDKN1A(+2.04)
other	WDR13	0.0403				1	1	0	CDKN1A(+2.04)
other	MIR31HG	0.0403				1	1	0	CDKN1A(+2.04)
complex	Hat	0.0403				1	1	0	SLC8A1(+2.17)
group	Importin alpha	0.0403				1	1	0	CDKN1A(+2.04)
enzyme	ACER3	0.0403				1	1	0	CDKN1A(+2.04)
chemical - endogenous non-mammalian	ginkgetin	0.0403				1	1	0	CASP3(+2.24)
other	PCDHGA12	0.0403				1	0	1	PCDHA7(-2.79)
chemical drug	PF-4691502	0.0403				1	1	0	PMAIP1(+3.38)
complex	Ku	0.0403				1	1	0	ADH5(+2.1)
other	Til1	0.0403				1	1	0	SPP1(+2.23)
other	FSCN2	0.0403				1	1	0	PLS1(+2.1)
other	FAIM2	0.0403				1	1	0	CASP3(+2.24)
transcription regulator	SETBP1	0.0403				1	1	0	SET(+2.06)
other	RAD23B	0.0403				1	1	0	NANOG(+2.17)
enzyme	HPGD	0.0403				1	1	0	CDKN1A(+2.04)
enzyme	ELP3	0.0403				1	1	0	DEK(+2.12)
mature microRNA	miR-155-3p (miRNAs w/seed UCCUACC)	0.0403				1	1	0	DNAJA2(+2.1)
mature microRNA	miR-4728-3p (miRNAs w/seed AUGCUGA)	0.0403				1	1	0	PMAIP1(+3.38)
microRNA	MIR4728	0.0403				1	1	0	PMAIP1(+3.38)
microRNA	mir-663	0.0403				1	0	1	HSPG2(-2.21)
microRNA	MIR585	0.0403				1	1	0	CASP3(+2.24)
enzyme	ELAC2	0.0403				1	1	0	CDKN1A(+2.04)
transcription regulator	SALL2	0.0403				1	1	0	CDKN1A(+2.04)
transporter	GABARAP	0.0403				1	0	1	TRPV1(-2.3)
other	HIF1A-AS1	0.0403				1	1	0	CASP3(+2.24)
peptidase	IDE	0.0403				1	1	0	SNCA(+2.41)
other	MAGEA4	0.0403				1	1	0	CDKN1A(+2.04)
other	POLDIP3	0.0403				1	1	0	CDKN1A(+2.04)
other	TSPYL2	0.0403				1	1	0	CDKN1A(+2.04)
other	PEX2	0.0403				1	1	0	CDKN1A(+2.04)
other	NASP	0.0403				1	1	0	CDKN1A(+2.04)
chemical - endogenous mammalian	beta-apo-14'-carotenal	0.0403				1	0	1	CYP26A1(-3.6)
other	CCT5	0.0403				1	1	0	CDKN1A(+2.04)
chemical reagent	cyclo(iso-Asp-GR)-LLIIKLAKLAKKLAKLAK	0.0403				1	1	0	CASP3(+2.24)
enzyme	DDX24	0.0403				1	1	0	CDKN1A(+2.04)
transcription regulator	ING2	0.0403				1	1	0	SPP1(+2.23)
enzyme	ACADS	0.0403				1	1	0	GLO1(+2.45)
phosphatase	PGAM1	0.0403				1	1	0	CDKN1A(+2.04)
other	ING5	0.0403				1	1	0	CDKN1A(+2.04)
other	KHDRBS2	0.0403				1	1	0	CDKN1A(+2.04)
chemical reagent	GRN510	0.0403				1	1	0	CDKN1A(+2.04)
G-protein coupled receptor	GALR2	0.0403				1	1	0	CDKN1A(+2.04)
transcription regulator	GPBP1	0.0403				1	1	0	TOP2A(+2.39)
other	PCBP4	0.0403				1	1	0	CDKN1A(+2.04)
transcription regulator	CGGBP1	0.0403				1	1	0	CDKN1A(+2.04)
other	CRTAP	0.0403				1	1	0	CDKN1A(+2.04)
transporter	APOC1	0.0403				1	1	0	CASP3(+2.24)
transcription regulator	Cops2	0.0403				1	1	0	CDKN1A(+2.04)
chemical reagent	MI-63	0.0403				1	1	0	CDKN1A(+2.04)
enzyme	LAMB2	0.0403				1	0	1	LAMA5(-2.15)
enzyme	DUOX2	0.0403				1	1	0	CDKN1A(+2.04)
transporter	ZFYVE16	0.0403				1	1	0	CDKN1A(+2.04)
other	BNIP3	0.0403				1	1	0	RHEB(+2.24)
chemical reagent	securinine	0.0403				1	1	0	CDKN1A(+2.04)
chemical drug	polyethylene glycol	0.0403				1	1	0	CDKN1A(+2.04)
chemical - endogenous non-mammalian	telomestatin	0.0403				1	1	0	CDKN1A(+2.04)
chemical - endogenous mammalian	kynurenic acid	0.0403				1	1	0	CDKN1A(+2.04)
chemical drug	talarozole	0.0403				1	0	1	CYP26A1(-3.6)
chemical drug	aprepitant	0.0403				1	0	1	TACR1(-2.85)
chemical - kinase inhibitor	1-o-hexadecyl-2-o-methyl-rac-glycerol	0.0403				1	1	0	CDKN1A(+2.04)
chemical - endogenous mammalian	terpenoid	0.0403				1	0	1	LRP1(-2.02)
chemical reagent	constitutive proteasome-selective inhibitor	0.0403				1	1	0	PMAIP1(+3.38)
chemical - protease inhibitor	PR-924	0.0403				1	1	0	PMAIP1(+3.38)
chemical reagent	hdm-2 antagonistic peptide	0.0403				1	1	0	CDKN1A(+2.04)
chemical reagent	apo-13-lycopenone	0.0403				1	0	1	CYP26A1(-3.6)
chemical reagent	apo-15-lycopenal	0.0403				1	0	1	CYP26A1(-3.6)
chemical - endogenous mammalian	des-Arg-9 bradykinin	0.0403				1	1	0	CXCL6(+2.78)
chemical drug	vinflunine	0.0403				1	1	0	CDKN1A(+2.04)
chemical - endogenous mammalian	hexanoic acid	0.0403				1	0	1	ATP2A3(-2.01)
chemical - endogenous mammalian	N(omega)-hydroxyarginine	0.0403				1	1	0	CDKN1A(+2.04)
chemical - endogenous non-mammalian	prostaglandin A2	0.0411				2	2	0	CDKN1A(+2.04),PCNA(+2.06)
group	Srebp	0.0411				2	2	0	CDKN1A(+2.04),IDH1(+2.08)
transcription regulator	SATB2	0.0411				2	2	0	NANOG(+2.17),SPP1(+2.23)
transcription regulator	E2F7	0.0411				2	2	0	CCNA2(+2.26),ECT2(+2.08)
other	RAPGEF1	0.0411				2	2	0	CDKN1A(+2.04),SNRPB2(+2.03)
chemical toxicant	3-aminobenzamide	0.0411				2	2	0	CDKN1A(+2.04),PCNA(+2.06)
chemical toxicant	4-nitroquinoline-1-oxide	0.0411				2	2	0	CCNA2(+2.26),CDKN1A(+2.04)
chemical drug	allyl sulfide	0.0411				2	1	1	CASP3(+2.24),GSTM5(-4.28)
chemical drug	tetrandrine	0.0411				2	2	0	CASP3(+2.24),CDKN1A(+2.04)
peptidase	MMP12	0.0414				4	4	0	CAPZA2(+2.61),PLS3(+5.47),PSMA1(+2.33),TBCA(+2.23)
kinase	ERBB2	0.0415			1.869	23	19	4	AHNAK(-2.38),BMP1(-3.08),BTG2(+2.58),CAPZA2(+2.61),CCNA2(+2.26),CDC42(+2.01),CDC7(+2.27),CDKN1A(+2.04),CES1(-6.03),CHMP2B(+2.49),CKS2(+2.14),CMAS(+2.19),COL6A2(-2.27),GALNT3(+2.54),GLO1(+2.45),GYG1(+2.05),IDH1(+2.08),NEK2(+2.15),PCNA(+2.06),PPP2R2B(+2.25),RPL17(+2.13),TCEAL9(+2.02),TOP2A(+2.39)
kinase	CAB39L	0.0418				3	3	0	ATP6V1E1(+2.08),CDKN1A(+2.04),NDUFB5(+2.29)
enzyme	KDM2B	0.0418				3	2	1	CDKN1A(+2.04),LAMA5(-2.15),XIST(+67.91)
chemical drug	temozolomide	0.0418				3	3	0	CASP3(+2.24),CDKN1A(+2.04),PMAIP1(+3.38)
chemical drug	AGN194204	0.0426			0.956	9	7	2	CCNA2(+2.26),CDKN1A(+2.04),CLIC4(+2.03),COL6A2(-2.27),FDX1(+2.08),HIST1H1C(+2.21),SPP1(+2.23),STRA6(-2.49),TOP2A(+2.39)
transcription regulator	FOXO4	0.0431			1.461	5	3	2	APLN(-5.54),CDKN1A(+2.04),HMGCS1(+2.46),IER3(+2.34),TIE1(-3.44)
chemical drug	tributyrin	0.0435			0	4	3	1	ATP2A3(-2.01),CASP3(+2.24),CDKN1A(+2.04),CXCL6(+2.78)
chemical - endogenous mammalian	10E,12Z-octadecadienoic acid	0.0445			1.633	7	4	3	APLN(-5.54),CASP3(+2.24),DLGAP5(+2.22),HMCN2(-2.97),HMMR(+2.34),LRP1(-2.02),SLITRK4(+2.21)
transporter	ATP7B	0.0447				3	3	0	CENPQ(+2.35),HIST1H1C(+2.21),HMGCS1(+2.46)
chemical drug	discodermolide	0.0447				3	3	0	CDC7(+2.27),CDKN1A(+2.04),TOP2A(+2.39)
transcription regulator	SMAD2	0.0448			-0.14	5	2	3	CDKN1A(+2.04),CES1(-6.03),IRX1(-4.83),MUC4(-3.73),NANOG(+2.17)
chemical drug	camptothecin	0.0452		Activated	2.17	19	17	2	ANO9(-2.46),API5(+2.18),ASNSD1(+2.22),BTG2(+2.58),CASP3(+2.24),CDKN1A(+2.04),CXCL6(+2.78),EEF1A1(+2.01),H3F3A/H3F3B(+2.32),NEK2(+2.15),PCNA(+2.06),PLEC(-2.22),PMAIP1(+3.38),PNPLA4(+2.28),RHEB(+2.24),RIPK2(+2.02),RRM2B(+2.75),SAT1(+2.13),SPP1(+2.23)
chemical drug	vitamin E	0.0455				4	4	0	CAT(+2.39),CDKN1A(+2.04),PCNA(+2.06),SPP1(+2.23)
chemical toxicant	methylmercury	0.0455			1.982	4	4	0	BET1(+2.22),CASP3(+2.24),PLS3(+5.47),RAB9A(+2.28)
chemical drug	caffeine	0.0455			0.849	4	3	1	CASP3(+2.24),CAT(+2.39),CDKN1A(+2.04),LRP1(-2.02)
transcription regulator	HDAC1	0.0457			-1.105	10	9	1	CCNA2(+2.26),CDKN1A(+2.04),MUC4(-3.73),PMAIP1(+3.38),PPP2R2B(+2.25),RBBP7(+2.59),RRM2B(+2.75),SLC8A1(+2.17),SPP1(+2.23),TOP2A(+2.39)
transcription regulator	KDM4A	0.046				2	2	0	CDKN1A(+2.04),NANOG(+2.17)
enzyme	CHD1	0.046				2	2	0	CXCL6(+2.78),IER3(+2.34)
other	GIP	0.046				2	2	0	RGS2(+2.69),SPP1(+2.23)
group	Mir200	0.046				2	1	1	CFL2(+2.77),LRP1(-2.02)
transcription regulator	DAXX	0.046				2	2	0	CASP3(+2.24),CDKN1A(+2.04)
enzyme	HELLS	0.046				2	2	0	CCNA2(+2.26),PCNA(+2.06)
enzyme	NEDD4	0.046				2	2	0	CDKN1A(+2.04),SNCA(+2.41)
chemical drug	nimesulide	0.046				2	2	0	CAT(+2.39),PCNA(+2.06)
enzyme	TET2	0.0472			-0.816	6	4	2	AHNAK(-2.38),CBR1(+2.01),CXCL6(+2.78),MUC6(-3.44),PLS3(+5.47),RND3(+2.02)
enzyme	HRAS	0.0475			1.776	20	16	4	BMP1(-3.08),BTG2(+2.58),CCNA2(+2.26),CDKN1A(+2.04),COL6A2(-2.27),GNA14(+2.47),HMGB1(+2.18),HSP90AA1(+2.42),IFITM2(+3.71),MAP3K8(+2.85),NNAT(-3.93),PCNA(+2.06),PLS3(+5.47),RAMAC(+2.24),RBBP7(+2.59),RPS6(+2.24),SPP1(+2.23),TMSB10/TMSB4X(+2.97),TOP2A(+2.39),TRPV1(-2.3)
kinase	ABL1	0.0476				3	3	0	CCNA2(+2.26),CDKN1A(+2.04),IER3(+2.34)
chemical drug	carbamylcholine	0.0476				3	3	0	BTG2(+2.58),CDKN1A(+2.04),RGS2(+2.69)
chemical drug	eflornithine	0.0476				3	2	1	CDKN1A(+2.04),LGALS3BP(-2.31),PCNA(+2.06)
chemical drug	tetraethylammonium	0.0476				3	3	0	CBX3(+2.24),GSTO1(+2.12),LYPLA1(+2.03)
transcription regulator	TBP	0.0477				4	4	0	CDKN1A(+2.04),IER3(+2.34),PPP2R2B(+2.25),RPL34(+2.08)
chemical drug	phytohemagglutinin	0.0479		Activated	2.724	11	10	1	ADH5(+2.1),ANOS1(+2.02),CASP3(+2.24),CAT(+2.39),GGT1(-2.49),HSP90AA1(+2.42),PCNA(+2.06),PSMA1(+2.33),SPP1(+2.23),VAMP7(+2.1),ZFX(+2.12)
chemical drug	methylprednisolone	0.0481			0.445	17	14	3	ADCY6(-2.29),ASAH1(+2.37),ATP5F1C(+2.23),CDKN1A(+2.04),GCLM(+2.05),GSTT2/GSTT2B(-5.81),IDH1(+2.08),MED4(+2.15),PCNA(+2.06),PLS3(+5.47),PTER(+2.36),RGS2(+2.69),RND3(+2.02),SCAMP1(+2.06),SLC12A7(-2.07),TMSB10/TMSB4X(+2.97),TOP2A(+2.39)
chemical drug	PC-SPES	0.0482				5	5	0	CCNA2(+2.26),CDKN1A(+2.04),HMGN3(+2.2),HSP90AA1(+2.42),TMSB10/TMSB4X(+2.97)
cytokine	IL3	0.0485				12	10	2	BTG2(+2.58),CASP3(+2.24),CAT(+2.39),CDKN1A(+2.04),EEF1A1(+2.01),EIF1AX(+2.63),PLCB2(-2.6),RPL7(+2.15),RPS14(+2.48),RPS4Y1(-92.79),RPS6(+2.24),SNRPD2(+2.36)
transcription regulator	NANOG	0.0487	2.174		-1.633	6	3	3	NANOG(+2.17),NPIPA8 (includes others)(-3.26),PILRB(-2.04),PKD1P1(-2.6),SET(+2.06),YWHAE(+2.04)
ligand-dependent nuclear receptor	NR1I2	0.0497			0.373	7	4	3	CAT(+2.39),CDKN1A(+2.04),CES1(-6.03),CYP4V2(-4.42),GSTM1(+15.32),GSTM5(-4.28),HMGCS1(+2.46)
chemical reagent	torin1	0.05			-0.447	5	4	1	ATP6V1E1(+2.08),NTS(+3.03),RPS6(+2.24),TCIRG1(-2.13),UQCRFS1(+2.03)
transcription regulator	ETV5	0.05		Activated	2	5	2	3	AGRN(-2.1),AHNAK(-2.38),BEX1(+2.06),PKP3(-2.14),SPP1(+2.23)
chemical drug	bortezomib	0.0568		Activated	2.361	9	8	1	CDKN1A(+2.04),HSP90AA1(+2.42),PCNA(+2.06),PKIB(-2.82),PMAIP1(+3.38),PSMA1(+2.33),PSMA2(+2.13),PSMC1(+2.18),SNCA(+2.41)
transcription regulator	FOXO1	0.0639		Activated	3.525	14	12	2	APLN(-5.54),CAT(+2.39),CCNA2(+2.26),CDKN1A(+2.04),DEPDC1(+2.02),DLGAP5(+2.22),IER3(+2.34),MRPL47(+2.2),NDN(+2.23),NDUFAF4(+2.01),NEK2(+2.15),PMAIP1(+3.38),SLC25A24(+4.03),TIE1(-3.44)
chemical toxicant	pirinixic acid	0.0728		Activated	3.388	14	14	0	CAT(+2.39),CCNA2(+2.26),CDKN1A(+2.04),HIST1H1C(+2.21),HMGCS1(+2.46),HSP90AA1(+2.42),MAP3K8(+2.85),PCNA(+2.06),PSMA1(+2.33),PSMA2(+2.13),PSMA4(+2.0),PSMC1(+2.18),PSMC2(+2.43),TBCA(+2.23)
kinase	FLT1	0.0749		Activated	2	4	4	0	CDKN1A(+2.04),CLIC4(+2.03),DDX3X(+2.33),LIN7C(+2.3)
chemical - endogenous mammalian	D-glucose	0.0788			1.947	19	14	5	APLN(-5.54),ATP2A3(-2.01),CAPZA2(+2.61),CASP3(+2.24),CAT(+2.39),CDKN1A(+2.04),DNAJA2(+2.1),GALR1(-3.0),HMGB1(+2.18),IDH1(+2.08),LRP1(-2.02),MMP17(-2.01),NTS(+3.03),PCNA(+2.06),PDHX(+2.25),RGS2(+2.69),RPS14(+2.48),SLC8A1(+2.17),SPP1(+2.23)
chemical drug	allopurinol	0.0955		Activated	2	4	4	0	CAT(+2.39),IER3(+2.34),SPP1(+2.23),TMSB10/TMSB4X(+2.97)
other	VCAN	0.117		Inhibited	-2.449	6	4	2	AGRN(-2.1),CASP3(+2.24),CDKN1A(+2.04),CXCL6(+2.78),MX2(-2.48),RGS2(+2.69)
kinase	FGFR1	0.125		Activated	2	4	4	0	CDKN1A(+2.04),EEF1A1(+2.01),EIF1AX(+2.63),RPS6(+2.24)
transcription regulator	E2F3	0.156			1.982	6	6	0	CCNA2(+2.26),CDKN1A(+2.04),DEK(+2.12),HIST1H1C(+2.21),MT1X(+2.46),PCNA(+2.06)
transcription regulator	BRCA1	0.162		Activated	2.188	6	6	0	CDKN1A(+2.04),H3F3A/H3F3B(+2.32),NEK2(+2.15),PCNA(+2.06),RRM2B(+2.75),SAT1(+2.13)
growth factor	EGF	0.172		Activated	2.114	14	13	1	BET1(+2.22),BTG2(+2.58),CASP3(+2.24),CDKN1A(+2.04),CKS2(+2.14),CXCL6(+2.78),EEF1A1(+2.01),HMGCS1(+2.46),IDH1(+2.08),IER3(+2.34),MUC4(-3.73),PCNA(+2.06),SPP1(+2.23),ZBTB33(+2.0)
group	Mek	0.188		Activated	2.1	7	7	0	CDKN1A(+2.04),IER3(+2.34),MOB4(+2.6),NANOG(+2.17),PMAIP1(+3.38),RND3(+2.02),TOP2A(+2.39)
microRNA	mir-155	0.22			-1.987	4	4	0	CDKN1A(+2.04),DNAJA2(+2.1),RHEB(+2.24),SDCBP(+2.06)
transcription regulator	IRF4	0.22		Inhibited	-2.236	5	5	0	PCNA(+2.06),PSMA1(+2.33),PSMA2(+2.13),RPS3A(+2.8),SPP1(+2.23)
chemical - endogenous mammalian	beta-estradiol	0.221		Activated	2.782	47	37	10	AGRN(-2.1),ARMT1(+2.08),BTG2(+2.58),CASP3(+2.24),CCNA2(+2.26),CDC42(+2.01),CDKN1A(+2.04),CLIC4(+2.03),CNBP(+2.35),COL13A1(-2.58),CPXM1(-2.08),DLGAP5(+2.22),EIF2S1(+2.04),GALR1(-3.0),GMFB(+2.3),GYG1(+2.05),HLA-DRB1(+4.77),HMCN2(-2.97),HMGCS1(+2.46),HMMR(+2.34),IER3(+2.34),INPP5F(-3.96),LGALS3BP(-2.31),MAP3K8(+2.85),MT1X(+2.46),NTS(+3.03),PCNA(+2.06),PKIB(-2.82),PMAIP1(+3.38),PNRC2(+2.41),PSMA1(+2.…
chemical reagent	GW3965	0.229		Inhibited	-2	4	3	1	CCNA2(+2.26),IER3(+2.34),PKIB(-2.82),TOP2A(+2.39)
transporter	APOE	0.23			-1.987	9	5	4	CASP3(+2.24),CAT(+2.39),FAM27E3/FAM27E4(-3.46),HMMR(+2.34),HSPG2(-2.21),LRP1(-2.02),NQO2(+2.42),SPP1(+2.23),TCIRG1(-2.13)
complex	PDGF BB	0.232		Activated	2.441	9	9	0	CDKN1A(+2.04),HMGCS1(+2.46),IER3(+2.34),PCNA(+2.06),RGS2(+2.69),RND3(+2.02),RPS14(+2.48),RPS6(+2.24),SAT1(+2.13)
cytokine	LIF	0.282		Activated	2.2	6	4	2	AHNAK(-2.38),CCNA2(+2.26),CDKN1A(+2.04),CYP26A1(-3.6),NANOG(+2.17),SPP1(+2.23)
chemical drug	N-acetyl-L-cysteine	0.328		Inhibited	-2.425	6	6	0	CASP3(+2.24),CDKN1A(+2.04),GCLM(+2.05),PCNA(+2.06),SNCA(+2.41),SPP1(+2.23)
enzyme	PTGS2	0.337			1.958	5	3	2	CDKN1A(+2.04),IRX1(-4.83),IRX2(-3.96),PCNA(+2.06),RPS3A(+2.8)
chemical - kinase inhibitor	PD98059	0.364		Inhibited	-2.191	13	10	3	APOBEC3B(-5.52),CASP3(+2.24),CCNA2(+2.26),CDKN1A(+2.04),EEF1A1(+2.01),IER3(+2.34),LAMA5(-2.15),PCNA(+2.06),PLEC(-2.22),RPS6(+2.24),SLC8A1(+2.17),SPP1(+2.23),TOP2A(+2.39)
chemical toxicant	forskolin	0.381		Activated	2.357	16	13	3	BTG2(+2.58),CDKN1A(+2.04),ESD(+2.42),FDX1(+2.08),GNA14(+2.47),GSTM5(-4.28),H3F3A/H3F3B(+2.32),IER3(+2.34),NNAT(-3.93),PCNA(+2.06),PMAIP1(+3.38),RAB33B(+2.31),RAPGEF3(-2.09),RGS2(+2.69),SAT1(+2.13),SPP1(+2.23)
group	ERK	0.386			1.951	6	6	0	BTG2(+2.58),CDKN1A(+2.04),CKS2(+2.14),CXCL6(+2.78),IER3(+2.34),PMAIP1(+3.38)
transcription regulator	PPARGC1A	0.414		Activated	2.188	8	6	2	CAT(+2.39),CDKN1A(+2.04),COL6A2(-2.27),CPXM1(-2.08),IMPA1(+2.19),NDUFB5(+2.29),PMAIP1(+3.38),UQCRFS1(+2.03)
chemical - endogenous mammalian	hydrogen peroxide	0.469		Activated	2.618	11	11	0	BTG2(+2.58),CASP3(+2.24),CAT(+2.39),CCNA2(+2.26),CDKN1A(+2.04),CXCL6(+2.78),DNAJA2(+2.1),EEF1A1(+2.01),HMGB1(+2.18),RPL21(+2.12),SPP1(+2.23)
enzyme	OGA	1			-1.785	7	5	2	CDKN1A(+2.04),CNTNAP3(-2.93),CXCL6(+2.78),CYP4V2(-4.42),HMGCS1(+2.46),NANOG(+2.17),SUCLG2(+2.07)
transcription regulator	STAT3	1			1.959	10	8	2	BEX1(+2.06),CASP3(+2.24),CAT(+2.39),CDKN1A(+2.04),CXCL6(+2.78),CYP26A1(-3.6),ECT2(+2.08),IFITM2(+3.71),MX2(-2.48),PMAIP1(+3.38)
cytokine	TNF	1		Activated	2.089	29	22	7	APLN(-5.54),APOBEC3B(-5.52),BTG2(+2.58),CASP3(+2.24),CAT(+2.39),CDC42(+2.01),CDKN1A(+2.04),CLIC4(+2.03),CXCL6(+2.78),GCLM(+2.05),HMGB1(+2.18),HMGN3(+2.2),HSPG2(-2.21),IER3(+2.34),MAP3K8(+2.85),MUC4(-3.73),PCNA(+2.06),PILRB(-2.04),PMAIP1(+3.38),PSMA2(+2.13),RGS2(+2.69),RIPK2(+2.02),RND3(+2.02),RRM2B(+2.75),SAT1(+2.13),SCUBE1(-2.22),SLC8A1(+2.17),SPP1(+2.23),TIE1(-3.44)
transmembrane receptor	CD28	1		Activated	2.236	5	4	1	ATP5F1C(+2.23),CASP3(+2.24),NPIPA8 (includes others)(-3.26),RPS14(+2.48),VBP1(+3.26)
ligand-dependent nuclear receptor	ESR1	1		Activated	3.891	27	21	6	AHNAK(-2.38),ATP2A3(-2.01),CCNA2(+2.26),CDC42(+2.01),CDKN1A(+2.04),CENPQ(+2.35),CENPU(+2.09),CFL2(+2.77),COL13A1(-2.58),EEA1(+2.05),GYG1(+2.05),HSP90AA1(+2.42),IER3(+2.34),IFITM2(+3.71),LGALS3BP(-2.31),MAP3K8(+2.85),PCNA(+2.06),PKIB(-2.82),PLS1(+2.1),PMAIP1(+3.38),RAD21(+2.23),RHEB(+2.24),RND3(+2.02),SCAMP1(+2.06),SPP1(+2.23),TCIRG1(-2.13),TMSB15A(+2.42)
biologic drug	filgrastim	1		Inhibited	-2.223	8	8	0	AGAP5 (includes others)(+6.19),BTG2(+2.58),CBR1(+2.01),CLC(+16.1),HLA-DRB1(+4.77),NDUFB6(+2.03),PMAIP1(+3.38),SPP1(+2.23)
