# Supplementary material for: Developmental modeling of hepatogenesis using obese iPSCs-hepatocyte differentiation uncovers pathological features
Source: Cell Death Dis. 2022 Aug 1;13(8):670. doi: 10.1038/s41419-022-05125-9 (PMC9343434; doi:10.1038/s41419-022-05125-9)
Supplement: Supplementary file 5 — Supplementary File-3 [file 41419_2022_5125_MOESM5_ESM.xlsx]

## Sheet: Function
Categories	Diseases or Functions	p	State	Z	N	Pos	Neg	Molecules
Cellular Movement	Invasion of cells	1.69e-14		1.445	63	38	25	ADRA2A(-4.49),ALCAM(-2.27),ALPG(-5.8),ARAP3(+1.83),ARHGDIA(+1.98),BCAR1(+1.85),BCL6(-4.16),CARD10(+2.19),CAV1(+3.32),CCN1(+2.12),CLU(-1.82),COL7A1(-1.97),CTSV(-2.86),DUSP6(+6.68),ETS1(+3.69),ETV4(+2.96),ETV5(+3.56),FAM129B(+2.0),FAT1(-1.63),FBLIM1(+1.74),FGF2(-1.79),FGFR1(-1.68),FSCN1(+2.6),FST(-2.58),HMGA1(+1.93),IER3(+2.46),IRX1(-3.58),LASP1(+2.02),LGR4(-2.06),LIMK1(+1.98),MALAT1(-1.85),MFGE8(-…
Cardiovascular System Development and Function	Development of vasculature	3.43e-14		-0.943	65	30	35	ADAM19(+2.1),ADRA2A(-4.49),AGO1(+1.75),ALCAM(-2.27),ARAP3(+1.83),ARHGDIA(+1.98),CAV1(+3.32),CCN1(+2.12),CLU(-1.82),CNMD(-1.76),COL1A1(-2.22),CXCR5(-4.78),DLL1(-3.35),ERRFI1(+2.02),ETS1(+3.69),FBN2(-1.68),FGF2(-1.79),FGFR1(-1.68),FGFR3(-2.06),GAS6(-2.09),GATAD2A(+1.93),IRX1(-3.58),ITGB5(+2.14),JAG1(-1.67),LAMA2(-2.22),LEFTY1(+14.56),LEFTY2(+9.65),LFNG(-1.94),LRP2(-4.13),MFGE8(-1.92),MYB(-3.96),MYC…
Cellular Assembly and Organization,Cellular Function and Maintenance	Organization of cytoplasm	7.09e-14		0.312	81	42	39	ABCA1(-2.32),ACTB(+1.75),ACTG1(+1.83),ADRA2A(-4.49),ALS2CL(-1.89),APC2(-1.95),ARAP3(+1.83),ARF1(+1.82),ARHGAP1(+1.99),ARHGDIA(+1.98),BCAR1(+1.85),BCL6(-4.16),BOC(-2.55),BST2(-2.72),CALD1(+1.94),CAV1(+3.32),CCN1(+2.12),CDC42EP2(+2.15),CLU(-1.82),CLUH(+1.73),CNN2(+2.01),COL1A1(-2.22),CSRP1(+2.24),CTSV(-2.86),DACT1(+6.3),ECEL1(-2.33),EIF4EBP2(+1.82),ENC1(+3.1),ETS1(+3.69),ETV4(+2.96),FAT1(-1.63),FEZ…
Cancer,Organismal Injury and Abnormalities	Breast or pancreatic cancer	1.54e-13			163	74	89	AASS(-1.7),ABCA1(-2.32),ACLY(+1.69),ACOXL(-3.02),ACTG1(+1.83),ADAM19(+2.1),ADD2(+1.71),ADRA2A(-4.49),ALCAM(-2.27),ALPP(-3.5),AMOTL1(+2.64),ANK2(-1.82),ANKRD12(-2.23),ARAP3(+1.83),ARHGDIA(+1.98),ATP11A(-1.64),AXIN2(-1.79),BCAR1(+1.85),BCL6(-4.16),BOC(-2.55),CACNA2D1(-2.09),CACNA2D2(-1.84),CADM2(-1.85),CALD1(+1.94),CASC10(-2.86),CAV1(+3.32),CCN1(+2.12),CLIC1(+2.0),CLU(-1.82),CLUH(+1.73),CNN2(+2.01)…
Cancer,Organismal Injury and Abnormalities	Lymphohematopoietic cancer	2.85e-13		-0.957	124	65	59	AASS(-1.7),ABCA1(-2.32),ACTB(+1.75),ACTG1(+1.83),ADAM19(+2.1),ADD2(+1.71),ALPP(-3.5),AMOTL1(+2.64),ANK2(-1.82),ARHGAP1(+1.99),ATP11A(-1.64),AXIN2(-1.79),BCL6(-4.16),BNC2(-2.16),BOC(-2.55),BST2(-2.72),CADM2(-1.85),CALD1(+1.94),CAV1(+3.32),CCN1(+2.12),CDC42EP2(+2.15),CLU(-1.82),CLUH(+1.73),CNTNAP3(-1.94),COL1A1(-2.22),COL7A1(-1.97),CORO2A(+2.3),CPT1A(+3.44),CXCR5(-4.78),DLL1(-3.35),DUSP5(+5.6),ECEL…
Cardiovascular System Development and Function,Organismal Development	Angiogenesis	5.26e-13		-0.943	58	26	32	ADRA2A(-4.49),AGO1(+1.75),ALCAM(-2.27),ARAP3(+1.83),ARHGDIA(+1.98),CAV1(+3.32),CCN1(+2.12),CNMD(-1.76),COL1A1(-2.22),CXCR5(-4.78),DLL1(-3.35),ETS1(+3.69),FGF2(-1.79),FGFR1(-1.68),FGFR3(-2.06),GAS6(-2.09),GATAD2A(+1.93),IRX1(-3.58),ITGB5(+2.14),JAG1(-1.67),LAMA2(-2.22),LEFTY1(+14.56),LRP2(-4.13),MFGE8(-1.92),MYB(-3.96),MYC(+1.96),MYO1E(-1.84),NANOG(+2.6),NFATC4(-1.73),NPTX1(-6.38),NRP1(-2.63),NRP2…
Cellular Movement	Cell movement	5.36e-13		-0.45	104	54	50	ABCA1(-2.32),ACTB(+1.75),ADAM19(+2.1),ADD2(+1.71),ADRA2A(-4.49),ALCAM(-2.27),ALPP(-3.5),AMOTL1(+2.64),ARAP3(+1.83),ARF1(+1.82),ARHGAP1(+1.99),ARHGDIA(+1.98),BCAR1(+1.85),BCL6(-4.16),BST2(-2.72),CALD1(+1.94),CARD10(+2.19),CAV1(+3.32),CCN1(+2.12),CER1(+4.77),CLU(-1.82),CNN2(+2.01),COL1A1(-2.22),COL7A1(-1.97),CTSV(-2.86),CUZD1(-10.45),CXCR5(-4.78),DLL1(-3.35),DUSP5(+5.6),DUSP6(+6.68),ERRFI1(+2.02),E…
Cellular Assembly and Organization,Cellular Function and Maintenance	Organization of cytoskeleton	7.1e-13		0.312	74	40	34	ACTB(+1.75),ACTG1(+1.83),ADRA2A(-4.49),APC2(-1.95),ARAP3(+1.83),ARF1(+1.82),ARHGAP1(+1.99),ARHGDIA(+1.98),BCAR1(+1.85),BCL6(-4.16),BOC(-2.55),BST2(-2.72),CALD1(+1.94),CAV1(+3.32),CCN1(+2.12),CDC42EP2(+2.15),CLU(-1.82),CNN2(+2.01),COL1A1(-2.22),CSRP1(+2.24),CTSV(-2.86),DACT1(+6.3),ECEL1(-2.33),EIF4EBP2(+1.82),ENC1(+3.1),ETS1(+3.69),ETV4(+2.96),FAT1(-1.63),FEZ1(-2.63),FGF2(-1.79),FGFR1(-1.68),FSCN1…
Organismal Survival	Organismal death	9.31e-13		0.306	106	57	49	ABCA1(-2.32),ACLY(+1.69),ACTB(+1.75),ACTG1(+1.83),ADAM19(+2.1),ADGRV1(-1.75),ADRA2A(-4.49),ALPG(-5.8),ANK2(-1.82),ARAP3(+1.83),ARF1(+1.82),ARHGAP1(+1.99),ARHGDIA(+1.98),BCAR1(+1.85),BCL6(-4.16),CACNA2D2(-1.84),CARD10(+2.19),CAV1(+3.32),CCN1(+2.12),CLUH(+1.73),COL7A1(-1.97),CPT1A(+3.44),CSRP1(+2.24),CTSV(-2.86),CUZD1(-10.45),DACT1(+6.3),DHRS3(-2.26),DLL1(-3.35),ECEL1(-2.33),ERRFI1(+2.02),ETS1(+3.6…
Cellular Development,Cellular Growth and Proliferation	Cell proliferation of tumor cell lines	1.2e-12		0.366	85	49	36	ACLY(+1.69),ACTB(+1.75),ALCAM(-2.27),ALPG(-5.8),ARF1(+1.82),BCAR1(+1.85),BCL6(-4.16),CARD10(+2.19),CAV1(+3.32),CCN1(+2.12),CLU(-1.82),CNN2(+2.01),COL1A1(-2.22),CUZD1(-10.45),DLL1(-3.35),DUSP5(+5.6),DUSP6(+6.68),EIF4EBP2(+1.82),ENC1(+3.1),ERRFI1(+2.02),ETS1(+3.69),ETV4(+2.96),FAM129B(+2.0),FEZF1(-3.06),FGF2(-1.79),FGFR1(-1.68),FGFR3(-2.06),FSCN1(+2.6),FST(-2.58),GADD45G(-2.71),GAS6(-2.09),HES3(-3.…
Cellular Movement	Invasion of tumor cell lines	1.52e-12		1.472	52	32	20	ADRA2A(-4.49),ALCAM(-2.27),ALPG(-5.8),ARAP3(+1.83),ARHGDIA(+1.98),BCAR1(+1.85),CARD10(+2.19),CAV1(+3.32),CCN1(+2.12),CLU(-1.82),DUSP6(+6.68),ETS1(+3.69),ETV4(+2.96),ETV5(+3.56),FAM129B(+2.0),FAT1(-1.63),FBLIM1(+1.74),FGF2(-1.79),FGFR1(-1.68),FSCN1(+2.6),HMGA1(+1.93),IRX1(-3.58),LASP1(+2.02),LGR4(-2.06),LIMK1(+1.98),MALAT1(-1.85),MMP16(-1.84),MSI2(-1.74),MYB(-3.96),MYC(+1.96),NEDD9(+2.29),NFATC4(-…
Cancer,Hematological Disease,Organismal Injury and Abnormalities	Hematologic cancer	2.58e-12		-1.223	121	63	58	AASS(-1.7),ABCA1(-2.32),ACTB(+1.75),ACTG1(+1.83),ADAM19(+2.1),ADD2(+1.71),ALPP(-3.5),AMOTL1(+2.64),ANK2(-1.82),ARHGAP1(+1.99),ATP11A(-1.64),AXIN2(-1.79),BCL6(-4.16),BNC2(-2.16),BOC(-2.55),BST2(-2.72),CADM2(-1.85),CALD1(+1.94),CAV1(+3.32),CCN1(+2.12),CDC42EP2(+2.15),CLU(-1.82),CLUH(+1.73),CNTNAP3(-1.94),COL1A1(-2.22),COL7A1(-1.97),CORO2A(+2.3),CPT1A(+3.44),CXCR5(-4.78),DLL1(-3.35),DUSP5(+5.6),ECEL…
Cancer,Hematological Disease,Organismal Injury and Abnormalities	Neoplasia of blood cells	3.13e-12		-1.153	121	63	58	AASS(-1.7),ABCA1(-2.32),ACTB(+1.75),ACTG1(+1.83),ADAM19(+2.1),ADD2(+1.71),ALPP(-3.5),AMOTL1(+2.64),ANK2(-1.82),ARHGAP1(+1.99),ATP11A(-1.64),AXIN2(-1.79),BCL6(-4.16),BNC2(-2.16),BOC(-2.55),BST2(-2.72),CADM2(-1.85),CALD1(+1.94),CAV1(+3.32),CCN1(+2.12),CDC42EP2(+2.15),CLU(-1.82),CLUH(+1.73),CNTNAP3(-1.94),COL1A1(-2.22),COL7A1(-1.97),CORO2A(+2.3),CPT1A(+3.44),CXCR5(-4.78),DLL1(-3.35),DUSP5(+5.6),ECEL…
Cancer,Organismal Injury and Abnormalities	Neoplasia of cells	4.89e-12		-1.156	173	85	88	AASS(-1.7),ABCA1(-2.32),ACOXL(-3.02),ACTB(+1.75),ACTG1(+1.83),ADAM19(+2.1),ADD2(+1.71),ALCAM(-2.27),ALPP(-3.5),ALS2CL(-1.89),AMOTL1(+2.64),ANK2(-1.82),ANKRD12(-2.23),ARHGAP1(+1.99),ATP11A(-1.64),AXIN2(-1.79),BCAR1(+1.85),BCL6(-4.16),BNC2(-2.16),BOC(-2.55),BST2(-2.72),CACNA2D2(-1.84),CADM2(-1.85),CALD1(+1.94),CAV1(+3.32),CBR1(+2.26),CCN1(+2.12),CDC42EP2(+2.15),CLU(-1.82),CLUH(+1.73),CNN2(+2.01),CN…
Cancer,Organismal Injury and Abnormalities	Lymphatic system tumor	5.65e-12		-0.586	87	49	38	AASS(-1.7),ACTB(+1.75),ACTG1(+1.83),ADAM19(+2.1),ADD2(+1.71),AMOTL1(+2.64),ANK2(-1.82),ARHGAP1(+1.99),ATP11A(-1.64),BCL6(-4.16),BNC2(-2.16),BST2(-2.72),CALD1(+1.94),CAV1(+3.32),CCN1(+2.12),CDC42EP2(+2.15),CLU(-1.82),COL1A1(-2.22),COL7A1(-1.97),CORO2A(+2.3),CXCR5(-4.78),DUSP5(+5.6),EDEM2(-2.18),ENC1(+3.1),ETS1(+3.69),FAM129B(+2.0),FAT1(-1.63),FBN2(-1.68),FGF2(-1.79),FGFR1(-1.68),FGFR3(-2.06),FSCN1…
Cancer,Organismal Injury and Abnormalities	Lymphoid cancer	6.14e-12		-0.586	86	48	38	AASS(-1.7),ACTG1(+1.83),ADAM19(+2.1),ADD2(+1.71),AMOTL1(+2.64),ANK2(-1.82),ARHGAP1(+1.99),ATP11A(-1.64),BCL6(-4.16),BNC2(-2.16),BST2(-2.72),CALD1(+1.94),CAV1(+3.32),CCN1(+2.12),CDC42EP2(+2.15),CLU(-1.82),COL1A1(-2.22),COL7A1(-1.97),CORO2A(+2.3),CXCR5(-4.78),DUSP5(+5.6),EDEM2(-2.18),ENC1(+3.1),ETS1(+3.69),FAM129B(+2.0),FAT1(-1.63),FBN2(-1.68),FGF2(-1.79),FGFR1(-1.68),FGFR3(-2.06),FSCN1(+2.6),GADD4…
Cancer,Organismal Injury and Abnormalities	Advanced stage tumor	6.56e-12		-1.015	60	32	28	ABCA1(-2.32),ACTB(+1.75),ADRA2A(-4.49),ALCAM(-2.27),AXIN2(-1.79),BCAR1(+1.85),CALD1(+1.94),CAV1(+3.32),CBR1(+2.26),CCN1(+2.12),CLU(-1.82),DUSP6(+6.68),ETV4(+2.96),FBN2(-1.68),FEZF1(-3.06),FGF2(-1.79),FGFR1(-1.68),FGFR3(-2.06),FSCN1(+2.6),FST(-2.58),GRIN2D(+2.14),GSR(+1.87),HIST2H2AA3/HIST2H2AA4(+2.04),HMGA1(+1.93),IDO1(-2.1),IGFBP5(-2.82),IRX1(-3.58),JAG1(-1.67),KRT18(+2.1),LGR4(-2.06),LIMK1(+1.9…
Cancer,Organismal Injury and Abnormalities,Reproductive System Disease	Breast or ovarian cancer	1.04e-11			126	59	67	AASS(-1.7),ABCA1(-2.32),ACTG1(+1.83),ADAM19(+2.1),ADD2(+1.71),ALCAM(-2.27),ALPP(-3.5),AMOTL1(+2.64),ANK2(-1.82),ANKRD12(-2.23),ARHGDIA(+1.98),AXIN2(-1.79),BCAR1(+1.85),BCL6(-4.16),CACNA2D1(-2.09),CACNA2D2(-1.84),CALD1(+1.94),CAV1(+3.32),CCN1(+2.12),CLIC1(+2.0),CLU(-1.82),CLUH(+1.73),CNN2(+2.01),COL1A1(-2.22),COL7A1(-1.97),CPT1A(+3.44),CRB2(-2.34),DACT1(+6.3),DCTPP1(+2.24),DLL1(-3.35),DUSP5(+5.6),…
Cellular Movement	Migration of cells	1.61e-11		0.049	93	50	43	ABCA1(-2.32),ACTB(+1.75),ADAM19(+2.1),ADD2(+1.71),ADRA2A(-4.49),ALCAM(-2.27),ALPP(-3.5),AMOTL1(+2.64),ARAP3(+1.83),ARF1(+1.82),ARHGAP1(+1.99),ARHGDIA(+1.98),BCAR1(+1.85),BCL6(-4.16),BST2(-2.72),CALD1(+1.94),CARD10(+2.19),CAV1(+3.32),CCN1(+2.12),CER1(+4.77),CLU(-1.82),CNN2(+2.01),COL1A1(-2.22),COL7A1(-1.97),CTSV(-2.86),CXCR5(-4.78),DUSP5(+5.6),DUSP6(+6.68),ERRFI1(+2.02),ETS1(+3.69),ETV4(+2.96),ETV…
Cancer,Organismal Injury and Abnormalities	Advanced malignant tumor	1.78e-11		-1.015	59	31	28	ABCA1(-2.32),ACTB(+1.75),ADRA2A(-4.49),ALCAM(-2.27),AXIN2(-1.79),BCAR1(+1.85),CALD1(+1.94),CAV1(+3.32),CBR1(+2.26),CCN1(+2.12),CLU(-1.82),DUSP6(+6.68),ETV4(+2.96),FBN2(-1.68),FEZF1(-3.06),FGF2(-1.79),FGFR1(-1.68),FGFR3(-2.06),FSCN1(+2.6),FST(-2.58),GRIN2D(+2.14),GSR(+1.87),HIST2H2AA3/HIST2H2AA4(+2.04),HMGA1(+1.93),IDO1(-2.1),IGFBP5(-2.82),IRX1(-3.58),JAG1(-1.67),KRT18(+2.1),LGR4(-2.06),LIMK1(+1.9…
Cancer,Organismal Injury and Abnormalities	Anogenital cancer	3.46e-11		-0.313	204	95	109	AASS(-1.7),ABCA1(-2.32),ACADSB(-2.32),ACLY(+1.69),ACOT7(+1.85),ACTG1(+1.83),ADAM19(+2.1),ADD2(+1.71),ADRA2A(-4.49),ALCAM(-2.27),ALPP(-3.5),ALS2CL(-1.89),AMOTL1(+2.64),ANK2(-1.82),ANKRD12(-2.23),ARAP3(+1.83),ARHGDIA(+1.98),ATP11A(-1.64),AXIN2(-1.79),BCAR1(+1.85),BCL6(-4.16),BNC2(-2.16),C1orf21(-2.28),C5orf38(-4.5),CACHD1(-1.82),CACNA2D1(-2.09),CACNA2D2(-1.84),CALD1(+1.94),CARD10(+2.19),CAV1(+3.32)…
Cancer,Organismal Injury and Abnormalities	Breast or colorectal cancer	4.28e-11		-1.285	185	94	91	AASS(-1.7),ABCA1(-2.32),ACLY(+1.69),ACOT7(+1.85),ACTG1(+1.83),ADAM19(+2.1),ADD2(+1.71),ALCAM(-2.27),ALPP(-3.5),AMOTL1(+2.64),ANK2(-1.82),ANKRD12(-2.23),ARAP3(+1.83),ARHGAP1(+1.99),ARHGDIA(+1.98),ATP11A(-1.64),AXIN2(-1.79),BCAR1(+1.85),BCL6(-4.16),BNC2(-2.16),BOC(-2.55),BST2(-2.72),CA11(-2.06),CACNA2D1(-2.09),CACNA2D2(-1.84),CADM2(-1.85),CALD1(+1.94),CARD10(+2.19),CAV1(+3.32),CCN1(+2.12),CLIC1(+2.…
Cancer,Organismal Injury and Abnormalities	Malignant genitourinary solid tumor	4.87e-11		-0.342	215	104	111	AASS(-1.7),ABCA1(-2.32),ACADSB(-2.32),ACLY(+1.69),ACOT7(+1.85),ACTB(+1.75),ACTG1(+1.83),ADAM19(+2.1),ADD2(+1.71),ADRA2A(-4.49),ALCAM(-2.27),ALPP(-3.5),ALS2CL(-1.89),AMOTL1(+2.64),ANK2(-1.82),ANKRD12(-2.23),ARAP3(+1.83),ARHGDIA(+1.98),ATP11A(-1.64),AXIN2(-1.79),BCAR1(+1.85),BCL6(-4.16),BNC2(-2.16),C1orf21(-2.28),C5orf38(-4.5),CACHD1(-1.82),CACNA2D1(-2.09),CACNA2D2(-1.84),CADM2(-1.85),CALD1(+1.94),…
Cancer,Organismal Injury and Abnormalities	Genitourinary tumor	4.89e-11		-0.898	218	107	111	AASS(-1.7),ABCA1(-2.32),ACADSB(-2.32),ACLY(+1.69),ACOT7(+1.85),ACTB(+1.75),ACTG1(+1.83),ADAM19(+2.1),ADD2(+1.71),ADRA2A(-4.49),ALCAM(-2.27),ALPP(-3.5),ALS2CL(-1.89),AMOTL1(+2.64),ANK2(-1.82),ANKRD12(-2.23),ARAP3(+1.83),ARHGDIA(+1.98),ATP11A(-1.64),AXIN2(-1.79),BCAR1(+1.85),BCL6(-4.16),BNC2(-2.16),C1orf21(-2.28),C5orf38(-4.5),CACHD1(-1.82),CACNA2D1(-2.09),CACNA2D2(-1.84),CADM2(-1.85),CALD1(+1.94),…
Cellular Movement	Cell movement of tumor cell lines	5.66e-11		0.457	57	34	23	ABCA1(-2.32),ALCAM(-2.27),ARAP3(+1.83),ARF1(+1.82),BCAR1(+1.85),CALD1(+1.94),CARD10(+2.19),CAV1(+3.32),CCN1(+2.12),CLU(-1.82),COL1A1(-2.22),DUSP5(+5.6),DUSP6(+6.68),ETS1(+3.69),ETV4(+2.96),ETV5(+3.56),FAT1(-1.63),FBLIM1(+1.74),FGF2(-1.79),FGFR1(-1.68),FGFR3(-2.06),FSCN1(+2.6),GAS6(-2.09),GNB1(+1.71),HMGA1(+1.93),ITGB5(+2.14),LASP1(+2.02),LGR4(-2.06),LIMK1(+1.98),MALAT1(-1.85),MYB(-3.96),MYC(+1.96…
Cellular Assembly and Organization,Cellular Function and Maintenance	Microtubule dynamics	6.04e-11		-0.392	63	33	30	ACTB(+1.75),ACTG1(+1.83),APC2(-1.95),ARHGAP1(+1.99),ARHGDIA(+1.98),BCAR1(+1.85),BOC(-2.55),BST2(-2.72),CALD1(+1.94),CAV1(+3.32),CCN1(+2.12),CDC42EP2(+2.15),CLU(-1.82),COL1A1(-2.22),CSRP1(+2.24),CTSV(-2.86),DACT1(+6.3),ECEL1(-2.33),EIF4EBP2(+1.82),ENC1(+3.1),ETV4(+2.96),FEZ1(-2.63),FGF2(-1.79),FGFR1(-1.68),FSCN1(+2.6),GAS6(-2.09),ITGB5(+2.14),KRT18(+2.1),LAMA2(-2.22),LASP1(+2.02),LIMK1(+1.98),LRP2…
Cancer,Hematological Disease,Organismal Injury and Abnormalities	Lymphocytic neoplasm	6.07e-11		-0.872	83	46	37	AASS(-1.7),ACTG1(+1.83),ADAM19(+2.1),ADD2(+1.71),AMOTL1(+2.64),ANK2(-1.82),ARHGAP1(+1.99),ATP11A(-1.64),BCL6(-4.16),BNC2(-2.16),BST2(-2.72),CALD1(+1.94),CAV1(+3.32),CCN1(+2.12),CDC42EP2(+2.15),CLU(-1.82),COL1A1(-2.22),COL7A1(-1.97),CORO2A(+2.3),CXCR5(-4.78),DUSP5(+5.6),EDEM2(-2.18),ENC1(+3.1),ETS1(+3.69),FAM129B(+2.0),FAT1(-1.63),FBN2(-1.68),FGF2(-1.79),FGFR1(-1.68),FGFR3(-2.06),GADD45G(-2.71),GA…
Cancer,Hematological Disease,Immunological Disease,Organismal Injury and Abnormalities	Neoplasia of leukocytes	6.29e-11		-0.872	83	46	37	AASS(-1.7),ACTG1(+1.83),ADAM19(+2.1),ADD2(+1.71),AMOTL1(+2.64),ANK2(-1.82),ARHGAP1(+1.99),ATP11A(-1.64),BCL6(-4.16),BNC2(-2.16),BST2(-2.72),CALD1(+1.94),CAV1(+3.32),CCN1(+2.12),CDC42EP2(+2.15),CLU(-1.82),COL1A1(-2.22),COL7A1(-1.97),CORO2A(+2.3),CXCR5(-4.78),DUSP5(+5.6),EDEM2(-2.18),ENC1(+3.1),ETS1(+3.69),FAM129B(+2.0),FAT1(-1.63),FBN2(-1.68),FGF2(-1.79),FGFR1(-1.68),FGFR3(-2.06),GADD45G(-2.71),GA…
Hematological Disease,Immunological Disease	Lymphoproliferative disorder	7e-11		-0.872	83	46	37	AASS(-1.7),ACTG1(+1.83),ADAM19(+2.1),ADD2(+1.71),AMOTL1(+2.64),ANK2(-1.82),ARHGAP1(+1.99),ATP11A(-1.64),BCL6(-4.16),BNC2(-2.16),BST2(-2.72),CALD1(+1.94),CAV1(+3.32),CCN1(+2.12),CDC42EP2(+2.15),CLU(-1.82),COL1A1(-2.22),COL7A1(-1.97),CORO2A(+2.3),CXCR5(-4.78),DUSP5(+5.6),EDEM2(-2.18),ENC1(+3.1),ETS1(+3.69),FAM129B(+2.0),FAT1(-1.63),FBN2(-1.68),FGF2(-1.79),FGFR1(-1.68),FGFR3(-2.06),GADD45G(-2.71),GA…
Cancer,Hematological Disease,Immunological Disease,Organismal Injury and Abnormalities	Lymphocytic cancer	7.73e-11		-0.872	81	46	35	AASS(-1.7),ACTG1(+1.83),ADAM19(+2.1),ADD2(+1.71),AMOTL1(+2.64),ANK2(-1.82),ARHGAP1(+1.99),ATP11A(-1.64),BCL6(-4.16),BNC2(-2.16),BST2(-2.72),CALD1(+1.94),CAV1(+3.32),CCN1(+2.12),CDC42EP2(+2.15),CLU(-1.82),COL1A1(-2.22),COL7A1(-1.97),CORO2A(+2.3),CXCR5(-4.78),DUSP5(+5.6),EDEM2(-2.18),ENC1(+3.1),ETS1(+3.69),FAM129B(+2.0),FAT1(-1.63),FBN2(-1.68),FGF2(-1.79),FGFR1(-1.68),FGFR3(-2.06),GADD45G(-2.71),GA…
Cancer,Hematological Disease,Organismal Injury and Abnormalities	Hematologic cancer of cells	1.13e-10		-0.891	79	45	34	AASS(-1.7),ACTG1(+1.83),ADAM19(+2.1),ADD2(+1.71),AMOTL1(+2.64),ANK2(-1.82),ARHGAP1(+1.99),ATP11A(-1.64),BCL6(-4.16),BNC2(-2.16),BST2(-2.72),CALD1(+1.94),CAV1(+3.32),CCN1(+2.12),CDC42EP2(+2.15),CLU(-1.82),COL1A1(-2.22),COL7A1(-1.97),CORO2A(+2.3),CXCR5(-4.78),DUSP5(+5.6),EDEM2(-2.18),ENC1(+3.1),ETS1(+3.69),FAM129B(+2.0),FAT1(-1.63),FBN2(-1.68),FGF2(-1.79),FGFR1(-1.68),FGFR3(-2.06),GADD45G(-2.71),GA…
Cancer,Organismal Injury and Abnormalities	Frequency of tumor	1.37e-10		-1.164	216	109	107	AASS(-1.7),ABCA1(-2.32),ACADSB(-2.32),ACLY(+1.69),ACOT7(+1.85),ACTG1(+1.83),ADAM19(+2.1),ADD2(+1.71),AGO1(+1.75),ALCAM(-2.27),ALPP(-3.5),AMOTL1(+2.64),ANK2(-1.82),ANKRD12(-2.23),ARAP3(+1.83),ARHGAP1(+1.99),ARHGDIA(+1.98),ATP11A(-1.64),AXIN2(-1.79),BCAR1(+1.85),BCL6(-4.16),BNC2(-2.16),BOC(-2.55),C5orf38(-4.5),CA11(-2.06),CACNA2D1(-2.09),CADM2(-1.85),CALD1(+1.94),CARD10(+2.19),CAV1(+3.32),CBR1(+2.2…
Cancer,Organismal Injury and Abnormalities	Cancer of cells	1.84e-10		-0.633	147	72	75	AASS(-1.7),ABCA1(-2.32),ACOXL(-3.02),ACTG1(+1.83),ADAM19(+2.1),ADD2(+1.71),ALCAM(-2.27),ALS2CL(-1.89),AMOTL1(+2.64),ANK2(-1.82),ANKRD12(-2.23),ARHGAP1(+1.99),ATP11A(-1.64),AXIN2(-1.79),BCAR1(+1.85),BCL6(-4.16),BNC2(-2.16),BST2(-2.72),CACNA2D2(-1.84),CADM2(-1.85),CALD1(+1.94),CAV1(+3.32),CBR1(+2.26),CCN1(+2.12),CDC42EP2(+2.15),CLU(-1.82),CNN2(+2.01),COL1A1(-2.22),COL7A1(-1.97),CORO2A(+2.3),COTL1(+…
Organismal Injury and Abnormalities	Benign lesion	2.35e-10		-0.107	52	32	20	ADRA2A(-4.49),ALCAM(-2.27),ARHGDIA(+1.98),AXIN2(-1.79),CAV1(+3.32),CCN1(+2.12),CLU(-1.82),CLUH(+1.73),COL1A1(-2.22),COL7A1(-1.97),DACT1(+6.3),DHRS3(-2.26),DLL1(-3.35),DUSP5(+5.6),ENC1(+3.1),ERRFI1(+2.02),ETV4(+2.96),ETV5(+3.56),FGF2(-1.79),FGFR1(-1.68),FGFR3(-2.06),GLTP(+2.46),HMGA1(+1.93),IGFBP5(-2.82),JAG1(-1.67),LEFTY2(+9.65),LGR4(-2.06),LIMK1(+1.98),MALAT1(-1.85),MYBL2(+1.74),MYC(+1.96),NEBL(…
Embryonic Development,Organismal Development	Development of body trunk	2.64e-10		-1.176	61	31	30	ABCA1(-2.32),ACTG1(+1.83),ADAM19(+2.1),ARHGAP1(+1.99),BCAR1(+1.85),CAV1(+3.32),CCN1(+2.12),CER1(+4.77),CLU(-1.82),CNMD(-1.76),CUZD1(-10.45),CXCR5(-4.78),DHRS3(-2.26),DLL1(-3.35),DUSP6(+6.68),ERRFI1(+2.02),ETS1(+3.69),ETV4(+2.96),ETV5(+3.56),FGF2(-1.79),FGFR1(-1.68),FGFR3(-2.06),FRAS1(-1.64),FREM2(-1.61),FST(-2.58),GADD45G(-2.71),IGFBP5(-2.82),JAG1(-1.67),KMT5C(-1.8),KRT18(+2.1),LEFTY1(+14.56),LFN…
Cellular Development	Differentiation of tumor cell lines	2.64e-10		-0.386	29	19	10	BCL6(-4.16),CCN1(+2.12),CXCR5(-4.78),ETV4(+2.96),ETV5(+3.56),FEZ1(-2.63),FGF2(-1.79),FGFR1(-1.68),FST(-2.58),IGFBP5(-2.82),IL17RD(+3.6),JAG1(-1.67),LIMK1(+1.98),MYB(-3.96),MYC(+1.96),ODC1(+2.47),PA2G4(+1.72),PDGFB(+6.43),RAPGEF3(+2.31),RND3(+2.13),SHC1(+1.75),SHC3(+3.05),SMAD7(+6.08),SOCS1(+2.36),SPRY2(+2.09),SPRY4(+3.98),THY1(+2.61),TP53(+1.91),TRPC6(-3.05)
Cancer,Organismal Injury and Abnormalities	Growth of tumor	3.12e-10		0.158	51	25	26	ACLY(+1.69),ALCAM(-2.27),ANK2(-1.82),BST2(-2.72),CACNA2D2(-1.84),CARD10(+2.19),CAV1(+3.32),CCN1(+2.12),CLU(-1.82),CTSV(-2.86),CUZD1(-10.45),ETS1(+3.69),FAM129B(+2.0),FEZF1(-3.06),FGF2(-1.79),FGFR1(-1.68),FGFR3(-2.06),FST(-2.58),GAS6(-2.09),HMGA1(+1.93),IDO1(-2.1),IGFBP5(-2.82),ITGB5(+2.14),JAG1(-1.67),MALAT1(-1.85),MFGE8(-1.92),MSI2(-1.74),MYB(-3.96),MYBL2(+1.74),MYC(+1.96),NEDD9(+2.29),NRP1(-2.6…
Cancer,Organismal Injury and Abnormalities	Secondary tumor	3.19e-10		-0.975	53	28	25	ABCA1(-2.32),ACTB(+1.75),ADRA2A(-4.49),ALCAM(-2.27),AXIN2(-1.79),BCAR1(+1.85),CALD1(+1.94),CAV1(+3.32),CBR1(+2.26),CCN1(+2.12),CLU(-1.82),DUSP6(+6.68),ETV4(+2.96),FBN2(-1.68),FEZF1(-3.06),FGF2(-1.79),FGFR1(-1.68),FGFR3(-2.06),FSCN1(+2.6),FST(-2.58),GRIN2D(+2.14),GSR(+1.87),HMGA1(+1.93),IDO1(-2.1),IGFBP5(-2.82),IRX1(-3.58),JAG1(-1.67),KRT18(+2.1),LGR4(-2.06),LIMK1(+1.98),MALAT1(-1.85),MSI2(-1.74),…
Cardiovascular System Development and Function,Organismal Development	Vasculogenesis	3.65e-10		-1.397	46	20	26	ADRA2A(-4.49),ALCAM(-2.27),ARHGDIA(+1.98),CAV1(+3.32),CCN1(+2.12),CNMD(-1.76),COL1A1(-2.22),CXCR5(-4.78),DLL1(-3.35),ETS1(+3.69),FGF2(-1.79),FGFR1(-1.68),FGFR3(-2.06),GAS6(-2.09),JAG1(-1.67),LAMA2(-2.22),LEFTY1(+14.56),LRP2(-4.13),MFGE8(-1.92),MYC(+1.96),MYO1E(-1.84),NANOG(+2.6),NFATC4(-1.73),NRP1(-2.63),NRP2(-2.37),NTN1(-2.43),ODC1(+2.47),PDGFB(+6.43),PPP1R16B(+2.62),PRKG1(-2.11),RASA3(+1.98),RO…
Tissue Development	Development of epithelial tissue	3.74e-10		-0.086	36	16	20	CAV1(+3.32),CCN1(+2.12),CNMD(-1.76),COL1A1(-2.22),FAT1(-1.63),FGF2(-1.79),FGFR1(-1.68),FGFR3(-2.06),FRAS1(-1.64),FREM2(-1.61),GAS6(-2.09),JAG1(-1.67),KRT18(+2.1),LFNG(-1.94),MYC(+1.96),MYO1E(-1.84),NANOG(+2.6),NRP1(-2.63),NRP2(-2.37),NTN1(-2.43),ODC1(+2.47),PDGFB(+6.43),PPP1R16B(+2.62),PXN(+1.83),RASA3(+1.98),SMAD7(+6.08),SMOC2(-3.75),SPRY2(+2.09),SPRY4(+3.98),STC1(-2.26),TEAD4(+2.21),THBS4(-2.06…
Cancer,Organismal Injury and Abnormalities,Reproductive System Disease	Genital tumor	4.13e-10		-0.539	187	87	100	AASS(-1.7),ABCA1(-2.32),ACADSB(-2.32),ACLY(+1.69),ACOT7(+1.85),ACTG1(+1.83),ADAM19(+2.1),ADD2(+1.71),ADRA2A(-4.49),ALCAM(-2.27),ALPP(-3.5),ALS2CL(-1.89),AMOTL1(+2.64),ANK2(-1.82),ANKRD12(-2.23),ARAP3(+1.83),ATP11A(-1.64),AXIN2(-1.79),BCL6(-4.16),BNC2(-2.16),C1orf21(-2.28),C5orf38(-4.5),CACHD1(-1.82),CACNA2D1(-2.09),CACNA2D2(-1.84),CALD1(+1.94),CARD10(+2.19),CAV1(+3.32),CCDC144A(-2.08),CCN1(+2.12)…
Cancer,Organismal Injury and Abnormalities	Pelvic tumor	4.73e-10		-0.785	196	92	104	AASS(-1.7),ABCA1(-2.32),ACADSB(-2.32),ACLY(+1.69),ACOT7(+1.85),ACTB(+1.75),ACTG1(+1.83),ADAM19(+2.1),ADD2(+1.71),ADRA2A(-4.49),ALCAM(-2.27),ALPP(-3.5),ALS2CL(-1.89),AMOTL1(+2.64),ANK2(-1.82),ANKRD12(-2.23),ARAP3(+1.83),ATP11A(-1.64),AXIN2(-1.79),BCL6(-4.16),BNC2(-2.16),C1orf21(-2.28),C5orf38(-4.5),CACHD1(-1.82),CACNA2D1(-2.09),CACNA2D2(-1.84),CALD1(+1.94),CARD10(+2.19),CAV1(+3.32),CCDC144A(-2.08)…
Cancer,Organismal Injury and Abnormalities	Incidence of tumor	5.26e-10		-1.01	219	109	110	AASS(-1.7),ABCA1(-2.32),ACADSB(-2.32),ACLY(+1.69),ACOT7(+1.85),ACTG1(+1.83),ADAM19(+2.1),ADD2(+1.71),ADRA2A(-4.49),AGO1(+1.75),ALCAM(-2.27),ALPP(-3.5),ALS2CL(-1.89),AMOTL1(+2.64),ANK2(-1.82),ANKRD12(-2.23),ARAP3(+1.83),ARHGAP1(+1.99),ARHGDIA(+1.98),ATP11A(-1.64),AXIN2(-1.79),BCAR1(+1.85),BCL6(-4.16),BNC2(-2.16),BOC(-2.55),C5orf38(-4.5),CA11(-2.06),CACNA2D1(-2.09),CADM2(-1.85),CALD1(+1.94),CARD10(…
Cancer,Organismal Injury and Abnormalities	Development of malignant tumor	8.25e-10		-0.748	211	105	106	AASS(-1.7),ABCA1(-2.32),ACADSB(-2.32),ACLY(+1.69),ACOT7(+1.85),ACTG1(+1.83),ADAM19(+2.1),ADD2(+1.71),AGO1(+1.75),ALCAM(-2.27),ALPP(-3.5),AMOTL1(+2.64),ANK2(-1.82),ANKRD12(-2.23),ARAP3(+1.83),ARHGAP1(+1.99),ARHGDIA(+1.98),ATP11A(-1.64),AXIN2(-1.79),BCAR1(+1.85),BCL6(-4.16),BNC2(-2.16),BOC(-2.55),C5orf38(-4.5),CA11(-2.06),CACNA2D1(-2.09),CADM2(-1.85),CALD1(+1.94),CARD10(+2.19),CAV1(+3.32),CBR1(+2.2…
Cancer,Organismal Injury and Abnormalities,Reproductive System Disease	Breast or ovarian carcinoma	8.33e-10			104	47	57	AASS(-1.7),ABCA1(-2.32),ACTG1(+1.83),ADAM19(+2.1),ADD2(+1.71),ALPP(-3.5),AMOTL1(+2.64),ANK2(-1.82),ANKRD12(-2.23),AXIN2(-1.79),BCAR1(+1.85),BCL6(-4.16),CACNA2D1(-2.09),CALD1(+1.94),CAV1(+3.32),CCN1(+2.12),CLU(-1.82),CLUH(+1.73),CNN2(+2.01),COL7A1(-1.97),CPT1A(+3.44),CRB2(-2.34),DACT1(+6.3),DCTPP1(+2.24),DLL1(-3.35),DUSP5(+5.6),ENO2(-1.78),ESYT2(-1.81),ETS1(+3.69),ETV4(+2.96),FAT1(-1.63),FBN2(-1.6…
Cancer,Hematological Disease,Organismal Injury and Abnormalities	Mature lymphocytic neoplasm	9.03e-10			69	36	33	AASS(-1.7),ADAM19(+2.1),ADD2(+1.71),AMOTL1(+2.64),ANK2(-1.82),ARHGAP1(+1.99),BCL6(-4.16),BNC2(-2.16),CALD1(+1.94),CAV1(+3.32),CCN1(+2.12),CDC42EP2(+2.15),CLU(-1.82),COL1A1(-2.22),COL7A1(-1.97),CORO2A(+2.3),CXCR5(-4.78),DUSP5(+5.6),EDEM2(-2.18),ENC1(+3.1),ETS1(+3.69),FAM129B(+2.0),FAT1(-1.63),FBN2(-1.68),FGF2(-1.79),FGFR1(-1.68),FGFR3(-2.06),GAS6(-2.09),GNB1(+1.71),GNPTAB(-1.93),GRIN2D(+2.14),GSR(…
Cancer,Organismal Injury and Abnormalities	Abdominal adenocarcinoma	1.15e-09		-0.106	257	125	132	AASS(-1.7),ABCA1(-2.32),ACADSB(-2.32),ACLY(+1.69),ACOT7(+1.85),ACOXL(-3.02),ACTB(+1.75),ACTG1(+1.83),ADAM19(+2.1),ADD2(+1.71),ADRA2A(-4.49),ALCAM(-2.27),ALPP(-3.5),AMOTL1(+2.64),ANK2(-1.82),ANKRD12(-2.23),APC2(-1.95),ARAP3(+1.83),ARHGAP1(+1.99),ARHGDIA(+1.98),ATP11A(-1.64),AXIN2(-1.79),BCAR1(+1.85),BCL6(-4.16),BNC2(-2.16),BOC(-2.55),BST2(-2.72),C15orf39(+2.03),C1orf21(-2.28),C5orf38(-4.5),CA11(-2…
Cancer,Organismal Injury and Abnormalities,Reproductive System Disease	Genital tract cancer	1.22e-09		0.017	183	83	100	AASS(-1.7),ABCA1(-2.32),ACADSB(-2.32),ACLY(+1.69),ACOT7(+1.85),ACTG1(+1.83),ADAM19(+2.1),ADD2(+1.71),ADRA2A(-4.49),ALCAM(-2.27),ALPP(-3.5),ALS2CL(-1.89),AMOTL1(+2.64),ANK2(-1.82),ANKRD12(-2.23),ARAP3(+1.83),ATP11A(-1.64),AXIN2(-1.79),BCL6(-4.16),BNC2(-2.16),C1orf21(-2.28),C5orf38(-4.5),CACHD1(-1.82),CACNA2D1(-2.09),CACNA2D2(-1.84),CALD1(+1.94),CARD10(+2.19),CAV1(+3.32),CCDC144A(-2.08),CCN1(+2.12)…
Cancer,Gastrointestinal Disease,Organismal Injury and Abnormalities	Colorectal tumor	1.37e-09		-0.975	161	80	81	AASS(-1.7),ACLY(+1.69),ACOT7(+1.85),ACTG1(+1.83),ADAM19(+2.1),ADD2(+1.71),ALCAM(-2.27),AMOTL1(+2.64),ANK2(-1.82),ARAP3(+1.83),ARHGAP1(+1.99),ARHGDIA(+1.98),ATP11A(-1.64),AXIN2(-1.79),BCAR1(+1.85),BCL6(-4.16),BNC2(-2.16),BOC(-2.55),BST2(-2.72),CA11(-2.06),CACNA2D1(-2.09),CADM2(-1.85),CALD1(+1.94),CARD10(+2.19),CAV1(+3.32),CLIC1(+2.0),CLU(-1.82),CLUH(+1.73),CNTNAP3(-1.94),COL1A1(-2.22),COL7A1(-1.97…
Cancer,Organismal Injury and Abnormalities	Pelvic cancer	1.5e-09		-0.379	192	88	104	AASS(-1.7),ABCA1(-2.32),ACADSB(-2.32),ACLY(+1.69),ACOT7(+1.85),ACTB(+1.75),ACTG1(+1.83),ADAM19(+2.1),ADD2(+1.71),ADRA2A(-4.49),ALCAM(-2.27),ALPP(-3.5),ALS2CL(-1.89),AMOTL1(+2.64),ANK2(-1.82),ANKRD12(-2.23),ARAP3(+1.83),ATP11A(-1.64),AXIN2(-1.79),BCL6(-4.16),BNC2(-2.16),C1orf21(-2.28),C5orf38(-4.5),CACHD1(-1.82),CACNA2D1(-2.09),CACNA2D2(-1.84),CALD1(+1.94),CARD10(+2.19),CAV1(+3.32),CCDC144A(-2.08)…
Cellular Growth and Proliferation	Colony formation of tumor cell lines	1.68e-09		-0.32	26	17	9	BCL6(-4.16),CAV1(+3.32),CCN1(+2.12),CLU(-1.82),DUSP5(+5.6),DUSP6(+6.68),ETS1(+3.69),FGF2(-1.79),FGFR1(-1.68),FGFR3(-2.06),GADD45G(-2.71),HMGA1(+1.93),LGR4(-2.06),LMO3(+2.61),MYB(-3.96),MYC(+1.96),PEA15(+2.44),PHB(+1.85),PRKG1(-2.11),SMAD7(+6.08),SPRY1(+1.95),SPRY2(+2.09),SPRY4(+3.98),TEAD1(+1.93),TEAD4(+2.21),TP53(+1.91)
Cell Death and Survival	Apoptosis	2.57e-09		0.036	103	57	46	ABCA1(-2.32),ACLY(+1.69),ADGRL2(-1.77),AGO1(+1.75),ALCAM(-2.27),AMOTL1(+2.64),ARHGAP1(+1.99),ARHGDIA(+1.98),AXIN2(-1.79),BCAR1(+1.85),BCL6(-4.16),CACNA2D2(-1.84),CAV1(+3.32),CCN1(+2.12),CLU(-1.82),CNN2(+2.01),COL1A1(-2.22),CTSV(-2.86),DLL1(-3.35),DUSP5(+5.6),DUSP6(+6.68),ECEL1(-2.33),ENC1(+3.1),ERRFI1(+2.02),ETS1(+3.69),ETV5(+3.56),FAM129B(+2.0),FBLIM1(+1.74),FGF2(-1.79),FGFR1(-1.68),FGFR3(-2.06)…
Cancer,Organismal Injury and Abnormalities,Reproductive System Disease	Breast or gynecological cancer	3.12e-09		-1.654	164	73	91	AASS(-1.7),ABCA1(-2.32),ACADSB(-2.32),ACTG1(+1.83),ADAM19(+2.1),ADD2(+1.71),ALCAM(-2.27),ALPP(-3.5),ALS2CL(-1.89),AMOTL1(+2.64),ANK2(-1.82),ANKRD12(-2.23),ARAP3(+1.83),ARHGDIA(+1.98),AXIN2(-1.79),BCAR1(+1.85),BCL6(-4.16),BNC2(-2.16),C5orf38(-4.5),CACNA2D1(-2.09),CACNA2D2(-1.84),CALD1(+1.94),CARD10(+2.19),CAV1(+3.32),CCDC144A(-2.08),CCN1(+2.12),CLIC1(+2.0),CLU(-1.82),CLUH(+1.73),CNN2(+2.01),COL1A1…
Organismal Injury and Abnormalities,Renal and Urological Disease	Renal lesion	3.21e-09		-0.036	61	32	29	ACOT7(+1.85),ACTB(+1.75),ADAM19(+2.1),ANK2(-1.82),ARAP3(+1.83),ARHGDIA(+1.98),AXIN2(-1.79),BCAR1(+1.85),CADM2(-1.85),CAV1(+3.32),CLU(-1.82),DACT1(+6.3),DUSP6(+6.68),ETV4(+2.96),ETV5(+3.56),FAT1(-1.63),FBN2(-1.68),FEZ1(-2.63),FGF2(-1.79),FGFR1(-1.68),FGFR3(-2.06),FILIP1(-3.2),FRAS1(-1.64),GAS6(-2.09),GFOD1(+2.25),GNB1(+1.71),GOLGA6A (includes others)(+2.72),GRIN2D(+2.14),IDO1(-2.1),IFFO2(+2.4),IGF…
Cancer,Organismal Injury and Abnormalities	Adenocarcinoma	3.58e-09		-0.97	260	128	132	AASS(-1.7),ABCA1(-2.32),ACADSB(-2.32),ACLY(+1.69),ACOT7(+1.85),ACOXL(-3.02),ACTB(+1.75),ACTG1(+1.83),ADAM19(+2.1),ADD2(+1.71),ADRA2A(-4.49),AGO1(+1.75),ALCAM(-2.27),ALPP(-3.5),AMOTL1(+2.64),ANK2(-1.82),ANKRD12(-2.23),APC2(-1.95),ARAP3(+1.83),ARHGAP1(+1.99),ARHGDIA(+1.98),ATP11A(-1.64),AXIN2(-1.79),BCAR1(+1.85),BCL6(-4.16),BNC2(-2.16),BOC(-2.55),BST2(-2.72),C15orf39(+2.03),C1orf21(-2.28),C5orf38(-…
Gastrointestinal Disease,Organismal Injury and Abnormalities	Colorectal disorder	3.77e-09		-0.895	163	82	81	AASS(-1.7),ACLY(+1.69),ACOT7(+1.85),ACTG1(+1.83),ADAM19(+2.1),ADD2(+1.71),ALCAM(-2.27),AMOTL1(+2.64),ANK2(-1.82),ARAP3(+1.83),ARHGAP1(+1.99),ARHGDIA(+1.98),ATP11A(-1.64),AXIN2(-1.79),BCAR1(+1.85),BCL6(-4.16),BNC2(-2.16),BOC(-2.55),BST2(-2.72),CA11(-2.06),CACNA2D1(-2.09),CADM2(-1.85),CALD1(+1.94),CARD10(+2.19),CAV1(+3.32),CLIC1(+2.0),CLU(-1.82),CLUH(+1.73),CNTNAP3(-1.94),COL1A1(-2.22),COL7A1(-1.97…
Cancer,Organismal Injury and Abnormalities	Tumorigenesis of epithelial neoplasm	3.87e-09		-0.757	209	104	105	AASS(-1.7),ABCA1(-2.32),ACADSB(-2.32),ACLY(+1.69),ACOT7(+1.85),ACTG1(+1.83),ADAM19(+2.1),ADD2(+1.71),AGO1(+1.75),ALCAM(-2.27),ALPP(-3.5),AMOTL1(+2.64),ANK2(-1.82),ANKRD12(-2.23),ARAP3(+1.83),ARHGAP1(+1.99),ARHGDIA(+1.98),ATP11A(-1.64),AXIN2(-1.79),BCAR1(+1.85),BCL6(-4.16),BNC2(-2.16),BOC(-2.55),C5orf38(-4.5),CA11(-2.06),CACNA2D1(-2.09),CADM2(-1.85),CALD1(+1.94),CARD10(+2.19),CAV1(+3.32),CBR1(+2.2…
Cardiovascular System Development and Function,Organ Morphology,Organismal Development	Morphology of heart ventricle	4.08e-09			25	12	13	ABCA1(-2.32),ADAM19(+2.1),ADRA2A(-4.49),BCL6(-4.16),CACNA2D1(-2.09),CAV1(+3.32),CLU(-1.82),CNMD(-1.76),CPT1A(+3.44),CTSV(-2.86),DHRS3(-2.26),DUSP5(+5.6),IER3(+2.46),LEFTY2(+9.65),NFATC4(-1.73),PDGFB(+6.43),PRKG1(-2.11),RAPGEF3(+2.31),SHC1(+1.75),SMAD7(+6.08),SOX4(+1.96),TEAD1(+1.93),THBS4(-2.06),TIMP3(-1.96),TPM1(-1.76)
Cellular Development,Cellular Growth and Proliferation,Nervous System Development and Function,Tissue Development	Development of neurons	4.42e-09		-0.052	45	22	23	ACTB(+1.75),ADAM19(+2.1),ADD2(+1.71),ADGRL2(-1.77),ARHGDIA(+1.98),BOC(-2.55),CACNA2D2(-1.84),CALD1(+1.94),CAV1(+3.32),CCN1(+2.12),CLU(-1.82),CSRP1(+2.24),DACT1(+6.3),ECEL1(-2.33),EIF4EBP2(+1.82),ENC1(+3.1),ETV4(+2.96),FGF2(-1.79),FGFR1(-1.68),FGFR3(-2.06),LIMK1(+1.98),LRRN1(-1.76),NFATC4(-1.73),NIN(-1.68),NRP1(-2.63),NRP2(-2.37),NTN1(-2.43),PDGFB(+6.43),PRKG1(-2.11),PXN(+1.83),RAPGEF3(+2.31),SDK2…
Cancer,Organismal Injury and Abnormalities	Genitourinary carcinoma	4.52e-09		-0.144	189	84	105	AASS(-1.7),ABCA1(-2.32),ACADSB(-2.32),ACLY(+1.69),ACOT7(+1.85),ACTB(+1.75),ACTG1(+1.83),ADAM19(+2.1),ADD2(+1.71),ADRA2A(-4.49),ALPP(-3.5),ALS2CL(-1.89),AMOTL1(+2.64),ANK2(-1.82),ANKRD12(-2.23),ARAP3(+1.83),ATP11A(-1.64),AXIN2(-1.79),BCAR1(+1.85),BCL6(-4.16),BNC2(-2.16),C1orf21(-2.28),C5orf38(-4.5),CACHD1(-1.82),CACNA2D1(-2.09),CACNA2D2(-1.84),CADM2(-1.85),CALD1(+1.94),CARD10(+2.19),CAV1(+3.32),CC…
Cancer,Organismal Injury and Abnormalities	Lymphoreticular neoplasm	5.08e-09		-0.913	102	52	50	AASS(-1.7),ABCA1(-2.32),ACTB(+1.75),ADAM19(+2.1),ALPP(-3.5),AMOTL1(+2.64),ANK2(-1.82),ARHGAP1(+1.99),AXIN2(-1.79),BCL6(-4.16),BNC2(-2.16),BOC(-2.55),BST2(-2.72),CADM2(-1.85),CALD1(+1.94),CAV1(+3.32),CCN1(+2.12),CLU(-1.82),CLUH(+1.73),CNTNAP3(-1.94),COL1A1(-2.22),CORO2A(+2.3),CPT1A(+3.44),CXCR5(-4.78),DLL1(-3.35),DUSP5(+5.6),ECEL1(-2.33),EDEM2(-2.18),ENO2(-1.78),ETS1(+3.69),ETV5(+3.56),FAT1(-1.63)…
Cancer,Gastrointestinal Disease,Organismal Injury and Abnormalities	Colorectal cancer	5.17e-09		-0.849	157	78	79	AASS(-1.7),ACLY(+1.69),ACOT7(+1.85),ACTG1(+1.83),ADAM19(+2.1),ADD2(+1.71),ALCAM(-2.27),AMOTL1(+2.64),ANK2(-1.82),ARAP3(+1.83),ARHGAP1(+1.99),ARHGDIA(+1.98),ATP11A(-1.64),AXIN2(-1.79),BCAR1(+1.85),BCL6(-4.16),BNC2(-2.16),BOC(-2.55),BST2(-2.72),CA11(-2.06),CACNA2D1(-2.09),CADM2(-1.85),CALD1(+1.94),CARD10(+2.19),CAV1(+3.32),CLIC1(+2.0),CLU(-1.82),CLUH(+1.73),CNTNAP3(-1.94),COL1A1(-2.22),COL7A1(-1.97…
Cancer,Organismal Injury and Abnormalities	Abdominal neoplasm	5.26e-09		-1.248	277	139	138	AASS(-1.7),ABCA1(-2.32),ACADSB(-2.32),ACLY(+1.69),ACOT7(+1.85),ACOXL(-3.02),ACTB(+1.75),ACTG1(+1.83),ADAM19(+2.1),ADD2(+1.71),ADRA2A(-4.49),ALCAM(-2.27),ALPP(-3.5),ALS2CL(-1.89),AMOTL1(+2.64),ANK2(-1.82),ANKRD12(-2.23),APC2(-1.95),ARAP3(+1.83),ARF1(+1.82),ARHGAP1(+1.99),ARHGDIA(+1.98),ATP11A(-1.64),AXIN2(-1.79),BCAR1(+1.85),BCL6(-4.16),BNC2(-2.16),BOC(-2.55),BST2(-2.72),C15orf39(+2.03),C1orf21(-2…
Organismal Development,Organismal Injury and Abnormalities	Abnormal morphology of abdomen	7.08e-09			49	27	22	ABCA1(-2.32),ADAM19(+2.1),ADD2(+1.71),ARHGDIA(+1.98),BCAR1(+1.85),BCL6(-4.16),CACNA2D1(-2.09),CAV1(+3.32),CLU(-1.82),CXCR5(-4.78),DACT1(+6.3),ERRFI1(+2.02),ETS1(+3.69),ETV4(+2.96),ETV5(+3.56),FAT1(-1.63),FEZF1(-3.06),FRAS1(-1.64),GADD45G(-2.71),GAS6(-2.09),HMGA1(+1.93),IDO1(-2.1),IGFBP5(-2.82),JAG1(-1.67),KRT18(+2.1),LASP1(+2.02),LEFTY1(+14.56),LEFTY2(+9.65),LFNG(-1.94),LGR4(-2.06),LRP2(-4.13),LY…
Cancer,Organismal Injury and Abnormalities	Abdominal carcinoma	7.26e-09		-0.802	267	131	136	AASS(-1.7),ABCA1(-2.32),ACADSB(-2.32),ACLY(+1.69),ACOT7(+1.85),ACOXL(-3.02),ACTB(+1.75),ACTG1(+1.83),ADAM19(+2.1),ADD2(+1.71),ADRA2A(-4.49),ALCAM(-2.27),ALPP(-3.5),ALS2CL(-1.89),AMOTL1(+2.64),ANK2(-1.82),ANKRD12(-2.23),APC2(-1.95),ARAP3(+1.83),ARF1(+1.82),ARHGAP1(+1.99),ARHGDIA(+1.98),ATP11A(-1.64),AXIN2(-1.79),BCAR1(+1.85),BCL6(-4.16),BNC2(-2.16),BOC(-2.55),BST2(-2.72),C15orf39(+2.03),C1orf21(-2…
Cancer,Organismal Injury and Abnormalities	Benign solid tumor	7.4e-09		-0.204	45	26	19	ADRA2A(-4.49),ALCAM(-2.27),AXIN2(-1.79),CAV1(+3.32),CCN1(+2.12),CLU(-1.82),CLUH(+1.73),COL1A1(-2.22),COL7A1(-1.97),DLL1(-3.35),DUSP5(+5.6),ENC1(+3.1),ERRFI1(+2.02),FGF2(-1.79),FGFR1(-1.68),FGFR3(-2.06),GLTP(+2.46),HMGA1(+1.93),IGFBP5(-2.82),JAG1(-1.67),LEFTY2(+9.65),LGR4(-2.06),LIMK1(+1.98),MALAT1(-1.85),MYBL2(+1.74),MYC(+1.96),NEBL(-1.95),NFE2L3(+2.19),NRP1(-2.63),NRP2(-2.37),ODC1(+2.47),PEA15(+…
Cancer,Organismal Injury and Abnormalities	Neoplasia of tumor cell lines	1.08e-08		-0.468	28	13	15	ABCA1(-2.32),ALCAM(-2.27),AXIN2(-1.79),BCAR1(+1.85),CAV1(+3.32),CCN1(+2.12),ETS1(+3.69),FGF2(-1.79),FGFR3(-2.06),FSCN1(+2.6),IRX1(-3.58),LGR4(-2.06),MALAT1(-1.85),MFGE8(-1.92),MUC16(-2.1),MYB(-3.96),MYC(+1.96),NANOG(+2.6),NEDD9(+2.29),NTN1(-2.43),PLPP1(-2.17),SH3GL1(+1.74),SMOC2(-3.75),SPRY2(+2.09),TBC1D16(+1.82),THY1(+2.61),TIMP3(-1.96),TP53(+1.91)
Organ Morphology	Branching of exocrine gland	1.1e-08		0	11	6	5	CAV1(+3.32),CUZD1(-10.45),ETV4(+2.96),FGF2(-1.79),FST(-2.58),IGFBP5(-2.82),LIMK1(+1.98),MFGE8(-1.92),PDGFB(+6.43),SPRY1(+1.95),SPRY2(+2.09)
Cancer,Gastrointestinal Disease,Organismal Injury and Abnormalities	Digestive organ tumor	1.26e-08		-1.166	265	131	134	AASS(-1.7),ABCA1(-2.32),ACADSB(-2.32),ACLY(+1.69),ACOT7(+1.85),ACOXL(-3.02),ACTB(+1.75),ACTG1(+1.83),ADAM19(+2.1),ADD2(+1.71),ADRA2A(-4.49),ALCAM(-2.27),ALPP(-3.5),AMOTL1(+2.64),ANK2(-1.82),ANKRD12(-2.23),APC2(-1.95),ARAP3(+1.83),ARF1(+1.82),ARHGAP1(+1.99),ARHGDIA(+1.98),ATP11A(-1.64),AXIN2(-1.79),BCAR1(+1.85),BCL6(-4.16),BNC2(-2.16),BOC(-2.55),BST2(-2.72),C15orf39(+2.03),C1orf21(-2.28),CA11(-2.0…
Cancer,Organismal Injury and Abnormalities	Development of carcinoma	1.4e-08		-0.283	205	101	104	AASS(-1.7),ABCA1(-2.32),ACADSB(-2.32),ACLY(+1.69),ACOT7(+1.85),ACTG1(+1.83),ADAM19(+2.1),ADD2(+1.71),AGO1(+1.75),ALCAM(-2.27),ALPP(-3.5),AMOTL1(+2.64),ANK2(-1.82),ANKRD12(-2.23),ARAP3(+1.83),ARHGAP1(+1.99),ARHGDIA(+1.98),ATP11A(-1.64),AXIN2(-1.79),BCAR1(+1.85),BCL6(-4.16),BNC2(-2.16),BOC(-2.55),C5orf38(-4.5),CA11(-2.06),CACNA2D1(-2.09),CADM2(-1.85),CALD1(+1.94),CARD10(+2.19),CAV1(+3.32),CBR1(+2.2…
Cancer,Organismal Injury and Abnormalities	Nonhematologic malignant neoplasm	1.41e-08		-1.495	289	147	142	AASS(-1.7),ABCA1(-2.32),ACADSB(-2.32),ACLY(+1.69),ACOT7(+1.85),ACOXL(-3.02),ACTB(+1.75),ACTG1(+1.83),ADAM19(+2.1),ADD2(+1.71),ADGRV1(-1.75),ADRA2A(-4.49),AGO1(+1.75),AK4(+2.5),ALCAM(-2.27),ALPP(-3.5),ALS2CL(-1.89),AMOTL1(+2.64),ANK2(-1.82),ANKRD12(-2.23),APC2(-1.95),ARAP3(+1.83),ARF1(+1.82),ARHGAP1(+1.99),ARHGDIA(+1.98),ATP11A(-1.64),AXIN2(-1.79),BCAR1(+1.85),BCL6(-4.16),BNC2(-2.16),BOC(-2.55),BS…
Organismal Development	Morphology of body cavity	1.54e-08			72	36	36	ABCA1(-2.32),ADAM19(+2.1),ADD2(+1.71),ADRA2A(-4.49),ANK2(-1.82),ARHGAP1(+1.99),ARHGDIA(+1.98),BCAR1(+1.85),BCL6(-4.16),CACNA2D1(-2.09),CAV1(+3.32),CLU(-1.82),CNMD(-1.76),CPT1A(+3.44),CTSV(-2.86),CXCR5(-4.78),DACT1(+6.3),DHRS3(-2.26),DUSP5(+5.6),DUSP6(+6.68),ERRFI1(+2.02),ETS1(+3.69),ETV4(+2.96),ETV5(+3.56),FAT1(-1.63),FGF2(-1.79),FGFR1(-1.68),FGFR3(-2.06),FRAS1(-1.64),FST(-2.58),GADD45G(-2.71),GA…
Cancer,Gastrointestinal Disease,Organismal Injury and Abnormalities	Pancreatobiliary tumor	1.61e-08		-0.287	106	37	69	ACLY(+1.69),ACOXL(-3.02),ADRA2A(-4.49),ALPP(-3.5),AMOTL1(+2.64),ANK2(-1.82),ANKRD12(-2.23),ARAP3(+1.83),ATP11A(-1.64),AXIN2(-1.79),BNC2(-2.16),BOC(-2.55),C15orf39(+2.03),CACNA2D1(-2.09),CADM2(-1.85),CALD1(+1.94),CASC10(-2.86),CCN1(+2.12),CLU(-1.82),CLUH(+1.73),CNTNAP3(-1.94),COL1A1(-2.22),COL7A1(-1.97),CTSV(-2.86),CUZD1(-10.45),ECEL1(-2.33),ESYT2(-1.81),ETS1(+3.69),ETV4(+2.96),ETV5(+3.56),FAT1(-1…
Cellular Movement	Migration of tumor cell lines	1.68e-08		0.933	46	28	18	ALCAM(-2.27),ARF1(+1.82),BCAR1(+1.85),CALD1(+1.94),CARD10(+2.19),CAV1(+3.32),CCN1(+2.12),CLU(-1.82),DUSP5(+5.6),DUSP6(+6.68),ETS1(+3.69),ETV4(+2.96),ETV5(+3.56),FAT1(-1.63),FBLIM1(+1.74),FGF2(-1.79),FGFR1(-1.68),FGFR3(-2.06),FSCN1(+2.6),GAS6(-2.09),ITGB5(+2.14),LASP1(+2.02),LGR4(-2.06),LIMK1(+1.98),MALAT1(-1.85),MYC(+1.96),NEDD9(+2.29),NFATC4(-1.73),NRP1(-2.63),NRP2(-2.37),NTN1(-2.43),PHB(+1.85),…
Cancer,Endocrine System Disorders,Organismal Injury and Abnormalities	Thyroid cancer	1.69e-08			231	109	122	ABCA1(-2.32),ACADSB(-2.32),ACLY(+1.69),ACOT7(+1.85),ACTG1(+1.83),ADAM19(+2.1),ADD2(+1.71),ADRA2A(-4.49),AK4(+2.5),ALCAM(-2.27),ALPP(-3.5),ALS2CL(-1.89),AMOTL1(+2.64),ANK2(-1.82),ANKRD12(-2.23),APC2(-1.95),ARAP3(+1.83),ATP11A(-1.64),AXIN2(-1.79),BCAR1(+1.85),BCL6(-4.16),BNC2(-2.16),BOC(-2.55),C15orf39(+2.03),C5orf38(-4.5),CA11(-2.06),CACHD1(-1.82),CACNA2D1(-2.09),CACNA2D2(-1.84),CADM2(-1.85),CALD1…
Cancer,Endocrine System Disorders,Organismal Injury and Abnormalities	Nonpituitary endocrine tumor	1.7e-08			233	109	124	ABCA1(-2.32),ACADSB(-2.32),ACLY(+1.69),ACOT7(+1.85),ACTG1(+1.83),ADAM19(+2.1),ADD2(+1.71),ADRA2A(-4.49),AK4(+2.5),ALCAM(-2.27),ALPP(-3.5),ALS2CL(-1.89),AMOTL1(+2.64),ANK2(-1.82),ANKRD12(-2.23),APC2(-1.95),ARAP3(+1.83),ATP11A(-1.64),AXIN2(-1.79),BCAR1(+1.85),BCL6(-4.16),BNC2(-2.16),BOC(-2.55),C15orf39(+2.03),C5orf38(-4.5),CA11(-2.06),CACHD1(-1.82),CACNA2D1(-2.09),CACNA2D2(-1.84),CADM2(-1.85),CALD1…
Organismal Development	Abnormal morphology of body cavity	1.72e-08			66	33	33	ABCA1(-2.32),ADAM19(+2.1),ADD2(+1.71),ADRA2A(-4.49),ANK2(-1.82),ARHGDIA(+1.98),BCAR1(+1.85),BCL6(-4.16),CACNA2D1(-2.09),CAV1(+3.32),CLU(-1.82),CPT1A(+3.44),CTSV(-2.86),CXCR5(-4.78),DACT1(+6.3),DHRS3(-2.26),DUSP5(+5.6),ERRFI1(+2.02),ETS1(+3.69),ETV4(+2.96),ETV5(+3.56),FAT1(-1.63),FGF2(-1.79),FGFR1(-1.68),FGFR3(-2.06),FRAS1(-1.64),GADD45G(-2.71),GAS6(-2.09),HMGA1(+1.93),IDO1(-2.1),IER3(+2.46),IGFBP…
Cancer,Organismal Injury and Abnormalities	Invasive cancer	1.88e-08		-1.4	28	15	13	AXIN2(-1.79),CALD1(+1.94),CCN1(+2.12),CLU(-1.82),DACT1(+6.3),FEZ1(-2.63),FGF2(-1.79),FGFR1(-1.68),FILIP1(-3.2),GRIN2D(+2.14),IDO1(-2.1),IER3(+2.46),MFGE8(-1.92),MYBL2(+1.74),MYC(+1.96),NIN(-1.68),NRP2(-2.37),PEA15(+2.44),PMEPA1(+2.32),SOX4(+1.96),TAGLN(+2.28),TMEM158(-2.73),TMPRSS2(-2.56),TP53(+1.91),TPM1(-1.76),TUBA1C(+2.17),TUBB2A(+1.82),TUBB3(+1.89)
Cancer,Organismal Injury and Abnormalities	Neck neoplasm	1.93e-08			233	110	123	ABCA1(-2.32),ACADSB(-2.32),ACLY(+1.69),ACOT7(+1.85),ACTG1(+1.83),ADAM19(+2.1),ADD2(+1.71),ADRA2A(-4.49),AK4(+2.5),ALCAM(-2.27),ALPP(-3.5),ALS2CL(-1.89),AMOTL1(+2.64),ANK2(-1.82),ANKRD12(-2.23),APC2(-1.95),ARAP3(+1.83),ATP11A(-1.64),AXIN2(-1.79),BCAR1(+1.85),BCL6(-4.16),BNC2(-2.16),BOC(-2.55),C15orf39(+2.03),C5orf38(-4.5),CA11(-2.06),CACHD1(-1.82),CACNA2D1(-2.09),CACNA2D2(-1.84),CADM2(-1.85),CALD1…
Cellular Development	Differentiation of pheochromocytoma cell lines	2e-08		0.135	12	9	3	ETV4(+2.96),ETV5(+3.56),FEZ1(-2.63),FGF2(-1.79),FGFR1(-1.68),IL17RD(+3.6),LIMK1(+1.98),PA2G4(+1.72),PDGFB(+6.43),SPRY2(+2.09),SPRY4(+3.98),TP53(+1.91)
Cancer,Hematological Disease,Immunological Disease,Organismal Injury and Abnormalities	Leukemia	2.12e-08		-1.438	82	43	39	ABCA1(-2.32),ACTB(+1.75),ACTG1(+1.83),ADD2(+1.71),ALPP(-3.5),ANK2(-1.82),ATP11A(-1.64),AXIN2(-1.79),BCL6(-4.16),BNC2(-2.16),BOC(-2.55),CADM2(-1.85),CDC42EP2(+2.15),CLUH(+1.73),CNTNAP3(-1.94),COL1A1(-2.22),COL7A1(-1.97),CPT1A(+3.44),DLL1(-3.35),ECEL1(-2.33),ENC1(+3.1),ENO2(-1.78),ETS1(+3.69),ETV5(+3.56),FAM129B(+2.0),FAT1(-1.63),FGF2(-1.79),FGFR1(-1.68),FSIP2(-1.79),GADD45G(-2.71),GNB1(+1.71),GNPT…
Cancer,Endocrine System Disorders,Organismal Injury and Abnormalities	Endocrine carcinoma	2.14e-08			231	109	122	ABCA1(-2.32),ACADSB(-2.32),ACLY(+1.69),ACOT7(+1.85),ACTG1(+1.83),ADAM19(+2.1),ADD2(+1.71),ADRA2A(-4.49),AK4(+2.5),ALCAM(-2.27),ALPP(-3.5),ALS2CL(-1.89),AMOTL1(+2.64),ANK2(-1.82),ANKRD12(-2.23),APC2(-1.95),ARAP3(+1.83),ATP11A(-1.64),AXIN2(-1.79),BCAR1(+1.85),BCL6(-4.16),BNC2(-2.16),BOC(-2.55),C15orf39(+2.03),C5orf38(-4.5),CA11(-2.06),CACHD1(-1.82),CACNA2D1(-2.09),CACNA2D2(-1.84),CADM2(-1.85),CALD1…
Cell-To-Cell Signaling and Interaction,Cellular Assembly and Organization	Cell-cell contact	2.23e-08		-0.56	37	14	23	ABCA1(-2.32),ADD2(+1.71),ADGRL2(-1.77),ALCAM(-2.27),BOC(-2.55),CACNA2D1(-2.09),CACNA2D2(-1.84),CAV1(+3.32),CCN1(+2.12),CLU(-1.82),CTSV(-2.86),DACT1(+6.3),ECEL1(-2.33),FAT1(-1.63),FBLIM1(+1.74),FGF2(-1.79),FSCN1(+2.6),FST(-2.58),GAS6(-2.09),JAG1(-1.67),LAMA2(-2.22),LRRN1(-1.76),NPTX1(-6.38),NTN1(-2.43),PDGFB(+6.43),RAPGEF3(+2.31),RND3(+2.13),SDK2(-2.37),SH3GL1(+1.74),SHC1(+1.75),SLITRK6(-2.76),SOX…
Cancer,Organismal Injury and Abnormalities	Genitourinary adenocarcinoma	2.33e-08		-0.147	171	75	96	AASS(-1.7),ABCA1(-2.32),ACADSB(-2.32),ACLY(+1.69),ACOT7(+1.85),ACTG1(+1.83),ADAM19(+2.1),ADD2(+1.71),ADRA2A(-4.49),ALPP(-3.5),AMOTL1(+2.64),ANK2(-1.82),ANKRD12(-2.23),ARAP3(+1.83),ATP11A(-1.64),AXIN2(-1.79),BCAR1(+1.85),BCL6(-4.16),BNC2(-2.16),C1orf21(-2.28),C5orf38(-4.5),CACHD1(-1.82),CACNA2D1(-2.09),CACNA2D2(-1.84),CADM2(-1.85),CARD10(+2.19),CCDC144A(-2.08),CCN1(+2.12),CLU(-1.82),CLUH(+1.73),CN…
Cancer,Endocrine System Disorders,Organismal Injury and Abnormalities	Thyroid carcinoma	2.82e-08			230	108	122	ABCA1(-2.32),ACADSB(-2.32),ACLY(+1.69),ACOT7(+1.85),ACTG1(+1.83),ADAM19(+2.1),ADD2(+1.71),ADRA2A(-4.49),AK4(+2.5),ALCAM(-2.27),ALPP(-3.5),ALS2CL(-1.89),AMOTL1(+2.64),ANK2(-1.82),ANKRD12(-2.23),APC2(-1.95),ARAP3(+1.83),ATP11A(-1.64),AXIN2(-1.79),BCAR1(+1.85),BCL6(-4.16),BNC2(-2.16),BOC(-2.55),C15orf39(+2.03),C5orf38(-4.5),CA11(-2.06),CACHD1(-1.82),CACNA2D1(-2.09),CACNA2D2(-1.84),CADM2(-1.85),CALD1…
Cardiovascular Disease,Organismal Injury and Abnormalities	Abnormality of heart ventricle	3.03e-08		0.128	27	14	13	ABCA1(-2.32),ADAM19(+2.1),ADRA2A(-4.49),ANK2(-1.82),BCL6(-4.16),CACNA2D1(-2.09),CAV1(+3.32),CLU(-1.82),CNMD(-1.76),CPT1A(+3.44),CTSV(-2.86),DHRS3(-2.26),IER3(+2.46),LEFTY1(+14.56),LEFTY2(+9.65),NFATC4(-1.73),PDE4B(+4.1),PDGFB(+6.43),PRKG1(-2.11),SHC1(+1.75),SMAD7(+6.08),SOX4(+1.96),TEAD1(+1.93),TIMP3(-1.96),TP53(+1.91),TPM1(-1.76),WNT3(+3.79)
Cancer,Organismal Injury and Abnormalities	Liquid tumor	3.04e-08		-1.487	85	45	40	ABCA1(-2.32),ACTB(+1.75),ACTG1(+1.83),ADD2(+1.71),ALPP(-3.5),ANK2(-1.82),ATP11A(-1.64),AXIN2(-1.79),BCL6(-4.16),BNC2(-2.16),BOC(-2.55),CADM2(-1.85),CDC42EP2(+2.15),CLUH(+1.73),CNTNAP3(-1.94),COL1A1(-2.22),COL7A1(-1.97),CPT1A(+3.44),DLL1(-3.35),ECEL1(-2.33),ENC1(+3.1),ENO2(-1.78),ETS1(+3.69),ETV5(+3.56),FAM129B(+2.0),FAT1(-1.63),FGF2(-1.79),FGFR1(-1.68),FGFR3(-2.06),FSIP2(-1.79),GADD45G(-2.71),GNB…
Cancer,Organismal Injury and Abnormalities	Carcinoma	3.08e-08		-1.11	285	144	141	AASS(-1.7),ABCA1(-2.32),ACADSB(-2.32),ACLY(+1.69),ACOT7(+1.85),ACOXL(-3.02),ACTB(+1.75),ACTG1(+1.83),ADAM19(+2.1),ADD2(+1.71),ADRA2A(-4.49),AGO1(+1.75),AK4(+2.5),ALCAM(-2.27),ALPP(-3.5),ALS2CL(-1.89),AMOTL1(+2.64),ANK2(-1.82),ANKRD12(-2.23),APC2(-1.95),ARAP3(+1.83),ARF1(+1.82),ARHGAP1(+1.99),ARHGDIA(+1.98),ATP11A(-1.64),AXIN2(-1.79),BCAR1(+1.85),BCL6(-4.16),BNC2(-2.16),BOC(-2.55),BST2(-2.72),C15o…
Cancer,Gastrointestinal Disease,Organismal Injury and Abnormalities	Gastrointestinal carcinoma	3.12e-08			235	112	123	AASS(-1.7),ABCA1(-2.32),ACADSB(-2.32),ACLY(+1.69),ACOT7(+1.85),ACOXL(-3.02),ACTB(+1.75),ACTG1(+1.83),ADAM19(+2.1),ADD2(+1.71),ADRA2A(-4.49),ALCAM(-2.27),AMOTL1(+2.64),ANK2(-1.82),ANKRD12(-2.23),APC2(-1.95),ARAP3(+1.83),ARHGAP1(+1.99),ARHGDIA(+1.98),ATP11A(-1.64),AXIN2(-1.79),BCAR1(+1.85),BCL6(-4.16),BNC2(-2.16),BOC(-2.55),BST2(-2.72),C15orf39(+2.03),CA11(-2.06),CACHD1(-1.82),CACNA2D1(-2.09),CACNA…
Cancer,Organismal Injury and Abnormalities	Non-melanoma solid tumor	3.37e-08		-1.425	287	144	143	AASS(-1.7),ABCA1(-2.32),ACADSB(-2.32),ACLY(+1.69),ACOT7(+1.85),ACOXL(-3.02),ACTB(+1.75),ACTG1(+1.83),ADAM19(+2.1),ADD2(+1.71),ADRA2A(-4.49),AGO1(+1.75),AK4(+2.5),ALCAM(-2.27),ALPP(-3.5),ALS2CL(-1.89),AMOTL1(+2.64),ANK2(-1.82),ANKRD12(-2.23),APC2(-1.95),ARAP3(+1.83),ARF1(+1.82),ARHGAP1(+1.99),ARHGDIA(+1.98),ATP11A(-1.64),AXIN2(-1.79),BCAR1(+1.85),BCL6(-4.16),BNC2(-2.16),BOC(-2.55),BST2(-2.72),C15o…
Cancer,Organismal Injury and Abnormalities	Abdominal cancer	3.4e-08		-1.245	272	136	136	AASS(-1.7),ABCA1(-2.32),ACADSB(-2.32),ACLY(+1.69),ACOT7(+1.85),ACOXL(-3.02),ACTB(+1.75),ACTG1(+1.83),ADAM19(+2.1),ADD2(+1.71),ADRA2A(-4.49),ALCAM(-2.27),ALPP(-3.5),ALS2CL(-1.89),AMOTL1(+2.64),ANK2(-1.82),ANKRD12(-2.23),APC2(-1.95),ARAP3(+1.83),ARF1(+1.82),ARHGAP1(+1.99),ARHGDIA(+1.98),ATP11A(-1.64),AXIN2(-1.79),BCAR1(+1.85),BCL6(-4.16),BNC2(-2.16),BOC(-2.55),BST2(-2.72),C15orf39(+2.03),C1orf21(-2…
Cancer,Endocrine System Disorders,Organismal Injury and Abnormalities,Reproductive System Disease	Ovarian cancer	3.76e-08			70	31	39	AASS(-1.7),ABCA1(-2.32),ACTG1(+1.83),ADAM19(+2.1),ADD2(+1.71),ALCAM(-2.27),AMOTL1(+2.64),AXIN2(-1.79),CACNA2D1(-2.09),CCN1(+2.12),CLIC1(+2.0),CLU(-1.82),CLUH(+1.73),COL7A1(-1.97),DLL1(-3.35),DUSP5(+5.6),ENO2(-1.78),ETV4(+2.96),FAT1(-1.63),FBN2(-1.68),FEZF1(-3.06),FGF2(-1.79),FGFR1(-1.68),FGFR3(-2.06),FRAS1(-1.64),FSIP2(-1.79),GOLGB1(-1.77),GOT2(+1.89),HIST2H2AA3/HIST2H2AA4(+2.04),HK1(+1.74),HMGA1…
Developmental Disorder	Hypoplasia	4.35e-08		-0.523	32	17	15	ARHGAP1(+1.99),ARHGDIA(+1.98),BCL6(-4.16),CACNA2D2(-1.84),DACT1(+6.3),DHRS3(-2.26),EMX1(+2.97),ETS1(+3.69),ETV4(+2.96),ETV5(+3.56),FGF2(-1.79),FGFR1(-1.68),FGFR3(-2.06),FRAS1(-1.64),LAMA2(-2.22),LGR4(-2.06),LRP2(-4.13),MMP16(-1.84),MYC(+1.96),NEDD9(+2.29),NFATC4(-1.73),NQO1(+2.65),NTN1(-2.43),PDGFB(+6.43),SHC1(+1.75),SOX4(+1.96),SPRY1(+1.95),SPRY2(+2.09),TEAD1(+1.93),TP53(+1.91),VLDLR(-1.74),ZIC3…
Cancer,Organismal Injury and Abnormalities,Tumor Morphology	Progression of tumor	4.63e-08		-0.554	23	13	10	ABCA1(-2.32),ALCAM(-2.27),CAV1(+3.32),CLU(-1.82),COL1A1(-2.22),FGF2(-1.79),FGFR1(-1.68),FGFR3(-2.06),GSR(+1.87),IDO1(-2.1),LIMK1(+1.98),MYC(+1.96),NEDD9(+2.29),NQO1(+2.65),NRP1(-2.63),NRP2(-2.37),PDGFB(+6.43),PXN(+1.83),SOX4(+1.96),TP53(+1.91),TUBA1C(+2.17),TUBB2A(+1.82),TUBB3(+1.89)
Cancer,Gastrointestinal Disease,Organismal Injury and Abnormalities	Gastrointestinal tumor	4.69e-08		-0.629	243	117	126	AASS(-1.7),ABCA1(-2.32),ACADSB(-2.32),ACLY(+1.69),ACOT7(+1.85),ACOXL(-3.02),ACTB(+1.75),ACTG1(+1.83),ADAM19(+2.1),ADD2(+1.71),ADRA2A(-4.49),ALCAM(-2.27),AMOTL1(+2.64),ANK2(-1.82),ANKRD12(-2.23),APC2(-1.95),ARAP3(+1.83),ARHGAP1(+1.99),ARHGDIA(+1.98),ATP11A(-1.64),AXIN2(-1.79),BCAR1(+1.85),BCL6(-4.16),BNC2(-2.16),BOC(-2.55),BST2(-2.72),C15orf39(+2.03),CA11(-2.06),CACHD1(-1.82),CACNA2D1(-2.09),CACNA…
Cancer,Gastrointestinal Disease,Organismal Injury and Abnormalities	Gastrointestinal tract cancer	5.31e-08		-0.975	242	117	125	AASS(-1.7),ABCA1(-2.32),ACADSB(-2.32),ACLY(+1.69),ACOT7(+1.85),ACOXL(-3.02),ACTB(+1.75),ACTG1(+1.83),ADAM19(+2.1),ADD2(+1.71),ADRA2A(-4.49),ALCAM(-2.27),AMOTL1(+2.64),ANK2(-1.82),ANKRD12(-2.23),APC2(-1.95),ARAP3(+1.83),ARHGAP1(+1.99),ARHGDIA(+1.98),ATP11A(-1.64),AXIN2(-1.79),BCAR1(+1.85),BCL6(-4.16),BNC2(-2.16),BOC(-2.55),BST2(-2.72),C15orf39(+2.03),CA11(-2.06),CACHD1(-1.82),CACNA2D1(-2.09),CACNA…
Cancer,Gastrointestinal Disease,Hepatic System Disease,Organismal Injury and Abnormalities	Liver tumor	5.31e-08		-0.735	155	74	81	AASS(-1.7),ABCA1(-2.32),ACADSB(-2.32),ACLY(+1.69),ACOT7(+1.85),ACTB(+1.75),ACTG1(+1.83),ADAM19(+2.1),ADRA2A(-4.49),ALCAM(-2.27),ALPP(-3.5),ANK2(-1.82),ANKRD12(-2.23),APC2(-1.95),ARAP3(+1.83),ARF1(+1.82),ARHGDIA(+1.98),ATP11A(-1.64),AXIN2(-1.79),BCAR1(+1.85),BCL6(-4.16),BNC2(-2.16),BOC(-2.55),C1orf21(-2.28),CACNA2D1(-2.09),CACNA2D2(-1.84),CADM2(-1.85),CCN1(+2.12),CER1(+4.77),CLIC1(+2.0),CLU(-1.82)…
Cardiovascular System Development and Function,Tissue Development	Development of endothelial tissue	5.65e-08		0.316	26	12	14	CAV1(+3.32),CCN1(+2.12),CNMD(-1.76),COL1A1(-2.22),FGF2(-1.79),FGFR1(-1.68),FGFR3(-2.06),GAS6(-2.09),MYC(+1.96),NANOG(+2.6),NRP1(-2.63),NRP2(-2.37),NTN1(-2.43),ODC1(+2.47),PDGFB(+6.43),PPP1R16B(+2.62),RASA3(+1.98),SMOC2(-3.75),SPRY4(+3.98),STC1(-2.26),TEAD4(+2.21),THBS4(-2.06),THY1(+2.61),TIMP3(-1.96),TP53(+1.91),VLDLR(-1.74)
Cancer,Gastrointestinal Disease,Organismal Injury and Abnormalities	Large intestine carcinoma	5.67e-08			225	106	119	AASS(-1.7),ABCA1(-2.32),ACADSB(-2.32),ACLY(+1.69),ACOT7(+1.85),ACOXL(-3.02),ACTB(+1.75),ACTG1(+1.83),ADAM19(+2.1),ADD2(+1.71),ADRA2A(-4.49),ALCAM(-2.27),AMOTL1(+2.64),ANK2(-1.82),ANKRD12(-2.23),APC2(-1.95),ARAP3(+1.83),ARHGAP1(+1.99),ARHGDIA(+1.98),ATP11A(-1.64),AXIN2(-1.79),BCAR1(+1.85),BCL6(-4.16),BNC2(-2.16),BOC(-2.55),BST2(-2.72),C15orf39(+2.03),CA11(-2.06),CACHD1(-1.82),CACNA2D1(-2.09),CACNA…
Cellular Assembly and Organization,Cellular Function and Maintenance,Tissue Development	Formation of actin stress fibers	6.04e-08		0.781	20	16	4	ARF1(+1.82),BCAR1(+1.85),CALD1(+1.94),CAV1(+3.32),FBLIM1(+1.74),FGF2(-1.79),GNB1(+1.71),ITGB5(+2.14),JAG1(-1.67),LIMK1(+1.98),PHLDB2(+2.22),PXN(+1.83),RAPGEF3(+2.31),RND3(+2.13),SPRY2(+2.09),TEAD4(+2.21),THY1(+2.61),TPM1(-1.76),TRPC6(-3.05),ZYX(+1.73)
Cancer,Organismal Injury and Abnormalities	Extraadrenal retroperitoneal tumor	6.08e-08		0.081	114	47	67	ACLY(+1.69),ACOT7(+1.85),ACOXL(-3.02),ACTB(+1.75),ADAM19(+2.1),ADRA2A(-4.49),AMOTL1(+2.64),ANK2(-1.82),ANKRD12(-2.23),ARAP3(+1.83),ATP11A(-1.64),AXIN2(-1.79),BCAR1(+1.85),BNC2(-2.16),BOC(-2.55),CADM2(-1.85),CALD1(+1.94),CASC10(-2.86),CAV1(+3.32),CCN1(+2.12),CLU(-1.82),CLUH(+1.73),CNTNAP3(-1.94),COL1A1(-2.22),COL7A1(-1.97),CTSV(-2.86),CUZD1(-10.45),DUSP6(+6.68),ESYT2(-1.81),ETS1(+3.69),ETV4(+2.96)…
Cancer,Organismal Injury and Abnormalities	Ductal carcinoma	6.46e-08			94	36	58	ACLY(+1.69),ACOXL(-3.02),ADRA2A(-4.49),ALPP(-3.5),AMOTL1(+2.64),ANK2(-1.82),ANKRD12(-2.23),ARAP3(+1.83),ATP11A(-1.64),BCL6(-4.16),BOC(-2.55),C15orf39(+2.03),CACNA2D1(-2.09),CADM2(-1.85),CALD1(+1.94),CASC10(-2.86),CCN1(+2.12),CLUH(+1.73),CNTNAP3(-1.94),COL1A1(-2.22),COL7A1(-1.97),DACT1(+6.3),ECEL1(-2.33),ESYT2(-1.81),ETS1(+3.69),ETV4(+2.96),ETV5(+3.56),FAT1(-1.63),FBN2(-1.68),FGF2(-1.79),FGFR1(-1.…
Developmental Disorder	Aplasia or hypoplasia	6.6e-08		-0.57	33	17	16	ARHGAP1(+1.99),ARHGDIA(+1.98),BCL6(-4.16),CACNA2D2(-1.84),CXCR5(-4.78),DACT1(+6.3),DHRS3(-2.26),EMX1(+2.97),ETS1(+3.69),ETV4(+2.96),ETV5(+3.56),FGF2(-1.79),FGFR1(-1.68),FGFR3(-2.06),FRAS1(-1.64),LAMA2(-2.22),LGR4(-2.06),LRP2(-4.13),MMP16(-1.84),MYC(+1.96),NEDD9(+2.29),NFATC4(-1.73),NQO1(+2.65),NTN1(-2.43),PDGFB(+6.43),SHC1(+1.75),SOX4(+1.96),SPRY1(+1.95),SPRY2(+2.09),TEAD1(+1.93),TP53(+1.91),VLDL…
Cancer,Organismal Injury and Abnormalities,Reproductive System Disease	Breast cancer	7.37e-08			85	39	46	ABCA1(-2.32),ALPP(-3.5),ANK2(-1.82),ANKRD12(-2.23),ARHGDIA(+1.98),AXIN2(-1.79),BCAR1(+1.85),BCL6(-4.16),CACNA2D1(-2.09),CACNA2D2(-1.84),CALD1(+1.94),CAV1(+3.32),CCN1(+2.12),CLU(-1.82),CNN2(+2.01),COL1A1(-2.22),COL7A1(-1.97),CPT1A(+3.44),CRB2(-2.34),DACT1(+6.3),DCTPP1(+2.24),ESYT2(-1.81),ETS1(+3.69),ETV4(+2.96),FAT1(-1.63),FBN2(-1.68),FEZ1(-2.63),FGF2(-1.79),FGFR1(-1.68),FGFR3(-2.06),FRAS1(-1.64),…
Cancer,Organismal Injury and Abnormalities	Subcutaneous tumor	7.53e-08			25	12	13	ADRA2A(-4.49),AXIN2(-1.79),CCN1(+2.12),CLUH(+1.73),COL1A1(-2.22),COL7A1(-1.97),FGF2(-1.79),FGFR1(-1.68),FGFR3(-2.06),IGFBP5(-2.82),LEFTY2(+9.65),LGR4(-2.06),MALAT1(-1.85),MYC(+1.96),NRP1(-2.63),PLPP1(-2.17),RAPGEF3(+2.31),RORA(-1.9),SHC1(+1.75),SOX4(+1.96),TP53(+1.91),TUBA1C(+2.17),TUBB2A(+1.82),TUBB3(+1.89),ZYX(+1.73)
Cancer,Gastrointestinal Disease,Organismal Injury and Abnormalities	Large intestine neoplasm	7.6e-08		-0.975	234	111	123	AASS(-1.7),ABCA1(-2.32),ACADSB(-2.32),ACLY(+1.69),ACOT7(+1.85),ACOXL(-3.02),ACTB(+1.75),ACTG1(+1.83),ADAM19(+2.1),ADD2(+1.71),ADRA2A(-4.49),ALCAM(-2.27),AMOTL1(+2.64),ANK2(-1.82),ANKRD12(-2.23),APC2(-1.95),ARAP3(+1.83),ARHGAP1(+1.99),ARHGDIA(+1.98),ATP11A(-1.64),AXIN2(-1.79),BCAR1(+1.85),BCL6(-4.16),BNC2(-2.16),BOC(-2.55),BST2(-2.72),C15orf39(+2.03),CA11(-2.06),CACHD1(-1.82),CACNA2D1(-2.09),CACNA…
Cell Death and Survival	Necrosis	7.92e-08		-0.464	99	55	44	ACLY(+1.69),ACTB(+1.75),ADGRL2(-1.77),ALCAM(-2.27),AMOTL1(+2.64),ARHGAP1(+1.99),ARHGDIA(+1.98),BCAR1(+1.85),BCL6(-4.16),CACNA2D2(-1.84),CAV1(+3.32),CBR1(+2.26),CCN1(+2.12),CLU(-1.82),CNN2(+2.01),COL1A1(-2.22),CTSV(-2.86),DLL1(-3.35),DUSP5(+5.6),DUSP6(+6.68),ECEL1(-2.33),ENC1(+3.1),ETS1(+3.69),FAM129B(+2.0),FGF2(-1.79),FGFR1(-1.68),FGFR3(-2.06),FST(-2.58),GADD45G(-2.71),GAS6(-2.09),GNA14(+2.71),GN…
Cancer,Organismal Injury and Abnormalities	Malignant solid tumor	7.93e-08	Decreased	-2.06	292	148	144	AASS(-1.7),ABCA1(-2.32),ACADSB(-2.32),ACLY(+1.69),ACOT7(+1.85),ACOXL(-3.02),ACTB(+1.75),ACTG1(+1.83),ADAM19(+2.1),ADD2(+1.71),ADGRV1(-1.75),ADRA2A(-4.49),AGO1(+1.75),AK4(+2.5),ALCAM(-2.27),ALPP(-3.5),ALS2CL(-1.89),AMOTL1(+2.64),ANK2(-1.82),ANKRD12(-2.23),APC2(-1.95),ARAP3(+1.83),ARF1(+1.82),ARHGAP1(+1.99),ARHGDIA(+1.98),ATP11A(-1.64),AXIN2(-1.79),BCAR1(+1.85),BCL6(-4.16),BNC2(-2.16),BOC(-2.55),BS…
Cancer,Organismal Injury and Abnormalities	Head and neck carcinoma	8.04e-08			238	112	126	ABCA1(-2.32),ACADSB(-2.32),ACLY(+1.69),ACOT7(+1.85),ACOXL(-3.02),ACTG1(+1.83),ADAM19(+2.1),ADD2(+1.71),ADRA2A(-4.49),AK4(+2.5),ALCAM(-2.27),ALPP(-3.5),ALS2CL(-1.89),AMOTL1(+2.64),ANK2(-1.82),ANKRD12(-2.23),APC2(-1.95),ARAP3(+1.83),ATP11A(-1.64),AXIN2(-1.79),BCAR1(+1.85),BCL6(-4.16),BNC2(-2.16),BOC(-2.55),C15orf39(+2.03),C5orf38(-4.5),CA11(-2.06),CACHD1(-1.82),CACNA2D1(-2.09),CACNA2D2(-1.84),CADM2…
Cancer,Organismal Injury and Abnormalities,Reproductive System Disease	Tumorigenesis of reproductive tract	8.33e-08			136	59	77	AASS(-1.7),ABCA1(-2.32),ACADSB(-2.32),ACTG1(+1.83),ADAM19(+2.1),ADD2(+1.71),ADRA2A(-4.49),ALCAM(-2.27),ALPP(-3.5),ALS2CL(-1.89),AMOTL1(+2.64),ANK2(-1.82),ANKRD12(-2.23),ARAP3(+1.83),AXIN2(-1.79),BCL6(-4.16),BNC2(-2.16),C5orf38(-4.5),CACNA2D1(-2.09),CARD10(+2.19),CAV1(+3.32),CCDC144A(-2.08),CCN1(+2.12),CLIC1(+2.0),CLU(-1.82),CLUH(+1.73),COL7A1(-1.97),CTSV(-2.86),DACT1(+6.3),DLL1(-3.35),DUSP5(+5.6)…
Cancer,Organismal Injury and Abnormalities	Head and neck cancer	8.37e-08			239	113	126	ABCA1(-2.32),ACADSB(-2.32),ACLY(+1.69),ACOT7(+1.85),ACOXL(-3.02),ACTG1(+1.83),ADAM19(+2.1),ADD2(+1.71),ADRA2A(-4.49),AK4(+2.5),ALCAM(-2.27),ALPP(-3.5),ALS2CL(-1.89),AMOTL1(+2.64),ANK2(-1.82),ANKRD12(-2.23),APC2(-1.95),ARAP3(+1.83),ATP11A(-1.64),AXIN2(-1.79),BCAR1(+1.85),BCL6(-4.16),BNC2(-2.16),BOC(-2.55),C15orf39(+2.03),C5orf38(-4.5),CA11(-2.06),CACHD1(-1.82),CACNA2D1(-2.09),CACNA2D2(-1.84),CADM2…
Cancer,Hematological Disease,Immunological Disease,Organismal Injury and Abnormalities	Lymphocytic leukemia	8.39e-08			38	24	14	ACTG1(+1.83),ADD2(+1.71),ANK2(-1.82),ATP11A(-1.64),BCL6(-4.16),CDC42EP2(+2.15),COL1A1(-2.22),COL7A1(-1.97),ENC1(+3.1),FAM129B(+2.0),FGF2(-1.79),FGFR1(-1.68),GADD45G(-2.71),GNB1(+1.71),GNPTAB(-1.93),LRP2(-4.13),LYPLA2(+1.85),MEGF10(-2.05),MYB(-3.96),MYC(+1.96),NEDD9(+2.29),NQO1(+2.65),NRP1(-2.63),PALD1(+2.07),PDE4B(+4.1),RND3(+2.13),SEC24D(+1.75),SH2B3(+1.77),SHC1(+1.75),SOCS1(+2.36),STK24(+1.76),…
Cardiovascular System Development and Function	Morphology of cardiovascular system	9.16e-08			46	24	22	ABCA1(-2.32),ADAM19(+2.1),ADRA2A(-4.49),ANK2(-1.82),ARHGAP1(+1.99),ARHGDIA(+1.98),BCAR1(+1.85),BCL6(-4.16),CACNA2D1(-2.09),CAV1(+3.32),CLU(-1.82),CNMD(-1.76),CPT1A(+3.44),CTSV(-2.86),DACT1(+6.3),DHRS3(-2.26),DUSP5(+5.6),DUSP6(+6.68),ETS1(+3.69),FGF2(-1.79),FGFR1(-1.68),GAS6(-2.09),IER3(+2.46),JAG1(-1.67),LASP1(+2.02),LEFTY1(+14.56),LEFTY2(+9.65),MYC(+1.96),MYO1E(-1.84),NEBL(-1.95),NFATC4(-1.73),N…
Cancer,Gastrointestinal Disease,Organismal Injury and Abnormalities	Malignant neoplasm of large intestine	9.29e-08		-0.849	233	111	122	AASS(-1.7),ABCA1(-2.32),ACADSB(-2.32),ACLY(+1.69),ACOT7(+1.85),ACOXL(-3.02),ACTB(+1.75),ACTG1(+1.83),ADAM19(+2.1),ADD2(+1.71),ADRA2A(-4.49),ALCAM(-2.27),AMOTL1(+2.64),ANK2(-1.82),ANKRD12(-2.23),APC2(-1.95),ARAP3(+1.83),ARHGAP1(+1.99),ARHGDIA(+1.98),ATP11A(-1.64),AXIN2(-1.79),BCAR1(+1.85),BCL6(-4.16),BNC2(-2.16),BOC(-2.55),BST2(-2.72),C15orf39(+2.03),CA11(-2.06),CACHD1(-1.82),CACNA2D1(-2.09),CACNA…
Cancer,Endocrine System Disorders,Organismal Injury and Abnormalities,Reproductive System Disease	Gonadal tumor	9.44e-08			72	32	40	AASS(-1.7),ABCA1(-2.32),ACTG1(+1.83),ADAM19(+2.1),ADD2(+1.71),ALCAM(-2.27),ALPP(-3.5),AMOTL1(+2.64),AXIN2(-1.79),CACNA2D1(-2.09),CCN1(+2.12),CLIC1(+2.0),CLU(-1.82),CLUH(+1.73),COL7A1(-1.97),DLL1(-3.35),DUSP5(+5.6),ENO2(-1.78),ETV4(+2.96),FAT1(-1.63),FBN2(-1.68),FEZF1(-3.06),FGF2(-1.79),FGFR1(-1.68),FGFR3(-2.06),FRAS1(-1.64),FSIP2(-1.79),GOLGB1(-1.77),GOT2(+1.89),HIST2H2AA3/HIST2H2AA4(+2.04),HK1(+…
Cancer,Organismal Injury and Abnormalities,Reproductive System Disease	Female genital neoplasm	9.47e-08			136	59	77	AASS(-1.7),ABCA1(-2.32),ACADSB(-2.32),ACTG1(+1.83),ADAM19(+2.1),ADD2(+1.71),ADRA2A(-4.49),ALCAM(-2.27),ALPP(-3.5),ALS2CL(-1.89),AMOTL1(+2.64),ANK2(-1.82),ANKRD12(-2.23),ARAP3(+1.83),AXIN2(-1.79),BCL6(-4.16),BNC2(-2.16),C5orf38(-4.5),CACNA2D1(-2.09),CARD10(+2.19),CAV1(+3.32),CCDC144A(-2.08),CCN1(+2.12),CLIC1(+2.0),CLU(-1.82),CLUH(+1.73),COL7A1(-1.97),CTSV(-2.86),DACT1(+6.3),DLL1(-3.35),DUSP5(+5.6)…
Cancer,Organismal Injury and Abnormalities	Benign connective or soft tissue neoplasm	9.78e-08			25	12	13	ADRA2A(-4.49),AXIN2(-1.79),CCN1(+2.12),CLUH(+1.73),COL1A1(-2.22),COL7A1(-1.97),FGF2(-1.79),FGFR1(-1.68),FGFR3(-2.06),IGFBP5(-2.82),LEFTY2(+9.65),LGR4(-2.06),MALAT1(-1.85),MYC(+1.96),NRP1(-2.63),PLPP1(-2.17),RAPGEF3(+2.31),RORA(-1.9),SHC1(+1.75),SOX4(+1.96),TP53(+1.91),TUBA1C(+2.17),TUBB2A(+1.82),TUBB3(+1.89),ZYX(+1.73)
Cell Morphology,Cellular Assembly and Organization,Cellular Development,Cellular Function and Maintenance,Cellular Growth and Proliferation,Nervous System Development and Function,Organismal Development,Tissue Development	Neuritogenesis	9.98e-08		-0.062	35	17	18	ACTB(+1.75),ARHGDIA(+1.98),BOC(-2.55),CALD1(+1.94),CAV1(+3.32),CCN1(+2.12),CLU(-1.82),CSRP1(+2.24),DACT1(+6.3),ECEL1(-2.33),EIF4EBP2(+1.82),ENC1(+3.1),ETV4(+2.96),FGF2(-1.79),FGFR1(-1.68),LIMK1(+1.98),NFATC4(-1.73),NIN(-1.68),NRP1(-2.63),NRP2(-2.37),NTN1(-2.43),PRKG1(-2.11),PXN(+1.83),RAPGEF3(+2.31),SDK2(-2.37),SEMA4A(-2.45),SHC1(+1.75),SLITRK6(-2.76),THBS4(-2.06),THY1(+2.61),TIAM2(-1.76),TP53(+1…
Cancer,Organismal Injury and Abnormalities,Reproductive System Disease	Development of genital tumor	1.01e-07		0.277	132	57	75	AASS(-1.7),ABCA1(-2.32),ACADSB(-2.32),ACTG1(+1.83),ADAM19(+2.1),ADD2(+1.71),ADRA2A(-4.49),ALPP(-3.5),ALS2CL(-1.89),AMOTL1(+2.64),ANK2(-1.82),ANKRD12(-2.23),ARAP3(+1.83),AXIN2(-1.79),BCL6(-4.16),BNC2(-2.16),C5orf38(-4.5),CACNA2D1(-2.09),CARD10(+2.19),CAV1(+3.32),CCDC144A(-2.08),CCN1(+2.12),CLU(-1.82),CLUH(+1.73),COL7A1(-1.97),CTSV(-2.86),DACT1(+6.3),DUSP5(+5.6),ENO2(-1.78),ERRFI1(+2.02),ETV4(+2.96…
Developmental Disorder,Organismal Injury and Abnormalities,Renal and Urological Disease	Hypoplasia of kidney	1.02e-07		-1.455	10	8	2	ARHGAP1(+1.99),ARHGDIA(+1.98),DACT1(+6.3),ETV4(+2.96),ETV5(+3.56),FRAS1(-1.64),LGR4(-2.06),PDGFB(+6.43),SPRY1(+1.95),SPRY2(+2.09)
Cancer,Organismal Injury and Abnormalities	Cancer	1.06e-07		-1.573	293	148	145	AASS(-1.7),ABCA1(-2.32),ACADSB(-2.32),ACLY(+1.69),ACOT7(+1.85),ACOXL(-3.02),ACTB(+1.75),ACTG1(+1.83),ADAM19(+2.1),ADD2(+1.71),ADGRL2(-1.77),ADGRV1(-1.75),ADRA2A(-4.49),AGO1(+1.75),AK4(+2.5),ALCAM(-2.27),ALPP(-3.5),ALS2CL(-1.89),AMOTL1(+2.64),ANK2(-1.82),ANKRD12(-2.23),APC2(-1.95),ARAP3(+1.83),ARF1(+1.82),ARHGAP1(+1.99),ARHGDIA(+1.98),ATP11A(-1.64),AXIN2(-1.79),BCAR1(+1.85),BCL6(-4.16),BNC2(-2.16)…
Cellular Growth and Proliferation	Colony formation of cells	1.08e-07		0.184	32	21	11	BCL6(-4.16),CAV1(+3.32),CCN1(+2.12),CLU(-1.82),DUSP5(+5.6),DUSP6(+6.68),ETS1(+3.69),FGF2(-1.79),FGFR1(-1.68),FGFR3(-2.06),GADD45G(-2.71),HMGA1(+1.93),LGR4(-2.06),LMO3(+2.61),MSI2(-1.74),MYB(-3.96),MYC(+1.96),NANOG(+2.6),PDGFB(+6.43),PEA15(+2.44),PHB(+1.85),PRKG1(-2.11),SHC1(+1.75),SMAD7(+6.08),SOCS1(+2.36),SPRY1(+1.95),SPRY2(+2.09),SPRY4(+3.98),STC1(-2.26),TEAD1(+1.93),TEAD4(+2.21),TP53(+1.91)
Cardiovascular Disease,Developmental Disorder	Congenital anomaly of cardiovascular system	1.11e-07		-0.794	22	10	12	ADAM19(+2.1),ADRA2A(-4.49),ANK2(-1.82),DHRS3(-2.26),ENO2(-1.78),FGFR1(-1.68),FREM2(-1.61),IL17RD(+3.6),JAG1(-1.67),LEFTY1(+14.56),LEFTY2(+9.65),LRP2(-4.13),NRP1(-2.63),SMAD7(+6.08),SOX4(+1.96),TIMP3(-1.96),TP53(+1.91),TPM1(-1.76),TUBA1C(+2.17),TUBB2A(+1.82),TUBB3(+1.89),ZIC3(-1.92)
Cancer,Organismal Injury and Abnormalities,Reproductive System Disease	Progesterone receptor-negative breast cancer	1.14e-07			16	10	6	BCL6(-4.16),CAV1(+3.32),ETS1(+3.69),FGF2(-1.79),FGFR1(-1.68),FGFR3(-2.06),FSCN1(+2.6),MYB(-3.96),MYBL2(+1.74),MYC(+1.96),NQO1(+2.65),TIMP3(-1.96),TP53(+1.91),TUBA1C(+2.17),TUBB2A(+1.82),TUBB3(+1.89)
Developmental Disorder,Organismal Injury and Abnormalities,Renal and Urological Disease	Congenital malformation of kidney	1.15e-07		-1.026	11	8	3	ARHGAP1(+1.99),ARHGDIA(+1.98),CLU(-1.82),DACT1(+6.3),ETV4(+2.96),ETV5(+3.56),FRAS1(-1.64),LGR4(-2.06),PDGFB(+6.43),SPRY1(+1.95),SPRY2(+2.09)
Cardiovascular System Development and Function	Vascularization	1.15e-07		-1.279	19	8	11	CAV1(+3.32),CCN1(+2.12),ERRFI1(+2.02),FGF2(-1.79),FGFR1(-1.68),GAS6(-2.09),IGFBP5(-2.82),ITGB5(+2.14),MFGE8(-1.92),MYC(+1.96),NRP1(-2.63),NRP2(-2.37),NTN1(-2.43),ODC1(+2.47),PDGFB(+6.43),RORA(-1.9),STC1(-2.26),TP53(+1.91),VLDLR(-1.74)
Cellular Development,Cellular Growth and Proliferation	Proliferation of progenitor cells	1.16e-07		-1.512	12	6	6	CBR1(+2.26),DLL1(-3.35),FGF2(-1.79),FGFR1(-1.68),IGFBP5(-2.82),JAG1(-1.67),MYB(-3.96),PDGFB(+6.43),SPRY1(+1.95),SPRY2(+2.09),TP53(+1.91),WNT3(+3.79)
Cell Morphology,Cellular Assembly and Organization,Cellular Function and Maintenance	Formation of cellular protrusions	1.17e-07		0.377	46	27	19	ACTB(+1.75),ARHGAP1(+1.99),ARHGDIA(+1.98),BCAR1(+1.85),BOC(-2.55),CALD1(+1.94),CAV1(+3.32),CCN1(+2.12),CDC42EP2(+2.15),CLU(-1.82),CSRP1(+2.24),DACT1(+6.3),ECEL1(-2.33),EIF4EBP2(+1.82),ENC1(+3.1),ETV4(+2.96),FGF2(-1.79),FGFR1(-1.68),FSCN1(+2.6),LASP1(+2.02),LIMK1(+1.98),MYC(+1.96),NANOG(+2.6),NEDD9(+2.29),NFATC4(-1.73),NIN(-1.68),NRP1(-2.63),NRP2(-2.37),NTN1(-2.43),PDGFB(+6.43),PHLDB2(+2.22),PRKG1…
Cancer,Organismal Injury and Abnormalities,Reproductive System Disease	Prostatic tumor	1.29e-07		-0.553	118	54	64	ABCA1(-2.32),ACLY(+1.69),ACOT7(+1.85),ADD2(+1.71),ADRA2A(-4.49),ALPP(-3.5),ANK2(-1.82),ANKRD12(-2.23),ARAP3(+1.83),ATP11A(-1.64),AXIN2(-1.79),BNC2(-2.16),C1orf21(-2.28),CACHD1(-1.82),CACNA2D1(-2.09),CACNA2D2(-1.84),CALD1(+1.94),CARD10(+2.19),CAV1(+3.32),CLU(-1.82),CLUH(+1.73),CNTNAP3(-1.94),COL1A1(-2.22),COL7A1(-1.97),CPT1A(+3.44),DACT1(+6.3),DLL1(-3.35),DUSP5(+5.6),DUSP6(+6.68),ECEL1(-2.33),EDEM…
Gastrointestinal Disease,Hepatic System Disease,Organismal Injury and Abnormalities	Liver lesion	1.33e-07		0.978	158	77	81	AASS(-1.7),ABCA1(-2.32),ACADSB(-2.32),ACLY(+1.69),ACOT7(+1.85),ACTB(+1.75),ACTG1(+1.83),ADAM19(+2.1),ADRA2A(-4.49),ALCAM(-2.27),ALPP(-3.5),ANK2(-1.82),ANKRD12(-2.23),APC2(-1.95),ARAP3(+1.83),ARF1(+1.82),ARHGDIA(+1.98),ATP11A(-1.64),AXIN2(-1.79),BCAR1(+1.85),BCL6(-4.16),BNC2(-2.16),BOC(-2.55),C1orf21(-2.28),CACNA2D1(-2.09),CACNA2D2(-1.84),CADM2(-1.85),CCN1(+2.12),CER1(+4.77),CLIC1(+2.0),CLU(-1.82)…
Cancer,Organismal Injury and Abnormalities,Reproductive System Disease	Female genital tract cancer	1.35e-07			132	56	76	AASS(-1.7),ABCA1(-2.32),ACADSB(-2.32),ACTG1(+1.83),ADAM19(+2.1),ADD2(+1.71),ALCAM(-2.27),ALPP(-3.5),ALS2CL(-1.89),AMOTL1(+2.64),ANK2(-1.82),ANKRD12(-2.23),ARAP3(+1.83),AXIN2(-1.79),BCL6(-4.16),BNC2(-2.16),C5orf38(-4.5),CACNA2D1(-2.09),CARD10(+2.19),CAV1(+3.32),CCDC144A(-2.08),CCN1(+2.12),CLIC1(+2.0),CLU(-1.82),CLUH(+1.73),COL7A1(-1.97),CTSV(-2.86),DACT1(+6.3),DLL1(-3.35),DUSP5(+5.6),ENO2(-1.78),E…
Cardiovascular System Development and Function,Cellular Development,Cellular Function and Maintenance,Cellular Growth and Proliferation,Organismal Development,Tissue Development	Endothelial cell development	1.46e-07		0.375	25	12	13	CAV1(+3.32),CCN1(+2.12),CNMD(-1.76),COL1A1(-2.22),FGF2(-1.79),FGFR1(-1.68),FGFR3(-2.06),GAS6(-2.09),MYC(+1.96),NANOG(+2.6),NRP1(-2.63),NRP2(-2.37),NTN1(-2.43),ODC1(+2.47),PDGFB(+6.43),PPP1R16B(+2.62),RASA3(+1.98),SMOC2(-3.75),SPRY4(+3.98),STC1(-2.26),TEAD4(+2.21),THBS4(-2.06),THY1(+2.61),TP53(+1.91),VLDLR(-1.74)
Cellular Assembly and Organization	Formation of cytoskeleton	1.53e-07		0.96	26	20	6	ACTB(+1.75),ARF1(+1.82),BCAR1(+1.85),CALD1(+1.94),CAV1(+3.32),CDC42EP2(+2.15),FBLIM1(+1.74),FGF2(-1.79),GNB1(+1.71),ITGB5(+2.14),JAG1(-1.67),LIMK1(+1.98),MYC(+1.96),NIN(-1.68),NTN1(-2.43),PDGFB(+6.43),PHLDB2(+2.22),PXN(+1.83),RAPGEF3(+2.31),RND3(+2.13),SPRY2(+2.09),TEAD4(+2.21),THY1(+2.61),TPM1(-1.76),TRPC6(-3.05),ZYX(+1.73)
Cancer,Organismal Injury and Abnormalities	Metastasis of cells	1.58e-07		-0.714	23	12	11	ABCA1(-2.32),ALCAM(-2.27),AXIN2(-1.79),BCAR1(+1.85),CAV1(+3.32),CBR1(+2.26),CCN1(+2.12),FGF2(-1.79),FGFR3(-2.06),FSCN1(+2.6),IRX1(-3.58),LGR4(-2.06),MALAT1(-1.85),MYB(-3.96),NEDD9(+2.29),NTN1(-2.43),PHB(+1.85),PXN(+1.83),SMOC2(-3.75),SOCS1(+2.36),TBC1D16(+1.82),THY1(+2.61),TP53(+1.91)
Cancer,Organismal Injury and Abnormalities,Reproductive System Disease	Male genital neoplasm	1.59e-07		-0.561	119	55	64	ABCA1(-2.32),ACLY(+1.69),ACOT7(+1.85),ADD2(+1.71),ADRA2A(-4.49),ALPP(-3.5),ANK2(-1.82),ANKRD12(-2.23),ARAP3(+1.83),ATP11A(-1.64),AXIN2(-1.79),BNC2(-2.16),C1orf21(-2.28),CACHD1(-1.82),CACNA2D1(-2.09),CACNA2D2(-1.84),CALD1(+1.94),CARD10(+2.19),CAV1(+3.32),CLU(-1.82),CLUH(+1.73),CNTNAP3(-1.94),COL1A1(-2.22),COL7A1(-1.97),CPT1A(+3.44),DACT1(+6.3),DLL1(-3.35),DUSP5(+5.6),DUSP6(+6.68),ECEL1(-2.33),EDEM…
Endocrine System Disorders,Gastrointestinal Disease,Organismal Injury and Abnormalities	Pancreatic mass	1.77e-07		-0.298	93	32	61	ACLY(+1.69),ACOXL(-3.02),ADRA2A(-4.49),AMOTL1(+2.64),ANK2(-1.82),ANKRD12(-2.23),ARAP3(+1.83),ATP11A(-1.64),AXIN2(-1.79),BNC2(-2.16),BOC(-2.55),CADM2(-1.85),CALD1(+1.94),CASC10(-2.86),CCN1(+2.12),CLU(-1.82),CLUH(+1.73),CNTNAP3(-1.94),COL1A1(-2.22),COL7A1(-1.97),CTSV(-2.86),CUZD1(-10.45),ESYT2(-1.81),ETS1(+3.69),ETV4(+2.96),ETV5(+3.56),FAT1(-1.63),FBN2(-1.68),FGF2(-1.79),FGFR1(-1.68),FGFR3(-2.06),F…
Cancer,Organismal Injury and Abnormalities,Skeletal and Muscular Disorders	Smooth muscle tumor	1.82e-07			22	13	9	ADRA2A(-4.49),CCN1(+2.12),CLUH(+1.73),FGF2(-1.79),FGFR1(-1.68),FGFR3(-2.06),HMGA1(+1.93),IGFBP5(-2.82),LEFTY2(+9.65),LGR4(-2.06),MALAT1(-1.85),MYC(+1.96),PLPP1(-2.17),RAPGEF3(+2.31),RORA(-1.9),SHC1(+1.75),SOX4(+1.96),TP53(+1.91),TUBA1C(+2.17),TUBB2A(+1.82),TUBB3(+1.89),ZYX(+1.73)
Cancer,Neurological Disease,Organismal Injury and Abnormalities	Anaplastic glioma	1.84e-07			27	16	11	ALCAM(-2.27),AXIN2(-1.79),CAV1(+3.32),CLU(-1.82),COL1A1(-2.22),CSRP1(+2.24),ENC1(+3.1),FGF2(-1.79),FGFR1(-1.68),FGFR3(-2.06),GSR(+1.87),HIST2H2AA3/HIST2H2AA4(+2.04),HSPA2(-1.96),IGFBP5(-2.82),ITGB5(+2.14),LIMK1(+1.98),MYC(+1.96),NFE2L3(+2.19),ODC1(+2.47),PA2G4(+1.72),PDGFB(+6.43),TP53(+1.91),TRPC6(-3.05),TUBA1C(+2.17),TUBB2A(+1.82),TUBB3(+1.89),USP9X(-1.95)
Cancer,Gastrointestinal Disease,Hepatic System Disease,Organismal Injury and Abnormalities	Hepatobiliary system cancer	1.87e-07		-1.071	142	64	78	AASS(-1.7),ABCA1(-2.32),ACADSB(-2.32),ACLY(+1.69),ACOT7(+1.85),ACTB(+1.75),ACTG1(+1.83),ADAM19(+2.1),ADRA2A(-4.49),ALCAM(-2.27),ALPP(-3.5),ANK2(-1.82),ANKRD12(-2.23),APC2(-1.95),ARAP3(+1.83),ARF1(+1.82),ARHGDIA(+1.98),ATP11A(-1.64),AXIN2(-1.79),BCAR1(+1.85),BCL6(-4.16),BNC2(-2.16),BOC(-2.55),C15orf39(+2.03),CACNA2D1(-2.09),CACNA2D2(-1.84),CADM2(-1.85),CCN1(+2.12),CER1(+4.77),CLIC1(+2.0),CLU(-1.82…
Cellular Development,Cellular Growth and Proliferation	Cell proliferation of breast cancer cell lines	1.87e-07		0.77	30	19	11	ACTB(+1.75),ARF1(+1.82),BCAR1(+1.85),CARD10(+2.19),CAV1(+3.32),CCN1(+2.12),CLU(-1.82),CUZD1(-10.45),DUSP5(+5.6),DUSP6(+6.68),ETS1(+3.69),FGF2(-1.79),FGFR1(-1.68),HMGA1(+1.93),IER3(+2.46),IGFBP5(-2.82),ITGB5(+2.14),MUC16(-2.1),MYB(-3.96),MYC(+1.96),NANOG(+2.6),NFATC4(-1.73),NQO1(+2.65),NRP1(-2.63),ODC1(+2.47),PA2G4(+1.72),RORA(-1.9),SHC1(+1.75),TP53(+1.91),TPM1(-1.76)
Cardiovascular System Development and Function,Cellular Movement	Cell movement of endothelial cells	1.87e-07		-0.716	25	13	12	ALCAM(-2.27),AMOTL1(+2.64),BCAR1(+1.85),CAV1(+3.32),CCN1(+2.12),CNN2(+2.01),ETS1(+3.69),FGF2(-1.79),FGFR1(-1.68),GAS6(-2.09),MYC(+1.96),NPTX1(-6.38),NRP1(-2.63),NRP2(-2.37),NTN1(-2.43),PDGFB(+6.43),PRKG1(-2.11),PXN(+1.83),RAPGEF3(+2.31),SMOC2(-3.75),SPRY4(+3.98),STC1(-2.26),TEAD4(+2.21),THY1(+2.61),TIMP3(-1.96)
Cancer,Gastrointestinal Disease,Hepatic System Disease,Organismal Injury and Abnormalities	Liver cancer	1.94e-07		-1.061	136	62	74	AASS(-1.7),ABCA1(-2.32),ACADSB(-2.32),ACLY(+1.69),ACOT7(+1.85),ACTB(+1.75),ACTG1(+1.83),ADAM19(+2.1),ADRA2A(-4.49),ALCAM(-2.27),ALPP(-3.5),ANK2(-1.82),ANKRD12(-2.23),APC2(-1.95),ARAP3(+1.83),ARF1(+1.82),ARHGDIA(+1.98),ATP11A(-1.64),AXIN2(-1.79),BCAR1(+1.85),BCL6(-4.16),BNC2(-2.16),BOC(-2.55),CACNA2D1(-2.09),CACNA2D2(-1.84),CADM2(-1.85),CCN1(+2.12),CER1(+4.77),CLIC1(+2.0),CLU(-1.82),CNTNAP3(-1.94)…
Cell Death and Survival	Apoptosis of tumor cell lines	1.99e-07		-0.282	57	32	25	ADGRL2(-1.77),ALCAM(-2.27),ARHGDIA(+1.98),BCAR1(+1.85),BCL6(-4.16),CACNA2D2(-1.84),CAV1(+3.32),CCN1(+2.12),CLU(-1.82),CNN2(+2.01),COL1A1(-2.22),DLL1(-3.35),ENC1(+3.1),ETS1(+3.69),FAM129B(+2.0),FGF2(-1.79),FGFR1(-1.68),FGFR3(-2.06),FST(-2.58),GADD45G(-2.71),HMGA1(+1.93),IDO1(-2.1),IER3(+2.46),IGFBP5(-2.82),IRX1(-3.58),ITPK1(+1.85),JAG1(-1.67),KRT18(+2.1),LOC102724788/PRODH(-4.2),LRRN1(-1.76),LYPLA…
Cancer,Gastrointestinal Disease,Organismal Injury and Abnormalities	Gastrointestinal adenocarcinoma	2.12e-07			226	106	120	AASS(-1.7),ABCA1(-2.32),ACADSB(-2.32),ACLY(+1.69),ACOT7(+1.85),ACOXL(-3.02),ACTB(+1.75),ACTG1(+1.83),ADAM19(+2.1),ADD2(+1.71),ADRA2A(-4.49),ALCAM(-2.27),AMOTL1(+2.64),ANK2(-1.82),ANKRD12(-2.23),APC2(-1.95),ARAP3(+1.83),ARHGAP1(+1.99),ARHGDIA(+1.98),ATP11A(-1.64),AXIN2(-1.79),BCAR1(+1.85),BCL6(-4.16),BNC2(-2.16),BOC(-2.55),BST2(-2.72),C15orf39(+2.03),CA11(-2.06),CACHD1(-1.82),CACNA2D1(-2.09),CACNA…
Cancer,Organismal Injury and Abnormalities	Cancer of secretory structure	2.14e-07		0.348	247	118	129	ABCA1(-2.32),ACADSB(-2.32),ACLY(+1.69),ACOT7(+1.85),ACOXL(-3.02),ACTG1(+1.83),ADAM19(+2.1),ADD2(+1.71),ADRA2A(-4.49),AK4(+2.5),ALCAM(-2.27),ALPP(-3.5),ALS2CL(-1.89),AMOTL1(+2.64),ANK2(-1.82),ANKRD12(-2.23),APC2(-1.95),ARAP3(+1.83),ATP11A(-1.64),AXIN2(-1.79),BCAR1(+1.85),BCL6(-4.16),BNC2(-2.16),BOC(-2.55),C15orf39(+2.03),C1orf21(-2.28),C5orf38(-4.5),CA11(-2.06),CACHD1(-1.82),CACNA2D1(-2.09),CACNA2…
Embryonic Development,Organismal Development	Development of body axis	2.15e-07		-1.81	50	20	30	ADAM19(+2.1),ADGRV1(-1.75),AXIN2(-1.79),BNC2(-2.16),CER1(+4.77),COL1A1(-2.22),DACT1(+6.3),DHRS3(-2.26),DLL1(-3.35),EMX1(+2.97),FEZF1(-3.06),FGF2(-1.79),FGFR1(-1.68),FGFR3(-2.06),FRAS1(-1.64),FREM2(-1.61),FST(-2.58),GNPTAB(-1.93),GRIN2D(+2.14),HES3(-3.78),JAG1(-1.67),LEFTY1(+14.56),LEFTY2(+9.65),LIMK1(+1.98),LIN7A(-2.01),LRP2(-4.13),MDFI(+2.25),MYC(+1.96),NIN(-1.68),NRP1(-2.63),NRP2(-2.37),NTN1(-2…
Cellular Movement	Migration of connective tissue cells	2.21e-07		-0.199	16	12	4	ACTB(+1.75),ARHGAP1(+1.99),BCAR1(+1.85),CAV1(+3.32),CCN1(+2.12),COL1A1(-2.22),COL7A1(-1.97),FGF2(-1.79),FGFR1(-1.68),MYC(+1.96),PDGFB(+6.43),PXN(+1.83),RAPGEF3(+2.31),RND3(+2.13),TP53(+1.91),ZYX(+1.73)
Developmental Disorder,Organismal Injury and Abnormalities,Renal and Urological Disease	Congenital anomalies of kidney and urinary tract	2.23e-07		-1.294	22	13	9	ACADSB(-2.32),ADRA2A(-4.49),ARHGAP1(+1.99),ARHGDIA(+1.98),CALD1(+1.94),CLU(-1.82),DACT1(+6.3),ETV4(+2.96),ETV5(+3.56),FEZ1(-2.63),FRAS1(-1.64),FST(-2.58),LGR4(-2.06),MYC(+1.96),PDGFB(+6.43),PRKG1(-2.11),RAPGEF3(+2.31),SOCS1(+2.36),SPRY1(+1.95),SPRY2(+2.09),TAGLN(+2.28),VLDLR(-1.74)
Cancer,Organismal Injury and Abnormalities	Malignant neoplasm of retroperitoneum	2.25e-07			104	44	60	ACLY(+1.69),ACOT7(+1.85),ACOXL(-3.02),ACTB(+1.75),ADAM19(+2.1),ADRA2A(-4.49),AMOTL1(+2.64),ANK2(-1.82),ANKRD12(-2.23),ARAP3(+1.83),ATP11A(-1.64),AXIN2(-1.79),BCAR1(+1.85),BOC(-2.55),CADM2(-1.85),CALD1(+1.94),CASC10(-2.86),CAV1(+3.32),CCN1(+2.12),CLU(-1.82),CLUH(+1.73),CNTNAP3(-1.94),COL1A1(-2.22),COL7A1(-1.97),DUSP6(+6.68),ESYT2(-1.81),ETS1(+3.69),ETV4(+2.96),ETV5(+3.56),FAT1(-1.63),FBN2(-1.68),F…
Cancer,Organismal Injury and Abnormalities,Reproductive System Disease	Mammary tumor	2.38e-07		-0.826	87	41	46	ABCA1(-2.32),ALPP(-3.5),ANK2(-1.82),ANKRD12(-2.23),ARHGDIA(+1.98),AXIN2(-1.79),BCAR1(+1.85),BCL6(-4.16),CACNA2D1(-2.09),CACNA2D2(-1.84),CALD1(+1.94),CAV1(+3.32),CCN1(+2.12),CLU(-1.82),CNN2(+2.01),COL1A1(-2.22),COL7A1(-1.97),CPT1A(+3.44),CRB2(-2.34),DACT1(+6.3),DCTPP1(+2.24),ESYT2(-1.81),ETS1(+3.69),ETV4(+2.96),FAT1(-1.63),FBN2(-1.68),FEZ1(-2.63),FGF2(-1.79),FGFR1(-1.68),FGFR3(-2.06),FRAS1(-1.64),…
Cellular Movement,Connective Tissue Development and Function	Migration of fibroblasts	2.42e-07		-0.693	14	10	4	ACTB(+1.75),ARHGAP1(+1.99),BCAR1(+1.85),CAV1(+3.32),CCN1(+2.12),COL1A1(-2.22),COL7A1(-1.97),FGF2(-1.79),FGFR1(-1.68),MYC(+1.96),PXN(+1.83),RAPGEF3(+2.31),TP53(+1.91),ZYX(+1.73)
Cardiovascular System Development and Function,Organ Morphology,Organismal Development	Morphology of heart	2.47e-07			40	21	19	ABCA1(-2.32),ADAM19(+2.1),ADRA2A(-4.49),ANK2(-1.82),ARHGAP1(+1.99),BCAR1(+1.85),BCL6(-4.16),CACNA2D1(-2.09),CAV1(+3.32),CLU(-1.82),CNMD(-1.76),CPT1A(+3.44),CTSV(-2.86),DACT1(+6.3),DHRS3(-2.26),DUSP5(+5.6),DUSP6(+6.68),FGF2(-1.79),FGFR1(-1.68),IER3(+2.46),JAG1(-1.67),LASP1(+2.02),LEFTY1(+14.56),LEFTY2(+9.65),MYC(+1.96),NEBL(-1.95),NFATC4(-1.73),PDGFB(+6.43),PRKG1(-2.11),RAPGEF3(+2.31),SHC1(+1.75),…
Cellular Development,Connective Tissue Development and Function,Tissue Development	Differentiation of osteoblastic-lineage cells	2.5e-07		0.435	19	6	13	AXIN2(-1.79),CCN1(+2.12),CLIC1(+2.0),FBLIM1(+1.74),FBN2(-1.68),FGF2(-1.79),FGFR1(-1.68),FGFR3(-2.06),GDPD2(-2.24),IGFBP5(-2.82),JAG1(-1.67),LGR4(-2.06),MYC(+1.96),NRP1(-2.63),PLCL2(-2.89),SMAD7(+6.08),STC1(-2.26),TMEM64(-2.5),TP53(+1.91)
Cancer,Gastrointestinal Disease,Organismal Injury and Abnormalities	Digestive system cancer	2.55e-07		-1.429	257	126	131	AASS(-1.7),ABCA1(-2.32),ACADSB(-2.32),ACLY(+1.69),ACOT7(+1.85),ACOXL(-3.02),ACTB(+1.75),ACTG1(+1.83),ADAM19(+2.1),ADD2(+1.71),ADRA2A(-4.49),ALCAM(-2.27),ALPP(-3.5),AMOTL1(+2.64),ANK2(-1.82),ANKRD12(-2.23),APC2(-1.95),ARAP3(+1.83),ARF1(+1.82),ARHGAP1(+1.99),ARHGDIA(+1.98),ATP11A(-1.64),AXIN2(-1.79),BCAR1(+1.85),BCL6(-4.16),BNC2(-2.16),BOC(-2.55),BST2(-2.72),C15orf39(+2.03),CA11(-2.06),CACHD1(-1.82…
Cellular Movement,Embryonic Development	Invasion of embryonic cell lines	2.62e-07		0.894	7	7	0	BCAR1(+1.85),CCN1(+2.12),IER3(+2.46),NANOG(+2.6),ODC1(+2.47),RND3(+2.13),TP53(+1.91)
Cancer,Gastrointestinal Disease,Organismal Injury and Abnormalities	Large intestine adenocarcinoma	3.05e-07			221	102	119	AASS(-1.7),ABCA1(-2.32),ACADSB(-2.32),ACLY(+1.69),ACOT7(+1.85),ACOXL(-3.02),ACTB(+1.75),ACTG1(+1.83),ADAM19(+2.1),ADD2(+1.71),ADRA2A(-4.49),ALCAM(-2.27),AMOTL1(+2.64),ANK2(-1.82),ANKRD12(-2.23),APC2(-1.95),ARAP3(+1.83),ARHGAP1(+1.99),ARHGDIA(+1.98),ATP11A(-1.64),AXIN2(-1.79),BCAR1(+1.85),BCL6(-4.16),BNC2(-2.16),BOC(-2.55),BST2(-2.72),C15orf39(+2.03),CA11(-2.06),CACHD1(-1.82),CACNA2D1(-2.09),CACNA…
Organismal Development,Organismal Injury and Abnormalities	Abnormal morphology of thoracic cavity	3.14e-07			44	22	22	ABCA1(-2.32),ADAM19(+2.1),ADRA2A(-4.49),ANK2(-1.82),ARHGDIA(+1.98),BCAR1(+1.85),BCL6(-4.16),CACNA2D1(-2.09),CAV1(+3.32),CLU(-1.82),CPT1A(+3.44),CTSV(-2.86),DACT1(+6.3),DHRS3(-2.26),DUSP5(+5.6),ERRFI1(+2.02),ETS1(+3.69),FGF2(-1.79),FGFR1(-1.68),FGFR3(-2.06),IER3(+2.46),JAG1(-1.67),KMT5C(-1.8),LASP1(+2.02),LEFTY1(+14.56),LEFTY2(+9.65),LFNG(-1.94),LRP2(-4.13),MYC(+1.96),NEBL(-1.95),NFATC4(-1.73),NRP…
Cardiovascular Disease,Developmental Disorder,Organismal Injury and Abnormalities	Congenital heart disease	3.19e-07		-0.794	20	9	11	ADAM19(+2.1),ADRA2A(-4.49),ANK2(-1.82),DHRS3(-2.26),ENO2(-1.78),FGFR1(-1.68),FREM2(-1.61),JAG1(-1.67),LEFTY1(+14.56),LEFTY2(+9.65),LRP2(-4.13),NRP1(-2.63),SMAD7(+6.08),SOX4(+1.96),TP53(+1.91),TPM1(-1.76),TUBA1C(+2.17),TUBB2A(+1.82),TUBB3(+1.89),ZIC3(-1.92)
Cancer,Endocrine System Disorders,Gastrointestinal Disease,Organismal Injury and Abnormalities	Pancreatic tumor	3.35e-07		-0.298	92	31	61	ACLY(+1.69),ACOXL(-3.02),ADRA2A(-4.49),AMOTL1(+2.64),ANK2(-1.82),ANKRD12(-2.23),ARAP3(+1.83),ATP11A(-1.64),AXIN2(-1.79),BNC2(-2.16),BOC(-2.55),CADM2(-1.85),CALD1(+1.94),CASC10(-2.86),CCN1(+2.12),CLU(-1.82),CLUH(+1.73),CNTNAP3(-1.94),COL1A1(-2.22),COL7A1(-1.97),CTSV(-2.86),CUZD1(-10.45),ESYT2(-1.81),ETS1(+3.69),ETV4(+2.96),ETV5(+3.56),FAT1(-1.63),FBN2(-1.68),FGF2(-1.79),FGFR1(-1.68),FGFR3(-2.06),F…
Cellular Assembly and Organization,Cellular Function and Maintenance	Organization of actin cytoskeleton	3.38e-07		0.993	21	12	9	ADRA2A(-4.49),ARF1(+1.82),ARHGDIA(+1.98),BCAR1(+1.85),BCL6(-4.16),BST2(-2.72),CDC42EP2(+2.15),CLU(-1.82),CSRP1(+2.24),FAT1(-1.63),FGF2(-1.79),FSCN1(+2.6),GAS6(-2.09),NRP1(-2.63),PDGFB(+6.43),PRKG1(-2.11),RFLNB(+2.41),RND3(+2.13),SHC1(+1.75),SHROOM4(+2.19),TP53(+1.91)
Cellular Movement,Connective Tissue Development and Function	Cell movement of fibroblasts	3.7e-07		-0.839	16	12	4	ACTB(+1.75),ARHGAP1(+1.99),BCAR1(+1.85),CAV1(+3.32),CCN1(+2.12),COL1A1(-2.22),COL7A1(-1.97),FGF2(-1.79),FGFR1(-1.68),LIMK1(+1.98),MYC(+1.96),PDGFB(+6.43),PXN(+1.83),RAPGEF3(+2.31),TP53(+1.91),ZYX(+1.73)
Embryonic Development,Organ Development,Organismal Development,Renal and Urological System Development and Function,Tissue Development	Formation of kidney	3.79e-07			20	13	7	ARHGAP1(+1.99),CAV1(+3.32),CER1(+4.77),ETV4(+2.96),ETV5(+3.56),FGF2(-1.79),FGFR1(-1.68),FRAS1(-1.64),JAG1(-1.67),LGR4(-2.06),LRP2(-4.13),MYC(+1.96),MYO1E(-1.84),ODC1(+2.47),PDGFB(+6.43),SOCS1(+2.36),SOX4(+1.96),SPRY1(+1.95),SPRY2(+2.09),TP53(+1.91)
Cancer,Hematological Disease,Immunological Disease,Organismal Injury and Abnormalities	Mature B-cell neoplasm	3.99e-07			55	29	26	AASS(-1.7),ADD2(+1.71),ANK2(-1.82),ARHGAP1(+1.99),BCL6(-4.16),BNC2(-2.16),CALD1(+1.94),CAV1(+3.32),CDC42EP2(+2.15),COL1A1(-2.22),COL7A1(-1.97),CORO2A(+2.3),CXCR5(-4.78),EDEM2(-2.18),ENC1(+3.1),ETS1(+3.69),FAM129B(+2.0),FAT1(-1.63),FBN2(-1.68),FGF2(-1.79),FGFR1(-1.68),FGFR3(-2.06),GNB1(+1.71),GNPTAB(-1.93),GRIN2D(+2.14),GSR(+1.87),HTR1D(-3.93),IGFBP5(-2.82),LGR4(-2.06),LRP2(-4.13),LYPLA2(+1.85),MA…
Cancer,Gastrointestinal Disease,Hepatic System Disease,Organismal Injury and Abnormalities	Liver carcinoma	4.09e-07		-1.072	131	60	71	AASS(-1.7),ABCA1(-2.32),ACADSB(-2.32),ACLY(+1.69),ACOT7(+1.85),ACTB(+1.75),ACTG1(+1.83),ADAM19(+2.1),ADRA2A(-4.49),ALCAM(-2.27),ALPP(-3.5),ANK2(-1.82),ANKRD12(-2.23),APC2(-1.95),ARAP3(+1.83),ARF1(+1.82),ARHGDIA(+1.98),ATP11A(-1.64),AXIN2(-1.79),BCAR1(+1.85),BNC2(-2.16),BOC(-2.55),CACNA2D1(-2.09),CACNA2D2(-1.84),CADM2(-1.85),CCN1(+2.12),CLIC1(+2.0),CNTNAP3(-1.94),COL1A1(-2.22),COL7A1(-1.97),CORO2A…
Cellular Movement	Homing of cells	4.11e-07		-0.56	32	17	15	ARAP3(+1.83),BCAR1(+1.85),CAV1(+3.32),CCN1(+2.12),CLU(-1.82),CXCR5(-4.78),DUSP6(+6.68),ETV4(+2.96),FGF2(-1.79),FGFR1(-1.68),FSCN1(+2.6),GAS6(-2.09),GNB1(+1.71),LIMK1(+1.98),LRP2(-4.13),MYB(-3.96),MYC(+1.96),NEDD9(+2.29),NPTX1(-6.38),NQO1(+2.65),NRP1(-2.63),NRP2(-2.37),NTN1(-2.43),PDE4B(+4.1),PDGFB(+6.43),PRKG1(-2.11),PXN(+1.83),SHC1(+1.75),SOCS1(+2.36),THBS4(-2.06),TRPC6(-3.05),VIPR2(-4.56)
Cancer,Organismal Injury and Abnormalities,Reproductive System Disease	Breast carcinoma	4.36e-07			65	28	37	ALPP(-3.5),ANK2(-1.82),ANKRD12(-2.23),AXIN2(-1.79),BCAR1(+1.85),BCL6(-4.16),CALD1(+1.94),CAV1(+3.32),CCN1(+2.12),CLU(-1.82),CNN2(+2.01),COL7A1(-1.97),CPT1A(+3.44),CRB2(-2.34),DACT1(+6.3),DCTPP1(+2.24),ESYT2(-1.81),ETS1(+3.69),ETV4(+2.96),FAT1(-1.63),FBN2(-1.68),FEZ1(-2.63),FGF2(-1.79),FGFR1(-1.68),FGFR3(-2.06),FRAS1(-1.64),FSCN1(+2.6),GAS6(-2.09),GRIN2D(+2.14),HAPLN3(-1.74),IER3(+2.46),IGFBP5(-2.…
Cancer,Organismal Injury and Abnormalities,Reproductive System Disease	HER2 negative hormone receptor negative breast cancer	4.57e-07			15	9	6	BCL6(-4.16),CAV1(+3.32),ETS1(+3.69),FGF2(-1.79),FGFR1(-1.68),FGFR3(-2.06),MYB(-3.96),MYBL2(+1.74),MYC(+1.96),NQO1(+2.65),TIMP3(-1.96),TP53(+1.91),TUBA1C(+2.17),TUBB2A(+1.82),TUBB3(+1.89)
Cancer,Neurological Disease,Organismal Injury and Abnormalities	Anaplastic astrocytoma	4.67e-07			8	7	1	CLU(-1.82),GSR(+1.87),LIMK1(+1.98),ODC1(+2.47),TP53(+1.91),TUBA1C(+2.17),TUBB2A(+1.82),TUBB3(+1.89)
Cancer,Gastrointestinal Disease,Organismal Injury and Abnormalities	Development of digestive organ tumor	4.88e-07			149	75	74	AASS(-1.7),ABCA1(-2.32),ACLY(+1.69),ACOT7(+1.85),ACTG1(+1.83),ADAM19(+2.1),ADD2(+1.71),ALCAM(-2.27),AMOTL1(+2.64),ANK2(-1.82),ARAP3(+1.83),ARHGAP1(+1.99),ARHGDIA(+1.98),ATP11A(-1.64),AXIN2(-1.79),BCAR1(+1.85),BCL6(-4.16),BNC2(-2.16),BOC(-2.55),CA11(-2.06),CACNA2D1(-2.09),CADM2(-1.85),CALD1(+1.94),CARD10(+2.19),CAV1(+3.32),CCN1(+2.12),CLU(-1.82),CLUH(+1.73),CNTNAP3(-1.94),COL1A1(-2.22),COL7A1(-1.9…
Cancer,Cellular Development,Cellular Growth and Proliferation,Organismal Injury and Abnormalities,Tumor Morphology	Proliferation of tumor cells	5.51e-07		-0.378	27	12	15	ACLY(+1.69),ANK2(-1.82),CACNA2D2(-1.84),CAV1(+3.32),CCN1(+2.12),CTSV(-2.86),FGF2(-1.79),FGFR1(-1.68),FGFR3(-2.06),FST(-2.58),GAS6(-2.09),IGFBP5(-2.82),JAG1(-1.67),MSI2(-1.74),MYB(-3.96),MYBL2(+1.74),MYC(+1.96),NRP1(-2.63),ODC1(+2.47),PDGFB(+6.43),PXN(+1.83),SOCS1(+2.36),SOX4(+1.96),TIAM2(-1.76),TIMP3(-1.96),TP53(+1.91),WNT3(+3.79)
Neurological Disease	Progressive neurological disorder	5.8e-07			46	25	21	ABCA1(-2.32),ACLY(+1.69),ACTB(+1.75),ACTG1(+1.83),ACTN3(-2.11),ADGRL2(-1.77),ADRA2A(-4.49),ALCAM(-2.27),BST2(-2.72),CAV1(+3.32),CCN1(+2.12),CLU(-1.82),CLUH(+1.73),COL1A1(-2.22),CPT1A(+3.44),DLL1(-3.35),ENO2(-1.78),FGF2(-1.79),FGFR1(-1.68),FGFR3(-2.06),GRIN2D(+2.14),GSR(+1.87),HMGA1(+1.93),IDO1(-2.1),MEGF10(-2.05),MFGE8(-1.92),MYC(+1.96),NFATC4(-1.73),NPTX1(-6.38),NQO1(+2.65),PDE4B(+4.1),PDGFB(+6.…
Developmental Disorder,Embryonic Development,Organismal Development,Tissue Morphology	Abnormal morphology of embryonic tissue	6.03e-07			31	18	13	ADAM19(+2.1),ARAP3(+1.83),CTSV(-2.86),DACT1(+6.3),FEZF1(-3.06),FGFR1(-1.68),GADD45G(-2.71),GATAD2A(+1.93),JAG1(-1.67),LEFTY2(+9.65),LFNG(-1.94),LGR4(-2.06),LRP2(-4.13),MDFI(+2.25),MMP16(-1.84),MYBL2(+1.74),MYC(+1.96),NFATC4(-1.73),NRP1(-2.63),NTN1(-2.43),PDGFB(+6.43),PXN(+1.83),SHC1(+1.75),SMAD7(+6.08),SOX4(+1.96),SPRY1(+1.95),TEAD1(+1.93),TEAD4(+2.21),TP53(+1.91),VLDLR(-1.74),WNT3(+3.79)
Cancer,Organismal Injury and Abnormalities,Renal and Urological Disease	Upper urinary tract urothelial cancer	6.19e-07			7	4	3	FGFR1(-1.68),FGFR3(-2.06),IDO1(-2.1),TP53(+1.91),TUBA1C(+2.17),TUBB2A(+1.82),TUBB3(+1.89)
Cellular Growth and Proliferation	Colony formation	6.3e-07		0.6	33	22	11	BCL6(-4.16),CAV1(+3.32),CCN1(+2.12),CLU(-1.82),DUSP5(+5.6),DUSP6(+6.68),ETS1(+3.69),FGF2(-1.79),FGFR1(-1.68),FGFR3(-2.06),GADD45G(-2.71),HMGA1(+1.93),LGR4(-2.06),LMO3(+2.61),MSI2(-1.74),MYB(-3.96),MYC(+1.96),NANOG(+2.6),PDGFB(+6.43),PEA15(+2.44),PHB(+1.85),PRKG1(-2.11),PXN(+1.83),SHC1(+1.75),SMAD7(+6.08),SOCS1(+2.36),SPRY1(+1.95),SPRY2(+2.09),SPRY4(+3.98),STC1(-2.26),TEAD1(+1.93),TEAD4(+2.21),TP5…
Cardiovascular System Development and Function,Embryonic Development,Organ Development,Organismal Development,Tissue Development	Cardiogenesis	6.43e-07			30	18	12	ACTG1(+1.83),ADAM19(+2.1),BCAR1(+1.85),CAV1(+3.32),CCN1(+2.12),CNMD(-1.76),DHRS3(-2.26),DLL1(-3.35),DUSP6(+6.68),FGFR1(-1.68),FREM2(-1.61),JAG1(-1.67),LEFTY1(+14.56),LRP2(-4.13),MYC(+1.96),NFATC4(-1.73),NRP1(-2.63),NRP2(-2.37),PDGFB(+6.43),PXN(+1.83),RAPGEF3(+2.31),SHC1(+1.75),SMAD7(+6.08),SOX4(+1.96),TEAD1(+1.93),TP53(+1.91),TPM1(-1.76),TUBA1C(+2.17),TUBB3(+1.89),ZIC3(-1.92)
Cancer,Organismal Injury and Abnormalities,Renal and Urological Disease	Bladder cancer	6.47e-07			51	20	31	ACTB(+1.75),ADAM19(+2.1),ANKRD12(-2.23),AXIN2(-1.79),CACNA2D1(-2.09),CACNA2D2(-1.84),CALD1(+1.94),CLU(-1.82),CNTNAP3(-1.94),COL7A1(-1.97),DACT1(+6.3),EDEM2(-2.18),FAT1(-1.63),FBN2(-1.68),FEZ1(-2.63),FGF2(-1.79),FGFR1(-1.68),FGFR3(-2.06),FREM2(-1.61),GLTP(+2.46),GOLGB1(-1.77),GRIN2D(+2.14),HIST1H2BC(+2.37),IDO1(-2.1),LDHD(-2.69),LIMK1(+1.98),LRP2(-4.13),MALAT1(-1.85),MFGE8(-1.92),MUC16(-2.1),NFE2L…
Organ Morphology,Organismal Development,Renal and Urological System Development and Function	Morphology of kidney	6.62e-07			21	11	10	ABCA1(-2.32),ARHGAP1(+1.99),ARHGDIA(+1.98),CAV1(+3.32),CLU(-1.82),DACT1(+6.3),ETV4(+2.96),ETV5(+3.56),FAT1(-1.63),FRAS1(-1.64),GAS6(-2.09),IDO1(-2.1),LGR4(-2.06),LRP2(-4.13),MYO1E(-1.84),PDGFB(+6.43),SMAD7(+6.08),SPRY1(+1.95),SPRY2(+2.09),TIMP3(-1.96),TP53(+1.91)
Cancer,Gastrointestinal Disease,Organismal Injury and Abnormalities	Colorectal carcinoma	6.85e-07			134	67	67	AASS(-1.7),ACLY(+1.69),ACOT7(+1.85),ACTG1(+1.83),ADAM19(+2.1),ADD2(+1.71),AMOTL1(+2.64),ANK2(-1.82),ARAP3(+1.83),ARHGAP1(+1.99),ARHGDIA(+1.98),ATP11A(-1.64),AXIN2(-1.79),BCAR1(+1.85),BCL6(-4.16),BNC2(-2.16),BOC(-2.55),CA11(-2.06),CACNA2D1(-2.09),CADM2(-1.85),CALD1(+1.94),CARD10(+2.19),CAV1(+3.32),CLU(-1.82),CLUH(+1.73),CNTNAP3(-1.94),COL7A1(-1.97),CPT1A(+3.44),CRB2(-2.34),CUZD1(-10.45),DGCR6(-2.5…
Cancer,Organismal Injury and Abnormalities,Renal and Urological Disease	Urinary tract cancer	6.94e-07		-0.339	76	36	40	ACOT7(+1.85),ACTB(+1.75),ADAM19(+2.1),ANK2(-1.82),ANKRD12(-2.23),ARAP3(+1.83),AXIN2(-1.79),BCAR1(+1.85),CACNA2D1(-2.09),CACNA2D2(-1.84),CADM2(-1.85),CALD1(+1.94),CAV1(+3.32),CLU(-1.82),CNTNAP3(-1.94),COL7A1(-1.97),DACT1(+6.3),DUSP6(+6.68),EDEM2(-2.18),FAT1(-1.63),FBN2(-1.68),FEZ1(-2.63),FGF2(-1.79),FGFR1(-1.68),FGFR3(-2.06),FILIP1(-3.2),FREM2(-1.61),GAS6(-2.09),GFOD1(+2.25),GLTP(+2.46),GNB1(+1.71…
Organismal Injury and Abnormalities	Pathological Cyst	7.39e-07		-0.097	14	10	4	ARHGDIA(+1.98),ATP11A(-1.64),CAV1(+3.32),DACT1(+6.3),ERRFI1(+2.02),GADD45G(-2.71),LGR4(-2.06),MYC(+1.96),NEDD9(+2.29),ODC1(+2.47),PLCL2(-2.89),RAPGEF3(+2.31),SPRY1(+1.95),TP53(+1.91)
Connective Tissue Development and Function,Skeletal and Muscular System Development and Function,Tissue Development	Morphology of bone	7.43e-07			31	11	20	ARHGAP1(+1.99),CAV1(+3.32),CNMD(-1.76),COL1A1(-2.22),CTSV(-2.86),DACT1(+6.3),DLL1(-3.35),ERRFI1(+2.02),FBLIM1(+1.74),FBN2(-1.68),FGF2(-1.79),FGFR3(-2.06),FST(-2.58),GNPTAB(-1.93),GPC6(+1.96),IGFBP5(-2.82),LFNG(-1.94),LGR4(-2.06),LRP2(-4.13),MDFI(+2.25),MFGE8(-1.92),MMP16(-1.84),MYB(-3.96),NFATC4(-1.73),PDGFB(+6.43),PLCL2(-2.89),SOX4(+1.96),SPRY4(+3.98),STC1(-2.26),TP53(+1.91),ZIC3(-1.92)
Cancer,Gastrointestinal Disease,Organismal Injury and Abnormalities	Hepatobiliary carcinoma	7.56e-07		-1.084	136	62	74	AASS(-1.7),ABCA1(-2.32),ACADSB(-2.32),ACLY(+1.69),ACOT7(+1.85),ACTB(+1.75),ACTG1(+1.83),ADAM19(+2.1),ADRA2A(-4.49),ALCAM(-2.27),ALPP(-3.5),ANK2(-1.82),ANKRD12(-2.23),APC2(-1.95),ARAP3(+1.83),ARF1(+1.82),ARHGDIA(+1.98),ATP11A(-1.64),AXIN2(-1.79),BCAR1(+1.85),BNC2(-2.16),BOC(-2.55),C15orf39(+2.03),CACNA2D1(-2.09),CACNA2D2(-1.84),CADM2(-1.85),CCN1(+2.12),CLIC1(+2.0),CNTNAP3(-1.94),COL1A1(-2.22),COL7…
Renal and Urological System Development and Function	Morphology of urinary system	7.8e-07			22	11	11	ABCA1(-2.32),ARHGAP1(+1.99),ARHGDIA(+1.98),CACNA2D1(-2.09),CAV1(+3.32),CLU(-1.82),DACT1(+6.3),ETV4(+2.96),ETV5(+3.56),FAT1(-1.63),FRAS1(-1.64),GAS6(-2.09),IDO1(-2.1),LGR4(-2.06),LRP2(-4.13),MYO1E(-1.84),PDGFB(+6.43),SMAD7(+6.08),SPRY1(+1.95),SPRY2(+2.09),TIMP3(-1.96),TP53(+1.91)
Cancer,Hematological Disease,Immunological Disease,Organismal Injury and Abnormalities	B-cell neoplasm	8.94e-07		-0.716	57	30	27	AASS(-1.7),ADD2(+1.71),ANK2(-1.82),ARHGAP1(+1.99),ATP11A(-1.64),BCL6(-4.16),BNC2(-2.16),CALD1(+1.94),CAV1(+3.32),CDC42EP2(+2.15),COL1A1(-2.22),COL7A1(-1.97),CORO2A(+2.3),CXCR5(-4.78),EDEM2(-2.18),ENC1(+3.1),ETS1(+3.69),FAM129B(+2.0),FAT1(-1.63),FBN2(-1.68),FGF2(-1.79),FGFR1(-1.68),FGFR3(-2.06),GNB1(+1.71),GNPTAB(-1.93),GRIN2D(+2.14),GSR(+1.87),HTR1D(-3.93),IGFBP5(-2.82),LGR4(-2.06),LRP2(-4.13),LY…
Cancer,Organismal Injury and Abnormalities,Renal and Urological Disease	Urinary tract tumor	9e-07		-0.283	77	37	40	ACOT7(+1.85),ACTB(+1.75),ADAM19(+2.1),ANK2(-1.82),ANKRD12(-2.23),ARAP3(+1.83),AXIN2(-1.79),BCAR1(+1.85),CACNA2D1(-2.09),CACNA2D2(-1.84),CADM2(-1.85),CALD1(+1.94),CAV1(+3.32),CLU(-1.82),CNTNAP3(-1.94),COL7A1(-1.97),DACT1(+6.3),DUSP6(+6.68),EDEM2(-2.18),FAT1(-1.63),FBN2(-1.68),FEZ1(-2.63),FGF2(-1.79),FGFR1(-1.68),FGFR3(-2.06),FILIP1(-3.2),FREM2(-1.61),GAS6(-2.09),GFOD1(+2.25),GLTP(+2.46),GNB1(+1.71…
Developmental Disorder	Severe developmental disorder	9.14e-07		-1	7	4	3	ARHGAP1(+1.99),ETV4(+2.96),ETV5(+3.56),IQSEC2(+4.58),LRP2(-4.13),RORA(-1.9),USP9X(-1.95)
Cancer,Organismal Injury and Abnormalities,Renal and Urological Disease	Ureteral carcinoma	9.14e-07			7	4	3	FGFR1(-1.68),FGFR3(-2.06),IDO1(-2.1),TP53(+1.91),TUBA1C(+2.17),TUBB2A(+1.82),TUBB3(+1.89)
Developmental Disorder	Hypoplasia of organ	9.64e-07		-0.763	27	16	11	ARHGAP1(+1.99),ARHGDIA(+1.98),BCL6(-4.16),CACNA2D2(-1.84),DACT1(+6.3),EMX1(+2.97),ETS1(+3.69),ETV4(+2.96),ETV5(+3.56),FGF2(-1.79),FRAS1(-1.64),LAMA2(-2.22),LGR4(-2.06),LRP2(-4.13),MMP16(-1.84),MYC(+1.96),NEDD9(+2.29),NFATC4(-1.73),PDGFB(+6.43),SHC1(+1.75),SOX4(+1.96),SPRY1(+1.95),SPRY2(+2.09),TEAD1(+1.93),TP53(+1.91),VLDLR(-1.74),ZIC3(-1.92)
Developmental Disorder	Agenesis	9.66e-07		-1.664	16	11	5	ARHGAP1(+1.99),ARHGDIA(+1.98),BCL6(-4.16),CXCR5(-4.78),DACT1(+6.3),EMX1(+2.97),ETV4(+2.96),ETV5(+3.56),FGFR1(-1.68),FRAS1(-1.64),LRP2(-4.13),MYC(+1.96),NEDD9(+2.29),SPRY1(+1.95),SPRY2(+2.09),TP53(+1.91)
Cancer,Organismal Injury and Abnormalities	Invasive carcinoma	9.74e-07			23	13	10	CALD1(+1.94),CCN1(+2.12),CLU(-1.82),DACT1(+6.3),FEZ1(-2.63),FGFR1(-1.68),GRIN2D(+2.14),IDO1(-2.1),IER3(+2.46),MFGE8(-1.92),MYC(+1.96),NIN(-1.68),NRP2(-2.37),PMEPA1(+2.32),SOX4(+1.96),TAGLN(+2.28),TMEM158(-2.73),TMPRSS2(-2.56),TP53(+1.91),TPM1(-1.76),TUBA1C(+2.17),TUBB2A(+1.82),TUBB3(+1.89)
Cellular Development,Connective Tissue Development and Function,Skeletal and Muscular System Development and Function,Tissue Development	Differentiation of osteoblasts	9.93e-07		0.19	18	6	12	AXIN2(-1.79),CCN1(+2.12),CLIC1(+2.0),FBLIM1(+1.74),FBN2(-1.68),FGF2(-1.79),FGFR1(-1.68),FGFR3(-2.06),GDPD2(-2.24),IGFBP5(-2.82),JAG1(-1.67),LGR4(-2.06),MYC(+1.96),NRP1(-2.63),SMAD7(+6.08),STC1(-2.26),TMEM64(-2.5),TP53(+1.91)
Developmental Disorder,Organismal Injury and Abnormalities	Congenital malformation of genitourinary system	1.04e-06		-0.444	25	13	12	ACADSB(-2.32),ADGRG2(-2.2),ADRA2A(-4.49),ARHGAP1(+1.99),ARHGDIA(+1.98),CALD1(+1.94),CLU(-1.82),DACT1(+6.3),ETV4(+2.96),ETV5(+3.56),FEZ1(-2.63),FRAS1(-1.64),FST(-2.58),GADD45G(-2.71),LGR4(-2.06),LRP2(-4.13),MYC(+1.96),PDGFB(+6.43),PRKG1(-2.11),RAPGEF3(+2.31),SOCS1(+2.36),SPRY1(+1.95),SPRY2(+2.09),TAGLN(+2.28),VLDLR(-1.74)
Cell Death and Survival	Cell death of tumor cell lines	1.05e-06		-0.636	65	37	28	ADGRL2(-1.77),ALCAM(-2.27),ARHGDIA(+1.98),BCAR1(+1.85),BCL6(-4.16),CACNA2D2(-1.84),CAV1(+3.32),CBR1(+2.26),CCN1(+2.12),CLU(-1.82),CNN2(+2.01),COL1A1(-2.22),DLL1(-3.35),ENC1(+3.1),ETS1(+3.69),FAM129B(+2.0),FGF2(-1.79),FGFR1(-1.68),FGFR3(-2.06),FST(-2.58),GADD45G(-2.71),HK1(+1.74),HMGA1(+1.93),IDO1(-2.1),IER3(+2.46),IGFBP5(-2.82),IRX1(-3.58),ITPK1(+1.85),JAG1(-1.67),KRT18(+2.1),LOC102724788/PRODH(-…
Cardiovascular System Development and Function	Morphogenesis of cardiovascular system	1.13e-06		0.208	18	7	11	ADAM19(+2.1),CCN1(+2.12),CNMD(-1.76),COL1A1(-2.22),DHRS3(-2.26),DLL1(-3.35),FGF2(-1.79),FGFR1(-1.68),GAS6(-2.09),LEFTY1(+14.56),NRP1(-2.63),ODC1(+2.47),PDGFB(+6.43),SMAD7(+6.08),SOX4(+1.96),STC1(-2.26),TPM1(-1.76),ZIC3(-1.92)
Cellular Movement,Immune Cell Trafficking	Leukocyte migration	1.14e-06		0.398	45	23	22	ABCA1(-2.32),ACTB(+1.75),ADD2(+1.71),ALCAM(-2.27),ALPP(-3.5),ARAP3(+1.83),ARHGAP1(+1.99),BCL6(-4.16),CAV1(+3.32),CCN1(+2.12),CLU(-1.82),CNN2(+2.01),COL1A1(-2.22),CTSV(-2.86),CXCR5(-4.78),ETS1(+3.69),ETV5(+3.56),FGF2(-1.79),FGFR1(-1.68),GAS6(-2.09),IDO1(-2.1),IRX2(-3.05),LIMK1(+1.98),MYB(-3.96),MYC(+1.96),NEDD9(+2.29),NQO1(+2.65),NRP2(-2.37),NTN1(-2.43),PA2G4(+1.72),PDE4B(+4.1),PDGFB(+6.43),PRKG1(…
Cancer,Organismal Injury and Abnormalities	Extracranial solid tumor	1.15e-06		-1.765	289	147	142	AASS(-1.7),ABCA1(-2.32),ACADSB(-2.32),ACLY(+1.69),ACOT7(+1.85),ACOXL(-3.02),ACTB(+1.75),ACTG1(+1.83),ADAM19(+2.1),ADD2(+1.71),ADRA2A(-4.49),AGO1(+1.75),AK4(+2.5),ALCAM(-2.27),ALPP(-3.5),ALS2CL(-1.89),AMOTL1(+2.64),ANK2(-1.82),ANKRD12(-2.23),APC2(-1.95),ARAP3(+1.83),ARF1(+1.82),ARHGAP1(+1.99),ARHGDIA(+1.98),ATP11A(-1.64),AXIN2(-1.79),BCAR1(+1.85),BCL6(-4.16),BNC2(-2.16),BOC(-2.55),BST2(-2.72),C15o…
Cancer,Gastrointestinal Disease,Organismal Injury and Abnormalities	Colon carcinoma	1.17e-06			128	64	64	ACLY(+1.69),ACOT7(+1.85),ACTG1(+1.83),ADAM19(+2.1),ADD2(+1.71),AMOTL1(+2.64),ANK2(-1.82),ARAP3(+1.83),ARHGAP1(+1.99),ARHGDIA(+1.98),ATP11A(-1.64),AXIN2(-1.79),BCAR1(+1.85),BCL6(-4.16),BNC2(-2.16),BOC(-2.55),CA11(-2.06),CACNA2D1(-2.09),CADM2(-1.85),CALD1(+1.94),CARD10(+2.19),CAV1(+3.32),CLU(-1.82),CLUH(+1.73),CNTNAP3(-1.94),COL7A1(-1.97),CPT1A(+3.44),CRB2(-2.34),CUZD1(-10.45),DGCR6(-2.55),DLL1(-3.…
Cellular Assembly and Organization,Cellular Function and Maintenance,Tissue Development	Formation of actin filaments	1.21e-06		0.907	21	17	4	ARF1(+1.82),BCAR1(+1.85),CALD1(+1.94),CAV1(+3.32),CDC42EP2(+2.15),FBLIM1(+1.74),FGF2(-1.79),GNB1(+1.71),ITGB5(+2.14),JAG1(-1.67),LIMK1(+1.98),PHLDB2(+2.22),PXN(+1.83),RAPGEF3(+2.31),RND3(+2.13),SPRY2(+2.09),TEAD4(+2.21),THY1(+2.61),TPM1(-1.76),TRPC6(-3.05),ZYX(+1.73)
Tissue Development	Morphogenesis of epithelial tissue	1.25e-06		-0.176	13	3	10	CNMD(-1.76),COL1A1(-2.22),FAT1(-1.63),FGF2(-1.79),FGFR3(-2.06),FRAS1(-1.64),FREM2(-1.61),GAS6(-2.09),JAG1(-1.67),ODC1(+2.47),PXN(+1.83),SPRY2(+2.09),STC1(-2.26)
Cancer,Endocrine System Disorders,Gastrointestinal Disease,Organismal Injury and Abnormalities	Pancreatic cancer	1.27e-06			81	29	52	ACLY(+1.69),ACOXL(-3.02),ADRA2A(-4.49),AMOTL1(+2.64),ANK2(-1.82),ANKRD12(-2.23),ARAP3(+1.83),ATP11A(-1.64),AXIN2(-1.79),BOC(-2.55),CADM2(-1.85),CALD1(+1.94),CASC10(-2.86),CCN1(+2.12),CLU(-1.82),CLUH(+1.73),CNTNAP3(-1.94),COL1A1(-2.22),COL7A1(-1.97),ESYT2(-1.81),ETS1(+3.69),ETV4(+2.96),ETV5(+3.56),FAT1(-1.63),FBN2(-1.68),FGF2(-1.79),FGFR1(-1.68),FGFR3(-2.06),FILIP1(-3.2),FRAS1(-1.64),FREM2(-1.61),…
Cancer,Neurological Disease,Organismal Injury and Abnormalities	Glioblastoma	1.29e-06			25	14	11	ALCAM(-2.27),AXIN2(-1.79),CAV1(+3.32),CLU(-1.82),COL1A1(-2.22),CSRP1(+2.24),ENC1(+3.1),FGF2(-1.79),FGFR1(-1.68),FGFR3(-2.06),GSR(+1.87),HIST2H2AA3/HIST2H2AA4(+2.04),HSPA2(-1.96),IGFBP5(-2.82),ITGB5(+2.14),LIMK1(+1.98),MYC(+1.96),NFE2L3(+2.19),PA2G4(+1.72),TP53(+1.91),TRPC6(-3.05),TUBA1C(+2.17),TUBB2A(+1.82),TUBB3(+1.89),USP9X(-1.95)
Cancer,Organismal Injury and Abnormalities,Renal and Urological Disease	Renal pelvis carcinoma	1.32e-06			7	4	3	FGFR1(-1.68),FGFR3(-2.06),IDO1(-2.1),TP53(+1.91),TUBA1C(+2.17),TUBB2A(+1.82),TUBB3(+1.89)
Cellular Development,Cellular Growth and Proliferation,Embryonic Development,Organismal Development	Proliferation of multilineage progenitor cells	1.42e-06		-0.948	10	4	6	CBR1(+2.26),DLL1(-3.35),FGF2(-1.79),FGFR1(-1.68),IGFBP5(-2.82),JAG1(-1.67),MYB(-3.96),PDGFB(+6.43),TP53(+1.91),WNT3(+3.79)
Cancer,Organismal Injury and Abnormalities,Reproductive System Disease	Tumorigenesis of prostatic carcinoma	1.46e-06		0.555	5	3	2	CLU(-1.82),MYC(+1.96),SOX4(+1.96),TMPRSS2(-2.56),TP53(+1.91)
Cellular Movement,Nervous System Development and Function	Guidance of axons	1.48e-06			15	6	9	ALCAM(-2.27),BOC(-2.55),ETV4(+2.96),FEZ1(-2.63),FEZF1(-3.06),LYPLA2(+1.85),NRP1(-2.63),NRP2(-2.37),NTN1(-2.43),PRKG1(-2.11),SHC1(+1.75),SHC3(+3.05),TUBB3(+1.89),VLDLR(-1.74),WNT3(+3.79)
Cardiovascular Disease,Developmental Disorder,Organismal Injury and Abnormalities	Atrial or ventricular septal defect	1.56e-06		-1.775	12	9	3	ADAM19(+2.1),ADRA2A(-4.49),DHRS3(-2.26),LEFTY1(+14.56),LEFTY2(+9.65),SMAD7(+6.08),SOX4(+1.96),TP53(+1.91),TPM1(-1.76),TUBA1C(+2.17),TUBB2A(+1.82),TUBB3(+1.89)
Cancer,Connective Tissue Disorders,Organismal Injury and Abnormalities	Connective tissue cancer	1.67e-06			18	8	10	BCL6(-4.16),CAV1(+3.32),CNN2(+2.01),FBN2(-1.68),FEZ1(-2.63),FGF2(-1.79),FGFR1(-1.68),FGFR3(-2.06),IGFBP5(-2.82),MYC(+1.96),NRP1(-2.63),SYNDIG1(-2.35),TAGLN(+2.28),THBS4(-2.06),TP53(+1.91),TUBA1C(+2.17),TUBB2A(+1.82),TUBB3(+1.89)
Cancer,Neurological Disease,Organismal Injury and Abnormalities	Nervous system neoplasm	1.67e-06		-1.453	56	31	25	ADAM19(+2.1),ADRA2A(-4.49),ALCAM(-2.27),ANK2(-1.82),AXIN2(-1.79),BCAR1(+1.85),BCL6(-4.16),BOC(-2.55),CALD1(+1.94),CAV1(+3.32),CLU(-1.82),COL1A1(-2.22),CSRP1(+2.24),ENC1(+3.1),ETV4(+2.96),FAM129B(+2.0),FAT1(-1.63),FBLIM1(+1.74),FGF2(-1.79),FGFR1(-1.68),FGFR3(-2.06),GOLGA6A (includes others)(+2.72),GOT2(+1.89),GSR(+1.87),HIST2H2AA3/HIST2H2AA4(+2.04),HSPA2(-1.96),IGFBP5(-2.82),ITGB5(+2.14),JAG1(-1.6…
Cancer,Neurological Disease,Organismal Injury and Abnormalities	Peripheral nervous system neoplasm	1.68e-06			11	5	6	ADRA2A(-4.49),FAT1(-1.63),FGFR1(-1.68),FGFR3(-2.06),MUC16(-2.1),MYC(+1.96),TMPRSS2(-2.56),TP53(+1.91),TUBA1C(+2.17),TUBB2A(+1.82),TUBB3(+1.89)
Cardiovascular Disease,Cardiovascular System Development and Function	Abnormal morphology of cardiovascular system	1.69e-06			40	21	19	ABCA1(-2.32),ADAM19(+2.1),ADRA2A(-4.49),ANK2(-1.82),ARHGDIA(+1.98),BCAR1(+1.85),BCL6(-4.16),CACNA2D1(-2.09),CAV1(+3.32),CLU(-1.82),CPT1A(+3.44),CTSV(-2.86),DACT1(+6.3),DHRS3(-2.26),DUSP5(+5.6),FGF2(-1.79),FGFR1(-1.68),IER3(+2.46),JAG1(-1.67),LASP1(+2.02),LEFTY1(+14.56),LEFTY2(+9.65),MYC(+1.96),MYO1E(-1.84),NEBL(-1.95),NFATC4(-1.73),NRP1(-2.63),PDGFB(+6.43),PRKG1(-2.11),PXN(+1.83),RAPGEF3(+2.31),S…
Cellular Movement,Hematological System Development and Function,Immune Cell Trafficking	Cell movement of leukocytes	1.71e-06		0.451	39	20	19	ABCA1(-2.32),ACTB(+1.75),ALCAM(-2.27),ALPP(-3.5),ARAP3(+1.83),ARHGAP1(+1.99),BCL6(-4.16),CAV1(+3.32),CCN1(+2.12),CNN2(+2.01),COL1A1(-2.22),CTSV(-2.86),CXCR5(-4.78),ETS1(+3.69),ETV5(+3.56),GAS6(-2.09),IDO1(-2.1),IRX2(-3.05),LIMK1(+1.98),MYB(-3.96),MYC(+1.96),NEDD9(+2.29),NQO1(+2.65),NRP2(-2.37),NTN1(-2.43),PDE4B(+4.1),PDGFB(+6.43),PRKG1(-2.11),SEMA4A(-2.45),SH2B3(+1.77),SHC1(+1.75),SMAD7(+6.08),SO…
Cellular Movement	Cell movement of muscle cells	1.74e-06		-0.065	15	6	9	CCN1(+2.12),CLU(-1.82),COL1A1(-2.22),CTSV(-2.86),FGF2(-1.79),FGFR1(-1.68),IGFBP5(-2.82),ITGB5(+2.14),LAMA2(-2.22),MEGF10(-2.05),MYC(+1.96),NQO1(+2.65),PDGFB(+6.43),RAPGEF3(+2.31),THBS4(-2.06)
Cell Morphology	Sprouting	1.74e-06	Decreased	-2.184	25	14	11	ARAP3(+1.83),CALD1(+1.94),CAV1(+3.32),CCN1(+2.12),CSRP1(+2.24),DACT1(+6.3),ECEL1(-2.33),EIF4EBP2(+1.82),ETS1(+3.69),ETV4(+2.96),FGF2(-1.79),FGFR1(-1.68),LAMA2(-2.22),LIMK1(+1.98),MYC(+1.96),NFATC4(-1.73),NRP1(-2.63),NRP2(-2.37),NTN1(-2.43),PRKG1(-2.11),SDK2(-2.37),SPRY2(+2.09),SPRY4(+3.98),TIMP3(-1.96),TP53(+1.91)
Cellular Development,Cellular Growth and Proliferation	Proliferation of stem cells	1.75e-06		-0.137	16	8	8	AGO1(+1.75),CBR1(+2.26),CCN1(+2.12),DLL1(-3.35),FGF2(-1.79),FGFR1(-1.68),FGFR3(-2.06),IGFBP5(-2.82),JAG1(-1.67),MSI2(-1.74),MYB(-3.96),MYC(+1.96),NANOG(+2.6),PDGFB(+6.43),TP53(+1.91),WNT3(+3.79)
Organismal Injury and Abnormalities,Renal and Urological Disease,Renal and Urological System Development and Function	Abnormal morphology of urinary system	1.8e-06			19	8	11	ABCA1(-2.32),ARHGDIA(+1.98),CACNA2D1(-2.09),CLU(-1.82),DACT1(+6.3),ETV4(+2.96),ETV5(+3.56),FAT1(-1.63),FRAS1(-1.64),GAS6(-2.09),IDO1(-2.1),LGR4(-2.06),LRP2(-4.13),MYO1E(-1.84),PDGFB(+6.43),SMAD7(+6.08),SPRY1(+1.95),SPRY2(+2.09),TIMP3(-1.96)
Cancer,Gastrointestinal Disease,Organismal Injury and Abnormalities	Colon cancer	1.85e-06			132	67	65	ACLY(+1.69),ACOT7(+1.85),ACTG1(+1.83),ADAM19(+2.1),ADD2(+1.71),AMOTL1(+2.64),ANK2(-1.82),ARAP3(+1.83),ARHGAP1(+1.99),ARHGDIA(+1.98),ATP11A(-1.64),AXIN2(-1.79),BCAR1(+1.85),BCL6(-4.16),BNC2(-2.16),BOC(-2.55),BST2(-2.72),CA11(-2.06),CACNA2D1(-2.09),CADM2(-1.85),CALD1(+1.94),CARD10(+2.19),CAV1(+3.32),CLU(-1.82),CLUH(+1.73),CNTNAP3(-1.94),COL7A1(-1.97),CPT1A(+3.44),CRB2(-2.34),CUZD1(-10.45),DGCR6(-2.…
Cancer,Gastrointestinal Disease,Organismal Injury and Abnormalities,Respiratory Disease	Oropharyngeal cancer	1.86e-06			7	4	3	CACNA2D1(-2.09),CACNA2D2(-1.84),IDO1(-2.1),TP53(+1.91),TUBA1C(+2.17),TUBB2A(+1.82),TUBB3(+1.89)
Cancer,Organismal Injury and Abnormalities	Cancer of tumor cell lines	1.87e-06		-0.709	19	9	10	ABCA1(-2.32),ALCAM(-2.27),AXIN2(-1.79),BCAR1(+1.85),CAV1(+3.32),CCN1(+2.12),FGFR3(-2.06),FSCN1(+2.6),IRX1(-3.58),LGR4(-2.06),MALAT1(-1.85),MYB(-3.96),MYC(+1.96),NEDD9(+2.29),NTN1(-2.43),SMOC2(-3.75),TBC1D16(+1.82),THY1(+2.61),TP53(+1.91)
Cellular Movement	Cell movement of connective tissue cells	1.91e-06		-0.565	17	13	4	ACTB(+1.75),ARHGAP1(+1.99),BCAR1(+1.85),CAV1(+3.32),CCN1(+2.12),COL1A1(-2.22),COL7A1(-1.97),FGF2(-1.79),FGFR1(-1.68),LIMK1(+1.98),MYC(+1.96),PDGFB(+6.43),PXN(+1.83),RAPGEF3(+2.31),RND3(+2.13),TP53(+1.91),ZYX(+1.73)
Cancer,Organismal Injury and Abnormalities	Embryonal tumor	1.92e-06		-1.553	21	11	10	CAV1(+3.32),FAT1(-1.63),FBN2(-1.68),FGF2(-1.79),FGFR1(-1.68),FGFR3(-2.06),GSR(+1.87),LMO3(+2.61),MUC16(-2.1),MYBL2(+1.74),MYC(+1.96),NANOG(+2.6),NPTX1(-6.38),NRP1(-2.63),THBS4(-2.06),TMPRSS2(-2.56),TP53(+1.91),TUBA1C(+2.17),TUBB2A(+1.82),TUBB3(+1.89),WNT3(+3.79)
Cancer,Gastrointestinal Disease,Organismal Injury and Abnormalities	Advanced gastrointestinal tumor	1.99e-06			21	10	11	CAV1(+3.32),CCN1(+2.12),CLU(-1.82),DUSP6(+6.68),FBN2(-1.68),FEZF1(-3.06),FGFR1(-1.68),FGFR3(-2.06),FST(-2.58),HMGA1(+1.93),IDO1(-2.1),IGFBP5(-2.82),JAG1(-1.67),KRT18(+2.1),LGR4(-2.06),LIMK1(+1.98),OLFML3(-2.06),TP53(+1.91),TUBA1C(+2.17),TUBB2A(+1.82),TUBB3(+1.89)
Cancer,Organismal Injury and Abnormalities	Ovarian or fallopian tube carcinoma	2.03e-06			60	26	34	AASS(-1.7),ABCA1(-2.32),ACTG1(+1.83),ADAM19(+2.1),ADD2(+1.71),ALPP(-3.5),AMOTL1(+2.64),AXIN2(-1.79),CACNA2D1(-2.09),CLU(-1.82),CLUH(+1.73),COL7A1(-1.97),DLL1(-3.35),DUSP5(+5.6),ENO2(-1.78),FAT1(-1.63),FBN2(-1.68),FEZF1(-3.06),FGFR3(-2.06),FRAS1(-1.64),FSIP2(-1.79),GOLGB1(-1.77),GOT2(+1.89),HIST2H2AA3/HIST2H2AA4(+2.04),HK1(+1.74),HSPA2(-1.96),LAMA2(-2.22),LASP1(+2.02),LEFTY1(+14.56),LEFTY2(+9.65),…
Cancer,Gastrointestinal Disease,Organismal Injury and Abnormalities	Colon tumor	2.04e-06			133	68	65	ACLY(+1.69),ACOT7(+1.85),ACTG1(+1.83),ADAM19(+2.1),ADD2(+1.71),AMOTL1(+2.64),ANK2(-1.82),ARAP3(+1.83),ARHGAP1(+1.99),ARHGDIA(+1.98),ATP11A(-1.64),AXIN2(-1.79),BCAR1(+1.85),BCL6(-4.16),BNC2(-2.16),BOC(-2.55),BST2(-2.72),CA11(-2.06),CACNA2D1(-2.09),CADM2(-1.85),CALD1(+1.94),CARD10(+2.19),CAV1(+3.32),CLU(-1.82),CLUH(+1.73),CNTNAP3(-1.94),COL7A1(-1.97),CPT1A(+3.44),CRB2(-2.34),CUZD1(-10.45),DGCR6(-2.…
Cardiovascular System Development and Function,Cellular Movement	Migration of endothelial cells	2.06e-06		-0.43	22	12	10	ALCAM(-2.27),AMOTL1(+2.64),BCAR1(+1.85),CAV1(+3.32),CCN1(+2.12),CNN2(+2.01),ETS1(+3.69),FGF2(-1.79),FGFR1(-1.68),GAS6(-2.09),MYC(+1.96),NRP1(-2.63),NRP2(-2.37),PDGFB(+6.43),PRKG1(-2.11),PXN(+1.83),SMOC2(-3.75),SPRY4(+3.98),STC1(-2.26),TEAD4(+2.21),THY1(+2.61),TIMP3(-1.96)
Cancer,Organismal Injury and Abnormalities,Reproductive System Disease	Prostate cancer	2.07e-06		0.359	113	52	61	ABCA1(-2.32),ACLY(+1.69),ACOT7(+1.85),ADD2(+1.71),ADRA2A(-4.49),ALPP(-3.5),ANK2(-1.82),ANKRD12(-2.23),ARAP3(+1.83),ATP11A(-1.64),AXIN2(-1.79),BNC2(-2.16),C1orf21(-2.28),CACHD1(-1.82),CACNA2D1(-2.09),CACNA2D2(-1.84),CALD1(+1.94),CARD10(+2.19),CAV1(+3.32),CLU(-1.82),CLUH(+1.73),CNTNAP3(-1.94),COL1A1(-2.22),COL7A1(-1.97),CPT1A(+3.44),DACT1(+6.3),DLL1(-3.35),DUSP5(+5.6),DUSP6(+6.68),ECEL1(-2.33),EDEM…
Cell Cycle	Cleavage of cells	2.12e-06		-0.219	14	10	4	BCAR1(+1.85),ETV5(+3.56),FGF2(-1.79),LOC102724788/PRODH(-4.2),MYB(-3.96),MYC(+1.96),NANOG(+2.6),NEDD9(+2.29),NRP1(-2.63),ODC1(+2.47),SOCS1(+2.36),TP53(+1.91),TUBA1B(+1.87),TUBA1C(+2.17)
Cardiovascular System Development and Function	Neovascularization	2.12e-06		-1.081	14	6	8	CAV1(+3.32),CCN1(+2.12),ERRFI1(+2.02),FGF2(-1.79),FGFR1(-1.68),IGFBP5(-2.82),MFGE8(-1.92),MYC(+1.96),NRP1(-2.63),NTN1(-2.43),PDGFB(+6.43),RORA(-1.9),TP53(+1.91),VLDLR(-1.74)
Cardiovascular System Development and Function,Organ Morphology,Organismal Development	Morphology of left ventricle	2.13e-06			15	6	9	ABCA1(-2.32),ADAM19(+2.1),ADRA2A(-4.49),CACNA2D1(-2.09),CAV1(+3.32),CNMD(-1.76),CPT1A(+3.44),CTSV(-2.86),IER3(+2.46),PDGFB(+6.43),PRKG1(-2.11),SHC1(+1.75),THBS4(-2.06),TIMP3(-1.96),TPM1(-1.76)
Organ Morphology,Organismal Development,Organismal Injury and Abnormalities,Renal and Urological Disease,Renal and Urological System Development and Function	Abnormal morphology of kidney	2.14e-06			18	8	10	ABCA1(-2.32),ARHGDIA(+1.98),CLU(-1.82),DACT1(+6.3),ETV4(+2.96),ETV5(+3.56),FAT1(-1.63),FRAS1(-1.64),GAS6(-2.09),IDO1(-2.1),LGR4(-2.06),LRP2(-4.13),MYO1E(-1.84),PDGFB(+6.43),SMAD7(+6.08),SPRY1(+1.95),SPRY2(+2.09),TIMP3(-1.96)
Cardiovascular Disease,Cardiovascular System Development and Function,Organ Morphology,Organismal Development,Organismal Injury and Abnormalities	Abnormal morphology of heart	2.17e-06			36	19	17	ABCA1(-2.32),ADAM19(+2.1),ADRA2A(-4.49),ANK2(-1.82),BCAR1(+1.85),BCL6(-4.16),CACNA2D1(-2.09),CAV1(+3.32),CLU(-1.82),CPT1A(+3.44),CTSV(-2.86),DACT1(+6.3),DHRS3(-2.26),DUSP5(+5.6),FGF2(-1.79),FGFR1(-1.68),IER3(+2.46),JAG1(-1.67),LASP1(+2.02),LEFTY1(+14.56),LEFTY2(+9.65),MYC(+1.96),NEBL(-1.95),NFATC4(-1.73),PDGFB(+6.43),PRKG1(-2.11),RAPGEF3(+2.31),SHC1(+1.75),SMAD7(+6.08),SOX4(+1.96),TEAD1(+1.93),TI…
Cancer,Organismal Injury and Abnormalities,Reproductive System Disease	Malignant neoplasm of male genital organ	2.19e-06		0.359	114	53	61	ABCA1(-2.32),ACLY(+1.69),ACOT7(+1.85),ADD2(+1.71),ADRA2A(-4.49),ALPP(-3.5),ANK2(-1.82),ANKRD12(-2.23),ARAP3(+1.83),ATP11A(-1.64),AXIN2(-1.79),BNC2(-2.16),C1orf21(-2.28),CACHD1(-1.82),CACNA2D1(-2.09),CACNA2D2(-1.84),CALD1(+1.94),CARD10(+2.19),CAV1(+3.32),CLU(-1.82),CLUH(+1.73),CNTNAP3(-1.94),COL1A1(-2.22),COL7A1(-1.97),CPT1A(+3.44),DACT1(+6.3),DLL1(-3.35),DUSP5(+5.6),DUSP6(+6.68),ECEL1(-2.33),EDEM…
Cancer,Neurological Disease,Organismal Injury and Abnormalities	Recurrent malignant glioma	2.2e-06			7	6	1	FGFR1(-1.68),GSR(+1.87),ODC1(+2.47),TP53(+1.91),TUBA1C(+2.17),TUBB2A(+1.82),TUBB3(+1.89)
Cancer,Hematological Disease,Immunological Disease,Organismal Injury and Abnormalities	Chronic leukemia	2.21e-06			28	15	13	ADD2(+1.71),ANK2(-1.82),BCL6(-4.16),CDC42EP2(+2.15),COL1A1(-2.22),COL7A1(-1.97),CPT1A(+3.44),ENC1(+3.1),FAM129B(+2.0),FGF2(-1.79),FGFR1(-1.68),GNB1(+1.71),GNPTAB(-1.93),LRP2(-4.13),LYPLA2(+1.85),MEGF10(-2.05),MSI2(-1.74),MYB(-3.96),MYC(+1.96),NEDD9(+2.29),NRP1(-2.63),PALD1(+2.07),SEC24D(+1.75),SHC1(+1.75),STK24(+1.76),TMEM158(-2.73),TP53(+1.91),ZYX(+1.73)
Cellular Movement,Skeletal and Muscular System Development and Function	Migration of muscle cells	2.25e-06		-0.065	14	6	8	CCN1(+2.12),CLU(-1.82),COL1A1(-2.22),CTSV(-2.86),FGF2(-1.79),FGFR1(-1.68),IGFBP5(-2.82),ITGB5(+2.14),MEGF10(-2.05),MYC(+1.96),NQO1(+2.65),PDGFB(+6.43),RAPGEF3(+2.31),THBS4(-2.06)
Neurological Disease	Movement Disorders	2.33e-06	Increased	2.306	48	22	26	ABCA1(-2.32),ACTB(+1.75),ACTN3(-2.11),ADRA2A(-4.49),BCL6(-4.16),CA11(-2.06),CACNA2D1(-2.09),CACNA2D2(-1.84),CAV1(+3.32),CLU(-1.82),CTSV(-2.86),DUSP5(+5.6),ENO2(-1.78),ERRFI1(+2.02),ETV4(+2.96),ETV5(+3.56),FGF2(-1.79),FGFR3(-2.06),GNB1(+1.71),GNPTAB(-1.93),GRIN2D(+2.14),HTR1D(-3.93),IDO1(-2.1),IER3(+2.46),IGFBP5(-2.82),LAMA2(-2.22),LIMK1(+1.98),LRRN1(-1.76),MYC(+1.96),NRP1(-2.63),PCDH7(-3.08),PDE4…
Cellular Development,Cellular Growth and Proliferation,Embryonic Development,Organismal Development	Proliferation of neuronal progenitor cells	2.38e-06		-0.676	9	4	5	CBR1(+2.26),DLL1(-3.35),FGF2(-1.79),FGFR1(-1.68),IGFBP5(-2.82),MYB(-3.96),PDGFB(+6.43),TP53(+1.91),WNT3(+3.79)
Free Radical Scavenging	Synthesis of reactive oxygen species	2.55e-06		0.582	27	21	6	ABCA1(-2.32),ACTB(+1.75),ARAP3(+1.83),ARHGDIA(+1.98),CAV1(+3.32),CBR1(+2.26),CCN1(+2.12),CLIC1(+2.0),ETS1(+3.69),FGF2(-1.79),HK1(+1.74),LIMK1(+1.98),LOC102724788/PRODH(-4.2),NFE2L3(+2.19),NQO1(+2.65),PHB(+1.85),RAPGEF3(+2.31),RND3(+2.13),RORA(-1.9),SESN3(-2.58),SHC1(+1.75),SOCS1(+2.36),SPRY2(+2.09),STC1(-2.26),TAGLN(+2.28),TP53(+1.91),VDAC1(+1.82)
Embryonic Development,Organismal Development	Development of head	2.57e-06		-1.81	45	15	30	ADAM19(+2.1),ADGRV1(-1.75),AXIN2(-1.79),BNC2(-2.16),COL1A1(-2.22),DHRS3(-2.26),DLL1(-3.35),EMX1(+2.97),FEZF1(-3.06),FGF2(-1.79),FGFR1(-1.68),FGFR3(-2.06),FRAS1(-1.64),FREM2(-1.61),FST(-2.58),GNPTAB(-1.93),GRIN2D(+2.14),HES3(-3.78),JAG1(-1.67),LIMK1(+1.98),LIN7A(-2.01),LRP2(-4.13),MYC(+1.96),NIN(-1.68),NRP1(-2.63),NRP2(-2.37),NTN1(-2.43),PDGFB(+6.43),PRKG1(-2.11),RAPGEF3(+2.31),RORA(-1.9),SEMA4A(-…
Cancer,Hematological Disease,Immunological Disease,Organismal Injury and Abnormalities	T-cell malignant neoplasm	2.6e-06		-0.539	31	19	12	ADAM19(+2.1),AMOTL1(+2.64),BCL6(-4.16),CALD1(+1.94),CCN1(+2.12),CLU(-1.82),COL1A1(-2.22),DUSP5(+5.6),FAT1(-1.63),FGFR3(-2.06),GAS6(-2.09),GNB1(+1.71),GSR(+1.87),IDO1(-2.1),IER3(+2.46),MYB(-3.96),MYC(+1.96),ODC1(+2.47),PDGFB(+6.43),RASSF4(-1.98),RND3(+2.13),SH2B3(+1.77),SOCS1(+2.36),THY1(+2.61),TIMP3(-1.96),TP53(+1.91),TPM1(-1.76),TUBA1C(+2.17),TUBB2A(+1.82),TUBB3(+1.89),USP9X(-1.95)
Connective Tissue Disorders,Organismal Injury and Abnormalities,Skeletal and Muscular Disorders	Bone lesion	2.73e-06			18	5	13	ADRA2A(-4.49),BCL6(-4.16),CACNA2D1(-2.09),CACNA2D2(-1.84),COL1A1(-2.22),FBN2(-1.68),FEZ1(-2.63),FGF2(-1.79),FGFR1(-1.68),FGFR3(-2.06),MYC(+1.96),NRP1(-2.63),SYNDIG1(-2.35),THBS4(-2.06),TP53(+1.91),TUBA1C(+2.17),TUBB2A(+1.82),TUBB3(+1.89)
Embryonic Development,Organ Development,Organismal Development,Skeletal and Muscular System Development and Function,Tissue Development	Formation of muscle	2.75e-06		0.923	23	10	13	ACTG1(+1.83),BOC(-2.55),CACNA2D2(-1.84),CAV1(+3.32),FGF2(-1.79),FGFR1(-1.68),FST(-2.58),IGFBP5(-2.82),JAG1(-1.67),LAMA2(-2.22),MEGF10(-2.05),NFATC4(-1.73),NTN1(-2.43),PDGFB(+6.43),PXN(+1.83),RAPGEF3(+2.31),SHC1(+1.75),SMAD7(+6.08),SOX4(+1.96),SPRY2(+2.09),TEAD4(+2.21),TPM1(-1.76),TRPC6(-3.05)
Organ Morphology,Reproductive System Development and Function,Tissue Development	Branching of mammary gland	2.88e-06		-1.387	8	4	4	CAV1(+3.32),CUZD1(-10.45),ETV4(+2.96),FGF2(-1.79),IGFBP5(-2.82),MFGE8(-1.92),SPRY1(+1.95),SPRY2(+2.09)
Cancer,Connective Tissue Disorders,Organismal Injury and Abnormalities,Skeletal and Muscular Disorders	Bone tumor	2.88e-06			15	5	10	BCL6(-4.16),CACNA2D1(-2.09),CACNA2D2(-1.84),FBN2(-1.68),FEZ1(-2.63),FGFR1(-1.68),FGFR3(-2.06),MYC(+1.96),NRP1(-2.63),SYNDIG1(-2.35),THBS4(-2.06),TP53(+1.91),TUBA1C(+2.17),TUBB2A(+1.82),TUBB3(+1.89)
Neurological Disease,Organismal Injury and Abnormalities	Recurrent encephalopathy	2.94e-06			5	5	0	GSR(+1.87),MYC(+1.96),TUBA1C(+2.17),TUBB2A(+1.82),TUBB3(+1.89)
Antimicrobial Response,Inflammatory Response	Antiviral response of fibroblast cell lines	2.94e-06		-1.387	5	5	0	SOCS1(+2.36),SPRY1(+1.95),SPRY2(+2.09),SPRY4(+3.98),TP53(+1.91)
Respiratory Disease,Respiratory System Development and Function	Abnormal morphology of respiratory system	2.97e-06			19	8	11	ABCA1(-2.32),ADAM19(+2.1),CAV1(+3.32),ECEL1(-2.33),ERRFI1(+2.02),FEZF1(-3.06),FGFR3(-2.06),FST(-2.58),GPC6(+1.96),KMT5C(-1.8),LEFTY1(+14.56),LFNG(-1.94),LRP2(-4.13),MMP16(-1.84),SOX4(+1.96),SPRY2(+2.09),SPRY4(+3.98),TIMP3(-1.96),ZIC3(-1.92)
Cancer,Organismal Injury and Abnormalities,Reproductive System Disease	Female genital tract serous carcinoma	3.01e-06			23	12	11	AXIN2(-1.79),CLU(-1.82),ETV4(+2.96),FGFR3(-2.06),HIST2H2AA3/HIST2H2AA4(+2.04),HMGA1(+1.93),IGFBP5(-2.82),KRT18(+2.1),LEFTY2(+9.65),LRP2(-4.13),MALAT1(-1.85),MUC16(-2.1),MYBL2(+1.74),NFE2L3(+2.19),PLPP1(-2.17),SH2B3(+1.77),THBS4(-2.06),TIMP3(-1.96),TP53(+1.91),TUBA1C(+2.17),TUBB2A(+1.82),TUBB3(+1.89),USP9X(-1.95)
Cell Death and Survival	Apoptosis of breast cancer cell lines	3.09e-06		-0.409	20	13	7	ARHGDIA(+1.98),BCAR1(+1.85),BCL6(-4.16),CAV1(+3.32),CCN1(+2.12),CLU(-1.82),FGF2(-1.79),FGFR1(-1.68),IER3(+2.46),IGFBP5(-2.82),KRT18(+2.1),MUC16(-2.1),NANOG(+2.6),NEDD9(+2.29),NQO1(+2.65),NRP1(-2.63),PA2G4(+1.72),PEA15(+2.44),PHB(+1.85),TP53(+1.91)
Cancer,Organismal Injury and Abnormalities,Reproductive System Disease	Prostatic intraepithelial tumor	3.09e-06		-0.728	11	6	5	CLU(-1.82),COL7A1(-1.97),FGFR1(-1.68),IER3(+2.46),MFGE8(-1.92),MYC(+1.96),SOX4(+1.96),SPRY1(+1.95),SPRY2(+2.09),TMPRSS2(-2.56),TP53(+1.91)
Cancer,Organismal Injury and Abnormalities	Primary adenocarcinoma	3.09e-06			11	7	4	CALD1(+1.94),CCN1(+2.12),CLU(-1.82),FGFR1(-1.68),HMGA1(+1.93),LRP2(-4.13),MUC16(-2.1),TP53(+1.91),TUBA1C(+2.17),TUBB2A(+1.82),TUBB3(+1.89)
Cancer,Organismal Injury and Abnormalities,Reproductive System Disease	Female genital tract adenocarcinoma	3.13e-06			110	44	66	AASS(-1.7),ABCA1(-2.32),ACADSB(-2.32),ACTG1(+1.83),ADAM19(+2.1),ADD2(+1.71),ALPP(-3.5),AMOTL1(+2.64),ANK2(-1.82),ANKRD12(-2.23),ARAP3(+1.83),AXIN2(-1.79),BCL6(-4.16),BNC2(-2.16),C5orf38(-4.5),CACNA2D1(-2.09),CARD10(+2.19),CCDC144A(-2.08),CLU(-1.82),CLUH(+1.73),COL7A1(-1.97),DACT1(+6.3),DUSP5(+5.6),ENO2(-1.78),ETV4(+2.96),FAT1(-1.63),FBN2(-1.68),FEZ1(-2.63),FEZF1(-3.06),FGF2(-1.79),FGFR1(-1.68),FG…
Cellular Growth and Proliferation	Cytostasis of tumor cell lines	3.14e-06		-0.026	13	6	7	BCL6(-4.16),CAV1(+3.32),CCN1(+2.12),CLU(-1.82),ETS1(+3.69),FGFR1(-1.68),FGFR3(-2.06),JAG1(-1.67),LOC102724788/PRODH(-4.2),NQO1(+2.65),PRKG1(-2.11),SMAD7(+6.08),TP53(+1.91)
Cancer,Organismal Injury and Abnormalities,Renal and Urological Disease	Upper urinary tract transitional cell carcinoma	3.25e-06			8	4	4	FAT1(-1.63),FGFR1(-1.68),FGFR3(-2.06),IDO1(-2.1),TP53(+1.91),TUBA1C(+2.17),TUBB2A(+1.82),TUBB3(+1.89)
Cancer,Endocrine System Disorders,Organismal Injury and Abnormalities,Reproductive System Disease	Ovarian adenocarcinoma	3.27e-06			57	25	32	AASS(-1.7),ABCA1(-2.32),ACTG1(+1.83),ADAM19(+2.1),ADD2(+1.71),AMOTL1(+2.64),AXIN2(-1.79),CACNA2D1(-2.09),CLU(-1.82),CLUH(+1.73),COL7A1(-1.97),DUSP5(+5.6),ENO2(-1.78),FAT1(-1.63),FBN2(-1.68),FEZF1(-3.06),FGFR3(-2.06),FRAS1(-1.64),FSIP2(-1.79),GOLGB1(-1.77),GOT2(+1.89),HIST2H2AA3/HIST2H2AA4(+2.04),HK1(+1.74),HSPA2(-1.96),LAMA2(-2.22),LASP1(+2.02),LEFTY1(+14.56),LEFTY2(+9.65),LIMK1(+1.98),LRP2(-4.13…
Cancer,Neurological Disease,Organismal Injury and Abnormalities	Neuroblastoma	3.29e-06			12	7	5	FAT1(-1.63),FGFR1(-1.68),FGFR3(-2.06),LMO3(+2.61),MUC16(-2.1),MYBL2(+1.74),MYC(+1.96),TMPRSS2(-2.56),TP53(+1.91),TUBA1C(+2.17),TUBB2A(+1.82),TUBB3(+1.89)
Cancer,Neurological Disease,Organismal Injury and Abnormalities	Primitive neuroectodermal tumor	3.35e-06	Decreased	-2.152	17	10	7	FAT1(-1.63),FGFR1(-1.68),FGFR3(-2.06),GSR(+1.87),LMO3(+2.61),MUC16(-2.1),MYBL2(+1.74),MYC(+1.96),NANOG(+2.6),NPTX1(-6.38),NRP1(-2.63),TMPRSS2(-2.56),TP53(+1.91),TUBA1C(+2.17),TUBB2A(+1.82),TUBB3(+1.89),WNT3(+3.79)
Cardiovascular Disease,Hereditary Disorder,Organismal Injury and Abnormalities	Familial vascular disease	3.35e-06		-1.195	17	9	8	ABCA1(-2.32),ADRA2A(-4.49),BCL6(-4.16),CAV1(+3.32),COL1A1(-2.22),FBN2(-1.68),GRIN2D(+2.14),HIST2H2AA3/HIST2H2AA4(+2.04),JAG1(-1.67),LEFTY1(+14.56),LEFTY2(+9.65),LIMK1(+1.98),NRP1(-2.63),PDGFB(+6.43),PRKG1(-2.11),SMAD7(+6.08),SOX4(+1.96)
Cancer,Organismal Injury and Abnormalities	Development of adenocarcinoma	3.4e-06		-0.797	139	60	79	AASS(-1.7),ABCA1(-2.32),ACADSB(-2.32),ACOT7(+1.85),ACTG1(+1.83),ADAM19(+2.1),ADD2(+1.71),AGO1(+1.75),ALPP(-3.5),AMOTL1(+2.64),ANK2(-1.82),ANKRD12(-2.23),ARAP3(+1.83),AXIN2(-1.79),BCAR1(+1.85),BCL6(-4.16),BNC2(-2.16),C5orf38(-4.5),CACNA2D1(-2.09),CADM2(-1.85),CALD1(+1.94),CARD10(+2.19),CAV1(+3.32),CBR1(+2.26),CCDC144A(-2.08),CLU(-1.82),CLUH(+1.73),COL1A1(-2.22),COL7A1(-1.97),DACT1(+6.3),DUSP5(+5.6…
Cancer,Neurological Disease,Organismal Injury and Abnormalities	Cerebellar neoplasm	3.46e-06			14	9	5	FAT1(-1.63),FGFR1(-1.68),GSR(+1.87),LIMK1(+1.98),MUC16(-2.1),MYC(+1.96),NANOG(+2.6),NPTX1(-6.38),NRP1(-2.63),TP53(+1.91),TUBA1C(+2.17),TUBB2A(+1.82),TUBB3(+1.89),WNT3(+3.79)
Cardiovascular Disease,Cardiovascular System Development and Function,Cell Morphology,Organ Morphology,Organismal Development,Organismal Injury and Abnormalities,Skeletal and Muscular Disorders,Skeletal and Muscular System Development and Function,Tissue Morphology	Hypertrophy of cardiomyocytes	3.51e-06			12	8	4	CAV1(+3.32),DACT1(+6.3),DUSP5(+5.6),FGF2(-1.79),IER3(+2.46),NFATC4(-1.73),PRKG1(-2.11),RAPGEF3(+2.31),SHC1(+1.75),SMAD7(+6.08),TP53(+1.91),TRPC6(-3.05)
Cancer,Endocrine System Disorders,Gastrointestinal Disease,Organismal Injury and Abnormalities	Pancreatic carcinoma	3.56e-06			76	29	47	ACLY(+1.69),ACOXL(-3.02),ADRA2A(-4.49),AMOTL1(+2.64),ANK2(-1.82),ANKRD12(-2.23),ARAP3(+1.83),ATP11A(-1.64),AXIN2(-1.79),BOC(-2.55),CADM2(-1.85),CALD1(+1.94),CASC10(-2.86),CCN1(+2.12),CLUH(+1.73),CNTNAP3(-1.94),COL1A1(-2.22),COL7A1(-1.97),ESYT2(-1.81),ETS1(+3.69),ETV4(+2.96),ETV5(+3.56),FAT1(-1.63),FBN2(-1.68),FGFR1(-1.68),FILIP1(-3.2),FRAS1(-1.64),FREM2(-1.61),GDPD2(-2.24),GMPS(+1.73),GOLGB1(-1.7…
Cell Death and Survival	Cell death of carcinoma cell lines	3.57e-06		-0.406	22	15	7	CACNA2D2(-1.84),CAV1(+3.32),CLU(-1.82),FGF2(-1.79),FGFR1(-1.68),FGFR3(-2.06),HK1(+1.74),HMGA1(+1.93),IRX1(-3.58),JAG1(-1.67),KRT18(+2.1),MYC(+1.96),NQO1(+2.65),PEA15(+2.44),PHB(+1.85),PMEPA1(+2.32),SH2B3(+1.77),SPRY2(+2.09),THY1(+2.61),TP53(+1.91),TUBB3(+1.89),VDAC1(+1.82)
Cellular Development,Cellular Growth and Proliferation,Hair and Skin Development and Function	Proliferation of epithelial cell lines	3.6e-06		0.131	18	9	9	ALCAM(-2.27),CCN1(+2.12),CLU(-1.82),CUZD1(-10.45),ENC1(+3.1),FBN2(-1.68),FGF2(-1.79),FGFR1(-1.68),FGFR3(-2.06),FSCN1(+2.6),MFGE8(-1.92),MYC(+1.96),NANOG(+2.6),NTN1(-2.43),PA2G4(+1.72),TEAD4(+2.21),TP53(+1.91),VDAC1(+1.82)
Tissue Morphology	Quantity of cells	3.63e-06		0.384	69	35	34	ABCA1(-2.32),ADD2(+1.71),ALCAM(-2.27),ARF1(+1.82),ARHGAP1(+1.99),ARHGDIA(+1.98),BCAR1(+1.85),BCL6(-4.16),BOC(-2.55),CACNA2D1(-2.09),CACNA2D2(-1.84),CAV1(+3.32),CLU(-1.82),CNN2(+2.01),COL1A1(-2.22),CTSV(-2.86),CXCR5(-4.78),DLL1(-3.35),DUSP5(+5.6),DUSP6(+6.68),EIF4EBP2(+1.82),ERRFI1(+2.02),ETS1(+3.69),FBLIM1(+1.74),FGF2(-1.79),FGFR1(-1.68),FGFR3(-2.06),FST(-2.58),GADD45G(-2.71),HMGA1(+1.93),IDO1(-2…
Endocrine System Disorders,Gastrointestinal Disease,Organismal Injury and Abnormalities	Pancreatic duct disorder	3.72e-06			72	29	43	ACLY(+1.69),ACOXL(-3.02),ADRA2A(-4.49),AMOTL1(+2.64),ANK2(-1.82),ANKRD12(-2.23),ARAP3(+1.83),ATP11A(-1.64),BOC(-2.55),CADM2(-1.85),CALD1(+1.94),CASC10(-2.86),CLUH(+1.73),CNTNAP3(-1.94),COL1A1(-2.22),COL7A1(-1.97),ESYT2(-1.81),ETS1(+3.69),ETV4(+2.96),ETV5(+3.56),FAT1(-1.63),FBN2(-1.68),FGFR1(-1.68),FILIP1(-3.2),FRAS1(-1.64),FREM2(-1.61),GDPD2(-2.24),GMPS(+1.73),GOLGB1(-1.77),GPC6(+1.96),HAPLN3(-1.…
Cancer,Neurological Disease,Organismal Injury and Abnormalities	Central nervous system solid tumor	3.76e-06		-1.207	53	29	24	ADAM19(+2.1),ADRA2A(-4.49),ALCAM(-2.27),ANK2(-1.82),AXIN2(-1.79),BCAR1(+1.85),BCL6(-4.16),BOC(-2.55),CALD1(+1.94),CAV1(+3.32),CLU(-1.82),COL1A1(-2.22),CSRP1(+2.24),ENC1(+3.1),ETV4(+2.96),FAM129B(+2.0),FAT1(-1.63),FBLIM1(+1.74),FGF2(-1.79),FGFR1(-1.68),FGFR3(-2.06),GOLGA6A (includes others)(+2.72),GOT2(+1.89),GSR(+1.87),HIST2H2AA3/HIST2H2AA4(+2.04),HSPA2(-1.96),IGFBP5(-2.82),ITGB5(+2.14),JAG1(-1.6…
Developmental Disorder	Midline defect	3.89e-06		-1.538	18	10	8	ADRA2A(-4.49),CARD10(+2.19),DACT1(+6.3),DHRS3(-2.26),FGFR1(-1.68),GPC6(+1.96),JAG1(-1.67),LEFTY1(+14.56),LEFTY2(+9.65),LRP2(-4.13),MDFI(+2.25),MMP16(-1.84),NRP1(-2.63),SMAD7(+6.08),SOX4(+1.96),TEAD1(+1.93),TP53(+1.91),TPM1(-1.76)
Cancer,Hematological Disease,Immunological Disease,Organismal Injury and Abnormalities	Lymphoma	3.95e-06		-0.588	55	31	24	AASS(-1.7),ADAM19(+2.1),AMOTL1(+2.64),ARHGAP1(+1.99),BCL6(-4.16),BNC2(-2.16),BST2(-2.72),CALD1(+1.94),CAV1(+3.32),CCN1(+2.12),CLU(-1.82),COL1A1(-2.22),CORO2A(+2.3),CXCR5(-4.78),DUSP5(+5.6),EDEM2(-2.18),ETS1(+3.69),FAT1(-1.63),FBN2(-1.68),FGFR1(-1.68),FGFR3(-2.06),GADD45G(-2.71),GAS6(-2.09),GNB1(+1.71),GOT2(+1.89),GRIN2D(+2.14),GSR(+1.87),HMGA1(+1.93),HTR1D(-3.93),IDO1(-2.1),IER3(+2.46),LFNG(-1.94…
Neurological Disease,Organismal Injury and Abnormalities	Progressive encephalopathy	4e-06			39	22	17	ABCA1(-2.32),ACLY(+1.69),ACTB(+1.75),ACTN3(-2.11),ADGRL2(-1.77),ADRA2A(-4.49),CAV1(+3.32),CCN1(+2.12),CLU(-1.82),CLUH(+1.73),COL1A1(-2.22),CPT1A(+3.44),DLL1(-3.35),ENO2(-1.78),FGF2(-1.79),FGFR3(-2.06),GRIN2D(+2.14),GSR(+1.87),HMGA1(+1.93),MEGF10(-2.05),MFGE8(-1.92),MYC(+1.96),NFATC4(-1.73),NPTX1(-6.38),NQO1(+2.65),PDE4B(+4.1),PYCR2(+2.2),SOX4(+1.96),TAGLN(+2.28),THY1(+2.61),TIMP3(-1.96),TP53(+1.9…
Cancer,Organismal Injury and Abnormalities	Advanced malignant solid tumor	4.01e-06		-0.373	36	16	20	ABCA1(-2.32),AXIN2(-1.79),CALD1(+1.94),CAV1(+3.32),CCN1(+2.12),CLU(-1.82),DUSP6(+6.68),FBN2(-1.68),FEZF1(-3.06),FGF2(-1.79),FGFR1(-1.68),FGFR3(-2.06),FST(-2.58),GSR(+1.87),HIST2H2AA3/HIST2H2AA4(+2.04),HMGA1(+1.93),IDO1(-2.1),IGFBP5(-2.82),IRX1(-3.58),JAG1(-1.67),KRT18(+2.1),LGR4(-2.06),LIMK1(+1.98),LRP2(-4.13),MALAT1(-1.85),MUC16(-2.1),MYBL2(+1.74),MYC(+1.96),NQO1(+2.65),OLFML3(-2.06),PLPP1(-2.17…
Cancer,Organismal Injury and Abnormalities	Intraepithelial neoplasm	4.05e-06		-0.728	18	9	9	CLU(-1.82),COL7A1(-1.97),FGFR1(-1.68),FRAS1(-1.64),IER3(+2.46),LDHD(-2.69),LEFTY2(+9.65),MFGE8(-1.92),MUC16(-2.1),MYC(+1.96),SHC1(+1.75),SOCS1(+2.36),SOX4(+1.96),SPINK5(-2.11),SPRY1(+1.95),SPRY2(+2.09),TMPRSS2(-2.56),TP53(+1.91)
Cancer,Neurological Disease,Organismal Injury and Abnormalities	Anaplastic oligodendroglioma	4.16e-06			6	6	0	GSR(+1.87),LIMK1(+1.98),PDGFB(+6.43),TUBA1C(+2.17),TUBB2A(+1.82),TUBB3(+1.89)
Cancer,Organismal Injury and Abnormalities	Advanced extracranial solid tumor	4.22e-06		-0.373	31	13	18	ABCA1(-2.32),CAV1(+3.32),CCN1(+2.12),CLU(-1.82),DUSP6(+6.68),FBN2(-1.68),FEZF1(-3.06),FGF2(-1.79),FGFR1(-1.68),FGFR3(-2.06),FST(-2.58),HIST2H2AA3/HIST2H2AA4(+2.04),HMGA1(+1.93),IDO1(-2.1),IGFBP5(-2.82),IRX1(-3.58),JAG1(-1.67),KRT18(+2.1),LGR4(-2.06),LIMK1(+1.98),LRP2(-4.13),MALAT1(-1.85),MUC16(-2.1),MYC(+1.96),NQO1(+2.65),OLFML3(-2.06),PLPP1(-2.17),TP53(+1.91),TUBA1C(+2.17),TUBB2A(+1.82),TUBB3(+1…
Cancer,Endocrine System Disorders,Organismal Injury and Abnormalities,Reproductive System Disease	Ovarian carcinoma	4.22e-06			59	26	33	AASS(-1.7),ABCA1(-2.32),ACTG1(+1.83),ADAM19(+2.1),ADD2(+1.71),AMOTL1(+2.64),AXIN2(-1.79),CACNA2D1(-2.09),CLU(-1.82),CLUH(+1.73),COL7A1(-1.97),DLL1(-3.35),DUSP5(+5.6),ENO2(-1.78),FAT1(-1.63),FBN2(-1.68),FEZF1(-3.06),FGFR3(-2.06),FRAS1(-1.64),FSIP2(-1.79),GOLGB1(-1.77),GOT2(+1.89),HIST2H2AA3/HIST2H2AA4(+2.04),HK1(+1.74),HSPA2(-1.96),LAMA2(-2.22),LASP1(+2.02),LEFTY1(+14.56),LEFTY2(+9.65),LIMK1(+1.98…
Cellular Development,Nervous System Development and Function,Tissue Development	Differentiation of neurons	4.26e-06		0.523	24	11	13	BCL6(-4.16),CAV1(+3.32),DLL1(-3.35),EMX1(+2.97),ETV4(+2.96),ETV5(+3.56),FEZ1(-2.63),FEZF1(-3.06),FGF2(-1.79),FGFR1(-1.68),FGFR3(-2.06),FST(-2.58),HES3(-3.78),JAG1(-1.67),MYC(+1.96),SHC1(+1.75),SHC3(+3.05),SOX4(+1.96),SPINK5(-2.11),TP53(+1.91),TRPC6(-3.05),TUBB3(+1.89),WNT3(+3.79),ZIC3(-1.92)
Cancer,Organismal Injury and Abnormalities,Renal and Urological Disease	Bladder carcinoma	4.3e-06			46	18	28	ACTB(+1.75),ADAM19(+2.1),ANKRD12(-2.23),AXIN2(-1.79),CACNA2D1(-2.09),CACNA2D2(-1.84),CALD1(+1.94),CNTNAP3(-1.94),COL7A1(-1.97),DACT1(+6.3),EDEM2(-2.18),FAT1(-1.63),FBN2(-1.68),FEZ1(-2.63),FGFR1(-1.68),FGFR3(-2.06),FREM2(-1.61),GLTP(+2.46),GOLGB1(-1.77),GRIN2D(+2.14),HIST1H2BC(+2.37),IDO1(-2.1),LDHD(-2.69),LIMK1(+1.98),LRP2(-4.13),MALAT1(-1.85),MFGE8(-1.92),MUC16(-2.1),NFE2L3(+2.19),NRP2(-2.37),PA…
Hematological Disease,Immunological Disease	B-cell chronic lymphoproliferative disorder	4.38e-06			24	13	11	ADD2(+1.71),ANK2(-1.82),BCL6(-4.16),CDC42EP2(+2.15),COL1A1(-2.22),COL7A1(-1.97),ENC1(+3.1),FAM129B(+2.0),FGF2(-1.79),FGFR1(-1.68),GNB1(+1.71),GNPTAB(-1.93),LRP2(-4.13),LYPLA2(+1.85),MEGF10(-2.05),MYB(-3.96),MYC(+1.96),NEDD9(+2.29),NRP1(-2.63),PALD1(+2.07),SEC24D(+1.75),SHC1(+1.75),TP53(+1.91),ZYX(+1.73)
Tissue Development	Growth of epithelial tissue	4.59e-06		0.375	34	16	18	BCAR1(+1.85),CAV1(+3.32),CCN1(+2.12),CLU(-1.82),CNMD(-1.76),COL1A1(-2.22),CTSV(-2.86),ETV5(+3.56),FGF2(-1.79),FGFR1(-1.68),FGFR3(-2.06),FST(-2.58),GADD45G(-2.71),GAS6(-2.09),LGR4(-2.06),MFGE8(-1.92),MYB(-3.96),MYC(+1.96),NANOG(+2.6),NRP1(-2.63),NRP2(-2.37),NTN1(-2.43),ODC1(+2.47),PDGFB(+6.43),PPP1R16B(+2.62),SMAD7(+6.08),SOCS1(+2.36),SOX4(+1.96),SPRY4(+3.98),TEAD4(+2.21),THBS4(-2.06),THY1(+2.61),…
Cancer,Hematological Disease,Immunological Disease,Organismal Injury and Abnormalities	Chronic form of lymphocytic leukemia	4.64e-06			24	13	11	ADD2(+1.71),ANK2(-1.82),BCL6(-4.16),CDC42EP2(+2.15),COL1A1(-2.22),COL7A1(-1.97),ENC1(+3.1),FAM129B(+2.0),FGF2(-1.79),FGFR1(-1.68),GNB1(+1.71),GNPTAB(-1.93),LRP2(-4.13),LYPLA2(+1.85),MEGF10(-2.05),MYB(-3.96),MYC(+1.96),NEDD9(+2.29),NRP1(-2.63),PALD1(+2.07),SEC24D(+1.75),SHC1(+1.75),TP53(+1.91),ZYX(+1.73)
Respiratory System Development and Function	Morphology of respiratory system	4.68e-06			20	9	11	ABCA1(-2.32),ADAM19(+2.1),CAV1(+3.32),ECEL1(-2.33),ERRFI1(+2.02),FEZF1(-3.06),FGFR3(-2.06),FST(-2.58),GPC6(+1.96),KMT5C(-1.8),LEFTY1(+14.56),LFNG(-1.94),LRP2(-4.13),MMP16(-1.84),PDGFB(+6.43),SOX4(+1.96),SPRY2(+2.09),SPRY4(+3.98),TIMP3(-1.96),ZIC3(-1.92)
Cardiovascular System Development and Function	Neovascularization of organ	4.74e-06		-1.759	11	4	7	CAV1(+3.32),CCN1(+2.12),FGF2(-1.79),FGFR1(-1.68),MFGE8(-1.92),NRP1(-2.63),NTN1(-2.43),PDGFB(+6.43),RORA(-1.9),TP53(+1.91),VLDLR(-1.74)
Cancer,Endocrine System Disorders,Organismal Injury and Abnormalities,Reproductive System Disease	Serous ovarian adenocarcinoma	4.78e-06			16	7	9	AXIN2(-1.79),CLU(-1.82),FGFR3(-2.06),HIST2H2AA3/HIST2H2AA4(+2.04),LRP2(-4.13),MALAT1(-1.85),MUC16(-2.1),NFE2L3(+2.19),PLPP1(-2.17),SH2B3(+1.77),TIMP3(-1.96),TP53(+1.91),TUBA1C(+2.17),TUBB2A(+1.82),TUBB3(+1.89),USP9X(-1.95)
Cancer,Organismal Injury and Abnormalities,Renal and Urological Disease	Renal tumor	4.84e-06			50	25	25	ACOT7(+1.85),ACTB(+1.75),ADAM19(+2.1),ANK2(-1.82),ARAP3(+1.83),AXIN2(-1.79),BCAR1(+1.85),CADM2(-1.85),CAV1(+3.32),CLU(-1.82),DUSP6(+6.68),FAT1(-1.63),FBN2(-1.68),FEZ1(-2.63),FGF2(-1.79),FGFR1(-1.68),FGFR3(-2.06),FILIP1(-3.2),GAS6(-2.09),GFOD1(+2.25),GNB1(+1.71),GOLGA6A (includes others)(+2.72),GRIN2D(+2.14),IDO1(-2.1),IFFO2(+2.4),IGFBP5(-2.82),LAMA2(-2.22),LMO3(+2.61),LRP2(-4.13),MALAT1(-1.85),MD…
Cancer,Neurological Disease,Organismal Injury and Abnormalities	Central nervous system cancer	5.05e-06			47	24	23	ALCAM(-2.27),ANK2(-1.82),AXIN2(-1.79),BCAR1(+1.85),BCL6(-4.16),BOC(-2.55),CAV1(+3.32),CLU(-1.82),COL1A1(-2.22),CSRP1(+2.24),ENC1(+3.1),FAT1(-1.63),FGF2(-1.79),FGFR1(-1.68),FGFR3(-2.06),GOLGA6A (includes others)(+2.72),GOT2(+1.89),GSR(+1.87),HIST2H2AA3/HIST2H2AA4(+2.04),HSPA2(-1.96),IGFBP5(-2.82),ITGB5(+2.14),JAG1(-1.67),LIMK1(+1.98),LRP2(-4.13),MUC16(-2.1),MYC(+1.96),NANOG(+2.6),NFE2L3(+2.19),NPT…
Cardiovascular System Development and Function,Cell Morphology,Organ Morphology,Organismal Development,Skeletal and Muscular System Development and Function,Tissue Morphology	Morphology of cardiomyocytes	5.21e-06			16	10	6	BCAR1(+1.85),CAV1(+3.32),CLU(-1.82),CTSV(-2.86),DACT1(+6.3),DUSP5(+5.6),FGF2(-1.79),IER3(+2.46),MYC(+1.96),NFATC4(-1.73),PRKG1(-2.11),RAPGEF3(+2.31),SHC1(+1.75),SMAD7(+6.08),TP53(+1.91),TRPC6(-3.05)
Cellular Development,Cellular Growth and Proliferation,Embryonic Development	Proliferation of embryonic cell lines	5.29e-06		-0.016	18	13	5	BCAR1(+1.85),CAV1(+3.32),ENC1(+3.1),FBN2(-1.68),FGF2(-1.79),FGFR3(-2.06),KMT5C(-1.8),MYC(+1.96),NANOG(+2.6),NTN1(-2.43),ODC1(+2.47),PA2G4(+1.72),PDGFB(+6.43),SOCS1(+2.36),TEAD4(+2.21),TP53(+1.91),TSN(+2.03),VDAC1(+1.82)
Cancer	Cell transformation	5.34e-06		-1.193	24	15	9	BCAR1(+1.85),BCL6(-4.16),CAV1(+3.32),CCN1(+2.12),CLU(-1.82),COL1A1(-2.22),EIF4EBP2(+1.82),ERRFI1(+2.02),ETS1(+3.69),FGF2(-1.79),FGFR1(-1.68),FGFR3(-2.06),HMGA1(+1.93),JAG1(-1.67),MALAT1(-1.85),MYB(-3.96),MYC(+1.96),ODC1(+2.47),PDGFB(+6.43),SH3GL1(+1.74),SHC1(+1.75),SMAD7(+6.08),SOCS1(+2.36),TP53(+1.91)
Cancer,Neurological Disease,Organismal Injury and Abnormalities,Tumor Morphology	Progression of oligodendroglioma	5.4e-06			5	5	0	GSR(+1.87),PDGFB(+6.43),TUBA1C(+2.17),TUBB2A(+1.82),TUBB3(+1.89)
Cancer,Hematological Disease,Immunological Disease,Organismal Injury and Abnormalities	Mature T-cell neoplasm	5.4e-06			25	15	10	ADAM19(+2.1),AMOTL1(+2.64),BCL6(-4.16),CALD1(+1.94),CCN1(+2.12),CLU(-1.82),COL1A1(-2.22),DUSP5(+5.6),FGFR3(-2.06),GAS6(-2.09),GSR(+1.87),IDO1(-2.1),MYC(+1.96),ODC1(+2.47),PDGFB(+6.43),RASSF4(-1.98),SOCS1(+2.36),THY1(+2.61),TIMP3(-1.96),TP53(+1.91),TPM1(-1.76),TUBA1C(+2.17),TUBB2A(+1.82),TUBB3(+1.89),USP9X(-1.95)
Cancer,Organismal Injury and Abnormalities,Renal and Urological Disease	Renal cancer	5.46e-06			49	24	25	ACOT7(+1.85),ACTB(+1.75),ADAM19(+2.1),ANK2(-1.82),ARAP3(+1.83),AXIN2(-1.79),BCAR1(+1.85),CADM2(-1.85),CAV1(+3.32),CLU(-1.82),DUSP6(+6.68),FAT1(-1.63),FBN2(-1.68),FEZ1(-2.63),FGF2(-1.79),FGFR1(-1.68),FGFR3(-2.06),FILIP1(-3.2),GAS6(-2.09),GFOD1(+2.25),GNB1(+1.71),GOLGA6A (includes others)(+2.72),GRIN2D(+2.14),IDO1(-2.1),IFFO2(+2.4),IGFBP5(-2.82),LAMA2(-2.22),LMO3(+2.61),LRP2(-4.13),MALAT1(-1.85),MD…
Cellular Assembly and Organization	Development of cytoplasm	5.53e-06		0.935	27	20	7	ACTB(+1.75),ARF1(+1.82),BCAR1(+1.85),CALD1(+1.94),CAV1(+3.32),CDC42EP2(+2.15),FBLIM1(+1.74),FEZ1(-2.63),FGF2(-1.79),GNB1(+1.71),ITGB5(+2.14),JAG1(-1.67),LIMK1(+1.98),MYC(+1.96),NIN(-1.68),NTN1(-2.43),PDGFB(+6.43),PHLDB2(+2.22),PXN(+1.83),RAPGEF3(+2.31),RND3(+2.13),SPRY2(+2.09),TEAD4(+2.21),THY1(+2.61),TPM1(-1.76),TRPC6(-3.05),ZYX(+1.73)
Cancer,Connective Tissue Disorders,Organismal Injury and Abnormalities	Osteosarcoma	5.67e-06			16	7	9	CAV1(+3.32),CNN2(+2.01),FBN2(-1.68),FEZ1(-2.63),FGF2(-1.79),FGFR1(-1.68),FGFR3(-2.06),IGFBP5(-2.82),NRP1(-2.63),SYNDIG1(-2.35),TAGLN(+2.28),THBS4(-2.06),TP53(+1.91),TUBA1C(+2.17),TUBB2A(+1.82),TUBB3(+1.89)
Cancer,Organismal Injury and Abnormalities	Fibrous tissue tumor	5.84e-06			13	6	7	AXIN2(-1.79),COL1A1(-2.22),COL7A1(-1.97),FGF2(-1.79),FGFR1(-1.68),FGFR3(-2.06),MYC(+1.96),NRP1(-2.63),PDGFB(+6.43),TP53(+1.91),TUBA1C(+2.17),TUBB2A(+1.82),TUBB3(+1.89)
Cancer,Organismal Injury and Abnormalities,Reproductive System Disease	Uterine tumor	5.89e-06			105	42	63	AASS(-1.7),ACADSB(-2.32),ADAM19(+2.1),ADRA2A(-4.49),ALPP(-3.5),ALS2CL(-1.89),ANK2(-1.82),ANKRD12(-2.23),ARAP3(+1.83),AXIN2(-1.79),BCL6(-4.16),BNC2(-2.16),C5orf38(-4.5),CARD10(+2.19),CAV1(+3.32),CCDC144A(-2.08),CCN1(+2.12),CLU(-1.82),CLUH(+1.73),CTSV(-2.86),DACT1(+6.3),ERRFI1(+2.02),ETV4(+2.96),ETV5(+3.56),FAT1(-1.63),FBN2(-1.68),FEZ1(-2.63),FGF2(-1.79),FGFR1(-1.68),FGFR3(-2.06),FILIP1(-3.2),FREM2…
Cellular Development	Differentiation of nervous system	6.11e-06		0.759	27	12	15	BCL6(-4.16),CAV1(+3.32),DLL1(-3.35),EMX1(+2.97),ETV4(+2.96),ETV5(+3.56),FEZ1(-2.63),FEZF1(-3.06),FGF2(-1.79),FGFR1(-1.68),FGFR3(-2.06),FST(-2.58),HES3(-3.78),JAG1(-1.67),MMP24(-2.19),MYC(+1.96),NFATC4(-1.73),RAPGEF3(+2.31),SHC1(+1.75),SHC3(+3.05),SOX4(+1.96),SPINK5(-2.11),TP53(+1.91),TRPC6(-3.05),TUBB3(+1.89),WNT3(+3.79),ZIC3(-1.92)
Cellular Development,Connective Tissue Development and Function,Tissue Development	Differentiation of bone cells	6.23e-06		1.108	22	8	14	AXIN2(-1.79),BCL6(-4.16),CCN1(+2.12),CLIC1(+2.0),FBLIM1(+1.74),FBN2(-1.68),FGF2(-1.79),FGFR1(-1.68),FGFR3(-2.06),GDPD2(-2.24),IGFBP5(-2.82),JAG1(-1.67),LGR4(-2.06),MYC(+1.96),NRP1(-2.63),PLCL2(-2.89),RAPGEF3(+2.31),SMAD7(+6.08),SOCS1(+2.36),STC1(-2.26),TMEM64(-2.5),TP53(+1.91)
Cancer,Dermatological Diseases and Conditions,Endocrine System Disorders,Organismal Injury and Abnormalities	Merkel-cell carcinoma	6.26e-06			7	5	2	CLIC1(+2.0),ENO2(-1.78),FAT1(-1.63),TP53(+1.91),TUBA1C(+2.17),TUBB2A(+1.82),TUBB3(+1.89)
Cardiovascular Disease,Organismal Injury and Abnormalities	Peripheral vascular disease	6.34e-06		0.849	25	12	13	ABCA1(-2.32),ADRA2A(-4.49),BCL6(-4.16),CACNA2D1(-2.09),CLU(-1.82),COL1A1(-2.22),FBN2(-1.68),GRIN2D(+2.14),HIST2H2AA3/HIST2H2AA4(+2.04),IGFBP5(-2.82),IL17RD(+3.6),LEFTY2(+9.65),MALAT1(-1.85),NEDD9(+2.29),NRP1(-2.63),P3H2(-2.68),PDE4B(+4.1),SCNN1G(-6.97),STK24(+1.76),THY1(+2.61),TIMP3(-1.96),TP53(+1.91),TUBA1C(+2.17),TUBB2A(+1.82),TUBB3(+1.89)
Cellular Movement	Cell movement of breast cancer cell lines	6.36e-06	Increased	2.131	21	16	5	ABCA1(-2.32),ARF1(+1.82),BCAR1(+1.85),CAV1(+3.32),DUSP5(+5.6),DUSP6(+6.68),ETS1(+3.69),FBLIM1(+1.74),FGF2(-1.79),ITGB5(+2.14),LASP1(+2.02),LIMK1(+1.98),MYC(+1.96),NFATC4(-1.73),NRP1(-2.63),PXN(+1.83),SHC1(+1.75),STK24(+1.76),TP53(+1.91),TUBA1C(+2.17),USP9X(-1.95)
Cancer,Organismal Injury and Abnormalities	Glandular intraepithelial neoplasm	6.41e-06		-0.728	17	8	9	CLU(-1.82),COL7A1(-1.97),FGFR1(-1.68),FRAS1(-1.64),IER3(+2.46),LDHD(-2.69),LEFTY2(+9.65),MFGE8(-1.92),MUC16(-2.1),MYC(+1.96),SOCS1(+2.36),SOX4(+1.96),SPINK5(-2.11),SPRY1(+1.95),SPRY2(+2.09),TMPRSS2(-2.56),TP53(+1.91)
Respiratory System Development and Function	Morphology of respiratory tract	6.44e-06			15	6	9	ABCA1(-2.32),CAV1(+3.32),ERRFI1(+2.02),FEZF1(-3.06),FGFR3(-2.06),FST(-2.58),GPC6(+1.96),KMT5C(-1.8),LEFTY1(+14.56),LFNG(-1.94),LRP2(-4.13),SPRY2(+2.09),SPRY4(+3.98),TIMP3(-1.96),ZIC3(-1.92)
Cancer,Endocrine System Disorders,Gastrointestinal Disease,Organismal Injury and Abnormalities	Pancreatic ductal adenocarcinoma	6.61e-06			71	28	43	ACLY(+1.69),ACOXL(-3.02),ADRA2A(-4.49),AMOTL1(+2.64),ANK2(-1.82),ANKRD12(-2.23),ARAP3(+1.83),ATP11A(-1.64),BOC(-2.55),CADM2(-1.85),CALD1(+1.94),CASC10(-2.86),CLUH(+1.73),CNTNAP3(-1.94),COL1A1(-2.22),COL7A1(-1.97),ESYT2(-1.81),ETS1(+3.69),ETV4(+2.96),ETV5(+3.56),FAT1(-1.63),FBN2(-1.68),FGFR1(-1.68),FILIP1(-3.2),FRAS1(-1.64),FREM2(-1.61),GDPD2(-2.24),GMPS(+1.73),GOLGB1(-1.77),GPC6(+1.96),HAPLN3(-1.…
Cancer,Organismal Injury and Abnormalities	Metastasis of tumor cell lines	6.61e-06		-0.709	18	8	10	ABCA1(-2.32),ALCAM(-2.27),AXIN2(-1.79),BCAR1(+1.85),CAV1(+3.32),CCN1(+2.12),FGFR3(-2.06),FSCN1(+2.6),IRX1(-3.58),LGR4(-2.06),MALAT1(-1.85),MYB(-3.96),NEDD9(+2.29),NTN1(-2.43),SMOC2(-3.75),TBC1D16(+1.82),THY1(+2.61),TP53(+1.91)
Developmental Disorder	Growth Failure	6.62e-06		0.35	30	14	16	ABCA1(-2.32),ADRA2A(-4.49),ALPG(-5.8),ARHGAP1(+1.99),BCAR1(+1.85),BCL6(-4.16),CACNA2D2(-1.84),CTSV(-2.86),DHRS3(-2.26),ETS1(+3.69),FGFR1(-1.68),FGFR3(-2.06),FST(-2.58),GARS(+1.94),GNPTAB(-1.93),LAMA2(-2.22),LGR4(-2.06),MDFI(+2.25),MMP16(-1.84),MYC(+1.96),NFATC4(-1.73),PDGFB(+6.43),SEPHS1(+2.0),SH3GL1(+1.74),SOCS1(+2.36),SPRY4(+3.98),TEAD1(+1.93),TP53(+1.91),VDAC1(+1.82),ZIC3(-1.92)
Cancer,Organismal Injury and Abnormalities,Reproductive System Disease	Invasive breast cancer	7.04e-06			19	13	6	CALD1(+1.94),CCN1(+2.12),DACT1(+6.3),FEZ1(-2.63),FGFR1(-1.68),GRIN2D(+2.14),IER3(+2.46),MYBL2(+1.74),MYC(+1.96),NIN(-1.68),NRP2(-2.37),PEA15(+2.44),TAGLN(+2.28),TMEM158(-2.73),TP53(+1.91),TPM1(-1.76),TUBA1C(+2.17),TUBB2A(+1.82),TUBB3(+1.89)
Cancer,Organismal Injury and Abnormalities,Renal and Urological Disease	Recurrent bladder cancer	7.12e-06			5	3	2	FGFR3(-2.06),IDO1(-2.1),TUBA1C(+2.17),TUBB2A(+1.82),TUBB3(+1.89)
Cardiovascular System Development and Function,Embryonic Development,Organismal Development,Tissue Development	Vascularization of extraembryonic tissue	7.12e-06		-1.342	5	0	5	FGF2(-1.79),FGFR1(-1.68),GAS6(-2.09),NRP1(-2.63),NRP2(-2.37)
Cancer,Endocrine System Disorders,Gastrointestinal Disease,Organismal Injury and Abnormalities	Pancreatic adenocarcinoma	7.25e-06			72	29	43	ACLY(+1.69),ACOXL(-3.02),ADRA2A(-4.49),AMOTL1(+2.64),ANK2(-1.82),ANKRD12(-2.23),ARAP3(+1.83),ATP11A(-1.64),BOC(-2.55),CADM2(-1.85),CALD1(+1.94),CASC10(-2.86),CCN1(+2.12),CLUH(+1.73),CNTNAP3(-1.94),COL1A1(-2.22),COL7A1(-1.97),ESYT2(-1.81),ETS1(+3.69),ETV4(+2.96),ETV5(+3.56),FAT1(-1.63),FBN2(-1.68),FGFR1(-1.68),FILIP1(-3.2),FRAS1(-1.64),FREM2(-1.61),GDPD2(-2.24),GMPS(+1.73),GOLGB1(-1.77),GPC6(+1.96…
Cancer,Gastrointestinal Disease,Organismal Injury and Abnormalities	Colorectal adenocarcinoma	7.43e-06			127	60	67	AASS(-1.7),ACLY(+1.69),ACTG1(+1.83),ADAM19(+2.1),ADD2(+1.71),AMOTL1(+2.64),ANK2(-1.82),ARAP3(+1.83),ARHGAP1(+1.99),ARHGDIA(+1.98),ATP11A(-1.64),AXIN2(-1.79),BCAR1(+1.85),BCL6(-4.16),BNC2(-2.16),BOC(-2.55),CA11(-2.06),CACNA2D1(-2.09),CADM2(-1.85),CALD1(+1.94),CARD10(+2.19),CAV1(+3.32),CLU(-1.82),CLUH(+1.73),CNTNAP3(-1.94),COL7A1(-1.97),CPT1A(+3.44),CRB2(-2.34),CUZD1(-10.45),DGCR6(-2.55),DLL1(-3.35…
Hematological System Development and Function,Hematopoiesis	Development of hematopoietic system	7.67e-06	Decreased	-2.764	21	12	9	ABCA1(-2.32),AGO1(+1.75),BCL6(-4.16),CAV1(+3.32),DLL1(-3.35),ETS1(+3.69),FGF2(-1.79),FST(-2.58),HIST1H3D(+2.52),HIST1H3J(+2.36),HIST1H4H(+3.04),HIST2H3A(+2.35),HMGA1(+1.93),JAG1(-1.67),LFNG(-1.94),MYB(-3.96),RORA(-1.9),SH2B3(+1.77),SHC1(+1.75),SOCS1(+2.36),TP53(+1.91)
Cellular Growth and Proliferation	Cytostasis of bone cancer cell lines	7.69e-06		-1	4	2	2	BCL6(-4.16),ETS1(+3.69),FGFR3(-2.06),TP53(+1.91)
Cancer,Hematological Disease,Immunological Disease,Organismal Injury and Abnormalities	T-cell non-Hodgkin lymphoma	7.83e-06		-0.175	25	16	9	ADAM19(+2.1),AMOTL1(+2.64),BCL6(-4.16),CALD1(+1.94),CCN1(+2.12),CLU(-1.82),COL1A1(-2.22),DUSP5(+5.6),FGFR3(-2.06),GAS6(-2.09),GSR(+1.87),IDO1(-2.1),IER3(+2.46),MYC(+1.96),ODC1(+2.47),PDGFB(+6.43),RASSF4(-1.98),SOCS1(+2.36),THY1(+2.61),TIMP3(-1.96),TP53(+1.91),TPM1(-1.76),TUBA1C(+2.17),TUBB2A(+1.82),TUBB3(+1.89)
Organismal Development	Morphology of head	7.88e-06			44	14	30	ADGRV1(-1.75),ADRA2A(-4.49),AXIN2(-1.79),BOC(-2.55),CACNA2D2(-1.84),CAV1(+3.32),COL1A1(-2.22),CTSV(-2.86),DHRS3(-2.26),DLL1(-3.35),EIF4EBP2(+1.82),EMX1(+2.97),FEZF1(-3.06),FGF2(-1.79),FGFR1(-1.68),FGFR3(-2.06),FSCN1(+2.6),FST(-2.58),GNPTAB(-1.93),GPC6(+1.96),GRIN2D(+2.14),JAG1(-1.67),LAMA2(-2.22),LIMK1(+1.98),LRP2(-4.13),MFGE8(-1.92),MMP16(-1.84),MYB(-3.96),NFATC4(-1.73),NTN1(-2.43),PDGFB(+6.43),…
Organismal Injury and Abnormalities	Visceromegaly	7.92e-06			36	21	15	ABCA1(-2.32),ADD2(+1.71),ADRA2A(-4.49),ANK2(-1.82),CACNA2D1(-2.09),CAV1(+3.32),CPT1A(+3.44),CTSV(-2.86),DACT1(+6.3),DUSP5(+5.6),ETS1(+3.69),FGF2(-1.79),FGFR1(-1.68),IER3(+2.46),KRT18(+2.1),LASP1(+2.02),LYPLA2(+1.85),MFGE8(-1.92),MYC(+1.96),MYO1E(-1.84),NEBL(-1.95),NFATC4(-1.73),NQO1(+2.65),ODC1(+2.47),PDGFB(+6.43),PRKG1(-2.11),RAPGEF3(+2.31),SH2B3(+1.77),SHC1(+1.75),SMAD7(+6.08),SOCS1(+2.36),TIMP…
Cancer,Neurological Disease,Organismal Injury and Abnormalities	Medulloblastoma	8.05e-06			13	8	5	FAT1(-1.63),FGFR1(-1.68),GSR(+1.87),MUC16(-2.1),MYC(+1.96),NANOG(+2.6),NPTX1(-6.38),NRP1(-2.63),TP53(+1.91),TUBA1C(+2.17),TUBB2A(+1.82),TUBB3(+1.89),WNT3(+3.79)
Cellular Growth and Proliferation	Arrest in proliferation of cells	8.06e-06			15	9	6	ALCAM(-2.27),ARF1(+1.82),BCL6(-4.16),CAV1(+3.32),DUSP5(+5.6),DUSP6(+6.68),FGFR3(-2.06),IDO1(-2.1),MYB(-3.96),MYBL2(+1.74),MYC(+1.96),NRP1(-2.63),SMAD7(+6.08),SOCS1(+2.36),TP53(+1.91)
Cancer,Hematological Disease,Immunological Disease,Organismal Injury and Abnormalities	Acute lymphoblastic leukemia	8.08e-06			19	13	6	ACTG1(+1.83),ATP11A(-1.64),BCL6(-4.16),FGFR1(-1.68),GADD45G(-2.71),GNB1(+1.71),MYB(-3.96),MYC(+1.96),NQO1(+2.65),NRP1(-2.63),PDE4B(+4.1),RND3(+2.13),SH2B3(+1.77),STK24(+1.76),STOX2(+2.58),TP53(+1.91),TUBA1C(+2.17),TUBB2A(+1.82),TUBB3(+1.89)
Cancer,Neurological Disease,Organismal Injury and Abnormalities	High grade glioma	8.12e-06			39	18	21	ALCAM(-2.27),ANK2(-1.82),AXIN2(-1.79),BOC(-2.55),CAV1(+3.32),CLU(-1.82),COL1A1(-2.22),CSRP1(+2.24),ENC1(+3.1),FAT1(-1.63),FGF2(-1.79),FGFR1(-1.68),FGFR3(-2.06),GOLGA6A (includes others)(+2.72),GSR(+1.87),HIST2H2AA3/HIST2H2AA4(+2.04),HSPA2(-1.96),IGFBP5(-2.82),ITGB5(+2.14),JAG1(-1.67),LIMK1(+1.98),LRP2(-4.13),MUC16(-2.1),MYC(+1.96),NFE2L3(+2.19),NPTX1(-6.38),NRP2(-2.37),ODC1(+2.47),PA2G4(+1.72),PD…
Cancer,Neurological Disease,Organismal Injury and Abnormalities	Neurogenic tumor	8.12e-06			11	5	6	ADRA2A(-4.49),FAT1(-1.63),FGFR1(-1.68),FGFR3(-2.06),MUC16(-2.1),MYC(+1.96),TMPRSS2(-2.56),TP53(+1.91),TUBA1C(+2.17),TUBB2A(+1.82),TUBB3(+1.89)
Cardiovascular System Development and Function,Cell Morphology,Cellular Development,Organismal Development,Tissue Development	Tubulation of endothelial cells	8.12e-06		-0.67	11	5	6	ALCAM(-2.27),CAV1(+3.32),CCN1(+2.12),COL1A1(-2.22),FGF2(-1.79),GAS6(-2.09),NRP1(-2.63),PDGFB(+6.43),TEAD4(+2.21),THY1(+2.61),TIMP3(-1.96)
Cancer,Immunological Disease,Organismal Injury and Abnormalities	Lymph node cancer	8.12e-06			11	7	4	BCL6(-4.16),FAT1(-1.63),FSCN1(+2.6),LGR4(-2.06),NTN1(-2.43),SOCS1(+2.36),TBC1D16(+1.82),TP53(+1.91),TUBA1C(+2.17),TUBB2A(+1.82),TUBB3(+1.89)
Cardiovascular System Development and Function,Cellular Development,Cellular Function and Maintenance,Cellular Growth and Proliferation,Organismal Development,Tissue Development	Proliferation of endothelial cells	8.23e-06		-0.037	20	9	11	CAV1(+3.32),CNMD(-1.76),COL1A1(-2.22),FGF2(-1.79),FGFR1(-1.68),FGFR3(-2.06),GAS6(-2.09),MYC(+1.96),NANOG(+2.6),NRP1(-2.63),NRP2(-2.37),NTN1(-2.43),PDGFB(+6.43),PPP1R16B(+2.62),SPRY4(+3.98),TEAD4(+2.21),THBS4(-2.06),THY1(+2.61),TP53(+1.91),VLDLR(-1.74)
Cancer,Gastrointestinal Disease,Organismal Injury and Abnormalities	Colon adenocarcinoma	8.39e-06			123	59	64	ACLY(+1.69),ACTG1(+1.83),ADAM19(+2.1),ADD2(+1.71),AMOTL1(+2.64),ANK2(-1.82),ARAP3(+1.83),ARHGAP1(+1.99),ARHGDIA(+1.98),ATP11A(-1.64),AXIN2(-1.79),BCAR1(+1.85),BCL6(-4.16),BNC2(-2.16),BOC(-2.55),CA11(-2.06),CACNA2D1(-2.09),CADM2(-1.85),CALD1(+1.94),CARD10(+2.19),CAV1(+3.32),CLU(-1.82),CLUH(+1.73),CNTNAP3(-1.94),COL7A1(-1.97),CPT1A(+3.44),CRB2(-2.34),CUZD1(-10.45),DGCR6(-2.55),DLL1(-3.35),DUSP5(+5.…
Hereditary Disorder,Neurological Disease,Organismal Injury and Abnormalities	Familial encephalopathy	8.44e-06			49	23	26	ABCA1(-2.32),ACTB(+1.75),ACTN3(-2.11),ADGRV1(-1.75),ADRA2A(-4.49),ARF1(+1.82),BCL6(-4.16),CA11(-2.06),CACNA2D2(-1.84),CAV1(+3.32),CLU(-1.82),CRB2(-2.34),DLL1(-3.35),DUSP5(+5.6),DUSP6(+6.68),ENO2(-1.78),ETV4(+2.96),ETV5(+3.56),FEZF1(-3.06),FGF2(-1.79),FGFR1(-1.68),GNB1(+1.71),GRIN2D(+2.14),HIST2H2AA3/HIST2H2AA4(+2.04),HTR1D(-3.93),IDO1(-2.1),IER3(+2.46),IGFBP5(-2.82),IL17RD(+3.6),LIMK1(+1.98),LRP2…
Cancer,Organismal Injury and Abnormalities,Renal and Urological Disease	Metastatic urothelial bladder carcinoma	8.74e-06			6	3	3	FGFR1(-1.68),FGFR3(-2.06),IDO1(-2.1),TUBA1C(+2.17),TUBB2A(+1.82),TUBB3(+1.89)
Cancer,Organismal Injury and Abnormalities,Renal and Urological Disease	Urethral urothelial carcinoma	8.74e-06			6	3	3	FGFR1(-1.68),FGFR3(-2.06),IDO1(-2.1),TUBA1C(+2.17),TUBB2A(+1.82),TUBB3(+1.89)
Connective Tissue Disorders,Developmental Disorder,Gastrointestinal Disease,Neurological Disease,Organismal Development,Organismal Injury and Abnormalities,Skeletal and Muscular Disorders	Holoprosencephaly	8.74e-06			6	2	4	BOC(-2.55),DLL1(-3.35),FGFR1(-1.68),LRP2(-4.13),SPRY2(+2.09),SPRY4(+3.98)
Cardiovascular System Development and Function,Tissue Development	Neovascularization of tissue	8.74e-06		-0.946	6	2	4	CCN1(+2.12),FGF2(-1.79),IGFBP5(-2.82),NRP1(-2.63),NTN1(-2.43),TP53(+1.91)
Cancer,Organismal Injury and Abnormalities,Renal and Urological Disease	Metastatic upper urinary tract transitional cell carcinoma	8.74e-06			6	3	3	FGFR1(-1.68),FGFR3(-2.06),IDO1(-2.1),TUBA1C(+2.17),TUBB2A(+1.82),TUBB3(+1.89)
Cancer,Organismal Injury and Abnormalities,Renal and Urological Disease	Renal pelvis urothelial cancer	8.74e-06			6	3	3	FGFR1(-1.68),FGFR3(-2.06),IDO1(-2.1),TUBA1C(+2.17),TUBB2A(+1.82),TUBB3(+1.89)
Cancer,Organismal Injury and Abnormalities,Renal and Urological Disease	Ureteral transitional cell carcinoma	8.74e-06			6	3	3	FGFR1(-1.68),FGFR3(-2.06),IDO1(-2.1),TUBA1C(+2.17),TUBB2A(+1.82),TUBB3(+1.89)
Cellular Development,Cellular Growth and Proliferation	Proliferation of prostate cancer cell lines	8.78e-06		-0.022	20	14	6	ALCAM(-2.27),CAV1(+3.32),CCN1(+2.12),CLU(-1.82),ETS1(+3.69),FGF2(-1.79),FSCN1(+2.6),FST(-2.58),GADD45G(-2.71),HK1(+1.74),IGFBP5(-2.82),LIMK1(+1.98),MYC(+1.96),PA2G4(+1.72),PHB(+1.85),PMEPA1(+2.32),PXN(+1.83),SHC1(+1.75),SOCS1(+2.36),TP53(+1.91)
Organismal Injury and Abnormalities	Fibrosis	9.03e-06		-0.234	30	12	18	ADRA2A(-4.49),AGO1(+1.75),BCL6(-4.16),CAV1(+3.32),CLU(-1.82),COL1A1(-2.22),CTSV(-2.86),ETS1(+3.69),FGF2(-1.79),FGFR1(-1.68),FGFR3(-2.06),IDO1(-2.1),JAG1(-1.67),KRT18(+2.1),MYO1E(-1.84),PDGFB(+6.43),PHB(+1.85),PRKG1(-2.11),RORA(-1.9),SH2B3(+1.77),SMAD7(+6.08),SOCS1(+2.36),STC1(-2.26),TEAD1(+1.93),THBS4(-2.06),THY1(+2.61),TIMP3(-1.96),TP53(+1.91),TPM1(-1.76),TRPC6(-3.05)
Cardiovascular Disease,Developmental Disorder,Hereditary Disorder,Organismal Injury and Abnormalities	Familial congenital heart disease	9.23e-06		-1.471	12	5	7	ADRA2A(-4.49),ANK2(-1.82),DHRS3(-2.26),JAG1(-1.67),LEFTY1(+14.56),LEFTY2(+9.65),NRP1(-2.63),SMAD7(+6.08),SOX4(+1.96),TP53(+1.91),TPM1(-1.76),ZIC3(-1.92)
Cancer,Organismal Injury and Abnormalities,Reproductive System Disease,Skeletal and Muscular Disorders	Uterine smooth muscle tumor	9.42e-06			17	10	7	ADRA2A(-4.49),CCN1(+2.12),CLUH(+1.73),FGF2(-1.79),IGFBP5(-2.82),LEFTY2(+9.65),LGR4(-2.06),MALAT1(-1.85),MYC(+1.96),PLPP1(-2.17),RAPGEF3(+2.31),RORA(-1.9),SOX4(+1.96),TUBA1C(+2.17),TUBB2A(+1.82),TUBB3(+1.89),ZYX(+1.73)
Cellular Movement	Invasion of carcinoma cell lines	9.42e-06		-0.414	17	9	8	ALCAM(-2.27),CARD10(+2.19),CAV1(+3.32),CCN1(+2.12),CLU(-1.82),ETV4(+2.96),FGF2(-1.79),FGFR1(-1.68),FSCN1(+2.6),LGR4(-2.06),MSI2(-1.74),NEDD9(+2.29),NRP2(-2.37),SMAD7(+6.08),ST3GAL1(+2.58),TIMP3(-1.96),TP53(+1.91)
Cancer,Neurological Disease,Organismal Injury and Abnormalities	Glioma cancer	9.47e-06			41	19	22	ALCAM(-2.27),ANK2(-1.82),AXIN2(-1.79),BCAR1(+1.85),BCL6(-4.16),BOC(-2.55),CAV1(+3.32),CLU(-1.82),COL1A1(-2.22),CSRP1(+2.24),ENC1(+3.1),FAT1(-1.63),FGF2(-1.79),FGFR1(-1.68),FGFR3(-2.06),GOLGA6A (includes others)(+2.72),GSR(+1.87),HIST2H2AA3/HIST2H2AA4(+2.04),HSPA2(-1.96),IGFBP5(-2.82),ITGB5(+2.14),JAG1(-1.67),LIMK1(+1.98),LRP2(-4.13),MUC16(-2.1),MYC(+1.96),NFE2L3(+2.19),NPTX1(-6.38),NRP2(-2.37),OD…
Cancer,Organismal Injury and Abnormalities	Connective or soft tissue tumor	1.04e-05		-0.462	57	23	34	ABCA1(-2.32),ADRA2A(-4.49),AXIN2(-1.79),BCL6(-4.16),CACNA2D1(-2.09),CACNA2D2(-1.84),CAV1(+3.32),CCN1(+2.12),CLUH(+1.73),CNN2(+2.01),COL1A1(-2.22),COL7A1(-1.97),FAM157A/FAM157B(+2.02),FBN2(-1.68),FEZ1(-2.63),FGF2(-1.79),FGFR1(-1.68),FGFR3(-2.06),FILIP1(-3.2),FREM2(-1.61),GSR(+1.87),HMGA1(+1.93),IGFBP5(-2.82),IRX2(-3.05),KRT18(+2.1),LEFTY2(+9.65),LGR4(-2.06),LIMK1(+1.98),MALAT1(-1.85),MFGE8(-1.92),…
Cellular Movement,Skeletal and Muscular System Development and Function	Cell movement of smooth muscle cells	1.04e-05		-0.065	13	6	7	CCN1(+2.12),CLU(-1.82),COL1A1(-2.22),CTSV(-2.86),FGF2(-1.79),FGFR1(-1.68),IGFBP5(-2.82),ITGB5(+2.14),LAMA2(-2.22),MYC(+1.96),NQO1(+2.65),PDGFB(+6.43),RAPGEF3(+2.31)
Cancer	Transformation of fibroblast cell lines	1.05e-05		-0.655	16	9	7	BCL6(-4.16),CLU(-1.82),COL1A1(-2.22),ERRFI1(+2.02),ETS1(+3.69),FGF2(-1.79),FGFR1(-1.68),FGFR3(-2.06),HMGA1(+1.93),MALAT1(-1.85),MYC(+1.96),ODC1(+2.47),PDGFB(+6.43),SH3GL1(+1.74),SHC1(+1.75),TP53(+1.91)
Cell Death and Survival	Cell death of breast cancer cell lines	1.07e-05		0.078	21	14	7	ARHGDIA(+1.98),BCAR1(+1.85),BCL6(-4.16),CAV1(+3.32),CCN1(+2.12),CLU(-1.82),FGF2(-1.79),FGFR1(-1.68),IER3(+2.46),IGFBP5(-2.82),KRT18(+2.1),MUC16(-2.1),NANOG(+2.6),NEDD9(+2.29),NQO1(+2.65),NRP1(-2.63),ODC1(+2.47),PA2G4(+1.72),PEA15(+2.44),PHB(+1.85),TP53(+1.91)
Cancer,Neurological Disease,Organismal Injury and Abnormalities	Central nervous system metastasis	1.08e-05			8	6	2	FGFR1(-1.68),FGFR3(-2.06),GSR(+1.87),LIMK1(+1.98),TP53(+1.91),TUBA1C(+2.17),TUBB2A(+1.82),TUBB3(+1.89)
Cellular Function and Maintenance,Hair and Skin Development and Function	Cell saturation density of epithelial cell lines	1.11e-05			3	2	1	BCAR1(+1.85),FGFR3(-2.06),PXN(+1.83)
Cancer,Organismal Injury and Abnormalities,Reproductive System Disease	Prostatic adenocarcinoma	1.14e-05			95	41	54	ABCA1(-2.32),ACLY(+1.69),ACOT7(+1.85),ADD2(+1.71),ADRA2A(-4.49),ALPP(-3.5),ANK2(-1.82),ANKRD12(-2.23),ATP11A(-1.64),AXIN2(-1.79),BNC2(-2.16),C1orf21(-2.28),CACHD1(-1.82),CACNA2D1(-2.09),CACNA2D2(-1.84),CARD10(+2.19),CLU(-1.82),CLUH(+1.73),CNTNAP3(-1.94),COL1A1(-2.22),COL7A1(-1.97),CPT1A(+3.44),DACT1(+6.3),DUSP5(+5.6),DUSP6(+6.68),ECEL1(-2.33),EDEM2(-2.18),ENC1(+3.1),ETS1(+3.69),ETV5(+3.56),FAM129…
Cellular Assembly and Organization	Organization of organelle	1.15e-05		1.067	30	16	14	ABCA1(-2.32),ADGRL2(-1.77),ADGRV1(-1.75),ALS2CL(-1.89),ARF1(+1.82),BCAR1(+1.85),BOC(-2.55),CADM2(-1.85),CAV1(+3.32),CLUH(+1.73),COL1A1(-2.22),DACT1(+6.3),ETV5(+3.56),FAT1(-1.63),FBLIM1(+1.74),FGF2(-1.79),GNPTAB(-1.93),GOLGB1(-1.77),HIST1H3D(+2.52),HIST1H3J(+2.36),HIST2H3A(+2.35),KRT18(+2.1),LIMK1(+1.98),MALAT1(-1.85),MYC(+1.96),PHB(+1.85),SHROOM4(+2.19),TP53(+1.91),TPM1(-1.76),VPS13C(-1.61)
Cancer,Endocrine System Disorders,Organismal Injury and Abnormalities	Anaplastic thyroid cancer	1.2e-05			7	7	0	HMGA1(+1.93),LIMK1(+1.98),MYC(+1.96),TP53(+1.91),TUBA1C(+2.17),TUBB2A(+1.82),TUBB3(+1.89)
Cellular Movement,Hair and Skin Development and Function	Cell movement of epithelial cell lines	1.22e-05		0	12	8	4	ALCAM(-2.27),BCAR1(+1.85),CCN1(+2.12),CLU(-1.82),CUZD1(-10.45),ERRFI1(+2.02),FGFR1(-1.68),FSCN1(+2.6),PA2G4(+1.72),PXN(+1.83),SHC1(+1.75),TP53(+1.91)
Cellular Development,Cellular Growth and Proliferation,Nervous System Development and Function	Proliferation of neuroglia	1.22e-05		-0.379	12	8	4	EMX1(+2.97),ENC1(+3.1),ETV5(+3.56),FGF2(-1.79),LAMA2(-2.22),LGI4(-2.05),LRP2(-4.13),MYC(+1.96),PDGFB(+6.43),RND3(+2.13),SOX4(+1.96),TP53(+1.91)
Cancer,Organismal Injury and Abnormalities	Recurrence of tumor	1.22e-05			6	5	1	JAG1(-1.67),SOX4(+1.96),TP53(+1.91),TUBA1C(+2.17),TUBB2A(+1.82),TUBB3(+1.89)
Cancer,Organismal Injury and Abnormalities	Growth of malignant tumor	1.23e-05		-1.11	24	9	15	BST2(-2.72),CAV1(+3.32),CCN1(+2.12),CUZD1(-10.45),FGF2(-1.79),FGFR1(-1.68),FGFR3(-2.06),GAS6(-2.09),IDO1(-2.1),IGFBP5(-2.82),JAG1(-1.67),MALAT1(-1.85),MSI2(-1.74),MYB(-3.96),MYC(+1.96),NRP1(-2.63),ODC1(+2.47),PDGFB(+6.43),PXN(+1.83),SOCS1(+2.36),SOX4(+1.96),TIAM2(-1.76),TIMP3(-1.96),TP53(+1.91)
Cancer,Organismal Injury and Abnormalities	Melanoma	1.25e-05		-1.067	191	88	103	ACADSB(-2.32),ACOXL(-3.02),ACTB(+1.75),ACTG1(+1.83),ADAM19(+2.1),ADD2(+1.71),ADGRV1(-1.75),ALCAM(-2.27),ALPP(-3.5),ALS2CL(-1.89),ANK2(-1.82),ANKRD12(-2.23),APC2(-1.95),ARAP3(+1.83),ARHGAP1(+1.99),ATP11A(-1.64),AXIN2(-1.79),BCL6(-4.16),BNC2(-2.16),BOC(-2.55),C15orf39(+2.03),CA11(-2.06),CACHD1(-1.82),CACNA2D1(-2.09),CACNA2D2(-1.84),CADM2(-1.85),CALD1(+1.94),CARD10(+2.19),CAV1(+3.32),CCDC144A(-2.08)…
Cellular Growth and Proliferation	Cell proliferation of hematopoietic cell lines	1.27e-05		0.016	17	10	7	CAV1(+3.32),ETV4(+2.96),FGF2(-1.79),FGFR1(-1.68),FGFR3(-2.06),GADD45G(-2.71),LOC102724788/PRODH(-4.2),MSI2(-1.74),MYB(-3.96),MYBL2(+1.74),MYC(+1.96),PDGFB(+6.43),SH2B3(+1.77),SHC1(+1.75),SMAD7(+6.08),SOCS1(+2.36),TP53(+1.91)
Cancer,Gastrointestinal Disease,Organismal Injury and Abnormalities	Metastatic gastrointestinal tract cancer	1.33e-05			19	8	11	CAV1(+3.32),CCN1(+2.12),CLU(-1.82),DUSP6(+6.68),FBN2(-1.68),FEZF1(-3.06),FGFR1(-1.68),FGFR3(-2.06),FST(-2.58),IDO1(-2.1),IGFBP5(-2.82),JAG1(-1.67),KRT18(+2.1),LGR4(-2.06),LIMK1(+1.98),OLFML3(-2.06),TUBA1C(+2.17),TUBB2A(+1.82),TUBB3(+1.89)
Organismal Injury and Abnormalities,Renal and Urological Disease	Proteinuria	1.34e-05		0.531	13	3	10	ARHGDIA(+1.98),CACNA2D1(-2.09),FAT1(-1.63),GAS6(-2.09),IDO1(-2.1),LRP2(-4.13),MYO1E(-1.84),PDGFB(+6.43),SCNN1G(-6.97),SMAD7(+6.08),STC1(-2.26),TRPC6(-3.05),VLDLR(-1.74)
Cancer,Neurological Disease,Organismal Injury and Abnormalities	Brain cancer	1.39e-05			16	11	5	FAT1(-1.63),FGFR1(-1.68),GSR(+1.87),LIMK1(+1.98),MUC16(-2.1),MYC(+1.96),NANOG(+2.6),NPTX1(-6.38),NRP1(-2.63),SH2B3(+1.77),SOCS1(+2.36),TP53(+1.91),TUBA1C(+2.17),TUBB2A(+1.82),TUBB3(+1.89),WNT3(+3.79)
Cancer,Organismal Injury and Abnormalities,Reproductive System Disease	Prostatic carcinoma	1.41e-05		0.555	98	43	55	ABCA1(-2.32),ACLY(+1.69),ACOT7(+1.85),ADD2(+1.71),ADRA2A(-4.49),ALPP(-3.5),ANK2(-1.82),ANKRD12(-2.23),ATP11A(-1.64),AXIN2(-1.79),BNC2(-2.16),C1orf21(-2.28),CACHD1(-1.82),CACNA2D1(-2.09),CACNA2D2(-1.84),CARD10(+2.19),CAV1(+3.32),CLU(-1.82),CLUH(+1.73),CNTNAP3(-1.94),COL1A1(-2.22),COL7A1(-1.97),CPT1A(+3.44),DACT1(+6.3),DUSP5(+5.6),DUSP6(+6.68),ECEL1(-2.33),EDEM2(-2.18),ENC1(+3.1),ENO2(-1.78),ETS1(+…
Tissue Morphology	Quantity of epithelial tissue	1.41e-05		-0.506	13	7	6	ABCA1(-2.32),ALCAM(-2.27),CAV1(+3.32),DLL1(-3.35),ERRFI1(+2.02),ETS1(+3.69),FGF2(-1.79),FGFR3(-2.06),LGR4(-2.06),MYC(+1.96),PDGFB(+6.43),SPRY2(+2.09),TP53(+1.91)
Developmental Disorder	Growth failure or short stature	1.44e-05		-0.145	33	14	19	ABCA1(-2.32),ADRA2A(-4.49),ALPG(-5.8),ARHGAP1(+1.99),BCAR1(+1.85),BCL6(-4.16),CACNA2D2(-1.84),COL1A1(-2.22),CTSV(-2.86),DHRS3(-2.26),ETS1(+3.69),FGF2(-1.79),FGFR1(-1.68),FGFR3(-2.06),FST(-2.58),GARS(+1.94),GNPTAB(-1.93),LAMA2(-2.22),LGR4(-2.06),MDFI(+2.25),MMP16(-1.84),MYC(+1.96),NFATC4(-1.73),NIN(-1.68),PDGFB(+6.43),SEPHS1(+2.0),SH3GL1(+1.74),SOCS1(+2.36),SPRY4(+3.98),TEAD1(+1.93),TP53(+1.91),VD…
Cancer,Organismal Injury and Abnormalities	Mixed cell carcinoma	1.44e-05			39	17	22	AASS(-1.7),ABCA1(-2.32),ACTG1(+1.83),ADAM19(+2.1),ADD2(+1.71),AMOTL1(+2.64),AXIN2(-1.79),CACNA2D1(-2.09),COL7A1(-1.97),DUSP5(+5.6),ENO2(-1.78),FAT1(-1.63),FBN2(-1.68),FGFR1(-1.68),FGFR3(-2.06),FSIP2(-1.79),GOLGB1(-1.77),HK1(+1.74),HSPA2(-1.96),LAMA2(-2.22),LASP1(+2.02),LEFTY2(+9.65),LIMK1(+1.98),MDN1(+1.7),MUC16(-2.1),MYO1E(-1.84),NRP1(-2.63),NRP2(-2.37),ODC1(+2.47),PHLDB2(+2.22),RORA(-1.9),SDK2(…
Cancer,Connective Tissue Disorders,Hematological Disease,Immunological Disease,Organismal Injury and Abnormalities,Skeletal and Muscular Disorders	Primary bone lymphoma	1.49e-05			5	4	1	BCL6(-4.16),MYC(+1.96),TUBA1C(+2.17),TUBB2A(+1.82),TUBB3(+1.89)
Cardiovascular Disease,Hereditary Disorder,Organismal Injury and Abnormalities	Familial cardiovascular disease	1.55e-05		-1.471	25	10	15	ABCA1(-2.32),ADRA2A(-4.49),ANK2(-1.82),BCL6(-4.16),CACNA2D1(-2.09),CAV1(+3.32),COL1A1(-2.22),DHRS3(-2.26),FBN2(-1.68),GRIN2D(+2.14),HIST2H2AA3/HIST2H2AA4(+2.04),JAG1(-1.67),LEFTY1(+14.56),LEFTY2(+9.65),LIMK1(+1.98),NEBL(-1.95),NRP1(-2.63),PDGFB(+6.43),PRKG1(-2.11),SCNN1G(-6.97),SMAD7(+6.08),SOX4(+1.96),TP53(+1.91),TPM1(-1.76),ZIC3(-1.92)
Cardiovascular System Development and Function,Organ Morphology,Organismal Development	Enlargement of heart ventricle	1.55e-05			13	7	6	ABCA1(-2.32),ADRA2A(-4.49),CACNA2D1(-2.09),CAV1(+3.32),CPT1A(+3.44),CTSV(-2.86),DUSP5(+5.6),IER3(+2.46),PDGFB(+6.43),RAPGEF3(+2.31),SMAD7(+6.08),TIMP3(-1.96),TPM1(-1.76)
Connective Tissue Disorders,Developmental Disorder,Organismal Injury and Abnormalities,Skeletal and Muscular Disorders	Scoliosis	1.58e-05			9	3	6	ADRA2A(-4.49),CACNA2D1(-2.09),CACNA2D2(-1.84),DUSP6(+6.68),FGFR3(-2.06),MEGF10(-2.05),MYC(+1.96),TP53(+1.91),ZIC3(-1.92)
Cancer,Organismal Injury and Abnormalities	Mixed neoplasia	1.58e-05			53	22	31	AASS(-1.7),ABCA1(-2.32),ACTB(+1.75),ACTG1(+1.83),ADAM19(+2.1),ADD2(+1.71),AMOTL1(+2.64),CACNA2D1(-2.09),COL7A1(-1.97),DUSP5(+5.6),ENO2(-1.78),FAT1(-1.63),FBN2(-1.68),FGFR1(-1.68),FILIP1(-3.2),FREM2(-1.61),FSIP2(-1.79),GOLGB1(-1.77),GSR(+1.87),HK1(+1.74),HSPA2(-1.96),IGFBP5(-2.82),IRX2(-3.05),KRT18(+2.1),LAMA2(-2.22),LASP1(+2.02),LEFTY2(+9.65),LIMK1(+1.98),MDN1(+1.7),MUC16(-2.1),MYC(+1.96),MYO1E(-…
Cellular Movement	Invasion of fibroblast cell lines	1.59e-05		-0.563	8	6	2	BCAR1(+1.85),CAV1(+3.32),CTSV(-2.86),LASP1(+2.02),NTN1(-2.43),ODC1(+2.47),RND3(+2.13),TP53(+1.91)
Cancer,Organismal Injury and Abnormalities,Respiratory Disease	ALK rearrangement negative EGFR mutation negative nonsquamous non-small cell lung cancer	1.68e-05			6	3	3	FGFR1(-1.68),FGFR3(-2.06),IDO1(-2.1),TUBA1C(+2.17),TUBB2A(+1.82),TUBB3(+1.89)
Cancer,Neurological Disease,Organismal Injury and Abnormalities	Recurrent astrocytoma	1.68e-05			6	5	1	FGFR1(-1.68),GSR(+1.87),ODC1(+2.47),TUBA1C(+2.17),TUBB2A(+1.82),TUBB3(+1.89)
Cellular Development,Cellular Growth and Proliferation,Hematological System Development and Function	Cell proliferation of leukocyte cell lines	1.74e-05		0.06	16	9	7	CAV1(+3.32),ETV4(+2.96),FGF2(-1.79),FGFR1(-1.68),FGFR3(-2.06),GADD45G(-2.71),LOC102724788/PRODH(-4.2),MSI2(-1.74),MYB(-3.96),MYBL2(+1.74),MYC(+1.96),PDGFB(+6.43),SH2B3(+1.77),SHC1(+1.75),SMAD7(+6.08),SOCS1(+2.36)
Cancer,Organismal Injury and Abnormalities	Primary carcinoma	1.78e-05			12	7	5	ALPP(-3.5),CALD1(+1.94),CCN1(+2.12),CLU(-1.82),FGFR1(-1.68),HMGA1(+1.93),LRP2(-4.13),MUC16(-2.1),TP53(+1.91),TUBA1C(+2.17),TUBB2A(+1.82),TUBB3(+1.89)
Cellular Movement,Skeletal and Muscular System Development and Function	Migration of smooth muscle cells	1.78e-05		-0.065	12	6	6	CCN1(+2.12),CLU(-1.82),COL1A1(-2.22),CTSV(-2.86),FGF2(-1.79),FGFR1(-1.68),IGFBP5(-2.82),ITGB5(+2.14),MYC(+1.96),NQO1(+2.65),PDGFB(+6.43),RAPGEF3(+2.31)
Developmental Disorder,Endocrine System Disorders,Hereditary Disorder,Neurological Disease,Organismal Injury and Abnormalities,Reproductive System Disease,Respiratory Disease	Kallmann syndrome	1.86e-05			5	3	2	DUSP6(+6.68),FEZF1(-3.06),FGFR1(-1.68),IL17RD(+3.6),SPRY4(+3.98)
Cancer,Neurological Disease,Organismal Injury and Abnormalities	High grade astrocytoma	1.88e-05			38	17	21	ALCAM(-2.27),ANK2(-1.82),AXIN2(-1.79),BOC(-2.55),CAV1(+3.32),CLU(-1.82),COL1A1(-2.22),CSRP1(+2.24),ENC1(+3.1),FAT1(-1.63),FGF2(-1.79),FGFR1(-1.68),FGFR3(-2.06),GOLGA6A (includes others)(+2.72),GSR(+1.87),HIST2H2AA3/HIST2H2AA4(+2.04),HSPA2(-1.96),IGFBP5(-2.82),ITGB5(+2.14),JAG1(-1.67),LIMK1(+1.98),LRP2(-4.13),MUC16(-2.1),MYC(+1.96),NFE2L3(+2.19),NPTX1(-6.38),NRP2(-2.37),ODC1(+2.47),PA2G4(+1.72),SC…
Cancer,Organismal Injury and Abnormalities,Renal and Urological Disease	Urothelial transitional cell carcinoma	1.88e-05			18	9	9	ACTB(+1.75),AXIN2(-1.79),FAT1(-1.63),FEZ1(-2.63),FGFR1(-1.68),FGFR3(-2.06),GRIN2D(+2.14),IDO1(-2.1),MALAT1(-1.85),NFE2L3(+2.19),SHROOM4(+2.19),SOCS1(+2.36),TIMP3(-1.96),TP53(+1.91),TUBA1C(+2.17),TUBB2A(+1.82),TUBB3(+1.89),USP9X(-1.95)
Cardiovascular Disease,Cardiovascular System Development and Function,Organ Morphology,Organismal Development,Organismal Injury and Abnormalities	Hypertrophy of heart	1.9e-05			20	10	10	ABCA1(-2.32),ADRA2A(-4.49),CACNA2D1(-2.09),CAV1(+3.32),CPT1A(+3.44),CTSV(-2.86),DACT1(+6.3),DUSP5(+5.6),FGF2(-1.79),IER3(+2.46),MYC(+1.96),NFATC4(-1.73),PRKG1(-2.11),RAPGEF3(+2.31),SHC1(+1.75),SMAD7(+6.08),TIMP3(-1.96),TP53(+1.91),TPM1(-1.76),TRPC6(-3.05)
Cellular Movement	Invasion of epithelial cell lines	1.92e-05		1.746	7	6	1	FGFR1(-1.68),FSCN1(+2.6),IER3(+2.46),LIMK1(+1.98),NANOG(+2.6),PA2G4(+1.72),SHC1(+1.75)
Cellular Development,Connective Tissue Development and Function,Tissue Development	Differentiation of connective tissue cells	1.93e-05		1.648	30	12	18	AXIN2(-1.79),BCL6(-4.16),CCN1(+2.12),CLIC1(+2.0),DACT1(+6.3),FBLIM1(+1.74),FBN2(-1.68),FGF2(-1.79),FGFR1(-1.68),FGFR3(-2.06),GDPD2(-2.24),IGFBP5(-2.82),JAG1(-1.67),LGR4(-2.06),LMO3(+2.61),MYC(+1.96),NFATC4(-1.73),NRP1(-2.63),PDGFB(+6.43),PLCL2(-2.89),PRKG1(-2.11),RAPGEF3(+2.31),RORA(-1.9),SMAD7(+6.08),SOCS1(+2.36),STC1(-2.26),THY1(+2.61),TIMP3(-1.96),TMEM64(-2.5),TP53(+1.91)
Cell-To-Cell Signaling and Interaction,Cellular Assembly and Organization,Cellular Function and Maintenance	Formation of focal adhesions	1.98e-05		-0.212	12	8	4	ACTN3(-2.11),CALD1(+1.94),CAV1(+3.32),FGF2(-1.79),GNB1(+1.71),JAG1(-1.67),NRP1(-2.63),PHLDB2(+2.22),PXN(+1.83),RND3(+2.13),SPRY2(+2.09),THY1(+2.61)
Cancer,Gastrointestinal Disease,Organismal Injury and Abnormalities	Advanced malignant gastrointestinal neoplasm	2.01e-05			19	8	11	CAV1(+3.32),CCN1(+2.12),CLU(-1.82),DUSP6(+6.68),FBN2(-1.68),FEZF1(-3.06),FGFR1(-1.68),FGFR3(-2.06),FST(-2.58),IDO1(-2.1),IGFBP5(-2.82),JAG1(-1.67),KRT18(+2.1),LGR4(-2.06),LIMK1(+1.98),OLFML3(-2.06),TUBA1C(+2.17),TUBB2A(+1.82),TUBB3(+1.89)
Cancer,Organismal Injury and Abnormalities,Skeletal and Muscular Disorders	Leiomyoma	2.09e-05			17	8	9	ADRA2A(-4.49),CCN1(+2.12),CLUH(+1.73),FGF2(-1.79),FGFR1(-1.68),FGFR3(-2.06),IGFBP5(-2.82),LEFTY2(+9.65),LGR4(-2.06),MALAT1(-1.85),MYC(+1.96),PLPP1(-2.17),RAPGEF3(+2.31),RORA(-1.9),SHC1(+1.75),SOX4(+1.96),ZYX(+1.73)
Cell Signaling	Ras protein signal transduction	2.1e-05			8	5	3	ADRA2A(-4.49),FGF2(-1.79),GNB1(+1.71),NTN1(-2.43),SHC1(+1.75),SHC3(+3.05),SPRY1(+1.95),SPRY2(+2.09)
Connective Tissue Development and Function,Tissue Development	Growth of connective tissue	2.1e-05		0.793	31	16	15	ACTB(+1.75),ARHGAP1(+1.99),BCAR1(+1.85),CAV1(+3.32),CCN1(+2.12),COL1A1(-2.22),CTSV(-2.86),ERRFI1(+2.02),FGF2(-1.79),FGFR1(-1.68),FGFR3(-2.06),FST(-2.58),GAS6(-2.09),HMGA1(+1.93),IDO1(-2.1),IGFBP5(-2.82),KMT5C(-1.8),LGR4(-2.06),MMP16(-1.84),MYB(-3.96),MYBL2(+1.74),MYC(+1.96),PA2G4(+1.72),PDGFB(+6.43),SMAD7(+6.08),SOCS1(+2.36),SOX4(+1.96),SPRY2(+2.09),STC1(-2.26),TP53(+1.91),TPM1(-1.76)
Organismal Injury and Abnormalities	Hypertrophy	2.17e-05			25	11	14	ABCA1(-2.32),ADRA2A(-4.49),CACNA2D1(-2.09),CAV1(+3.32),COL1A1(-2.22),CPT1A(+3.44),CTSV(-2.86),DACT1(+6.3),DUSP5(+5.6),FGF2(-1.79),FGFR3(-2.06),FST(-2.58),IER3(+2.46),MYC(+1.96),NFATC4(-1.73),ODC1(+2.47),PRKG1(-2.11),RAPGEF3(+2.31),SHC1(+1.75),SMAD7(+6.08),STC1(-2.26),TIMP3(-1.96),TP53(+1.91),TPM1(-1.76),TRPC6(-3.05)
Organismal Injury and Abnormalities	Wound	2.19e-05			15	7	8	ARHGAP1(+1.99),CAV1(+3.32),CNN2(+2.01),COL1A1(-2.22),ETS1(+3.69),FGF2(-1.79),FGFR1(-1.68),FST(-2.58),IGFBP5(-2.82),MYB(-3.96),MYC(+1.96),PDGFB(+6.43),SCNN1G(-6.97),TP53(+1.91),TPM1(-1.76)
Cellular Movement	Migration of breast cancer cell lines	2.22e-05	Increased	2.018	18	14	4	ARF1(+1.82),BCAR1(+1.85),CAV1(+3.32),DUSP5(+5.6),DUSP6(+6.68),ETS1(+3.69),FBLIM1(+1.74),FGF2(-1.79),ITGB5(+2.14),LASP1(+2.02),MYC(+1.96),NFATC4(-1.73),NRP1(-2.63),PXN(+1.83),SHC1(+1.75),STK24(+1.76),TP53(+1.91),USP9X(-1.95)
Cellular Growth and Proliferation,Connective Tissue Development and Function,Tissue Development	Proliferation of connective tissue cells	2.25e-05		0.762	29	15	14	ACTB(+1.75),ARHGAP1(+1.99),BCAR1(+1.85),CAV1(+3.32),CCN1(+2.12),COL1A1(-2.22),CTSV(-2.86),ERRFI1(+2.02),FGF2(-1.79),FGFR1(-1.68),FGFR3(-2.06),FST(-2.58),GAS6(-2.09),IDO1(-2.1),IGFBP5(-2.82),KMT5C(-1.8),LGR4(-2.06),MMP16(-1.84),MYBL2(+1.74),MYC(+1.96),PA2G4(+1.72),PDGFB(+6.43),SMAD7(+6.08),SOCS1(+2.36),SOX4(+1.96),SPRY2(+2.09),STC1(-2.26),TP53(+1.91),TPM1(-1.76)
Cardiovascular Disease,Cardiovascular System Development and Function,Organ Morphology,Organismal Development,Organismal Injury and Abnormalities	Ventricular hypertrophy	2.28e-05			11	6	5	ABCA1(-2.32),ADRA2A(-4.49),CACNA2D1(-2.09),CAV1(+3.32),CPT1A(+3.44),CTSV(-2.86),DUSP5(+5.6),IER3(+2.46),RAPGEF3(+2.31),SMAD7(+6.08),TPM1(-1.76)
Cancer,Organismal Injury and Abnormalities,Tumor Morphology	Invasion of tumor	2.28e-05		0.718	15	7	8	ALCAM(-2.27),CAV1(+3.32),CLU(-1.82),COL7A1(-1.97),CTSV(-2.86),ETS1(+3.69),FGF2(-1.79),IGFBP5(-2.82),LGR4(-2.06),LIMK1(+1.98),NEDD9(+2.29),NRP1(-2.63),PXN(+1.83),SOCS1(+2.36),TP53(+1.91)
Cardiovascular Disease,Neurological Disease,Organismal Injury and Abnormalities	Cerebrovascular dysfunction	2.29e-05		0.849	18	8	10	ABCA1(-2.32),ADRA2A(-4.49),BCL6(-4.16),CACNA2D1(-2.09),CLU(-1.82),FBN2(-1.68),GRIN2D(+2.14),HIST2H2AA3/HIST2H2AA4(+2.04),IL17RD(+3.6),MALAT1(-1.85),NRP1(-2.63),PDE4B(+4.1),SCNN1G(-6.97),TIMP3(-1.96),TP53(+1.91),TUBA1C(+2.17),TUBB2A(+1.82),TUBB3(+1.89)
Cancer,Organismal Injury and Abnormalities	Peritoneal tumor	2.29e-05			8	5	3	CCN1(+2.12),FGFR1(-1.68),FGFR3(-2.06),MUC16(-2.1),TP53(+1.91),TUBA1C(+2.17),TUBB2A(+1.82),TUBB3(+1.89)
Metabolic Disease,Organismal Injury and Abnormalities	Amyloidosis	2.3e-05			29	12	17	ABCA1(-2.32),ACLY(+1.69),ACTB(+1.75),ADGRL2(-1.77),ADRA2A(-4.49),BCL6(-4.16),CAV1(+3.32),CLU(-1.82),CLUH(+1.73),CTSV(-2.86),DLL1(-3.35),FGF2(-1.79),FGFR1(-1.68),FGFR3(-2.06),GRIN2D(+2.14),HMGA1(+1.93),IGFBP5(-2.82),MEGF10(-2.05),MFGE8(-1.92),MYC(+1.96),NFATC4(-1.73),NPTX1(-6.38),NQO1(+2.65),TAGLN(+2.28),THY1(+2.61),TIMP3(-1.96),TP53(+1.91),VDAC1(+1.82),VLDLR(-1.74)
Cellular Assembly and Organization,Tissue Development	Formation of filaments	2.39e-05		0.946	23	18	5	ARF1(+1.82),BCAR1(+1.85),CALD1(+1.94),CAV1(+3.32),CDC42EP2(+2.15),FBLIM1(+1.74),FGF2(-1.79),GNB1(+1.71),ITGB5(+2.14),JAG1(-1.67),KRT18(+2.1),LIMK1(+1.98),NIN(-1.68),PHLDB2(+2.22),PXN(+1.83),RAPGEF3(+2.31),RND3(+2.13),SPRY2(+2.09),TEAD4(+2.21),THY1(+2.61),TPM1(-1.76),TRPC6(-3.05),ZYX(+1.73)
Cancer,Neurological Disease,Organismal Injury and Abnormalities,Tumor Morphology	Progressive central nervous system tumor	2.39e-05			7	5	2	FGFR1(-1.68),FGFR3(-2.06),GSR(+1.87),PDGFB(+6.43),TUBA1C(+2.17),TUBB2A(+1.82),TUBB3(+1.89)
Cell Morphology,Cellular Development	Branching of cells	2.42e-05		-1.527	22	11	11	CALD1(+1.94),CAV1(+3.32),CCN1(+2.12),CSRP1(+2.24),DACT1(+6.3),ECEL1(-2.33),EIF4EBP2(+1.82),ETS1(+3.69),ETV4(+2.96),FGF2(-1.79),FGFR1(-1.68),GAS6(-2.09),LAMA2(-2.22),LIMK1(+1.98),MFGE8(-1.92),NFATC4(-1.73),NRP2(-2.37),NTN1(-2.43),PRKG1(-2.11),RND3(+2.13),SDK2(-2.37),TP53(+1.91)
Neurological Disease	Sensory disorders	2.48e-05		-1.72	13	4	9	CACNA2D1(-2.09),CACNA2D2(-1.84),DUSP6(+6.68),FEZF1(-3.06),FGF2(-1.79),FGFR1(-1.68),GRIN2D(+2.14),IL17RD(+3.6),MMP24(-2.19),NPTX1(-6.38),SPRY4(+3.98),THBS4(-2.06),TRPC6(-3.05)
Cellular Movement	Cell movement of myeloid cells	2.5e-05		0.366	28	14	14	ABCA1(-2.32),ALPP(-3.5),ARAP3(+1.83),ARHGAP1(+1.99),BCL6(-4.16),CAV1(+3.32),CCN1(+2.12),CNN2(+2.01),COL1A1(-2.22),CTSV(-2.86),CXCR5(-4.78),ETV5(+3.56),GAS6(-2.09),LIMK1(+1.98),NQO1(+2.65),NTN1(-2.43),PDE4B(+4.1),PDGFB(+6.43),PRKG1(-2.11),SEMA4A(-2.45),SH2B3(+1.77),SMAD7(+6.08),SOCS1(+2.36),STC1(-2.26),THBS4(-2.06),TIMP3(-1.96),TP53(+1.91),TRPC6(-3.05)
Inflammatory Response,Organismal Injury and Abnormalities	Inflammation of organ	2.5e-05		0.439	53	28	25	ABCA1(-2.32),ACTB(+1.75),ADD2(+1.71),ADRA2A(-4.49),ALCAM(-2.27),ALPP(-3.5),ARHGDIA(+1.98),BCL6(-4.16),CAV1(+3.32),CBR1(+2.26),CCN1(+2.12),CLU(-1.82),COL1A1(-2.22),COTL1(+1.81),CTSV(-2.86),CUZD1(-10.45),DLL1(-3.35),DUSP5(+5.6),FGFR3(-2.06),GADD45G(-2.71),GAS6(-2.09),GRIN2D(+2.14),GSR(+1.87),IDO1(-2.1),IL17RD(+3.6),JAG1(-1.67),KRT18(+2.1),LRP2(-4.13),MALAT1(-1.85),MFGE8(-1.92),MMP24(-2.19),NFE2L3(+…
Cellular Movement	Cell movement of neurons	2.52e-05		-1.066	16	3	13	ARF1(+1.82),ERRFI1(+2.02),FEZF1(-3.06),FGF2(-1.79),FGFR1(-1.68),FSCN1(+2.6),GAS6(-2.09),LAMA2(-2.22),LRP2(-4.13),NRP1(-2.63),NRP2(-2.37),NTN1(-2.43),PRKG1(-2.11),TIAM2(-1.76),USP9X(-1.95),VLDLR(-1.74)
Connective Tissue Development and Function,Tissue Morphology	Quantity of connective tissue cells	2.52e-05		0.615	16	8	8	ARF1(+1.82),ARHGAP1(+1.99),CAV1(+3.32),COL1A1(-2.22),CTSV(-2.86),FBLIM1(+1.74),FGF2(-1.79),FGFR1(-1.68),FGFR3(-2.06),LGR4(-2.06),MFGE8(-1.92),MYC(+1.96),PDGFB(+6.43),PLCL2(-2.89),SPRY2(+2.09),TP53(+1.91)
Cellular Movement	Chemotaxis	2.53e-05		-0.328	27	13	14	ARAP3(+1.83),BCAR1(+1.85),CAV1(+3.32),CCN1(+2.12),CLU(-1.82),CXCR5(-4.78),DUSP6(+6.68),ETV4(+2.96),FGF2(-1.79),FGFR1(-1.68),GAS6(-2.09),GNB1(+1.71),LIMK1(+1.98),LRP2(-4.13),NEDD9(+2.29),NPTX1(-6.38),NRP1(-2.63),NRP2(-2.37),NTN1(-2.43),PDE4B(+4.1),PDGFB(+6.43),PRKG1(-2.11),SHC1(+1.75),SOCS1(+2.36),THBS4(-2.06),TRPC6(-3.05),VIPR2(-4.56)
Organismal Development	Development of genitourinary system	2.54e-05		-1.193	41	19	22	ABCA1(-2.32),ADGRG2(-2.2),ADRA2A(-4.49),ARHGAP1(+1.99),ARHGDIA(+1.98),BCL6(-4.16),CAV1(+3.32),CER1(+4.77),CUZD1(-10.45),ERRFI1(+2.02),ETV4(+2.96),ETV5(+3.56),FGF2(-1.79),FGFR1(-1.68),FRAS1(-1.64),FST(-2.58),GADD45G(-2.71),GSR(+1.87),HMGA1(+1.93),HSPA2(-1.96),IGFBP5(-2.82),JAG1(-1.67),LFNG(-1.94),LGR4(-2.06),LRP2(-4.13),MFGE8(-1.92),MYC(+1.96),MYO1E(-1.84),NTN1(-2.43),ODC1(+2.47),PDGFB(+6.43),RAPG…
Cell Death and Survival,Cellular Function and Maintenance	Self-renewal of cells	2.55e-05		-0.779	11	5	6	BCL6(-4.16),FGF2(-1.79),FGFR1(-1.68),JAG1(-1.67),MYB(-3.96),MYC(+1.96),NANOG(+2.6),NRP1(-2.63),SH3GL1(+1.74),SMAD7(+6.08),TP53(+1.91)
Hematological System Development and Function,Organismal Functions	Coagulation of blood	2.57e-05		0	17	11	6	CAV1(+3.32),CLIC1(+2.0),COL1A1(-2.22),GAS6(-2.09),GNA14(+2.71),GNB1(+1.71),HIST1H3D(+2.52),HIST1H3J(+2.36),HIST2H3A(+2.35),ITPK1(+1.85),LIMK1(+1.98),MFGE8(-1.92),PDGFB(+6.43),PLPP1(-2.17),PRKG1(-2.11),SH2B3(+1.77),TRPC6(-3.05)
Gastrointestinal Disease,Organismal Injury and Abnormalities	Benign oral disorder	2.57e-05			23	10	13	ACTB(+1.75),ADRA2A(-4.49),BOC(-2.55),CLU(-1.82),CXCR5(-4.78),DLL1(-3.35),ETV5(+3.56),FGFR1(-1.68),FGFR3(-2.06),GNPTAB(-1.93),GPC6(+1.96),GRIN2D(+2.14),LRP2(-4.13),MFGE8(-1.92),MMP16(-1.84),SPRY2(+2.09),SPRY4(+3.98),THBS4(-2.06),TP53(+1.91),TPM1(-1.76),TUBA1C(+2.17),TUBB2A(+1.82),TUBB3(+1.89)
Cancer,Organismal Injury and Abnormalities	Invasion of tissue	2.6e-05		-0.042	13	6	7	ETS1(+3.69),FGF2(-1.79),FST(-2.58),IGFBP5(-2.82),MYC(+1.96),NEDD9(+2.29),NQO1(+2.65),NRP1(-2.63),PXN(+1.83),RORA(-1.9),TIAM2(-1.76),TIMP3(-1.96),TP53(+1.91)
Cancer,Organismal Injury and Abnormalities,Tumor Morphology	Progressive solid tumor	2.6e-05			13	8	5	CLU(-1.82),COL1A1(-2.22),FGFR1(-1.68),FGFR3(-2.06),GSR(+1.87),IDO1(-2.1),LIMK1(+1.98),MYC(+1.96),PDGFB(+6.43),TP53(+1.91),TUBA1C(+2.17),TUBB2A(+1.82),TUBB3(+1.89)
Cancer,Organismal Injury and Abnormalities	Metastatic CD274 positive malignant solid tumor	2.6e-05			6	3	3	FGFR1(-1.68),FGFR3(-2.06),IDO1(-2.1),TUBA1C(+2.17),TUBB2A(+1.82),TUBB3(+1.89)
Cancer,Organismal Injury and Abnormalities,Respiratory Disease	ALK rearrangement negative squamous cell non-small cell lung cancer	2.6e-05			6	3	3	FGFR1(-1.68),FGFR3(-2.06),IDO1(-2.1),TUBA1C(+2.17),TUBB2A(+1.82),TUBB3(+1.89)
Cell Morphology	Morphology of tumor cell lines	2.62e-05			16	8	8	ADRA2A(-4.49),BCAR1(+1.85),BST2(-2.72),CLU(-1.82),FGFR3(-2.06),LASP1(+2.02),LIMK1(+1.98),MYC(+1.96),ODC1(+2.47),PRKG1(-2.11),PXN(+1.83),RORA(-1.9),SH2B3(+1.77),SMOC2(-3.75),TIMP3(-1.96),TP53(+1.91)
Embryonic Development,Organismal Development	Development of abdomen	2.66e-05		-0.83	28	15	13	ARHGAP1(+1.99),CAV1(+3.32),CER1(+4.77),CLU(-1.82),CXCR5(-4.78),ETV4(+2.96),ETV5(+3.56),FGF2(-1.79),FGFR1(-1.68),FRAS1(-1.64),FST(-2.58),GADD45G(-2.71),JAG1(-1.67),KRT18(+2.1),LFNG(-1.94),LGR4(-2.06),LRP2(-4.13),MYB(-3.96),MYC(+1.96),MYO1E(-1.84),ODC1(+2.47),PDGFB(+6.43),SH2B3(+1.77),SOCS1(+2.36),SOX4(+1.96),SPRY1(+1.95),SPRY2(+2.09),TP53(+1.91)
Cancer,Gastrointestinal Disease,Organismal Injury and Abnormalities	Metastatic gastrointestinal carcinoma	2.67e-05			9	4	5	CCN1(+2.12),CLU(-1.82),FGFR1(-1.68),FGFR3(-2.06),IDO1(-2.1),LGR4(-2.06),TUBA1C(+2.17),TUBB2A(+1.82),TUBB3(+1.89)
Skeletal and Muscular System Development and Function	Quantity of bone	2.71e-05		0.483	16	5	11	ARF1(+1.82),CAV1(+3.32),COL1A1(-2.22),CTSV(-2.86),DACT1(+6.3),FBLIM1(+1.74),FGF2(-1.79),FGFR3(-2.06),FST(-2.58),IGFBP5(-2.82),LFNG(-1.94),LGR4(-2.06),MDFI(+2.25),MFGE8(-1.92),PLCL2(-2.89),ZIC3(-1.92)
Cancer,Organismal Injury and Abnormalities	Invasive adenocarcinoma	2.72e-05			13	9	4	CCN1(+2.12),CLU(-1.82),DACT1(+6.3),FGFR1(-1.68),IER3(+2.46),MYC(+1.96),NIN(-1.68),PMEPA1(+2.32),TMEM158(-2.73),TP53(+1.91),TUBA1C(+2.17),TUBB2A(+1.82),TUBB3(+1.89)
Cellular Development	Epithelial-mesenchymal transition of endometrial cancer cell lines	2.74e-05			3	3	0	ETV5(+3.56),MYC(+1.96),TP53(+1.91)
Organismal Injury and Abnormalities	Organ Degeneration	2.76e-05		1.322	27	11	16	ADGRV1(-1.75),ARHGDIA(+1.98),BCL6(-4.16),CACNA2D2(-1.84),CAV1(+3.32),CLU(-1.82),CTSV(-2.86),ERRFI1(+2.02),FBN2(-1.68),FGF2(-1.79),FST(-2.58),GNB1(+1.71),GNPTAB(-1.93),HK1(+1.74),LRP2(-4.13),MFGE8(-1.92),P3H2(-2.68),PDGFB(+6.43),SEMA4A(-2.45),SEPT5(+2.47),SH3GL1(+1.74),SOCS1(+2.36),TEAD1(+1.93),TIMP3(-1.96),TP53(+1.91),VIPR2(-4.56),VLDLR(-1.74)
Cancer,Organismal Injury and Abnormalities,Respiratory Disease	Locally recurrent lung adenocarcinoma	2.82e-05			5	3	2	FGFR1(-1.68),FGFR3(-2.06),TUBA1C(+2.17),TUBB2A(+1.82),TUBB3(+1.89)
Cell Death and Survival	Apoptosis of spermatocytes	2.82e-05	Increased	2.236	5	2	3	BCL6(-4.16),CLU(-1.82),HSPA2(-1.96),MYC(+1.96),TP53(+1.91)
Cancer,Organismal Injury and Abnormalities,Respiratory Disease,Tumor Morphology	Progressive EGFR activating mutation negative non-squamous non-small cell lung carcinoma	2.82e-05			5	3	2	FGFR1(-1.68),FGFR3(-2.06),TUBA1C(+2.17),TUBB2A(+1.82),TUBB3(+1.89)
Cancer,Organismal Injury and Abnormalities,Respiratory Disease	Stage IV ALK translocation negative EGFR mutation negative non-small cell lung adenocarcinoma	2.82e-05			5	3	2	FGFR1(-1.68),FGFR3(-2.06),TUBA1C(+2.17),TUBB2A(+1.82),TUBB3(+1.89)
Cancer,Organismal Injury and Abnormalities,Respiratory Disease,Tumor Morphology	Progressive ALK mutation negative non-squamous non-small cell lung carcinoma	2.82e-05			5	3	2	FGFR1(-1.68),FGFR3(-2.06),TUBA1C(+2.17),TUBB2A(+1.82),TUBB3(+1.89)
Cancer,Organismal Injury and Abnormalities,Respiratory Disease	Stage IIIB ALK translocation negative EGFR mutation negative non-small cell lung adenocarcinoma	2.82e-05			5	3	2	FGFR1(-1.68),FGFR3(-2.06),TUBA1C(+2.17),TUBB2A(+1.82),TUBB3(+1.89)
Cancer,Organismal Injury and Abnormalities,Respiratory Disease	EGFR mutation negative ALK rearrangement negative ROS1 rearrangement negative BRAF mutation negative adenocarcinoma of lung	2.82e-05			5	3	2	FGFR1(-1.68),FGFR3(-2.06),TUBA1C(+2.17),TUBB2A(+1.82),TUBB3(+1.89)
Cancer,Organismal Injury and Abnormalities	Metastatic FGFR mutation positive malignant solid tumor	2.82e-05			5	3	2	FGFR1(-1.68),FGFR3(-2.06),TUBA1C(+2.17),TUBB2A(+1.82),TUBB3(+1.89)
Cancer,Organismal Injury and Abnormalities,Respiratory Disease	Recurrent ALK translocation negative EGFR mutation negative non-small cell lung adenocarcinoma	2.82e-05			5	3	2	FGFR1(-1.68),FGFR3(-2.06),TUBA1C(+2.17),TUBB2A(+1.82),TUBB3(+1.89)
Cancer,Neurological Disease,Organismal Injury and Abnormalities	Glioma	2.85e-05		-0.904	45	22	23	ALCAM(-2.27),ANK2(-1.82),AXIN2(-1.79),BCAR1(+1.85),BCL6(-4.16),BOC(-2.55),CALD1(+1.94),CAV1(+3.32),CLU(-1.82),COL1A1(-2.22),CSRP1(+2.24),ENC1(+3.1),ETV4(+2.96),FAT1(-1.63),FBLIM1(+1.74),FGF2(-1.79),FGFR1(-1.68),FGFR3(-2.06),GOLGA6A (includes others)(+2.72),GSR(+1.87),HIST2H2AA3/HIST2H2AA4(+2.04),HSPA2(-1.96),IGFBP5(-2.82),ITGB5(+2.14),JAG1(-1.67),LIMK1(+1.98),LRP2(-4.13),MUC16(-2.1),MYC(+1.96),NF…
Cancer,Hematological Disease,Immunological Disease,Organismal Injury and Abnormalities	Non-Hodgkin lymphoma	2.87e-05		0.058	46	26	20	AASS(-1.7),ADAM19(+2.1),AMOTL1(+2.64),ARHGAP1(+1.99),BCL6(-4.16),BNC2(-2.16),CALD1(+1.94),CAV1(+3.32),CCN1(+2.12),CLU(-1.82),COL1A1(-2.22),CORO2A(+2.3),CXCR5(-4.78),DUSP5(+5.6),EDEM2(-2.18),ETS1(+3.69),FAT1(-1.63),FBN2(-1.68),FGFR3(-2.06),GAS6(-2.09),GNB1(+1.71),GSR(+1.87),HTR1D(-3.93),IDO1(-2.1),IER3(+2.46),LIMK1(+1.98),MUC16(-2.1),MYC(+1.96),NFE2L3(+2.19),ODC1(+2.47),PDGFB(+6.43),PMEPA1(+2.32),…
Neurological Disease,Organismal Injury and Abnormalities,Psychological Disorders	Cerebral degeneration	2.91e-05			16	10	6	ACTB(+1.75),ACTN3(-2.11),ADRA2A(-4.49),CCN1(+2.12),CLU(-1.82),COL1A1(-2.22),CPT1A(+3.44),FGFR3(-2.06),GRIN2D(+2.14),PDE4B(+4.1),SOX4(+1.96),TP53(+1.91),TUBA1C(+2.17),TUBB2A(+1.82),TUBB3(+1.89),VLDLR(-1.74)
Cancer,Gastrointestinal Disease,Organismal Injury and Abnormalities	Gastroesophageal cancer	2.92e-05			66	30	36	ABCA1(-2.32),ADRA2A(-4.49),ALCAM(-2.27),ARAP3(+1.83),AXIN2(-1.79),BCL6(-4.16),BNC2(-2.16),BOC(-2.55),CALD1(+1.94),CARD10(+2.19),CAV1(+3.32),CCN1(+2.12),CLU(-1.82),COL1A1(-2.22),ERRFI1(+2.02),ETV4(+2.96),FAT1(-1.63),FBN2(-1.68),FEZF1(-3.06),FEZF1-AS1(-3.92),FGF2(-1.79),FGFR1(-1.68),FGFR3(-2.06),FILIP1(-3.2),FREM2(-1.61),GATAD2A(+1.93),GFOD1(+2.25),GLTP(+2.46),HK1(+1.74),HSPA2(-1.96),IQSEC2(+4.58),…
Cancer,Hereditary Disorder,Organismal Injury and Abnormalities,Reproductive System Disease	Hereditary breast cancer	2.96e-05			7	6	1	AXIN2(-1.79),NQO1(+2.65),PHB(+1.85),TP53(+1.91),TUBA1C(+2.17),TUBB2A(+1.82),TUBB3(+1.89)
Cancer,Immunological Disease,Organismal Injury and Abnormalities	Secondary neoplasm of lymph node	2.97e-05			8	6	2	FSCN1(+2.6),LGR4(-2.06),NTN1(-2.43),TBC1D16(+1.82),TP53(+1.91),TUBA1C(+2.17),TUBB2A(+1.82),TUBB3(+1.89)
Cellular Development,Cellular Growth and Proliferation,Nervous System Development and Function,Tissue Development	Proliferation of neuronal cells	3.01e-05		-1.182	27	11	16	ACTB(+1.75),ALPP(-3.5),CAV1(+3.32),CLU(-1.82),COTL1(+1.81),CSRP1(+2.24),DLL1(-3.35),ETV4(+2.96),ETV5(+3.56),FEZ1(-2.63),FEZF1(-3.06),FGF2(-1.79),FGFR1(-1.68),FGFR3(-2.06),JAG1(-1.67),LAMA2(-2.22),LIMK1(+1.98),MMP24(-2.19),NFATC4(-1.73),NPTX1(-6.38),NRP1(-2.63),NTN1(-2.43),PXN(+1.83),SHC1(+1.75),SPRY2(+2.09),TP53(+1.91),VLDLR(-1.74)
Cardiovascular System Development and Function,Organismal Development	Vascularization of absolute anatomical region	3.01e-05		-1.794	11	4	7	CAV1(+3.32),CCN1(+2.12),FGF2(-1.79),FGFR1(-1.68),MFGE8(-1.92),NRP1(-2.63),PDGFB(+6.43),RORA(-1.9),STC1(-2.26),TP53(+1.91),VLDLR(-1.74)
Developmental Disorder,Hereditary Disorder,Organismal Injury and Abnormalities	Familial midline defect	3.09e-05		-1.471	9	5	4	DHRS3(-2.26),FGFR1(-1.68),JAG1(-1.67),LEFTY1(+14.56),LEFTY2(+9.65),NRP1(-2.63),SMAD7(+6.08),SOX4(+1.96),TP53(+1.91)
Cardiovascular Disease,Developmental Disorder,Organismal Injury and Abnormalities	Ventricular septal defect	3.13e-05		-1.941	10	9	1	ADAM19(+2.1),DHRS3(-2.26),LEFTY1(+14.56),LEFTY2(+9.65),SMAD7(+6.08),SOX4(+1.96),TP53(+1.91),TUBA1C(+2.17),TUBB2A(+1.82),TUBB3(+1.89)
Cellular Movement,Hematological System Development and Function,Immune Cell Trafficking,Inflammatory Response	Cell movement of phagocytes	3.15e-05		-0.034	28	14	14	ABCA1(-2.32),ALCAM(-2.27),ARAP3(+1.83),ARHGAP1(+1.99),BCL6(-4.16),CAV1(+3.32),CCN1(+2.12),CNN2(+2.01),COL1A1(-2.22),CTSV(-2.86),ETV5(+3.56),GAS6(-2.09),LIMK1(+1.98),NQO1(+2.65),NRP2(-2.37),NTN1(-2.43),PDE4B(+4.1),PDGFB(+6.43),PRKG1(-2.11),SEMA4A(-2.45),SH2B3(+1.77),SMAD7(+6.08),SOCS1(+2.36),STC1(-2.26),THBS4(-2.06),TIMP3(-1.96),TP53(+1.91),TRPC6(-3.05)
Cancer,Neurological Disease,Organismal Injury and Abnormalities	Central nervous system neuroepithelial tumor	3.2e-05			41	19	22	ALCAM(-2.27),ANK2(-1.82),AXIN2(-1.79),BCAR1(+1.85),BCL6(-4.16),BOC(-2.55),CAV1(+3.32),CLU(-1.82),COL1A1(-2.22),CSRP1(+2.24),ENC1(+3.1),FAT1(-1.63),FGF2(-1.79),FGFR1(-1.68),FGFR3(-2.06),GOLGA6A (includes others)(+2.72),GSR(+1.87),HIST2H2AA3/HIST2H2AA4(+2.04),HSPA2(-1.96),IGFBP5(-2.82),ITGB5(+2.14),JAG1(-1.67),LIMK1(+1.98),LRP2(-4.13),MUC16(-2.1),MYC(+1.96),NFE2L3(+2.19),NPTX1(-6.38),NRP2(-2.37),OD…
Cardiovascular System Development and Function,Organ Morphology,Organismal Development,Skeletal and Muscular System Development and Function	Morphology of cardiac muscle	3.24e-05			17	11	6	BCAR1(+1.85),CAV1(+3.32),CLU(-1.82),CTSV(-2.86),DACT1(+6.3),DUSP5(+5.6),FGF2(-1.79),IER3(+2.46),MYC(+1.96),NFATC4(-1.73),PRKG1(-2.11),RAPGEF3(+2.31),SHC1(+1.75),SMAD7(+6.08),SOX4(+1.96),TP53(+1.91),TRPC6(-3.05)
Connective Tissue Disorders,Organismal Injury and Abnormalities,Skeletal and Muscular Disorders	Abnormality of cartilage tissue	3.25e-05		-1.067	13	4	9	ADRA2A(-4.49),CAV1(+3.32),CTSV(-2.86),ERRFI1(+2.02),FGF2(-1.79),FGFR1(-1.68),FGFR3(-2.06),GNPTAB(-1.93),MMP16(-1.84),PDE4B(+4.1),TIMP3(-1.96),TP53(+1.91),ZIC3(-1.92)
Cancer,Cardiovascular Disease,Organismal Injury and Abnormalities	Vascular tumor	3.25e-05			13	5	8	ALCAM(-2.27),AXIN2(-1.79),CLU(-1.82),FGFR1(-1.68),FGFR3(-2.06),IGFBP5(-2.82),JAG1(-1.67),NRP2(-2.37),THY1(+2.61),TP53(+1.91),TUBA1C(+2.17),TUBB2A(+1.82),TUBB3(+1.89)
Cell Morphology,Cellular Assembly and Organization,Cellular Function and Maintenance	Formation of lamellipodia	3.26e-05		1.219	12	9	3	BCAR1(+1.85),CCN1(+2.12),FGF2(-1.79),FSCN1(+2.6),LASP1(+2.02),LIMK1(+1.98),MYC(+1.96),NANOG(+2.6),NRP1(-2.63),PHLDB2(+2.22),PXN(+1.83),TIAM2(-1.76)
Organismal Injury and Abnormalities,Renal and Urological Disease	Cystic kidney disease	3.35e-05			17	9	8	ACADSB(-2.32),ARHGDIA(+1.98),CALD1(+1.94),CLU(-1.82),CRB2(-2.34),DACT1(+6.3),FEZ1(-2.63),FST(-2.58),LGR4(-2.06),MYC(+1.96),PRKG1(-2.11),RAPGEF3(+2.31),SOCS1(+2.36),SPRY1(+1.95),TAGLN(+2.28),TP53(+1.91),VLDLR(-1.74)
Auditory and Vestibular System Development and Function,Embryonic Development,Organ Development,Organismal Development,Tissue Development	Development of inner ear	3.36e-05			11	2	9	ADGRV1(-1.75),DLL1(-3.35),FGFR1(-1.68),FGFR3(-2.06),FREM2(-1.61),JAG1(-1.67),LIN7A(-2.01),MYC(+1.96),NTN1(-2.43),SLITRK6(-2.76),SPRY2(+2.09)
Nervous System Development and Function	Morphology of nervous system	3.4e-05			41	16	25	CACNA2D2(-1.84),CAV1(+3.32),COL1A1(-2.22),CTSV(-2.86),DACT1(+6.3),ECEL1(-2.33),EIF4EBP2(+1.82),EMX1(+2.97),FEZF1(-3.06),FGF2(-1.79),FGFR1(-1.68),FGFR3(-2.06),FSCN1(+2.6),FST(-2.58),GNPTAB(-1.93),GRIN2D(+2.14),JAG1(-1.67),LAMA2(-2.22),LIMK1(+1.98),LRP2(-4.13),MFGE8(-1.92),MMP24(-2.19),MYB(-3.96),MYC(+1.96),NFATC4(-1.73),NPTX1(-6.38),NRP1(-2.63),NRP2(-2.37),NTN1(-2.43),PDGFB(+6.43),PEA15(+2.44),ROR…
Cancer,Organismal Injury and Abnormalities,Respiratory Disease	ALK mutation negative EGFR sensitizing mutation negative non-small cell lung carcinoma	3.42e-05			6	3	3	FGFR1(-1.68),FGFR3(-2.06),IDO1(-2.1),TUBA1C(+2.17),TUBB2A(+1.82),TUBB3(+1.89)
Cancer,Neurological Disease,Organismal Injury and Abnormalities,Tumor Morphology	Progression of glioma	3.42e-05			6	5	1	FGFR1(-1.68),GSR(+1.87),PDGFB(+6.43),TUBA1C(+2.17),TUBB2A(+1.82),TUBB3(+1.89)
Developmental Disorder,Organ Morphology,Organismal Development,Organismal Injury and Abnormalities,Renal and Urological Disease,Renal and Urological System Development and Function	Agenesis of kidney	3.42e-05			6	5	1	DACT1(+6.3),ETV4(+2.96),ETV5(+3.56),FRAS1(-1.64),SPRY1(+1.95),SPRY2(+2.09)
Cancer,Neurological Disease,Organismal Injury and Abnormalities	Oligoastrocytoma	3.42e-05			5	5	0	GSR(+1.87),TP53(+1.91),TUBA1C(+2.17),TUBB2A(+1.82),TUBB3(+1.89)
Skeletal and Muscular System Development and Function	Mineralization of bone	3.42e-05		-1.633	12	4	8	ADGRV1(-1.75),AXIN2(-1.79),CAV1(+3.32),CCN1(+2.12),CER1(+4.77),FBN2(-1.68),FGF2(-1.79),FGFR3(-2.06),FST(-2.58),GAS6(-2.09),LGR4(-2.06),SOX4(+1.96)
Cancer,Organismal Injury and Abnormalities,Respiratory Disease	Metastatic nonsquamous non-small cell lung carcinoma	3.52e-05			8	4	4	FGFR1(-1.68),FGFR3(-2.06),IDO1(-2.1),LIMK1(+1.98),MALAT1(-1.85),TUBA1C(+2.17),TUBB2A(+1.82),TUBB3(+1.89)
Cardiovascular System Development and Function,Organ Development,Skeletal and Muscular System Development and Function	Function of cardiac muscle	3.55e-05		-0.226	13	6	7	BCAR1(+1.85),CACNA2D1(-2.09),CAV1(+3.32),CLU(-1.82),CTSV(-2.86),FGF2(-1.79),IER3(+2.46),PRKG1(-2.11),RAPGEF3(+2.31),SHC1(+1.75),SMAD7(+6.08),TIMP3(-1.96),TPM1(-1.76)
Cell Morphology,Cellular Assembly and Organization,Cellular Function and Maintenance	Reorganization of cytoskeleton	3.55e-05		0.463	13	8	5	ARHGAP1(+1.99),ARHGDIA(+1.98),BCAR1(+1.85),BST2(-2.72),FGF2(-1.79),GAS6(-2.09),NEDD9(+2.29),NRP1(-2.63),PXN(+1.83),RAPGEF3(+2.31),SHC1(+1.75),TP53(+1.91),TPM1(-1.76)
Cellular Development,Cellular Growth and Proliferation,Tissue Development	Development of stem cells	3.55e-05		0.486	9	5	4	FGF2(-1.79),FGFR1(-1.68),FGFR3(-2.06),MSI2(-1.74),MYC(+1.96),NANOG(+2.6),PDGFB(+6.43),SMAD7(+6.08),TP53(+1.91)
Cell Cycle	Cell cycle progression	3.58e-05		0.571	43	24	19	ACTB(+1.75),ADGRL2(-1.77),BCAR1(+1.85),BCL6(-4.16),CALD1(+1.94),CARD10(+2.19),CAV1(+3.32),CCN1(+2.12),CLU(-1.82),COL1A1(-2.22),ERRFI1(+2.02),ETS1(+3.69),FGF2(-1.79),FGFR1(-1.68),FGFR3(-2.06),GADD45G(-2.71),GAS6(-2.09),IER3(+2.46),IGFBP5(-2.82),IRX1(-3.58),KMT5C(-1.8),KRT18(+2.1),LOC102724788/PRODH(-4.2),MYB(-3.96),MYBL2(+1.74),MYC(+1.96),NANOG(+2.6),NEDD9(+2.29),PA2G4(+1.72),PDGFB(+6.43),PHB(+1.8…
Cancer,Hematological Disease,Immunological Disease,Organismal Injury and Abnormalities	Primary diffuse large B-cell lymphoma	3.64e-05			7	6	1	BCL6(-4.16),GSR(+1.87),MYC(+1.96),SOCS1(+2.36),TUBA1C(+2.17),TUBB2A(+1.82),TUBB3(+1.89)
Cellular Development,Cellular Growth and Proliferation,Nervous System Development and Function,Tissue Development	Growth of neurites	3.66e-05		-0.46	24	11	13	ACTB(+1.75),ALPP(-3.5),CAV1(+3.32),COTL1(+1.81),CSRP1(+2.24),ETV4(+2.96),ETV5(+3.56),FEZ1(-2.63),FEZF1(-3.06),FGF2(-1.79),FGFR1(-1.68),FGFR3(-2.06),LAMA2(-2.22),LIMK1(+1.98),MMP24(-2.19),NFATC4(-1.73),NPTX1(-6.38),NRP1(-2.63),NTN1(-2.43),PXN(+1.83),SHC1(+1.75),SPRY2(+2.09),TP53(+1.91),VLDLR(-1.74)
Cancer,Gastrointestinal Disease,Organismal Injury and Abnormalities	Upper gastrointestinal tract cancer	3.67e-05			91	37	54	ABCA1(-2.32),ADRA2A(-4.49),ALCAM(-2.27),ANKRD12(-2.23),ARAP3(+1.83),AXIN2(-1.79),BCL6(-4.16),BNC2(-2.16),BOC(-2.55),CACNA2D1(-2.09),CACNA2D2(-1.84),CALD1(+1.94),CARD10(+2.19),CAV1(+3.32),CCN1(+2.12),CLU(-1.82),COL1A1(-2.22),COL7A1(-1.97),ERRFI1(+2.02),ETV4(+2.96),FAT1(-1.63),FBN2(-1.68),FEZF1(-3.06),FEZF1-AS1(-3.92),FGF2(-1.79),FGFR1(-1.68),FGFR3(-2.06),FILIP1(-3.2),FREM2(-1.61),GAS6(-2.09),GATAD…
Organismal Development	Size of body	3.71e-05		0.448	36	19	17	ABCA1(-2.32),ACTG1(+1.83),ARHGAP1(+1.99),BCL6(-4.16),CACNA2D2(-1.84),CAV1(+3.32),CLUH(+1.73),DACT1(+6.3),DHRS3(-2.26),ETS1(+3.69),ETV5(+3.56),FEZ1(-2.63),FGFR3(-2.06),FST(-2.58),GNPTAB(-1.93),IGFBP5(-2.82),KMT5C(-1.8),LAMA2(-2.22),LASP1(+2.02),LFNG(-1.94),MDFI(+2.25),MMP16(-1.84),MYC(+1.96),NQO1(+2.65),PEA15(+2.44),RAPGEF3(+2.31),SH3GL1(+1.74),SLITRK6(-2.76),SMAD7(+6.08),SOCS1(+2.36),SPRY2(+2.09)…
Cellular Development,Cellular Growth and Proliferation,Hematological System Development and Function,Hematopoiesis,Tissue Development	Development of hematopoietic cells	3.82e-05	Decreased	-2.54	17	11	6	AGO1(+1.75),BCL6(-4.16),DLL1(-3.35),ETS1(+3.69),FGF2(-1.79),HIST1H3D(+2.52),HIST1H3J(+2.36),HIST1H4H(+3.04),HIST2H3A(+2.35),HMGA1(+1.93),LFNG(-1.94),MYB(-3.96),RORA(-1.9),SH2B3(+1.77),SHC1(+1.75),SOCS1(+2.36),TP53(+1.91)
Cancer,Organismal Injury and Abnormalities,Respiratory Disease	ROS1 rearrangement negative non-small cell lung cancer	3.89e-05			6	3	3	FGFR1(-1.68),FGFR3(-2.06),IDO1(-2.1),TUBA1C(+2.17),TUBB2A(+1.82),TUBB3(+1.89)
Cancer,Endocrine System Disorders,Organismal Injury and Abnormalities,Reproductive System Disease	Ovarian endometrioid carcinoma	3.9e-05			37	18	19	AASS(-1.7),ABCA1(-2.32),ACTG1(+1.83),ADAM19(+2.1),ADD2(+1.71),AMOTL1(+2.64),CACNA2D1(-2.09),COL7A1(-1.97),DUSP5(+5.6),ENO2(-1.78),FAT1(-1.63),FBN2(-1.68),FSIP2(-1.79),GOLGB1(-1.77),HK1(+1.74),HSPA2(-1.96),LAMA2(-2.22),LASP1(+2.02),LEFTY2(+9.65),LIMK1(+1.98),MDN1(+1.7),MUC16(-2.1),MYO1E(-1.84),NRP1(-2.63),NRP2(-2.37),ODC1(+2.47),PHLDB2(+2.22),RORA(-1.9),SDK2(-2.37),SH2B3(+1.77),SYT10(-2.79),TBC1D8…
Cancer,Organismal Injury and Abnormalities,Reproductive System Disease	Invasive breast carcinoma	3.95e-05			17	11	6	CALD1(+1.94),CCN1(+2.12),DACT1(+6.3),FEZ1(-2.63),FGFR1(-1.68),GRIN2D(+2.14),IER3(+2.46),MYC(+1.96),NIN(-1.68),NRP2(-2.37),TAGLN(+2.28),TMEM158(-2.73),TP53(+1.91),TPM1(-1.76),TUBA1C(+2.17),TUBB2A(+1.82),TUBB3(+1.89)
Developmental Disorder,Neurological Disease,Organismal Injury and Abnormalities	Congenital malformation of brain	3.95e-05		0.118	17	9	8	ARF1(+1.82),BOC(-2.55),CACNA2D2(-1.84),CARD10(+2.19),CRB2(-2.34),DLL1(-3.35),EMX1(+2.97),FGFR1(-1.68),LRP2(-4.13),SPRY2(+2.09),SPRY4(+3.98),TEAD1(+1.93),TP53(+1.91),TUBB2A(+1.82),TUBB3(+1.89),VLDLR(-1.74),ZIC3(-1.92)
Cancer,Organismal Injury and Abnormalities,Respiratory Disease	Stage I-IV non-small cell lung cancer	3.99e-05			10	6	4	AGO1(+1.75),FGFR1(-1.68),FGFR3(-2.06),IDO1(-2.1),LIMK1(+1.98),MALAT1(-1.85),PHB(+1.85),TUBA1C(+2.17),TUBB2A(+1.82),TUBB3(+1.89)
Cancer,Organismal Injury and Abnormalities	Chondrosarcoma	4.02e-05			7	4	3	FGFR1(-1.68),FGFR3(-2.06),NRP1(-2.63),TP53(+1.91),TUBA1C(+2.17),TUBB2A(+1.82),TUBB3(+1.89)
Developmental Disorder,Tissue Morphology	Abnormal morphology of extraembryonic tissue	4.04e-05			13	9	4	ADRA2A(-4.49),ARAP3(+1.83),CTSV(-2.86),FGFR1(-1.68),JAG1(-1.67),LEFTY2(+9.65),MYC(+1.96),PXN(+1.83),SEPHS1(+2.0),SHC1(+1.75),TEAD1(+1.93),TP53(+1.91),WNT3(+3.79)
Organismal Survival	Perinatal death	4.14e-05		-0.282	27	15	12	ABCA1(-2.32),ACTG1(+1.83),ARHGAP1(+1.99),CARD10(+2.19),CLUH(+1.73),DACT1(+6.3),DHRS3(-2.26),ECEL1(-2.33),ETS1(+3.69),FEZF1(-3.06),FGFR3(-2.06),FST(-2.58),GPC6(+1.96),KMT5C(-1.8),LGR4(-2.06),LIN7A(-2.01),LRP2(-4.13),MMP16(-1.84),PDE4B(+4.1),PDGFB(+6.43),SH3GL1(+1.74),SMAD7(+6.08),SOX4(+1.96),SPINK5(-2.11),SPRY2(+2.09),SPRY4(+3.98),TP53(+1.91)
Connective Tissue Disorders,Inflammatory Disease,Organismal Injury and Abnormalities,Skeletal and Muscular Disorders	Rheumatic disease of joint	4.15e-05			11	5	6	ADRA2A(-4.49),BCL6(-4.16),CACNA2D1(-2.09),CACNA2D2(-1.84),CLU(-1.82),FGFR1(-1.68),GSR(+1.87),TP53(+1.91),TUBA1C(+2.17),TUBB2A(+1.82),TUBB3(+1.89)
Cancer,Organismal Injury and Abnormalities	Serous adenocarcinoma	4.22e-05			37	19	18	AMOTL1(+2.64),AXIN2(-1.79),CLU(-1.82),CLUH(+1.73),ETV4(+2.96),FEZF1(-3.06),FGFR3(-2.06),FRAS1(-1.64),GOT2(+1.89),HIST2H2AA3/HIST2H2AA4(+2.04),HMGA1(+1.93),IGFBP5(-2.82),KRT18(+2.1),LEFTY1(+14.56),LEFTY2(+9.65),LRP2(-4.13),LRRN1(-1.76),MALAT1(-1.85),MDN1(+1.7),MUC16(-2.1),MYBL2(+1.74),NFE2L3(+2.19),PLCL2(-2.89),PLPP1(-2.17),SH2B3(+1.77),SH2D3A(+1.92),SH3GL1(+1.74),SYT10(-2.79),THBS4(-2.06),TIMP3(-…
Cardiovascular System Development and Function,Organ Development,Organ Morphology,Skeletal and Muscular System Development and Function	Contractility of cardiac muscle	4.37e-05		-0.226	11	5	6	BCAR1(+1.85),CACNA2D1(-2.09),CAV1(+3.32),CLU(-1.82),CTSV(-2.86),FGF2(-1.79),IER3(+2.46),PRKG1(-2.11),SHC1(+1.75),SMAD7(+6.08),TIMP3(-1.96)
Cancer,Organismal Injury and Abnormalities	Primary neoplasm	4.4e-05			24	16	8	ADAM19(+2.1),ALPP(-3.5),BCAR1(+1.85),BCL6(-4.16),CALD1(+1.94),CCN1(+2.12),CLU(-1.82),FGFR1(-1.68),FGFR3(-2.06),GOT2(+1.89),GSR(+1.87),HMGA1(+1.93),LRP2(-4.13),MUC16(-2.1),MYB(-3.96),MYBL2(+1.74),MYC(+1.96),NANOG(+2.6),ODC1(+2.47),SOCS1(+2.36),TP53(+1.91),TUBA1C(+2.17),TUBB2A(+1.82),TUBB3(+1.89)
Cancer,Organismal Injury and Abnormalities,Renal and Urological Disease	Urothelial bladder carcinoma	4.49e-05			17	9	8	ACTB(+1.75),AXIN2(-1.79),FEZ1(-2.63),FGFR1(-1.68),FGFR3(-2.06),GRIN2D(+2.14),IDO1(-2.1),MALAT1(-1.85),NFE2L3(+2.19),SHROOM4(+2.19),SOCS1(+2.36),TIMP3(-1.96),TP53(+1.91),TUBA1C(+2.17),TUBB2A(+1.82),TUBB3(+1.89),USP9X(-1.95)
Cellular Development,Cellular Growth and Proliferation	Arrest in proliferation of tumor cell lines	4.49e-05			10	6	4	ARF1(+1.82),BCL6(-4.16),DUSP5(+5.6),DUSP6(+6.68),FGFR3(-2.06),IDO1(-2.1),MYB(-3.96),MYC(+1.96),SOCS1(+2.36),TP53(+1.91)
Organismal Injury and Abnormalities,Reproductive System Disease	Benign pelvic disease	4.5e-05			27	14	13	ACTB(+1.75),ADRA2A(-4.49),ARF1(+1.82),BCL6(-4.16),CCN1(+2.12),CLUH(+1.73),CXCR5(-4.78),ERRFI1(+2.02),FGF2(-1.79),FST(-2.58),GAS6(-2.09),IGFBP5(-2.82),LEFTY2(+9.65),LGR4(-2.06),MALAT1(-1.85),MMP24(-2.19),MYC(+1.96),PLPP1(-2.17),RAPGEF3(+2.31),RORA(-1.9),SMAD7(+6.08),SOX4(+1.96),SPRY2(+2.09),STC1(-2.26),THY1(+2.61),TP53(+1.91),ZYX(+1.73)
Developmental Disorder,Embryonic Development,Tissue Morphology	Abnormal morphology of yolk sac	4.67e-05			9	5	4	ADRA2A(-4.49),ARAP3(+1.83),CTSV(-2.86),FGFR1(-1.68),JAG1(-1.67),LEFTY2(+9.65),MYC(+1.96),SHC1(+1.75),TP53(+1.91)
Cancer,Organismal Injury and Abnormalities	Metastatic head and neck tumor	4.67e-05			9	6	3	FGFR1(-1.68),FGFR3(-2.06),GSR(+1.87),IDO1(-2.1),LIMK1(+1.98),TP53(+1.91),TUBA1C(+2.17),TUBB2A(+1.82),TUBB3(+1.89)
Cancer,Hematological Disease,Immunological Disease,Organismal Injury and Abnormalities	Acute leukemia	4.69e-05			61	29	32	ABCA1(-2.32),ACTB(+1.75),ACTG1(+1.83),ALPP(-3.5),ANK2(-1.82),ATP11A(-1.64),AXIN2(-1.79),BCL6(-4.16),BNC2(-2.16),BOC(-2.55),CADM2(-1.85),CLUH(+1.73),CNTNAP3(-1.94),CPT1A(+3.44),DLL1(-3.35),ECEL1(-2.33),ENO2(-1.78),ETS1(+3.69),ETV5(+3.56),FAT1(-1.63),FGFR1(-1.68),FSIP2(-1.79),GADD45G(-2.71),GNB1(+1.71),GOLGA6A (includes others)(+2.72),HAPLN3(-1.74),ITGB5(+2.14),KRT18(+2.1),LFNG(-1.94),LOC102724788/…
Organismal Injury and Abnormalities,Renal and Urological Disease	Lower urinary tract obstructive syndrome	4.73e-05			4	1	3	BNC2(-2.16),CACNA2D1(-2.09),CACNA2D2(-1.84),DACT1(+6.3)
Cell-To-Cell Signaling and Interaction	Response of photoreceptors	4.73e-05		0.927	4	2	2	CAV1(+3.32),GAS6(-2.09),ITGB5(+2.14),MFGE8(-1.92)
Neurological Disease,Organismal Injury and Abnormalities,Psychological Disorders	Tauopathy	4.73e-05			28	15	13	ABCA1(-2.32),ACLY(+1.69),ACTB(+1.75),ADGRL2(-1.77),ADRA2A(-4.49),CAV1(+3.32),CLU(-1.82),CLUH(+1.73),DLL1(-3.35),FGF2(-1.79),FGFR3(-2.06),GRIN2D(+2.14),HMGA1(+1.93),MEGF10(-2.05),MFGE8(-1.92),MYC(+1.96),NFATC4(-1.73),NPTX1(-6.38),NQO1(+2.65),TAGLN(+2.28),THY1(+2.61),TIMP3(-1.96),TP53(+1.91),TUBA1C(+2.17),TUBB2A(+1.82),TUBB3(+1.89),VDAC1(+1.82),VLDLR(-1.74)
Tissue Development	Organization of extracellular matrix	4.75e-05			14	5	9	ADAM19(+2.1),CCN1(+2.12),COL1A1(-2.22),COL7A1(-1.97),CTSV(-2.86),ETS1(+3.69),FBN2(-1.68),FGF2(-1.79),ITGB5(+2.14),LAMA2(-2.22),MMP16(-1.84),PDGFB(+6.43),SMOC2(-3.75),SPINK5(-2.11)
Cancer,Organismal Injury and Abnormalities,Tumor Morphology	Invasion of malignant tumor	4.85e-05		0.632	11	5	6	ALCAM(-2.27),CLU(-1.82),ETS1(+3.69),FGF2(-1.79),IGFBP5(-2.82),LGR4(-2.06),LIMK1(+1.98),NEDD9(+2.29),NRP1(-2.63),SOCS1(+2.36),TP53(+1.91)
Cancer,Neurological Disease,Organismal Injury and Abnormalities	Low grade astrocytoma	4.85e-05			8	7	1	FGFR1(-1.68),GSR(+1.87),LIMK1(+1.98),MYC(+1.96),TP53(+1.91),TUBA1C(+2.17),TUBB2A(+1.82),TUBB3(+1.89)
Cancer,Organismal Injury and Abnormalities	Metastatic head and neck cancer	4.85e-05			8	5	3	FGFR1(-1.68),FGFR3(-2.06),GSR(+1.87),IDO1(-2.1),LIMK1(+1.98),TUBA1C(+2.17),TUBB2A(+1.82),TUBB3(+1.89)
Cancer,Organismal Injury and Abnormalities,Respiratory Disease	EGFR mutation negative lung cancer	4.89e-05			7	3	4	CLU(-1.82),FGFR1(-1.68),FGFR3(-2.06),IDO1(-2.1),TUBA1C(+2.17),TUBB2A(+1.82),TUBB3(+1.89)
Cancer,Organismal Injury and Abnormalities,Respiratory Disease	ALK rearrangement negative EGFR mutation negative non-small cell lung adenocarcinoma	4.91e-05			5	3	2	FGFR1(-1.68),FGFR3(-2.06),TUBA1C(+2.17),TUBB2A(+1.82),TUBB3(+1.89)
Cancer,Cardiovascular Disease,Organismal Injury and Abnormalities	Vascular sarcoma	5.01e-05			6	4	2	FGFR1(-1.68),FGFR3(-2.06),TP53(+1.91),TUBA1C(+2.17),TUBB2A(+1.82),TUBB3(+1.89)
Cancer,Organismal Injury and Abnormalities	High grade sarcoma	5.01e-05			6	4	2	FGFR1(-1.68),FGFR3(-2.06),HMGA1(+1.93),TUBA1C(+2.17),TUBB2A(+1.82),TUBB3(+1.89)
Cancer,Hematological Disease,Organismal Injury and Abnormalities	Bone marrow neoplasm	5.02e-05		-1.082	63	31	32	ABCA1(-2.32),ACTB(+1.75),ALPP(-3.5),ANK2(-1.82),AXIN2(-1.79),BNC2(-2.16),BOC(-2.55),CADM2(-1.85),CLUH(+1.73),CNTNAP3(-1.94),CPT1A(+3.44),DLL1(-3.35),ECEL1(-2.33),ENO2(-1.78),ETS1(+3.69),ETV5(+3.56),FAT1(-1.63),FGFR1(-1.68),FGFR3(-2.06),FSIP2(-1.79),GNB1(+1.71),GOLGA6A (includes others)(+2.72),GRIN2D(+2.14),HAPLN3(-1.74),ITGB5(+2.14),KRT18(+2.1),LFNG(-1.94),LOC102724788/PRODH(-4.2),LRP2(-4.13),MAG…
Cardiovascular Disease,Organismal Injury and Abnormalities	Right ventricular abnormality	5.04e-05			10	7	3	ABCA1(-2.32),ADAM19(+2.1),ANK2(-1.82),CAV1(+3.32),DHRS3(-2.26),LEFTY1(+14.56),LEFTY2(+9.65),PDGFB(+6.43),SOX4(+1.96),TP53(+1.91)
Cancer,Gastrointestinal Disease,Hepatic System Disease,Organismal Injury and Abnormalities	Biliary tract cancer	5.15e-05			30	12	18	ALPP(-3.5),C15orf39(+2.03),CACNA2D1(-2.09),ECEL1(-2.33),FAT1(-1.63),FBN2(-1.68),FGF2(-1.79),FGFR1(-1.68),FGFR3(-2.06),GRIN2D(+2.14),GSR(+1.87),IRX1(-3.58),JAG1(-1.67),LAMA2(-2.22),LGR4(-2.06),LIN7A(-2.01),LRP2(-4.13),MUC16(-2.1),NQO1(+2.65),PA2G4(+1.72),PMEPA1(+2.32),PRKG1(-2.11),PRRT2(-1.85),SEC24D(+1.75),TBC1D8(+1.87),TP53(+1.91),TUBA1C(+2.17),TUBB2A(+1.82),TUBB3(+1.89),VIPR2(-4.56)
Cellular Assembly and Organization,Tissue Development	Fibrogenesis	5.17e-05		0.946	24	19	5	ACTG1(+1.83),ARF1(+1.82),BCAR1(+1.85),CALD1(+1.94),CAV1(+3.32),CDC42EP2(+2.15),FBLIM1(+1.74),FGF2(-1.79),GNB1(+1.71),ITGB5(+2.14),JAG1(-1.67),KRT18(+2.1),LIMK1(+1.98),NIN(-1.68),PHLDB2(+2.22),PXN(+1.83),RAPGEF3(+2.31),RND3(+2.13),SPRY2(+2.09),TEAD4(+2.21),THY1(+2.61),TPM1(-1.76),TRPC6(-3.05),ZYX(+1.73)
Neurological Disease,Organismal Injury and Abnormalities,Psychological Disorders	Disorder of basal ganglia	5.18e-05			33	20	13	ACTB(+1.75),ACTN3(-2.11),ADRA2A(-4.49),BCL6(-4.16),CA11(-2.06),CAV1(+3.32),CLU(-1.82),DUSP5(+5.6),ENO2(-1.78),ETV4(+2.96),ETV5(+3.56),FGF2(-1.79),GNB1(+1.71),GRIN2D(+2.14),IDO1(-2.1),IER3(+2.46),LIMK1(+1.98),LRRN1(-1.76),PCDH7(-3.08),PDE4B(+4.1),PDGFB(+6.43),PRRT2(-1.85),RASA4(-2.27),SEPHS1(+2.0),SEPT5(+2.47),THY1(+2.61),TP53(+1.91),TSN(+2.03),TUBA1B(+1.87),TUBA1C(+2.17),TUBB2A(+1.82),TUBB3(+1.89…
Organismal Functions,Organismal Injury and Abnormalities,Tissue Morphology	Healing of wound	5.22e-05			12	5	7	ARHGAP1(+1.99),CAV1(+3.32),CNN2(+2.01),COL1A1(-2.22),FGF2(-1.79),FGFR1(-1.68),FST(-2.58),MYB(-3.96),MYC(+1.96),SCNN1G(-6.97),TP53(+1.91),TPM1(-1.76)
Cancer,Organismal Injury and Abnormalities	Primary solid tumor	5.46e-05			21	14	7	ADAM19(+2.1),ALPP(-3.5),BCL6(-4.16),CALD1(+1.94),CCN1(+2.12),CLU(-1.82),FGFR1(-1.68),FGFR3(-2.06),GOT2(+1.89),GSR(+1.87),HMGA1(+1.93),LRP2(-4.13),MUC16(-2.1),MYBL2(+1.74),MYC(+1.96),NANOG(+2.6),SOCS1(+2.36),TP53(+1.91),TUBA1C(+2.17),TUBB2A(+1.82),TUBB3(+1.89)
Cancer,Organismal Injury and Abnormalities,Renal and Urological Disease	Kidney carcinoma	5.5e-05			43	20	23	ACOT7(+1.85),ADAM19(+2.1),ANK2(-1.82),ARAP3(+1.83),AXIN2(-1.79),BCAR1(+1.85),CADM2(-1.85),CAV1(+3.32),CLU(-1.82),DUSP6(+6.68),FAT1(-1.63),FBN2(-1.68),FEZ1(-2.63),FGFR1(-1.68),FGFR3(-2.06),FILIP1(-3.2),GAS6(-2.09),GFOD1(+2.25),GOLGA6A (includes others)(+2.72),GRIN2D(+2.14),IDO1(-2.1),IFFO2(+2.4),LAMA2(-2.22),LRP2(-4.13),MALAT1(-1.85),MDN1(+1.7),MUC16(-2.1),MYC(+1.96),NFE2L3(+2.19),PCDH7(-3.08),PDE…
Free Radical Scavenging	Production of reactive oxygen species	5.52e-05		0.366	20	15	5	ABCA1(-2.32),ACTB(+1.75),ARAP3(+1.83),ARHGDIA(+1.98),CAV1(+3.32),ETS1(+3.69),FGF2(-1.79),HK1(+1.74),LIMK1(+1.98),LOC102724788/PRODH(-4.2),NFE2L3(+2.19),PHB(+1.85),RAPGEF3(+2.31),RND3(+2.13),RORA(-1.9),SESN3(-2.58),SHC1(+1.75),TAGLN(+2.28),TP53(+1.91),VDAC1(+1.82)
Hematological System Development and Function,Hematopoiesis,Tissue Development	Development of bone marrow	5.58e-05		-1.406	15	7	8	ABCA1(-2.32),AGO1(+1.75),CAV1(+3.32),DLL1(-3.35),FGF2(-1.79),FST(-2.58),HIST1H3D(+2.52),HIST1H3J(+2.36),HIST1H4H(+3.04),HIST2H3A(+2.35),HMGA1(+1.93),JAG1(-1.67),LFNG(-1.94),MYB(-3.96),RORA(-1.9)
Organismal Injury and Abnormalities,Renal and Urological Disease	Glomerulosclerosis	5.64e-05		0.035	11	4	7	ABCA1(-2.32),ARHGDIA(+1.98),CLU(-1.82),CRB2(-2.34),GAS6(-2.09),MYO1E(-1.84),PDGFB(+6.43),PHB(+1.85),SMAD7(+6.08),STC1(-2.26),TRPC6(-3.05)
Cardiovascular System Development and Function,Cell Morphology,Cellular Development,Cellular Function and Maintenance,Cellular Growth and Proliferation,Organismal Development,Tissue Development	Morphogenesis of endothelial cells	5.66e-05		-0.159	6	1	5	CNMD(-1.76),COL1A1(-2.22),FGF2(-1.79),GAS6(-2.09),ODC1(+2.47),STC1(-2.26)
Cancer,Neurological Disease,Organismal Injury and Abnormalities	Mixed glioma	5.66e-05			6	5	1	FGFR1(-1.68),LIMK1(+1.98),TP53(+1.91),TUBA1C(+2.17),TUBB2A(+1.82),TUBB3(+1.89)
Cancer,Developmental Disorder,Hematological Disease,Immunological Disease,Organismal Injury and Abnormalities	Extranodal marginal zone cell lymphoma	5.66e-05			6	4	2	BCL6(-4.16),CXCR5(-4.78),TP53(+1.91),TUBA1C(+2.17),TUBB2A(+1.82),TUBB3(+1.89)

## Sheet: Network
Rank	Top Diseases and Functions	Score	N	Pos	Neg	Molecules in Network
1	Cardiovascular System Development and Function, Cell Death and Survival, Organismal Development	37	23	7	16	ACLY(+1.69),AK4(+2.5),BOC(-2.55),CA11(-2.06),CACNA2D2(-1.84),CLUH(+1.73),Collagen type III,Collagen type IV,DGCR6(-2.55),DLL1(-3.35),estrogen receptor,FAT1(-1.63),GMPS(+1.73),Hedgehog,JAG1(-1.67),LFNG(-1.94),Mir122a,b,MIR124,MMP16(-1.84),MMP24(-2.19),MSI2(-1.74),Mt-mmp,NDPK,Notch,NPTX1(-6.38),Patched,PCDH7(-3.08),SEPT5(+2.47),Smad,THBS4(-2.06),TIMP3(-1.96),TP53(+1.91),trypsin,WNT3(+3.79),ZIC3(-1.…
2	Cancer, Neurological Disease, Organismal Injury and Abnormalities	37	23	15	8	AGO1(+1.75),Alpha tubulin,BETA TUBULIN,Cdk,CNMD(-1.76),Cyclin E,DCTPP1(+2.24),E2f,Ecm,FBN2(-1.68),GDPD2(-2.24),GOT2(+1.89),Hdac,HEXD(-1.84),HIST1H2BJ(+2.73),MDN1(+1.7),MYBL2(+1.74),MYC(+1.96),PA2G4(+1.72),PHB(+1.85),PHLDB2(+2.22),PNCK(-3.09),Rb,RBMS2(+2.1),Rnr,Secretase gamma,SEMA4A(-2.45),TCF,TMPRSS2(-2.56),TSN(+2.03),TTYH1(-2.05),TUBB2A(+1.82),TUBB3(+1.89),tubulin (family),VDAC1(+1.82)
3	Developmental Disorder, Endocrine System Disorders, Hereditary Disorder	35	22	12	10	14-3-3,Adaptor protein 1,ANK2(-1.82),CUZD1(-10.45),CXCR5(-4.78),Cytokeratin,DUSP6(+6.68),ENC1(+3.1),ERK1/2,ETV4(+2.96),ETV5(+3.56),FEZF1(-3.06),GTPase,HES3(-3.78),IL17RD(+3.6),LASP1(+2.02),LOC102724788/PRODH(-4.2),LRRN1(-1.76),MAP2K1/2,MDFI(+2.25),Mek,MFGE8(-1.92),MNK1/2,PRKG1(-2.11),Raf,Rar,RASA4(-2.27),SH2B3(+1.77),SMAD1/5,SPRY1(+1.95),SPRY2(+2.09),SPRY4(+3.98),Stat3-Stat3,Stat5 dimer,TAGLN(+2.…
4	Cardiovascular Disease, Cardiovascular System Development and Function, Developmental Disorder	35	22	15	7	7S NGF,Alpha actin,AMOTL1(+2.64),BMP,CALD1(+1.94),CARD10(+2.19),CCN1(+2.12),CER1(+4.77),CNN2(+2.01),Filamin,FST(-2.58),GFOD1(+2.25),Igfbp,IGFBP5(-2.82),ITGB5(+2.14),JUN/JUNB/JUND,Lefty,LEFTY1(+14.56),LEFTY2(+9.65),LIN7A(-2.01),MYO1E(-1.84),NFkB (complex),PMEPA1(+2.32),Serine Protease,Smad2/3,Smad2/3-Smad4,ST3GAL1(+2.58),SYT10(-2.79),SYT6(-2.25),TEAD,TEAD1(+1.93),TEAD4(+2.21),TPM1(-1.76),Tropomyos…
5	Lipid Metabolism, Small Molecule Biochemistry, Vitamin and Mineral Metabolism	29	19	7	12	ABCA1(-2.32),ALCAM(-2.27),AMPK,C15orf39(+2.03),CLU(-1.82),CPT1A(+3.44),creatine kinase,DHRS3(-2.26),DUB,EDEM2(-2.18),EGLN,Fibrinogen,GARS(+1.94),GPC6(+1.96),HDL,HDL-cholesterol,hemoglobin,HIST1H2BL(+2.66),Ldh (complex),LDL,Lh,LRP2(-4.13),NFE2L3(+2.19),NQO1(+2.65),Nr1h,NRP1(-2.63),Pkc(s),PRKAA,PTPase,RORA(-1.9),SDK2(-2.37),Sod,STC1(-2.26),USP51(-2.23),VLDLR(-1.74)
6	Cancer, Organismal Injury and Abnormalities, Reproductive System Disease	27	18	9	9	ACADSB(-2.32),ACOT7(+1.85),ADPRHL2,AK4(+2.5),ALPP(-3.5),C19orf44,CACNA2D1(-2.09),EGFR,F2RL1,FAM129B(+2.0),FBLIM1(+1.74),FBXO6,GPR15,HADHB,HSPB1,KCNG3(-2.0),LMTK2,MUC16(-2.1),MYORG(+2.36),NBPF10 (includes others),PDAP1,PHYHIPL,PRRT2(-1.85),RASA4B(-2.47),SAPCD2(+1.71),SEC24D(+1.75),SOX13,STPG4,SYNDIG1(-2.35),TBC1D16(+1.82),TMEM245,TRIM25,TTC39C(+2.42),VWDE(-1.9),XPO1
7	Hereditary Disorder, Organismal Injury and Abnormalities, Skeletal and Muscular Disorders	25	17	14	3	ACTN3(-2.11),Akt,Alpha Actinin,ARAP3(+1.83),Arf,BCAR1(+1.85),c-Src,CDK4/6,Ciap,CSRP1(+2.24),Cyclin D,ERRFI1(+2.02),FAM129B(+2.0),Fascin,FBLIM1(+1.74),Fibrin,GSR(+1.87),Integrinβ,JINK1/2,LMO3(+2.61),NCK,NEBL(-1.95),NEDD9(+2.29),Pak,Pdgf (complex),PDGF-DD,PEA15(+2.44),PLCL2(-2.89),SH2D3A(+1.92),SHC3(+3.05),Smad1/5/8,Sos,TUBA1B(+1.87),Vegf Receptor,ZYX(+1.73)
8	Cell-To-Cell Signaling and Interaction, Cellular Assembly and Organization, Cellular Movement	25	17	5	12	Alp,ALPG(-5.8),ALPP(-3.5),AXIN2(-1.79),Ck2,COL1A1(-2.22),COL7A1(-1.97),collagen,cytochrome C,DUSP5(+5.6),GAS6(-2.09),Gsk3,Hsp27,Hsp70,IFN Beta,IL1,Interferon alpha,IRX1(-3.58),ITPK1(+1.85),Laminin (complex),MEGF10(-2.05),MYB(-3.96),NRP2(-2.37),NTN1(-2.43),P38 MAPK,P3H2(-2.68),PALD1(+2.07),PARP,phosphatase,Pkg,PPP1R16B(+2.62),Pro-inflammatory Cytokine,SMAD7(+6.08),Tgf beta,Tnf (family)
9	Cellular Development, Cellular Growth and Proliferation, Connective Tissue Disorders	25	17	8	9	ADAM19(+2.1),Adaptor protein 2,Ap1,BCL6(-4.16),BST2(-2.72),calpain,CBR1(+2.26),CG,CORO2A(+2.3),COX6B2(-2.58),ECEL1(-2.33),FSH,HIST2H2BF(+2.14),HMGA1(+1.93),IDO1(-2.1),Ifn,IFN type 1,IgG,IgG1,Igm,IL12 (complex),IL12 (family),Immunoglobulin,KRT18(+2.1),MHC Class II (complex),MUC16(-2.1),Mucin,p70 S6k,PYCR2(+2.2),SNTG2(-2.04),SPINK5(-2.11),TBC1D8(+1.87),Tlr,TMEM158(-2.73),Vegf
10	Dental Disease, Embryonic Development, Organismal Development	23	16	9	7	26s Proteasome,ACTB(+1.75),ARF1(+1.82),ATP11A(-1.64),caspase,CD3,ETS1(+3.69),Focal adhesion kinase,GATAD2A(+1.93),GOLGB1(-1.77),HIST1H2AC(+2.44),HIST2H2AA3/HIST2H2AA4(+2.04),HISTONE,Histone h3,Histone h4,Hsp90,HSPA2(-1.96),Insulin,KMT5C(-1.8),MTORC1,ODC1(+2.47),P glycoprotein,P-TEFb,Proinsulin,PXN(+1.83),RNA polymerase II,RNU5B-1(-3.27),RNU5E-1(-2.52),SMOC2(-3.75),snRNP,SOX4(+1.96),SRC (family),T…
11	Cellular Development, Embryonic Development, Hair and Skin Development and Function	21	15	12	3	ACTG1(+1.83),Actin,ADD2(+1.71),Alpha catenin,APC/APC2,APC2(-1.95),ARHGAP1(+1.99),CDC42EP2(+2.15),CLIC1(+2.0),Cofilin,Collagen type I (complex),COTL1(+1.81),CTSV(-2.86),Dynamin,ERK,Erm,F Actin,FSCN1(+2.6),growth factor receptor,HIST1H4H(+3.04),Integrin alpha V beta 3,LIMK1(+1.98),Mlc,Ngf,Pld,PP2A,Rap1,RAPGEF3(+2.31),Ras homolog,RASSF4(-1.98),RhoGap,RND3(+2.13),Rock,THY1(+2.61),tyrosine kinase
12	Cell-To-Cell Signaling and Interaction, Cellular Assembly and Organization, Hematological System Development and Function	21	15	7	8	APP,ARGLU1,Atp5e,ATP6V0D1,BNC2(-2.16),CANX,CSNK1E,DEPTOR,FILIP1(-3.2),FLCN,FSIP2(-1.79),GEMIN8,GNPTAB(-1.93),GOLGA6A (includes others)(+2.72),HIST2H3A(+2.35),IGSF6,MAGED4/MAGED4B(-2.2),MESD,MRPS6,NANOG(+2.6),NPTX1(-6.38),PDCD7,PDZD4(+2.39),PRICKLE2,SERP1,SNX25(-1.78),STOX2(+2.58),TCF19(+2.13),TMEM255A,TOR3A,UQCRHL,USP6,USP9X(-1.95),USP9Y,ZSCAN2(+2.36)
13	Cell Death and Survival, Cell Signaling, Small Molecule Biochemistry	21	15	6	9	ACOXL(-3.02),ADGRG2(-2.2),ANKRD36B(-1.95),beta-estradiol,BMP5,CRB2(-2.34),DPH5,ENC1(+3.1),EP300,FGFR2,FMO1,GAPDH,GNAS-AS1(-2.94),GPR160,GPR176,GPR18,GPR27,HAPLN3(-1.74),HMCN2(-1.94),HNF4A,IFFO2(+2.4),IL17RD(+3.6),LEFTY2(+9.65),miR-515-5p (and other miRNAs w/seed UCUCCAA),NFE2L3(+2.19),PLEKHF1,RBPMS,RBPMS2(+2.05),STAT1,TMEM245,TNF,TRHR,ZBTB11,ZNF644(-1.83),ZNF75D(-2.54)
14	Cell Morphology, Cellular Assembly and Organization, Organ Morphology	19	14	4	10	AATK,AMOTL1(+2.64),ANKRD12(-2.23),CA3,CCDC144A(-2.08),CDC37,CDC42EP1,CSRP1(+2.24),FEZ1(-2.63),FGF17,FLCN,FYN,GPR63,HEXIM1,HIST1H3D(+2.52),LAMA2(-2.22),Laminin2,MALAT1(-1.85),NCOA3,Neat1,NFKB1,OLFML3(-2.06),OTULIN,PKD2,PPARGC1A,PTEN,RAB28,RHBDL3(-2.12),SLITRK6(-2.76),SOGA3(-3.72),SUZ12,TMEM132A,TMEM64(-2.5),TUBA1C(+2.17),VCP
15	Developmental Disorder, Hereditary Disorder, Ophthalmic Disease	17	13	7	6	BCR (complex),Calcineurin protein(s),CaMKII,Cdc2,collagen type i (family),Cyclin A,DACT1(+6.3),EMX1(+2.97),Fcer1,FRAS1(-1.64),FREM2(-1.61),GADD45G(-2.71),GNA14(+2.71),GRIN2D(+2.14),HIST1H2BC(+2.37),HLA-DR,IER3(+2.46),Ifn gamma,Ige,Jnk,NFAT (complex),Nfat (family),NFATC4(-1.73),PDGFB(+6.43),PI3K (family),PI3K p85,PLC gamma,PLPP1(-2.17),PTK,Rsk,Rxr,Sapk,TH2 Cytokine,TRPC6(-3.05),TSH
16	Connective Tissue Disorders, Developmental Disorder, Hereditary Disorder	17	13	4	9	AASS(-1.7),ADGRL2(-1.77),Cbp/p300,Creb,EIF4EBP2(+1.82),ENO2(-1.78),ESYT2(-1.81),Fgf,Fgfr,FGFR1(-1.68),FGFR3(-2.06),growth factor,Growth hormone,Hat,HK1(+1.74),IFN alpha/beta,Integrin,N-cor,p85 (pik3r),PDGF BB,Pdgfr,PEPCK,PI3K (complex),RAS,RASA3(+1.98),SCNN1G(-6.97),SESN3(-2.58),Sfk,Shc,SOCS1(+2.36),STAT,STAT5a/b,thymidine kinase,thyroid hormone receptor,TOX3(-2.11)
17	Organ Morphology, Organismal Development, Reproductive System Development and Function	17	13	6	7	ALDH1A3,ALS2CL(-1.89),BICRAL,C1orf21(-2.28),CACHD1(-1.82),CASC10(-2.86),CCNI,DHX35,dihydrotestosterone,DYNC1LI2,ELAVL1,FAM83F(+1.72),GSR(+1.87),HIST1H3J(+2.36),IQSEC2(+4.58),ISOC1,LSM14A,MNT,NCL,NEIL2,NIN(-1.68),RAB5A,RAB5B,RNU4-1,RNU5A-1(-2.07),RNU6-1,SEPHS1(+2.0),SLC19A2,SMIM12,SMNDC1,SNORD3A(-2.26),SRD5A1,TMEM52B,USB1(+1.91),ZMYND11
18	Auditory Disease, Cell Signaling, Nucleic Acid Metabolism	17	13	2	11	ADAM11,ADAM23,ADAMTS14,ADAMTS7,ADCY,ADGRB3,ADGRV1(-1.75),C6orf141(-2.63),CADM2(-1.85),CCR2,CCT7,CUL3,cytokine,GALR2,GLTP(+2.46),GPR176,GPR65,HTR1B,HTR1D(-3.93),HTR1E,IL4,LDHD(-2.69),LGI4(-2.05),LGR4(-2.06),LPAR2,Metalloprotease,MMP24(-2.19),PDZD7,PLEC,PTAR1(-1.95),SLC13A3,TMEM63A(+2.65),UBC,VIPR2(-4.56),VPS13C(-1.61)
19	Cardiovascular System Development and Function, Cell Signaling, Organismal Development	15	12	8	4	ADCY,ADRA2A(-4.49),amylase,Ap2 alpha,ARHGDIA(+1.98),Calmodulin,CAV1(+3.32),Clathrin,Collagen Alpha1,Collagen(s),FGF2(-1.79),G protein alpha,G protein alphai,G protein beta gamma,G-protein beta,GNB1(+1.71),Gpcr,LDL-cholesterol,LYPLA2(+1.85),Mapk,Mmp,NECAB1(-2.66),PDE4B(+4.1),phospholipase,Pka,Pka catalytic subunit,PLC,PP1 protein complex group,Rac,SH3GL1(+1.74),SHC1(+1.75),STK24(+1.76),TIAM2(-1.76…
20	Molecular Transport, Neurological Disease, Organismal Injury and Abnormalities	10	9	4	5	5-hydroxytryptamine,bicarbonate,CD44,chloride,CNTNAP3(-1.94),EREG,ETV5(+3.56),GNRH,HRH1,HRH3,HTR1B,HTR1D(-3.93),HTR1E,IRX2(-3.05),LEMD3,LPAR2,MBNL3(-2.12),miR-199a-3p (and other miRNAs w/seed CAGUAGU),NKD1,NRG1,PCDH11Y,PMEPA1(+2.32),PTGER1,PTGS2,RFLNB(+2.41),S1PR2,S1PR3,serotonin receptor,SSTR2,STC1(-2.26),TDO2,WNT2,WNT3(+3.79),WNT3A,ZMIZ2
21	Connective Tissue Development and Function, Lymphoid Tissue Structure and Development, Skeletal and Muscular System Development and Function	2	1	1	0	FAM222B(+2.24),NLK

## Sheet: Pathway
Pathways	p	FDR	Ratio	State	Z	N	Pos	Neg	Molecules
Axonal Guidance Signaling	0.00324708	0.0415857	0.0453			22	13	9	ADAM19(+2.1),BCAR1(+1.85),ECEL1(-2.33),GNA14(+2.71),GNB1(+1.71),LIMK1(+1.98),MMP16(-1.84),MMP24(-2.19),NFATC4(-1.73),NRP1(-2.63),NRP2(-2.37),NTN1(-2.43),PDGFB(+6.43),PLCL2(-2.89),PXN(+1.83),SEMA4A(-2.45),SHC1(+1.75),TUBA1B(+1.87),TUBA1C(+2.17),TUBB2A(+1.82),TUBB3(+1.89),WNT3(+3.79)
Remodeling of Epithelial Adherens Junctions	0.00530026	0.0441572	0.116			8	7	1	ACTB(+1.75),ACTG1(+1.83),ACTN3(-2.11),TUBA1B(+1.87),TUBA1C(+2.17),TUBB2A(+1.82),TUBB3(+1.89),ZYX(+1.73)
Germ Cell-Sertoli Cell Junction Signaling	0.00557201	0.0441572	0.0698			12	11	1	ACTB(+1.75),ACTG1(+1.83),ACTN3(-2.11),BCAR1(+1.85),LIMK1(+1.98),PXN(+1.83),RND3(+2.13),TUBA1B(+1.87),TUBA1C(+2.17),TUBB2A(+1.82),TUBB3(+1.89),ZYX(+1.73)
Integrin Signaling	0.00729913	0.0513033	0.0607	Activated	2.111	13	12	1	ACTB(+1.75),ACTG1(+1.83),ACTN3(-2.11),ARF1(+1.82),BCAR1(+1.85),CAV1(+3.32),ITGB5(+2.14),NEDD9(+2.29),PDGFB(+6.43),PXN(+1.83),RND3(+2.13),SHC1(+1.75),ZYX(+1.73)
Human Embryonic Stem Cell Pluripotency	0.0096577	0.0614212	0.0741			10	6	4	FGF2(-1.79),FGFR1(-1.68),FGFR3(-2.06),LEFTY1(+14.56),LEFTY2(+9.65),NANOG(+2.6),PDGFB(+6.43),SMAD7(+6.08),WNT3(+3.79),ZIC3(-1.92)
Epithelial Adherens Junction Signaling	0.0152985	0.0898153	0.0654			10	7	3	ACTB(+1.75),ACTG1(+1.83),ACTN3(-2.11),DLL1(-3.35),FGFR1(-1.68),TUBA1B(+1.87),TUBA1C(+2.17),TUBB2A(+1.82),TUBB3(+1.89),ZYX(+1.73)
Leukocyte Extravasation Signaling	0.0202419	0.110803	0.0556		0.905	11	7	4	ACTB(+1.75),ACTG1(+1.83),ACTN3(-2.11),ARHGAP1(+1.99),BCAR1(+1.85),MMP16(-1.84),MMP24(-2.19),PXN(+1.83),RAPGEF3(+2.31),THY1(+2.61),TIMP3(-1.96)
Sirtuin Signaling Pathway	0.0290133	0.145148	0.0445		-0.302	13	10	3	ABCA1(-2.32),ACLY(+1.69),CPT1A(+3.44),DUSP6(+6.68),GADD45G(-2.71),GOT2(+1.89),LDHD(-2.69),MYC(+1.96),NQO1(+2.65),TP53(+1.91),TUBA1B(+1.87),TUBA1C(+2.17),VDAC1(+1.82)
Actin Cytoskeleton Signaling	0.0295994	0.145148	0.0502		1	11	7	4	ACTB(+1.75),ACTG1(+1.83),ACTN3(-2.11),APC2(-1.95),BCAR1(+1.85),FGF2(-1.79),LIMK1(+1.98),PDGFB(+6.43),PXN(+1.83),SHC1(+1.75),TIAM2(-1.76)
RhoA Signaling	0.0323869	0.151072	0.065		1.134	8	7	1	ACTB(+1.75),ACTG1(+1.83),ARHGAP1(+1.99),CDC42EP2(+2.15),LIMK1(+1.98),NRP2(-2.37),RND3(+2.13),SEPT5(+2.47)
Bladder Cancer Signaling	0.035437	0.158817	0.0722			7	3	4	FGF2(-1.79),FGFR3(-2.06),MMP16(-1.84),MMP24(-2.19),MYC(+1.96),PA2G4(+1.72),TP53(+1.91)
Paxillin Signaling	0.0478349	0.208045	0.0642		1.633	7	6	1	ACTB(+1.75),ACTG1(+1.83),ACTN3(-2.11),ARF1(+1.82),BCAR1(+1.85),ITGB5(+2.14),PXN(+1.83)

## Sheet: Regulators
Type	Regulator	p	FC	State	Z	N	Pos	Neg	Molecules
enzyme	HRAS	5.57e-18			0.428	44	29	15	ACTB(+1.75),ACTG1(+1.83),ADRA2A(-4.49),ARF1(+1.82),CALD1(+1.94),CAV1(+3.32),CCN1(+2.12),CLU(-1.82),CNN2(+2.01),COL1A1(-2.22),CPT1A(+3.44),CSRP1(+2.24),CTSV(-2.86),DLL1(-3.35),DUSP6(+6.68),ETS1(+3.69),ETV4(+2.96),ETV5(+3.56),FAT1(-1.63),FGF2(-1.79),GADD45G(-2.71),GAS6(-2.09),GNA14(+2.71),GNB1(+1.71),IGFBP5(-2.82),IL17RD(+3.6),ITGB5(+2.14),KRT18(+2.1),LASP1(+2.02),MFGE8(-1.92),MYC(+1.96),NQO1(+2.65…
chemical - endogenous mammalian	beta-estradiol	6.7e-14			1.123	73	41	32	ABCA1(-2.32),ACTB(+1.75),ADGRG2(-2.2),ALCAM(-2.27),ALPG(-5.8),ALPP(-3.5),AMOTL1(+2.64),ANKRD12(-2.23),BCL6(-4.16),CAV1(+3.32),CCN1(+2.12),CLU(-1.82),CNN2(+2.01),COL1A1(-2.22),COL7A1(-1.97),CPT1A(+3.44),CUZD1(-10.45),DUSP5(+5.6),DUSP6(+6.68),ENC1(+3.1),ERRFI1(+2.02),ETS1(+3.69),ETV4(+2.96),FGF2(-1.79),FGFR3(-2.06),FSCN1(+2.6),FST(-2.58),GADD45G(-2.71),GARS(+1.94),GNB1(+1.71),GSR(+1.87),HIST2H2AA3/…
growth factor	TGFB1	6.51e-13			1.34	66	39	27	AASS(-1.7),ABCA1(-2.32),ACLY(+1.69),ADAM19(+2.1),ADGRG2(-2.2),ADRA2A(-4.49),ALPP(-3.5),ARF1(+1.82),BCL6(-4.16),CALD1(+1.94),CAV1(+3.32),CCN1(+2.12),CLU(-1.82),CNN2(+2.01),COL1A1(-2.22),COL7A1(-1.97),COTL1(+1.81),CSRP1(+2.24),CXCR5(-4.78),ENO2(-1.78),ETS1(+3.69),FGF2(-1.79),FGFR1(-1.68),FSCN1(+2.6),GARS(+1.94),GNA14(+2.71),HAPLN3(-1.74),HK1(+1.74),HMGA1(+1.93),IER3(+2.46),IGFBP5(-2.82),ITGB5(+2.14…
growth factor	FGF2	1.69e-12	-1.794		0.066	29	18	11	ADGRL2(-1.77),AXIN2(-1.79),BCL6(-4.16),CAV1(+3.32),CCN1(+2.12),CNMD(-1.76),COL1A1(-2.22),DLL1(-3.35),DUSP6(+6.68),ERRFI1(+2.02),ETS1(+3.69),ETV4(+2.96),ETV5(+3.56),FGF2(-1.79),FGFR1(-1.68),FGFR3(-2.06),IGFBP5(-2.82),MYC(+1.96),ODC1(+2.47),PDGFB(+6.43),SPRY1(+1.95),SPRY2(+2.09),SPRY4(+3.98),ST3GAL1(+2.58),TAGLN(+2.28),TEAD4(+2.21),TIMP3(-1.96),TP53(+1.91),TUBB3(+1.89)
transcription regulator	TP53	7.42e-10	1.911		-0.5	61	40	21	ACLY(+1.69),ACTB(+1.75),AK4(+2.5),ARHGAP1(+1.99),AXIN2(-1.79),CARD10(+2.19),CAV1(+3.32),CCN1(+2.12),CLU(-1.82),CLUH(+1.73),CNN2(+2.01),COL1A1(-2.22),COL7A1(-1.97),CPT1A(+3.44),CSRP1(+2.24),DGCR6(-2.55),DUSP5(+5.6),DUSP6(+6.68),FAT1(-1.63),FGF2(-1.79),FGFR1(-1.68),GADD45G(-2.71),GAS6(-2.09),GNA14(+2.71),GSR(+1.87),HMGA1(+1.93),IER3(+2.46),IGFBP5(-2.82),ITGB5(+2.14),KRT18(+2.1),LASP1(+2.02),LIMK1(+…
transcription regulator	CTNNB1	1.32e-09			-0.297	36	16	20	ACLY(+1.69),ACTB(+1.75),ADGRG2(-2.2),ADGRV1(-1.75),ALCAM(-2.27),ARHGDIA(+1.98),AXIN2(-1.79),CCN1(+2.12),CER1(+4.77),CLU(-1.82),CNMD(-1.76),CNN2(+2.01),COL1A1(-2.22),CPT1A(+3.44),ENO2(-1.78),ETV4(+2.96),FST(-2.58),GADD45G(-2.71),IDO1(-2.1),IGFBP5(-2.82),LFNG(-1.94),MFGE8(-1.92),MMP16(-1.84),MYC(+1.96),NANOG(+2.6),NPTX1(-6.38),NRP2(-2.37),NTN1(-2.43),PDE4B(+4.1),RASSF4(-1.98),SMAD7(+6.08),SOX4(+1.9…
chemical toxicant	forskolin	2.15e-09			0.092	33	18	15	ABCA1(-2.32),ACTB(+1.75),ADGRL2(-1.77),ARHGAP1(+1.99),AXIN2(-1.79),CARD10(+2.19),CLU(-1.82),COL1A1(-2.22),CTSV(-2.86),DHRS3(-2.26),DUSP6(+6.68),ECEL1(-2.33),ERRFI1(+2.02),ETV4(+2.96),FST(-2.58),GADD45G(-2.71),GNA14(+2.71),IER3(+2.46),IGFBP5(-2.82),ITGB5(+2.14),KRT18(+2.1),MFGE8(-1.92),MYC(+1.96),ODC1(+2.47),PDE4B(+4.1),PLPP1(-2.17),RAPGEF3(+2.31),SHC1(+1.75),SMAD7(+6.08),STC1(-2.26),STK24(+1.76),…
group	Raf	3.11e-09				11	11	0	DUSP6(+6.68),ETV5(+3.56),IER3(+2.46),KRT18(+2.1),MYC(+1.96),RND3(+2.13),SH2B3(+1.77),SPRY1(+1.95),SPRY2(+2.09),SPRY4(+3.98),TAGLN(+2.28)
other	APP	3.19e-09			0.747	38	25	13	ABCA1(-2.32),ACTB(+1.75),ACTG1(+1.83),ADAM19(+2.1),AXIN2(-1.79),CLIC1(+2.0),CLU(-1.82),CTSV(-2.86),ENO2(-1.78),FGF2(-1.79),FGFR1(-1.68),GNB1(+1.71),GOT2(+1.89),HK1(+1.74),HMGA1(+1.93),IDO1(-2.1),IGFBP5(-2.82),LIMK1(+1.98),MYC(+1.96),NPTX1(-6.38),NRP1(-2.63),NRP2(-2.37),PDE4B(+4.1),PDGFB(+6.43),PEA15(+2.44),SHC1(+1.75),SMAD7(+6.08),SOCS1(+2.36),TAGLN(+2.28),THY1(+2.61),TP53(+1.91),TPM1(-1.76),TUBA…
cytokine	TNF	6.22e-09			1.03	58	29	29	ABCA1(-2.32),ACTB(+1.75),ALCAM(-2.27),AXIN2(-1.79),BCL6(-4.16),BST2(-2.72),CAV1(+3.32),CCN1(+2.12),CLU(-1.82),COL1A1(-2.22),COTL1(+1.81),CPT1A(+3.44),CXCR5(-4.78),DHRS3(-2.26),DUSP5(+5.6),DUSP6(+6.68),ETS1(+3.69),ETV5(+3.56),FGF2(-1.79),FGFR1(-1.68),FSCN1(+2.6),FST(-2.58),GADD45G(-2.71),GNAS-AS1(-2.94),IDO1(-2.1),IER3(+2.46),IGFBP5(-2.82),IL17RD(+3.6),JAG1(-1.67),KRT18(+2.1),LFNG(-1.94),MMP16(-1.…
growth factor	VEGFA	1.24e-08			-1.127	20	11	9	AK4(+2.5),CAV1(+3.32),CCN1(+2.12),COL1A1(-2.22),CTSV(-2.86),DLL1(-3.35),DUSP5(+5.6),ETS1(+3.69),ETV4(+2.96),ETV5(+3.56),FGF2(-1.79),FGFR1(-1.68),HK1(+1.74),IGFBP5(-2.82),NRP1(-2.63),PDGFB(+6.43),STC1(-2.26),TBC1D8(+1.87),TP53(+1.91),TRPC6(-3.05)
transcription regulator	TWIST1	1.27e-08			1.664	15	5	10	ALCAM(-2.27),CLU(-1.82),COL1A1(-2.22),ETS1(+3.69),FBN2(-1.68),FGFR3(-2.06),FREM2(-1.61),IGFBP5(-2.82),ITGB5(+2.14),LEFTY2(+9.65),MFGE8(-1.92),OLFML3(-2.06),TIMP3(-1.96),TP53(+1.91),ZYX(+1.73)
growth factor	FGF1	2.41e-08			1.511	13	8	5	AXIN2(-1.79),CCN1(+2.12),DLL1(-3.35),DUSP6(+6.68),FGFR1(-1.68),GADD45G(-2.71),MYC(+1.96),NQO1(+2.65),ODC1(+2.47),PMEPA1(+2.32),RFLNB(+2.41),TEAD4(+2.21),TIMP3(-1.96)
group	Mek	2.86e-08		Activated	3.293	17	15	2	CLU(-1.82),DUSP5(+5.6),DUSP6(+6.68),ETS1(+3.69),ETV4(+2.96),ETV5(+3.56),FGFR1(-1.68),IER3(+2.46),MYC(+1.96),NANOG(+2.6),NQO1(+2.65),RND3(+2.13),SH2B3(+1.77),SPRY1(+1.95),SPRY2(+2.09),SPRY4(+3.98),TP53(+1.91)
group	Tgf beta	3.27e-08			-0.294	19	8	11	ABCA1(-2.32),CCN1(+2.12),CLU(-1.82),COL1A1(-2.22),COL7A1(-1.97),FGF2(-1.79),FSCN1(+2.6),FST(-2.58),IDO1(-2.1),IGFBP5(-2.82),JAG1(-1.67),MYC(+1.96),NEDD9(+2.29),PDGFB(+6.43),PMEPA1(+2.32),RORA(-1.9),SMAD7(+6.08),TAGLN(+2.28),TIMP3(-1.96)
chemical - endogenous mammalian	dihydrotestosterone	3.4e-08			0.507	27	14	13	ABCA1(-2.32),ACLY(+1.69),ACTB(+1.75),AXIN2(-1.79),BCAR1(+1.85),C1orf21(-2.28),CLU(-1.82),CPT1A(+3.44),DCTPP1(+2.24),FGF2(-1.79),FGFR1(-1.68),FST(-2.58),GAS6(-2.09),HIST1H3J(+2.36),IGFBP5(-2.82),JAG1(-1.67),MYC(+1.96),ODC1(+2.47),PA2G4(+1.72),PEA15(+2.44),PHB(+1.85),PMEPA1(+2.32),SHC1(+1.75),TIMP3(-1.96),TMPRSS2(-2.56),TP53(+1.91),VLDLR(-1.74)
transcription regulator	NOTCH1	4.37e-08		Activated	2.237	18	11	7	ADAM19(+2.1),BCL6(-4.16),CCN1(+2.12),CER1(+4.77),COL1A1(-2.22),DLL1(-3.35),ENO2(-1.78),FGF2(-1.79),JAG1(-1.67),LFNG(-1.94),MYC(+1.96),PDGFB(+6.43),RND3(+2.13),SOCS1(+2.36),SPRY2(+2.09),TAGLN(+2.28),TP53(+1.91),WNT3(+3.79)
group	estrogen receptor	5.68e-08			1.265	17	9	8	ABCA1(-2.32),AGO1(+1.75),CALD1(+1.94),CAV1(+3.32),COL7A1(-1.97),ETS1(+3.69),FGFR1(-1.68),FGFR3(-2.06),JAG1(-1.67),KRT18(+2.1),MMP24(-2.19),MYC(+1.96),NEDD9(+2.29),PCDH7(-3.08),TIMP3(-1.96),TP53(+1.91),WNT3(+3.79)
cytokine	IL6	6.69e-08		Inhibited	-2.053	32	15	17	ABCA1(-2.32),ADGRL2(-1.77),AXIN2(-1.79),BCL6(-4.16),BST2(-2.72),CLU(-1.82),COL1A1(-2.22),DUSP6(+6.68),ENO2(-1.78),ERRFI1(+2.02),ETV4(+2.96),FGF2(-1.79),FSCN1(+2.6),GADD45G(-2.71),GATAD2A(+1.93),IDO1(-2.1),IGFBP5(-2.82),ITGB5(+2.14),KRT18(+2.1),LEFTY2(+9.65),LGR4(-2.06),MYB(-3.96),MYBL2(+1.74),MYC(+1.96),PDGFB(+6.43),PHB(+1.85),RORA(-1.9),SEMA4A(-2.45),SMAD7(+6.08),SOCS1(+2.36),TP53(+1.91),VLDLR(-…
transcription regulator	SMARCA4	8.61e-08			-0.39	28	13	15	ABCA1(-2.32),AXIN2(-1.79),C6orf141(-2.63),COL1A1(-2.22),COL7A1(-1.97),COTL1(+1.81),CXCR5(-4.78),DLL1(-3.35),DUSP6(+6.68),FBLIM1(+1.74),GADD45G(-2.71),HAPLN3(-1.74),IER3(+2.46),IGFBP5(-2.82),KRT18(+2.1),MFGE8(-1.92),MYB(-3.96),MYC(+1.96),NANOG(+2.6),NRP1(-2.63),NRP2(-2.37),PDE4B(+4.1),SPRY2(+2.09),ST3GAL1(+2.58),TAGLN(+2.28),THY1(+2.61),TP53(+1.91),TPM1(-1.76)
cytokine	IL2	9.19e-08			1.379	28	17	11	ABCA1(-2.32),ADAM19(+2.1),ARHGAP1(+1.99),ARHGDIA(+1.98),BCL6(-4.16),CARD10(+2.19),CORO2A(+2.3),CXCR5(-4.78),DUSP5(+5.6),DUSP6(+6.68),ETS1(+3.69),FGF2(-1.79),FGFR1(-1.68),GADD45G(-2.71),GARS(+1.94),IDO1(-2.1),IER3(+2.46),MYB(-3.96),MYC(+1.96),MYO1E(-1.84),NRP1(-2.63),PDE4B(+4.1),PEA15(+2.44),PHB(+1.85),SESN3(-2.58),SOCS1(+2.36),TP53(+1.91),VDAC1(+1.82)
growth factor	EGF	9.23e-08			1.356	25	16	9	ALCAM(-2.27),CAV1(+3.32),CCN1(+2.12),CLU(-1.82),COL1A1(-2.22),DUSP5(+5.6),DUSP6(+6.68),ERRFI1(+2.02),ETS1(+3.69),FGF2(-1.79),FGFR1(-1.68),FST(-2.58),IER3(+2.46),IGFBP5(-2.82),MYC(+1.96),NRP1(-2.63),ODC1(+2.47),SH2B3(+1.77),SHC1(+1.75),SOX4(+1.96),SPRY2(+2.09),SPRY4(+3.98),ST3GAL1(+2.58),TIMP3(-1.96),TP53(+1.91)
chemical - endogenous mammalian	tretinoin	9.72e-08			0.01	50	32	18	ABCA1(-2.32),AGO1(+1.75),ARHGAP1(+1.99),BCL6(-4.16),CBR1(+2.26),CCN1(+2.12),COL1A1(-2.22),COTL1(+1.81),CPT1A(+3.44),CXCR5(-4.78),DHRS3(-2.26),DLL1(-3.35),EIF4EBP2(+1.82),ERRFI1(+2.02),ETS1(+3.69),FBN2(-1.68),FGF2(-1.79),FGFR1(-1.68),FST(-2.58),GARS(+1.94),HK1(+1.74),HMGA1(+1.93),HSPA2(-1.96),IER3(+2.46),IGFBP5(-2.82),KRT18(+2.1),LEFTY1(+14.56),LEFTY2(+9.65),LIMK1(+1.98),LRP2(-4.13),MDN1(+1.7),MYB…
chemical - kinase inhibitor	PD98059	1.29e-07			-1.625	26	17	9	ABCA1(-2.32),ACOT7(+1.85),BCL6(-4.16),CAV1(+3.32),CLU(-1.82),COL1A1(-2.22),DHRS3(-2.26),DUSP5(+5.6),DUSP6(+6.68),ENO2(-1.78),ERRFI1(+2.02),ETS1(+3.69),FGF2(-1.79),IER3(+2.46),ITGB5(+2.14),MYBL2(+1.74),MYC(+1.96),NQO1(+2.65),ODC1(+2.47),PDGFB(+6.43),SPRY2(+2.09),STC1(-2.26),TAGLN(+2.28),TP53(+1.91),TRPC6(-3.05),TUBB2A(+1.82)
transcription regulator	SMAD3	1.44e-07			-0.752	17	10	7	AXIN2(-1.79),COL1A1(-2.22),COL7A1(-1.97),FST(-2.58),ITGB5(+2.14),JAG1(-1.67),LEFTY1(+14.56),LEFTY2(+9.65),MYC(+1.96),NANOG(+2.6),PDGFB(+6.43),PMEPA1(+2.32),SMAD7(+6.08),TAGLN(+2.28),TIMP3(-1.96),TPM1(-1.76),ZYX(+1.73)
microRNA	MIR4269	1.89e-07			-1.991	4	4	0	CCN1(+2.12),MYC(+1.96),TEAD1(+1.93),TEAD4(+2.21)
enzyme	KRAS	1.95e-07			1.164	27	19	8	ABCA1(-2.32),ACLY(+1.69),AXIN2(-1.79),CAV1(+3.32),CLU(-1.82),COL1A1(-2.22),DUSP5(+5.6),DUSP6(+6.68),ETV4(+2.96),ETV5(+3.56),FGFR1(-1.68),HMGA1(+1.93),IDO1(-2.1),IER3(+2.46),LAMA2(-2.22),MYBL2(+1.74),MYC(+1.96),NQO1(+2.65),ODC1(+2.47),PA2G4(+1.72),PALD1(+2.07),PDE4B(+4.1),PHLDB2(+2.22),SPRY2(+2.09),THY1(+2.61),TIMP3(-1.96),TP53(+1.91)
chemical - endogenous mammalian	progesterone	2.29e-07			-0.383	27	14	13	ACOT7(+1.85),ACTB(+1.75),ADRA2A(-4.49),BCL6(-4.16),CAV1(+3.32),CTSV(-2.86),ENC1(+3.1),ERRFI1(+2.02),FST(-2.58),GARS(+1.94),GAS6(-2.09),HSPA2(-1.96),IGFBP5(-2.82),LAMA2(-2.22),LEFTY2(+9.65),LRP2(-4.13),MYB(-3.96),MYBL2(+1.74),MYC(+1.96),NEDD9(+2.29),NRP1(-2.63),SCNN1G(-6.97),SOCS1(+2.36),ST3GAL1(+2.58),TBC1D8(+1.87),TIMP3(-1.96),TP53(+1.91)
transcription regulator	SOX2	3e-07			0.716	23	15	8	AXIN2(-1.79),CER1(+4.77),COL1A1(-2.22),DLL1(-3.35),DUSP5(+5.6),ETV4(+2.96),ETV5(+3.56),FST(-2.58),GLTP(+2.46),GOLGA6A (includes others)(+2.72),JAG1(-1.67),KRT18(+2.1),LEFTY1(+14.56),NANOG(+2.6),NRP1(-2.63),SAPCD2(+1.71),SPRY4(+3.98),TEAD1(+1.93),TIMP3(-1.96),TMEM63A(+2.65),TUBB3(+1.89),WNT3(+3.79),ZIC3(-1.92)
chemical drug	dexamethasone	4.04e-07			-1.672	58	29	29	ABCA1(-2.32),ACLY(+1.69),ACOT7(+1.85),ACTB(+1.75),ACTG1(+1.83),ADRA2A(-4.49),ALCAM(-2.27),ANK2(-1.82),ARHGDIA(+1.98),ATP11A(-1.64),AXIN2(-1.79),BCAR1(+1.85),BCL6(-4.16),CAV1(+3.32),CBR1(+2.26),CCN1(+2.12),CLIC1(+2.0),CLU(-1.82),CNN2(+2.01),COL1A1(-2.22),COL7A1(-1.97),CTSV(-2.86),DUSP5(+5.6),ENC1(+3.1),ENO2(-1.78),ERRFI1(+2.02),ETV5(+3.56),FBN2(-1.68),FGF2(-1.79),FST(-2.58),GAS6(-2.09),HMGA1(+1.93…
phosphatase	PTPN3	4.52e-07			0.218	6	4	2	COL1A1(-2.22),JAG1(-1.67),MYC(+1.96),PDGFB(+6.43),SMAD7(+6.08),TAGLN(+2.28)
transcription regulator	PDX1	4.98e-07			1.257	14	10	4	ACTB(+1.75),ACTG1(+1.83),COL1A1(-2.22),DUSP5(+5.6),DUSP6(+6.68),FGF2(-1.79),FGFR1(-1.68),HK1(+1.74),IER3(+2.46),KRT18(+2.1),MYC(+1.96),NQO1(+2.65),PDE4B(+4.1),TRPC6(-3.05)
enzyme	OGA	6.16e-07			-0.106	21	12	9	ACTG1(+1.83),ADAM19(+2.1),ADGRG2(-2.2),ADGRL2(-1.77),CAV1(+3.32),CNTNAP3(-1.94),FGFR1(-1.68),FSCN1(+2.6),GADD45G(-2.71),GAS6(-2.09),GFOD1(+2.25),IGFBP5(-2.82),IL17RD(+3.6),ITGB5(+2.14),NANOG(+2.6),PRKG1(-2.11),RASA3(+1.98),SOCS1(+2.36),TCF19(+2.13),TIMP3(-1.96),TP53(+1.91)
transcription regulator	MYC	7.76e-07	1.96		1.882	38	23	15	ABCA1(-2.32),ACTB(+1.75),ALCAM(-2.27),BCL6(-4.16),CAV1(+3.32),CLU(-1.82),CLUH(+1.73),COL1A1(-2.22),CPT1A(+3.44),CTSV(-2.86),DCTPP1(+2.24),DUSP5(+5.6),DUSP6(+6.68),FBN2(-1.68),FGFR1(-1.68),GADD45G(-2.71),GOT2(+1.89),GSR(+1.87),HMGA1(+1.93),IER3(+2.46),ITGB5(+2.14),LOC102724788/PRODH(-4.2),LRRN1(-1.76),MYC(+1.96),NANOG(+2.6),NQO1(+2.65),NRP1(-2.63),ODC1(+2.47),PA2G4(+1.72),PHB(+1.85),PNCK(-3.09),SE…
kinase	ACVR1B	9.56e-07			0.447	5	4	1	FST(-2.58),LEFTY1(+14.56),LEFTY2(+9.65),NANOG(+2.6),SMAD7(+6.08)
cytokine	EDN1	9.85e-07			0.226	14	9	5	ACTB(+1.75),ADAM19(+2.1),CCN1(+2.12),COL7A1(-1.97),ERRFI1(+2.02),FGF2(-1.79),FST(-2.58),MYC(+1.96),ODC1(+2.47),PXN(+1.83),SOCS1(+2.36),TIMP3(-1.96),TP53(+1.91),TRPC6(-3.05)
transcription regulator	TFAP2C	1.06e-06			1.968	9	3	6	ALCAM(-2.27),FREM2(-1.61),FST(-2.58),HK1(+1.74),IGFBP5(-2.82),JAG1(-1.67),MYC(+1.96),NANOG(+2.6),NRP1(-2.63)
transcription regulator	STAT3	1.07e-06			-1.174	25	9	16	BCL6(-4.16),BOC(-2.55),BST2(-2.72),COL1A1(-2.22),DLL1(-3.35),FGF2(-1.79),FSCN1(+2.6),FST(-2.58),GADD45G(-2.71),HIST2H2AA3/HIST2H2AA4(+2.04),IGFBP5(-2.82),JAG1(-1.67),LGR4(-2.06),LRP2(-4.13),MYB(-3.96),MYC(+1.96),NRP1(-2.63),NRP2(-2.37),PDGFB(+6.43),PHB(+1.85),RORA(-1.9),SMAD7(+6.08),SOCS1(+2.36),TAGLN(+2.28),TP53(+1.91)
cytokine	WNT3A	1.08e-06			0.288	16	9	7	AXIN2(-1.79),CCN1(+2.12),COL1A1(-2.22),ETV5(+3.56),GADD45G(-2.71),IGFBP5(-2.82),JAG1(-1.67),MYC(+1.96),NANOG(+2.6),PMEPA1(+2.32),RFLNB(+2.41),SPRY1(+1.95),THY1(+2.61),TIMP3(-1.96),TMEM158(-2.73),TUBB3(+1.89)
complex	FSH	1.29e-06			-1.587	20	11	9	ACTB(+1.75),ARHGAP1(+1.99),AXIN2(-1.79),CARD10(+2.19),CTSV(-2.86),DHRS3(-2.26),ECEL1(-2.33),ENC1(+3.1),FGF2(-1.79),FGFR1(-1.68),FST(-2.58),GNB1(+1.71),ITGB5(+2.14),KRT18(+2.1),MYC(+1.96),PLPP1(-2.17),SMAD7(+6.08),STK24(+1.76),TP53(+1.91),TPM1(-1.76)
kinase	ERBB2	1.39e-06			1.661	29	17	12	ACTB(+1.75),ADAM19(+2.1),CDC42EP2(+2.15),CLU(-1.82),COL1A1(-2.22),COL7A1(-1.97),DLL1(-3.35),DUSP6(+6.68),ETV4(+2.96),ETV5(+3.56),FSCN1(+2.6),GAS6(-2.09),IGFBP5(-2.82),JAG1(-1.67),MMP16(-1.84),MYBL2(+1.74),MYC(+1.96),NEDD9(+2.29),NRP1(-2.63),PMEPA1(+2.32),RASA3(+1.98),SMAD7(+6.08),SOX4(+1.96),TAGLN(+2.28),THBS4(-2.06),THY1(+2.61),TIMP3(-1.96),TP53(+1.91),TPM1(-1.76)
peptidase	F2	1.39e-06			1.384	16	11	5	CALD1(+1.94),CCN1(+2.12),CLIC1(+2.0),CLU(-1.82),COL1A1(-2.22),COTL1(+1.81),ETS1(+3.69),FGF2(-1.79),HMGA1(+1.93),IER3(+2.46),IGFBP5(-2.82),MYBL2(+1.74),MYC(+1.96),PDGFB(+6.43),PLPP1(-2.17),TUBB3(+1.89)
growth factor	NRG1	1.53e-06			1.735	16	12	4	ABCA1(-2.32),CAV1(+3.32),CCN1(+2.12),COL1A1(-2.22),DUSP6(+6.68),ERRFI1(+2.02),ETV5(+3.56),FGF2(-1.79),FSCN1(+2.6),GAS6(-2.09),HMGA1(+1.93),IER3(+2.46),ITGB5(+2.14),MYC(+1.96),PXN(+1.83),SOX4(+1.96)
transcription regulator	POU5F1	1.58e-06			1.397	18	14	4	DUSP5(+5.6),GADD45G(-2.71),GOLGA6A (includes others)(+2.72),KRT18(+2.1),LEFTY1(+14.56),LEFTY2(+9.65),MYBL2(+1.74),MYC(+1.96),NANOG(+2.6),NFATC4(-1.73),NRP1(-2.63),PHB(+1.85),PMEPA1(+2.32),SMAD7(+6.08),TEAD1(+1.93),TP53(+1.91),WNT3(+3.79),ZIC3(-1.92)
growth factor	JAG1	1.78e-06	-1.672		0.978	7	6	1	COL1A1(-2.22),DUSP5(+5.6),DUSP6(+6.68),MYC(+1.96),TAGLN(+2.28),TP53(+1.91),WNT3(+3.79)
growth factor	DKK1	2.14e-06			0.256	8	4	4	AXIN2(-1.79),COL1A1(-2.22),FGF2(-1.79),KRT18(+2.1),MYC(+1.96),TAGLN(+2.28),TP53(+1.91),TTYH1(-2.05)
group	ERK	2.29e-06			0.063	15	9	6	ABCA1(-2.32),CAV1(+3.32),CLU(-1.82),COL1A1(-2.22),ETS1(+3.69),FGF2(-1.79),FST(-2.58),HMGA1(+1.93),IER3(+2.46),JAG1(-1.67),KRT18(+2.1),MYC(+1.96),ODC1(+2.47),SOX4(+1.96),TP53(+1.91)
ligand-dependent nuclear receptor	PGR	2.34e-06			0.863	16	11	5	AK4(+2.5),BCL6(-4.16),CALD1(+1.94),CSRP1(+2.24),ENC1(+3.1),GAS6(-2.09),HSPA2(-1.96),IER3(+2.46),IGFBP5(-2.82),KRT18(+2.1),MYC(+1.96),NEDD9(+2.29),SPRY2(+2.09),ST3GAL1(+2.58),STC1(-2.26),TBC1D8(+1.87)
kinase	RAF1	2.59e-06			1.978	14	11	3	ACOT7(+1.85),BCL6(-4.16),CXCR5(-4.78),DHRS3(-2.26),DUSP5(+5.6),DUSP6(+6.68),IER3(+2.46),ITGB5(+2.14),MYBL2(+1.74),MYC(+1.96),NQO1(+2.65),RND3(+2.13),SPRY2(+2.09),TUBB2A(+1.82)
chemical drug	lipopolysaccharide	2.79e-06			0.982	52	29	23	ABCA1(-2.32),ACLY(+1.69),ADRA2A(-4.49),AK4(+2.5),ALCAM(-2.27),ANK2(-1.82),ARHGAP1(+1.99),BCL6(-4.16),CAV1(+3.32),CCN1(+2.12),CDC42EP2(+2.15),COL1A1(-2.22),CTSV(-2.86),CXCR5(-4.78),DUSP5(+5.6),ETV5(+3.56),FGF2(-1.79),FSCN1(+2.6),FST(-2.58),GSR(+1.87),HMGA1(+1.93),IDO1(-2.1),IER3(+2.46),IGFBP5(-2.82),ITGB5(+2.14),JAG1(-1.67),LASP1(+2.02),MYB(-3.96),MYBL2(+1.74),MYC(+1.96),NPTX1(-6.38),NQO1(+2.65),N…
complex	Smad2/3-Smad4	2.85e-06			0.651	5	3	2	COL1A1(-2.22),IGFBP5(-2.82),ITGB5(+2.14),MYC(+1.96),SMAD7(+6.08)
transcription regulator	MYCN	2.95e-06			0.191	16	10	6	ABCA1(-2.32),ACTB(+1.75),ACTG1(+1.83),CAV1(+3.32),CLU(-1.82),COL1A1(-2.22),HMGA1(+1.93),LRRN1(-1.76),ODC1(+2.47),PHB(+1.85),TAGLN(+2.28),TMPRSS2(-2.56),TP53(+1.91),TPM1(-1.76),TUBA1B(+1.87),ZYX(+1.73)
group	Creb	3.06e-06			1.281	17	12	5	AASS(-1.7),CCN1(+2.12),CPT1A(+3.44),CSRP1(+2.24),CTSV(-2.86),EIF4EBP2(+1.82),ETV5(+3.56),FSCN1(+2.6),IER3(+2.46),LASP1(+2.02),MALAT1(-1.85),MYB(-3.96),NEDD9(+2.29),PDE4B(+4.1),SESN3(-2.58),SOX4(+1.96),WNT3(+3.79)
kinase	TGFBR1	4.1e-06			0.308	9	7	2	COL1A1(-2.22),ITGB5(+2.14),JAG1(-1.67),LEFTY1(+14.56),LEFTY2(+9.65),NANOG(+2.6),PDGFB(+6.43),SMAD7(+6.08),TAGLN(+2.28)
enzyme	TERT	4.16e-06			0	11	9	2	CALD1(+1.94),CAV1(+3.32),DUSP6(+6.68),ETS1(+3.69),FGF2(-1.79),MFGE8(-1.92),MYC(+1.96),NANOG(+2.6),PXN(+1.83),RASA3(+1.98),TP53(+1.91)
chemical drug	nitrofurantoin	4.22e-06			0.466	12	9	3	ACTB(+1.75),ACTG1(+1.83),CLU(-1.82),CPT1A(+3.44),CTSV(-2.86),GSR(+1.87),IER3(+2.46),MYC(+1.96),NQO1(+2.65),ODC1(+2.47),TIMP3(-1.96),TP53(+1.91)
transcription regulator	TP63	4.24e-06			0.007	20	11	9	BST2(-2.72),CCN1(+2.12),DLL1(-3.35),DUSP6(+6.68),FGFR3(-2.06),FST(-2.58),IER3(+2.46),JAG1(-1.67),MFGE8(-1.92),MYB(-3.96),MYC(+1.96),NANOG(+2.6),RASA3(+1.98),SEPHS1(+2.0),SH2B3(+1.77),TAGLN(+2.28),THY1(+2.61),TIMP3(-1.96),TP53(+1.91),TPM1(-1.76)
kinase	ERBB3	4.85e-06			-0.149	10	4	6	ACTB(+1.75),ADAM19(+2.1),CCN1(+2.12),CLU(-1.82),COL1A1(-2.22),ETV5(+3.56),FGF2(-1.79),GAS6(-2.09),IGFBP5(-2.82),TIMP3(-1.96)
chemical - kinase inhibitor	U0126	5.11e-06			-1.766	22	14	8	APC2(-1.95),AXIN2(-1.79),CAV1(+3.32),COL1A1(-2.22),DUSP5(+5.6),DUSP6(+6.68),ERRFI1(+2.02),ETS1(+3.69),ETV5(+3.56),FGF2(-1.79),IER3(+2.46),ITGB5(+2.14),MYC(+1.96),RND3(+2.13),SH2B3(+1.77),SOCS1(+2.36),SPRY1(+1.95),STC1(-2.26),TIMP3(-1.96),TMEM158(-2.73),TP53(+1.91),TPM1(-1.76)
transcription regulator	TP73	5.57e-06			-1.38	19	9	10	ADAM19(+2.1),CCN1(+2.12),CDC42EP2(+2.15),COL1A1(-2.22),DHRS3(-2.26),FGF2(-1.79),FGFR3(-2.06),FST(-2.58),HIST1H2BJ(+2.73),IER3(+2.46),IGFBP5(-2.82),JAG1(-1.67),LDHD(-2.69),MYC(+1.96),NRP1(-2.63),PDGFB(+6.43),THY1(+2.61),TIMP3(-1.96),TP53(+1.91)
chemical - kinase inhibitor	LY294002	5.95e-06			-0.484	22	14	8	ABCA1(-2.32),BCL6(-4.16),CCN1(+2.12),COL1A1(-2.22),DUSP6(+6.68),ETS1(+3.69),FGF2(-1.79),GSR(+1.87),IER3(+2.46),IGFBP5(-2.82),MYB(-3.96),MYC(+1.96),NANOG(+2.6),NPTX1(-6.38),NQO1(+2.65),PDE4B(+4.1),RND3(+2.13),SPRY1(+1.95),SPRY2(+2.09),TAGLN(+2.28),TP53(+1.91),ZNF75D(-2.54)
transcription regulator	KLF4	6.51e-06			-0.124	15	10	5	ALCAM(-2.27),COL1A1(-2.22),DLL1(-3.35),DUSP5(+5.6),MYC(+1.96),NANOG(+2.6),NRP1(-2.63),ODC1(+2.47),PRKG1(-2.11),SMAD7(+6.08),SOCS1(+2.36),TAGLN(+2.28),TEAD1(+1.93),TP53(+1.91),WNT3(+3.79)
chemical drug	calcitriol	6.55e-06		Inhibited	-2.12	23	16	7	ACADSB(-2.32),ADAM19(+2.1),CA11(-2.06),CCN1(+2.12),CPT1A(+3.44),DCTPP1(+2.24),ERRFI1(+2.02),ETV5(+3.56),FBN2(-1.68),FGFR3(-2.06),GADD45G(-2.71),GSR(+1.87),IER3(+2.46),IGFBP5(-2.82),MYC(+1.96),NEDD9(+2.29),ODC1(+2.47),P3H2(-2.68),PMEPA1(+2.32),SMAD7(+6.08),SPRY2(+2.09),TCF19(+2.13),TP53(+1.91)
chemical drug	paclitaxel	7.93e-06			0.686	16	12	4	APC2(-1.95),CAV1(+3.32),CLU(-1.82),DUSP5(+5.6),DUSP6(+6.68),ETV5(+3.56),IER3(+2.46),ITGB5(+2.14),MYC(+1.96),SH2B3(+1.77),SPRY1(+1.95),STC1(-2.26),TMEM158(-2.73),TP53(+1.91),TUBA1B(+1.87),WNT3(+3.79)
chemical toxicant	tetrachlorodibenzodioxin	8.07e-06			1.57	18	10	8	CBR1(+2.26),CCN1(+2.12),CTSV(-2.86),EIF4EBP2(+1.82),HSPA2(-1.96),JAG1(-1.67),LRP2(-4.13),MDFI(+2.25),MEGF10(-2.05),MYB(-3.96),MYC(+1.96),NEDD9(+2.29),NPTX1(-6.38),NQO1(+2.65),ODC1(+2.47),PDE4B(+4.1),TP53(+1.91),VLDLR(-1.74)
transcription regulator	RBPJ	8.16e-06			0.186	11	7	4	CER1(+4.77),DLL1(-3.35),ETS1(+3.69),FGF2(-1.79),JAG1(-1.67),LEFTY1(+14.56),LEFTY2(+9.65),LFNG(-1.94),MYC(+1.96),PDGFB(+6.43),SOX4(+1.96)
transcription regulator	SMAD4	8.29e-06			-0.148	14	6	8	CNMD(-1.76),COL7A1(-1.97),FGFR3(-2.06),FSCN1(+2.6),FST(-2.58),IER3(+2.46),ITGB5(+2.14),JAG1(-1.67),LOC102724788/PRODH(-4.2),MYC(+1.96),PDGFB(+6.43),SMAD7(+6.08),TIMP3(-1.96),TPM1(-1.76)
biologic drug	actinomycin D	8.29e-06			-0.701	14	10	4	ABCA1(-2.32),ACTB(+1.75),CAV1(+3.32),CCN1(+2.12),ERRFI1(+2.02),ETS1(+3.69),FGFR1(-1.68),HK1(+1.74),IGFBP5(-2.82),MYC(+1.96),PXN(+1.83),SCNN1G(-6.97),SMAD7(+6.08),TP53(+1.91)
transcription regulator	E2F1	8.33e-06			-0.243	21	14	7	CALD1(+1.94),CAV1(+3.32),CLIC1(+2.0),ENO2(-1.78),FGF2(-1.79),FGFR1(-1.68),FGFR3(-2.06),HIST1H2AC(+2.44),HIST1H2BJ(+2.73),HIST1H4H(+3.04),HIST2H2AA3/HIST2H2AA4(+2.04),HMGA1(+1.93),MMP16(-1.84),MYB(-3.96),MYBL2(+1.74),MYC(+1.96),NRP1(-2.63),PA2G4(+1.72),PHB(+1.85),RND3(+2.13),TP53(+1.91)
other	MIR17HG	8.9e-06		Activated	2.335	10	4	6	CLIC1(+2.0),CXCR5(-4.78),DLL1(-3.35),FBN2(-1.68),FRAS1(-1.64),JAG1(-1.67),MDFI(+2.25),SOX4(+1.96),TAGLN(+2.28),TMEM64(-2.5)
chemical drug	PC-SPES	9.18e-06				9	5	4	ACLY(+1.69),CLU(-1.82),COL1A1(-2.22),GARS(+1.94),PA2G4(+1.72),PEA15(+2.44),TMPRSS2(-2.56),TPM1(-1.76),TUBB2A(+1.82)
transcription regulator	HTT	9.89e-06			-1	26	12	14	ABCA1(-2.32),BCL6(-4.16),CBR1(+2.26),COX6B2(-2.58),CXCR5(-4.78),DLL1(-3.35),DUSP5(+5.6),DUSP6(+6.68),ENO2(-1.78),FGFR1(-1.68),GADD45G(-2.71),GRIN2D(+2.14),GSR(+1.87),HAPLN3(-1.74),HMGA1(+1.93),IGFBP5(-2.82),NPTX1(-6.38),PDE4B(+4.1),PEA15(+2.44),PPP1R16B(+2.62),SEPHS1(+2.0),TAGLN(+2.28),TIMP3(-1.96),TP53(+1.91),VIPR2(-4.56),ZIC3(-1.92)
chemical drug	decitabine	9.98e-06			-0.062	28	10	18	ADGRL2(-1.77),CAV1(+3.32),CLU(-1.82),CNMD(-1.76),COL1A1(-2.22),COL7A1(-1.97),DHRS3(-2.26),FBN2(-1.68),FEZ1(-2.63),FGF2(-1.79),FGFR1(-1.68),FGFR3(-2.06),GADD45G(-2.71),IRX1(-3.58),JAG1(-1.67),KRT18(+2.1),LAMA2(-2.22),MYC(+1.96),NPTX1(-6.38),NQO1(+2.65),PDGFB(+6.43),SHC1(+1.75),SOCS1(+2.36),TIMP3(-1.96),TP53(+1.91),TUBB3(+1.89),WNT3(+3.79),ZIC3(-1.92)
kinase	ACVRL1	1e-05				6	6	0	ACTB(+1.75),MYC(+1.96),PXN(+1.83),SMAD7(+6.08),TAGLN(+2.28),ZYX(+1.73)
chemical - endogenous mammalian	cholic acid	1.03e-05			0.104	8	3	5	ABCA1(-2.32),CBR1(+2.26),IGFBP5(-2.82),KRT18(+2.1),LRP2(-4.13),MYB(-3.96),TAGLN(+2.28),VIPR2(-4.56)
mature microRNA	miR-34a-5p (and other miRNAs w/seed GGCAGUG)	1.15e-05			0.294	7	3	4	AXIN2(-1.79),DLL1(-3.35),JAG1(-1.67),MYB(-3.96),MYC(+1.96),TAGLN(+2.28),TP53(+1.91)
other	HIST1H1C	1.17e-05			-0.132	4	3	1	ACTB(+1.75),AXIN2(-1.79),IER3(+2.46),MYC(+1.96)
chemical toxicant	bucladesine	1.21e-05			-0.256	17	7	10	ABCA1(-2.32),ADGRL2(-1.77),ALPG(-5.8),AXIN2(-1.79),CLU(-1.82),CPT1A(+3.44),DUSP6(+6.68),ENO2(-1.78),ERRFI1(+2.02),ETV4(+2.96),FGFR1(-1.68),FST(-2.58),IGFBP5(-2.82),MYC(+1.96),ODC1(+2.47),PDE4B(+4.1),STC1(-2.26)
cytokine	PRL	1.25e-05			-0.088	15	8	7	ACTB(+1.75),BCL6(-4.16),BST2(-2.72),CAV1(+3.32),CLU(-1.82),COL1A1(-2.22),CTSV(-2.86),IER3(+2.46),IGFBP5(-2.82),MFGE8(-1.92),MYC(+1.96),ODC1(+2.47),SOCS1(+2.36),TP53(+1.91),TUBA1B(+1.87)
complex	Lh	1.38e-05			-0.555	14	10	4	ACTB(+1.75),ARHGAP1(+1.99),CARD10(+2.19),DHRS3(-2.26),FST(-2.58),GNB1(+1.71),ITGB5(+2.14),KRT18(+2.1),PHB(+1.85),PLPP1(-2.17),RAPGEF3(+2.31),STK24(+1.76),TP53(+1.91),TPM1(-1.76)
chemical drug	thalidomide	1.38e-05		Activated	2.433	6	2	4	CAV1(+3.32),COL1A1(-2.22),FGF2(-1.79),NRP1(-2.63),NRP2(-2.37),PDGFB(+6.43)
transcription regulator	RELA	1.42e-05			1.374	19	12	7	ALCAM(-2.27),CAV1(+3.32),COL1A1(-2.22),DGCR6(-2.55),FGF2(-1.79),FSCN1(+2.6),IER3(+2.46),KRT18(+2.1),MYB(-3.96),MYC(+1.96),NANOG(+2.6),PDE4B(+4.1),PDGFB(+6.43),PXN(+1.83),SMAD7(+6.08),SMOC2(-3.75),TP53(+1.91),TRPC6(-3.05),TUBB3(+1.89)
transcription regulator	TEAD4	1.52e-05	2.207		0.447	8	5	3	CALD1(+1.94),CCN1(+2.12),FGFR1(-1.68),GATAD2A(+1.93),IGFBP5(-2.82),TAGLN(+2.28),TEAD4(+2.21),TPM1(-1.76)
chemical drug	tamoxifen	1.53e-05			-0.145	15	10	5	CAV1(+3.32),CCN1(+2.12),CLU(-1.82),COL1A1(-2.22),CUZD1(-10.45),ETV4(+2.96),ETV5(+3.56),IER3(+2.46),MYC(+1.96),NFATC4(-1.73),SHC1(+1.75),SMAD7(+6.08),SYT6(-2.25),TAGLN(+2.28),TP53(+1.91)
transcription regulator	NFKBIA	1.67e-05			0.188	19	11	8	ATP11A(-1.64),CARD10(+2.19),CLU(-1.82),DUSP6(+6.68),FGF2(-1.79),FSCN1(+2.6),GADD45G(-2.71),HMGA1(+1.93),IER3(+2.46),KRT18(+2.1),MFGE8(-1.92),MYC(+1.96),PCDH7(-3.08),PEA15(+2.44),PMEPA1(+2.32),RASA3(+1.98),TIMP3(-1.96),TP53(+1.91),USP9X(-1.95)
growth factor	IGF1	1.73e-05			0.526	20	12	8	ABCA1(-2.32),CCN1(+2.12),CLU(-1.82),COL1A1(-2.22),DUSP6(+6.68),ERRFI1(+2.02),FGFR1(-1.68),GADD45G(-2.71),HMGA1(+1.93),IER3(+2.46),IGFBP5(-2.82),ITGB5(+2.14),LASP1(+2.02),MYB(-3.96),MYC(+1.96),NTN1(-2.43),ODC1(+2.47),THY1(+2.61),TP53(+1.91),TUBB3(+1.89)
cytokine	IFNG	1.78e-05			0.725	40	21	19	ABCA1(-2.32),ACLY(+1.69),ACTB(+1.75),ADGRG2(-2.2),ADRA2A(-4.49),BST2(-2.72),CAV1(+3.32),COL1A1(-2.22),CTSV(-2.86),DLL1(-3.35),DUSP5(+5.6),FGF2(-1.79),GAS6(-2.09),GNA14(+2.71),GNAS-AS1(-2.94),HMGA1(+1.93),IDO1(-2.1),IER3(+2.46),ITPK1(+1.85),JAG1(-1.67),LIMK1(+1.98),MYB(-3.96),MYC(+1.96),NEDD9(+2.29),NFE2L3(+2.19),NQO1(+2.65),NTN1(-2.43),ODC1(+2.47),PDGFB(+6.43),PEA15(+2.44),SCNN1G(-6.97),SEMA4A(-2…
transcription regulator	CCND1	2.25e-05			0.598	16	13	3	COL1A1(-2.22),ERRFI1(+2.02),FAM129B(+2.0),FGFR1(-1.68),GPC6(+1.96),HIST1H4H(+3.04),IER3(+2.46),LASP1(+2.02),MYC(+1.96),NANOG(+2.6),PMEPA1(+2.32),SOX4(+1.96),TMPRSS2(-2.56),TP53(+1.91),TUBA1B(+1.87),TUBA1C(+2.17)
ligand-dependent nuclear receptor	PPARG	2.25e-05			0.51	20	10	10	ABCA1(-2.32),ACLY(+1.69),BCL6(-4.16),CAV1(+3.32),COL1A1(-2.22),CPT1A(+3.44),DHRS3(-2.26),ENO2(-1.78),ETS1(+3.69),FST(-2.58),IGFBP5(-2.82),KRT18(+2.1),LOC102724788/PRODH(-4.2),ODC1(+2.47),PEA15(+2.44),SCNN1G(-6.97),SOCS1(+2.36),TAGLN(+2.28),TP53(+1.91),VLDLR(-1.74)
mature microRNA	miR-21-5p (and other miRNAs w/seed AGCUUAU)	2.3e-05			-0.154	7	4	3	JAG1(-1.67),SMAD7(+6.08),SPRY1(+1.95),SPRY2(+2.09),TAGLN(+2.28),TIMP3(-1.96),TPM1(-1.76)
group	Ngf	2.3e-05			0.565	7	4	3	CLU(-1.82),ENO2(-1.78),MYB(-3.96),MYBL2(+1.74),ODC1(+2.47),THY1(+2.61),TP53(+1.91)
chemical drug	trichostatin A	2.49e-05			0.914	29	12	17	ABCA1(-2.32),ACTB(+1.75),ADGRL2(-1.77),ALPG(-5.8),ARHGAP1(+1.99),CLU(-1.82),DHRS3(-2.26),FEZ1(-2.63),FGF2(-1.79),FGFR1(-1.68),FGFR3(-2.06),FST(-2.58),GADD45G(-2.71),LAMA2(-2.22),MYC(+1.96),NQO1(+2.65),NRP1(-2.63),PHB(+1.85),RND3(+2.13),SCNN1G(-6.97),SHC1(+1.75),SOCS1(+2.36),TAGLN(+2.28),TIMP3(-1.96),TMPRSS2(-2.56),TP53(+1.91),TUBB3(+1.89),WNT3(+3.79),ZIC3(-1.92)
ligand-dependent nuclear receptor	ESR2	2.52e-05			0.6	20	10	10	ABCA1(-2.32),CAV1(+3.32),COL1A1(-2.22),COL7A1(-1.97),FGFR1(-1.68),FSCN1(+2.6),FST(-2.58),HSPA2(-1.96),JAG1(-1.67),MEGF10(-2.05),MYC(+1.96),NEDD9(+2.29),NFE2L3(+2.19),PDGFB(+6.43),SHC1(+1.75),SMAD7(+6.08),SOX4(+1.96),TEAD4(+2.21),THBS4(-2.06),TPM1(-1.76)
group	MNK1/2	2.69e-05				3	3	0	MYC(+1.96),SPRY1(+1.95),SPRY2(+2.09)
growth factor	HGF	2.99e-05			0.523	20	13	7	ADGRL2(-1.77),CAV1(+3.32),CCN1(+2.12),COL1A1(-2.22),DUSP6(+6.68),ERRFI1(+2.02),ETS1(+3.69),HK1(+1.74),KRT18(+2.1),MYC(+1.96),NANOG(+2.6),NRP1(-2.63),PHB(+1.85),PLPP1(-2.17),SPRY2(+2.09),STC1(-2.26),TBC1D8(+1.87),TIMP3(-1.96),TMEM158(-2.73),TP53(+1.91)
translation regulator	IGF2BP1	3.32e-05			-0.208	5	3	2	ACTB(+1.75),AXIN2(-1.79),COL1A1(-2.22),MYC(+1.96),WNT3(+3.79)
growth factor	TGFB3	3.38e-05			0.383	9	5	4	ADAM19(+2.1),CCN1(+2.12),COL1A1(-2.22),ETS1(+3.69),FGF2(-1.79),SMAD7(+6.08),TAGLN(+2.28),TIMP3(-1.96),TPM1(-1.76)
microRNA	mir-322	3.42e-05			-0.196	4	2	2	FGF2(-1.79),FGFR1(-1.68),LYPLA2(+1.85),SMAD7(+6.08)
growth factor	GDF2	4.28e-05			0.57	8	5	3	CAV1(+3.32),COL1A1(-2.22),FGFR3(-2.06),MDFI(+2.25),MYC(+1.96),NRP1(-2.63),SMAD7(+6.08),TUBB3(+1.89)
other	RASSF1	4.28e-05			-0.788	8	4	4	CAV1(+3.32),CLU(-1.82),FGF2(-1.79),HIST1H2BC(+2.37),MYC(+1.96),PCDH7(-3.08),TMEM158(-2.73),TUBB2A(+1.82)
peptidase	PSEN1	4.55e-05			-0.443	17	14	3	ACTB(+1.75),ACTG1(+1.83),DLL1(-3.35),ENO2(-1.78),GNB1(+1.71),GOT2(+1.89),HK1(+1.74),LFNG(-1.94),MYC(+1.96),PEA15(+2.44),SOCS1(+2.36),TP53(+1.91),TUBA1B(+1.87),TUBA1C(+2.17),TUBB2A(+1.82),TUBB3(+1.89),VDAC1(+1.82)
transcription regulator	APBB1	4.61e-05				4	2	2	MYC(+1.96),TAGLN(+2.28),TPM1(-1.76),VLDLR(-1.74)
kinase	PIK3CA	4.69e-05			0	7	5	2	ALCAM(-2.27),CALD1(+1.94),GSR(+1.87),JAG1(-1.67),NANOG(+2.6),PDGFB(+6.43),THY1(+2.61)
chemical - kinase inhibitor	calphostin C	4.69e-05			-0.445	7	4	3	AXIN2(-1.79),CLU(-1.82),ETS1(+3.69),MYC(+1.96),NQO1(+2.65),NTN1(-2.43),TP53(+1.91)
enzyme	DLL1	4.77e-05	-3.354			5	2	3	CER1(+4.77),DLL1(-3.35),JAG1(-1.67),LFNG(-1.94),TAGLN(+2.28)
chemical drug	suramin	4.77e-05			1.432	5	3	2	FGF2(-1.79),FST(-2.58),ODC1(+2.47),SHC1(+1.75),TP53(+1.91)
transmembrane receptor	LRP6	4.84e-05			0	6	3	3	AXIN2(-1.79),CAV1(+3.32),IDO1(-2.1),KRT18(+2.1),MYC(+1.96),TTYH1(-2.05)
transcription regulator	HMGA1	5.05e-05	1.925		0.447	10	9	1	CAV1(+3.32),CCN1(+2.12),COL1A1(-2.22),IER3(+2.46),MYC(+1.96),PYCR2(+2.2),SHC3(+3.05),SOX4(+1.96),TAGLN(+2.28),ZYX(+1.73)
ligand-dependent nuclear receptor	AHR	5.52e-05			1.414	16	9	7	ADAM19(+2.1),CBR1(+2.26),COL1A1(-2.22),DUSP6(+6.68),FBN2(-1.68),GAS6(-2.09),IDO1(-2.1),JAG1(-1.67),MYC(+1.96),NEDD9(+2.29),NPTX1(-6.38),NQO1(+2.65),PDE4B(+4.1),PDGFB(+6.43),TIMP3(-1.96),TP53(+1.91)
chemical drug	topotecan	5.88e-05			-1.32	11	7	4	DUSP5(+5.6),FAT1(-1.63),FGFR3(-2.06),GPC6(+1.96),MYB(-3.96),MYBL2(+1.74),MYC(+1.96),NFATC4(-1.73),PDE4B(+4.1),SOX4(+1.96),TP53(+1.91)
transcription regulator	SP1	6.07e-05			0.371	21	14	7	ABCA1(-2.32),CAV1(+3.32),COL1A1(-2.22),COL7A1(-1.97),FGF2(-1.79),FGFR1(-1.68),GLTP(+2.46),HMGA1(+1.93),ITGB5(+2.14),KRT18(+2.1),MYBL2(+1.74),MYC(+1.96),PDGFB(+6.43),PRKG1(-2.11),SH3GL1(+1.74),SMAD7(+6.08),SOCS1(+2.36),TAGLN(+2.28),TEAD1(+1.93),TIMP3(-1.96),TP53(+1.91)
complex	Stat5 dimer	6.08e-05			1.982	4	2	2	BCL6(-4.16),CXCR5(-4.78),MYC(+1.96),SOCS1(+2.36)
chemical reagent	8-bromo-cAMP	6.18e-05			0.799	11	5	6	ABCA1(-2.32),ALPG(-5.8),CLU(-1.82),FGF2(-1.79),MYC(+1.96),NQO1(+2.65),NRP1(-2.63),ODC1(+2.47),PDE4B(+4.1),SHC1(+1.75),VLDLR(-1.74)
complex	PDGF BB	7.33e-05			1.837	15	13	2	CALD1(+1.94),CCN1(+2.12),DUSP5(+5.6),DUSP6(+6.68),ETS1(+3.69),FGF2(-1.79),FGFR1(-1.68),IER3(+2.46),MYBL2(+1.74),MYC(+1.96),ODC1(+2.47),RND3(+2.13),TAGLN(+2.28),TEAD4(+2.21),TP53(+1.91)
complex	Pdgf (complex)	7.83e-05			1.022	8	5	3	CAV1(+3.32),ERRFI1(+2.02),FGF2(-1.79),JAG1(-1.67),MYC(+1.96),ODC1(+2.47),TIMP3(-1.96),TP53(+1.91)
other	THY1	7.87e-05	2.612			4	2	2	CLU(-1.82),ETS1(+3.69),GAS6(-2.09),PDGFB(+6.43)
enzyme	NEDD4	7.87e-05			-1.964	4	4	0	DUSP6(+6.68),ERRFI1(+2.02),SPRY2(+2.09),TP53(+1.91)
kinase	EGFR	7.89e-05			1.601	17	12	5	ACOT7(+1.85),ACTB(+1.75),AXIN2(-1.79),BCL6(-4.16),CAV1(+3.32),COL1A1(-2.22),ETV4(+2.96),HMGA1(+1.93),IER3(+2.46),IGFBP5(-2.82),ITGB5(+2.14),JAG1(-1.67),MYBL2(+1.74),MYC(+1.96),ODC1(+2.47),PA2G4(+1.72),SPRY2(+2.09)
cytokine	IL4	8.01e-05			0.602	30	15	15	ABCA1(-2.32),ACTB(+1.75),ACTG1(+1.83),ADAM19(+2.1),BCL6(-4.16),CLUH(+1.73),COL1A1(-2.22),CXCR5(-4.78),FSCN1(+2.6),GADD45G(-2.71),GNA14(+2.71),IDO1(-2.1),IER3(+2.46),ITPK1(+1.85),JAG1(-1.67),LFNG(-1.94),MYC(+1.96),NEDD9(+2.29),NRP1(-2.63),PDE4B(+4.1),PHB(+1.85),RASSF4(-1.98),SEMA4A(-2.45),SOCS1(+2.36),SPINK5(-2.11),THY1(+2.61),TIMP3(-1.96),TP53(+1.91),VIPR2(-4.56),VPS13C(-1.61)
complex	PI3K (complex)	8.05e-05			0.671	14	12	2	ABCA1(-2.32),COL1A1(-2.22),ETS1(+3.69),HK1(+1.74),LASP1(+2.02),LEFTY2(+9.65),MYC(+1.96),NANOG(+2.6),NQO1(+2.65),RASA3(+1.98),RND3(+2.13),TAGLN(+2.28),TP53(+1.91),TUBB3(+1.89)
mature microRNA	miR-199a-5p (and other miRNAs w/seed CCAGUGU)	8.11e-05			-0.674	7	4	3	CALD1(+1.94),COL1A1(-2.22),ETS1(+3.69),JAG1(-1.67),NEDD9(+2.29),TAGLN(+2.28),TMPRSS2(-2.56)
chemical - endogenous mammalian	glutamine	8.41e-05			-1.387	8	7	1	ACTB(+1.75),COL1A1(-2.22),HK1(+1.74),MYC(+1.96),NANOG(+2.6),PDGFB(+6.43),PHB(+1.85),TP53(+1.91)
transcription regulator	STAT4	8.69e-05			1.29	12	8	4	ENO2(-1.78),ERRFI1(+2.02),ETV5(+3.56),FSCN1(+2.6),GADD45G(-2.71),HIST2H2AA3/HIST2H2AA4(+2.04),IER3(+2.46),KRT18(+2.1),MYC(+1.96),RORA(-1.9),VDAC1(+1.82),VLDLR(-1.74)
transcription regulator	TCF3	8.96e-05			-1.547	15	5	10	ALCAM(-2.27),AXIN2(-1.79),BCL6(-4.16),C15orf39(+2.03),COL1A1(-2.22),CTSV(-2.86),FGFR3(-2.06),MUC16(-2.1),MYC(+1.96),NANOG(+2.6),RASA4(-2.27),RASSF4(-1.98),RORA(-1.9),SEC24D(+1.75),SOCS1(+2.36)
transcription regulator	CDKN2A	8.97e-05			-0.858	14	8	6	CXCR5(-4.78),FGFR1(-1.68),FST(-2.58),GADD45G(-2.71),IGFBP5(-2.82),ITGB5(+2.14),MYBL2(+1.74),MYC(+1.96),NANOG(+2.6),ODC1(+2.47),PMEPA1(+2.32),TCF19(+2.13),TP53(+1.91),TPM1(-1.76)
microRNA	mir-503	9.21e-05				3	1	2	FGF2(-1.79),FGFR1(-1.68),SMAD7(+6.08)
chemical - endogenous mammalian	4-coumaric acid	9.21e-05				3	2	1	FGF2(-1.79),MYC(+1.96),ODC1(+2.47)
chemical drug	bexarotene	9.49e-05		Inhibited	-2.201	11	6	5	ABCA1(-2.32),ALCAM(-2.27),CCN1(+2.12),DHRS3(-2.26),DUSP5(+5.6),EMX1(+2.97),GARS(+1.94),MALAT1(-1.85),NRP2(-2.37),ODC1(+2.47),TUBB3(+1.89)
transmembrane receptor	SFRP1	9.64e-05			-0.447	6	4	2	ACLY(+1.69),COL1A1(-2.22),KRT18(+2.1),MYC(+1.96),TP53(+1.91),TTYH1(-2.05)
peptidase	PLG	0.000105			1.141	7	5	2	CAV1(+3.32),CCN1(+2.12),CNN2(+2.01),COL1A1(-2.22),MFGE8(-1.92),RAPGEF3(+2.31),VDAC1(+1.82)
transcription regulator	TFDP1	0.000105				5	3	2	FGFR1(-1.68),MYB(-3.96),MYBL2(+1.74),MYC(+1.96),TP53(+1.91)
group	Growth hormone	0.000107			0.253	12	5	7	ACTB(+1.75),BCL6(-4.16),CLU(-1.82),COL1A1(-2.22),CUZD1(-10.45),FGFR3(-2.06),IER3(+2.46),IGFBP5(-2.82),MYC(+1.96),NEDD9(+2.29),SOCS1(+2.36),STC1(-2.26)
kinase	CDK9	0.000107				6	4	2	COL1A1(-2.22),CXCR5(-4.78),HIST1H2AC(+2.44),MYBL2(+1.74),MYC(+1.96),ODC1(+2.47)
chemical reagent	puromycin aminonucleoside	0.000111			-0.895	8	6	2	ACTB(+1.75),ACTG1(+1.83),BCAR1(+1.85),CLU(-1.82),CTSV(-2.86),FBLIM1(+1.74),IER3(+2.46),MYC(+1.96)
growth factor	AGT	0.000113			1.464	18	11	7	CAV1(+3.32),COL1A1(-2.22),ERRFI1(+2.02),ETS1(+3.69),FGF2(-1.79),IGFBP5(-2.82),ITGB5(+2.14),JAG1(-1.67),MYB(-3.96),MYC(+1.96),SHC1(+1.75),SMAD7(+6.08),SOCS1(+2.36),SOX4(+1.96),STC1(-2.26),TP53(+1.91),TUBB3(+1.89),USP9X(-1.95)
growth factor	INHA	0.000119			1.247	8	4	4	BOC(-2.55),CCN1(+2.12),FGFR1(-1.68),FST(-2.58),KRT18(+2.1),MYC(+1.96),PCDH7(-3.08),SMAD7(+6.08)
enzyme	APC	0.000119			-0.592	9	3	6	ADGRV1(-1.75),ALPP(-3.5),AXIN2(-1.79),CLU(-1.82),IGFBP5(-2.82),JAG1(-1.67),MYC(+1.96),ODC1(+2.47),TP53(+1.91)
enzyme	RHOJ	0.000125				4	4	0	ACTG1(+1.83),CAV1(+3.32),RASA3(+1.98),RND3(+2.13)
kinase	PTK2B	0.000125				4	4	0	BCAR1(+1.85),NEDD9(+2.29),SOCS1(+2.36),TP53(+1.91)
chemical drug	cisplatin	0.000128			0.356	25	16	9	ACTB(+1.75),CAV1(+3.32),CLU(-1.82),COL1A1(-2.22),CPT1A(+3.44),DHRS3(-2.26),DUSP6(+6.68),ESYT2(-1.81),FBLIM1(+1.74),FEZ1(-2.63),GOT2(+1.89),HEXD(-1.84),HK1(+1.74),IER3(+2.46),IQSEC2(+4.58),MEGF10(-2.05),MYC(+1.96),MYO1E(-1.84),NQO1(+2.65),ODC1(+2.47),PXN(+1.83),PYCR2(+2.2),TIMP3(-1.96),TP53(+1.91),WNT3(+3.79)
group	Hdac	0.000131			0.632	10	4	6	BCL6(-4.16),DLL1(-3.35),LRP2(-4.13),MYBL2(+1.74),MYC(+1.96),NRP1(-2.63),SPRY1(+1.95),SPRY2(+2.09),THBS4(-2.06),TRPC6(-3.05)
transcription regulator	SRF	0.000132		Activated	2.085	15	10	5	ACTB(+1.75),ACTG1(+1.83),CALD1(+1.94),CNN2(+2.01),CSRP1(+2.24),DUSP5(+5.6),ETS1(+3.69),FST(-2.58),GADD45G(-2.71),MALAT1(-1.85),MYB(-3.96),MYO1E(-1.84),RND3(+2.13),TAGLN(+2.28),ZYX(+1.73)
chemical drug	mibolerone	0.000133			0.333	9	2	7	ALCAM(-2.27),CLU(-1.82),COL1A1(-2.22),DHRS3(-2.26),GADD45G(-2.71),GOT2(+1.89),MYC(+1.96),TIMP3(-1.96),TMPRSS2(-2.56)
chemical drug	tetradecanoylphorbol acetate	0.000139			1.886	33	22	11	ABCA1(-2.32),ACTB(+1.75),ARF1(+1.82),BCAR1(+1.85),CA11(-2.06),CAV1(+3.32),CCN1(+2.12),CTSV(-2.86),DUSP5(+5.6),DUSP6(+6.68),EIF4EBP2(+1.82),ERRFI1(+2.02),ETS1(+3.69),FGF2(-1.79),FST(-2.58),HMGA1(+1.93),IER3(+2.46),IGFBP5(-2.82),LIN7A(-2.01),MYC(+1.96),NQO1(+2.65),NRP1(-2.63),ODC1(+2.47),PEA15(+2.44),SOCS1(+2.36),SPRY1(+1.95),ST3GAL1(+2.58),STC1(-2.26),TEAD4(+2.21),THY1(+2.61),TP53(+1.91),TRPC6(-3.…
other	CRNDE	0.00014			-0.447	5	3	2	DUSP5(+5.6),DUSP6(+6.68),FGFR3(-2.06),RASA3(+1.98),RASA4(-2.27)
transcription regulator	JUN	0.000143			-0.408	18	11	7	ALPP(-3.5),CAV1(+3.32),CCN1(+2.12),CLU(-1.82),COL1A1(-2.22),DUSP5(+5.6),DUSP6(+6.68),FGF2(-1.79),GAS6(-2.09),HMGA1(+1.93),MYB(-3.96),MYC(+1.96),NANOG(+2.6),NQO1(+2.65),PEA15(+2.44),SMAD7(+6.08),TIMP3(-1.96),TP53(+1.91)
transcription regulator	FOS	0.000145			-0.811	20	12	8	ACTG1(+1.83),ADD2(+1.71),ALPP(-3.5),ARF1(+1.82),CLU(-1.82),COL1A1(-2.22),CTSV(-2.86),FBLIM1(+1.74),FGF2(-1.79),GSR(+1.87),IGFBP5(-2.82),MALAT1(-1.85),MYC(+1.96),NPTX1(-6.38),NQO1(+2.65),ODC1(+2.47),PMEPA1(+2.32),RAPGEF3(+2.31),SMAD7(+6.08),TP53(+1.91)
chemical drug	androgen	0.000145			0.956	10	4	6	AXIN2(-1.79),CTSV(-2.86),ENO2(-1.78),ETS1(+3.69),FGF2(-1.79),IGFBP5(-2.82),MYC(+1.96),PLPP1(-2.17),SOCS1(+2.36),SOX4(+1.96)
growth factor	IGF2	0.000152				10	8	2	ARHGDIA(+1.98),CTSV(-2.86),GNB1(+1.71),IER3(+2.46),IGFBP5(-2.82),ITGB5(+2.14),MYBL2(+1.74),MYC(+1.96),PDGFB(+6.43),TP53(+1.91)
mature microRNA	miR-296-5p (miRNAs w/seed GGGCCCC)	0.000155			-1	4	3	1	COL1A1(-2.22),HMGA1(+1.93),LYPLA2(+1.85),TP53(+1.91)
kinase	ACVR1C	0.000155			1	4	4	0	LEFTY1(+14.56),LEFTY2(+9.65),NANOG(+2.6),SMAD7(+6.08)
chemical - endogenous mammalian	prostaglandin E2	0.000155			-0.012	14	8	6	COL1A1(-2.22),ETS1(+3.69),FGF2(-1.79),FST(-2.58),IDO1(-2.1),IER3(+2.46),IGFBP5(-2.82),LEFTY2(+9.65),MYC(+1.96),NEDD9(+2.29),NRP1(-2.63),PDE4B(+4.1),ST3GAL1(+2.58),TP53(+1.91)
transmembrane receptor	ITGB1	0.000157			1.718	9	3	6	ADAM19(+2.1),COL1A1(-2.22),COL7A1(-1.97),FBN2(-1.68),FGFR3(-2.06),MMP24(-2.19),MYC(+1.96),OLFML3(-2.06),TP53(+1.91)
chemical drug	camptothecin	0.00016			1.481	21	13	8	AK4(+2.5),ARHGDIA(+1.98),CDC42EP2(+2.15),CXCR5(-4.78),DUSP6(+6.68),ENC1(+3.1),FSCN1(+2.6),GADD45G(-2.71),GSR(+1.87),LIMK1(+1.98),LOC102724788/PRODH(-4.2),MYB(-3.96),MYC(+1.96),NRP1(-2.63),PLCL2(-2.89),SOCS1(+2.36),SPRY2(+2.09),TMEM158(-2.73),TP53(+1.91),TPM1(-1.76),TUBB2A(+1.82)
transcription regulator	GMNN	0.000168			0.128	7	5	2	DUSP5(+5.6),FGF2(-1.79),NANOG(+2.6),NRP1(-2.63),TEAD1(+1.93),TP53(+1.91),WNT3(+3.79)
growth factor	BMP2	0.000169			-0.702	11	4	7	ALPP(-3.5),COL1A1(-2.22),ETS1(+3.69),FGF2(-1.79),FGFR1(-1.68),FST(-2.58),IGFBP5(-2.82),MYC(+1.96),SMAD7(+6.08),TAGLN(+2.28),TIMP3(-1.96)
chemical reagent	SB-431542	0.000175			-1.546	8	6	2	COL1A1(-2.22),FST(-2.58),KRT18(+2.1),LEFTY1(+14.56),LEFTY2(+9.65),MYC(+1.96),NANOG(+2.6),SMAD7(+6.08)
enzyme	POLR2A	0.000176				6	5	1	ACTB(+1.75),CAV1(+3.32),LEFTY1(+14.56),MYBL2(+1.74),MYC(+1.96),TMPRSS2(-2.56)
chemical toxicant	nitrofen	0.000182			1.342	5	1	4	FGFR1(-1.68),FGFR3(-2.06),HK1(+1.74),SCNN1G(-6.97),TIMP3(-1.96)
other	SPRY2	0.000182	2.091		-1.432	5	3	2	AXIN2(-1.79),ETS1(+3.69),ETV4(+2.96),ETV5(+3.56),FGFR3(-2.06)
chemical drug	methotrexate	0.000186			0.426	12	8	4	ABCA1(-2.32),ACTB(+1.75),ACTG1(+1.83),AK4(+2.5),CPT1A(+3.44),CTSV(-2.86),GSR(+1.87),IGFBP5(-2.82),MYC(+1.96),NQO1(+2.65),TIMP3(-1.96),TP53(+1.91)
other	MDC1	0.000197				2	1	1	CLU(-1.82),TP53(+1.91)
mature microRNA	miR-483-5p (miRNAs w/seed AGACGGG)	0.000197				2	1	1	ALCAM(-2.27),ARHGDIA(+1.98)
other	RPS25	0.000197				2	2	0	MYC(+1.96),TP53(+1.91)
chemical reagent	phenoxyacetic acid	0.000197				2	1	1	MYB(-3.96),MYC(+1.96)
chemical - endogenous mammalian	butyrine	0.000197				2	1	1	MYB(-3.96),MYC(+1.96)
enzyme	FN1	0.000199			0.867	11	9	2	CCN1(+2.12),COL1A1(-2.22),FGF2(-1.79),HK1(+1.74),MYC(+1.96),NANOG(+2.6),PDGFB(+6.43),PXN(+1.83),TAGLN(+2.28),VDAC1(+1.82),ZYX(+1.73)
complex	CG	0.000202			-0.623	15	7	8	ACTB(+1.75),CLU(-1.82),CTSV(-2.86),DUSP6(+6.68),FST(-2.58),HMGA1(+1.93),IER3(+2.46),ITGB5(+2.14),MEGF10(-2.05),NRP1(-2.63),RORA(-1.9),SPRY2(+2.09),STC1(-2.26),TMEM158(-2.73),TP53(+1.91)
kinase	IKBKB	0.000205			-0.633	13	9	4	ABCA1(-2.32),CLU(-1.82),DUSP6(+6.68),ETS1(+3.69),FSCN1(+2.6),ITGB5(+2.14),KRT18(+2.1),MYC(+1.96),PCDH7(-3.08),SMAD7(+6.08),SOCS1(+2.36),TIMP3(-1.96),TP53(+1.91)
enzyme	NSUN6	0.000206			0.447	5	3	2	CCN1(+2.12),ETV5(+3.56),FGF2(-1.79),FSCN1(+2.6),GAS6(-2.09)
biologic drug	pituitary adenylate cyclase-activating polypeptide	0.000206				5	3	2	ADGRL2(-1.77),AXIN2(-1.79),DUSP6(+6.68),ERRFI1(+2.02),ETV4(+2.96)
transcription regulator	MAFB	0.00021			-1.195	7	5	2	ACTB(+1.75),ALCAM(-2.27),ARHGDIA(+1.98),CNN2(+2.01),OLFML3(-2.06),TAGLN(+2.28),TP53(+1.91)
chemical drug	tacrolimus	0.000216			0.478	12	7	5	ADAM19(+2.1),COL1A1(-2.22),CORO2A(+2.3),ENC1(+3.1),MYC(+1.96),MYO1E(-1.84),NFATC4(-1.73),NPTX1(-6.38),NRP1(-2.63),ODC1(+2.47),PA2G4(+1.72),SMAD7(+6.08)
chemical toxicant	thioacetamide	0.000216			0.816	12	8	4	CLU(-1.82),COL1A1(-2.22),FGFR3(-2.06),HIST1H3D(+2.52),HK1(+1.74),IER3(+2.46),LIN7A(-2.01),MYC(+1.96),ODC1(+2.47),PDGFB(+6.43),SMAD7(+6.08),TAGLN(+2.28)
other	ACTG1	0.000217	1.833			3	3	0	ACTB(+1.75),CALD1(+1.94),TAGLN(+2.28)
peptidase	SHH	0.000231			0.555	10	8	2	BCAR1(+1.85),CAV1(+3.32),EMX1(+2.97),HMGA1(+1.93),IGFBP5(-2.82),LASP1(+2.02),LFNG(-1.94),MYC(+1.96),PYCR2(+2.2),TUBB3(+1.89)
chemical - protease inhibitor	Z-LLL-CHO	0.000243			0.138	14	10	4	ACTB(+1.75),BCAR1(+1.85),BST2(-2.72),CLIC1(+2.0),CLU(-1.82),ETS1(+3.69),ETV5(+3.56),FGF2(-1.79),IER3(+2.46),MYB(-3.96),MYC(+1.96),NQO1(+2.65),PXN(+1.83),TP53(+1.91)
chemical drug	4-hydroxytamoxifen	0.000252			0.222	10	7	3	CCN1(+2.12),CLU(-1.82),DUSP5(+5.6),ERRFI1(+2.02),FGFR1(-1.68),IER3(+2.46),MYC(+1.96),NEDD9(+2.29),TP53(+1.91),TPM1(-1.76)
chemical - kinase inhibitor	6-bromoindirubin-3' oxime	0.000262				5	4	1	COL1A1(-2.22),LEFTY1(+14.56),LEFTY2(+9.65),MYC(+1.96),NANOG(+2.6)
transporter	LDLR	0.000265				11	4	7	ABCA1(-2.32),ACLY(+1.69),ALCAM(-2.27),AXIN2(-1.79),GADD45G(-2.71),GAS6(-2.09),IER3(+2.46),MFGE8(-1.92),MYC(+1.96),SOCS1(+2.36),VLDLR(-1.74)
kinase	PRKAA1	0.000265			-0.281	9	6	3	ACOT7(+1.85),CLU(-1.82),ITGB5(+2.14),MMP16(-1.84),PMEPA1(+2.32),RND3(+2.13),TP53(+1.91),TTYH1(-2.05),ZYX(+1.73)
complex	PDGF-DD	0.000274			-1	4	2	2	CLU(-1.82),FGF2(-1.79),PEA15(+2.44),TP53(+1.91)
transcription regulator	NKX2-1	0.000276				10	5	5	CLU(-1.82),CNMD(-1.76),ENC1(+3.1),IER3(+2.46),LMO3(+2.61),LRP2(-4.13),MYB(-3.96),SCNN1G(-6.97),SMAD7(+6.08),THY1(+2.61)
phosphatase	PTP4A1	0.000282			0.342	8	6	2	ACLY(+1.69),ARHGDIA(+1.98),C1orf21(-2.28),GMPS(+1.73),LAMA2(-2.22),SHC3(+3.05),TP53(+1.91),TUBA1C(+2.17)
transcription regulator	SMAD7	0.000293	6.075		1.395	9	5	4	COL1A1(-2.22),FST(-2.58),GAS6(-2.09),MYC(+1.96),NANOG(+2.6),PMEPA1(+2.32),SMAD7(+6.08),TAGLN(+2.28),TIMP3(-1.96)
chemical - endogenous mammalian	sphingosine-1-phosphate	0.000298			0.91	7	3	4	ALPP(-3.5),ETS1(+3.69),FGF2(-1.79),NRP1(-2.63),NRP2(-2.37),PDGFB(+6.43),TAGLN(+2.28)
chemical reagent	cycloheximide	0.000304			0.261	15	9	6	ACTB(+1.75),CAV1(+3.32),CCN1(+2.12),COL1A1(-2.22),FGF2(-1.79),FGFR1(-1.68),FST(-2.58),GADD45G(-2.71),IGFBP5(-2.82),ITGB5(+2.14),MYC(+1.96),NQO1(+2.65),PDGFB(+6.43),PXN(+1.83),TP53(+1.91)
other	S100P	0.000306				3	3	0	ACTB(+1.75),COTL1(+1.81),KRT18(+2.1)
transcription regulator	SNAI1	0.000308			-1.109	9	6	3	ADD2(+1.71),CCN1(+2.12),COL1A1(-2.22),FST(-2.58),KRT18(+2.1),LASP1(+2.02),SMAD7(+6.08),THY1(+2.61),TPM1(-1.76)
kinase	CDKN1A	0.000309			-0.949	11	10	1	ACTB(+1.75),CCN1(+2.12),ITGB5(+2.14),JAG1(-1.67),KRT18(+2.1),MYBL2(+1.74),MYC(+1.96),SHC1(+1.75),TP53(+1.91),TUBB3(+1.89),WNT3(+3.79)
chemical - kinase inhibitor	staurosporine	0.000316			0.547	8	6	2	COL1A1(-2.22),IGFBP5(-2.82),MYC(+1.96),NEDD9(+2.29),NQO1(+2.65),ODC1(+2.47),PHB(+1.85),TP53(+1.91)
chemical drug	everolimus	0.000329			-0.254	5	3	2	ABCA1(-2.32),AXIN2(-1.79),CAV1(+3.32),FSCN1(+2.6),MYC(+1.96)
chemical drug	lithium chloride	0.000334			0.45	8	6	2	ACLY(+1.69),AXIN2(-1.79),FSCN1(+2.6),MYB(-3.96),MYC(+1.96),PXN(+1.83),TAGLN(+2.28),TP53(+1.91)
transcription regulator	YAP1	0.000339				9	8	1	ACLY(+1.69),ACTG1(+1.83),CCN1(+2.12),CPT1A(+3.44),MYC(+1.96),PDGFB(+6.43),RASSF4(-1.98),TAGLN(+2.28),TEAD4(+2.21)
transcription regulator	STAT6	0.000339			-0.591	16	9	7	ACTB(+1.75),ADAM19(+2.1),BCL6(-4.16),COL1A1(-2.22),CPT1A(+3.44),FSCN1(+2.6),GADD45G(-2.71),GNA14(+2.71),IDO1(-2.1),ITPK1(+1.85),JAG1(-1.67),MYB(-3.96),NEDD9(+2.29),RASSF4(-1.98),SOCS1(+2.36),THY1(+2.61)
enzyme	PTGS2	0.000342			1.609	10	3	7	AXIN2(-1.79),CLU(-1.82),IRX1(-3.58),IRX2(-3.05),MYC(+1.96),NTN1(-2.43),PCDH7(-3.08),ST3GAL1(+2.58),STC1(-2.26),TP53(+1.91)
chemical - endogenous mammalian	hydrogen peroxide	0.000357			1.296	18	11	7	CAV1(+3.32),CLU(-1.82),COL1A1(-2.22),ENC1(+3.1),ETS1(+3.69),FGF2(-1.79),LGR4(-2.06),MYC(+1.96),NQO1(+2.65),ODC1(+2.47),PDGFB(+6.43),PLPP1(-2.17),SHC1(+1.75),STC1(-2.26),TAGLN(+2.28),TP53(+1.91),TRPC6(-3.05),TUBB2A(+1.82)
transcription regulator	CEBPB	0.000357			-0.907	16	12	4	COL1A1(-2.22),CPT1A(+3.44),HIST1H4H(+3.04),HMGA1(+1.93),IER3(+2.46),KRT18(+2.1),MYBL2(+1.74),MYC(+1.96),NRP1(-2.63),ODC1(+2.47),PEA15(+2.44),RORA(-1.9),TP53(+1.91),TUBB3(+1.89),VLDLR(-1.74),ZYX(+1.73)
kinase	FGFR1	0.000363	-1.678		0.443	7	2	5	COL1A1(-2.22),DLL1(-3.35),EIF4EBP2(+1.82),FGF2(-1.79),FGFR1(-1.68),FGFR3(-2.06),MYC(+1.96)
transcription regulator	EGR3	0.000367			0.284	5	2	3	BCL6(-4.16),MYB(-3.96),MYC(+1.96),RORA(-1.9),SOCS1(+2.36)
transcription regulator	E2F5	0.000383				4	3	1	MYB(-3.96),MYBL2(+1.74),MYC(+1.96),PA2G4(+1.72)
enzyme	PCYT1A	0.000383			-1.091	4	1	3	ABCA1(-2.32),FGFR1(-1.68),FST(-2.58),TUBB3(+1.89)
transcription regulator	SMAD2	0.000388			0.293	7	4	3	IRX1(-3.58),LEFTY2(+9.65),NANOG(+2.6),PDGFB(+6.43),SMAD7(+6.08),TIMP3(-1.96),TPM1(-1.76)
chemical reagent	metribolone	0.000395			-0.374	13	8	5	ACLY(+1.69),CLU(-1.82),ERRFI1(+2.02),GADD45G(-2.71),HK1(+1.74),IGFBP5(-2.82),KRT18(+2.1),MYC(+1.96),PLPP1(-2.17),PMEPA1(+2.32),SOCS1(+2.36),TMPRSS2(-2.56),TP53(+1.91)
cytokine	IL1B	0.000402			1.137	27	13	14	BCL6(-4.16),COL1A1(-2.22),DUSP5(+5.6),ERRFI1(+2.02),FGF2(-1.79),FGFR3(-2.06),FST(-2.58),GAS6(-2.09),GNAS-AS1(-2.94),HMGA1(+1.93),IDO1(-2.1),IER3(+2.46),IGFBP5(-2.82),MYC(+1.96),NQO1(+2.65),NRP1(-2.63),ODC1(+2.47),PCDH7(-3.08),PDE4B(+4.1),PDGFB(+6.43),RORA(-1.9),SCNN1G(-6.97),SMAD7(+6.08),SOCS1(+2.36),THY1(+2.61),TIMP3(-1.96),ZYX(+1.73)
growth factor	NGF	0.000403			1.98	11	8	3	ADGRL2(-1.77),AXIN2(-1.79),CAV1(+3.32),DUSP6(+6.68),ECEL1(-2.33),ERRFI1(+2.02),ETV4(+2.96),ETV5(+3.56),MYC(+1.96),RASA3(+1.98),SHC1(+1.75)
chemical - endogenous mammalian	D-glucose	0.000414			0.506	21	13	8	ABCA1(-2.32),ACLY(+1.69),ACTB(+1.75),CALD1(+1.94),CAV1(+3.32),CLU(-1.82),COL1A1(-2.22),CTSV(-2.86),FGF2(-1.79),FST(-2.58),HK1(+1.74),JAG1(-1.67),LOC102724788/PRODH(-4.2),MYC(+1.96),NQO1(+2.65),ODC1(+2.47),PHB(+1.85),SHC1(+1.75),TAGLN(+2.28),TP53(+1.91),TUBB3(+1.89)
transcription regulator	RUNX3	0.000415			-0.478	8	5	3	CCN1(+2.12),FGF2(-1.79),ITGB5(+2.14),JAG1(-1.67),MYC(+1.96),PCDH7(-3.08),TEAD1(+1.93),THY1(+2.61)
transcription regulator	CIC	0.000417				3	3	0	ETV4(+2.96),ETV5(+3.56),SPRY4(+3.98)
other	HIST2H3C	0.000417				3	1	2	LRP2(-4.13),RND3(+2.13),THBS4(-2.06)
microRNA	mir-133	0.000417			-1.071	6	4	2	ARHGDIA(+1.98),FBN2(-1.68),FSCN1(+2.6),LASP1(+2.02),MALAT1(-1.85),TAGLN(+2.28)
biologic drug	romidepsin	0.000417			-1.165	6	4	2	DUSP6(+6.68),FGF2(-1.79),MYC(+1.96),SPRY2(+2.09),TIMP3(-1.96),TP53(+1.91)
growth factor	INHBA	0.000421			1.594	10	8	2	AGO1(+1.75),FST(-2.58),IRX1(-3.58),LEFTY1(+14.56),LEFTY2(+9.65),NANOG(+2.6),SMAD7(+6.08),SOCS1(+2.36),SOX4(+1.96),TAGLN(+2.28)
microRNA	mir-148	0.000447			1.974	4	1	3	ABCA1(-2.32),ALCAM(-2.27),COL1A1(-2.22),SOCS1(+2.36)
other	SPRY1	0.000447	1.954		-1.98	4	2	2	AXIN2(-1.79),ETV4(+2.96),ETV5(+3.56),FGFR3(-2.06)
chemical - endogenous mammalian	nitric oxide	0.000448			1.937	9	6	3	DUSP6(+6.68),IDO1(-2.1),IER3(+2.46),MYC(+1.96),NQO1(+2.65),ODC1(+2.47),PRKG1(-2.11),TIMP3(-1.96),TP53(+1.91)
microRNA	mir-145	0.000453			-0.541	5	4	1	ABCA1(-2.32),FSCN1(+2.6),MYC(+1.96),TAGLN(+2.28),TP53(+1.91)
chemical toxicant	SB 216763	0.000453			1.982	5	5	0	CCN1(+2.12),FSCN1(+2.6),MYC(+1.96),RND3(+2.13),TAGLN(+2.28)
chemical - other	lysophosphatidic acid	0.000498			0.237	7	5	2	BCL6(-4.16),CACNA2D1(-2.09),CCN1(+2.12),MYC(+1.96),SOCS1(+2.36),TAGLN(+2.28),TP53(+1.91)
chemical drug	bicalutamide	0.000501			-0.246	5	3	2	CLU(-1.82),PMEPA1(+2.32),SEC24D(+1.75),SHC1(+1.75),TMPRSS2(-2.56)
enzyme	TAZ	0.000529			-0.408	7	4	3	CAV1(+3.32),CCN1(+2.12),COL1A1(-2.22),LRP2(-4.13),MYC(+1.96),TAGLN(+2.28),VLDLR(-1.74)
kinase	MAPK1	0.000537			1.877	14	9	5	BST2(-2.72),CAV1(+3.32),COL7A1(-1.97),GFOD1(+2.25),MYBL2(+1.74),MYC(+1.96),NANOG(+2.6),NRP1(-2.63),PDGFB(+6.43),PRKG1(-2.11),SPRY2(+2.09),SPRY4(+3.98),TMEM158(-2.73),TP53(+1.91)
cytokine	WNT1	0.000538			-0.059	8	5	3	AXIN2(-1.79),DLL1(-3.35),EIF4EBP2(+1.82),ETV4(+2.96),GADD45G(-2.71),MYC(+1.96),NANOG(+2.6),TP53(+1.91)
other	CTNNBIP1	0.00055				3	2	1	AXIN2(-1.79),NEDD9(+2.29),TUBB3(+1.89)
transcription regulator	WWTR1	0.000553			0.277	5	4	1	CCN1(+2.12),COL1A1(-2.22),NANOG(+2.6),SMAD7(+6.08),THY1(+2.61)
transcription regulator	VDR	0.000577			0.632	11	7	4	COL1A1(-2.22),DCTPP1(+2.24),GADD45G(-2.71),IER3(+2.46),IGFBP5(-2.82),MYC(+1.96),NEDD9(+2.29),ODC1(+2.47),SOCS1(+2.36),TMPRSS2(-2.56),ZYX(+1.73)
chemical drug	curcumin	0.000583			1.088	14	9	5	ABCA1(-2.32),CAV1(+3.32),CLIC1(+2.0),COL1A1(-2.22),ETS1(+3.69),FGF2(-1.79),GSR(+1.87),IGFBP5(-2.82),MYC(+1.96),NQO1(+2.65),SMAD7(+6.08),SOCS1(+2.36),TIMP3(-1.96),TP53(+1.91)
other	FREM1	0.000585				2	0	2	FRAS1(-1.64),FREM2(-1.61)
transporter	SLC6A12	0.000585				2	2	0	TUBB3(+1.89),WNT3(+3.79)
other	HIST1H1D	0.000585				2	1	1	AXIN2(-1.79),MYC(+1.96)
other	FREM2	0.000585	-1.615			2	0	2	FRAS1(-1.64),FREM2(-1.61)
translation regulator	RPS14	0.000585				2	2	0	MYC(+1.96),TP53(+1.91)
other	TPM1	0.000585	-1.765			2	1	1	CALD1(+1.94),TPM1(-1.76)
other	HSPH1	0.000585				2	1	1	BCL6(-4.16),MYC(+1.96)
chemical drug	2,2-dimethylbutyric acid	0.000585				2	1	1	MYB(-3.96),MYC(+1.96)
biologic drug	AVI-4126	0.000585				2	2	0	MYC(+1.96),TP53(+1.91)
other	LIN28B	0.000599				4	3	1	AXIN2(-1.79),MYC(+1.96),NANOG(+2.6),WNT3(+3.79)
chemical - endogenous non-mammalian	baicalin	0.000609			-0.277	5	2	3	CBR1(+2.26),COL1A1(-2.22),IGFBP5(-2.82),TAGLN(+2.28),VIPR2(-4.56)
transcription regulator	TEAD2	0.000609			0	5	3	2	CALD1(+1.94),IGFBP5(-2.82),TAGLN(+2.28),TP53(+1.91),TPM1(-1.76)
microRNA	mir-21	0.000644			0.112	12	6	6	CLU(-1.82),COL1A1(-2.22),IDO1(-2.1),JAG1(-1.67),MYC(+1.96),NANOG(+2.6),SMAD7(+6.08),SPRY1(+1.95),SPRY2(+2.09),TIMP3(-1.96),TP53(+1.91),TPM1(-1.76)
other	NF1	0.000687			0	4	2	2	AXIN2(-1.79),FGF2(-1.79),MYC(+1.96),PDGFB(+6.43)
chemical drug	Y 27632	0.000701			-1.161	6	6	0	ACTB(+1.75),ACTG1(+1.83),CCN1(+2.12),MYC(+1.96),TAGLN(+2.28),TP53(+1.91)
chemical drug	tetracycline	0.000701			0.59	6	3	3	AK4(+2.5),CACNA2D1(-2.09),COL1A1(-2.22),JAG1(-1.67),PDE4B(+4.1),VDAC1(+1.82)
other	PTH	0.000724			-0.032	9	4	5	COL1A1(-2.22),GOLGB1(-1.77),IGFBP5(-2.82),ODC1(+2.47),PHLDB2(+2.22),PXN(+1.83),SMAD7(+6.08),STC1(-2.26),THBS4(-2.06)
growth factor	CCN2	0.00075			0.99	7	5	2	COL1A1(-2.22),MYC(+1.96),NANOG(+2.6),PDGFB(+6.43),SOX4(+1.96),TIMP3(-1.96),TP53(+1.91)
other	MAPT	0.000751				12	11	1	ACTG1(+1.83),ENO2(-1.78),GOT2(+1.89),HK1(+1.74),PEA15(+2.44),SEPT5(+2.47),THY1(+2.61),TUBA1B(+1.87),TUBA1C(+2.17),TUBB2A(+1.82),TUBB3(+1.89),VDAC1(+1.82)
other	CD44	0.000753				10	6	4	ACTB(+1.75),CLU(-1.82),COL1A1(-2.22),MBNL3(-2.12),MYC(+1.96),NANOG(+2.6),PMEPA1(+2.32),SPINK5(-2.11),THY1(+2.61),ZYX(+1.73)
complex	NFkB (complex)	0.000762			1.621	20	12	8	ADRA2A(-4.49),CARD10(+2.19),CCN1(+2.12),CLU(-1.82),DUSP5(+5.6),ETS1(+3.69),FGF2(-1.79),FST(-2.58),GAS6(-2.09),IDO1(-2.1),IER3(+2.46),JAG1(-1.67),MYC(+1.96),ODC1(+2.47),PEA15(+2.44),PXN(+1.83),SMAD7(+6.08),SOCS1(+2.36),TP53(+1.91),TRPC6(-3.05)
other	LLGL2	0.000784			1	4	3	1	CCN1(+2.12),ETV5(+3.56),FSCN1(+2.6),GAS6(-2.09)
kinase	BRD4	0.000795			0.84	8	5	3	COL1A1(-2.22),CXCR5(-4.78),DCTPP1(+2.24),ITGB5(+2.14),MYB(-3.96),MYC(+1.96),NQO1(+2.65),PDGFB(+6.43)
other	FST	0.000802	-2.58		-0.937	5	4	1	FST(-2.58),LEFTY1(+14.56),LEFTY2(+9.65),NANOG(+2.6),SMAD7(+6.08)
cytokine	IL5	0.000823			1.255	12	8	4	BCL6(-4.16),DUSP5(+5.6),DUSP6(+6.68),GADD45G(-2.71),IER3(+2.46),LFNG(-1.94),MYC(+1.96),PDE4B(+4.1),SEMA4A(-2.45),SOCS1(+2.36),THY1(+2.61),ZYX(+1.73)
transporter	APOE	0.000826			-0.05	13	9	4	ABCA1(-2.32),ACTB(+1.75),CAV1(+3.32),CCN1(+2.12),CLU(-1.82),COL1A1(-2.22),CPT1A(+3.44),CSRP1(+2.24),CTSV(-2.86),PEA15(+2.44),PMEPA1(+2.32),THY1(+2.61),ZYX(+1.73)
transcription regulator	FOXO3	0.000826			-0.867	13	8	5	ACLY(+1.69),BCL6(-4.16),CAV1(+3.32),CCN1(+2.12),CPT1A(+3.44),CTSV(-2.86),ENO2(-1.78),IER3(+2.46),JAG1(-1.67),MYC(+1.96),NRP2(-2.37),SH2B3(+1.77),TP53(+1.91)
transcription regulator	EOMES	0.000885			0.277	7	4	3	ALCAM(-2.27),BCL6(-4.16),CER1(+4.77),NANOG(+2.6),NRP2(-2.37),RND3(+2.13),WNT3(+3.79)
phosphatase	Ptprd	0.000891				3	1	2	GADD45G(-2.71),IGFBP5(-2.82),MYC(+1.96)
group	growth factor	0.000891				3	1	2	CLU(-1.82),FGFR1(-1.68),MYC(+1.96)
transcription regulator	KDM3A	0.000891			1.199	4	3	1	ALCAM(-2.27),ETS1(+3.69),MYC(+1.96),TAGLN(+2.28)
transmembrane receptor	PRLR	0.000891			0	4	2	2	FGF2(-1.79),IGFBP5(-2.82),MYC(+1.96),TP53(+1.91)
group	P38 MAPK	0.000891			-0.218	14	6	8	ABCA1(-2.32),CAV1(+3.32),ETS1(+3.69),FGF2(-1.79),FST(-2.58),IER3(+2.46),IGFBP5(-2.82),IRX1(-3.58),MYC(+1.96),NFATC4(-1.73),RND3(+2.13),TIMP3(-1.96),TP53(+1.91),VLDLR(-1.74)
complex	Ige	0.000898			1.667	13	9	4	BCL6(-4.16),CAV1(+3.32),CXCR5(-4.78),DUSP6(+6.68),ENO2(-1.78),ERRFI1(+2.02),ETV5(+3.56),IER3(+2.46),MYC(+1.96),NRP1(-2.63),PDGFB(+6.43),PEA15(+2.44),SOCS1(+2.36)
chemical - protease inhibitor	N-Ac-Leu-Leu-norleucinal	0.00092			-0.848	6	5	1	ABCA1(-2.32),BCAR1(+1.85),CAV1(+3.32),IER3(+2.46),NEDD9(+2.29),TP53(+1.91)
transcription regulator	NKX3-1	0.000954				5	3	2	CTSV(-2.86),ETS1(+3.69),MYC(+1.96),SOX4(+1.96),TMPRSS2(-2.56)
chemical toxicant	3-nitropropionic acid	0.000954			1.253	5	4	1	CBR1(+2.26),ENO2(-1.78),MYC(+1.96),NQO1(+2.65),TP53(+1.91)
chemical reagent	DETA-NONOate	0.000954			-0.447	5	4	1	CAV1(+3.32),MYC(+1.96),ODC1(+2.47),PRKG1(-2.11),TP53(+1.91)
transcription regulator	E2F3	0.000963			0.342	9	4	5	FGF2(-1.79),FST(-2.58),HIST1H2BJ(+2.73),HIST1H3D(+2.52),MALAT1(-1.85),MYB(-3.96),MYBL2(+1.74),MYC(+1.96),TIMP3(-1.96)
group	IFN Beta	0.001			1.066	8	6	2	BST2(-2.72),IDO1(-2.1),MYC(+1.96),SOCS1(+2.36),SPRY1(+1.95),SPRY2(+2.09),SPRY4(+3.98),TP53(+1.91)
enzyme	KDM4C	0.00101				4	3	1	MYC(+1.96),NANOG(+2.6),TTYH1(-2.05),WNT3(+3.79)
transcription regulator	UXT	0.00101			-1.131	4	3	1	ENO2(-1.78),KRT18(+2.1),PMEPA1(+2.32),SEC24D(+1.75)
chemical - kinase inhibitor	KN 93	0.00101			0.469	4	3	1	ABCA1(-2.32),ETS1(+3.69),PEA15(+2.44),TP53(+1.91)
chemical toxicant	3-methylcholanthrene	0.00104			1.982	5	5	0	CCN1(+2.12),GSR(+1.87),NEDD9(+2.29),NQO1(+2.65),TP53(+1.91)
group	PI3K (family)	0.00104			1.673	7	6	1	ABCA1(-2.32),HK1(+1.74),MYC(+1.96),NQO1(+2.65),PDGFB(+6.43),PXN(+1.83),SOX4(+1.96)
transcription regulator	HOXA10	0.00108			-0.333	9	3	6	ACTB(+1.75),ALPP(-3.5),CTSV(-2.86),FST(-2.58),GAS6(-2.09),IGFBP5(-2.82),KRT18(+2.1),LAMA2(-2.22),TP53(+1.91)
chemical drug	trans-hydroxytamoxifen	0.00108			-0.707	9	5	4	CAV1(+3.32),CLU(-1.82),COL1A1(-2.22),ENC1(+3.1),HIST2H2AA3/HIST2H2AA4(+2.04),IER3(+2.46),RND3(+2.13),STC1(-2.26),TPM1(-1.76)
kinase	RET	0.00109				7	2	5	CLU(-1.82),COL1A1(-2.22),CTSV(-2.86),DUSP6(+6.68),STC1(-2.26),TIMP3(-1.96),TP53(+1.91)
chemical drug	betamethasone	0.0011				3	2	1	CAV1(+3.32),IDO1(-2.1),NQO1(+2.65)
other	SMC3	0.0011				3	3	0	MYC(+1.96),ODC1(+2.47),SOX4(+1.96)
kinase	JAK2	0.00114				8	6	2	ACTB(+1.75),FGF2(-1.79),MYC(+1.96),NANOG(+2.6),ODC1(+2.47),SOCS1(+2.36),TP53(+1.91),VLDLR(-1.74)
transcription regulator	CLOCK	0.00115			0	11	4	7	AK4(+2.5),ANKRD12(-2.23),CADM2(-1.85),CALD1(+1.94),CBR1(+2.26),GNPTAB(-1.93),HES3(-3.78),IGFBP5(-2.82),MEGF10(-2.05),NEBL(-1.95),PA2G4(+1.72)
enzyme	XRN2	0.00116				2	2	0	ACTB(+1.75),MYC(+1.96)
other	DACT3	0.00116				2	1	1	AXIN2(-1.79),MYC(+1.96)
phosphatase	CDC25B	0.00116				2	2	0	MYC(+1.96),TP53(+1.91)
kinase	LIMK1	0.00116	1.979			2	2	0	LIMK1(+1.98),MYC(+1.96)
chemical reagent	A-Fos	0.00116				2	2	0	MYC(+1.96),ODC1(+2.47)
other	RPL5	0.00116				2	2	0	MYC(+1.96),TP53(+1.91)
chemical - endogenous non-mammalian	bilobalide	0.00116				2	2	0	MYC(+1.96),TP53(+1.91)
chemical - endogenous mammalian	alpha-methylhydrocinnamic acid	0.00116				2	1	1	MYB(-3.96),MYC(+1.96)
cytokine	IL7	0.00119			0.895	8	6	2	COL1A1(-2.22),DUSP5(+5.6),GARS(+1.94),GSR(+1.87),MYC(+1.96),NTN1(-2.43),SMAD7(+6.08),SOCS1(+2.36)
chemical - endogenous mammalian	15-deoxy-delta-12,14 -PGJ 2	0.00121			1.441	9	5	4	COL1A1(-2.22),GSR(+1.87),MYB(-3.96),MYC(+1.96),NQO1(+2.65),RORA(-1.9),SOCS1(+2.36),TMPRSS2(-2.56),TP53(+1.91)
chemical drug	doxorubicin	0.00126			1.171	15	11	4	CCN1(+2.12),CLU(-1.82),DUSP5(+5.6),GSR(+1.87),IER3(+2.46),JAG1(-1.67),KRT18(+2.1),LOC102724788/PRODH(-4.2),MYC(+1.96),NQO1(+2.65),NTN1(-2.43),PMEPA1(+2.32),SMAD7(+6.08),TP53(+1.91),WNT3(+3.79)
chemical drug	histone deacetylase inhibitor	0.00127		Activated	2	4	2	2	FGF2(-1.79),MYB(-3.96),MYC(+1.96),TP53(+1.91)
kinase	PTK2	0.00132			-1.103	5	3	2	CCN1(+2.12),COL1A1(-2.22),KRT18(+2.1),TIMP3(-1.96),TP53(+1.91)
mature microRNA	miR-145-5p (and other miRNAs w/seed UCCAGUU)	0.00132		Inhibited	-2.213	5	5	0	EIF4EBP2(+1.82),FSCN1(+2.6),MDFI(+2.25),MYC(+1.96),TAGLN(+2.28)
other	NREP	0.00134				3	2	1	FGF2(-1.79),PDGFB(+6.43),TAGLN(+2.28)
mature microRNA	miR-503-5p (miRNAs w/seed AGCAGCG)	0.00134				3	1	2	AGO1(+1.75),FGF2(-1.79),FGFR1(-1.68)
kinase	PIM2	0.00134				3	3	0	MYC(+1.96),SOCS1(+2.36),TP53(+1.91)
chemical toxicant	2-acetylaminofluorene	0.00134				3	1	2	DLL1(-3.35),JAG1(-1.67),TP53(+1.91)
transcription regulator	PPARGC1A	0.00137			1.593	13	7	6	CPT1A(+3.44),GAS6(-2.09),GOT2(+1.89),GPC6(+1.96),IGFBP5(-2.82),LAMA2(-2.22),OLFML3(-2.06),SMAD7(+6.08),SOCS1(+2.36),STC1(-2.26),THY1(+2.61),TIMP3(-1.96),TP53(+1.91)
transcription regulator	EGR1	0.00141			0.103	9	5	4	BCAR1(+1.85),CAV1(+3.32),CLU(-1.82),COL1A1(-2.22),FGF2(-1.79),MYB(-3.96),MYC(+1.96),SOCS1(+2.36),TP53(+1.91)
kinase	ERBB4	0.00142			0.816	6	4	2	ADAM19(+2.1),IGFBP5(-2.82),MYC(+1.96),RASA3(+1.98),TIMP3(-1.96),TP53(+1.91)
chemical drug	pravastatin	0.00143				5	4	1	ABCA1(-2.32),CAV1(+3.32),COTL1(+1.81),ENC1(+3.1),TP53(+1.91)
transcription regulator	EP300	0.00144			0.418	15	9	6	ACOXL(-3.02),AXIN2(-1.79),BCL6(-4.16),CPT1A(+3.44),DHRS3(-2.26),LEFTY1(+14.56),LEFTY2(+9.65),MYC(+1.96),NANOG(+2.6),NTN1(-2.43),RAPGEF3(+2.31),RASA3(+1.98),SMAD7(+6.08),TMPRSS2(-2.56),TP53(+1.91)
kinase	PRKCD	0.00152			0.687	9	7	2	ABCA1(-2.32),COL1A1(-2.22),DUSP6(+6.68),MYC(+1.96),ODC1(+2.47),SOCS1(+2.36),SPRY1(+1.95),TP53(+1.91),TUBB2A(+1.82)
kinase	MAPK14	0.00152			0.426	9	4	5	ABCA1(-2.32),AXIN2(-1.79),COL1A1(-2.22),DLL1(-3.35),DUSP6(+6.68),NRP1(-2.63),SHC1(+1.75),TAGLN(+2.28),TP53(+1.91)
transcription regulator	H2AFX	0.00158				4	2	2	ACTB(+1.75),CLU(-1.82),MYC(+1.96),TIMP3(-1.96)
enzyme	CTBP1	0.00158			-1.067	4	3	1	ENC1(+3.1),FAT1(-1.63),FSCN1(+2.6),SPRY2(+2.09)
other	COL18A1	0.0016			0.6	6	3	3	ETS1(+3.69),FGF2(-1.79),FGFR1(-1.68),MYC(+1.96),NRP1(-2.63),VDAC1(+1.82)
other	INS	0.0016			0.505	8	6	2	ACLY(+1.69),CCN1(+2.12),CPT1A(+3.44),ERRFI1(+2.02),IER3(+2.46),IGFBP5(-2.82),TP53(+1.91),VLDLR(-1.74)
kinase	PDGFRA	0.00161				3	2	1	COL1A1(-2.22),MYC(+1.96),TP53(+1.91)
chemical - endogenous mammalian	bombesin	0.00161				3	2	1	MYC(+1.96),PMEPA1(+2.32),TMPRSS2(-2.56)
chemical - endogenous mammalian	oxysterol	0.00161				3	2	1	ABCA1(-2.32),CAV1(+3.32),MYC(+1.96)
transcription regulator	ID2	0.00163		Activated	2.433	9	3	6	BCL6(-4.16),CXCR5(-4.78),FGFR3(-2.06),GADD45G(-2.71),MYB(-3.96),MYC(+1.96),RORA(-1.9),SMAD7(+6.08),SOX4(+1.96)
chemical toxicant	kainic acid	0.00167			-0.728	8	3	5	CACNA2D1(-2.09),ERRFI1(+2.02),FGF2(-1.79),FGFR3(-2.06),ODC1(+2.47),SYT10(-2.79),TMEM158(-2.73),TP53(+1.91)
chemical toxicant	thapsigargin	0.00169			1.33	9	6	3	BCL6(-4.16),CAV1(+3.32),CLU(-1.82),COL1A1(-2.22),CPT1A(+3.44),ERRFI1(+2.02),ETS1(+3.69),MYC(+1.96),TP53(+1.91)
chemical drug	fulvestrant	0.0017			-0.084	11	6	5	CAV1(+3.32),CCN1(+2.12),CUZD1(-10.45),IER3(+2.46),IGFBP5(-2.82),MYB(-3.96),MYC(+1.96),NRP1(-2.63),SAPCD2(+1.71),STC1(-2.26),TP53(+1.91)
kinase	MAP2K1	0.00175			0.845	9	5	4	AXIN2(-1.79),CCN1(+2.12),COL1A1(-2.22),DUSP5(+5.6),DUSP6(+6.68),ENO2(-1.78),ETV5(+3.56),FGF2(-1.79),MYC(+1.96)
enzyme	GNAQ	0.00179				7	3	4	AK4(+2.5),CTSV(-2.86),DUSP5(+5.6),FST(-2.58),GAS6(-2.09),MMP16(-1.84),MYC(+1.96)
chemical drug	isoproterenol	0.00181			-0.227	8	4	4	CAV1(+3.32),COL1A1(-2.22),DHRS3(-2.26),FGF2(-1.79),NFATC4(-1.73),ODC1(+2.47),PDGFB(+6.43),TUBB3(+1.89)
ligand-dependent nuclear receptor	AR	0.00182			-0.023	16	8	8	ABCA1(-2.32),CAV1(+3.32),DCTPP1(+2.24),ENO2(-1.78),GAS6(-2.09),IGFBP5(-2.82),MYB(-3.96),MYC(+1.96),ODC1(+2.47),PMEPA1(+2.32),TCF19(+2.13),TIMP3(-1.96),TMEM158(-2.73),TMPRSS2(-2.56),TUBB3(+1.89),ZYX(+1.73)
transcription regulator	SIRT1	0.00184			0.348	14	9	5	ABCA1(-2.32),ACTB(+1.75),CAV1(+3.32),CPT1A(+3.44),FGFR1(-1.68),FGFR3(-2.06),HIST2H2BF(+2.14),LAMA2(-2.22),MYC(+1.96),NANOG(+2.6),PHB(+1.85),TBC1D8(+1.87),TIMP3(-1.96),TP53(+1.91)
transcription regulator	EGR2	0.00188			-0.521	8	2	6	BCL6(-4.16),FGF2(-1.79),GOLGB1(-1.77),LAMA2(-2.22),MYB(-3.96),MYC(+1.96),RORA(-1.9),SOCS1(+2.36)
transcription regulator	WT1	0.00188			1.534	10	6	4	CLIC1(+2.0),CTSV(-2.86),ENO2(-1.78),ETS1(+3.69),FGFR1(-1.68),GSR(+1.87),MYC(+1.96),ODC1(+2.47),SPRY1(+1.95),TIMP3(-1.96)
growth factor	FGF8	0.0019			0.899	6	5	1	ERRFI1(+2.02),ETV5(+3.56),FGFR1(-1.68),SHC1(+1.75),SPRY2(+2.09),TUBB3(+1.89)
chemical reagent	GW9662	0.0019			0.128	6	3	3	ABCA1(-2.32),ACLY(+1.69),CAV1(+3.32),LOC102724788/PRODH(-4.2),PEA15(+2.44),RORA(-1.9)
transcription regulator	ZMIZ2	0.00191				2	1	1	AXIN2(-1.79),MYC(+1.96)
transmembrane receptor	LRP8	0.00191				2	0	2	ABCA1(-2.32),CLU(-1.82)
enzyme	TYMS	0.00191				2	2	0	MYC(+1.96),TP53(+1.91)
other	SPRY4	0.00191	3.984			2	2	0	ETV5(+3.56),TAGLN(+2.28)
enzyme	GNL2	0.00191				2	2	0	MYC(+1.96),TP53(+1.91)
other	Hist1h1e	0.00191				2	1	1	AXIN2(-1.79),MYC(+1.96)
other	CHCHD2	0.00191				2	2	0	LEFTY1(+14.56),NANOG(+2.6)
enzyme	RNF20	0.00192				3	2	1	FEZF1(-3.06),MYC(+1.96),PA2G4(+1.72)
other	PPP4R3B	0.00192				3	1	2	IRX1(-3.58),LFNG(-1.94),TUBB3(+1.89)
G-protein coupled receptor	FZD8	0.00192				3	1	2	COL1A1(-2.22),IGFBP5(-2.82),TP53(+1.91)
kinase	AURKA	0.00192				3	3	0	MYC(+1.96),NANOG(+2.6),TP53(+1.91)
transcription regulator	YY2	0.00192				3	3	0	MYC(+1.96),NANOG(+2.6),TP53(+1.91)
enzyme	OGT	0.00201			0.796	6	6	0	ACLY(+1.69),HMGA1(+1.93),KRT18(+2.1),MYC(+1.96),THY1(+2.61),TP53(+1.91)
biologic drug	desmopressin	0.00201			0	6	4	2	ACTB(+1.75),GOLGB1(-1.77),PHLDB2(+2.22),PXN(+1.83),SCNN1G(-6.97),VDAC1(+1.82)
cytokine	TNFSF13B	0.00205			0	5	3	2	BCL6(-4.16),CXCR5(-4.78),DUSP5(+5.6),MYC(+1.96),TP53(+1.91)
chemical drug	napabucasin	0.00205			-0.651	5	3	2	ACTB(+1.75),ALCAM(-2.27),JAG1(-1.67),MYC(+1.96),NANOG(+2.6)
growth factor	BDNF	0.00206			1.667	12	10	2	ACOT7(+1.85),CCN1(+2.12),DUSP6(+6.68),FSCN1(+2.6),HSPA2(-1.96),LIMK1(+1.98),MALAT1(-1.85),PALD1(+2.07),SPRY2(+2.09),TAGLN(+2.28),TBC1D8(+1.87),TUBB3(+1.89)
transcription regulator	ID3	0.00208			0.956	9	4	5	BCL6(-4.16),CXCR5(-4.78),GADD45G(-2.71),MYB(-3.96),MYC(+1.96),RORA(-1.9),SMAD7(+6.08),SOX4(+1.96),TP53(+1.91)
kinase	TGFBR2	0.00208			-1.039	9	4	5	CLU(-1.82),COL1A1(-2.22),FGF2(-1.79),FST(-2.58),KRT18(+2.1),NRP1(-2.63),PDGFB(+6.43),SMAD7(+6.08),TAGLN(+2.28)
chemical - protease inhibitor	lactacystin	0.00208			1.782	9	8	1	ACTB(+1.75),BCAR1(+1.85),CLIC1(+2.0),IGFBP5(-2.82),NEDD9(+2.29),PEA15(+2.44),PXN(+1.83),TP53(+1.91),TUBB2A(+1.82)
transcription regulator	FOXO4	0.00212			-0.801	6	3	3	ACLY(+1.69),BCL6(-4.16),CAV1(+3.32),IER3(+2.46),JAG1(-1.67),NRP2(-2.37)
ligand-dependent nuclear receptor	NR2F1	0.00213			1.091	4	2	2	JAG1(-1.67),LFNG(-1.94),SPRY1(+1.95),SPRY2(+2.09)
chemical toxicant	ethionine	0.00213			1	4	3	1	CLU(-1.82),IER3(+2.46),MYC(+1.96),NANOG(+2.6)
transcription regulator	YY1	0.00213			-1.114	11	5	6	ALCAM(-2.27),CLU(-1.82),COL1A1(-2.22),GADD45G(-2.71),GRIN2D(+2.14),IGFBP5(-2.82),LRP2(-4.13),MYC(+1.96),RND3(+2.13),TAGLN(+2.28),TP53(+1.91)
translation regulator	EIF4E	0.0022			1.537	8	5	3	FGF2(-1.79),FREM2(-1.61),MYC(+1.96),NRP1(-2.63),ODC1(+2.47),PA2G4(+1.72),PHB(+1.85),TP53(+1.91)
ligand-dependent nuclear receptor	ESR1	0.00224			-0.836	32	20	12	AASS(-1.7),ALCAM(-2.27),ARHGAP1(+1.99),ATP11A(-1.64),AXIN2(-1.79),BCL6(-4.16),CALD1(+1.94),CAV1(+3.32),CCN1(+2.12),CDC42EP2(+2.15),COTL1(+1.81),DUSP5(+5.6),FGFR1(-1.68),FST(-2.58),GNB1(+1.71),HSPA2(-1.96),IER3(+2.46),IGFBP5(-2.82),LMO3(+2.61),MYB(-3.96),MYC(+1.96),NEDD9(+2.29),NFE2L3(+2.19),NQO1(+2.65),PHB(+1.85),RND3(+2.13),SOX4(+1.96),SPRY4(+3.98),TEAD4(+2.21),THBS4(-2.06),TP53(+1.91),TPM1(-1.7…
transcription regulator	TBXT	0.00225				3	1	2	ALCAM(-2.27),COL1A1(-2.22),NANOG(+2.6)
group	Sos	0.0023				9	7	2	ADD2(+1.71),FBLIM1(+1.74),GSR(+1.87),IGFBP5(-2.82),NPTX1(-6.38),ODC1(+2.47),PMEPA1(+2.32),RAPGEF3(+2.31),SMAD7(+6.08)
group	Vegf	0.00232			-0.269	16	7	9	ADGRL2(-1.77),AXIN2(-1.79),CCN1(+2.12),DUSP5(+5.6),DUSP6(+6.68),ETS1(+3.69),ETV5(+3.56),FGF2(-1.79),FST(-2.58),LRP2(-4.13),MYC(+1.96),NRP1(-2.63),PLPP1(-2.17),STC1(-2.26),TBC1D8(+1.87),TMEM158(-2.73)
transcription regulator	NANOG	0.00234	2.598		-0.447	7	4	3	ALPG(-5.8),GOLGA6A (includes others)(+2.72),LEFTY1(+14.56),NANOG(+2.6),NPTX1(-6.38),TP53(+1.91),ZIC3(-1.92)
mature microRNA	miR-27a-3p (and other miRNAs w/seed UCACAGU)	0.00234			-1.982	4	4	0	ODC1(+2.47),PHB(+1.85),PXN(+1.83),SPRY2(+2.09)
kinase	ABL1	0.00234			0.84	4	4	0	CAV1(+3.32),IER3(+2.46),MYC(+1.96),TP53(+1.91)
other	EFNA1	0.00235		Inhibited	-2.219	5	4	1	DUSP6(+6.68),ETV5(+3.56),FGF2(-1.79),KRT18(+2.1),PXN(+1.83)
phosphatase	PTEN	0.00248			-1.712	19	13	6	ARHGDIA(+1.98),CSRP1(+2.24),CTSV(-2.86),ETS1(+3.69),FGFR1(-1.68),FGFR3(-2.06),GSR(+1.87),IGFBP5(-2.82),JAG1(-1.67),MYBL2(+1.74),MYC(+1.96),NQO1(+2.65),PA2G4(+1.72),PXN(+1.83),RBMS2(+2.1),SOGA3(-3.72),SOX4(+1.96),SPRY2(+2.09),TP53(+1.91)
growth factor	BMP6	0.00248			1.069	6	5	1	ADGRL2(-1.77),ERRFI1(+2.02),ETV5(+3.56),PMEPA1(+2.32),SMAD7(+6.08),TAGLN(+2.28)
transcription regulator	TBP	0.00251				5	4	1	ACTB(+1.75),COL1A1(-2.22),IER3(+2.46),LEFTY1(+14.56),MYC(+1.96)
mature microRNA	miR-16-5p (and other miRNAs w/seed AGCAGCA)	0.00254			-0.119	9	5	4	ARHGDIA(+1.98),CACNA2D1(-2.09),FGF2(-1.79),FGFR1(-1.68),HMGA1(+1.93),LYPLA2(+1.85),MYB(-3.96),PHLDB2(+2.22),ZYX(+1.73)
chemical drug	CD 437	0.00254			-0.138	9	8	1	APC2(-1.95),ARF1(+1.82),CLIC1(+2.0),FSCN1(+2.6),MYC(+1.96),ODC1(+2.47),SOX4(+1.96),TP53(+1.91),TUBA1B(+1.87)
enzyme	IRS1	0.00255				7	4	3	COL7A1(-1.97),FST(-2.58),MYBL2(+1.74),MYC(+1.96),NRP1(-2.63),PHB(+1.85),TAGLN(+2.28)
other	HOTAIR	0.00257			0.129	4	3	1	COL1A1(-2.22),MYC(+1.96),TEAD1(+1.93),TP53(+1.91)
peptidase	F7	0.00257			0.883	4	3	1	CCN1(+2.12),JAG1(-1.67),MYC(+1.96),RND3(+2.13)
transcription regulator	CEBPD	0.00261			-1.086	6	2	4	CLU(-1.82),CTSV(-2.86),IGFBP5(-2.82),MYC(+1.96),TP53(+1.91),VLDLR(-1.74)
other	LGALS3	0.00261				6	4	2	CTSV(-2.86),DUSP6(+6.68),FSCN1(+2.6),IGFBP5(-2.82),KRT18(+2.1),MYC(+1.96)
group	Akt	0.00265			0.369	11	8	3	BCL6(-4.16),CPT1A(+3.44),ETS1(+3.69),GSR(+1.87),IER3(+2.46),MYB(-3.96),MYC(+1.96),NRP2(-2.37),PEA15(+2.44),SOX4(+1.96),TP53(+1.91)
chemical drug	atorvastatin	0.00271			0.333	9	5	4	ABCA1(-2.32),ALPP(-3.5),CAV1(+3.32),CCN1(+2.12),COL1A1(-2.22),GSR(+1.87),IER3(+2.46),IL17RD(+3.6),SNORD3A(-2.26)
chemical drug	clofibrate	0.00275			1.145	6	3	3	ABCA1(-2.32),CPT1A(+3.44),MYB(-3.96),MYC(+1.96),NQO1(+2.65),RORA(-1.9)
transcription regulator	GLI1	0.0028			-0.563	9	5	4	CAV1(+3.32),CLU(-1.82),COL1A1(-2.22),NANOG(+2.6),SESN3(-2.58),SH2B3(+1.77),SOCS1(+2.36),TIMP3(-1.96),TP53(+1.91)
growth factor	BMP4	0.0028			-0.115	9	9	0	CCN1(+2.12),LEFTY1(+14.56),LEFTY2(+9.65),MYC(+1.96),NANOG(+2.6),PYCR2(+2.2),SMAD7(+6.08),TAGLN(+2.28),TP53(+1.91)
chemical drug	phenacetin	0.00281			1	4	3	1	CLU(-1.82),FBLIM1(+1.74),IER3(+2.46),MYC(+1.96)
chemical drug	etretinate	0.00284				2	2	0	KRT18(+2.1),ODC1(+2.47)
enzyme	CNOT6	0.00284				2	1	1	IGFBP5(-2.82),LMO3(+2.61)
other	RNU1-1	0.00284				2	0	2	FGF2(-1.79),IDO1(-2.1)
kinase	PRKACB	0.00284				2	2	0	MYC(+1.96),PDE4B(+4.1)
peptidase	PAPPA	0.00284				2	0	2	ABCA1(-2.32),IGFBP5(-2.82)
mature microRNA	miR-3118 (and other miRNAs w/seed GUGACUG)	0.00284				2	2	0	LIMK1(+1.98),NANOG(+2.6)
transcription regulator	ETV3	0.00284				2	1	1	MYB(-3.96),MYC(+1.96)
enzyme	RNF111	0.00284				2	2	0	PMEPA1(+2.32),SMAD7(+6.08)
growth factor	GDF5	0.00284				2	1	1	COL1A1(-2.22),WNT3(+3.79)
transporter	STX2	0.00284				2	2	0	MYC(+1.96),SMAD7(+6.08)
chemical drug	KX-01	0.00284				2	2	0	BCAR1(+1.85),PXN(+1.83)
chemical drug	LGK-974	0.00284				2	1	1	AXIN2(-1.79),WNT3(+3.79)
other	FANCC	0.00286				5	2	3	AXIN2(-1.79),FGFR1(-1.68),JAG1(-1.67),RND3(+2.13),TP53(+1.91)
enzyme	CYP1A1	0.00289			0.832	6	3	3	CACHD1(-1.82),CNN2(+2.01),COX6B2(-2.58),NQO1(+2.65),ODC1(+2.47),VLDLR(-1.74)
transcription regulator	ATN1	0.0029				7	2	5	BCL6(-4.16),ENO2(-1.78),HIST2H2AA3/HIST2H2AA4(+2.04),IGFBP5(-2.82),NPTX1(-6.38),SOX4(+1.96),ZIC3(-1.92)
kinase	AKT1	0.00295			-0.753	11	6	5	ACLY(+1.69),CLU(-1.82),CTSV(-2.86),FGF2(-1.79),GOT2(+1.89),GSR(+1.87),IGFBP5(-2.82),MYB(-3.96),MYC(+1.96),NQO1(+2.65),TP53(+1.91)
transcription regulator	HIF1A	0.00298		Activated	2.352	14	11	3	AXIN2(-1.79),CAV1(+3.32),CCN1(+2.12),ENO2(-1.78),ETS1(+3.69),FSCN1(+2.6),HIST1H2AC(+2.44),IGFBP5(-2.82),KRT18(+2.1),MYC(+1.96),PDGFB(+6.43),SMAD7(+6.08),ST3GAL1(+2.58),TP53(+1.91)
transcription regulator	VHL	0.00302				7	6	1	CAV1(+3.32),ENO2(-1.78),IER3(+2.46),NEDD9(+2.29),PDGFB(+6.43),TAGLN(+2.28),TP53(+1.91)
cytokine	IFNB1	0.00303			-0.014	11	6	5	BST2(-2.72),DLL1(-3.35),FGF2(-1.79),IDO1(-2.1),MYC(+1.96),NPTX1(-6.38),PHLDB2(+2.22),RND3(+2.13),SOCS1(+2.36),SPRY1(+1.95),SPRY2(+2.09)
other	PPP4R3A	0.00303				3	1	2	IRX1(-3.58),LFNG(-1.94),TUBB3(+1.89)
other	PCDH11Y	0.00303				3	1	2	AXIN2(-1.79),ENO2(-1.78),MYC(+1.96)
chemical drug	epirubicin	0.00303				3	3	0	CAV1(+3.32),MYC(+1.96),TP53(+1.91)
kinase	MKNK1	0.00304			1.673	6	5	1	ACOT7(+1.85),CCN1(+2.12),ETS1(+3.69),HSPA2(-1.96),MYC(+1.96),TAGLN(+2.28)
microRNA	mir-34	0.00304			0.163	5	3	2	DLL1(-3.35),MYB(-3.96),MYC(+1.96),TP53(+1.91),TUBB3(+1.89)
growth factor	GDNF	0.00304				5	4	1	ACTB(+1.75),ETV4(+2.96),ETV5(+3.56),GNB1(+1.71),STC1(-2.26)
chemical - endogenous mammalian	2-methoxyestradiol	0.00306			1.103	4	3	1	CAV1(+3.32),ITGB5(+2.14),LOC102724788/PRODH(-4.2),TP53(+1.91)
transcription regulator	HDAC6	0.00306			-0.469	4	3	1	COL1A1(-2.22),MYC(+1.96),PDGFB(+6.43),TAGLN(+2.28)
cytokine	EPO	0.0031			0.761	11	7	4	ACTB(+1.75),BCL6(-4.16),CLIC1(+2.0),FGF2(-1.79),MYB(-3.96),MYC(+1.96),PLCL2(-2.89),SMAD7(+6.08),SOCS1(+2.36),TP53(+1.91),TSN(+2.03)
chemical reagent	methylselenic acid	0.00312				10	6	4	ATP11A(-1.64),CLU(-1.82),ITGB5(+2.14),MYBL2(+1.74),MYC(+1.96),NQO1(+2.65),RND3(+2.13),SEC24D(+1.75),TMPRSS2(-2.56),ZNF75D(-2.54)
transcription regulator	BCL6	0.00318	-4.155		-1.944	9	3	6	ALCAM(-2.27),BCL6(-4.16),COL1A1(-2.22),CXCR5(-4.78),DUSP6(+6.68),FGF2(-1.79),MYB(-3.96),MYC(+1.96),TP53(+1.91)
group	CDK4/6	0.00324			-0.447	5	5	0	ERRFI1(+2.02),FAM129B(+2.0),LASP1(+2.02),TUBA1B(+1.87),TUBA1C(+2.17)
G-protein coupled receptor	CASR	0.00328			1.134	7	5	2	DCTPP1(+2.24),GADD45G(-2.71),IER3(+2.46),IGFBP5(-2.82),NEDD9(+2.29),ODC1(+2.47),ZYX(+1.73)
chemical - endogenous mammalian	advanced glycation end-products	0.00333				4	1	3	ABCA1(-2.32),FGF2(-1.79),LRP2(-4.13),PDGFB(+6.43)
transcription regulator	TFAP2A	0.00335				6	0	6	ABCA1(-2.32),ALCAM(-2.27),COL7A1(-1.97),FREM2(-1.61),SESN3(-2.58),TPM1(-1.76)
chemical drug	GW501516	0.00335			-1.457	6	2	4	ABCA1(-2.32),CPT1A(+3.44),FGFR1(-1.68),IGFBP5(-2.82),TP53(+1.91),VLDLR(-1.74)
chemical - kinase inhibitor	SP600125	0.00335			1.272	11	5	6	ABCA1(-2.32),CCN1(+2.12),COL1A1(-2.22),COL7A1(-1.97),HIST2H2AA3/HIST2H2AA4(+2.04),ITGB5(+2.14),NEDD9(+2.29),TP53(+1.91),TPM1(-1.76),TRPC6(-3.05),ZIC3(-1.92)
chemical drug	simvastatin	0.00338			-0.152	9	8	1	ABCA1(-2.32),ARHGDIA(+1.98),CALD1(+1.94),CCN1(+2.12),COTL1(+1.81),ENC1(+3.1),ETV4(+2.96),HK1(+1.74),MYC(+1.96)
growth factor	FGF7	0.00344			0.555	5	4	1	ETV5(+3.56),FGFR1(-1.68),NFE2L3(+2.19),SPRY2(+2.09),TP53(+1.91)
chemical - endogenous mammalian	ethanol	0.00345			-0.56	13	9	4	ABCA1(-2.32),ACLY(+1.69),CBR1(+2.26),CLU(-1.82),CPT1A(+3.44),DUSP6(+6.68),FGF2(-1.79),GSR(+1.87),MYC(+1.96),NQO1(+2.65),PHB(+1.85),RORA(-1.9),TP53(+1.91)
chemical drug	dasatinib	0.00347				3	2	1	CCN1(+2.12),COL1A1(-2.22),TP53(+1.91)
kinase	IPMK	0.00347				3	3	0	ACTB(+1.75),CCN1(+2.12),CSRP1(+2.24)
transcription regulator	WDR5	0.00347				3	2	1	MYC(+1.96),TMPRSS2(-2.56),TP53(+1.91)
chemical toxicant	cigarette smoke	0.00349		Activated	2.009	10	7	3	ABCA1(-2.32),AXIN2(-1.79),CCN1(+2.12),GADD45G(-2.71),GSR(+1.87),NQO1(+2.65),PDGFB(+6.43),RAPGEF3(+2.31),SMAD7(+6.08),TP53(+1.91)
cytokine	CSF3	0.00352			0.135	8	7	1	ARHGDIA(+1.98),DUSP6(+6.68),ETS1(+3.69),GADD45G(-2.71),MYC(+1.96),ODC1(+2.47),SOCS1(+2.36),TP53(+1.91)
chemical drug	gefitinib	0.00352				8	4	4	COL1A1(-2.22),ETV4(+2.96),ETV5(+3.56),FSCN1(+2.6),IGFBP5(-2.82),NRP2(-2.37),SPRY4(+3.98),TIMP3(-1.96)
chemical drug	tazemetostat	0.00353			1.157	11	6	5	DHRS3(-2.26),FEZ1(-2.63),FGF2(-1.79),FGFR1(-1.68),MYC(+1.96),NQO1(+2.65),SHC1(+1.75),TP53(+1.91),TUBB3(+1.89),WNT3(+3.79),ZIC3(-1.92)
chemical drug	quercetin	0.00355			-0.242	7	6	1	ABCA1(-2.32),CAV1(+3.32),MYC(+1.96),NEDD9(+2.29),ODC1(+2.47),SMAD7(+6.08),TP53(+1.91)
transcription regulator	SP3	0.0036				9	4	5	ABCA1(-2.32),CNMD(-1.76),COL1A1(-2.22),COL7A1(-1.97),GLTP(+2.46),ITGB5(+2.14),PRKG1(-2.11),TAGLN(+2.28),TP53(+1.91)
ligand-dependent nuclear receptor	NR3C1	0.0036			-0.647	19	16	3	ABCA1(-2.32),ACTB(+1.75),BCL6(-4.16),CARD10(+2.19),CAV1(+3.32),CCN1(+2.12),CORO2A(+2.3),ENC1(+3.1),ERRFI1(+2.02),IER3(+2.46),MYC(+1.96),NQO1(+2.65),PDE4B(+4.1),PEA15(+2.44),RBMS2(+2.1),SOX4(+1.96),TCF19(+2.13),TIMP3(-1.96),TP53(+1.91)
peptidase	ZMPSTE24	0.00362			1.154	4	1	3	CTSV(-2.86),GADD45G(-2.71),IGFBP5(-2.82),SOCS1(+2.36)
enzyme	ATG7	0.00365			0.277	5	5	0	ACLY(+1.69),HK1(+1.74),MYC(+1.96),NQO1(+2.65),TP53(+1.91)
chemical toxicant	carbon tetrachloride	0.00371			0.989	9	6	3	AK4(+2.5),COL1A1(-2.22),IGFBP5(-2.82),MYC(+1.96),NQO1(+2.65),ODC1(+2.47),PDGFB(+6.43),SMAD7(+6.08),TIMP3(-1.96)
chemical - endogenous mammalian	L-triiodothyronine	0.00376			-0.162	13	9	4	ABCA1(-2.32),ACTB(+1.75),ALPP(-3.5),CBR1(+2.26),CLU(-1.82),CPT1A(+3.44),DUSP5(+5.6),EIF4EBP2(+1.82),FGFR1(-1.68),MYC(+1.96),ODC1(+2.47),SMAD7(+6.08),TP53(+1.91)
transcription regulator	SMAD1	0.00392				4	3	1	COL1A1(-2.22),MYC(+1.96),PDGFB(+6.43),SMAD7(+6.08)
enzyme	CYP1A2	0.00392			0	4	1	3	CACHD1(-1.82),COX6B2(-2.58),NQO1(+2.65),VLDLR(-1.74)
transcription regulator	TEAD3	0.00392			0	4	2	2	CALD1(+1.94),IGFBP5(-2.82),TAGLN(+2.28),TPM1(-1.76)
transcription regulator	MYBL2	0.00392	1.743		-0.379	4	2	2	CLU(-1.82),IGFBP5(-2.82),MYBL2(+1.74),MYC(+1.96)
transcription regulator	CREBBP	0.00392			-0.651	13	6	7	ACOXL(-3.02),BCL6(-4.16),CCN1(+2.12),DHRS3(-2.26),FGF2(-1.79),FGFR3(-2.06),GRIN2D(+2.14),MYC(+1.96),NTN1(-2.43),RAPGEF3(+2.31),RASA3(+1.98),TAGLN(+2.28),TMPRSS2(-2.56)
other	MED28	0.00394				2	2	0	CNN2(+2.01),TAGLN(+2.28)
other	PDS5B	0.00394				2	2	0	MYC(+1.96),NANOG(+2.6)
enzyme	LPCAT3	0.00394				2	1	1	ABCA1(-2.32),CPT1A(+3.44)
enzyme	CUL1	0.00394				2	2	0	MYC(+1.96),TP53(+1.91)
transcription regulator	MLLT3	0.00394				2	1	1	MYC(+1.96),SCNN1G(-6.97)
enzyme	TNKS	0.00394				2	1	1	AXIN2(-1.79),MYC(+1.96)
transcription regulator	HESX1	0.00394				2	0	2	AXIN2(-1.79),MYB(-3.96)
peptidase	PSENEN	0.00394				2	1	1	DLL1(-3.35),TP53(+1.91)
chemical reagent	N-methyl mesoporphyrin IX	0.00394				2	2	0	HMGA1(+1.93),MYC(+1.96)
microRNA	TRKC-miR2	0.00394				2	1	1	APC2(-1.95),MYC(+1.96)
chemical - endogenous non-mammalian	jasplakinolide	0.00394				2	2	0	CCN1(+2.12),TAGLN(+2.28)
transcription regulator	HTATIP2	0.00395				3	3	0	MYC(+1.96),NANOG(+2.6),TP53(+1.91)
mature microRNA	miR-204-5p (and other miRNAs w/seed UCCCUUU)	0.00395				3	2	1	FBN2(-1.68),SHC1(+1.75),SOX4(+1.96)
other	HSPA9	0.00395				3	3	0	MYC(+1.96),NEDD9(+2.29),TP53(+1.91)
chemical drug	desipramine	0.00395				3	1	2	ADRA2A(-4.49),FGF2(-1.79),PDE4B(+4.1)
chemical - endogenous non-mammalian	diallyl trisulfide	0.00395				3	3	0	GSR(+1.87),NQO1(+2.65),TP53(+1.91)
complex	CD3	0.00419			0.622	18	12	6	BCL6(-4.16),BST2(-2.72),ETS1(+3.69),GOLGB1(-1.77),HIST1H2AC(+2.44),HIST2H2AA3/HIST2H2AA4(+2.04),IGFBP5(-2.82),ITGB5(+2.14),MYC(+1.96),ODC1(+2.47),PA2G4(+1.72),PDE4B(+4.1),PHB(+1.85),RORA(-1.9),SHC1(+1.75),SOCS1(+2.36),THY1(+2.61),VIPR2(-4.56)
group	ERK1/2	0.0043			0.585	11	7	4	ABCA1(-2.32),CAV1(+3.32),COL1A1(-2.22),CTSV(-2.86),ETS1(+3.69),FGF2(-1.79),HMGA1(+1.93),IL17RD(+3.6),MYC(+1.96),NANOG(+2.6),SPRY4(+3.98)
chemical toxicant	benzo(a)pyrene	0.0043			1.475	9	6	3	ARHGDIA(+1.98),CCN1(+2.12),FGFR3(-2.06),FST(-2.58),GNA14(+2.71),IER3(+2.46),NQO1(+2.65),PRKG1(-2.11),TP53(+1.91)
chemical drug	lovastatin	0.00431			-0.447	7	4	3	ABCA1(-2.32),BCAR1(+1.85),COTL1(+1.81),ENC1(+3.1),ENO2(-1.78),FGFR1(-1.68),MYC(+1.96)
chemical - endogenous mammalian	cyclic AMP	0.00433			-0.666	10	5	5	ABCA1(-2.32),ADRA2A(-4.49),ENO2(-1.78),FGF2(-1.79),IGFBP5(-2.82),MYC(+1.96),ODC1(+2.47),PDE4B(+4.1),RAPGEF3(+2.31),TP53(+1.91)
cytokine	Il3	0.00434			0	5	4	1	ADAM19(+2.1),MYB(-3.96),MYC(+1.96),SOCS1(+2.36),TP53(+1.91)
growth factor	TGFB2	0.00443			-0.266	6	2	4	ABCA1(-2.32),COL1A1(-2.22),FGF2(-1.79),ITGB5(+2.14),JAG1(-1.67),TAGLN(+2.28)
transcription regulator	HDAC1	0.00444		Inhibited	-2.353	10	7	3	AXIN2(-1.79),BCL6(-4.16),COL1A1(-2.22),MYBL2(+1.74),MYC(+1.96),PDGFB(+6.43),SMAD7(+6.08),TAGLN(+2.28),TP53(+1.91),TUBB3(+1.89)
chemical drug	acetaminophen	0.00445			1.219	8	7	1	ACTB(+1.75),ACTG1(+1.83),AK4(+2.5),CTSV(-2.86),GSR(+1.87),MYC(+1.96),NQO1(+2.65),ODC1(+2.47)
chemical drug	dexamethasone phosphate	0.00447				3	1	2	BCL6(-4.16),ERRFI1(+2.02),GADD45G(-2.71)
transcription regulator	GRHL2	0.00447				3	1	2	MYB(-3.96),MYC(+1.96),NRP2(-2.37)
microRNA	mir-103	0.00447				3	2	1	CACNA2D1(-2.09),CAV1(+3.32),TP53(+1.91)
transcription regulator	DRAP1	0.00447				3	3	0	HIST1H2BJ(+2.73),MYC(+1.96),SH2D3A(+1.92)
enzyme	LCAT	0.00447				3	1	2	AXIN2(-1.79),CLU(-1.82),MYC(+1.96)
transcription regulator	SIX5	0.00447				3	2	1	IGFBP5(-2.82),KRT18(+2.1),MDFI(+2.25)
other	GNL3	0.00447				3	3	0	KRT18(+2.1),NANOG(+2.6),TP53(+1.91)
transmembrane receptor	CAV1	0.00448	3.318		-0.063	7	4	3	ADGRG2(-2.2),CAV1(+3.32),FGF2(-1.79),IDO1(-2.1),KRT18(+2.1),NQO1(+2.65),TP53(+1.91)
microRNA	mir-181	0.00457				4	3	1	DUSP6(+6.68),NANOG(+2.6),SMAD7(+6.08),TIMP3(-1.96)
transcription regulator	RBL1	0.00459				5	4	1	FGF2(-1.79),MYBL2(+1.74),MYC(+1.96),PA2G4(+1.72),TP53(+1.91)
enzyme	GNA12	0.00459			1	5	4	1	GSR(+1.87),MYC(+1.96),PXN(+1.83),TAGLN(+2.28),TRPC6(-3.05)
chemical drug	cerivastatin	0.00459				5	3	2	COL1A1(-2.22),FGF2(-1.79),GNB1(+1.71),MYBL2(+1.74),MYC(+1.96)
transcription regulator	POU4F1	0.00463			1.109	6	2	4	ADGRG2(-2.2),ETV4(+2.96),ETV5(+3.56),IRX1(-3.58),IRX2(-3.05),MSI2(-1.74)
chemical - endogenous mammalian	butyric acid	0.00473			-0.132	14	6	8	ALPG(-5.8),CLU(-1.82),ESYT2(-1.81),GMPS(+1.73),HK1(+1.74),ITGB5(+2.14),MYB(-3.96),MYC(+1.96),NFATC4(-1.73),NRP1(-2.63),PHB(+1.85),THBS4(-2.06),TIMP3(-1.96),TP53(+1.91)
chemical reagent	SP2509	0.00473			1.157	11	6	5	DHRS3(-2.26),FEZ1(-2.63),FGF2(-1.79),FGFR1(-1.68),MYC(+1.96),NQO1(+2.65),SHC1(+1.75),TP53(+1.91),TUBB3(+1.89),WNT3(+3.79),ZIC3(-1.92)
chemical toxicant	arsenite	0.00483				6	4	2	CAV1(+3.32),FST(-2.58),IER3(+2.46),MYC(+1.96),NQO1(+2.65),PRKG1(-2.11)
chemical - endogenous non-mammalian	E. coli serotype 0127B8 lipopolysaccharide	0.00491			-1.238	8	4	4	ADGRG2(-2.2),ADRA2A(-4.49),CAV1(+3.32),FGF2(-1.79),GNA14(+2.71),ITPK1(+1.85),PDGFB(+6.43),SEMA4A(-2.45)
transcription regulator	CEBPA	0.00492			-0.808	14	9	5	ACLY(+1.69),COL1A1(-2.22),CPT1A(+3.44),HMGA1(+1.93),IER3(+2.46),ITGB5(+2.14),LEFTY1(+14.56),MSI2(-1.74),MYBL2(+1.74),MYC(+1.96),NRP1(-2.63),RORA(-1.9),TUBB2A(+1.82),VLDLR(-1.74)
chemical reagent	2-bromoethylamine	0.00492			1	4	3	1	CLU(-1.82),FBLIM1(+1.74),IER3(+2.46),MYC(+1.96)
complex	Smad	0.00502				3	2	1	COL1A1(-2.22),MYC(+1.96),SMAD7(+6.08)
transcription regulator	SOX6	0.00502				3	2	1	FGFR3(-2.06),MYC(+1.96),TP53(+1.91)
transcription regulator	HEXIM1	0.00502				3	1	2	COL1A1(-2.22),FGF2(-1.79),TP53(+1.91)
chemical drug	amitriptyline	0.00502				3	2	1	FGF2(-1.79),TAGLN(+2.28),TP53(+1.91)
ligand-dependent nuclear receptor	RARA	0.00506			0.102	12	5	7	AASS(-1.7),ABCA1(-2.32),ARHGAP1(+1.99),CXCR5(-4.78),DHRS3(-2.26),FGFR1(-1.68),LMO3(+2.61),MYC(+1.96),NANOG(+2.6),NEDD9(+2.29),NRP1(-2.63),NTN1(-2.43)
chemical - endogenous mammalian	testosterone	0.00506			0.451	12	5	7	ADRA2A(-4.49),CAV1(+3.32),CLU(-1.82),CTSV(-2.86),FGFR1(-1.68),FGFR3(-2.06),FST(-2.58),IGFBP5(-2.82),ODC1(+2.47),PXN(+1.83),TUBB2A(+1.82),TUBB3(+1.89)
enzyme	SNCA	0.00508			-1.625	11	3	8	DHRS3(-2.26),GRIN2D(+2.14),HMCN2(-1.94),NECAB1(-2.66),NPTX1(-6.38),NRP2(-2.37),NTN1(-2.43),RASA4(-2.27),RASA4B(-2.47),TP53(+1.91),TUBB3(+1.89)
microRNA	mir-29	0.00512			1.1	5	2	3	COL1A1(-2.22),IDO1(-2.1),MYBL2(+1.74),TIMP3(-1.96),TP53(+1.91)
chemical drug	meldonium	0.00521				2	2	0	CPT1A(+3.44),GOT2(+1.89)
enzyme	CNOT6L	0.00521				2	1	1	IGFBP5(-2.82),LMO3(+2.61)
enzyme	SULT2B1	0.00521				2	1	1	MYC(+1.96),VLDLR(-1.74)
chemical reagent	N-propyl bromide	0.00521				2	2	0	GSR(+1.87),NQO1(+2.65)
transcription regulator	STAG1	0.00521				2	1	1	MYC(+1.96),PCDH7(-3.08)
ion channel	PKD2	0.00521				2	2	0	LEFTY1(+14.56),PYCR2(+2.2)
chemical drug	trametinib	0.00521				2	2	0	ETV5(+3.56),MYC(+1.96)
transcription regulator	SMARCA1	0.00521				2	2	0	MYC(+1.96),TP53(+1.91)
other	RGS19	0.00521				2	1	1	AXIN2(-1.79),MYC(+1.96)
enzyme	HS6ST1	0.00521				2	1	1	FGF2(-1.79),SPRY2(+2.09)
transcription regulator	GRIP1	0.00521				2	0	2	FRAS1(-1.64),FREM2(-1.61)
kinase	KSR1	0.00521				2	2	0	MYC(+1.96),TP53(+1.91)
other	WNT7B	0.00521				2	1	1	AXIN2(-1.79),MYC(+1.96)
biologic drug	polaprezinc	0.00521				2	1	1	FGF2(-1.79),ODC1(+2.47)
cytokine	OSM	0.00526			-0.732	16	4	12	ABCA1(-2.32),COL1A1(-2.22),CTSV(-2.86),DHRS3(-2.26),FGF2(-1.79),GADD45G(-2.71),HSPA2(-1.96),IER3(+2.46),JAG1(-1.67),MYC(+1.96),RORA(-1.9),SOCS1(+2.36),TIMP3(-1.96),TP53(+1.91),TPM1(-1.76),USP9X(-1.95)
enzyme	HSPA5	0.00529			1.154	4	3	1	ACLY(+1.69),CLU(-1.82),CPT1A(+3.44),NQO1(+2.65)
group	Gsk3	0.0054				5	4	1	FSCN1(+2.6),MYB(-3.96),MYC(+1.96),NANOG(+2.6),TP53(+1.91)
transcription regulator	SOX3	0.0054			-1.342	5	3	2	DLL1(-3.35),DUSP5(+5.6),NRP1(-2.63),TEAD1(+1.93),WNT3(+3.79)
chemical reagent	R5020	0.0054				5	3	2	BCL6(-4.16),DUSP5(+5.6),ENO2(-1.78),IER3(+2.46),MYC(+1.96)
chemical drug	N-acetyl-L-cysteine	0.00541			-0.984	9	7	2	CAV1(+3.32),CCN1(+2.12),COL1A1(-2.22),DUSP6(+6.68),FGF2(-1.79),MYC(+1.96),NQO1(+2.65),TAGLN(+2.28),TP53(+1.91)
chemical - endogenous non-mammalian	geldanamycin	0.00558			0.218	7	3	4	AGO1(+1.75),CLU(-1.82),FGFR1(-1.68),MYC(+1.96),NTN1(-2.43),TP53(+1.91),USP51(-2.23)
group	thyroid hormone receptor	0.00562				3	2	1	ABCA1(-2.32),CPT1A(+3.44),MYC(+1.96)
enzyme	CHI3L1	0.00562				3	1	2	CALD1(+1.94),IGFBP5(-2.82),TMEM158(-2.73)
other	CDC73	0.00562				3	3	0	HMGA1(+1.93),MYC(+1.96),SOCS1(+2.36)
transcription regulator	NFKB1	0.00574			1.437	10	6	4	CCN1(+2.12),COL1A1(-2.22),CXCR5(-4.78),FSCN1(+2.6),IER3(+2.46),JAG1(-1.67),MYB(-3.96),MYC(+1.96),PXN(+1.83),TP53(+1.91)
transcription regulator	MYOD1	0.00574			-1.132	8	3	5	BCL6(-4.16),ETV4(+2.96),GADD45G(-2.71),IGFBP5(-2.82),IRX1(-3.58),NPTX1(-6.38),PMEPA1(+2.32),SMAD7(+6.08)
enzyme	DNMT3A	0.00578			-1.4	7	4	3	ECEL1(-2.33),EMX1(+2.97),ETV5(+3.56),FGF2(-1.79),LRP2(-4.13),NANOG(+2.6),SHC1(+1.75)
chemical - kinase inhibitor	SB203580	0.00582			-1.105	14	9	5	BST2(-2.72),COL1A1(-2.22),IDO1(-2.1),IER3(+2.46),MYC(+1.96),NQO1(+2.65),PDE4B(+4.1),PDGFB(+6.43),PHLDB2(+2.22),RBMS2(+2.1),TAGLN(+2.28),TIMP3(-1.96),TP53(+1.91),TRPC6(-3.05)
group	Nr1h	0.00598			-0.538	7	4	3	ABCA1(-2.32),ACLY(+1.69),CAV1(+3.32),THY1(+2.61),TIMP3(-1.96),TP53(+1.91),VLDLR(-1.74)
G-protein coupled receptor	GPER1	0.00609		Activated	2	4	4	0	CCN1(+2.12),DUSP5(+5.6),ERRFI1(+2.02),MYC(+1.96)
biologic drug	enalapril	0.00609			1	4	3	1	CLU(-1.82),FBLIM1(+1.74),IER3(+2.46),MYC(+1.96)
chemical toxicant	2,3,4,7,8-pentachlorodibenzofuran	0.00609			0	4	1	3	COL1A1(-2.22),HSPA2(-1.96),MEGF10(-2.05),NQO1(+2.65)
peptidase	CTSB	0.00626				3	1	2	COL1A1(-2.22),CTSV(-2.86),MYC(+1.96)
chemical drug	WR 1065	0.00626				3	3	0	GSR(+1.87),MYC(+1.96),TP53(+1.91)
chemical - endogenous non-mammalian	diallyl disulfide	0.00626				3	3	0	GSR(+1.87),NQO1(+2.65),TP53(+1.91)
chemical - endogenous mammalian	ceramide	0.00626				3	2	1	COL1A1(-2.22),MYC(+1.96),TP53(+1.91)
transcription regulator	FOXA1	0.00641				7	4	3	HK1(+1.74),JAG1(-1.67),MYC(+1.96),NANOG(+2.6),RORA(-1.9),TAGLN(+2.28),TMPRSS2(-2.56)
microRNA	mir-155	0.00649			-0.175	6	3	3	BCL6(-4.16),DUSP5(+5.6),MYB(-3.96),RORA(-1.9),SOCS1(+2.36),TP53(+1.91)
kinase	CDKN1B	0.00649			-1.065	6	4	2	LGR4(-2.06),MMP16(-1.84),MYC(+1.96),PALD1(+2.07),SMAD7(+6.08),WNT3(+3.79)
group	Rock	0.00651				4	3	1	COL1A1(-2.22),ETS1(+3.69),MYC(+1.96),TAGLN(+2.28)
other	DCN	0.00651			-0.152	4	1	3	FGF2(-1.79),FST(-2.58),TIMP3(-1.96),TP53(+1.91)
chemical drug	nitroprusside	0.00651			-0.33	4	4	0	CAV1(+3.32),DUSP6(+6.68),MYC(+1.96),TP53(+1.91)
other	CDH1	0.00662			-1.342	5	3	2	ACTB(+1.75),ALPP(-3.5),KRT18(+2.1),MUC16(-2.1),MYC(+1.96)
group	TEAD	0.00663				2	2	0	CALD1(+1.94),CCN1(+2.12)
chemical - endogenous mammalian	phosphatidylcholine	0.00663				2	1	1	ABCA1(-2.32),CAV1(+3.32)
transcription regulator	MSGN1	0.00663				2	0	2	DLL1(-3.35),LFNG(-1.94)
group	Cyclin D	0.00663				2	2	0	MYBL2(+1.74),NANOG(+2.6)
complex	Bcl9-Cbp/p300-Ctnnb1-Lef/Tcf	0.00663				2	1	1	AXIN2(-1.79),MYC(+1.96)
transcription regulator	HUWE1	0.00663				2	2	0	MYC(+1.96),TP53(+1.91)
enzyme	GLRX	0.00663				2	1	1	FGF2(-1.79),PDGFB(+6.43)
enzyme	GUSB	0.00663				2	1	1	CCN1(+2.12),CTSV(-2.86)
other	RPL11	0.00663				2	2	0	MYC(+1.96),TP53(+1.91)
other	CD99	0.00663				2	2	0	CAV1(+3.32),TUBB3(+1.89)
peptidase	USP17L2 (includes others)	0.00663				2	2	0	MYC(+1.96),NANOG(+2.6)
other	RECK	0.00663				2	2	0	SPRY2(+2.09),TP53(+1.91)
chemical - endogenous mammalian	sulindac sulfone	0.00663				2	1	1	NQO1(+2.65),PRKG1(-2.11)
chemical reagent	1,1-bis(3'-indolyl)-1-(4-trifluoromethyl-phenyl)methane	0.00663				2	2	0	CAV1(+3.32),KRT18(+2.1)
transcription regulator	PAX3	0.00688				8	5	3	BST2(-2.72),CLU(-1.82),MDFI(+2.25),NEDD9(+2.29),PEA15(+2.44),SOX4(+1.96),TIMP3(-1.96),TP53(+1.91)
complex	TCR	0.00693			0.151	12	9	3	CXCR5(-4.78),ETV5(+3.56),GADD45G(-2.71),MYC(+1.96),NFE2L3(+2.19),NRP1(-2.63),ODC1(+2.47),PA2G4(+1.72),PHB(+1.85),PXN(+1.83),SMAD7(+6.08),SOCS1(+2.36)
chemical toxicant	carbonyl cyanide m-chlorophenyl hydrazone	0.00696			0.762	4	3	1	CTSV(-2.86),DUSP5(+5.6),ERRFI1(+2.02),RND3(+2.13)
chemical reagent	GW3965	0.00703			0.006	6	2	4	ABCA1(-2.32),ADRA2A(-4.49),CAV1(+3.32),GADD45G(-2.71),IER3(+2.46),VLDLR(-1.74)
ion channel	PKD1	0.00708			-0.761	8	5	3	CCN1(+2.12),FGFR1(-1.68),FGFR3(-2.06),KRT18(+2.1),MYC(+1.96),NEDD9(+2.29),PCDH7(-3.08),PDE4B(+4.1)
enzyme	NRAS	0.00729			0	8	7	1	DUSP6(+6.68),ETS1(+3.69),ETV5(+3.56),LIMK1(+1.98),MYBL2(+1.74),NQO1(+2.65),SESN3(-2.58),TUBB2A(+1.82)
transcription regulator	CREB1	0.0073			1.343	16	7	9	ABCA1(-2.32),AK4(+2.5),CACNA2D1(-2.09),CCN1(+2.12),CPT1A(+3.44),ECEL1(-2.33),ERRFI1(+2.02),GADD45G(-2.71),IER3(+2.46),MYBL2(+1.74),MYC(+1.96),NRP1(-2.63),NRP2(-2.37),SEMA4A(-2.45),STC1(-2.26),TRPC6(-3.05)
chemical drug	flutamide	0.0073				5	4	1	CCN1(+2.12),GAS6(-2.09),NQO1(+2.65),ODC1(+2.47),TUBB3(+1.89)
group	Alpha catenin	0.00731			1.461	6	2	4	AXIN2(-1.79),COL1A1(-2.22),CTSV(-2.86),LAMA2(-2.22),MYC(+1.96),ZYX(+1.73)
chemical drug	rosiglitazone	0.00736			-0.232	14	7	7	ABCA1(-2.32),ACLY(+1.69),CAV1(+3.32),COL1A1(-2.22),CPT1A(+3.44),DHRS3(-2.26),ETS1(+3.69),IGFBP5(-2.82),KRT18(+2.1),LFNG(-1.94),PEA15(+2.44),RORA(-1.9),SOCS1(+2.36),VLDLR(-1.74)
chemical - endogenous mammalian	levodopa	0.00737			-1	18	11	7	CDC42EP2(+2.15),COTL1(+1.81),DUSP6(+6.68),ECEL1(-2.33),EIF4EBP2(+1.82),IDO1(-2.1),IER3(+2.46),IGFBP5(-2.82),LASP1(+2.02),MYORG(+2.36),PA2G4(+1.72),RHBDL3(-2.12),SHC1(+1.75),TIAM2(-1.76),TP53(+1.91),TTYH1(-2.05),VDAC1(+1.82),VLDLR(-1.74)
enzyme	CAT	0.00742			-0.911	4	3	1	CAV1(+3.32),COL1A1(-2.22),TAGLN(+2.28),TP53(+1.91)
kinase	PIM1	0.00742			1.969	4	3	1	IGFBP5(-2.82),MYC(+1.96),SOCS1(+2.36),TP53(+1.91)
chemical drug	carboplatin	0.00742				4	3	1	CLU(-1.82),IER3(+2.46),MYC(+1.96),TP53(+1.91)
chemical drug	lenalidomide	0.00746			1.726	9	5	4	ACTG1(+1.83),CAV1(+3.32),HIST1H3D(+2.52),MYB(-3.96),MYC(+1.96),RASSF4(-1.98),TMEM64(-2.5),USP9X(-1.95),WNT3(+3.79)
kinase	PRKCA	0.0076			0.664	6	5	1	CAV1(+3.32),COL1A1(-2.22),ETS1(+3.69),MYC(+1.96),NQO1(+2.65),TP53(+1.91)
enzyme	RNASEL	0.00766				3	1	2	FREM2(-1.61),PCDH7(-3.08),TP53(+1.91)
microRNA	mir-221	0.00766				3	2	1	ETS1(+3.69),TIMP3(-1.96),TP53(+1.91)
mature microRNA	miR-133a-3p (and other miRNAs w/seed UUGGUCC)	0.00766				3	1	2	FSCN1(+2.6),MALAT1(-1.85),NFATC4(-1.73)
chemical - endogenous mammalian	chenodeoxycholic acid	0.00766			-0.429	5	2	3	ABCA1(-2.32),CAV1(+3.32),COL1A1(-2.22),CPT1A(+3.44),LRP2(-4.13)
transcription regulator	PRDM5	0.00766				5	3	2	ENO2(-1.78),GOLGA6A (includes others)(+2.72),MYB(-3.96),MYC(+1.96),TP53(+1.91)
chemical drug	troglitazone	0.00767			0.067	12	5	7	ABCA1(-2.32),AXIN2(-1.79),CAV1(+3.32),COL1A1(-2.22),DHRS3(-2.26),ENO2(-1.78),ETS1(+3.69),LOC102724788/PRODH(-4.2),MYB(-3.96),MYC(+1.96),TP53(+1.91),TSN(+2.03)
enzyme	CD38	0.00784			-0.742	7	2	5	BCL6(-4.16),COL1A1(-2.22),GADD45G(-2.71),LFNG(-1.94),SEMA4A(-2.45),SOCS1(+2.36),THY1(+2.61)
enzyme	CYP1B1	0.00791			0	4	1	3	CACHD1(-1.82),COX6B2(-2.58),NQO1(+2.65),VLDLR(-1.74)
kinase	STK11	0.00802			1	10	6	4	ALCAM(-2.27),DCTPP1(+2.24),ETV4(+2.96),GOT2(+1.89),IGFBP5(-2.82),MYC(+1.96),NEDD9(+2.29),PYCR2(+2.2),TTYH1(-2.05),VIPR2(-4.56)
chemical drug	estrogen	0.00802			0.866	10	4	6	ABCA1(-2.32),CCN1(+2.12),CLU(-1.82),COL1A1(-2.22),GRIN2D(+2.14),IDO1(-2.1),IGFBP5(-2.82),MYB(-3.96),MYC(+1.96),TP53(+1.91)
other	MYOC	0.00803				5	2	3	CARD10(+2.19),FSCN1(+2.6),IGFBP5(-2.82),LAMA2(-2.22),STC1(-2.26)
ligand-dependent nuclear receptor	RARG	0.00803			-0.577	5	2	3	ABCA1(-2.32),DHRS3(-2.26),MYC(+1.96),NANOG(+2.6),NTN1(-2.43)
biologic drug	vancomycin	0.00803			1.387	5	3	2	AASS(-1.7),CLU(-1.82),FBLIM1(+1.74),IER3(+2.46),MYC(+1.96)
group	E2f	0.0082				6	5	1	CAV1(+3.32),HIST1H2BJ(+2.73),MYB(-3.96),MYBL2(+1.74),MYC(+1.96),TP53(+1.91)
other	PELP1	0.0082				6	2	4	EDEM2(-2.18),FBN2(-1.68),FGFR3(-2.06),MYC(+1.96),P3H2(-2.68),TAGLN(+2.28)
chemical - endogenous mammalian	L-threonine	0.00822				2	2	0	MYC(+1.96),NANOG(+2.6)
chemical - endogenous non-mammalian	cercosporin	0.00822				2	1	1	AXIN2(-1.79),MYC(+1.96)
other	DAB2IP	0.00822				2	1	1	CLU(-1.82),MYC(+1.96)
other	FRMD6	0.00822				2	1	1	PDGFB(+6.43),RASSF4(-1.98)
enzyme	MLH1	0.00822				2	1	1	CLU(-1.82),TP53(+1.91)
cytokine	CXCL13	0.00822				2	1	1	CXCR5(-4.78),MYC(+1.96)
other	PCBP2	0.00822				2	2	0	CCN1(+2.12),MYC(+1.96)
enzyme	EXT1	0.00822				2	2	0	MYC(+1.96),NANOG(+2.6)
enzyme	COP1	0.00822				2	2	0	ETV4(+2.96),ETV5(+3.56)
transcription regulator	HDAC8	0.00822				2	2	0	SOCS1(+2.36),TP53(+1.91)
growth factor	TDGF1	0.00822				2	2	0	LEFTY1(+14.56),LEFTY2(+9.65)
chemical toxicant	hexachlorobenzene	0.00841			1	4	3	1	CLU(-1.82),FBLIM1(+1.74),IER3(+2.46),MYC(+1.96)
kinase	EFNA2	0.00841		Inhibited	-2	4	4	0	DUSP6(+6.68),ETV5(+3.56),KRT18(+2.1),PXN(+1.83)
chemical reagent	S-nitroso-N-acetyl-DL-penicillamine	0.00842				3	3	0	ETV4(+2.96),MYC(+1.96),TP53(+1.91)
transcription regulator	TCF7L1	0.00842				3	2	1	AXIN2(-1.79),NANOG(+2.6),PYCR2(+2.2)
group	Focal adhesion kinase	0.00842				3	3	0	KRT18(+2.1),TAGLN(+2.28),TP53(+1.91)
transcription regulator	ZNF281	0.00842				3	2	1	GADD45G(-2.71),NANOG(+2.6),ODC1(+2.47)
kinase	ROCK1	0.00842				3	1	2	COL1A1(-2.22),ETS1(+3.69),LAMA2(-2.22)
other	WNT11	0.00842				3	2	1	ENO2(-1.78),NANOG(+2.6),TEAD1(+1.93)
cytokine	IL17A	0.00847			-1.002	9	4	5	ACTB(+1.75),CCN1(+2.12),COL1A1(-2.22),COTL1(+1.81),FGF2(-1.79),JAG1(-1.67),MYC(+1.96),NRP1(-2.63),NTN1(-2.43)
microRNA	let-7	0.00865			-1.227	8	6	2	APC2(-1.95),CLUH(+1.73),COL1A1(-2.22),DUSP6(+6.68),HMGA1(+1.93),MYC(+1.96),NANOG(+2.6),PA2G4(+1.72)
transcription regulator	RB1	0.00877			-0.489	13	10	3	ACTB(+1.75),FGF2(-1.79),FST(-2.58),GMPS(+1.73),HIST1H2BJ(+2.73),KRT18(+2.1),MYB(-3.96),MYBL2(+1.74),MYC(+1.96),PMEPA1(+2.32),TCF19(+2.13),TP53(+1.91),VDAC1(+1.82)
chemical drug	mifepristone	0.00879			-0.87	10	3	7	CAV1(+3.32),CLU(-1.82),FGF2(-1.79),FST(-2.58),GAS6(-2.09),LAMA2(-2.22),MYB(-3.96),MYC(+1.96),TIMP3(-1.96),TP53(+1.91)
transcription regulator	MYOCD	0.00881			0.718	5	3	2	CALD1(+1.94),COL1A1(-2.22),TAGLN(+2.28),TP53(+1.91),TPM1(-1.76)
enzyme	RHOA	0.00881				5	3	2	COL1A1(-2.22),ITGB5(+2.14),PRKG1(-2.11),RND3(+2.13),TAGLN(+2.28)
enzyme	FBXW7	0.00894				4	3	1	COL1A1(-2.22),MYC(+1.96),NFE2L3(+2.19),NQO1(+2.65)
transcription regulator	TCF4	0.00914			0.216	8	3	5	ALCAM(-2.27),ALPP(-3.5),AXIN2(-1.79),BCL6(-4.16),C15orf39(+2.03),MYB(-3.96),MYC(+1.96),SEC24D(+1.75)
enzyme	DNMT1	0.00922				5	3	2	ACTB(+1.75),MYC(+1.96),SOCS1(+2.36),TIMP3(-1.96),VLDLR(-1.74)
other	IFRD1	0.00923				3	2	1	HK1(+1.74),LAMA2(-2.22),MYC(+1.96)
chemical - protease inhibitor	4-(2-aminoethyl)benzenesulfonylfluoride	0.00923				3	1	2	COL1A1(-2.22),FBN2(-1.68),TAGLN(+2.28)
cytokine	IL3	0.00937			1.478	11	7	4	CPT1A(+3.44),FGFR1(-1.68),GADD45G(-2.71),HK1(+1.74),HSPA2(-1.96),MYC(+1.96),NEDD9(+2.29),NRP1(-2.63),ODC1(+2.47),SOCS1(+2.36),SOX4(+1.96)
chemical toxicant	isobutylmethylxanthine	0.00939			0.372	8	4	4	ABCA1(-2.32),ACLY(+1.69),CAV1(+3.32),COL1A1(-2.22),DHRS3(-2.26),ENC1(+3.1),MYC(+1.96),TIMP3(-1.96)
growth factor	ANGPT2	0.00939			0.053	8	4	4	AXIN2(-1.79),COL1A1(-2.22),ETS1(+3.69),HSPA2(-1.96),MFGE8(-1.92),TP53(+1.91),TUBB3(+1.89),WNT3(+3.79)
transcription regulator	FOXC2	0.00948			-1	4	2	2	DLL1(-3.35),ITGB5(+2.14),LFNG(-1.94),TP53(+1.91)
transporter	SLC13A1	0.00964			-1.342	5	4	1	ACLY(+1.69),ACTG1(+1.83),GOLGB1(-1.77),GPC6(+1.96),TUBA1C(+2.17)
chemical drug	sirolimus	0.0098			-0.552	15	11	4	ACTB(+1.75),ARF1(+1.82),CALD1(+1.94),CLIC1(+2.0),COL1A1(-2.22),FGF2(-1.79),FSCN1(+2.6),IGFBP5(-2.82),MYB(-3.96),MYC(+1.96),NANOG(+2.6),ODC1(+2.47),PDGFB(+6.43),TP53(+1.91),TUBB2A(+1.82)
kinase	FGFR2	0.00987			-1.188	6	3	3	COL1A1(-2.22),DLL1(-3.35),FST(-2.58),LEFTY2(+9.65),MYC(+1.96),NANOG(+2.6)
transcription regulator	KLF11	0.00987				6	5	1	CAV1(+3.32),ITGB5(+2.14),MYC(+1.96),PDGFB(+6.43),SMAD7(+6.08),TIMP3(-1.96)
complex	IgG	0.00991			-1.134	8	7	1	FST(-2.58),KRT18(+2.1),MYC(+1.96),PALD1(+2.07),PEA15(+2.44),RND3(+2.13),STK24(+1.76),TUBB2A(+1.82)
transcription regulator	MXD1	0.00995				2	1	1	BCL6(-4.16),ODC1(+2.47)
transmembrane receptor	SFRP4	0.00995				2	1	1	AXIN2(-1.79),MYC(+1.96)
other	LINC-ROR	0.00995				2	2	0	NANOG(+2.6),TP53(+1.91)
transcription regulator	RUVBL2	0.00995				2	1	1	AXIN2(-1.79),TP53(+1.91)
other	LNX2	0.00995				2	0	2	JAG1(-1.67),LFNG(-1.94)
chemical reagent	ST3-Hel2A-2	0.00995				2	1	1	BCL6(-4.16),IER3(+2.46)
chemical - endogenous mammalian	2,2-bis(4-hydroxyphenyl)-1,1,1-trichloroethane	0.00995				2	0	2	CLU(-1.82),IGFBP5(-2.82)
group	IL1	0.00996			0.841	11	6	5	COL1A1(-2.22),CPT1A(+3.44),FST(-2.58),IDO1(-2.1),IL17RD(+3.6),MYC(+1.96),NRP2(-2.37),ODC1(+2.47),RORA(-1.9),THY1(+2.61),TP53(+1.91)
transcription regulator	GPS2	0.0101			-0.152	4	2	2	ABCA1(-2.32),DHRS3(-2.26),MYC(+1.96),SOCS1(+2.36)
chemical drug	phenylbutazone	0.0101			0.849	4	2	2	CLU(-1.82),FBLIM1(+1.74),IDO1(-2.1),IER3(+2.46)
microRNA	mir-122	0.0101		Inhibited	-2.236	5	5	0	ARHGAP1(+1.99),CSRP1(+2.24),FBLIM1(+1.74),PXN(+1.83),SH3GL1(+1.74)
kinase	ROR1	0.0101				3	2	1	CCN1(+2.12),ETV5(+3.56),GAS6(-2.09)
other	IFT88	0.0101				3	2	1	ACLY(+1.69),PYCR2(+2.2),TIMP3(-1.96)
enzyme	ALDH1A2	0.0101				3	1	2	CCN1(+2.12),FGF2(-1.79),TIMP3(-1.96)
kinase	PRKCZ	0.0101				3	2	1	ABCA1(-2.32),ETS1(+3.69),MYC(+1.96)
transcription regulator	HOXC8	0.0101				3	3	0	ADAM19(+2.1),NQO1(+2.65),TAGLN(+2.28)
phosphatase	PPP3R1	0.0101				3	0	3	ACOXL(-3.02),LRP2(-4.13),SCNN1G(-6.97)
cytokine	IL15	0.0101			1.832	13	12	1	CPT1A(+3.44),DUSP5(+5.6),ENO2(-1.78),ETS1(+3.69),GARS(+1.94),HIST2H2AA3/HIST2H2AA4(+2.04),HK1(+1.74),ITGB5(+2.14),MYC(+1.96),PA2G4(+1.72),PDE4B(+4.1),SMAD7(+6.08),SOCS1(+2.36)
enzyme	GPD1	0.0105				5	3	2	ACLY(+1.69),BCL6(-4.16),NQO1(+2.65),TTC39C(+2.42),VLDLR(-1.74)
group	Smad2/3	0.0106				4	3	1	NANOG(+2.6),SMAD7(+6.08),TAGLN(+2.28),TIMP3(-1.96)
chemical - endogenous non-mammalian	N-acetylmuramyl-L-alanyl-D-isoglutamine	0.0106				4	1	3	ABCA1(-2.32),AXIN2(-1.79),ETS1(+3.69),IDO1(-2.1)
chemical drug	raloxifene	0.0107			-1.134	7	4	3	CLU(-1.82),HIST2H2AA3/HIST2H2AA4(+2.04),IER3(+2.46),SMAD7(+6.08),SOCS1(+2.36),STC1(-2.26),TIMP3(-1.96)
group	Fgf	0.011				3	3	0	ODC1(+2.47),SPRY2(+2.09),SPRY4(+3.98)
group	Cdk	0.011				3	2	1	GADD45G(-2.71),MYC(+1.96),NEDD9(+2.29)
transcription regulator	SSRP1	0.011				3	3	0	DUSP5(+5.6),HIST1H2AC(+2.44),TAGLN(+2.28)
kinase	MAPK8	0.011			-1.195	7	4	3	ABCA1(-2.32),COL1A1(-2.22),DUSP6(+6.68),ETS1(+3.69),MYC(+1.96),NRP1(-2.63),TP53(+1.91)
transcription regulator	SNAI2	0.0113			0.152	4	3	1	CCN1(+2.12),COL1A1(-2.22),KRT18(+2.1),NANOG(+2.6)
transcription regulator	SIN3A	0.0113				4	2	2	BCL6(-4.16),COL1A1(-2.22),MYC(+1.96),SMAD7(+6.08)
complex	LDL	0.0113			0.105	9	5	4	ABCA1(-2.32),GAS6(-2.09),IDO1(-2.1),LASP1(+2.02),MMP16(-1.84),RND3(+2.13),SHC1(+1.75),SOCS1(+2.36),TP53(+1.91)
enzyme	KDM1A	0.0114			1.039	7	6	1	COL1A1(-2.22),KRT18(+2.1),LEFTY1(+14.56),MYBL2(+1.74),NFE2L3(+2.19),SMAD7(+6.08),TCF19(+2.13)
biologic drug	cyclosporin A	0.0114			0.026	13	9	4	CAV1(+3.32),CLU(-1.82),COL1A1(-2.22),FBLIM1(+1.74),FREM2(-1.61),FST(-2.58),IER3(+2.46),MYC(+1.96),ODC1(+2.47),PA2G4(+1.72),SOCS1(+2.36),TAGLN(+2.28),TP53(+1.91)
transporter	SLC25A13	0.0115				5	3	2	ACLY(+1.69),BCL6(-4.16),NQO1(+2.65),TTC39C(+2.42),VLDLR(-1.74)
chemical drug	daidzein	0.0115			-1.387	5	4	1	ABCA1(-2.32),CAV1(+3.32),MYC(+1.96),NQO1(+2.65),TP53(+1.91)
group	RAS	0.0118				6	6	0	CAV1(+3.32),HMGA1(+1.93),MYC(+1.96),ODC1(+2.47),PDGFB(+6.43),TP53(+1.91)
transcription regulator	JUNB	0.0118				6	2	4	ACLY(+1.69),CAV1(+3.32),CLU(-1.82),COL1A1(-2.22),COL7A1(-1.97),TIMP3(-1.96)
transcription regulator	WWC1	0.0118				2	1	1	PDGFB(+6.43),RASSF4(-1.98)
other	AFAP1-AS1	0.0118				2	2	0	ARHGDIA(+1.98),LASP1(+2.02)
other	L1CAM	0.0118				2	1	1	ARHGDIA(+1.98),SMOC2(-3.75)
other	JUP	0.0118				2	1	1	AXIN2(-1.79),MYC(+1.96)
mature microRNA	miR-150-5p (and other miRNAs w/seed CUCCCAA)	0.0118				2	1	1	MYB(-3.96),PDGFB(+6.43)
other	RB1CC1	0.0118				2	2	0	MYC(+1.96),SMAD7(+6.08)
transcription regulator	FOXD3	0.0118				2	2	0	NANOG(+2.6),RND3(+2.13)
transcription regulator	MZF1	0.0118				2	0	2	FGF2(-1.79),MYB(-3.96)
other	GREM1	0.0118				2	0	2	AXIN2(-1.79),COL1A1(-2.22)
chemical toxicant	1,10-phenanthroline	0.0118				2	1	1	ALPP(-3.5),TP53(+1.91)
chemical drug	metoprolol	0.0118				2	1	1	MYC(+1.96),THBS4(-2.06)
chemical - endogenous non-mammalian	cucurbitacin B	0.0118				2	2	0	MYC(+1.96),TP53(+1.91)
transcription regulator	USF2	0.0119				4	2	2	ABCA1(-2.32),CPT1A(+3.44),MYC(+1.96),PRKG1(-2.11)
chemical drug	PD 0325901	0.0119				3	2	1	ABCA1(-2.32),MYC(+1.96),NANOG(+2.6)
microRNA	mir-150	0.0119				3	1	2	MMP16(-1.84),MYB(-3.96),SOCS1(+2.36)
transmembrane receptor	TLR7	0.0119			0.651	8	6	2	ETV4(+2.96),ETV5(+3.56),FGF2(-1.79),IDO1(-2.1),IER3(+2.46),SOCS1(+2.36),SPRY4(+3.98),TP53(+1.91)
transcription regulator	HDAC2	0.0122		Inhibited	-2.236	6	4	2	BCL6(-4.16),MYC(+1.96),PDGFB(+6.43),TAGLN(+2.28),TP53(+1.91),TRPC6(-3.05)
complex	Ifn gamma	0.0124			0.907	5	2	3	COL1A1(-2.22),IGFBP5(-2.82),MYC(+1.96),PCDH7(-3.08),SOCS1(+2.36)
transcription regulator	ETV5	0.0124	3.561		0.152	5	2	3	ALCAM(-2.27),CAV1(+3.32),ETV5(+3.56),MYB(-3.96),TIMP3(-1.96)
chemical drug	gentamicin C	0.0125			1	4	3	1	CLU(-1.82),FBLIM1(+1.74),IER3(+2.46),MYC(+1.96)
chemical drug	lomustine	0.0125			1	4	3	1	CLU(-1.82),FBLIM1(+1.74),IER3(+2.46),MYC(+1.96)
group	MIR124	0.0129				3	3	0	CAV1(+3.32),NANOG(+2.6),TP53(+1.91)
chemical drug	SN-38	0.0129				3	2	1	CLU(-1.82),MYC(+1.96),TP53(+1.91)
chemical drug	halofuginone	0.013				6	3	3	COL1A1(-2.22),FGFR3(-2.06),HK1(+1.74),LIN7A(-2.01),SMAD7(+6.08),TAGLN(+2.28)
transcription regulator	HOXA9	0.0131				7	5	2	ARF1(+1.82),KRT18(+2.1),MSI2(-1.74),MYB(-3.96),MYC(+1.96),PPP1R16B(+2.62),SOX4(+1.96)
transcription regulator	FOXL2	0.0132			0.713	4	3	1	FST(-2.58),IER3(+2.46),SOX4(+1.96),SPRY1(+1.95)
other	TSC1	0.0132			-0.218	4	3	1	AXIN2(-1.79),GSR(+1.87),NQO1(+2.65),TP53(+1.91)
chemical - kinase inhibitor	Go 6976	0.0132			1.067	4	2	2	ABCA1(-2.32),ETS1(+3.69),STC1(-2.26),TP53(+1.91)
cytokine	TNFSF11	0.0133		Activated	2.375	9	8	1	CAV1(+3.32),CSRP1(+2.24),ETS1(+3.69),IER3(+2.46),LIMK1(+1.98),MYC(+1.96),PA2G4(+1.72),PCDH7(-3.08),SOCS1(+2.36)
other	Ins1	0.0135			0.405	10	6	4	ACTB(+1.75),ARF1(+1.82),COL1A1(-2.22),ERRFI1(+2.02),FGF2(-1.79),IGFBP5(-2.82),MYC(+1.96),ODC1(+2.47),THY1(+2.61),TIMP3(-1.96)
chemical drug	fenofibrate	0.0136			1.369	9	4	5	ATP11A(-1.64),CLU(-1.82),COL1A1(-2.22),CPT1A(+3.44),GOT2(+1.89),MYBL2(+1.74),RORA(-1.9),TP53(+1.91),VLDLR(-1.74)
chemical - endogenous mammalian	Ca2+	0.0136			0.574	9	4	5	CCN1(+2.12),COL1A1(-2.22),CSRP1(+2.24),FGF2(-1.79),MYB(-3.96),ODC1(+2.47),STC1(-2.26),TAGLN(+2.28),TRPC6(-3.05)
enzyme	PTBP1	0.0139				2	1	1	FGFR1(-1.68),MYC(+1.96)
enzyme	XRCC5	0.0139				2	1	1	TMPRSS2(-2.56),TP53(+1.91)
transporter	FABP2	0.0139				2	1	1	ABCA1(-2.32),CPT1A(+3.44)
chemical toxicant	1,2-dimethylhydrazine	0.0139				2	2	0	MYC(+1.96),TP53(+1.91)
complex	Complement	0.0139				2	1	1	CLU(-1.82),PDGFB(+6.43)
chemical drug	clofibric acid	0.0139				2	1	1	TP53(+1.91),VLDLR(-1.74)
chemical drug	methapyrilene	0.0139			0.816	6	5	1	ACTG1(+1.83),CPT1A(+3.44),CTSV(-2.86),MYC(+1.96),ODC1(+2.47),TP53(+1.91)
transcription regulator	BRCA1	0.0139			1.152	7	6	1	ACTB(+1.75),CARD10(+2.19),MYC(+1.96),NEDD9(+2.29),NQO1(+2.65),STC1(-2.26),TP53(+1.91)
chemical drug	triamterene	0.0139			1.067	4	3	1	CLU(-1.82),FBLIM1(+1.74),IER3(+2.46),MYC(+1.96)
chemical - kinase inhibitor	8-bromoguanosine 3',5'-cyclic monophosphate	0.0139				3	2	1	CAV1(+3.32),TP53(+1.91),TRPC6(-3.05)
transcription regulator	ETV4	0.0139	2.958			3	2	1	CAV1(+3.32),ETV4(+2.96),MYB(-3.96)
transcription regulator	PCGF2	0.0139				3	2	1	JAG1(-1.67),MYC(+1.96),TP53(+1.91)
chemical - endogenous mammalian	sn-1,2-didecanoylglycerol	0.014				1	1	0	ODC1(+2.47)
chemical - endogenous mammalian	3-aminoisobutanoate	0.014				1	1	0	CPT1A(+3.44)
chemical drug	Pokeweed Mitogen	0.014				1	0	1	FGF2(-1.79)
other	ABLIM2	0.014				1	1	0	TAGLN(+2.28)
chemical - endogenous non-mammalian	euxanthone	0.014				1	0	1	STC1(-2.26)
chemical toxicant	tris(2,3-dibromopropyl)phosphate	0.014				1	1	0	TP53(+1.91)
complex	Max-Myc	0.014				1	1	0	ODC1(+2.47)
chemical drug	rifamycin SV	0.014				1	0	1	BCL6(-4.16)
complex	Ahr-aryl hydrocarbon-RelA	0.014				1	1	0	MYC(+1.96)
chemical drug	avobenzone	0.014				1	0	1	COL1A1(-2.22)
chemical reagent	etarotene	0.014				1	1	0	ODC1(+2.47)
chemical - kinase inhibitor	TD114-2	0.014				1	1	0	NANOG(+2.6)
enzyme	NUDT6	0.014				1	0	1	FGF2(-1.79)
enzyme	THG1L	0.014				1	1	0	TP53(+1.91)
other	DDX53	0.014				1	1	0	TP53(+1.91)
enzyme	FBXO11	0.014				1	0	1	BCL6(-4.16)
kinase	FXN	0.014				1	1	0	ACLY(+1.69)
other	KREMEN1	0.014				1	0	1	AXIN2(-1.79)
other	ABLIM3	0.014				1	1	0	TAGLN(+2.28)
other	MARCH7	0.014				1	1	0	NANOG(+2.6)
chemical drug	colestimide	0.014				1	0	1	ABCA1(-2.32)
translation regulator	EEF1E1	0.014				1	1	0	TP53(+1.91)
other	DDIAS	0.014				1	1	0	TP53(+1.91)
other	TRIM39	0.014				1	1	0	TP53(+1.91)
enzyme	REV3L	0.014				1	1	0	TP53(+1.91)
other	KIF26B	0.014				1	1	0	NQO1(+2.65)
other	AI427809	0.014				1	0	1	ABCA1(-2.32)
peptidase	DPP3	0.014				1	1	0	NQO1(+2.65)
complex	TCF4-CTNNβ	0.014				1	1	0	MYC(+1.96)
other	Magea3 (includes others)	0.014				1	1	0	TP53(+1.91)
other	GLIPR1	0.014				1	1	0	MYC(+1.96)
other	STX12	0.014				1	0	1	ABCA1(-2.32)
other	NSMCE3	0.014				1	1	0	MYC(+1.96)
transcription regulator	CAVIN1	0.014				1	1	0	MYC(+1.96)
other	MUC13	0.014				1	1	0	TP53(+1.91)
other	RBMS1	0.014				1	1	0	MYC(+1.96)
transcription regulator	NFE2L3	0.014	2.194			1	1	0	NQO1(+2.65)
other	RAD23A	0.014				1	1	0	TP53(+1.91)
enzyme	ACSL1	0.014				1	0	1	ABCA1(-2.32)
other	MORF4L2	0.014				1	1	0	MYBL2(+1.74)
other	RPL23	0.014				1	1	0	TP53(+1.91)
other	CDC45	0.014				1	1	0	MYC(+1.96)
other	RPL24	0.014				1	1	0	TP53(+1.91)
kinase	CHKA	0.014				1	1	0	TUBB3(+1.89)
other	LINC00672	0.014				1	1	0	LASP1(+2.02)
other	SNAP91	0.014				1	0	1	BST2(-2.72)
mature microRNA	miR-1343-3p (and other miRNAs w/seed UCCUGGG)	0.014				1	1	0	TEAD4(+2.21)
microRNA	mir-363	0.014				1	1	0	MYC(+1.96)
mature microRNA	miR-377-3p (miRNAs w/seed UCACACA)	0.014				1	1	0	TEAD1(+1.93)
mature microRNA	miR-605-5p (miRNAs w/seed AAAUCCC)	0.014				1	1	0	SEC24D(+1.75)
mature microRNA	miR-23a-5p (and other miRNAs w/seed GGGUUCC)	0.014				1	0	1	LOC102724788/PRODH(-4.2)
mature microRNA	miR-33-5p (and other miRNAs w/seed UGCAUUG)	0.014				1	0	1	ABCA1(-2.32)
mature microRNA	miR-1204 (miRNAs w/seed CGUGGCC)	0.014				1	1	0	TP53(+1.91)
other	KREMEN2	0.014				1	0	1	AXIN2(-1.79)
other	EIF2B2	0.014				1	1	0	ACTB(+1.75)
enzyme	ACAT2	0.014				1	0	1	ABCA1(-2.32)
complex	STAT3-Brachyury	0.014				1	1	0	NANOG(+2.6)
other	TOM1L1	0.014				1	1	0	TP53(+1.91)
other	SNTB1	0.014				1	0	1	ABCA1(-2.32)
other	CNOT9	0.014				1	1	0	MYC(+1.96)
other	SPRR2B	0.014				1	1	0	TP53(+1.91)
kinase	HUNK	0.014				1	1	0	MYC(+1.96)
enzyme	UBE4B	0.014				1	1	0	TP53(+1.91)
transporter	KIF3B	0.014				1	1	0	PYCR2(+2.2)
other	RPS6	0.014				1	1	0	TP53(+1.91)
transporter	GJB2	0.014				1	0	1	FGFR3(-2.06)
other	NINJ1	0.014				1	1	0	TP53(+1.91)
transcription regulator	Ikzf1	0.014				1	0	1	FGFR3(-2.06)
transcription regulator	Sin3b	0.014				1	1	0	MYC(+1.96)
other	BRAT1	0.014				1	1	0	TP53(+1.91)
transporter	ATP1B3	0.014				1	0	1	BST2(-2.72)
other	ABLIM1	0.014				1	1	0	TAGLN(+2.28)
transcription regulator	PRDM2	0.014				1	1	0	MYC(+1.96)
transporter	STARD3	0.014				1	0	1	ABCA1(-2.32)
kinase	WEE1	0.014				1	1	0	TP53(+1.91)
other	ETS1-AS1	0.014				1	1	0	ETS1(+3.69)
kinase	DAPK2	0.014				1	1	0	TP53(+1.91)
enzyme	ADCY3	0.014				1	0	1	NRP1(-2.63)
phosphatase	PPP2R3A	0.014				1	1	0	MYC(+1.96)
transcription regulator	ZBTB14	0.014				1	1	0	MYC(+1.96)
other	RPS27	0.014				1	1	0	TP53(+1.91)
other	RPS20	0.014				1	1	0	MYC(+1.96)
other	MORF4L1	0.014				1	1	0	MYBL2(+1.74)
other	Zfp871	0.014				1	1	0	TP53(+1.91)
translation regulator	RPS27L	0.014				1	1	0	TP53(+1.91)
other	CAV2	0.014				1	1	0	CAV1(+3.32)
other	MAMLD1	0.014				1	0	1	HES3(-3.78)
other	SPRR3	0.014				1	1	0	TP53(+1.91)
other	GTSE1	0.014				1	1	0	TP53(+1.91)
chemical reagent	NMS-873	0.014				1	1	0	MYC(+1.96)
other	RPL21	0.014				1	1	0	MYC(+1.96)
other	RPL7A	0.014				1	1	0	TP53(+1.91)
other	Gm26507	0.014				1	0	1	FBN2(-1.68)
chemical reagent	JV-1-63 hGHRH(1-29)NH2	0.014				1	1	0	TP53(+1.91)
chemical drug	5-fluorouracil/thymidine	0.014				1	1	0	TP53(+1.91)
chemical reagent	2-ethylestrone-3-O-sulfamate	0.014				1	1	0	TP53(+1.91)
chemical reagent	anti-miR-29a inhibitor	0.014				1	0	1	TIMP3(-1.96)
chemical - endogenous mammalian	metabolite	0.014				1	1	0	NQO1(+2.65)
chemical - kinase inhibitor	SU6657	0.014				1	1	0	MYC(+1.96)
chemical toxicant	2-aminofluorene	0.014				1	1	0	TP53(+1.91)
chemical drug	ABT 702	0.014				1	1	0	TP53(+1.91)
chemical reagent	2-acetamidoacrylic acid	0.014				1	0	1	IDO1(-2.1)
chemical toxicant	AN-238	0.014				1	1	0	TP53(+1.91)
chemical reagent	GS-626510	0.014				1	1	0	MYC(+1.96)
chemical reagent	pubchem compound 353999	0.014				1	1	0	MYC(+1.96)
chemical drug	lasofoxifene	0.014				1	1	0	TP53(+1.91)
chemical toxicant	hydroxyacetylaminofluorene	0.014				1	1	0	TP53(+1.91)
chemical toxicant	fluoranthene	0.014				1	1	0	TP53(+1.91)
chemical reagent	ACS-1	0.014				1	1	0	MYC(+1.96)
chemical drug	adozelesin	0.014				1	1	0	TP53(+1.91)
chemical toxicant	pentachlorophenol	0.014				1	1	0	NQO1(+2.65)
chemical - endogenous non-mammalian	3-methoxyapigenin	0.014				1	1	0	MYC(+1.96)
chemical - other	metal ion	0.014				1	1	0	TP53(+1.91)
chemical - protease inhibitor	4-hydroxymercuribenzoate	0.014				1	0	1	COL1A1(-2.22)
chemical - endogenous non-mammalian	fumagillin	0.014				1	1	0	CAV1(+3.32)
chemical drug	pregabalin	0.014				1	0	1	CACNA2D1(-2.09)
chemical toxicant	cycloleucine	0.014				1	1	0	PHB(+1.85)
transcription regulator	TAL1	0.0142			0	8	4	4	BCL6(-4.16),ETS1(+3.69),MUC16(-2.1),MYB(-3.96),MYC(+1.96),MYO1E(-1.84),SOX4(+1.96),SPRY2(+2.09)
transcription regulator	E2F4	0.0145				8	7	1	HIST1H2AC(+2.44),HIST1H3D(+2.52),HIST2H2AA3/HIST2H2AA4(+2.04),MYB(-3.96),MYBL2(+1.74),MYC(+1.96),TEAD4(+2.21),TP53(+1.91)
group	N-cor	0.0146				5	2	3	ABCA1(-2.32),AXIN2(-1.79),DHRS3(-2.26),PDGFB(+6.43),SOCS1(+2.36)
peptidase	PSEN2	0.0146			0.437	5	4	1	ACTB(+1.75),DLL1(-3.35),GNB1(+1.71),THY1(+2.61),TP53(+1.91)
other	CIP2A	0.0146				4	3	1	IER3(+2.46),LASP1(+2.02),MYC(+1.96),NPTX1(-6.38)
mature microRNA	miR-29b-3p (and other miRNAs w/seed AGCACCA)	0.0146			-0.591	4	3	1	COL1A1(-2.22),MYBL2(+1.74),TP53(+1.91),TUBB2A(+1.82)
transcription regulator	SP110	0.0148			-1.633	6	4	2	BST2(-2.72),CCN1(+2.12),CLU(-1.82),ETS1(+3.69),MYC(+1.96),SOX4(+1.96)
transcription regulator	EZH2	0.0149				11	8	3	ACTB(+1.75),ARHGAP1(+1.99),AXIN2(-1.79),CER1(+4.77),DUSP5(+5.6),MYC(+1.96),SOCS1(+2.36),TIMP3(-1.96),TMPRSS2(-2.56),TP53(+1.91),WNT3(+3.79)
group	GNRH	0.015				3	1	2	IGFBP5(-2.82),PHB(+1.85),STC1(-2.26)
kinase	ROCK2	0.015				3	1	2	PRKG1(-2.11),SPINK5(-2.11),TAGLN(+2.28)
kinase	CAMK4	0.015				3	2	1	ABCA1(-2.32),CSRP1(+2.24),TP53(+1.91)
kinase	FGFR3	0.015	-2.061			3	1	2	COL1A1(-2.22),DLL1(-3.35),DUSP6(+6.68)
group	Nfat (family)	0.0152			1.342	5	4	1	CALD1(+1.94),CCN1(+2.12),PDGFB(+6.43),PLPP1(-2.17),TUBB3(+1.89)
transcription regulator	MRTFB	0.0153			0.896	6	4	2	ACTB(+1.75),CALD1(+1.94),CNN2(+2.01),IGFBP5(-2.82),TAGLN(+2.28),TPM1(-1.76)
transcription regulator	TEAD1	0.0154	1.926		0	4	2	2	CALD1(+1.94),IGFBP5(-2.82),TAGLN(+2.28),TPM1(-1.76)
transmembrane receptor	F3	0.0154			1.964	4	4	0	CCN1(+2.12),DUSP6(+6.68),SPRY1(+1.95),SPRY4(+3.98)
transcription regulator	ZBTB16	0.0158			-1.741	6	1	5	ALPP(-3.5),BCL6(-4.16),COL1A1(-2.22),FGFR3(-2.06),MYC(+1.96),RORA(-1.9)
chemical - endogenous mammalian	5'-methylthioadenosine	0.016				2	0	2	COL1A1(-2.22),FGF2(-1.79)
other	MEG3	0.016				2	1	1	COL1A1(-2.22),TP53(+1.91)
other	COL9A1	0.016				2	0	2	MFGE8(-1.92),THBS4(-2.06)
transcription regulator	HHEX	0.016				2	0	2	FGF2(-1.79),NRP1(-2.63)
enzyme	DGAT1	0.016				2	1	1	CPT1A(+3.44),VLDLR(-1.74)
enzyme	MYH9	0.016				2	2	0	MYC(+1.96),PXN(+1.83)
chemical - kinase inhibitor	SU5402	0.016				2	2	0	DUSP6(+6.68),ETV5(+3.56)
chemical - protease inhibitor	E64d	0.016				2	1	1	FGF2(-1.79),TP53(+1.91)
chemical drug	beta-1,3-glucan	0.016				2	1	1	FGF2(-1.79),PDGFB(+6.43)
chemical - endogenous mammalian	galactose	0.016				2	2	0	TP53(+1.91),VDAC1(+1.82)
chemical drug	APR-246	0.0161				3	3	0	CARD10(+2.19),PEA15(+2.44),SEPT5(+2.47)
transmembrane receptor	ITGB3	0.0162				4	3	1	ACLY(+1.69),COL1A1(-2.22),ITGB5(+2.14),SMAD7(+6.08)
chemical reagent	fenamic acid	0.0162			1.067	4	3	1	CLU(-1.82),FBLIM1(+1.74),IER3(+2.46),MYC(+1.96)
transcription regulator	NFATC1	0.0164			0.159	5	3	2	COL1A1(-2.22),CXCR5(-4.78),GPC6(+1.96),MYC(+1.96),NQO1(+2.65)
transcription regulator	IRF1	0.0164			0.633	7	4	3	IDO1(-2.1),MYB(-3.96),MYC(+1.96),ODC1(+2.47),PCDH7(-3.08),SOCS1(+2.36),TP53(+1.91)
chemical drug	clopidogrel	0.017		Activated	2	4	2	2	COL1A1(-2.22),DHRS3(-2.26),GARS(+1.94),MYC(+1.96)
chemical toxicant	bromobenzene	0.017				4	3	1	CTSV(-2.86),GSR(+1.87),MYC(+1.96),NQO1(+2.65)
chemical drug	potassium chloride	0.017				5	2	3	COL1A1(-2.22),IGFBP5(-2.82),MYC(+1.96),NPTX1(-6.38),ODC1(+2.47)
growth factor	KITLG	0.0172			-1	8	4	4	ACTB(+1.75),CLIC1(+2.0),FGFR1(-1.68),GAS6(-2.09),MYB(-3.96),PLCL2(-2.89),SHC1(+1.75),SOCS1(+2.36)
cytokine	TNFSF13	0.0173				3	2	1	BCL6(-4.16),MYC(+1.96),TP53(+1.91)
transcription regulator	GLI2	0.0176				5	2	3	CLU(-1.82),JAG1(-1.67),MYC(+1.96),NANOG(+2.6),NTN1(-2.43)
chemical drug	sulindac sulfide	0.0178			-0.376	4	2	2	GADD45G(-2.71),GARS(+1.94),NQO1(+2.65),STC1(-2.26)
other	CD24	0.0183				5	4	1	CAV1(+3.32),DUSP5(+5.6),PDGFB(+6.43),TP53(+1.91),VPS13C(-1.61)
complex	PPARα-RXRα	0.0183				2	1	1	ABCA1(-2.32),GOT2(+1.89)
transcription regulator	ZBTB33	0.0183				2	1	1	BCL6(-4.16),MYC(+1.96)
mature microRNA	miR-143-3p (and other miRNAs w/seed GAGAUGA)	0.0183				2	1	1	IGFBP5(-2.82),TAGLN(+2.28)
transcription regulator	TBX3	0.0183				2	2	0	NANOG(+2.6),TP53(+1.91)
translation regulator	CPEB1	0.0183				2	2	0	MYC(+1.96),TP53(+1.91)
enzyme	GNA13	0.0183				2	1	1	TAGLN(+2.28),TRPC6(-3.05)
transcription regulator	CRTC1	0.0183				2	2	0	NEDD9(+2.29),NQO1(+2.65)
transcription regulator	FOXF2	0.0183				2	2	0	PDGFB(+6.43),TAGLN(+2.28)
enzyme	PDE5A	0.0183				2	1	1	PDE4B(+4.1),PRKG1(-2.11)
microRNA	mir-290	0.0183				2	2	0	MYC(+1.96),NANOG(+2.6)
chemical reagent	lith-O-Asp	0.0183				2	2	0	GMPS(+1.73),PXN(+1.83)
chemical drug	amlodipine	0.0183				2	0	2	COL1A1(-2.22),IGFBP5(-2.82)
chemical - protease inhibitor	leupeptin	0.0183				2	1	1	ABCA1(-2.32),CAV1(+3.32)
transcription regulator	CDX2	0.0184			-0.6	6	3	3	AXIN2(-1.79),CAV1(+3.32),CLU(-1.82),DLL1(-3.35),ETS1(+3.69),MYC(+1.96)
chemical - kinase inhibitor	H89	0.0184			1	6	3	3	ABCA1(-2.32),FGF2(-1.79),IGFBP5(-2.82),MYC(+1.96),PPP1R16B(+2.62),SHC1(+1.75)
cytokine	IL1A	0.0184			0.42	8	4	4	CCN1(+2.12),FGF2(-1.79),FGFR1(-1.68),IER3(+2.46),IGFBP5(-2.82),MYC(+1.96),PDGFB(+6.43),TOX3(-2.11)
transmembrane receptor	ENG	0.0185				3	3	0	MYC(+1.96),PDGFB(+6.43),SMAD7(+6.08)
ligand-dependent nuclear receptor	RXRB	0.0186				4	1	3	ABCA1(-2.32),FGFR1(-1.68),GAS6(-2.09),PDGFB(+6.43)
kinase	ATM	0.0186				4	2	2	ACTB(+1.75),CLU(-1.82),GADD45G(-2.71),TP53(+1.91)
transcription regulator	E2F2	0.0186				4	3	1	MYB(-3.96),MYBL2(+1.74),MYC(+1.96),TP53(+1.91)
chemical drug	arsenic trioxide	0.0188		Activated	2.066	10	7	3	CBR1(+2.26),ETV5(+3.56),GSR(+1.87),HSPA2(-1.96),LOC102724788/PRODH(-4.2),MYC(+1.96),NQO1(+2.65),RASA4(-2.27),TP53(+1.91),VDAC1(+1.82)
chemical toxicant	uranyl nitrate	0.0189			-0.6	5	4	1	CSRP1(+2.24),GAS6(-2.09),ODC1(+2.47),TAGLN(+2.28),TUBA1C(+2.17)
biologic drug	poly rI:rC-RNA	0.0191			-1.2	14	6	8	ABCA1(-2.32),BST2(-2.72),DLL1(-3.35),DUSP5(+5.6),FGF2(-1.79),IDO1(-2.1),JAG1(-1.67),LIMK1(+1.98),MYB(-3.96),MYC(+1.96),NANOG(+2.6),SOCS1(+2.36),TIAM2(-1.76),TP53(+1.91)
complex	Calcineurin protein(s)	0.0195				4	0	4	CTSV(-2.86),LIN7A(-2.01),NFATC4(-1.73),TRPC6(-3.05)
transcription regulator	SOX1	0.0195			-1	4	3	1	DUSP5(+5.6),NRP1(-2.63),TEAD1(+1.93),WNT3(+3.79)
transcription regulator	PAX7	0.0195				4	2	2	ABCA1(-2.32),ATP11A(-1.64),NQO1(+2.65),RASA3(+1.98)
biologic drug	GnRH analog	0.0195			0.196	10	6	4	ACOT7(+1.85),ADD2(+1.71),ARHGAP1(+1.99),BST2(-2.72),CLUH(+1.73),FGF2(-1.79),HSPA2(-1.96),RBMS2(+2.1),TP53(+1.91),TPM1(-1.76)
transcription regulator	TCF7L2	0.0195			0.019	10	6	4	AXIN2(-1.79),CSRP1(+2.24),GLTP(+2.46),HSPA2(-1.96),JAG1(-1.67),LRRN1(-1.76),MYC(+1.96),PPP1R16B(+2.62),SMAD7(+6.08),TMEM63A(+2.65)
chemical drug	cocaine	0.0196			0.97	7	4	3	CACNA2D1(-2.09),CPT1A(+3.44),DUSP5(+5.6),ENO2(-1.78),FGF2(-1.79),GNB1(+1.71),PDGFB(+6.43)
chemical drug	methylprednisolone	0.0197			1.526	14	10	4	ADGRL2(-1.77),AGO1(+1.75),AK4(+2.5),CTSV(-2.86),DUSP6(+6.68),ITGB5(+2.14),LGR4(-2.06),MYC(+1.96),ODC1(+2.47),RND3(+2.13),TIMP3(-1.96),TP53(+1.91),TUBA1C(+2.17),ZYX(+1.73)
chemical - kinase inhibitor	PP1	0.0197				3	3	0	MYC(+1.96),ODC1(+2.47),TAGLN(+2.28)
chemical - kinase inhibitor	H-7	0.0197				3	2	1	COL1A1(-2.22),MYC(+1.96),TP53(+1.91)
transcription regulator	MDM2	0.0204				4	4	0	ETS1(+3.69),HIST2H2AA3/HIST2H2AA4(+2.04),SPRY2(+2.09),TP53(+1.91)
transcription regulator	NFE2L2	0.0207			0.944	12	9	3	ACTG1(+1.83),ARF1(+1.82),CA11(-2.06),CBR1(+2.26),COL1A1(-2.22),GADD45G(-2.71),GNA14(+2.71),GSR(+1.87),NFE2L3(+2.19),NQO1(+2.65),SHC1(+1.75),TP53(+1.91)
transcription regulator	MAFG	0.0207				2	2	0	NQO1(+2.65),TP53(+1.91)
transmembrane receptor	IL2RB	0.0207				2	2	0	ETS1(+3.69),MYC(+1.96)
enzyme	SMURF2	0.0207				2	2	0	NEDD9(+2.29),SMAD7(+6.08)
G-protein coupled receptor	S1PR3	0.0207				2	2	0	ETS1(+3.69),TAGLN(+2.28)
other	DSP	0.0207				2	0	2	AXIN2(-1.79),COL1A1(-2.22)
transcription regulator	RCOR1	0.0207				2	1	1	COL1A1(-2.22),SMAD7(+6.08)
chemical - endogenous non-mammalian	myricetin	0.0207				2	2	0	MYC(+1.96),TP53(+1.91)
transcription regulator	FOXO1	0.021			-0.645	12	7	5	ACLY(+1.69),CAV1(+3.32),CTSV(-2.86),FST(-2.58),IER3(+2.46),JAG1(-1.67),LEFTY2(+9.65),MYC(+1.96),NRP2(-2.37),SESN3(-2.58),SPRY2(+2.09),TP53(+1.91)
cytokine	IFNA2	0.021			0.124	8	5	3	BST2(-2.72),CAV1(+3.32),CORO2A(+2.3),FGF2(-1.79),IDO1(-2.1),MYC(+1.96),SOCS1(+2.36),TP53(+1.91)
complex	Laminin (complex)	0.021				3	2	1	COL1A1(-2.22),ETV5(+3.56),PXN(+1.83)
enzyme	IRS2	0.021				3	2	1	ACLY(+1.69),FST(-2.58),MYC(+1.96)
kinase	EFNA4	0.021				3	3	0	DUSP6(+6.68),ETV5(+3.56),KRT18(+2.1)
chemical toxicant	S-nitrosoglutathione	0.021				3	2	1	NQO1(+2.65),PRKG1(-2.11),TP53(+1.91)
transcription regulator	STAT5A	0.0211			0.685	9	5	4	AXIN2(-1.79),BCL6(-4.16),DUSP5(+5.6),GADD45G(-2.71),HIST2H2AA3/HIST2H2AA4(+2.04),MYC(+1.96),RORA(-1.9),SOCS1(+2.36),TP53(+1.91)
chemical drug	bleomycin	0.0211			-1.252	7	2	5	COL1A1(-2.22),FGFR1(-1.68),JAG1(-1.67),MYC(+1.96),THBS4(-2.06),TIMP3(-1.96),TP53(+1.91)
group	cytokine	0.0212			0.737	6	3	3	CCN1(+2.12),CLU(-1.82),FGF2(-1.79),IDO1(-2.1),MYC(+1.96),SOCS1(+2.36)
chemical drug	cyclophosphamide	0.0213			-1.067	4	3	1	CLU(-1.82),IER3(+2.46),MYC(+1.96),ODC1(+2.47)
enzyme	RAC1	0.0217				5	2	3	BCL6(-4.16),FGF2(-1.79),MYC(+1.96),PRKG1(-2.11),SHC1(+1.75)
chemical drug	deferoxamine	0.0222		Activated	2.621	7	5	2	DUSP5(+5.6),IGFBP5(-2.82),MYC(+1.96),NFATC4(-1.73),SMAD7(+6.08),SPRY4(+3.98),TP53(+1.91)
chemical drug	captopril	0.0222			0.849	4	2	2	CLU(-1.82),FBLIM1(+1.74),IER3(+2.46),THBS4(-2.06)
enzyme	PRMT5	0.0224				3	3	0	MYC(+1.96),NANOG(+2.6),SMAD7(+6.08)
kinase	EFNA3	0.0224				3	3	0	DUSP6(+6.68),ETV5(+3.56),KRT18(+2.1)
chemical - endogenous mammalian	lipid	0.0224				3	1	2	ABCA1(-2.32),ACLY(+1.69),CLU(-1.82)
chemical drug	ouabain	0.0224				3	3	0	ACTB(+1.75),PHB(+1.85),TP53(+1.91)
group	Rxr	0.0225				5	4	1	ABCA1(-2.32),CPT1A(+3.44),EMX1(+2.97),MYC(+1.96),PDGFB(+6.43)
chemical drug	gentamicin	0.0229			0.707	8	4	4	ACADSB(-2.32),ALCAM(-2.27),CLU(-1.82),CTSV(-2.86),HIST1H4H(+3.04),MYC(+1.96),THY1(+2.61),TP53(+1.91)
group	Notch	0.0232				4	2	2	JAG1(-1.67),MYC(+1.96),TAGLN(+2.28),TRPC6(-3.05)
group	Rb	0.0232				4	4	0	MYBL2(+1.74),MYC(+1.96),PA2G4(+1.72),TP53(+1.91)
phosphatase	DUSP1	0.0233			0.651	5	4	1	DUSP6(+6.68),IER3(+2.46),NRP1(-2.63),PDGFB(+6.43),SOCS1(+2.36)
kinase	SRC	0.0233			0.353	5	4	1	CAV1(+3.32),CTSV(-2.86),KRT18(+2.1),MYC(+1.96),NANOG(+2.6)
chemical reagent	calcimycin	0.0233			0.555	5	4	1	FGF2(-1.79),MYC(+1.96),ODC1(+2.47),SHC1(+1.75),TP53(+1.91)
chemical drug	N(6)-(3-iodobenzyl)-5'-N-methylcarboxamidoadenosine	0.0233				2	2	0	MYC(+1.96),TP53(+1.91)
chemical - kinase inhibitor	pCPT-cAMP	0.0233				2	0	2	ABCA1(-2.32),PRKG1(-2.11)
chemical toxicant	alpha-amanitin	0.0233				2	1	1	COL1A1(-2.22),TP53(+1.91)
chemical drug	triclosan	0.0233				2	1	1	COL1A1(-2.22),NQO1(+2.65)
group	PLC	0.0233				2	2	0	MYC(+1.96),ODC1(+2.47)
transcription regulator	KDM4A	0.0233				2	1	1	NANOG(+2.6),TTYH1(-2.05)
transcription regulator	MXI1	0.0233				2	2	0	MYC(+1.96),ODC1(+2.47)
kinase	DDR1	0.0233				2	1	1	COL1A1(-2.22),TP53(+1.91)
transcription regulator	MAZ	0.0233				2	2	0	CAV1(+3.32),MYC(+1.96)
other	NCAM1	0.0233				2	1	1	MALAT1(-1.85),THY1(+2.61)
enzyme	DDX17	0.0233				2	1	1	ABCA1(-2.32),MYC(+1.96)
enzyme	SDCBP	0.0233				2	2	0	SOX4(+1.96),TP53(+1.91)
transporter	HNRNPU	0.0233				2	2	0	ACTB(+1.75),MYC(+1.96)
other	QKI	0.0233				2	2	0	DACT1(+6.3),PEA15(+2.44)
chemical reagent	latrunculin B	0.0233				2	2	0	ACTB(+1.75),TAGLN(+2.28)
chemical drug	nimodipine	0.0233				2	2	0	MYC(+1.96),ODC1(+2.47)
chemical - endogenous mammalian	glutamyl-Se-methylselenocysteine	0.0233				2	0	2	CLU(-1.82),TIMP3(-1.96)
growth factor	ANGPT1	0.0238				3	1	2	ALCAM(-2.27),DUSP5(+5.6),JAG1(-1.67)
kinase	NME1	0.0238				3	3	0	PA2G4(+1.72),SMAD7(+6.08),TP53(+1.91)
kinase	PRKCE	0.0242			1.96	4	4	0	CAV1(+3.32),CCN1(+2.12),MYC(+1.96),ODC1(+2.47)
other	GCG	0.0242			1.067	4	3	1	CPT1A(+3.44),FST(-2.58),HK1(+1.74),ODC1(+2.47)
transcription regulator	MED1	0.0251				6	5	1	ACLY(+1.69),BCL6(-4.16),MYC(+1.96),NANOG(+2.6),ODC1(+2.47),TP53(+1.91)
transporter	SFTPA1	0.0252			-1	4	3	1	CCN1(+2.12),COL1A1(-2.22),MYC(+1.96),ST3GAL1(+2.58)
transcription regulator	NFKB2	0.0252				4	2	2	CXCR5(-4.78),MYB(-3.96),MYC(+1.96),PXN(+1.83)
phosphatase	PPP3CA	0.0252				4	3	1	CPT1A(+3.44),CSRP1(+2.24),CTSV(-2.86),KRT18(+2.1)
other	DYSF	0.0252				4	2	2	ABCA1(-2.32),ACTG1(+1.83),CTSV(-2.86),ERRFI1(+2.02)
complex	Collagen(s)	0.0252				3	3	0	ACTB(+1.75),CCN1(+2.12),PXN(+1.83)
kinase	EFNA5	0.0252				3	3	0	DUSP6(+6.68),ETV5(+3.56),KRT18(+2.1)
chemical toxicant	dimethylnitrosamine	0.0252				3	1	2	COL1A1(-2.22),IGFBP5(-2.82),NQO1(+2.65)
kinase	INSR	0.0258				11	10	1	ARHGDIA(+1.98),CBR1(+2.26),CTSV(-2.86),GNB1(+1.71),GOT2(+1.89),IER3(+2.46),ITGB5(+2.14),MYBL2(+1.74),MYC(+1.96),PDE4B(+4.1),PDGFB(+6.43)
chemical toxicant	tert-butyl hydroperoxide	0.0259				2	1	1	CLU(-1.82),TP53(+1.91)
group	Fgfr	0.0259				2	1	1	FGFR1(-1.68),NANOG(+2.6)
other	S100B	0.0259				2	2	0	MYC(+1.96),TP53(+1.91)
other	ARHGDIG	0.0259				2	1	1	ALCAM(-2.27),DUSP6(+6.68)
enzyme	PLA2G4A	0.0259				2	2	0	KRT18(+2.1),MYC(+1.96)
transmembrane receptor	CD22	0.0259				2	2	0	ETS1(+3.69),MYC(+1.96)
transcription regulator	GFI1B	0.0259				2	2	0	MYC(+1.96),SOCS1(+2.36)
kinase	RPS6KA3	0.0259				2	2	0	FSCN1(+2.6),MYC(+1.96)
chemical - endogenous mammalian	superoxide	0.0259				2	1	1	CAV1(+3.32),CLU(-1.82)
chemical drug	indirubin	0.0259				2	2	0	CCN1(+2.12),MYC(+1.96)
chemical drug	sertraline	0.0259				2	2	0	PDE4B(+4.1),TP53(+1.91)
other	RETNLB	0.0263			-1	4	1	3	COL1A1(-2.22),FGFR1(-1.68),MYC(+1.96),THBS4(-2.06)
chemical - endogenous mammalian	dehydroisoandrosterone	0.0263				4	3	1	CPT1A(+3.44),MYC(+1.96),TMPRSS2(-2.56),TP53(+1.91)
complex	Ap1	0.0265				6	5	1	CLU(-1.82),DUSP6(+6.68),ETS1(+3.69),KRT18(+2.1),MYC(+1.96),NQO1(+2.65)
transcription regulator	ATF4	0.0265			-1.165	6	2	4	ABCA1(-2.32),CPT1A(+3.44),CXCR5(-4.78),GARS(+1.94),IGFBP5(-2.82),JAG1(-1.67)
ligand-dependent nuclear receptor	RXRA	0.0266			0.152	9	4	5	ABCA1(-2.32),COL1A1(-2.22),CPT1A(+3.44),CXCR5(-4.78),GAS6(-2.09),IER3(+2.46),NEDD9(+2.29),PDGFB(+6.43),RORA(-1.9)
chemical - endogenous non-mammalian	tunicamycin	0.0268			0.918	7	5	2	CPT1A(+3.44),EDEM2(-2.18),ETS1(+3.69),MYC(+1.96),SEC24D(+1.75),TP53(+1.91),TRPC6(-3.05)
chemical drug	genistein	0.027			-0.916	11	4	7	ALPP(-3.5),CLU(-1.82),COL1A1(-2.22),CTSV(-2.86),GNPTAB(-1.93),HEXD(-1.84),MYB(-3.96),MYC(+1.96),SOCS1(+2.36),TAGLN(+2.28),TP53(+1.91)
transcription regulator	IKZF1	0.0271			-1.005	8	4	4	ADAM19(+2.1),BCL6(-4.16),CAV1(+3.32),DUSP5(+5.6),FGFR1(-1.68),GAS6(-2.09),MYC(+1.96),RASSF4(-1.98)
chemical drug	ST1926	0.0272			-1.237	6	6	0	ACTB(+1.75),ARF1(+1.82),CLIC1(+2.0),ODC1(+2.47),SOX4(+1.96),TP53(+1.91)
growth factor	LEP	0.0272			-1.103	12	8	4	ACLY(+1.69),CAV1(+3.32),CCN1(+2.12),COL1A1(-2.22),CPT1A(+3.44),CTSV(-2.86),DUSP6(+6.68),FGFR1(-1.68),GOT2(+1.89),MYC(+1.96),TIMP3(-1.96),TP53(+1.91)
kinase	MTOR	0.0273			1.254	10	6	4	ACLY(+1.69),FGFR3(-2.06),FST(-2.58),HK1(+1.74),IQSEC2(+4.58),LDHD(-2.69),MYC(+1.96),SOX4(+1.96),TMPRSS2(-2.56),TP53(+1.91)
cytokine	CXCL8	0.0273			1.969	4	2	2	MYO1E(-1.84),NANOG(+2.6),SOCS1(+2.36),TPM1(-1.76)
transcription regulator	USF1	0.0273				4	2	2	ABCA1(-2.32),CPT1A(+3.44),PRKG1(-2.11),TP53(+1.91)
chemical drug	fluoxetine	0.0273			-0.611	4	3	1	FGF2(-1.79),MYC(+1.96),PDE4B(+4.1),TAGLN(+2.28)
transcription regulator	MRTFA	0.0279			0.386	6	5	1	ACTB(+1.75),CDC42EP2(+2.15),CNN2(+2.01),LIMK1(+1.98),MMP16(-1.84),TAGLN(+2.28)
chemical - endogenous mammalian	5(S)-HETE	0.0279				1	0	1	FGF2(-1.79)
chemical reagent	8-bromo-cyclic ADP-ribose	0.0279				1	0	1	COL1A1(-2.22)
chemical drug	minoxidil	0.0279				1	0	1	AXIN2(-1.79)
chemical drug	lonaprisan	0.0279				1	1	0	MYC(+1.96)
chemical toxicant	dibutylnitrosamine	0.0279				1	1	0	TP53(+1.91)
group	Cofilin	0.0279				1	1	0	MYC(+1.96)
group	asparaginase	0.0279				1	1	0	TP53(+1.91)
group	Camkk	0.0279				1	0	1	ABCA1(-2.32)
chemical - endogenous non-mammalian	rutaecarpine	0.0279				1	0	1	ABCA1(-2.32)
chemical reagent	nitrosomethylurethane	0.0279				1	1	0	TP53(+1.91)
chemical drug	piracetam	0.0279				1	1	0	TP53(+1.91)
chemical drug	silipide	0.0279				1	1	0	TP53(+1.91)
group	Rab11	0.0279				1	0	1	TRPC6(-3.05)
other	TTC39B	0.0279				1	0	1	ABCA1(-2.32)
other	RBMS3	0.0279				1	1	0	MYC(+1.96)
other	NSA2	0.0279				1	1	0	TP53(+1.91)
chemical drug	SLV320	0.0279				1	0	1	COL1A1(-2.22)
enzyme	COLGALT1	0.0279				1	0	1	COL1A1(-2.22)
other	API5	0.0279				1	0	1	FGF2(-1.79)
enzyme	GSTZ1	0.0279				1	1	0	NQO1(+2.65)
other	RPRD1B	0.0279				1	1	0	MYC(+1.96)
other	ABRA	0.0279				1	1	0	TAGLN(+2.28)
other	CCDC88C	0.0279				1	1	0	MYC(+1.96)
enzyme	TRIM71	0.0279				1	1	0	MYC(+1.96)
transcription regulator	ADNP	0.0279				1	1	0	TP53(+1.91)
other	BCAS3	0.0279				1	1	0	MYC(+1.96)
enzyme	SETX	0.0279				1	1	0	ACTB(+1.75)
peptidase	USP36	0.0279				1	1	0	MYC(+1.96)
other	BATF2	0.0279				1	1	0	CCN1(+2.12)
complex	CTNNβ-LEF1	0.0279				1	1	0	MYC(+1.96)
complex	Gm-Csf Receptor	0.0279				1	1	0	MYC(+1.96)
group	Importin alpha	0.0279				1	1	0	TP53(+1.91)
complex	EIF4F	0.0279				1	1	0	MYC(+1.96)
group	adrenoceptor	0.0279				1	1	0	PDE4B(+4.1)
group	PTPase	0.0279				1	0	1	ABCA1(-2.32)
other	TRAM2	0.0279				1	0	1	COL1A1(-2.22)
other	EIF2B5	0.0279				1	1	0	TAGLN(+2.28)
G-protein coupled receptor	OMG	0.0279				1	1	0	MYC(+1.96)
enzyme	TNKS2	0.0279				1	0	1	AXIN2(-1.79)
chemical drug	CC 401	0.0279				1	1	0	MYBL2(+1.74)
other	ZMAT3	0.0279				1	1	0	TP53(+1.91)
biologic drug	clusterin antisense oligonucleotide	0.0279				1	0	1	CLU(-1.82)
chemical drug	CTS-1027	0.0279				1	0	1	COL1A1(-2.22)
other	NOSIP	0.0279				1	1	0	MYC(+1.96)
chemical toxicant	dibromoacetic acid	0.0279				1	1	0	MYC(+1.96)
chemical drug	PF-4929113	0.0279				1	1	0	TP53(+1.91)
enzyme	OAZ1	0.0279				1	1	0	ODC1(+2.47)
transcription regulator	SNCAIP	0.0279				1	1	0	TP53(+1.91)
enzyme	CSDE1	0.0279				1	1	0	MYC(+1.96)
other	RAD23B	0.0279				1	1	0	NANOG(+2.6)
phosphatase	PTPA	0.0279				1	1	0	MYC(+1.96)
other	DPP10-AS1	0.0279				1	0	1	TIMP3(-1.96)
other	MLIP	0.0279				1	1	0	HK1(+1.74)
enzyme	AMD1	0.0279				1	1	0	MYC(+1.96)
phosphatase	ACPP	0.0279				1	1	0	SHC1(+1.75)
other	STAM	0.0279				1	1	0	MYC(+1.96)
enzyme	RAD51	0.0279				1	1	0	TP53(+1.91)
mature microRNA	miR-185-3p (and other miRNAs w/seed GGGGCUG)	0.0279				1	1	0	MYC(+1.96)
microRNA	mir-331	0.0279				1	1	0	MYC(+1.96)
microRNA	mir-504	0.0279				1	1	0	TP53(+1.91)
microRNA	mir-940	0.0279				1	1	0	ARHGAP1(+1.99)
mature microRNA	miR-758-5p (and other miRNAs w/seed GGUUGAC)	0.0279				1	1	0	TP53(+1.91)
microRNA	mir-652	0.0279				1	0	1	JAG1(-1.67)
microRNA	mir-134	0.0279				1	1	0	LIMK1(+1.98)
microRNA	mir-383	0.0279				1	1	0	MYC(+1.96)
chemical drug	lynestrenol	0.0279				1	0	1	ABCA1(-2.32)
other	CENPX	0.0279				1	1	0	MYC(+1.96)
other	CCNG1	0.0279				1	1	0	TP53(+1.91)
other	RPL15	0.0279				1	1	0	MYC(+1.96)
ion channel	SCNN1A	0.0279				1	0	1	SCNN1G(-6.97)
chemical drug	abiraterone	0.0279				1	0	1	TMPRSS2(-2.56)
kinase	CDC7	0.0279				1	1	0	TP53(+1.91)
other	MAGEA4	0.0279				1	1	0	TP53(+1.91)
other	SYNJ2BP	0.0279				1	0	1	LFNG(-1.94)
other	TSPYL2	0.0279				1	1	0	TP53(+1.91)
transporter	STEAP3	0.0279				1	1	0	TP53(+1.91)
transcription regulator	BCLAF1	0.0279				1	1	0	TP53(+1.91)
peptidase	PCSK6	0.0279				1	1	0	LEFTY1(+14.56)
other	EDIL3	0.0279				1	1	0	TP53(+1.91)
other	WASHC1	0.0279				1	1	0	MYC(+1.96)
transcription regulator	MXD4	0.0279				1	1	0	ODC1(+2.47)
transcription regulator	CUX2	0.0279				1	0	1	DLL1(-3.35)
other	DOCK3	0.0279				1	1	0	GRIN2D(+2.14)
other	SVIL	0.0279				1	1	0	TP53(+1.91)
transcription regulator	NPAS3	0.0279				1	0	1	FGFR1(-1.68)
transmembrane receptor	LRP1B	0.0279				1	0	1	ABCA1(-2.32)
transcription regulator	DNAJB1	0.0279				1	0	1	RORA(-1.9)
peptidase	ENC1	0.0279	3.105			1	1	0	NQO1(+2.65)
other	RPA2	0.0279				1	1	0	MYC(+1.96)
other	BIN1	0.0279				1	0	1	IDO1(-2.1)
other	CYTH3	0.0279				1	1	0	ARF1(+1.82)
other	TAGLN	0.0279	2.28			1	1	0	TP53(+1.91)
growth factor	FGF5	0.0279				1	0	1	FGFR1(-1.68)
enzyme	STAMBP	0.0279				1	1	0	MYC(+1.96)
other	PCBP4	0.0279				1	1	0	TP53(+1.91)
transcription regulator	PREB	0.0279				1	0	1	ABCA1(-2.32)
transporter	IPO9	0.0279				1	1	0	PXN(+1.83)
transcription regulator	DDX20	0.0279				1	1	0	TP53(+1.91)
chemical reagent	3-(p-methoxy)phenyl-1,4-benzoxazine	0.0279				1	0	1	COL1A1(-2.22)
phosphatase	PPP2R5A	0.0279				1	1	0	MYC(+1.96)
other	RAMAC	0.0279				1	1	0	MYC(+1.96)
enzyme	Nedd4	0.0279				1	1	0	TP53(+1.91)
peptidase	APH1B	0.0279				1	1	0	TP53(+1.91)
other	HIST1H1B	0.0279				1	0	1	AXIN2(-1.79)
enzyme	VNN1	0.0279				1	1	0	TP53(+1.91)
chemical reagent	MI-63	0.0279				1	1	0	TP53(+1.91)
enzyme	DUOX2	0.0279				1	1	0	TP53(+1.91)
mature microRNA	miR-101b-3p (miRNAs w/seed UACAGUA)	0.0279				1	0	1	STC1(-2.26)
chemical reagent	iCRT5	0.0279				1	0	1	AXIN2(-1.79)
chemical reagent	iCRT3	0.0279				1	0	1	AXIN2(-1.79)
chemical reagent	bavachalcone	0.0279				1	0	1	RORA(-1.9)
chemical toxicant	hydroxyl radical	0.0279				1	1	0	CAV1(+3.32)
chemical drug	minalrestat	0.0279				1	0	1	FGF2(-1.79)
chemical drug	3-iodobenzylguanidine	0.0279				1	1	0	MYC(+1.96)
chemical toxicant	palytoxin	0.0279				1	1	0	DUSP6(+6.68)
chemical drug	dicumarol	0.0279				1	1	0	TP53(+1.91)
chemical toxicant	dinophysistoxin 1	0.0279				1	1	0	TUBB3(+1.89)
chemical drug	foscarnet	0.0279				1	0	1	STC1(-2.26)
chemical drug	talipexole	0.0279				1	1	0	TP53(+1.91)
chemical drug	cidofovir	0.0279				1	1	0	TP53(+1.91)
chemical - endogenous mammalian	octanal	0.0279				1	1	0	TUBB3(+1.89)
chemical drug	trichosanthin	0.0279				1	0	1	JAG1(-1.67)
chemical toxicant	butylbenzyl phthalate	0.0279				1	1	0	MYC(+1.96)
chemical - kinase inhibitor	Cavtratin	0.0279				1	1	0	PDGFB(+6.43)
group	Mir23a/b/c	0.0279				1	1	0	SPRY2(+2.09)
chemical - protease inhibitor	DFK 167	0.0279				1	1	0	TP53(+1.91)
chemical toxicant	teleocidins	0.0279				1	1	0	ODC1(+2.47)
chemical drug	vinflunine	0.0279				1	1	0	TP53(+1.91)
chemical - endogenous mammalian	5-oxo-6-8-11-14-(e,z,z,z)-eicosatetraenoic acid	0.0279				1	1	0	MYC(+1.96)
chemical reagent	1,2-dithiol-3-thione	0.028			1.924	7	6	1	ACTG1(+1.83),ARF1(+1.82),CA11(-2.06),CBR1(+2.26),GNA14(+2.71),GSR(+1.87),NQO1(+2.65)
transcription regulator	POU2F1	0.0282				5	0	5	BCL6(-4.16),CXCR5(-4.78),GAS6(-2.09),TIMP3(-1.96),TMPRSS2(-2.56)
transcription regulator	RUNX2	0.0282			-0.165	5	1	4	ALPP(-3.5),AXIN2(-1.79),COL1A1(-2.22),TAGLN(+2.28),TPM1(-1.76)
kinase	GSK3B	0.0282			-0.218	5	3	2	DLL1(-3.35),MYB(-3.96),MYC(+1.96),NFE2L3(+2.19),TP53(+1.91)
growth factor	FGF21	0.0283				3	2	1	ACLY(+1.69),CPT1A(+3.44),FGFR1(-1.68)
transcription regulator	TCF7	0.0283				3	0	3	AXIN2(-1.79),BCL6(-4.16),RORA(-1.9)
kinase	Brd4	0.0283				3	2	1	COL1A1(-2.22),LEFTY1(+14.56),TAGLN(+2.28)
chemical toxicant	azoxymethane	0.0283				3	3	0	MYC(+1.96),ODC1(+2.47),TP53(+1.91)
transcription regulator	MTPN	0.0284			0.254	4	2	2	COL1A1(-2.22),GAS6(-2.09),MYC(+1.96),TAGLN(+2.28)
mature microRNA	miR-155-5p (miRNAs w/seed UAAUGCU)	0.0286			-0.438	6	3	3	CCN1(+2.12),ETS1(+3.69),MSI2(-1.74),MYB(-3.96),MYO1E(-1.84),SOCS1(+2.36)
kinase	MAPK9	0.0286			0.966	6	6	0	ACLY(+1.69),CAV1(+3.32),HMGA1(+1.93),MYC(+1.96),TP53(+1.91),ZYX(+1.73)
chemical - endogenous mammalian	prostaglandin E1	0.0287				2	2	0	MYC(+1.96),TP53(+1.91)
phosphatase	PTP4A3	0.0287				2	2	0	MYC(+1.96),PXN(+1.83)
kinase	CHEK1	0.0287				2	2	0	MYC(+1.96),TP53(+1.91)
other	NUMB	0.0287				2	1	1	TP53(+1.91),TRPC6(-3.05)
transcription regulator	CTBP2	0.0287				2	2	0	LMO3(+2.61),SPRY4(+3.98)
chemical drug	ibrutinib	0.0287				2	1	1	IDO1(-2.1),MYC(+1.96)
other	RAE1	0.0287				2	2	0	SOX4(+1.96),TP53(+1.91)
enzyme	WWOX	0.0287				2	1	1	COL1A1(-2.22),TP53(+1.91)
transcription regulator	MNT	0.0287				2	1	1	BCL6(-4.16),ODC1(+2.47)
transcription regulator	ERF	0.0287				2	1	1	COL7A1(-1.97),MYC(+1.96)
peptidase	Usp17la (includes others)	0.0287				2	2	0	MYC(+1.96),NANOG(+2.6)
kinase	CSNK2A1	0.0287				2	2	0	DUSP6(+6.68),TP53(+1.91)
chemical drug	thioridazine	0.0287				2	2	0	TAGLN(+2.28),TP53(+1.91)
chemical toxicant	dichlororibofuranosylbenzimidazole	0.0287				2	2	0	MYC(+1.96),TP53(+1.91)
enzyme	PARP1	0.0291				5	3	2	ABCA1(-2.32),MYC(+1.96),SOCS1(+2.36),TMPRSS2(-2.56),TP53(+1.91)
chemical drug	dextran sulfate	0.0294				8	3	5	FGFR1(-1.68),FGFR3(-2.06),IDO1(-2.1),MYC(+1.96),NQO1(+2.65),NRP1(-2.63),PDGFB(+6.43),THBS4(-2.06)
cytokine	CNTF	0.0295			-1.154	4	2	2	ACTB(+1.75),FGF2(-1.79),FGFR1(-1.68),SOCS1(+2.36)
transmembrane receptor	CD28	0.0297		Activated	2.071	10	7	3	GOLGB1(-1.77),HIST1H2AC(+2.44),HIST2H2AA3/HIST2H2AA4(+2.04),IGFBP5(-2.82),MYC(+1.96),ODC1(+2.47),PDE4B(+4.1),PHB(+1.85),RORA(-1.9),SOCS1(+2.36)
transcription regulator	PPRC1	0.0298				3	3	0	DUSP5(+5.6),ERRFI1(+2.02),RND3(+2.13)
kinase	JAK3	0.0298				3	1	2	BCL6(-4.16),GADD45G(-2.71),TUBB3(+1.89)
other	PRKAG3	0.0301				6	2	4	ABCA1(-2.32),FGFR1(-1.68),GADD45G(-2.71),HIST2H2AA3/HIST2H2AA4(+2.04),IGFBP5(-2.82),ODC1(+2.47)
transcription regulator	MYB	0.0301	-3.961		-0.859	6	2	4	AXIN2(-1.79),IGFBP5(-2.82),MEGF10(-2.05),MYB(-3.96),MYC(+1.96),NEDD9(+2.29)
kinase	CHUK	0.0307			1.091	7	3	4	CLU(-1.82),DUSP6(+6.68),MYC(+1.96),PCDH7(-3.08),SMOC2(-3.75),TIMP3(-1.96),TP53(+1.91)
kinase	ITK	0.0307			1	4	4	0	ARAP3(+1.83),MYC(+1.96),SPRY2(+2.09),TP53(+1.91)
chemical toxicant	3,4,5,3',4'-pentachlorobiphenyl	0.0307			0.334	4	1	3	COL1A1(-2.22),HSPA2(-1.96),MEGF10(-2.05),NQO1(+2.65)
transcription regulator	AIP	0.0315				3	1	2	ADGRV1(-1.75),HTR1D(-3.93),PDE4B(+4.1)
transcription regulator	NOTCH2	0.0315				3	2	1	COL1A1(-2.22),TAGLN(+2.28),TP53(+1.91)
chemical reagent	BAPTA-AM	0.0315				3	1	2	COL1A1(-2.22),MMP16(-1.84),SOCS1(+2.36)
chemical drug	vemurafenib	0.0316				2	2	0	DUSP6(+6.68),SPRY2(+2.09)
growth factor	GDF15	0.0316				2	1	1	RND3(+2.13),TIMP3(-1.96)
microRNA	mir-192	0.0316				2	1	1	ALCAM(-2.27),TP53(+1.91)
transcription regulator	SMARCD3	0.0316				2	0	2	ALCAM(-2.27),COL1A1(-2.22)
other	AXIN1	0.0316				2	2	0	ENC1(+3.1),TUBB3(+1.89)
transcription regulator	RFX1	0.0316				2	1	1	COL1A1(-2.22),MYC(+1.96)
transcription regulator	HOXD3	0.0316				2	1	1	COL1A1(-2.22),TAGLN(+2.28)
transmembrane receptor	EPOR	0.0316				2	2	0	MYC(+1.96),SOCS1(+2.36)
transcription regulator	NAB2	0.0316				2	1	1	BCAR1(+1.85),FGF2(-1.79)
chemical - kinase inhibitor	THZ1	0.0316				2	1	1	ST3GAL1(+2.58),TIAM2(-1.76)
chemical drug	allopurinol	0.0319			1	4	3	1	CLU(-1.82),FBLIM1(+1.74),IER3(+2.46),MYC(+1.96)
group	Hsp90	0.0319				4	2	2	BCL6(-4.16),CLU(-1.82),MYC(+1.96),TP53(+1.91)
enzyme	ALKBH5	0.0319				4	1	3	ADGRG2(-2.2),CAV1(+3.32),CLU(-1.82),FGFR1(-1.68)
chemical - endogenous non-mammalian	5-O-mycolyl-beta-araf-(1->2)-5-O-mycolyl-alpha-araf-(1->1')-glycerol	0.0319			1	4	3	1	IDO1(-2.1),IER3(+2.46),PDE4B(+4.1),RND3(+2.13)
group	IL12 (family)	0.0327			-0.663	5	2	3	ADAM19(+2.1),BCL6(-4.16),CXCR5(-4.78),ETV5(+3.56),IDO1(-2.1)
chemical - endogenous non-mammalian	maslinic acid	0.0331				4	4	0	ETS1(+3.69),PXN(+1.83),SHC1(+1.75),TP53(+1.91)
kinase	LYN	0.0331				4	3	1	CXCR5(-4.78),ETS1(+3.69),MYC(+1.96),SOCS1(+2.36)
other	CCN1	0.0331	2.117		0.507	4	3	1	CCN1(+2.12),COL1A1(-2.22),MYC(+1.96),TP53(+1.91)
group	Hedgehog	0.0331				3	2	1	JAG1(-1.67),MYC(+1.96),TP53(+1.91)
enzyme	CUL3	0.0331				3	3	0	KRT18(+2.1),NQO1(+2.65),TAGLN(+2.28)
group	Jnk	0.0334			-0.133	7	5	2	ABCA1(-2.32),COL1A1(-2.22),ETS1(+3.69),MYC(+1.96),NQO1(+2.65),PDGFB(+6.43),TP53(+1.91)
enzyme	HMOX1	0.0337				5	2	3	ABCA1(-2.32),CNMD(-1.76),COL1A1(-2.22),NQO1(+2.65),TP53(+1.91)
cytokine	WNT5A	0.0337			-0.589	5	1	4	AXIN2(-1.79),COL1A1(-2.22),DLL1(-3.35),MYC(+1.96),STC1(-2.26)
chemical toxicant	reactive oxygen species	0.0337			1.452	5	4	1	ETS1(+3.69),FGF2(-1.79),MYC(+1.96),PHB(+1.85),TP53(+1.91)
transcription regulator	STAT1	0.0343			0.462	10	4	6	ABCA1(-2.32),BCL6(-4.16),BST2(-2.72),FGF2(-1.79),HAPLN3(-1.74),IDO1(-2.1),MYC(+1.96),SMAD7(+6.08),SOCS1(+2.36),TP53(+1.91)
group	Ras homolog	0.0346				2	1	1	ABCA1(-2.32),MYC(+1.96)
phosphatase	DOT1L	0.0346				2	2	0	NANOG(+2.6),TUBA1C(+2.17)
complex	Collagen type IV	0.0346				2	2	0	MYC(+1.96),TAGLN(+2.28)
transcription regulator	SRA1	0.0346				2	1	1	CAV1(+3.32),TMPRSS2(-2.56)
enzyme	MAT1A	0.0346				2	2	0	KRT18(+2.1),PHB(+1.85)
chemical reagent	perchlorate	0.0346				2	0	2	NRP1(-2.63),VLDLR(-1.74)
other	FBN1	0.0346				2	1	1	CCN1(+2.12),TIMP3(-1.96)
enzyme	MGAT5	0.0346				2	1	1	AXIN2(-1.79),MYC(+1.96)
transcription regulator	SIN3B	0.0346				2	1	1	BCL6(-4.16),MYC(+1.96)
transcription regulator	SCX	0.0346				2	0	2	COL1A1(-2.22),TIMP3(-1.96)
enzyme	DDX5	0.0346				2	2	0	MYC(+1.96),TP53(+1.91)
ligand-dependent nuclear receptor	NR6A1	0.0346				2	2	0	CER1(+4.77),NANOG(+2.6)
growth factor	PDGFC	0.0346				2	1	1	FGF2(-1.79),MYC(+1.96)
chemical - kinase inhibitor	PD 169316	0.0346				2	0	2	ABCA1(-2.32),TIMP3(-1.96)
chemical drug	tranilast	0.0346				2	1	1	NRP1(-2.63),TP53(+1.91)
chemical - endogenous mammalian	acetaldehyde	0.0346				2	1	1	COL1A1(-2.22),MYC(+1.96)
chemical drug	medroxyprogesterone acetate	0.0347			1.26	5	4	1	CCN1(+2.12),ETS1(+3.69),FGF2(-1.79),LEFTY2(+9.65),MYC(+1.96)
enzyme	DGCR8	0.0348				3	2	1	JAG1(-1.67),MYC(+1.96),TAGLN(+2.28)
group	IFN type 1	0.0348				3	0	3	BCL6(-4.16),BST2(-2.72),IDO1(-2.1)
other	IGFBP2	0.0348				3	2	1	MALAT1(-1.85),MYC(+1.96),NEDD9(+2.29)
transcription regulator	ARNTL	0.0348				3	3	0	GSR(+1.87),NQO1(+2.65),TP53(+1.91)
G-protein coupled receptor	ADRB2	0.0348				3	1	2	COL1A1(-2.22),NRP1(-2.63),PDGFB(+6.43)
chemical drug	methimazole	0.0348				3	1	2	NRP1(-2.63),SHC1(+1.75),VLDLR(-1.74)
chemical toxicant	beta-naphthoflavone	0.0348				3	3	0	CBR1(+2.26),CCN1(+2.12),NQO1(+2.65)
transcription regulator	NKX2-3	0.0349			-1.173	7	2	5	FBN2(-1.68),FGF2(-1.79),HIST2H2AA3/HIST2H2AA4(+2.04),IDO1(-2.1),SMAD7(+6.08),TMEM158(-2.73),TRPC6(-3.05)
growth factor	AREG	0.0355			-1.067	4	4	0	HIST1H2AC(+2.44),HIST1H2BC(+2.37),HIST2H2AA3/HIST2H2AA4(+2.04),MYBL2(+1.74)
ligand-dependent nuclear receptor	NR0B2	0.0355				4	2	2	ABCA1(-2.32),ACLY(+1.69),COL1A1(-2.22),CPT1A(+3.44)
chemical drug	vorinostat	0.0356			-1.024	8	5	3	CLU(-1.82),MFGE8(-1.92),MYB(-3.96),MYBL2(+1.74),MYC(+1.96),PDGFB(+6.43),SOCS1(+2.36),TP53(+1.91)
group	Pkc(s)	0.0356			0.551	7	4	3	ABCA1(-2.32),CCN1(+2.12),CPT1A(+3.44),FGF2(-1.79),NQO1(+2.65),STC1(-2.26),TAGLN(+2.28)
transcription regulator	ETS1	0.0356	3.693			7	6	1	CAV1(+3.32),ETS1(+3.69),MYB(-3.96),MYC(+1.96),NQO1(+2.65),THY1(+2.61),TP53(+1.91)
chemical drug	fluticasone propionate	0.0358			0.816	6	3	3	FSCN1(+2.6),MFGE8(-1.92),OLFML3(-2.06),SPRY1(+1.95),TBC1D16(+1.82),TIMP3(-1.96)
chemical drug	docosahexaenoic acid	0.0358			-0.777	6	3	3	ABCA1(-2.32),ALPP(-3.5),COL1A1(-2.22),CPT1A(+3.44),MYC(+1.96),SMAD7(+6.08)
other	RTN4	0.0366				3	3	0	ARHGDIA(+1.98),NQO1(+2.65),PEA15(+2.44)
chemical drug	dimethyl sulfoxide	0.0367			-0.6	5	3	2	ACTB(+1.75),CXCR5(-4.78),EIF4EBP2(+1.82),MYC(+1.96),VLDLR(-1.74)
transcription regulator	MAX	0.0368				4	3	1	BCL6(-4.16),HMGA1(+1.93),MYC(+1.96),ODC1(+2.47)
mature microRNA	miR-291a-3p (and other miRNAs w/seed AAGUGCU)	0.0368			-0.849	4	3	1	GLTP(+2.46),LEFTY1(+14.56),LEFTY2(+9.65),NIN(-1.68)
ligand-dependent nuclear receptor	PPARD	0.0371			-0.436	7	4	3	CPT1A(+3.44),GAS6(-2.09),GOT2(+1.89),MDFI(+2.25),MFGE8(-1.92),TP53(+1.91),VLDLR(-1.74)
transcription regulator	NFYB	0.0376				8	4	4	ACLY(+1.69),ACTB(+1.75),CAV1(+3.32),COL1A1(-2.22),LRP2(-4.13),SH3GL1(+1.74),TIMP3(-1.96),TPM1(-1.76)
group	JUN/JUNB/JUND	0.0378				2	1	1	CCN1(+2.12),COL7A1(-1.97)
transcription regulator	SALL4	0.0378				2	2	0	LEFTY1(+14.56),NANOG(+2.6)
translation regulator	EIF4G2	0.0378				2	2	0	ACTB(+1.75),NANOG(+2.6)
mature microRNA	miR-103-3p (and other miRNAs w/seed GCAGCAU)	0.0378				2	1	1	AGO1(+1.75),CACNA2D1(-2.09)
other	EPCAM	0.0378				2	2	0	MYC(+1.96),TP53(+1.91)
transmembrane receptor	LILRB1	0.0378				2	1	1	CAV1(+3.32),FGFR3(-2.06)
chemical drug	ketamine	0.0378				2	2	0	HK1(+1.74),NQO1(+2.65)
chemical drug	ezetimibe	0.0378				2	0	2	ABCA1(-2.32),COL1A1(-2.22)
chemical - endogenous mammalian	selenomethylselenocysteine	0.0378				2	0	2	CLU(-1.82),TIMP3(-1.96)
transcription regulator	ZFHX3	0.0381				4	2	2	RORA(-1.9),TUBA1B(+1.87),TUBB3(+1.89),VIPR2(-4.56)
chemical drug	salirasib	0.0384				3	1	2	AK4(+2.5),ENO2(-1.78),STC1(-2.26)
transcription regulator	EPAS1	0.0387			0.555	7	5	2	ACLY(+1.69),CAV1(+3.32),CCN1(+2.12),ENO2(-1.78),HIST1H2AC(+2.44),IGFBP5(-2.82),TP53(+1.91)
microRNA	mir-10	0.0394				4	2	2	APC2(-1.95),CCN1(+2.12),FGFR3(-2.06),TP53(+1.91)
group	TCF	0.0394				4	2	2	ADGRG2(-2.2),CNN2(+2.01),IDO1(-2.1),MYC(+1.96)
transmembrane receptor	IGF1R	0.0397			-1.041	8	4	4	CLU(-1.82),COL1A1(-2.22),IGFBP5(-2.82),LASP1(+2.02),MYC(+1.96),NANOG(+2.6),TIMP3(-1.96),TP53(+1.91)
ligand-dependent nuclear receptor	RARB	0.0399				5	3	2	DHRS3(-2.26),ETS1(+3.69),GNB1(+1.71),NANOG(+2.6),NTN1(-2.43)
ligand-dependent nuclear receptor	NR3C2	0.0399			-0.44	5	2	3	COL1A1(-2.22),FGF2(-1.79),TP53(+1.91),TUBB3(+1.89),VLDLR(-1.74)
microRNA	mir-27	0.0403				3	2	1	ABCA1(-2.32),PHB(+1.85),SPRY2(+2.09)
transcription regulator	ZEB2	0.0403				3	1	2	CXCR5(-4.78),KRT18(+2.1),MYB(-3.96)
kinase	AKT2	0.0403				3	3	0	GSR(+1.87),NQO1(+2.65),SPRY1(+1.95)
transcription regulator	ASCL1	0.0408				4	1	3	DLL1(-3.35),GADD45G(-2.71),SYT6(-2.25),TEAD1(+1.93)
chemical drug	zidovudine	0.041				2	2	0	CPT1A(+3.44),MYC(+1.96)
group	ADCY	0.041				2	1	1	FGF2(-1.79),TP53(+1.91)
complex	Fibrin	0.041				2	2	0	KRT18(+2.1),TAGLN(+2.28)
cytokine	FAM3B	0.041				2	2	0	CAV1(+3.32),IER3(+2.46)
transmembrane receptor	SEMA7A	0.041				2	0	2	COL1A1(-2.22),FGF2(-1.79)
other	MGP	0.041				2	1	1	JAG1(-1.67),TAGLN(+2.28)
microRNA	mir-9	0.041				2	1	1	BCL6(-4.16),ETS1(+3.69)
microRNA	mir-33	0.041				2	1	1	ABCA1(-2.32),CPT1A(+3.44)
enzyme	BTRC	0.041				2	0	2	AXIN2(-1.79),BST2(-2.72)
transcription regulator	TGFB1I1	0.041				2	2	0	KRT18(+2.1),SMAD7(+6.08)
enzyme	KIF3A	0.041				2	2	0	ACLY(+1.69),MYC(+1.96)
transcription regulator	SKI	0.041				2	2	0	ODC1(+2.47),SMAD7(+6.08)
chemical drug	paroxetine	0.041				2	1	1	ABCA1(-2.32),TP53(+1.91)
chemical - endogenous non-mammalian	lipoarabinomannan	0.041				2	2	0	GNB1(+1.71),IER3(+2.46)
enzyme	TGM2	0.0411			-0.563	7	5	2	BCL6(-4.16),CXCR5(-4.78),MDN1(+1.7),MYC(+1.96),PPP1R16B(+2.62),RFLNB(+2.41),TP53(+1.91)
chemical drug	thioguanine	0.0416				1	1	0	MYC(+1.96)
chemical drug	pentosan polysulfate	0.0416				1	0	1	ABCA1(-2.32)
chemical - endogenous mammalian	stigmasterol	0.0416				1	0	1	ABCA1(-2.32)
chemical - endogenous mammalian	hyodeoxycholic acid	0.0416				1	0	1	ABCA1(-2.32)
complex	Ggtase I	0.0416				1	1	0	CCN1(+2.12)
chemical - endogenous mammalian	cortisone	0.0416				1	0	1	IDO1(-2.1)
chemical reagent	(diaminocyclohexane)(diacetato)(dichloro)platinum	0.0416				1	1	0	TP53(+1.91)
other	AMOT	0.0416				1	1	0	CCN1(+2.12)
chemical toxicant	pyrvinium	0.0416				1	0	1	COL1A1(-2.22)
group	DUB	0.0416				1	0	1	ABCA1(-2.32)
group	Tropomyosin	0.0416				1	0	1	TPM1(-1.76)
group	PLC gamma	0.0416				1	1	0	MYC(+1.96)
complex	G protein beta gamma	0.0416				1	1	0	CCN1(+2.12)
chemical drug	diosmin	0.0416				1	1	0	TP53(+1.91)
chemical toxicant	sethoxydim	0.0416				1	1	0	MYC(+1.96)
other	CFC1/CFC1B	0.0416				1	1	0	PYCR2(+2.2)
chemical reagent	prochloraz	0.0416				1	1	0	ODC1(+2.47)
peptidase	VASH2	0.0416				1	0	1	FGF2(-1.79)
chemical reagent	polyethyleneimine	0.0416				1	0	1	IDO1(-2.1)
enzyme	PRMT7	0.0416				1	0	1	BCL6(-4.16)
other	SOCS2-AS1	0.0416				1	0	1	TMPRSS2(-2.56)
other	LZTS2	0.0416				1	1	0	MYC(+1.96)
enzyme	RFFL	0.0416				1	1	0	TP53(+1.91)
other	TTC5	0.0416				1	1	0	TP53(+1.91)
transporter	LDLRAP1	0.0416				1	0	1	LRP2(-4.13)
transcription regulator	FAM129B	0.0416	2.003			1	1	0	MYC(+1.96)
enzyme	BIRC6	0.0416				1	1	0	TP53(+1.91)
other	AMOTL2	0.0416				1	1	0	CCN1(+2.12)
other	HSPBP1	0.0416				1	0	1	HSPA2(-1.96)
other	CNOT1	0.0416				1	1	0	MYC(+1.96)
group	Fascin	0.0416				1	1	0	CCN1(+2.12)
enzyme	MYLIP	0.0416				1	0	1	VLDLR(-1.74)
other	PYHIN1	0.0416				1	1	0	TP53(+1.91)
other	MTCH2	0.0416				1	1	0	SHC1(+1.75)
transcription regulator	ZNF300	0.0416				1	1	0	MYC(+1.96)
kinase	PRKD3	0.0416				1	0	1	NFATC4(-1.73)
other	PVT1	0.0416				1	1	0	MYC(+1.96)
growth factor	HDGF	0.0416				1	0	1	COL1A1(-2.22)
other	CTBP1-DT	0.0416				1	1	0	TP53(+1.91)
other	STIL	0.0416				1	1	0	PYCR2(+2.2)
other	AMOTL1	0.0416	2.637			1	1	0	CCN1(+2.12)
transcription regulator	TAF3	0.0416				1	1	0	LEFTY1(+14.56)
enzyme	DNAJA2	0.0416				1	0	1	RORA(-1.9)
enzyme	KDM4B	0.0416				1	1	0	NANOG(+2.6)
other	SUCO	0.0416				1	0	1	COL1A1(-2.22)
group	Trk Receptor	0.0416				1	1	0	DUSP6(+6.68)
chemical drug	xenon	0.0416				1	1	0	TP53(+1.91)
enzyme	ACAT1	0.0416				1	0	1	ABCA1(-2.32)
biologic drug	ADI PEG20	0.0416				1	1	0	MYC(+1.96)
other	TSIX	0.0416				1	0	1	COL1A1(-2.22)
transcription regulator	YEATS4	0.0416				1	1	0	TP53(+1.91)
transcription regulator	LPXN	0.0416				1	1	0	TAGLN(+2.28)
other	SRGAP1	0.0416				1	1	0	MYC(+1.96)
transcription regulator	TERF1	0.0416				1	1	0	TP53(+1.91)
other	GPC3	0.0416				1	1	0	MYC(+1.96)
transcription regulator	HOXB8	0.0416				1	1	0	TAGLN(+2.28)
kinase	DAPK1	0.0416				1	1	0	TP53(+1.91)
enzyme	PSMC3	0.0416				1	1	0	TP53(+1.91)
transcription regulator	ELL	0.0416				1	1	0	MYC(+1.96)
transcription regulator	TBX6	0.0416				1	0	1	DLL1(-3.35)
other	PLEC	0.0416				1	1	0	KRT18(+2.1)
other	EMP2	0.0416				1	1	0	CAV1(+3.32)
enzyme	RGS6	0.0416				1	1	0	TP53(+1.91)
enzyme	MGMT	0.0416				1	1	0	TP53(+1.91)
transcription regulator	PURB	0.0416				1	1	0	MYC(+1.96)
enzyme	AGAP2	0.0416				1	1	0	TP53(+1.91)
other	MCRS1	0.0416				1	1	0	TP53(+1.91)
transcription regulator	BPTF	0.0416				1	1	0	MYC(+1.96)
mature microRNA	miR-2682-5p (and other miRNAs w/seed AGGCAGU)	0.0416				1	1	0	MYC(+1.96)
microRNA	mir-379	0.0416				1	1	0	TP53(+1.91)
transcription regulator	Tardbp	0.0416				1	0	1	FGFR1(-1.68)
other	ARHGAP1	0.0416	1.985			1	1	0	TP53(+1.91)
enzyme	ASS1	0.0416				1	1	0	MYC(+1.96)
other	CYTH1	0.0416				1	1	0	ARF1(+1.82)
chemical drug	SGI 1776	0.0416				1	1	0	MYC(+1.96)
other	STIP1	0.0416				1	1	0	TP53(+1.91)
transcription regulator	FOXO6	0.0416				1	1	0	MYC(+1.96)
other	NCOA5	0.0416				1	1	0	MYC(+1.96)
other	DOK2	0.0416				1	1	0	MYC(+1.96)
other	AHNAK	0.0416				1	1	0	MYC(+1.96)
transporter	ABCG2	0.0416				1	1	0	GSR(+1.87)
transcription regulator	MED26	0.0416				1	1	0	MYC(+1.96)
other	STRAP	0.0416				1	1	0	MYC(+1.96)
other	TOR2A	0.0416				1	1	0	MYC(+1.96)
enzyme	TRAF7	0.0416				1	1	0	MYC(+1.96)
other	RGS3	0.0416				1	1	0	MYC(+1.96)
other	SIGLEC10	0.0416				1	1	0	ETS1(+3.69)
enzyme	LSS	0.0416				1	0	1	ABCA1(-2.32)
other	PDZD2	0.0416				1	1	0	TP53(+1.91)
transcription regulator	Yap1	0.0416				1	1	0	TAGLN(+2.28)
other	LYPD6	0.0416				1	0	1	AXIN2(-1.79)
enzyme	NEURL1	0.0416				1	0	1	JAG1(-1.67)
enzyme	TOP2B	0.0416				1	1	0	TP53(+1.91)
other	CCNL2	0.0416				1	1	0	TP53(+1.91)
enzyme	WARS	0.0416				1	0	1	FGF2(-1.79)
enzyme	BLM	0.0416				1	1	0	TP53(+1.91)
other	TUBB1	0.0416				1	1	0	TUBB2A(+1.82)
other	RPS7	0.0416				1	1	0	TP53(+1.91)
other	STAM2	0.0416				1	1	0	MYC(+1.96)
other	ELAVL3	0.0416				1	1	0	TUBB3(+1.89)
other	ARHGEF11	0.0416				1	0	1	ABCA1(-2.32)
other	Gm33994	0.0416				1	1	0	NANOG(+2.6)
other	BUB3	0.0416				1	1	0	TP53(+1.91)
transcription regulator	MXD3	0.0416				1	1	0	ODC1(+2.47)
other	CDC6	0.0416				1	1	0	TP53(+1.91)
other	HMGN2	0.0416				1	1	0	IER3(+2.46)
translation regulator	EEF1A1	0.0416				1	1	0	MYC(+1.96)
enzyme	TOP2A	0.0416				1	1	0	MYC(+1.96)
enzyme	G3BP2	0.0416				1	1	0	NANOG(+2.6)
other	RPL23A	0.0416				1	1	0	MYC(+1.96)
chemical reagent	(+)-R-3-(4-chlorophenyl)-3-(1-hydroxymethylcyclopropylmethoxy)-2-(4-nitrobenzyl)-2,3-dihydroisoindol-1-one	0.0416				1	1	0	TP53(+1.91)
enzyme	ATAD2	0.0416				1	1	0	MYC(+1.96)
enzyme	BCKDHA	0.0416				1	1	0	MYC(+1.96)
chemical reagent	(E)-1-(2-nitrovinyl)naphthalene	0.0416				1	1	0	MYC(+1.96)
chemical reagent	(E)-9-(2-nitrovinyl)anthracene	0.0416				1	1	0	MYC(+1.96)
chemical reagent	iCRT14	0.0416				1	0	1	AXIN2(-1.79)
chemical drug	O-(chloroacetylcarbamoyl)fumagillol	0.0416				1	1	0	TP53(+1.91)
chemical reagent	SKF-83959	0.0416				1	0	1	FGF2(-1.79)
chemical drug	ditiocarb	0.0416				1	1	0	TAGLN(+2.28)
chemical drug	mafosfamide	0.0416				1	1	0	TP53(+1.91)
chemical - endogenous non-mammalian	filipin	0.0416				1	0	1	ENO2(-1.78)
chemical - kinase inhibitor	CVT-313	0.0416				1	1	0	NANOG(+2.6)
chemical drug	FK 409	0.0416				1	1	0	TP53(+1.91)
chemical toxicant	NU 1025	0.0416				1	1	0	TP53(+1.91)
chemical - protease inhibitor	PD 150606	0.0416				1	1	0	TP53(+1.91)
biologic drug	pegaptanib	0.0416				1	0	1	FGF2(-1.79)
chemical drug	(S)-duloxetine	0.0416				1	1	0	ACTB(+1.75)
chemical toxicant	3-nitrobenzanthrone	0.0416				1	1	0	NQO1(+2.65)
chemical toxicant	10-decarbamoylmitomycin C	0.0416				1	1	0	TP53(+1.91)
chemical reagent	cyclohexanecarboxylic acid	0.0416				1	0	1	ENO2(-1.78)
chemical drug	stavudine	0.0416				1	1	0	CPT1A(+3.44)
chemical - endogenous mammalian	S-adenosylhomocysteine	0.0416				1	0	1	COL1A1(-2.22)
chemical - endogenous mammalian	platelet activating factor	0.0422				3	0	3	FGF2(-1.79),GAS6(-2.09),IDO1(-2.1)
growth factor	FGF10	0.0422				3	1	2	LFNG(-1.94),SPRY2(+2.09),TIMP3(-1.96)
transmembrane receptor	IL2RG	0.0422				3	2	1	BCL6(-4.16),ETS1(+3.69),MYC(+1.96)
microRNA	mir-24	0.0422				3	2	1	MYC(+1.96),RORA(-1.9),SPRY2(+2.09)
cytokine	Ccl2	0.0422				3	2	1	CTSV(-2.86),ETS1(+3.69),NANOG(+2.6)
chemical - endogenous non-mammalian	bicuculline	0.0422				3	2	1	CCN1(+2.12),DUSP6(+6.68),GADD45G(-2.71)
transcription regulator	YBX1	0.0422				4	2	2	COL1A1(-2.22),FGFR1(-1.68),PDGFB(+6.43),TP53(+1.91)
transcription regulator	KDM5B	0.0432			-1	5	3	2	ANKRD36B(-1.95),CAV1(+3.32),FST(-2.58),NEDD9(+2.29),TUBB2A(+1.82)
other	CALCA	0.0436			1	4	3	1	GOLGB1(-1.77),ODC1(+2.47),PHLDB2(+2.22),PXN(+1.83)
cytokine	CSF2	0.044			0.844	12	8	4	ABCA1(-2.32),DUSP6(+6.68),IDO1(-2.1),IER3(+2.46),ITGB5(+2.14),MYB(-3.96),MYC(+1.96),NRP1(-2.63),ODC1(+2.47),PDE4B(+4.1),SOCS1(+2.36),TP53(+1.91)
transcription regulator	KLF2	0.044				6	4	2	CAV1(+3.32),CXCR5(-4.78),DLL1(-3.35),ITGB5(+2.14),MYC(+1.96),NQO1(+2.65)
biologic drug	glucagon	0.0441				3	2	1	GOLGB1(-1.77),PHLDB2(+2.22),PXN(+1.83)
chemical - endogenous non-mammalian	zerumbone	0.0443				2	2	0	MYC(+1.96),TP53(+1.91)
group	Mir122a,b	0.0443				2	2	0	SOCS1(+2.36),TP53(+1.91)
microRNA	mir-214	0.0443				2	0	2	ALCAM(-2.27),FGFR1(-1.68)
transcription regulator	FOXC1	0.0443				2	0	2	DLL1(-3.35),LFNG(-1.94)
transcription regulator	HEY1	0.0443				2	2	0	TAGLN(+2.28),TP53(+1.91)
chemical drug	GW7647	0.0443				2	1	1	CPT1A(+3.44),IGFBP5(-2.82)
chemical drug	carvedilol	0.0443				2	1	1	COL1A1(-2.22),MYC(+1.96)
transcription regulator	FOXM1	0.0443			0.585	5	4	1	AXIN2(-1.79),CAV1(+3.32),MYC(+1.96),NANOG(+2.6),TP53(+1.91)
transcription regulator	PRDM1	0.0444			0.335	7	2	5	AXIN2(-1.79),BCL6(-4.16),HIST2H2AA3/HIST2H2AA4(+2.04),IDO1(-2.1),JAG1(-1.67),LRRN1(-1.76),MYC(+1.96)
transcription regulator	TAF4	0.045				4	1	3	BCL6(-4.16),ETS1(+3.69),GAS6(-2.09),OLFML3(-2.06)
cytokine	SPP1	0.046			-0.243	6	4	2	COL1A1(-2.22),ITGB5(+2.14),JAG1(-1.67),KRT18(+2.1),MYC(+1.96),TP53(+1.91)
transcription regulator	NCOR2	0.0461				3	2	1	AXIN2(-1.79),MYC(+1.96),PDGFB(+6.43)
other	SERPINF1	0.0461				3	1	2	AXIN2(-1.79),ENO2(-1.78),MYC(+1.96)
transcription regulator	FOSL2	0.0461				3	2	1	ABCA1(-2.32),SOX4(+1.96),TP53(+1.91)
chemical - endogenous mammalian	niacinamide	0.0461				3	3	0	MYC(+1.96),SHC1(+1.75),TP53(+1.91)
transcription regulator	SOX11	0.0465			1.131	4	2	2	BST2(-2.72),CAV1(+3.32),MSI2(-1.74),TUBB3(+1.89)
enzyme	CHD7	0.0477				2	1	1	JAG1(-1.67),TP53(+1.91)
chemical toxicant	dibutyl phthalate	0.0477				2	1	1	FST(-2.58),MYC(+1.96)
transmembrane receptor	TNFRSF4	0.0477				2	1	1	CXCR5(-4.78),SOCS1(+2.36)
chemical - endogenous non-mammalian	piceatannol	0.0477				2	1	1	BCL6(-4.16),MYC(+1.96)
chemical - endogenous mammalian	amino acids	0.0477				2	2	0	ACTB(+1.75),ODC1(+2.47)
chemical - kinase inhibitor	bisindolylmaleimide iv	0.0477				2	1	1	FGF2(-1.79),MYC(+1.96)
chemical - protease inhibitor	tosylphenylalanyl chloromethyl ketone	0.0477				2	2	0	MYC(+1.96),SMAD7(+6.08)
transcription regulator	IRF8	0.0479		Inhibited	-2.077	5	2	3	BCL6(-4.16),IDO1(-2.1),MYC(+1.96),PCDH7(-3.08),TP53(+1.91)
chemical reagent	ionomycin	0.048			-0.266	6	4	2	DUSP5(+5.6),EIF4EBP2(+1.82),ETS1(+3.69),MYC(+1.96),NRP1(-2.63),STC1(-2.26)
kinase	MAP2K4	0.0481				3	3	0	ERRFI1(+2.02),TP53(+1.91),TUBB2A(+1.82)
chemical toxicant	cadmium chloride	0.0481				3	3	0	GSR(+1.87),MYC(+1.96),TP53(+1.91)
chemical drug	thioctic acid	0.0481				3	3	0	MYC(+1.96),NQO1(+2.65),TP53(+1.91)
chemical drug	N-methyl-D-aspartate	0.0481				3	2	1	FGF2(-1.79),LIMK1(+1.98),MYC(+1.96)
chemical drug	indomethacin	0.0575			1.937	7	4	3	CLU(-1.82),CPT1A(+3.44),FBLIM1(+1.74),FGF2(-1.79),IDO1(-2.1),IER3(+2.46),MYC(+1.96)
chemical drug	5-azacytidine	0.071			1.982	5	4	1	CAV1(+3.32),COL1A1(-2.22),ETV5(+3.56),SHC1(+1.75),ZYX(+1.73)
transmembrane receptor	IL10RA	0.0744		Inhibited	-2.121	8	1	7	ADGRL2(-1.77),BOC(-2.55),CACHD1(-1.82),CCN1(+2.12),GAS6(-2.09),MYB(-3.96),P3H2(-2.68),THBS4(-2.06)
chemical - other	2-amino-5-phosphonovaleric acid	0.14		Inhibited	-2	4	3	1	ADAM19(+2.1),DUSP6(+6.68),GADD45G(-2.71),SPRY4(+3.98)
transcription regulator	SREBF1	0.147			1.936	6	5	1	ABCA1(-2.32),ACLY(+1.69),AK4(+2.5),CSRP1(+2.24),GSR(+1.87),TP53(+1.91)
other	VCAN	0.197		Activated	2	4	2	2	CLU(-1.82),FST(-2.58),GPC6(+1.96),TP53(+1.91)
transmembrane receptor	CD40	0.203			1.972	5	4	1	BCL6(-4.16),DUSP6(+6.68),MYC(+1.96),SMAD7(+6.08),TP53(+1.91)
group	Insulin	0.225			1.9	9	6	3	ABCA1(-2.32),ACLY(+1.69),ACTB(+1.75),COL1A1(-2.22),ERRFI1(+2.02),MYC(+1.96),ODC1(+2.47),SMAD7(+6.08),VLDLR(-1.74)
enzyme	DICER1	0.243		Inhibited	-2.213	6	4	2	AXIN2(-1.79),CCN1(+2.12),MYC(+1.96),SPRY2(+2.09),TP53(+1.91),TRPC6(-3.05)
