# Supplementary material for: Developmental modeling of hepatogenesis using obese iPSCs-hepatocyte differentiation uncovers pathological features
Source: Cell Death Dis. 2022 Aug 1;13(8):670. doi: 10.1038/s41419-022-05125-9 (PMC9343434; doi:10.1038/s41419-022-05125-9)
Supplement: Supplementary file 6 — Supplementary File-4 [file 41419_2022_5125_MOESM6_ESM.xlsx]

## Sheet: Function
Categories	Diseases or Functions	p	State	Z	N	Pos	Neg	Molecules
Cancer,Endocrine System Disorders,Organismal Injury and Abnormalities	Thyroid cancer	2.12e-35			471	301	170	ABCA2(-1.29),ABCA3(-1.45),ABCA7(-1.34),ABCB6(-1.35),ACAA2(+1.39),ACAP2(+1.32),ACP1(+1.36),ACTN4(-1.15),ACTR3(+1.26),ADCY8(-1.39),AFP(+2.24),AGRN(-1.27),AHCTF1(+1.22),AIDA(+1.26),AKAP2(+1.27),AKIRIN1(+1.22),ALG3(-1.29),ANKRD12(+1.32),ANO9(-1.51),ANXA5(+1.27),AP3S1(+1.57),ARFRP1(-1.42),ARHGAP11A(+1.29),ASPM(+1.26),ATAD5(+1.31),ATF7IP(+1.25),ATG9A(-1.25),ATP13A1(-1.22),ATP13A2(-1.2),ATP1A3(-1.29),AT…
Cancer,Endocrine System Disorders,Organismal Injury and Abnormalities	Thyroid carcinoma	4.25e-35			470	300	170	ABCA2(-1.29),ABCA3(-1.45),ABCA7(-1.34),ABCB6(-1.35),ACAA2(+1.39),ACAP2(+1.32),ACP1(+1.36),ACTN4(-1.15),ACTR3(+1.26),ADCY8(-1.39),AFP(+2.24),AGRN(-1.27),AHCTF1(+1.22),AIDA(+1.26),AKAP2(+1.27),AKIRIN1(+1.22),ALG3(-1.29),ANKRD12(+1.32),ANO9(-1.51),ANXA5(+1.27),AP3S1(+1.57),ARFRP1(-1.42),ARHGAP11A(+1.29),ASPM(+1.26),ATAD5(+1.31),ATF7IP(+1.25),ATG9A(-1.25),ATP13A1(-1.22),ATP13A2(-1.2),ATP1A3(-1.29),AT…
Cancer,Organismal Injury and Abnormalities	Neck neoplasm	4.3e-35			474	304	170	ABCA2(-1.29),ABCA3(-1.45),ABCA7(-1.34),ABCB6(-1.35),ACAA2(+1.39),ACAP2(+1.32),ACP1(+1.36),ACTN4(-1.15),ACTR3(+1.26),ADCY8(-1.39),AFP(+2.24),AGRN(-1.27),AHCTF1(+1.22),AIDA(+1.26),AKAP2(+1.27),AKIRIN1(+1.22),ALG3(-1.29),ANKRD12(+1.32),ANO9(-1.51),ANXA5(+1.27),AP3S1(+1.57),ARFRP1(-1.42),ARHGAP11A(+1.29),ASPM(+1.26),ATAD5(+1.31),ATF7IP(+1.25),ATG9A(-1.25),ATP13A1(-1.22),ATP13A2(-1.2),ATP1A3(-1.29),AT…
Cancer,Organismal Injury and Abnormalities	Head and neck cancer	1.77e-34			486	315	171	ABCA2(-1.29),ABCA3(-1.45),ABCA7(-1.34),ABCB6(-1.35),ACAA2(+1.39),ACAP2(+1.32),ACP1(+1.36),ACTN4(-1.15),ACTR3(+1.26),ADCY8(-1.39),AFP(+2.24),AGRN(-1.27),AHCTF1(+1.22),AIDA(+1.26),AKAP2(+1.27),AKIRIN1(+1.22),ALG3(-1.29),ANKRD12(+1.32),ANO9(-1.51),ANXA5(+1.27),AP3S1(+1.57),ARFRP1(-1.42),ARHGAP11A(+1.29),ASPM(+1.26),ATAD5(+1.31),ATF7IP(+1.25),ATG9A(-1.25),ATP13A1(-1.22),ATP13A2(-1.2),ATP1A3(-1.29),AT…
Cancer,Organismal Injury and Abnormalities	Head and neck carcinoma	2.59e-34			484	313	171	ABCA2(-1.29),ABCA3(-1.45),ABCA7(-1.34),ABCB6(-1.35),ACAA2(+1.39),ACAP2(+1.32),ACP1(+1.36),ACTN4(-1.15),ACTR3(+1.26),ADCY8(-1.39),AFP(+2.24),AGRN(-1.27),AHCTF1(+1.22),AIDA(+1.26),AKAP2(+1.27),AKIRIN1(+1.22),ALG3(-1.29),ANKRD12(+1.32),ANO9(-1.51),ANXA5(+1.27),AP3S1(+1.57),ARFRP1(-1.42),ARHGAP11A(+1.29),ASPM(+1.26),ATAD5(+1.31),ATF7IP(+1.25),ATG9A(-1.25),ATP13A1(-1.22),ATP13A2(-1.2),ATP1A3(-1.29),AT…
Cancer,Endocrine System Disorders,Organismal Injury and Abnormalities	Nonpituitary endocrine tumor	3.4e-34		0	472	302	170	ABCA2(-1.29),ABCA3(-1.45),ABCA7(-1.34),ABCB6(-1.35),ACAA2(+1.39),ACAP2(+1.32),ACP1(+1.36),ACTN4(-1.15),ACTR3(+1.26),ADCY8(-1.39),AFP(+2.24),AGRN(-1.27),AHCTF1(+1.22),AIDA(+1.26),AKAP2(+1.27),AKIRIN1(+1.22),ALG3(-1.29),ANKRD12(+1.32),ANO9(-1.51),ANXA5(+1.27),AP3S1(+1.57),ARFRP1(-1.42),ARHGAP11A(+1.29),ASPM(+1.26),ATAD5(+1.31),ATF7IP(+1.25),ATG9A(-1.25),ATP13A1(-1.22),ATP13A2(-1.2),ATP1A3(-1.29),AT…
Cancer,Endocrine System Disorders,Organismal Injury and Abnormalities	Endocrine gland tumor	6.39e-34		0.447	473	303	170	ABCA2(-1.29),ABCA3(-1.45),ABCA7(-1.34),ABCB6(-1.35),ACAA2(+1.39),ACAP2(+1.32),ACP1(+1.36),ACTN4(-1.15),ACTR3(+1.26),ADCY8(-1.39),AFP(+2.24),AGRN(-1.27),AHCTF1(+1.22),AIDA(+1.26),AKAP2(+1.27),AKIRIN1(+1.22),ALG3(-1.29),ANKRD12(+1.32),ANO9(-1.51),ANXA5(+1.27),AP3S1(+1.57),ARFRP1(-1.42),ARHGAP11A(+1.29),ASPM(+1.26),ATAD5(+1.31),ATF7IP(+1.25),ATG9A(-1.25),ATP13A1(-1.22),ATP13A2(-1.2),ATP1A3(-1.29),AT…
Cancer,Organismal Injury and Abnormalities	Head and neck tumor	9.14e-34		-1.782	488	317	171	ABCA2(-1.29),ABCA3(-1.45),ABCA7(-1.34),ABCB6(-1.35),ACAA2(+1.39),ACAP2(+1.32),ACP1(+1.36),ACTN4(-1.15),ACTR3(+1.26),ADCY8(-1.39),AFP(+2.24),AGRN(-1.27),AHCTF1(+1.22),AIDA(+1.26),AKAP2(+1.27),AKIRIN1(+1.22),ALG3(-1.29),ANKRD12(+1.32),ANO9(-1.51),ANXA5(+1.27),AP3S1(+1.57),ARFRP1(-1.42),ARHGAP11A(+1.29),ASPM(+1.26),ATAD5(+1.31),ATF7IP(+1.25),ATG9A(-1.25),ATP13A1(-1.22),ATP13A2(-1.2),ATP1A3(-1.29),AT…
Cancer,Organismal Injury and Abnormalities	Cancer of secretory structure	9.89e-31		0	494	320	174	ABCA2(-1.29),ABCA3(-1.45),ABCA7(-1.34),ABCB6(-1.35),ACAA2(+1.39),ACAP2(+1.32),ACP1(+1.36),ACTN4(-1.15),ACTR3(+1.26),ADCY8(-1.39),AFP(+2.24),AGRN(-1.27),AHCTF1(+1.22),AIDA(+1.26),AKAP2(+1.27),AKIRIN1(+1.22),ALG3(-1.29),ANKRD12(+1.32),ANO9(-1.51),ANP32E(+1.25),ANXA5(+1.27),AP3S1(+1.57),API5(+1.28),ARFRP1(-1.42),ARHGAP11A(+1.29),ASPM(+1.26),ATAD5(+1.31),ATF7IP(+1.25),ATG9A(-1.25),ATP13A1(-1.22),ATP1…
Cancer,Organismal Injury and Abnormalities	Cancer	3.38e-24		-1.432	552	364	188	ABCA2(-1.29),ABCA3(-1.45),ABCA7(-1.34),ABCB6(-1.35),ACAA2(+1.39),ACAP2(+1.32),ACP1(+1.36),ACTN4(-1.15),ACTR3(+1.26),ADCY8(-1.39),ADGRB2(-1.27),AFP(+2.24),AGRN(-1.27),AHCTF1(+1.22),AIDA(+1.26),AKAP2(+1.27),AKIRIN1(+1.22),ALG3(-1.29),ANKRD12(+1.32),ANO9(-1.51),ANP32E(+1.25),ANXA5(+1.27),AP3S1(+1.57),API5(+1.28),ARFRP1(-1.42),ARHGAP11A(+1.29),ARPC5(+1.5),ASPM(+1.26),ATAD5(+1.31),ATF7IP(+1.25),ATG9A(…
Cancer,Organismal Injury and Abnormalities	Nonhematologic malignant neoplasm	2.65e-22		-0.533	540	357	183	ABCA2(-1.29),ABCA3(-1.45),ABCA7(-1.34),ABCB6(-1.35),ACAA2(+1.39),ACAP2(+1.32),ACP1(+1.36),ACTN4(-1.15),ACTR3(+1.26),ADCY8(-1.39),AFP(+2.24),AGRN(-1.27),AHCTF1(+1.22),AIDA(+1.26),AKAP2(+1.27),AKIRIN1(+1.22),ALG3(-1.29),ANKRD12(+1.32),ANO9(-1.51),ANP32E(+1.25),ANXA5(+1.27),AP3S1(+1.57),API5(+1.28),ARFRP1(-1.42),ARHGAP11A(+1.29),ARPC5(+1.5),ASPM(+1.26),ATAD5(+1.31),ATF7IP(+1.25),ATG9A(-1.25),ATP13A1…
Cell Death and Survival	Necrosis	3.24e-22	Decreased	-2.343	206	144	62	ABCA3(-1.45),ACP1(+1.36),AFP(+2.24),AGRN(-1.27),ANXA5(+1.27),API5(+1.28),ATP13A2(-1.2),AURKA(+1.26),BNIP2(+1.31),BRCA2(+1.32),BSG(-1.22),BTG3(+1.49),BUB1(+1.26),C1orf159(-1.46),CASP3(+1.31),CBR1(+1.29),CBS/CBSL(-1.14),CBX3(+1.47),CCNB1(+1.29),CCT3(+1.26),CCT4(+1.35),CCT6A(+1.21),CCT8(+1.27),CD2AP(+1.36),CD81(-1.21),CDH1(-1.17),CDH3(-1.19),CDK1(+1.33),CDK7(+1.36),CELSR1(-1.21),CENPE(+1.36),CENPF(+…
Cancer,Organismal Injury and Abnormalities	Non-melanoma solid tumor	3.68e-22		-0.35	538	354	184	ABCA2(-1.29),ABCA3(-1.45),ABCA7(-1.34),ABCB6(-1.35),ACAA2(+1.39),ACAP2(+1.32),ACP1(+1.36),ACTN4(-1.15),ACTR3(+1.26),ADCY8(-1.39),AFP(+2.24),AGRN(-1.27),AHCTF1(+1.22),AIDA(+1.26),AKAP2(+1.27),AKIRIN1(+1.22),ALG3(-1.29),ANKRD12(+1.32),ANO9(-1.51),ANP32E(+1.25),ANXA5(+1.27),AP3S1(+1.57),API5(+1.28),ARFRP1(-1.42),ARHGAP11A(+1.29),ARPC5(+1.5),ASPM(+1.26),ATAD5(+1.31),ATF7IP(+1.25),ATG9A(-1.25),ATP13A1…
Cancer,Organismal Injury and Abnormalities	Non-hematological solid tumor	3.78e-22		-0.48	541	358	183	ABCA2(-1.29),ABCA3(-1.45),ABCA7(-1.34),ABCB6(-1.35),ACAA2(+1.39),ACAP2(+1.32),ACP1(+1.36),ACTN4(-1.15),ACTR3(+1.26),ADCY8(-1.39),AFP(+2.24),AGRN(-1.27),AHCTF1(+1.22),AIDA(+1.26),AKAP2(+1.27),AKIRIN1(+1.22),ALG3(-1.29),ANKRD12(+1.32),ANO9(-1.51),ANP32E(+1.25),ANXA5(+1.27),AP3S1(+1.57),API5(+1.28),ARFRP1(-1.42),ARHGAP11A(+1.29),ARPC5(+1.5),ASPM(+1.26),ATAD5(+1.31),ATF7IP(+1.25),ATG9A(-1.25),ATP13A1…
Cancer,Organismal Injury and Abnormalities	Malignant solid tumor	4.58e-22		0.23	547	361	186	ABCA2(-1.29),ABCA3(-1.45),ABCA7(-1.34),ABCB6(-1.35),ACAA2(+1.39),ACAP2(+1.32),ACP1(+1.36),ACTN4(-1.15),ACTR3(+1.26),ADCY8(-1.39),AFP(+2.24),AGRN(-1.27),AHCTF1(+1.22),AIDA(+1.26),AKAP2(+1.27),AKIRIN1(+1.22),ALG3(-1.29),ANKRD12(+1.32),ANO9(-1.51),ANP32E(+1.25),ANXA5(+1.27),AP3S1(+1.57),API5(+1.28),ARFRP1(-1.42),ARHGAP11A(+1.29),ARPC5(+1.5),ASPM(+1.26),ATAD5(+1.31),ATF7IP(+1.25),ATG9A(-1.25),ATP13A1…
Cancer,Organismal Injury and Abnormalities	Epithelial neoplasm	2.08e-21		-0.299	534	351	183	ABCA2(-1.29),ABCA3(-1.45),ABCA7(-1.34),ABCB6(-1.35),ACAA2(+1.39),ACAP2(+1.32),ACP1(+1.36),ACTN4(-1.15),ACTR3(+1.26),ADCY8(-1.39),AFP(+2.24),AGRN(-1.27),AHCTF1(+1.22),AIDA(+1.26),AKAP2(+1.27),AKIRIN1(+1.22),ALG3(-1.29),ANKRD12(+1.32),ANO9(-1.51),ANP32E(+1.25),ANXA5(+1.27),AP3S1(+1.57),API5(+1.28),ARFRP1(-1.42),ARHGAP11A(+1.29),ARPC5(+1.5),ASPM(+1.26),ATAD5(+1.31),ATF7IP(+1.25),ATG9A(-1.25),ATP13A1…
Cancer,Organismal Injury and Abnormalities	Solid tumor	2.62e-21		-0.161	548	362	186	ABCA2(-1.29),ABCA3(-1.45),ABCA7(-1.34),ABCB6(-1.35),ACAA2(+1.39),ACAP2(+1.32),ACP1(+1.36),ACTN4(-1.15),ACTR3(+1.26),ADCY8(-1.39),AFP(+2.24),AGRN(-1.27),AHCTF1(+1.22),AIDA(+1.26),AKAP2(+1.27),AKIRIN1(+1.22),ALG3(-1.29),ANKRD12(+1.32),ANO9(-1.51),ANP32E(+1.25),ANXA5(+1.27),AP3S1(+1.57),API5(+1.28),ARFRP1(-1.42),ARHGAP11A(+1.29),ARPC5(+1.5),ASPM(+1.26),ATAD5(+1.31),ATF7IP(+1.25),ATG9A(-1.25),ATP13A1…
Cancer,Organismal Injury and Abnormalities	Carcinoma	3.24e-21		-0.486	533	350	183	ABCA2(-1.29),ABCA3(-1.45),ABCA7(-1.34),ABCB6(-1.35),ACAA2(+1.39),ACAP2(+1.32),ACP1(+1.36),ACTN4(-1.15),ACTR3(+1.26),ADCY8(-1.39),AFP(+2.24),AGRN(-1.27),AHCTF1(+1.22),AIDA(+1.26),AKAP2(+1.27),AKIRIN1(+1.22),ALG3(-1.29),ANKRD12(+1.32),ANO9(-1.51),ANP32E(+1.25),ANXA5(+1.27),AP3S1(+1.57),API5(+1.28),ARFRP1(-1.42),ARHGAP11A(+1.29),ARPC5(+1.5),ASPM(+1.26),ATAD5(+1.31),ATF7IP(+1.25),ATG9A(-1.25),ATP13A1…
Cancer,Organismal Injury and Abnormalities	Tumorigenesis of tissue	3.32e-21		-0.082	535	351	184	ABCA2(-1.29),ABCA3(-1.45),ABCA7(-1.34),ABCB6(-1.35),ACAA2(+1.39),ACAP2(+1.32),ACP1(+1.36),ACTN4(-1.15),ACTR3(+1.26),ADCY8(-1.39),AFP(+2.24),AGRN(-1.27),AHCTF1(+1.22),AIDA(+1.26),AKAP2(+1.27),AKIRIN1(+1.22),ALG3(-1.29),ANKRD12(+1.32),ANO9(-1.51),ANP32E(+1.25),ANXA5(+1.27),AP3S1(+1.57),API5(+1.28),ARFRP1(-1.42),ARHGAP11A(+1.29),ARPC5(+1.5),ASPM(+1.26),ATAD5(+1.31),ATF7IP(+1.25),ATG9A(-1.25),ATP13A1…
Cancer,Organismal Injury and Abnormalities	Anogenital cancer	1.01e-20		-0.916	375	238	137	ABCA2(-1.29),ABCA3(-1.45),ACTN4(-1.15),ACTR3(+1.26),ADCY8(-1.39),AFP(+2.24),AHCTF1(+1.22),AIDA(+1.26),AKAP2(+1.27),ANKRD12(+1.32),ANO9(-1.51),ANP32E(+1.25),ANXA5(+1.27),API5(+1.28),ARHGAP11A(+1.29),ASPM(+1.26),ATAD5(+1.31),ATF7IP(+1.25),ATG9A(-1.25),ATP13A1(-1.22),ATP13A2(-1.2),ATP1A3(-1.29),ATP2A3(-1.24),ATP5F1C(+1.31),ATP6AP1(-1.29),AURKA(+1.26),BCAM(-1.27),BNIP2(+1.31),BRCA2(+1.32),BSG(-1.22),…
Cancer,Organismal Injury and Abnormalities	Extracranial solid tumor	2.6e-20		-0.283	544	359	185	ABCA2(-1.29),ABCA3(-1.45),ABCA7(-1.34),ABCB6(-1.35),ACAA2(+1.39),ACAP2(+1.32),ACP1(+1.36),ACTN4(-1.15),ACTR3(+1.26),ADCY8(-1.39),AFP(+2.24),AGRN(-1.27),AHCTF1(+1.22),AIDA(+1.26),AKAP2(+1.27),AKIRIN1(+1.22),ALG3(-1.29),ANKRD12(+1.32),ANO9(-1.51),ANP32E(+1.25),ANXA5(+1.27),AP3S1(+1.57),API5(+1.28),ARFRP1(-1.42),ARHGAP11A(+1.29),ARPC5(+1.5),ASPM(+1.26),ATAD5(+1.31),ATF7IP(+1.25),ATG9A(-1.25),ATP13A1…
Cancer,Organismal Injury and Abnormalities	Malignant genitourinary solid tumor	4.06e-20		-0.715	394	254	140	ABCA2(-1.29),ABCA3(-1.45),ACTN4(-1.15),ACTR3(+1.26),ADCY8(-1.39),AFP(+2.24),AHCTF1(+1.22),AIDA(+1.26),AKAP2(+1.27),ANKRD12(+1.32),ANO9(-1.51),ANP32E(+1.25),ANXA5(+1.27),AP3S1(+1.57),API5(+1.28),ARHGAP11A(+1.29),ASPM(+1.26),ATAD5(+1.31),ATF7IP(+1.25),ATG9A(-1.25),ATP13A1(-1.22),ATP13A2(-1.2),ATP1A3(-1.29),ATP2A3(-1.24),ATP5F1C(+1.31),ATP6AP1(-1.29),AURKA(+1.26),BCAM(-1.27),BNIP2(+1.31),BRCA2(+1.32…
Cancer,Organismal Injury and Abnormalities	Genitourinary tumor	5.8e-20		-1.816	399	259	140	ABCA2(-1.29),ABCA3(-1.45),ACTN4(-1.15),ACTR3(+1.26),ADCY8(-1.39),AFP(+2.24),AHCTF1(+1.22),AIDA(+1.26),AKAP2(+1.27),ANKRD12(+1.32),ANO9(-1.51),ANP32E(+1.25),ANXA5(+1.27),AP3S1(+1.57),API5(+1.28),ARHGAP11A(+1.29),ASPM(+1.26),ATAD5(+1.31),ATF7IP(+1.25),ATG9A(-1.25),ATP13A1(-1.22),ATP13A2(-1.2),ATP1A3(-1.29),ATP2A3(-1.24),ATP5F1C(+1.31),ATP6AP1(-1.29),AURKA(+1.26),BCAM(-1.27),BNIP2(+1.31),BRCA2(+1.32…
Cell Death and Survival	Apoptosis	6.6e-19		-1	196	136	60	ACTN4(-1.15),AFP(+2.24),AGRN(-1.27),AHCTF1(+1.22),ANXA5(+1.27),API5(+1.28),ATAD5(+1.31),AURKA(+1.26),BNIP2(+1.31),BRCA2(+1.32),BSG(-1.22),BTF3(+1.44),BUB1(+1.26),C1QBP(+1.25),CASP3(+1.31),CBS/CBSL(-1.14),CBX3(+1.47),CCDC88A(+1.22),CCNB1(+1.29),CCT4(+1.35),CD2AP(+1.36),CDH1(-1.17),CDH3(-1.19),CDK1(+1.33),CENPE(+1.36),CENPF(+1.24),CHEK1(+1.23),CIRBP(-1.18),CKS1B(+1.33),CLIC4(+1.18),CLTC(+1.2),COL18…
Cancer,Organismal Injury and Abnormalities,Reproductive System Disease	Breast or gynecological cancer	1.88e-18		-0.523	307	198	109	ABCA2(-1.29),ABCA3(-1.45),ACTN4(-1.15),ACTR3(+1.26),AHCTF1(+1.22),AIDA(+1.26),AKAP2(+1.27),ANKRD12(+1.32),ANP32E(+1.25),ANXA5(+1.27),ARHGAP11A(+1.29),ASPM(+1.26),ATAD5(+1.31),ATF7IP(+1.25),ATP13A1(-1.22),ATP2A3(-1.24),ATP5F1C(+1.31),ATP6AP1(-1.29),AURKA(+1.26),BCAM(-1.27),BRCA2(+1.32),BSG(-1.22),BTF3(+1.44),BUB1(+1.26),C1QBP(+1.25),CACNA1B(-1.24),CALM1 (includes others)(+1.3),CAND1(+1.18),CAPZA2(…
Cancer,Organismal Injury and Abnormalities,Reproductive System Disease	Genital tumor	2.77e-18		-1.604	343	222	121	ABCA3(-1.45),ACTN4(-1.15),ACTR3(+1.26),ADCY8(-1.39),AFP(+2.24),AHCTF1(+1.22),AKAP2(+1.27),ANKRD12(+1.32),ANO9(-1.51),ANP32E(+1.25),ANXA5(+1.27),API5(+1.28),ARHGAP11A(+1.29),ASPM(+1.26),ATAD5(+1.31),ATF7IP(+1.25),ATG9A(-1.25),ATP13A1(-1.22),ATP13A2(-1.2),ATP1A3(-1.29),ATP2A3(-1.24),ATP6AP1(-1.29),AURKA(+1.26),BNIP2(+1.31),BRCA2(+1.32),BSG(-1.22),BTG3(+1.49),BUB1(+1.26),BZW1(+1.2),CACNA1B(-1.24),CA…
Cancer,Organismal Injury and Abnormalities	Genitourinary adenocarcinoma	4.82e-18		-0.355	324	208	116	ABCA3(-1.45),ACTN4(-1.15),ADCY8(-1.39),AFP(+2.24),AHCTF1(+1.22),AIDA(+1.26),AKAP2(+1.27),ANKRD12(+1.32),ANO9(-1.51),ANP32E(+1.25),ANXA5(+1.27),API5(+1.28),ARHGAP11A(+1.29),ASPM(+1.26),ATAD5(+1.31),ATF7IP(+1.25),ATG9A(-1.25),ATP13A1(-1.22),ATP13A2(-1.2),ATP1A3(-1.29),ATP2A3(-1.24),AURKA(+1.26),BNIP2(+1.31),BRCA2(+1.32),BSG(-1.22),BTG3(+1.49),BUB1(+1.26),BZW1(+1.2),CACNA1B(-1.24),CALM1 (includes ot…
Cancer,Organismal Injury and Abnormalities,Reproductive System Disease	Genital tract cancer	8.54e-18		-1.067	337	216	121	ABCA3(-1.45),ACTN4(-1.15),ACTR3(+1.26),ADCY8(-1.39),AFP(+2.24),AHCTF1(+1.22),AKAP2(+1.27),ANKRD12(+1.32),ANO9(-1.51),ANP32E(+1.25),ANXA5(+1.27),API5(+1.28),ARHGAP11A(+1.29),ASPM(+1.26),ATAD5(+1.31),ATF7IP(+1.25),ATG9A(-1.25),ATP13A1(-1.22),ATP13A2(-1.2),ATP1A3(-1.29),ATP2A3(-1.24),ATP6AP1(-1.29),AURKA(+1.26),BNIP2(+1.31),BRCA2(+1.32),BSG(-1.22),BTG3(+1.49),BUB1(+1.26),BZW1(+1.2),CACNA1B(-1.24),CA…
Cancer,Organismal Injury and Abnormalities	Pelvic tumor	4.13e-17		-1.287	356	232	124	ABCA2(-1.29),ABCA3(-1.45),ACTN4(-1.15),ACTR3(+1.26),ADCY8(-1.39),AFP(+2.24),AHCTF1(+1.22),AKAP2(+1.27),ANKRD12(+1.32),ANO9(-1.51),ANP32E(+1.25),ANXA5(+1.27),AP3S1(+1.57),API5(+1.28),ARHGAP11A(+1.29),ASPM(+1.26),ATAD5(+1.31),ATF7IP(+1.25),ATG9A(-1.25),ATP13A1(-1.22),ATP13A2(-1.2),ATP1A3(-1.29),ATP2A3(-1.24),ATP6AP1(-1.29),AURKA(+1.26),BNIP2(+1.31),BRCA2(+1.32),BSG(-1.22),BTG3(+1.49),BUB1(+1.26),BZ…
Organismal Survival	Organismal death	1.3e-16		-1.488	178	104	74	ABCA2(-1.29),ABCA3(-1.45),ABCB6(-1.35),ACTN4(-1.15),AGRN(-1.27),AHCTF1(+1.22),ARFRP1(-1.42),ATG9A(-1.25),ATP1A3(-1.29),ATP6AP1(-1.29),AURKA(+1.26),BRCA2(+1.32),BSG(-1.22),BTG3(+1.49),BUB1(+1.26),C1QBP(+1.25),CAPZA2(+1.56),CASP3(+1.31),CBS/CBSL(-1.14),CD2AP(+1.36),CDH1(-1.17),CDH3(-1.19),CDK1(+1.33),CELSR1(-1.21),CELSR3(-1.26),CENPE(+1.36),CFL2(+1.63),CHEK1(+1.23),CKS1B(+1.33),CLIC4(+1.18),CNN3(+1…
Cancer,Organismal Injury and Abnormalities	Pelvic cancer	1.4e-16			350	226	124	ABCA2(-1.29),ABCA3(-1.45),ACTN4(-1.15),ACTR3(+1.26),ADCY8(-1.39),AFP(+2.24),AHCTF1(+1.22),AKAP2(+1.27),ANKRD12(+1.32),ANO9(-1.51),ANP32E(+1.25),ANXA5(+1.27),AP3S1(+1.57),API5(+1.28),ARHGAP11A(+1.29),ASPM(+1.26),ATAD5(+1.31),ATF7IP(+1.25),ATG9A(-1.25),ATP13A1(-1.22),ATP13A2(-1.2),ATP1A3(-1.29),ATP2A3(-1.24),ATP6AP1(-1.29),AURKA(+1.26),BNIP2(+1.31),BRCA2(+1.32),BSG(-1.22),BTG3(+1.49),BUB1(+1.26),BZ…
Cancer,Organismal Injury and Abnormalities	Adenocarcinoma	1.59e-16		-1.375	475	300	175	ABCA2(-1.29),ABCA3(-1.45),ABCA7(-1.34),ABCB6(-1.35),ACAA2(+1.39),ACAP2(+1.32),ACTN4(-1.15),ACTR3(+1.26),ADCY8(-1.39),AFP(+2.24),AGRN(-1.27),AHCTF1(+1.22),AIDA(+1.26),AKAP2(+1.27),ALG3(-1.29),ANKRD12(+1.32),ANO9(-1.51),ANP32E(+1.25),ANXA5(+1.27),AP3S1(+1.57),API5(+1.28),ARFRP1(-1.42),ARHGAP11A(+1.29),ASPM(+1.26),ATAD5(+1.31),ATF7IP(+1.25),ATG9A(-1.25),ATP13A1(-1.22),ATP13A2(-1.2),ATP1A3(-1.29),ATP…
Cancer,Organismal Injury and Abnormalities	Abdominal adenocarcinoma	1.69e-16		-0.726	467	296	171	ABCA2(-1.29),ABCA3(-1.45),ABCA7(-1.34),ABCB6(-1.35),ACAA2(+1.39),ACAP2(+1.32),ACTN4(-1.15),ACTR3(+1.26),ADCY8(-1.39),AFP(+2.24),AGRN(-1.27),AHCTF1(+1.22),AIDA(+1.26),AKAP2(+1.27),ALG3(-1.29),ANKRD12(+1.32),ANO9(-1.51),ANP32E(+1.25),ANXA5(+1.27),AP3S1(+1.57),API5(+1.28),ARHGAP11A(+1.29),ASPM(+1.26),ATAD5(+1.31),ATF7IP(+1.25),ATG9A(-1.25),ATP13A1(-1.22),ATP13A2(-1.2),ATP1A3(-1.29),ATP2A3(-1.24),ATP…
Cancer,Organismal Injury and Abnormalities	Incidence of tumor	1.84e-16		-1.594	396	254	142	ABCA2(-1.29),ABCA3(-1.45),ABCB6(-1.35),ACAP2(+1.32),ACTN4(-1.15),ACTR3(+1.26),ADCY8(-1.39),AGRN(-1.27),AHCTF1(+1.22),AIDA(+1.26),AKAP2(+1.27),ANKRD12(+1.32),ANO9(-1.51),ANP32E(+1.25),ANXA5(+1.27),AP3S1(+1.57),API5(+1.28),ARFRP1(-1.42),ARHGAP11A(+1.29),ASPM(+1.26),ATAD5(+1.31),ATF7IP(+1.25),ATG9A(-1.25),ATP13A1(-1.22),ATP2A3(-1.24),ATP6AP1(-1.29),ATP6V1E1(+1.5),AURKA(+1.26),BCAM(-1.27),BRCA2(+1.32…
Cancer,Organismal Injury and Abnormalities	Frequency of tumor	9.25e-16		-1.571	385	246	139	ABCA2(-1.29),ABCA3(-1.45),ABCB6(-1.35),ACAP2(+1.32),ACTN4(-1.15),ADCY8(-1.39),AGRN(-1.27),AHCTF1(+1.22),AIDA(+1.26),AKAP2(+1.27),ANKRD12(+1.32),ANO9(-1.51),ANP32E(+1.25),ANXA5(+1.27),AP3S1(+1.57),API5(+1.28),ARFRP1(-1.42),ARHGAP11A(+1.29),ASPM(+1.26),ATAD5(+1.31),ATF7IP(+1.25),ATG9A(-1.25),ATP13A1(-1.22),ATP2A3(-1.24),ATP6AP1(-1.29),ATP6V1E1(+1.5),AURKA(+1.26),BCAM(-1.27),BRCA2(+1.32),BSG(-1.22),…
Cancer,Organismal Injury and Abnormalities,Reproductive System Disease	Uterine tumor	1.02e-15			212	151	61	ABCA3(-1.45),ACTN4(-1.15),ACTR3(+1.26),AHCTF1(+1.22),ANKRD12(+1.32),ANP32E(+1.25),ANXA5(+1.27),ARHGAP11A(+1.29),ASPM(+1.26),ATAD5(+1.31),ATF7IP(+1.25),ATP13A1(-1.22),ATP2A3(-1.24),AURKA(+1.26),BRCA2(+1.32),BSG(-1.22),BUB1(+1.26),CACNA1B(-1.24),CALM1 (includes others)(+1.3),CAND1(+1.18),CBS/CBSL(-1.14),CCNB1(+1.29),CD2AP(+1.36),CDH1(-1.17),CDH3(-1.19),CEBPZ(+1.25),CELSR3(-1.26),CENPE(+1.36),CENPF(…
Cancer,Organismal Injury and Abnormalities	Abdominal neoplasm	1.36e-15		0.589	504	325	179	ABCA2(-1.29),ABCA3(-1.45),ABCA7(-1.34),ABCB6(-1.35),ACAA2(+1.39),ACAP2(+1.32),ACP1(+1.36),ACTN4(-1.15),ACTR3(+1.26),ADCY8(-1.39),AFP(+2.24),AGRN(-1.27),AHCTF1(+1.22),AIDA(+1.26),AKAP2(+1.27),ALG3(-1.29),ANKRD12(+1.32),ANO9(-1.51),ANP32E(+1.25),ANXA5(+1.27),AP3S1(+1.57),API5(+1.28),ARHGAP11A(+1.29),ARPC5(+1.5),ASPM(+1.26),ATAD5(+1.31),ATF7IP(+1.25),ATG9A(-1.25),ATP13A1(-1.22),ATP13A2(-1.2),ATP1A3(…
Cancer,Organismal Injury and Abnormalities	Tumorigenesis of epithelial neoplasm	1.46e-15		-1.294	380	242	138	ABCA2(-1.29),ABCA3(-1.45),ABCB6(-1.35),ACAP2(+1.32),ACTN4(-1.15),ADCY8(-1.39),AGRN(-1.27),AHCTF1(+1.22),AIDA(+1.26),AKAP2(+1.27),ANKRD12(+1.32),ANO9(-1.51),ANP32E(+1.25),ANXA5(+1.27),AP3S1(+1.57),API5(+1.28),ARFRP1(-1.42),ARHGAP11A(+1.29),ASPM(+1.26),ATAD5(+1.31),ATF7IP(+1.25),ATG9A(-1.25),ATP13A1(-1.22),ATP2A3(-1.24),ATP6AP1(-1.29),ATP6V1E1(+1.5),AURKA(+1.26),BCAM(-1.27),BRCA2(+1.32),BSG(-1.22),…
Cancer,Organismal Injury and Abnormalities	Genitourinary carcinoma	1.56e-15		-0.355	344	221	123	ABCA2(-1.29),ABCA3(-1.45),ACTN4(-1.15),ADCY8(-1.39),AFP(+2.24),AHCTF1(+1.22),AIDA(+1.26),AKAP2(+1.27),ANKRD12(+1.32),ANO9(-1.51),ANP32E(+1.25),ANXA5(+1.27),AP3S1(+1.57),API5(+1.28),ARHGAP11A(+1.29),ASPM(+1.26),ATAD5(+1.31),ATF7IP(+1.25),ATG9A(-1.25),ATP13A1(-1.22),ATP13A2(-1.2),ATP1A3(-1.29),ATP2A3(-1.24),AURKA(+1.26),BNIP2(+1.31),BRCA2(+1.32),BSG(-1.22),BTG3(+1.49),BUB1(+1.26),BZW1(+1.2),CACNA1B…
Cancer,Organismal Injury and Abnormalities,Reproductive System Disease	Female genital neoplasm	1.65e-15		-0.625	256	175	81	ABCA3(-1.45),ACTN4(-1.15),ACTR3(+1.26),AHCTF1(+1.22),AKAP2(+1.27),ANKRD12(+1.32),ANP32E(+1.25),ANXA5(+1.27),ARHGAP11A(+1.29),ASPM(+1.26),ATAD5(+1.31),ATF7IP(+1.25),ATP13A1(-1.22),ATP2A3(-1.24),ATP6AP1(-1.29),AURKA(+1.26),BRCA2(+1.32),BSG(-1.22),BUB1(+1.26),CACNA1B(-1.24),CALM1 (includes others)(+1.3),CAND1(+1.18),CBS/CBSL(-1.14),CCDC88A(+1.22),CCNB1(+1.29),CCT6A(+1.21),CD2AP(+1.36),CDH1(-1.17),CD…
Cancer,Organismal Injury and Abnormalities	Development of malignant tumor	2.29e-15		-1.165	379	242	137	ABCA2(-1.29),ABCA3(-1.45),ABCB6(-1.35),ACAP2(+1.32),ACTN4(-1.15),ADCY8(-1.39),AGRN(-1.27),AHCTF1(+1.22),AIDA(+1.26),AKAP2(+1.27),ANKRD12(+1.32),ANO9(-1.51),ANP32E(+1.25),ANXA5(+1.27),AP3S1(+1.57),API5(+1.28),ARFRP1(-1.42),ARHGAP11A(+1.29),ASPM(+1.26),ATAD5(+1.31),ATF7IP(+1.25),ATG9A(-1.25),ATP13A1(-1.22),ATP2A3(-1.24),ATP6AP1(-1.29),ATP6V1E1(+1.5),AURKA(+1.26),BCAM(-1.27),BRCA2(+1.32),BSG(-1.22),…
Cancer,Organismal Injury and Abnormalities,Reproductive System Disease	Tumorigenesis of reproductive tract	2.56e-15		-0.625	255	175	80	ABCA3(-1.45),ACTN4(-1.15),ACTR3(+1.26),AHCTF1(+1.22),AKAP2(+1.27),ANKRD12(+1.32),ANP32E(+1.25),ANXA5(+1.27),ARHGAP11A(+1.29),ASPM(+1.26),ATAD5(+1.31),ATF7IP(+1.25),ATP13A1(-1.22),ATP2A3(-1.24),AURKA(+1.26),BRCA2(+1.32),BSG(-1.22),BUB1(+1.26),CACNA1B(-1.24),CALM1 (includes others)(+1.3),CAND1(+1.18),CBS/CBSL(-1.14),CCDC88A(+1.22),CCNB1(+1.29),CCT6A(+1.21),CD2AP(+1.36),CDH1(-1.17),CDH3(-1.19),CDK1(…
Cancer,Organismal Injury and Abnormalities	Breast or colorectal cancer	2.84e-15		-0.31	324	200	124	ABCA2(-1.29),ABCA3(-1.45),ABCB6(-1.35),ACAP2(+1.32),ADCY8(-1.39),AGRN(-1.27),AIDA(+1.26),AKAP2(+1.27),ANKRD12(+1.32),ANO9(-1.51),ANXA5(+1.27),AP3S1(+1.57),API5(+1.28),ARHGAP11A(+1.29),ATAD5(+1.31),ATF7IP(+1.25),ATG9A(-1.25),ATP13A1(-1.22),ATP2A3(-1.24),ATP5F1C(+1.31),ATP6AP1(-1.29),ATP6V1E1(+1.5),AURKA(+1.26),BCAM(-1.27),BRCA2(+1.32),BSG(-1.22),BTF3(+1.44),BUB1(+1.26),BZW1(+1.2),C1QBP(+1.25),C21o…
Cell Death and Survival	Cell death of tumor cell lines	2.92e-15	Decreased	-2.008	130	95	35	ABCA3(-1.45),AFP(+2.24),ANXA5(+1.27),API5(+1.28),ATP13A2(-1.2),AURKA(+1.26),BNIP2(+1.31),BRCA2(+1.32),BSG(-1.22),BTG3(+1.49),BUB1(+1.26),CASP3(+1.31),CBR1(+1.29),CBX3(+1.47),CCNB1(+1.29),CCT3(+1.26),CCT4(+1.35),CCT6A(+1.21),CCT8(+1.27),CDH1(-1.17),CDK1(+1.33),CDK7(+1.36),CELSR1(-1.21),CENPE(+1.36),CENPF(+1.24),CHEK1(+1.23),CKS1B(+1.33),CLTC(+1.2),COL18A1(-1.25),COL1A1(-1.32),COL4A2(-1.22),COMMD3-…
Cancer,Organismal Injury and Abnormalities	Development of carcinoma	3.32e-15		-1.266	375	239	136	ABCA2(-1.29),ABCA3(-1.45),ABCB6(-1.35),ACAP2(+1.32),ACTN4(-1.15),ADCY8(-1.39),AGRN(-1.27),AHCTF1(+1.22),AIDA(+1.26),AKAP2(+1.27),ANKRD12(+1.32),ANO9(-1.51),ANP32E(+1.25),ANXA5(+1.27),AP3S1(+1.57),API5(+1.28),ARFRP1(-1.42),ARHGAP11A(+1.29),ASPM(+1.26),ATAD5(+1.31),ATF7IP(+1.25),ATG9A(-1.25),ATP13A1(-1.22),ATP2A3(-1.24),ATP6AP1(-1.29),ATP6V1E1(+1.5),AURKA(+1.26),BCAM(-1.27),BRCA2(+1.32),BSG(-1.22),…
Cancer,Organismal Injury and Abnormalities,Reproductive System Disease	Prostatic carcinoma	3.58e-15			200	117	83	ADCY8(-1.39),AFP(+2.24),AHCTF1(+1.22),AKAP2(+1.27),ANKRD12(+1.32),ANO9(-1.51),API5(+1.28),ARHGAP11A(+1.29),ASPM(+1.26),ATAD5(+1.31),ATF7IP(+1.25),ATG9A(-1.25),ATP13A1(-1.22),ATP13A2(-1.2),ATP1A3(-1.29),BNIP2(+1.31),BRCA2(+1.32),BZW1(+1.2),CACNA1B(-1.24),CBS/CBSL(-1.14),CBX3(+1.47),CCDC88A(+1.22),CCNB1(+1.29),CD2AP(+1.36),CDC5L(+1.37),CDH1(-1.17),CELSR1(-1.21),CELSR2(-1.35),CELSR3(-1.26),CENPF(+1.…
Cell Cycle	Cell cycle progression	3.59e-15		0.523	96	78	18	ARPC5(+1.5),AURKA(+1.26),BRCA2(+1.32),BTG3(+1.49),BUB1(+1.26),C1QBP(+1.25),CASP3(+1.31),CCNB1(+1.29),CCT4(+1.35),CDC5L(+1.37),CDH1(-1.17),CDK1(+1.33),CDK7(+1.36),CENPE(+1.36),CENPF(+1.24),CENPH(+1.28),CHEK1(+1.23),CIRBP(-1.18),CKS1B(+1.33),CLTC(+1.2),COL1A1(-1.32),COMMD3-BMI1(+2.38),CUL2(+1.31),DDIT4(-1.6),DDX11(-1.18),DLGAP5(+1.39),DOT1L(-1.2),EIF3E(+1.27),EIF4G2(+1.18),ERBB2(-1.2),FASN(-1.28),F…
Cancer,Organismal Injury and Abnormalities	Abdominal carcinoma	5.44e-15		0.284	485	310	175	ABCA2(-1.29),ABCA3(-1.45),ABCA7(-1.34),ABCB6(-1.35),ACAA2(+1.39),ACAP2(+1.32),ACP1(+1.36),ACTN4(-1.15),ACTR3(+1.26),ADCY8(-1.39),AFP(+2.24),AGRN(-1.27),AHCTF1(+1.22),AIDA(+1.26),AKAP2(+1.27),ALG3(-1.29),ANKRD12(+1.32),ANO9(-1.51),ANP32E(+1.25),ANXA5(+1.27),AP3S1(+1.57),API5(+1.28),ARHGAP11A(+1.29),ARPC5(+1.5),ASPM(+1.26),ATAD5(+1.31),ATF7IP(+1.25),ATG9A(-1.25),ATP13A1(-1.22),ATP13A2(-1.2),ATP1A3(…
Cancer,Organismal Injury and Abnormalities,Reproductive System Disease	Prostatic adenocarcinoma	5.74e-15			193	112	81	ADCY8(-1.39),AFP(+2.24),AHCTF1(+1.22),AKAP2(+1.27),ANKRD12(+1.32),ANO9(-1.51),API5(+1.28),ASPM(+1.26),ATAD5(+1.31),ATF7IP(+1.25),ATG9A(-1.25),ATP13A1(-1.22),ATP13A2(-1.2),ATP1A3(-1.29),BNIP2(+1.31),BRCA2(+1.32),BZW1(+1.2),CACNA1B(-1.24),CBS/CBSL(-1.14),CBX3(+1.47),CCDC88A(+1.22),CCNB1(+1.29),CD2AP(+1.36),CDC5L(+1.37),CDH1(-1.17),CELSR1(-1.21),CELSR2(-1.35),CELSR3(-1.26),CENPF(+1.24),CENPH(+1.28),…
Cancer,Gastrointestinal Disease,Hepatic System Disease,Organismal Injury and Abnormalities	Liver tumor	6.47e-15		0.943	287	178	109	ABCA2(-1.29),ABCA3(-1.45),ABCA7(-1.34),ABCB6(-1.35),ACAA2(+1.39),ACP1(+1.36),ACTN4(-1.15),ACTR3(+1.26),ADCY8(-1.39),AFP(+2.24),AGRN(-1.27),AHCTF1(+1.22),AIDA(+1.26),ALG3(-1.29),ANKRD12(+1.32),ANO9(-1.51),ANP32E(+1.25),ANXA5(+1.27),API5(+1.28),ARPC5(+1.5),ASPM(+1.26),ATAD5(+1.31),ATG9A(-1.25),ATP13A1(-1.22),ATP13A2(-1.2),ATP1A3(-1.29),ATP2A3(-1.24),ATP6V1E1(+1.5),AURKA(+1.26),BBX(+1.28),BNIP2(+1.3…
Cell Death and Survival	Cell survival	1.11e-14	Increased	2.569	122	84	38	ABCA3(-1.45),ABCB6(-1.35),ACTN4(-1.15),AGRN(-1.27),ANXA5(+1.27),ATP13A2(-1.2),ATP5MD(+1.34),AURKA(+1.26),BNIP2(+1.31),BRCA2(+1.32),CASP3(+1.31),CBR1(+1.29),CCNB1(+1.29),CD2AP(+1.36),CD81(-1.21),CDH1(-1.17),CDH3(-1.19),CDK1(+1.33),CDK7(+1.36),CHEK1(+1.23),CKS1B(+1.33),COL18A1(-1.25),COL1A1(-1.32),COMMD3-BMI1(+2.38),CTSD(-1.2),DCUN1D5(+1.28),DDR1(-1.2),DHCR24(-1.36),DIS3(+1.31),DNM1L(+1.3),DOT1L(-1…
Cancer,Organismal Injury and Abnormalities,Reproductive System Disease	Development of genital tumor	1.2e-14		-1.4	246	169	77	ABCA3(-1.45),ACTN4(-1.15),ACTR3(+1.26),AHCTF1(+1.22),AKAP2(+1.27),ANKRD12(+1.32),ANP32E(+1.25),ANXA5(+1.27),ARHGAP11A(+1.29),ASPM(+1.26),ATAD5(+1.31),ATF7IP(+1.25),ATP13A1(-1.22),ATP2A3(-1.24),AURKA(+1.26),BRCA2(+1.32),BSG(-1.22),BUB1(+1.26),CACNA1B(-1.24),CALM1 (includes others)(+1.3),CAND1(+1.18),CBS/CBSL(-1.14),CCDC88A(+1.22),CCNB1(+1.29),CCT6A(+1.21),CD2AP(+1.36),CDH1(-1.17),CDH3(-1.19),CEBPZ…
Cancer,Gastrointestinal Disease,Organismal Injury and Abnormalities	Digestive organ tumor	2e-14		0.88	481	308	173	ABCA2(-1.29),ABCA3(-1.45),ABCA7(-1.34),ABCB6(-1.35),ACAA2(+1.39),ACAP2(+1.32),ACP1(+1.36),ACTN4(-1.15),ACTR3(+1.26),ADCY8(-1.39),AFP(+2.24),AGRN(-1.27),AHCTF1(+1.22),AIDA(+1.26),AKAP2(+1.27),ALG3(-1.29),ANKRD12(+1.32),ANO9(-1.51),ANP32E(+1.25),ANXA5(+1.27),AP3S1(+1.57),API5(+1.28),ARHGAP11A(+1.29),ARPC5(+1.5),ASPM(+1.26),ATAD5(+1.31),ATF7IP(+1.25),ATG9A(-1.25),ATP13A1(-1.22),ATP13A2(-1.2),ATP1A3(…
Cancer,Gastrointestinal Disease,Organismal Injury and Abnormalities	Colon tumor	2.42e-14			256	151	105	ABCA2(-1.29),ABCA3(-1.45),ABCB6(-1.35),ACAP2(+1.32),ADCY8(-1.39),AGRN(-1.27),AIDA(+1.26),AKAP2(+1.27),ANO9(-1.51),AP3S1(+1.57),API5(+1.28),ARHGAP11A(+1.29),ATAD5(+1.31),ATF7IP(+1.25),ATG9A(-1.25),ATP13A1(-1.22),ATP2A3(-1.24),ATP6AP1(-1.29),ATP6V1E1(+1.5),AURKA(+1.26),BCAM(-1.27),BRCA2(+1.32),BZW1(+1.2),C1QBP(+1.25),C21orf91(+1.39),CACNA1B(-1.24),CAPZA2(+1.56),CASP3(+1.31),CBS/CBSL(-1.14),CBX3(+1.…
Cancer,Organismal Injury and Abnormalities,Reproductive System Disease	Prostatic tumor	2.52e-14			220	130	90	ABCA3(-1.45),ADCY8(-1.39),AFP(+2.24),AHCTF1(+1.22),AKAP2(+1.27),ANKRD12(+1.32),ANO9(-1.51),API5(+1.28),ARHGAP11A(+1.29),ASPM(+1.26),ATAD5(+1.31),ATF7IP(+1.25),ATG9A(-1.25),ATP13A1(-1.22),ATP13A2(-1.2),ATP1A3(-1.29),AURKA(+1.26),BNIP2(+1.31),BRCA2(+1.32),BTG3(+1.49),BZW1(+1.2),CACNA1B(-1.24),CAND1(+1.18),CASP3(+1.31),CBS/CBSL(-1.14),CBX3(+1.47),CCDC88A(+1.22),CCNB1(+1.29),CD2AP(+1.36),CDC5L(+1.37)…
Cancer,Organismal Injury and Abnormalities,Reproductive System Disease	Uterine cancer	2.58e-14			201	142	59	ABCA3(-1.45),ACTN4(-1.15),ACTR3(+1.26),AHCTF1(+1.22),ANKRD12(+1.32),ANP32E(+1.25),ANXA5(+1.27),ARHGAP11A(+1.29),ASPM(+1.26),ATAD5(+1.31),ATF7IP(+1.25),ATP13A1(-1.22),ATP2A3(-1.24),AURKA(+1.26),BRCA2(+1.32),BSG(-1.22),BUB1(+1.26),CACNA1B(-1.24),CALM1 (includes others)(+1.3),CAND1(+1.18),CBS/CBSL(-1.14),CCNB1(+1.29),CD2AP(+1.36),CDH1(-1.17),CDH3(-1.19),CEBPZ(+1.25),CELSR3(-1.26),CENPE(+1.36),CENPF(…
Cell Cycle	Mitosis	4.11e-14		0.157	56	48	8	AURKA(+1.26),BRCA2(+1.32),BTG3(+1.49),BUB1(+1.26),CCNB1(+1.29),CCT4(+1.35),CDC5L(+1.37),CDK1(+1.33),CENPE(+1.36),CENPF(+1.24),CENPH(+1.28),CHEK1(+1.23),CLTC(+1.2),DLGAP5(+1.39),DOT1L(-1.2),EIF3E(+1.27),ERBB2(-1.2),FBXO5(+1.49),GMNN(+1.34),GNL3(+1.39),GRN(-1.23),HAUS1(+1.4),HAUS6(+1.3),HDAC2(+1.21),INSR(-1.22),KIF11(+1.36),KIF15(+1.33),KIF18A(+1.4),NAE1(+1.29),NBN(+1.33),NFE2L1(-1.18),NUF2(+1.42),…
Cancer,Organismal Injury and Abnormalities,Reproductive System Disease	Female genital tract cancer	4.11e-14			245	166	79	ABCA3(-1.45),ACTN4(-1.15),ACTR3(+1.26),AHCTF1(+1.22),AKAP2(+1.27),ANKRD12(+1.32),ANP32E(+1.25),ANXA5(+1.27),ARHGAP11A(+1.29),ASPM(+1.26),ATAD5(+1.31),ATF7IP(+1.25),ATP13A1(-1.22),ATP2A3(-1.24),ATP6AP1(-1.29),AURKA(+1.26),BRCA2(+1.32),BSG(-1.22),BUB1(+1.26),CACNA1B(-1.24),CALM1 (includes others)(+1.3),CAND1(+1.18),CBS/CBSL(-1.14),CCDC88A(+1.22),CCNB1(+1.29),CCT6A(+1.21),CD2AP(+1.36),CDH1(-1.17),CD…
Cancer,Gastrointestinal Disease,Organismal Injury and Abnormalities	Colon cancer	4.22e-14			253	150	103	ABCA2(-1.29),ABCA3(-1.45),ABCB6(-1.35),ACAP2(+1.32),ADCY8(-1.39),AGRN(-1.27),AIDA(+1.26),AKAP2(+1.27),ANO9(-1.51),AP3S1(+1.57),API5(+1.28),ARHGAP11A(+1.29),ATAD5(+1.31),ATF7IP(+1.25),ATG9A(-1.25),ATP13A1(-1.22),ATP2A3(-1.24),ATP6AP1(-1.29),ATP6V1E1(+1.5),AURKA(+1.26),BCAM(-1.27),BRCA2(+1.32),BZW1(+1.2),C1QBP(+1.25),C21orf91(+1.39),CACNA1B(-1.24),CAPZA2(+1.56),CASP3(+1.31),CBS/CBSL(-1.14),CBX3(+1.…
Gastrointestinal Disease,Hepatic System Disease,Organismal Injury and Abnormalities	Liver lesion	5.15e-14		0.664	292	180	112	ABCA2(-1.29),ABCA3(-1.45),ABCA7(-1.34),ABCB6(-1.35),ACAA2(+1.39),ACP1(+1.36),ACTN4(-1.15),ACTR3(+1.26),ADCY8(-1.39),AFP(+2.24),AGRN(-1.27),AHCTF1(+1.22),AIDA(+1.26),ALG3(-1.29),ANKRD12(+1.32),ANO9(-1.51),ANP32E(+1.25),ANXA5(+1.27),API5(+1.28),ARPC5(+1.5),ASPM(+1.26),ATAD5(+1.31),ATG9A(-1.25),ATP13A1(-1.22),ATP13A2(-1.2),ATP1A3(-1.29),ATP2A3(-1.24),ATP6V1E1(+1.5),AURKA(+1.26),BBX(+1.28),BNIP2(+1.3…
Cancer,Organismal Injury and Abnormalities,Reproductive System Disease	Prostate cancer	5.3e-14			218	128	90	ABCA3(-1.45),ADCY8(-1.39),AFP(+2.24),AHCTF1(+1.22),AKAP2(+1.27),ANKRD12(+1.32),ANO9(-1.51),API5(+1.28),ARHGAP11A(+1.29),ASPM(+1.26),ATAD5(+1.31),ATF7IP(+1.25),ATG9A(-1.25),ATP13A1(-1.22),ATP13A2(-1.2),ATP1A3(-1.29),BNIP2(+1.31),BRCA2(+1.32),BTG3(+1.49),BZW1(+1.2),CACNA1B(-1.24),CAND1(+1.18),CASP3(+1.31),CBS/CBSL(-1.14),CBX3(+1.47),CCDC88A(+1.22),CCNB1(+1.29),CD2AP(+1.36),CDC5L(+1.37),CDH1(-1.17),…
Cell Cycle	Mitosis of tumor cell lines	6.31e-14		0	27	25	2	AURKA(+1.26),BRCA2(+1.32),BUB1(+1.26),CCNB1(+1.29),CCT4(+1.35),CDK1(+1.33),CENPE(+1.36),CHEK1(+1.23),CLTC(+1.2),DLGAP5(+1.39),EIF3E(+1.27),FBXO5(+1.49),GRN(-1.23),KIF11(+1.36),NAE1(+1.29),NUF2(+1.42),PKD1(-1.34),PPP2CA(+1.22),PRKCI(+1.2),PTTG1(+1.37),RACGAP1(+1.34),RAD21(+1.28),TOP2A(+1.53),TOP2B(+1.23),TPX2(+1.39),TTK(+1.36),YWHAE(+1.29)
Cancer,Organismal Injury and Abnormalities,Reproductive System Disease	Male genital neoplasm	6.7e-14			221	131	90	ABCA3(-1.45),ADCY8(-1.39),AFP(+2.24),AHCTF1(+1.22),AKAP2(+1.27),ANKRD12(+1.32),ANO9(-1.51),API5(+1.28),ARHGAP11A(+1.29),ASPM(+1.26),ATAD5(+1.31),ATF7IP(+1.25),ATG9A(-1.25),ATP13A1(-1.22),ATP13A2(-1.2),ATP1A3(-1.29),AURKA(+1.26),BNIP2(+1.31),BRCA2(+1.32),BTG3(+1.49),BZW1(+1.2),CACNA1B(-1.24),CAND1(+1.18),CASP3(+1.31),CBS/CBSL(-1.14),CBX3(+1.47),CCDC88A(+1.22),CCNB1(+1.29),CD2AP(+1.36),CDC5L(+1.37)…
Cell Cycle,Cellular Assembly and Organization,DNA Replication, Recombination, and Repair	Segregation of chromosomes	1.01e-13		1.121	25	25	0	AURKA(+1.26),BRCA2(+1.32),BUB1(+1.26),CCNB1(+1.29),CDK1(+1.33),CENPE(+1.36),CENPF(+1.24),CENPH(+1.28),ECT2(+1.36),EIF3E(+1.27),HMMR(+1.51),KIF11(+1.36),KIF5B(+1.29),NCAPG(+1.26),NUF2(+1.42),PTTG1(+1.37),RAD21(+1.28),RPS3(+1.37),SKA2(+1.32),SMC2(+1.28),SMC4(+1.33),SMC5(+1.26),STAG2(+1.22),TOP2A(+1.53),TPX2(+1.39)
Cancer,Gastrointestinal Disease,Organismal Injury and Abnormalities	Large intestine carcinoma	1.04e-13			410	250	160	ABCA2(-1.29),ABCA3(-1.45),ABCA7(-1.34),ABCB6(-1.35),ACAA2(+1.39),ACAP2(+1.32),ACTN4(-1.15),ADCY8(-1.39),AFP(+2.24),AGRN(-1.27),AHCTF1(+1.22),AIDA(+1.26),AKAP2(+1.27),ALG3(-1.29),ANKRD12(+1.32),ANO9(-1.51),AP3S1(+1.57),API5(+1.28),ARHGAP11A(+1.29),ASPM(+1.26),ATAD5(+1.31),ATF7IP(+1.25),ATG9A(-1.25),ATP13A1(-1.22),ATP13A2(-1.2),ATP1A3(-1.29),ATP2A3(-1.24),ATP6AP1(-1.29),ATP6V1E1(+1.5),AURKA(+1.26),…
Cancer,Organismal Injury and Abnormalities,Reproductive System Disease	Malignant neoplasm of male genital organ	1.05e-13			219	129	90	ABCA3(-1.45),ADCY8(-1.39),AFP(+2.24),AHCTF1(+1.22),AKAP2(+1.27),ANKRD12(+1.32),ANO9(-1.51),API5(+1.28),ARHGAP11A(+1.29),ASPM(+1.26),ATAD5(+1.31),ATF7IP(+1.25),ATG9A(-1.25),ATP13A1(-1.22),ATP13A2(-1.2),ATP1A3(-1.29),BNIP2(+1.31),BRCA2(+1.32),BTG3(+1.49),BZW1(+1.2),CACNA1B(-1.24),CAND1(+1.18),CASP3(+1.31),CBS/CBSL(-1.14),CBX3(+1.47),CCDC88A(+1.22),CCNB1(+1.29),CD2AP(+1.36),CDC5L(+1.37),CDH1(-1.17),…
Cell Death and Survival	Cell viability	1.08e-13	Increased	2.586	115	79	36	ABCB6(-1.35),ACTN4(-1.15),AGRN(-1.27),ANXA5(+1.27),ATP13A2(-1.2),ATP5MD(+1.34),AURKA(+1.26),BNIP2(+1.31),BRCA2(+1.32),CASP3(+1.31),CBR1(+1.29),CCNB1(+1.29),CD2AP(+1.36),CD81(-1.21),CDH1(-1.17),CDH3(-1.19),CDK1(+1.33),CDK7(+1.36),CHEK1(+1.23),CKS1B(+1.33),COL1A1(-1.32),COMMD3-BMI1(+2.38),CTSD(-1.2),DCUN1D5(+1.28),DDR1(-1.2),DHCR24(-1.36),DIS3(+1.31),DNM1L(+1.3),DOT1L(-1.2),EBNA1BP2(+1.33),EIF3E(+1…
Cancer,Gastrointestinal Disease,Organismal Injury and Abnormalities	Hepatobiliary carcinoma	1.11e-13		-0.404	256	158	98	ABCA2(-1.29),ABCA3(-1.45),ABCA7(-1.34),ABCB6(-1.35),ACAA2(+1.39),ACP1(+1.36),ACTR3(+1.26),ADCY8(-1.39),AFP(+2.24),AGRN(-1.27),AHCTF1(+1.22),ALG3(-1.29),ANKRD12(+1.32),ANO9(-1.51),ANP32E(+1.25),ANXA5(+1.27),API5(+1.28),ARPC5(+1.5),ASPM(+1.26),ATAD5(+1.31),ATG9A(-1.25),ATP13A1(-1.22),ATP13A2(-1.2),ATP1A3(-1.29),ATP6V1E1(+1.5),AURKA(+1.26),BNIP2(+1.31),BRCA2(+1.32),BSG(-1.22),BTG3(+1.49),BUB1(+1.26)…
Cell Death and Survival	Cell viability of tumor cell lines	1.38e-13	Increased	2.398	86	59	27	ABCB6(-1.35),ACTN4(-1.15),ATP13A2(-1.2),ATP5MD(+1.34),AURKA(+1.26),BNIP2(+1.31),BRCA2(+1.32),CASP3(+1.31),CBR1(+1.29),CCNB1(+1.29),CD81(-1.21),CDH1(-1.17),CHEK1(+1.23),CKS1B(+1.33),COL1A1(-1.32),COMMD3-BMI1(+2.38),CTSD(-1.2),DCUN1D5(+1.28),DDR1(-1.2),DHCR24(-1.36),DIS3(+1.31),EBNA1BP2(+1.33),EIF3E(+1.27),ERBB2(-1.2),FASN(-1.28),FBXO5(+1.49),FLNA(-1.2),GLS(+1.22),HDAC2(+1.21),HMGB1(+1.34),HSPA9(+1…
Cancer,Gastrointestinal Disease,Organismal Injury and Abnormalities	Large intestine adenocarcinoma	1.48e-13			407	248	159	ABCA2(-1.29),ABCA3(-1.45),ABCA7(-1.34),ABCB6(-1.35),ACAA2(+1.39),ACAP2(+1.32),ACTN4(-1.15),ADCY8(-1.39),AFP(+2.24),AGRN(-1.27),AHCTF1(+1.22),AIDA(+1.26),AKAP2(+1.27),ALG3(-1.29),ANKRD12(+1.32),ANO9(-1.51),AP3S1(+1.57),API5(+1.28),ARHGAP11A(+1.29),ASPM(+1.26),ATAD5(+1.31),ATF7IP(+1.25),ATG9A(-1.25),ATP13A1(-1.22),ATP13A2(-1.2),ATP1A3(-1.29),ATP2A3(-1.24),ATP6AP1(-1.29),ATP6V1E1(+1.5),AURKA(+1.26),…
Cancer,Gastrointestinal Disease,Organismal Injury and Abnormalities	Colorectal tumor	1.55e-13		-0.218	283	169	114	ABCA2(-1.29),ABCA3(-1.45),ABCB6(-1.35),ACAP2(+1.32),ADCY8(-1.39),AGRN(-1.27),AIDA(+1.26),AKAP2(+1.27),ANO9(-1.51),ANXA5(+1.27),AP3S1(+1.57),API5(+1.28),ARHGAP11A(+1.29),ATAD5(+1.31),ATF7IP(+1.25),ATG9A(-1.25),ATP13A1(-1.22),ATP2A3(-1.24),ATP6AP1(-1.29),ATP6V1E1(+1.5),AURKA(+1.26),BCAM(-1.27),BRCA2(+1.32),BUB1(+1.26),BZW1(+1.2),C1QBP(+1.25),C21orf91(+1.39),CACNA1B(-1.24),CAPZA2(+1.56),CASP3(+1.31)…
Cancer,Organismal Injury and Abnormalities	Development of adenocarcinoma	2.68e-13		-1.226	265	179	86	ABCA3(-1.45),ACTN4(-1.15),AGRN(-1.27),AHCTF1(+1.22),AIDA(+1.26),AKAP2(+1.27),ANKRD12(+1.32),ANP32E(+1.25),ANXA5(+1.27),AP3S1(+1.57),ARFRP1(-1.42),ARHGAP11A(+1.29),ASPM(+1.26),ATAD5(+1.31),ATF7IP(+1.25),ATP13A1(-1.22),ATP2A3(-1.24),AURKA(+1.26),BRCA2(+1.32),BSG(-1.22),BTG3(+1.49),BUB1(+1.26),C1orf159(-1.46),C1QBP(+1.25),CACNA1B(-1.24),CALM1 (includes others)(+1.3),CAND1(+1.18),CBR1(+1.29),CBS/CBSL…
Cellular Assembly and Organization,Cellular Function and Maintenance	Organization of cytoplasm	3.04e-13		0.237	121	72	49	ACAP2(+1.32),ACP1(+1.36),ACTN4(-1.15),ACTR3(+1.26),AGRN(-1.27),AKAP2(+1.27),AKIRIN1(+1.22),ARPC5(+1.5),ASPM(+1.26),ATP13A2(-1.2),AURKA(+1.26),BSG(-1.22),BTG3(+1.49),C1QBP(+1.25),CASP3(+1.31),CCDC88A(+1.22),CCNB1(+1.29),CD2AP(+1.36),CD81(-1.21),CDH1(-1.17),CDK1(+1.33),CELSR1(-1.21),CELSR2(-1.35),CELSR3(-1.26),CENPE(+1.36),CENPF(+1.24),CFL2(+1.63),CHEK1(+1.23),CHMP2B(+1.36),CLTC(+1.2),COL1A1(-1.32)…
Cancer,Gastrointestinal Disease,Hepatic System Disease,Organismal Injury and Abnormalities	Liver carcinoma	3.95e-13		0.492	243	148	95	ABCA2(-1.29),ABCA3(-1.45),ABCA7(-1.34),ABCB6(-1.35),ACAA2(+1.39),ACP1(+1.36),ACTR3(+1.26),ADCY8(-1.39),AFP(+2.24),AGRN(-1.27),AHCTF1(+1.22),ALG3(-1.29),ANKRD12(+1.32),ANO9(-1.51),ANP32E(+1.25),ANXA5(+1.27),API5(+1.28),ARPC5(+1.5),ASPM(+1.26),ATAD5(+1.31),ATG9A(-1.25),ATP13A1(-1.22),ATP13A2(-1.2),ATP1A3(-1.29),ATP6V1E1(+1.5),AURKA(+1.26),BNIP2(+1.31),BRCA2(+1.32),BSG(-1.22),BTG3(+1.49),BUB1(+1.26)…
Organismal Injury and Abnormalities,Reproductive System Disease	Abnormal growth in endometrium	4.12e-13			188	132	56	ABCA3(-1.45),ACTN4(-1.15),AHCTF1(+1.22),ANKRD12(+1.32),ANO9(-1.51),ANP32E(+1.25),ARHGAP11A(+1.29),ASPM(+1.26),ATAD5(+1.31),ATF7IP(+1.25),ATP13A1(-1.22),ATP2A3(-1.24),AURKA(+1.26),BRCA2(+1.32),BUB1(+1.26),CACNA1B(-1.24),CALM1 (includes others)(+1.3),CAND1(+1.18),CBS/CBSL(-1.14),CCNB1(+1.29),CD2AP(+1.36),CDH1(-1.17),CEBPZ(+1.25),CELSR3(-1.26),CENPE(+1.36),CENPF(+1.24),CKS1B(+1.33),CLPX(+1.26),COL4A…
Cell Cycle	Mitosis of cervical cancer cell lines	4.16e-13			22	21	1	AURKA(+1.26),BRCA2(+1.32),BUB1(+1.26),CCNB1(+1.29),CCT4(+1.35),CDK1(+1.33),CENPE(+1.36),CLTC(+1.2),DLGAP5(+1.39),EIF3E(+1.27),FBXO5(+1.49),KIF11(+1.36),NUF2(+1.42),PKD1(-1.34),PPP2CA(+1.22),PTTG1(+1.37),RACGAP1(+1.34),RAD21(+1.28),TOP2A(+1.53),TOP2B(+1.23),TPX2(+1.39),TTK(+1.36)
Protein Synthesis	Metabolism of protein	4.26e-13		0.346	98	68	30	ABCA3(-1.45),AFP(+2.24),ATF7IP(+1.25),ATP13A2(-1.2),AURKA(+1.26),CASP3(+1.31),CBS/CBSL(-1.14),CCT3(+1.26),CCT4(+1.35),CCT6A(+1.21),CCT8(+1.27),CD81(-1.21),CDH1(-1.17),CDK7(+1.36),CIRBP(-1.18),CNBP(+1.49),CTSA(-1.31),CTSD(-1.2),CUL2(+1.31),D2HGDH(-1.45),DAG1(-1.28),DDX6(+1.2),ECE1(-1.24),EEF1B2(+1.26),EIF2S2(+1.4),EIF3E(+1.27),EIF3I(+1.24),EIF4A2(+1.25),EIF4G2(+1.18),EPRS(+1.4),ERBB2(-1.2),FGA(+2.…
Cancer,Organismal Injury and Abnormalities,Reproductive System Disease	Endometrium tumor	4.45e-13			187	132	55	ABCA3(-1.45),ACTN4(-1.15),AHCTF1(+1.22),ANKRD12(+1.32),ANP32E(+1.25),ARHGAP11A(+1.29),ASPM(+1.26),ATAD5(+1.31),ATF7IP(+1.25),ATP13A1(-1.22),ATP2A3(-1.24),AURKA(+1.26),BRCA2(+1.32),BUB1(+1.26),CACNA1B(-1.24),CALM1 (includes others)(+1.3),CAND1(+1.18),CBS/CBSL(-1.14),CCNB1(+1.29),CD2AP(+1.36),CDH1(-1.17),CEBPZ(+1.25),CELSR3(-1.26),CENPE(+1.36),CENPF(+1.24),CKS1B(+1.33),CLPX(+1.26),COL4A2(-1.22),CSD…
Cancer,Organismal Injury and Abnormalities,Reproductive System Disease	Breast or ovarian cancer	4.79e-13		-0.523	207	127	80	ABCA2(-1.29),ABCA3(-1.45),AIDA(+1.26),AKAP2(+1.27),ANKRD12(+1.32),ASPM(+1.26),ATP13A1(-1.22),ATP5F1C(+1.31),BCAM(-1.27),BRCA2(+1.32),BSG(-1.22),BTF3(+1.44),BUB1(+1.26),C1QBP(+1.25),CACNA1B(-1.24),CALM1 (includes others)(+1.3),CAND1(+1.18),CAPZA2(+1.56),CASP3(+1.31),CBS/CBSL(-1.14),CBX3(+1.47),CCDC88A(+1.22),CCNB1(+1.29),CCT3(+1.26),CCT6A(+1.21),CDC5L(+1.37),CDH1(-1.17),CDH3(-1.19),CDK1(+1.33),CDK…
Cancer,Organismal Injury and Abnormalities	Abdominal cancer	4.86e-13		0.306	492	316	176	ABCA2(-1.29),ABCA3(-1.45),ABCA7(-1.34),ABCB6(-1.35),ACAA2(+1.39),ACAP2(+1.32),ACP1(+1.36),ACTN4(-1.15),ACTR3(+1.26),ADCY8(-1.39),AFP(+2.24),AGRN(-1.27),AHCTF1(+1.22),AIDA(+1.26),AKAP2(+1.27),ALG3(-1.29),ANKRD12(+1.32),ANO9(-1.51),ANP32E(+1.25),ANXA5(+1.27),AP3S1(+1.57),API5(+1.28),ARHGAP11A(+1.29),ARPC5(+1.5),ASPM(+1.26),ATAD5(+1.31),ATF7IP(+1.25),ATG9A(-1.25),ATP13A1(-1.22),ATP13A2(-1.2),ATP1A3(…
Organismal Injury and Abnormalities,Reproductive System Disease	Abnormality of endometrium	4.87e-13			188	132	56	ABCA3(-1.45),ACTN4(-1.15),AHCTF1(+1.22),ANKRD12(+1.32),ANO9(-1.51),ANP32E(+1.25),ARHGAP11A(+1.29),ASPM(+1.26),ATAD5(+1.31),ATF7IP(+1.25),ATP13A1(-1.22),ATP2A3(-1.24),AURKA(+1.26),BRCA2(+1.32),BUB1(+1.26),CACNA1B(-1.24),CALM1 (includes others)(+1.3),CAND1(+1.18),CBS/CBSL(-1.14),CCNB1(+1.29),CD2AP(+1.36),CDH1(-1.17),CEBPZ(+1.25),CELSR3(-1.26),CENPE(+1.36),CENPF(+1.24),CKS1B(+1.33),CLPX(+1.26),COL4A…
Cancer,Gastrointestinal Disease,Organismal Injury and Abnormalities	Gastrointestinal carcinoma	5.74e-13			424	260	164	ABCA2(-1.29),ABCA3(-1.45),ABCA7(-1.34),ABCB6(-1.35),ACAA2(+1.39),ACAP2(+1.32),ACTN4(-1.15),ADCY8(-1.39),AFP(+2.24),AGRN(-1.27),AHCTF1(+1.22),AIDA(+1.26),AKAP2(+1.27),ALG3(-1.29),ANKRD12(+1.32),ANO9(-1.51),AP3S1(+1.57),API5(+1.28),ARHGAP11A(+1.29),ASPM(+1.26),ATAD5(+1.31),ATF7IP(+1.25),ATG9A(-1.25),ATP13A1(-1.22),ATP13A2(-1.2),ATP1A3(-1.29),ATP2A3(-1.24),ATP6AP1(-1.29),ATP6V1E1(+1.5),AURKA(+1.26),…
Cancer,Gastrointestinal Disease,Hepatic System Disease,Organismal Injury and Abnormalities	Hepatobiliary system cancer	6.11e-13		0.173	260	161	99	ABCA2(-1.29),ABCA3(-1.45),ABCA7(-1.34),ABCB6(-1.35),ACAA2(+1.39),ACP1(+1.36),ACTN4(-1.15),ACTR3(+1.26),ADCY8(-1.39),AFP(+2.24),AGRN(-1.27),AHCTF1(+1.22),ALG3(-1.29),ANKRD12(+1.32),ANO9(-1.51),ANP32E(+1.25),ANXA5(+1.27),API5(+1.28),ARPC5(+1.5),ASPM(+1.26),ATAD5(+1.31),ATG9A(-1.25),ATP13A1(-1.22),ATP13A2(-1.2),ATP1A3(-1.29),ATP6V1E1(+1.5),AURKA(+1.26),BNIP2(+1.31),BRCA2(+1.32),BSG(-1.22),BTG3(+1.49…
Cancer,Gastrointestinal Disease,Organismal Injury and Abnormalities	Colorectal carcinoma	7.73e-13			249	146	103	ABCA2(-1.29),ABCA3(-1.45),ABCB6(-1.35),ACAP2(+1.32),ADCY8(-1.39),AGRN(-1.27),AIDA(+1.26),AKAP2(+1.27),ANO9(-1.51),AP3S1(+1.57),API5(+1.28),ARHGAP11A(+1.29),ATAD5(+1.31),ATF7IP(+1.25),ATG9A(-1.25),ATP13A1(-1.22),ATP2A3(-1.24),ATP6AP1(-1.29),ATP6V1E1(+1.5),AURKA(+1.26),BCAM(-1.27),BRCA2(+1.32),BZW1(+1.2),C1QBP(+1.25),C21orf91(+1.39),CACNA1B(-1.24),CAPZA2(+1.56),CASP3(+1.31),CBS/CBSL(-1.14),CBX3(+1.…
Cancer,Organismal Injury and Abnormalities,Reproductive System Disease	Endometrial cancer	1.44e-12			185	131	54	ABCA3(-1.45),ACTN4(-1.15),AHCTF1(+1.22),ANKRD12(+1.32),ANP32E(+1.25),ARHGAP11A(+1.29),ASPM(+1.26),ATAD5(+1.31),ATF7IP(+1.25),ATP13A1(-1.22),ATP2A3(-1.24),AURKA(+1.26),BRCA2(+1.32),BUB1(+1.26),CACNA1B(-1.24),CALM1 (includes others)(+1.3),CAND1(+1.18),CBS/CBSL(-1.14),CCNB1(+1.29),CD2AP(+1.36),CDH1(-1.17),CEBPZ(+1.25),CELSR3(-1.26),CENPE(+1.36),CENPF(+1.24),CKS1B(+1.33),CLPX(+1.26),COL4A2(-1.22),CSD…
Cancer,Gastrointestinal Disease,Organismal Injury and Abnormalities	Large intestine neoplasm	1.61e-12		-0.451	423	260	163	ABCA2(-1.29),ABCA3(-1.45),ABCA7(-1.34),ABCB6(-1.35),ACAA2(+1.39),ACAP2(+1.32),ACTN4(-1.15),ADCY8(-1.39),AFP(+2.24),AGRN(-1.27),AHCTF1(+1.22),AIDA(+1.26),AKAP2(+1.27),ALG3(-1.29),ANKRD12(+1.32),ANO9(-1.51),ANXA5(+1.27),AP3S1(+1.57),API5(+1.28),ARHGAP11A(+1.29),ASPM(+1.26),ATAD5(+1.31),ATF7IP(+1.25),ATG9A(-1.25),ATP13A1(-1.22),ATP13A2(-1.2),ATP1A3(-1.29),ATP2A3(-1.24),ATP6AP1(-1.29),ATP6V1E1(+1.5),…
Cancer,Gastrointestinal Disease,Organismal Injury and Abnormalities	Gastrointestinal adenocarcinoma	1.98e-12			411	251	160	ABCA2(-1.29),ABCA3(-1.45),ABCA7(-1.34),ABCB6(-1.35),ACAA2(+1.39),ACAP2(+1.32),ACTN4(-1.15),ADCY8(-1.39),AFP(+2.24),AGRN(-1.27),AHCTF1(+1.22),AIDA(+1.26),AKAP2(+1.27),ALG3(-1.29),ANKRD12(+1.32),ANO9(-1.51),AP3S1(+1.57),API5(+1.28),ARHGAP11A(+1.29),ASPM(+1.26),ATAD5(+1.31),ATF7IP(+1.25),ATG9A(-1.25),ATP13A1(-1.22),ATP13A2(-1.2),ATP1A3(-1.29),ATP2A3(-1.24),ATP6AP1(-1.29),ATP6V1E1(+1.5),AURKA(+1.26),…
Cancer,Gastrointestinal Disease,Organismal Injury and Abnormalities	Colon carcinoma	2.27e-12			238	138	100	ABCA2(-1.29),ABCA3(-1.45),ABCB6(-1.35),ACAP2(+1.32),ADCY8(-1.39),AGRN(-1.27),AIDA(+1.26),AKAP2(+1.27),ANO9(-1.51),AP3S1(+1.57),API5(+1.28),ARHGAP11A(+1.29),ATAD5(+1.31),ATF7IP(+1.25),ATG9A(-1.25),ATP13A1(-1.22),ATP2A3(-1.24),ATP6AP1(-1.29),ATP6V1E1(+1.5),BCAM(-1.27),BRCA2(+1.32),BZW1(+1.2),C1QBP(+1.25),C21orf91(+1.39),CACNA1B(-1.24),CAPZA2(+1.56),CASP3(+1.31),CBS/CBSL(-1.14),CBX3(+1.47),CD2AP(+1.…
Cancer,Gastrointestinal Disease,Hepatic System Disease,Organismal Injury and Abnormalities	Liver cancer	2.41e-12		0.99	247	151	96	ABCA2(-1.29),ABCA3(-1.45),ABCA7(-1.34),ABCB6(-1.35),ACAA2(+1.39),ACP1(+1.36),ACTN4(-1.15),ACTR3(+1.26),ADCY8(-1.39),AFP(+2.24),AGRN(-1.27),AHCTF1(+1.22),ALG3(-1.29),ANKRD12(+1.32),ANO9(-1.51),ANP32E(+1.25),ANXA5(+1.27),API5(+1.28),ARPC5(+1.5),ASPM(+1.26),ATAD5(+1.31),ATG9A(-1.25),ATP13A1(-1.22),ATP13A2(-1.2),ATP1A3(-1.29),ATP6V1E1(+1.5),AURKA(+1.26),BNIP2(+1.31),BRCA2(+1.32),BSG(-1.22),BTG3(+1.49…
Cell Cycle	M phase	2.53e-12	Increased	2.396	33	30	3	ACTN4(-1.15),AHCTF1(+1.22),AURKA(+1.26),BRCA2(+1.32),CALM1 (includes others)(+1.3),CCNB1(+1.29),CD2AP(+1.36),CDH1(-1.17),CDK1(+1.33),CENPE(+1.36),ECT2(+1.36),EIF3E(+1.27),FBXO5(+1.49),FLNA(-1.2),HMMR(+1.51),KIF14(+1.38),KIF20B(+1.44),KIF23(+1.28),NPM1(+1.33),NUF2(+1.42),PFN1(+1.17),PRPF40A(+1.29),PTTG1(+1.37),RACGAP1(+1.34),RAD21(+1.28),SEPT7(+1.38),SPART(+1.3),TOP2A(+1.53),TOP2B(+1.23),TPM1(+1.1…
Cancer,Gastrointestinal Disease,Organismal Injury and Abnormalities	Digestive system cancer	3.22e-12		0.97	467	298	169	ABCA2(-1.29),ABCA3(-1.45),ABCA7(-1.34),ABCB6(-1.35),ACAA2(+1.39),ACAP2(+1.32),ACP1(+1.36),ACTN4(-1.15),ACTR3(+1.26),ADCY8(-1.39),AFP(+2.24),AGRN(-1.27),AHCTF1(+1.22),AIDA(+1.26),AKAP2(+1.27),ALG3(-1.29),ANKRD12(+1.32),ANO9(-1.51),ANP32E(+1.25),ANXA5(+1.27),AP3S1(+1.57),API5(+1.28),ARHGAP11A(+1.29),ARPC5(+1.5),ASPM(+1.26),ATAD5(+1.31),ATF7IP(+1.25),ATG9A(-1.25),ATP13A1(-1.22),ATP13A2(-1.2),ATP1A3(…
Cellular Assembly and Organization,Cellular Function and Maintenance	Organization of cytoskeleton	3.42e-12		0.232	110	67	43	ACAP2(+1.32),ACP1(+1.36),ACTN4(-1.15),ACTR3(+1.26),AGRN(-1.27),AKAP2(+1.27),AKIRIN1(+1.22),ARPC5(+1.5),ASPM(+1.26),AURKA(+1.26),BSG(-1.22),BTG3(+1.49),C1QBP(+1.25),CASP3(+1.31),CCDC88A(+1.22),CCNB1(+1.29),CD2AP(+1.36),CD81(-1.21),CDH1(-1.17),CDK1(+1.33),CELSR1(-1.21),CELSR2(-1.35),CELSR3(-1.26),CENPE(+1.36),CENPF(+1.24),CFL2(+1.63),CHEK1(+1.23),CHMP2B(+1.36),CLTC(+1.2),COL1A1(-1.32),DAG1(-1.28),D…
Gastrointestinal Disease,Organismal Injury and Abnormalities	Colorectal disorder	4e-12		0.511	284	170	114	ABCA2(-1.29),ABCA3(-1.45),ABCB6(-1.35),ACAP2(+1.32),ADCY8(-1.39),AGRN(-1.27),AIDA(+1.26),AKAP2(+1.27),ANO9(-1.51),ANXA5(+1.27),AP3S1(+1.57),API5(+1.28),ARHGAP11A(+1.29),ATAD5(+1.31),ATF7IP(+1.25),ATG9A(-1.25),ATP13A1(-1.22),ATP2A3(-1.24),ATP6AP1(-1.29),ATP6V1E1(+1.5),AURKA(+1.26),BCAM(-1.27),BRCA2(+1.32),BUB1(+1.26),BZW1(+1.2),C1QBP(+1.25),C21orf91(+1.39),CACNA1B(-1.24),CAPZA2(+1.56),CASP3(+1.31)…
Cancer,Organismal Injury and Abnormalities,Reproductive System Disease	Breast cancer	4.61e-12		-0.835	151	92	59	ABCA2(-1.29),AIDA(+1.26),ANKRD12(+1.32),ATP5F1C(+1.31),BCAM(-1.27),BRCA2(+1.32),BSG(-1.22),BTF3(+1.44),C1QBP(+1.25),CACNA1B(-1.24),CALM1 (includes others)(+1.3),CAPZA2(+1.56),CASP3(+1.31),CBS/CBSL(-1.14),CBX3(+1.47),CCNB1(+1.29),CCT3(+1.26),CDC5L(+1.37),CDH1(-1.17),CDH3(-1.19),CDK1(+1.33),CELSR2(-1.35),CENPF(+1.24),CHEK1(+1.23),COL1A1(-1.32),COL27A1(-1.27),COL4A2(-1.22),COL6A1(-1.2),CPT1A(+1.55),…
Cancer,Organismal Injury and Abnormalities,Reproductive System Disease	Uterine carcinoma	4.77e-12			183	128	55	ABCA3(-1.45),ACTN4(-1.15),AHCTF1(+1.22),ANKRD12(+1.32),ANP32E(+1.25),ARHGAP11A(+1.29),ASPM(+1.26),ATAD5(+1.31),ATF7IP(+1.25),ATP13A1(-1.22),ATP2A3(-1.24),AURKA(+1.26),BRCA2(+1.32),BSG(-1.22),BUB1(+1.26),CACNA1B(-1.24),CALM1 (includes others)(+1.3),CAND1(+1.18),CD2AP(+1.36),CDH1(-1.17),CDH3(-1.19),CEBPZ(+1.25),CELSR3(-1.26),CENPE(+1.36),CENPF(+1.24),CHEK1(+1.23),CLDN6(-1.17),CLPX(+1.26),COL4A2(-1.…
Cancer,Gastrointestinal Disease,Organismal Injury and Abnormalities	Malignant neoplasm of large intestine	4.89e-12			420	259	161	ABCA2(-1.29),ABCA3(-1.45),ABCA7(-1.34),ABCB6(-1.35),ACAA2(+1.39),ACAP2(+1.32),ACTN4(-1.15),ADCY8(-1.39),AFP(+2.24),AGRN(-1.27),AHCTF1(+1.22),AIDA(+1.26),AKAP2(+1.27),ALG3(-1.29),ANKRD12(+1.32),ANO9(-1.51),ANXA5(+1.27),AP3S1(+1.57),API5(+1.28),ARHGAP11A(+1.29),ASPM(+1.26),ATAD5(+1.31),ATF7IP(+1.25),ATG9A(-1.25),ATP13A1(-1.22),ATP13A2(-1.2),ATP1A3(-1.29),ATP2A3(-1.24),ATP6AP1(-1.29),ATP6V1E1(+1.5),…
Cell Cycle	Delay in mitosis of cervical cancer cell lines	5.36e-12			11	11	0	AURKA(+1.26),CCNB1(+1.29),CDK1(+1.33),CENPE(+1.36),CLTC(+1.2),DLGAP5(+1.39),PPP2CA(+1.22),PTTG1(+1.37),RAD21(+1.28),TOP2A(+1.53),TOP2B(+1.23)
Cancer,Organismal Injury and Abnormalities,Reproductive System Disease	Mammary tumor	6.8e-12		-1.397	157	98	59	ABCA2(-1.29),AIDA(+1.26),ANKRD12(+1.32),ATP5F1C(+1.31),BCAM(-1.27),BRCA2(+1.32),BSG(-1.22),BTF3(+1.44),C1QBP(+1.25),CACNA1B(-1.24),CALM1 (includes others)(+1.3),CAPZA2(+1.56),CASP3(+1.31),CBS/CBSL(-1.14),CBX3(+1.47),CCNB1(+1.29),CCT3(+1.26),CDC5L(+1.37),CDH1(-1.17),CDH3(-1.19),CDK1(+1.33),CELSR2(-1.35),CENPF(+1.24),CHEK1(+1.23),COL1A1(-1.32),COL27A1(-1.27),COL4A2(-1.22),COL6A1(-1.2),COPS2(+1.33),…
Cancer,Gastrointestinal Disease,Organismal Injury and Abnormalities	Colorectal cancer	7.22e-12			273	164	109	ABCA2(-1.29),ABCA3(-1.45),ABCB6(-1.35),ACAP2(+1.32),ADCY8(-1.39),AGRN(-1.27),AIDA(+1.26),AKAP2(+1.27),ANO9(-1.51),ANXA5(+1.27),AP3S1(+1.57),API5(+1.28),ARHGAP11A(+1.29),ATAD5(+1.31),ATF7IP(+1.25),ATG9A(-1.25),ATP13A1(-1.22),ATP2A3(-1.24),ATP6AP1(-1.29),ATP6V1E1(+1.5),AURKA(+1.26),BCAM(-1.27),BRCA2(+1.32),BUB1(+1.26),BZW1(+1.2),C1QBP(+1.25),C21orf91(+1.39),CACNA1B(-1.24),CAPZA2(+1.56),CASP3(+1.31)…
Cell Death and Survival	Apoptosis of tumor cell lines	8.31e-12		-1.347	102	77	25	AFP(+2.24),ANXA5(+1.27),API5(+1.28),AURKA(+1.26),BNIP2(+1.31),BRCA2(+1.32),BSG(-1.22),BUB1(+1.26),CASP3(+1.31),CBX3(+1.47),CCNB1(+1.29),CCT4(+1.35),CDH1(-1.17),CDK1(+1.33),CENPE(+1.36),CENPF(+1.24),CHEK1(+1.23),CKS1B(+1.33),CLTC(+1.2),COL18A1(-1.25),COL1A1(-1.32),COL4A2(-1.22),COMMD3-BMI1(+2.38),CTCF(+1.29),CTSD(-1.2),CYCS(+1.23),DDIT4(-1.6),DEPDC1(+1.29),DHCR24(-1.36),DNM1L(+1.3),DUT(+1.33),DYNL…
Cancer,Gastrointestinal Disease,Organismal Injury and Abnormalities	Gastrointestinal tumor	1.24e-11		-0.838	435	268	167	ABCA2(-1.29),ABCA3(-1.45),ABCA7(-1.34),ABCB6(-1.35),ACAA2(+1.39),ACAP2(+1.32),ACTN4(-1.15),ADCY8(-1.39),AFP(+2.24),AGRN(-1.27),AHCTF1(+1.22),AIDA(+1.26),AKAP2(+1.27),ALG3(-1.29),ANKRD12(+1.32),ANO9(-1.51),ANXA5(+1.27),AP3S1(+1.57),API5(+1.28),ARHGAP11A(+1.29),ASPM(+1.26),ATAD5(+1.31),ATF7IP(+1.25),ATG9A(-1.25),ATP13A1(-1.22),ATP13A2(-1.2),ATP1A3(-1.29),ATP2A3(-1.24),ATP6AP1(-1.29),ATP6V1E1(+1.5),…
Cancer,Organismal Injury and Abnormalities	Lymphohematopoietic cancer	1.41e-11		-0.45	191	119	72	ABCA7(-1.34),AKAP2(+1.27),ANO9(-1.51),ANXA5(+1.27),ATG9A(-1.25),ATP6AP1(-1.29),ATP6V1E1(+1.5),AURKA(+1.26),BBX(+1.28),BRCA2(+1.32),BUB1(+1.26),CASP3(+1.31),CCNB1(+1.29),CCT3(+1.26),CDH1(-1.17),CDH3(-1.19),CDK1(+1.33),CELSR1(-1.21),CELSR2(-1.35),CELSR3(-1.26),CENPF(+1.24),CHEK1(+1.23),CKAP2L(+1.4),CKS1B(+1.33),CNTNAP3(-1.52),COL18A1(-1.25),COL1A1(-1.32),COL27A1(-1.27),COL4A2(-1.22),COL6A1(-1.2),CO…
Cancer,Organismal Injury and Abnormalities,Reproductive System Disease	Endometrial carcinoma	1.44e-11			173	123	50	ABCA3(-1.45),ACTN4(-1.15),AHCTF1(+1.22),ANKRD12(+1.32),ANP32E(+1.25),ARHGAP11A(+1.29),ASPM(+1.26),ATAD5(+1.31),ATF7IP(+1.25),ATP13A1(-1.22),ATP2A3(-1.24),AURKA(+1.26),BRCA2(+1.32),BUB1(+1.26),CACNA1B(-1.24),CALM1 (includes others)(+1.3),CAND1(+1.18),CD2AP(+1.36),CDH1(-1.17),CEBPZ(+1.25),CELSR3(-1.26),CENPE(+1.36),CENPF(+1.24),CLPX(+1.26),COL4A2(-1.22),CSDE1(+1.26),CTCF(+1.29),CTNNAL1(+1.3),CTSA(-…
Cancer,Organismal Injury and Abnormalities,Reproductive System Disease	Female genital tract adenocarcinoma	1.62e-11			205	145	60	ABCA3(-1.45),ACTN4(-1.15),AHCTF1(+1.22),AKAP2(+1.27),ANKRD12(+1.32),ANP32E(+1.25),ARHGAP11A(+1.29),ASPM(+1.26),ATAD5(+1.31),ATF7IP(+1.25),ATP13A1(-1.22),ATP2A3(-1.24),AURKA(+1.26),BRCA2(+1.32),BUB1(+1.26),CACNA1B(-1.24),CALM1 (includes others)(+1.3),CAND1(+1.18),CBS/CBSL(-1.14),CCDC88A(+1.22),CCNB1(+1.29),CCT6A(+1.21),CDH1(-1.17),CEBPZ(+1.25),CELSR1(-1.21),CELSR3(-1.26),CENPE(+1.36),CENPF(+1.24),…
Cancer,Gastrointestinal Disease,Organismal Injury and Abnormalities	Development of digestive organ tumor	1.84e-11	Decreased	-2.026	270	158	112	ABCA2(-1.29),ABCA3(-1.45),ABCB6(-1.35),ACAP2(+1.32),ACTN4(-1.15),ADCY8(-1.39),AGRN(-1.27),AIDA(+1.26),AKAP2(+1.27),ANO9(-1.51),AP3S1(+1.57),API5(+1.28),ARHGAP11A(+1.29),ATAD5(+1.31),ATF7IP(+1.25),ATG9A(-1.25),ATP13A1(-1.22),ATP2A3(-1.24),ATP6AP1(-1.29),ATP6V1E1(+1.5),AURKA(+1.26),BCAM(-1.27),BRCA2(+1.32),BSG(-1.22),BZW1(+1.2),C1QBP(+1.25),C21orf91(+1.39),CACNA1B(-1.24),CALM1 (includes others)(+1.…
Cancer,Organismal Injury and Abnormalities	Lymphohematopoietic neoplasia	2.43e-11		0.024	192	120	72	ABCA7(-1.34),AKAP2(+1.27),ANO9(-1.51),ANXA5(+1.27),ATG9A(-1.25),ATP6AP1(-1.29),ATP6V1E1(+1.5),AURKA(+1.26),BBX(+1.28),BRCA2(+1.32),BUB1(+1.26),CASP3(+1.31),CCNB1(+1.29),CCT3(+1.26),CDH1(-1.17),CDH3(-1.19),CDK1(+1.33),CELSR1(-1.21),CELSR2(-1.35),CELSR3(-1.26),CENPF(+1.24),CHEK1(+1.23),CKAP2L(+1.4),CKS1B(+1.33),CNTNAP3(-1.52),COL18A1(-1.25),COL1A1(-1.32),COL27A1(-1.27),COL4A2(-1.22),COL6A1(-1.2),CO…
Cancer,Organismal Injury and Abnormalities	Breast or pancreatic cancer	2.68e-11		-0.123	257	157	100	ABCA2(-1.29),ABCA3(-1.45),ABCA7(-1.34),ACTR3(+1.26),ADCY8(-1.39),AIDA(+1.26),AKAP2(+1.27),ANKRD12(+1.32),ANP32E(+1.25),AP3S1(+1.57),API5(+1.28),ASPM(+1.26),ATP13A1(-1.22),ATP5F1C(+1.31),BCAM(-1.27),BRCA2(+1.32),BSG(-1.22),BTF3(+1.44),BUB1(+1.26),C1QBP(+1.25),CACNA1B(-1.24),CALM1 (includes others)(+1.3),CAND1(+1.18),CAPZA2(+1.56),CASP3(+1.31),CBS/CBSL(-1.14),CBX3(+1.47),CCDC88A(+1.22),CCNB1(+1.29)…
Cancer,Gastrointestinal Disease,Organismal Injury and Abnormalities	Gastrointestinal tract cancer	3.19e-11		0.928	432	267	165	ABCA2(-1.29),ABCA3(-1.45),ABCA7(-1.34),ABCB6(-1.35),ACAA2(+1.39),ACAP2(+1.32),ACTN4(-1.15),ADCY8(-1.39),AFP(+2.24),AGRN(-1.27),AHCTF1(+1.22),AIDA(+1.26),AKAP2(+1.27),ALG3(-1.29),ANKRD12(+1.32),ANO9(-1.51),ANXA5(+1.27),AP3S1(+1.57),API5(+1.28),ARHGAP11A(+1.29),ASPM(+1.26),ATAD5(+1.31),ATF7IP(+1.25),ATG9A(-1.25),ATP13A1(-1.22),ATP13A2(-1.2),ATP1A3(-1.29),ATP2A3(-1.24),ATP6AP1(-1.29),ATP6V1E1(+1.5),…
Cancer,Cell Death and Survival,Organismal Injury and Abnormalities,Tumor Morphology	Cell death of osteosarcoma cells	3.26e-11	Decreased	-4.583	21	21	0	EBNA1BP2(+1.33),EIF3E(+1.27),HSPA9(+1.34),NUP107(+1.27),NUP54(+1.41),PABPC1(+1.21),PHF5A(+1.41),PSMA4(+1.42),PSMA6(+1.26),PSMC1(+1.35),PSMC2(+1.56),RPL35A(+1.29),RPL5(+1.31),RPL7A(+1.33),RPS19(+1.3),RPS27A(+1.31),RPS3(+1.37),SF3B1(+1.3),SUPT16H(+1.28),TTK(+1.36),VCP(+1.31)
Cancer,Hematological Disease,Organismal Injury and Abnormalities	Hematologic cancer	5.5e-11		-0.845	188	118	70	ABCA7(-1.34),AKAP2(+1.27),ANO9(-1.51),ANXA5(+1.27),ATG9A(-1.25),ATP6AP1(-1.29),ATP6V1E1(+1.5),AURKA(+1.26),BBX(+1.28),BRCA2(+1.32),BUB1(+1.26),CASP3(+1.31),CCNB1(+1.29),CCT3(+1.26),CDH1(-1.17),CDH3(-1.19),CDK1(+1.33),CELSR1(-1.21),CELSR2(-1.35),CELSR3(-1.26),CENPF(+1.24),CHEK1(+1.23),CKAP2L(+1.4),CKS1B(+1.33),CNTNAP3(-1.52),COL18A1(-1.25),COL1A1(-1.32),COL27A1(-1.27),COL4A2(-1.22),COL6A1(-1.2),CO…
Cancer,Hematological Disease,Organismal Injury and Abnormalities	Hematopoietic neoplasm	9.82e-11		-0.331	189	119	70	ABCA7(-1.34),AKAP2(+1.27),ANO9(-1.51),ANXA5(+1.27),ATG9A(-1.25),ATP6AP1(-1.29),ATP6V1E1(+1.5),AURKA(+1.26),BBX(+1.28),BRCA2(+1.32),BUB1(+1.26),CASP3(+1.31),CCNB1(+1.29),CCT3(+1.26),CDH1(-1.17),CDH3(-1.19),CDK1(+1.33),CELSR1(-1.21),CELSR2(-1.35),CELSR3(-1.26),CENPF(+1.24),CHEK1(+1.23),CKAP2L(+1.4),CKS1B(+1.33),CNTNAP3(-1.52),COL18A1(-1.25),COL1A1(-1.32),COL27A1(-1.27),COL4A2(-1.22),COL6A1(-1.2),CO…
Cancer,Gastrointestinal Disease,Organismal Injury and Abnormalities	Colon adenocarcinoma	9.83e-11			229	132	97	ABCA2(-1.29),ABCA3(-1.45),ABCB6(-1.35),ACAP2(+1.32),ADCY8(-1.39),AGRN(-1.27),AIDA(+1.26),AKAP2(+1.27),ANO9(-1.51),AP3S1(+1.57),API5(+1.28),ARHGAP11A(+1.29),ATAD5(+1.31),ATF7IP(+1.25),ATG9A(-1.25),ATP13A1(-1.22),ATP2A3(-1.24),ATP6AP1(-1.29),ATP6V1E1(+1.5),BCAM(-1.27),BRCA2(+1.32),BZW1(+1.2),C1QBP(+1.25),C21orf91(+1.39),CACNA1B(-1.24),CAPZA2(+1.56),CASP3(+1.31),CBS/CBSL(-1.14),CBX3(+1.47),CD2AP(+1.…
Cancer,Hematological Disease,Organismal Injury and Abnormalities	Neoplasia of blood cells	1.29e-10		-0.537	187	117	70	ABCA7(-1.34),AKAP2(+1.27),ANO9(-1.51),ANXA5(+1.27),ATG9A(-1.25),ATP6AP1(-1.29),ATP6V1E1(+1.5),AURKA(+1.26),BBX(+1.28),BRCA2(+1.32),BUB1(+1.26),CASP3(+1.31),CCNB1(+1.29),CCT3(+1.26),CDH1(-1.17),CDH3(-1.19),CDK1(+1.33),CELSR1(-1.21),CELSR2(-1.35),CELSR3(-1.26),CENPF(+1.24),CHEK1(+1.23),CKAP2L(+1.4),CKS1B(+1.33),CNTNAP3(-1.52),COL18A1(-1.25),COL1A1(-1.32),COL27A1(-1.27),COL4A2(-1.22),COL6A1(-1.2),CO…
Cancer,Organismal Injury and Abnormalities	Lymphatic system tumor	1.58e-10		-0.53	130	86	44	ABCA7(-1.34),ANXA5(+1.27),ATG9A(-1.25),ATP6V1E1(+1.5),AURKA(+1.26),BBX(+1.28),BRCA2(+1.32),BUB1(+1.26),CASP3(+1.31),CCNB1(+1.29),CCT3(+1.26),CDH1(-1.17),CDH3(-1.19),CDK1(+1.33),CELSR1(-1.21),CELSR2(-1.35),CHEK1(+1.23),CKAP2L(+1.4),COL18A1(-1.25),COL1A1(-1.32),COL27A1(-1.27),COL4A2(-1.22),COL6A1(-1.2),COL6A2(-1.25),COMMD3-BMI1(+2.38),CSDE1(+1.26),CTCF(+1.29),DDR1(-1.2),DDX11(-1.18),DEK(+1.3),DHCR2…
Cellular Assembly and Organization,Cellular Function and Maintenance	Microtubule dynamics	1.63e-10		0.102	94	53	41	ACAP2(+1.32),ACP1(+1.36),ACTN4(-1.15),ACTR3(+1.26),AGRN(-1.27),AKIRIN1(+1.22),AURKA(+1.26),BSG(-1.22),BTG3(+1.49),C1QBP(+1.25),CASP3(+1.31),CCDC88A(+1.22),CD2AP(+1.36),CD81(-1.21),CDH1(-1.17),CDK1(+1.33),CELSR1(-1.21),CELSR2(-1.35),CELSR3(-1.26),CENPE(+1.36),CENPF(+1.24),CHEK1(+1.23),CHMP2B(+1.36),COL1A1(-1.32),DAG1(-1.28),DBN1(-1.17),DDR1(-1.2),DLGAP5(+1.39),DNM1L(+1.3),DYNLL1(+1.23),ECT2(+1.36)…
Cell Death and Survival	Cell death of cervical cancer cell lines	2.03e-10	Decreased	-2.385	41	37	4	ANXA5(+1.27),API5(+1.28),BNIP2(+1.31),BUB1(+1.26),CASP3(+1.31),CCNB1(+1.29),CCT4(+1.35),CDK1(+1.33),CENPE(+1.36),CENPF(+1.24),CHEK1(+1.23),CLTC(+1.2),DNM1L(+1.3),DYNLL1(+1.23),EIF4G2(+1.18),FLNB(-1.16),KDELR1(-1.19),KIF11(+1.36),KIF14(+1.38),KIF15(+1.33),LPCAT1(-1.17),MAPKAP1(+1.22),NUF2(+1.42),OPA1(+1.25),PDCD6IP(+1.25),PIDD1(-1.35),PIK3CA(+1.31),PMAIP1(+1.31),PSIP1(+1.24),PTMA(+1.24),RACGAP1(+1…
Cancer,Gastrointestinal Disease,Organismal Injury and Abnormalities	Colorectal adenocarcinoma	2.88e-10			234	136	98	ABCA2(-1.29),ABCA3(-1.45),ABCB6(-1.35),ACAP2(+1.32),ADCY8(-1.39),AGRN(-1.27),AIDA(+1.26),AKAP2(+1.27),ANO9(-1.51),AP3S1(+1.57),API5(+1.28),ARHGAP11A(+1.29),ATAD5(+1.31),ATF7IP(+1.25),ATG9A(-1.25),ATP13A1(-1.22),ATP2A3(-1.24),ATP6AP1(-1.29),ATP6V1E1(+1.5),AURKA(+1.26),BCAM(-1.27),BRCA2(+1.32),BZW1(+1.2),C1QBP(+1.25),C21orf91(+1.39),CACNA1B(-1.24),CAPZA2(+1.56),CASP3(+1.31),CBS/CBSL(-1.14),CBX3(+1.…
Cancer,Organismal Injury and Abnormalities,Reproductive System Disease	Breast or ovarian carcinoma	2.9e-10		-0.681	168	99	69	ABCA2(-1.29),ABCA3(-1.45),AKAP2(+1.27),ANKRD12(+1.32),ASPM(+1.26),ATP13A1(-1.22),BCAM(-1.27),BRCA2(+1.32),BSG(-1.22),BTF3(+1.44),BUB1(+1.26),C1QBP(+1.25),CACNA1B(-1.24),CALM1 (includes others)(+1.3),CAND1(+1.18),CASP3(+1.31),CBS/CBSL(-1.14),CCDC88A(+1.22),CCNB1(+1.29),CCT6A(+1.21),CDC5L(+1.37),CDH1(-1.17),CDH3(-1.19),CDK1(+1.33),CEBPZ(+1.25),CELSR1(-1.21),CELSR2(-1.35),CELSR3(-1.26),CENPF(+1.24),…
Cancer,Organismal Injury and Abnormalities	Neoplasia of cells	3.19e-10		-0.361	278	166	112	ABCA2(-1.29),ABCA7(-1.34),ABCB6(-1.35),ACTN4(-1.15),ADCY8(-1.39),AHCTF1(+1.22),AKAP2(+1.27),ANKRD12(+1.32),ANO9(-1.51),ANXA5(+1.27),ATAD5(+1.31),ATG9A(-1.25),ATP1A3(-1.29),ATP6AP1(-1.29),ATP6V1E1(+1.5),AURKA(+1.26),BBX(+1.28),BRCA2(+1.32),BSG(-1.22),BUB1(+1.26),C1orf159(-1.46),CACNA1B(-1.24),CASP3(+1.31),CBR1(+1.29),CCDC88A(+1.22),CCNB1(+1.29),CCT3(+1.26),CD81(-1.21),CDC5L(+1.37),CDH1(-1.17),CDH3…
Cellular Development,Cellular Growth and Proliferation	Cell proliferation of tumor cell lines	3.27e-10	Increased	2.321	123	82	41	ABCB6(-1.35),ACTN4(-1.15),AFP(+2.24),API5(+1.28),ARHGAP11A(+1.29),ATP5MD(+1.34),ATP6AP1(-1.29),AURKA(+1.26),BRCA2(+1.32),BSG(-1.22),BTG3(+1.49),BUB1(+1.26),C1QBP(+1.25),CASP3(+1.31),CCDC88A(+1.22),CCNB1(+1.29),CD81(-1.21),CDH1(-1.17),CDK1(+1.33),CENPE(+1.36),CHEK1(+1.23),CIRBP(-1.18),CKS1B(+1.33),COL18A1(-1.25),COL1A1(-1.32),COL4A2(-1.22),COPS2(+1.33),CSNK1G3(+1.25),CTCF(+1.29),CTSD(-1.2),DEK(+1.…
Cancer,Gastrointestinal Disease,Hepatic System Disease,Organismal Injury and Abnormalities	Hepatocellular carcinoma	3.94e-10		0.927	72	58	14	AFP(+2.24),ANO9(-1.51),ANXA5(+1.27),ARPC5(+1.5),ASPM(+1.26),ATAD5(+1.31),ATP6V1E1(+1.5),AURKA(+1.26),BRCA2(+1.32),BSG(-1.22),BTG3(+1.49),BUB1(+1.26),CCNB1(+1.29),CDH1(-1.17),CENPF(+1.24),CENPH(+1.28),CKS1B(+1.33),COL4A2(-1.22),CTCF(+1.29),CTSD(-1.2),DIS3(+1.31),DLGAP5(+1.39),DYNLL1(+1.23),ECT2(+1.36),ERBB2(-1.2),FASN(-1.28),FBLN1(-1.22),FGA(+2.69),FGB(+1.9),FGFR4(-1.22),GRN(-1.23),H3F3A/H3F3B(+1.…
Cancer,Organismal Injury and Abnormalities	Lymphoreticular neoplasm	4.21e-10		-0.509	168	104	64	ABCA7(-1.34),AKAP2(+1.27),ANO9(-1.51),ATG9A(-1.25),ATP6AP1(-1.29),ATP6V1E1(+1.5),AURKA(+1.26),BBX(+1.28),BRCA2(+1.32),BUB1(+1.26),CASP3(+1.31),CCT3(+1.26),CDH1(-1.17),CDH3(-1.19),CDK1(+1.33),CELSR2(-1.35),CELSR3(-1.26),CENPF(+1.24),CHEK1(+1.23),CKAP2L(+1.4),CKS1B(+1.33),CNTNAP3(-1.52),COL18A1(-1.25),COL1A1(-1.32),COL27A1(-1.27),COL4A2(-1.22),COL6A1(-1.2),COL6A2(-1.25),COMMD3-BMI1(+2.38),CPT1A(+1.…
Cancer,Organismal Injury and Abnormalities	Lymphoid cancer	4.39e-10		-0.53	127	85	42	ABCA7(-1.34),ANXA5(+1.27),ATG9A(-1.25),ATP6V1E1(+1.5),AURKA(+1.26),BBX(+1.28),BRCA2(+1.32),BUB1(+1.26),CASP3(+1.31),CCNB1(+1.29),CCT3(+1.26),CDH1(-1.17),CDH3(-1.19),CDK1(+1.33),CELSR1(-1.21),CELSR2(-1.35),CHEK1(+1.23),CKAP2L(+1.4),COL18A1(-1.25),COL1A1(-1.32),COL27A1(-1.27),COL4A2(-1.22),COL6A1(-1.2),COL6A2(-1.25),COMMD3-BMI1(+2.38),CSDE1(+1.26),CTCF(+1.29),DDR1(-1.2),DDX11(-1.18),DEK(+1.3),DHCR2…
RNA Damage and Repair	Nonsense-mediated mRNA decay	4.69e-10			18	18	0	EIF3E(+1.27),PABPC1(+1.21),PNRC2(+1.3),PPP2CA(+1.22),RPL21(+1.45),RPL23(+1.34),RPL24(+1.25),RPL34(+1.38),RPL35A(+1.29),RPL5(+1.31),RPL7A(+1.33),RPS10(+1.23),RPS19(+1.3),RPS20(+1.31),RPS27A(+1.31),RPS3(+1.37),RPS4X(+1.36),UPF2(+1.29)
DNA Replication, Recombination, and Repair	DNA replication	5.46e-10		0.781	31	27	4	ABCB6(-1.35),ATAD5(+1.31),BRCA2(+1.32),CCDC88A(+1.22),CDH1(-1.17),CDK1(+1.33),CHEK1(+1.23),DSCC1(+1.34),DUT(+1.33),FBXO5(+1.49),GMNN(+1.34),HMGB1(+1.34),HMGB2(+1.24),HMGN2(+1.26),MSH2(+1.28),NAE1(+1.29),NBN(+1.33),NPM1(+1.33),ORC2(+1.29),PDS5A(+1.24),POLE2(+1.53),RECQL4(-1.27),RFC1(+1.26),RNY1(-1.45),RRM2B(+1.5),SET(+1.23),SMC3(+1.28),SUPT16H(+1.28),TFAM(+1.33),TMPO(+1.23),XRCC5(+1.2)
DNA Replication, Recombination, and Repair	Repair of DNA	6.27e-10		0.889	38	34	4	BRCA2(+1.32),CDH1(-1.17),CDK1(+1.33),CDK7(+1.36),CHEK1(+1.23),COPS2(+1.33),DDX1(+1.26),DEK(+1.3),ERBB2(-1.2),ERCC4(+1.49),FASN(-1.28),HMGB1(+1.34),KPNA2(+1.28),MSH2(+1.28),MSH6(+1.24),NAE1(+1.29),NBN(+1.33),NFE2L1(-1.18),NPM1(+1.33),NRAS(+1.23),POLE2(+1.53),POLR2K(+1.48),PSMD14(+1.48),RAD54B(+1.44),RFC1(+1.26),RNF168(+1.21),RPS27A(+1.31),RPS3(+1.37),RRM1(+1.24),RRM2B(+1.5),SMARCA5(+1.22),SMC2(+1.…
Cancer,Organismal Injury and Abnormalities,Reproductive System Disease	Endometrial adenocarcinoma	8.09e-10			151	115	36	ACTN4(-1.15),AHCTF1(+1.22),ANKRD12(+1.32),ANP32E(+1.25),ARHGAP11A(+1.29),ASPM(+1.26),ATAD5(+1.31),ATF7IP(+1.25),ATP13A1(-1.22),ATP2A3(-1.24),AURKA(+1.26),BRCA2(+1.32),BUB1(+1.26),CALM1 (includes others)(+1.3),CAND1(+1.18),CDH1(-1.17),CEBPZ(+1.25),CELSR3(-1.26),CENPE(+1.36),CENPF(+1.24),CLPX(+1.26),COL4A2(-1.22),CSDE1(+1.26),CTCF(+1.29),CTNNAL1(+1.3),CTSA(-1.31),CUL2(+1.31),DDX1(+1.26),DEPDC1B(+1.…
Gene Expression	Expression of RNA	8.9e-10		-0.803	145	110	35	ABCA2(-1.29),ACTN4(-1.15),ACTR3(+1.26),AGRN(-1.27),AHCTF1(+1.22),ASPM(+1.26),ATF7IP(+1.25),BRCA2(+1.32),BTF3(+1.44),BTG3(+1.49),C1QBP(+1.25),CAND1(+1.18),CBX3(+1.47),CCNB1(+1.29),CD81(-1.21),CDC5L(+1.37),CDH1(-1.17),CDH3(-1.19),CDK1(+1.33),CDK7(+1.36),CEBPZ(+1.25),CELSR2(-1.35),CENPF(+1.24),CHEK1(+1.23),CKS1B(+1.33),CNBP(+1.49),COL1A1(-1.32),COL4A2(-1.22),COMMD3-BMI1(+2.38),COPS2(+1.33),CTCF(+1.2…
Cancer,Organismal Injury and Abnormalities,Reproductive System Disease	Breast carcinoma	8.91e-10		-1.148	112	65	47	ABCA2(-1.29),ANKRD12(+1.32),BCAM(-1.27),BRCA2(+1.32),BTF3(+1.44),C1QBP(+1.25),CACNA1B(-1.24),CALM1 (includes others)(+1.3),CASP3(+1.31),CBS/CBSL(-1.14),CCNB1(+1.29),CDC5L(+1.37),CDH1(-1.17),CDH3(-1.19),CDK1(+1.33),CELSR2(-1.35),CENPF(+1.24),COL4A2(-1.22),COL6A1(-1.2),CPT1A(+1.55),CSDE1(+1.26),CTCF(+1.29),CTNNAL1(+1.3),CTSD(-1.2),DDX11(-1.18),DND1(-2.87),DNM1L(+1.3),DOT1L(-1.2),ECE1(-1.24),EIF2S2(…
Protein Synthesis	Initiation of translation of protein	1.12e-09			20	20	0	EIF2S2(+1.4),EIF3E(+1.27),EIF3I(+1.24),EIF4A2(+1.25),EIF4G2(+1.18),PABPC1(+1.21),RPL21(+1.45),RPL23(+1.34),RPL24(+1.25),RPL34(+1.38),RPL35A(+1.29),RPL5(+1.31),RPL7A(+1.33),RPS10(+1.23),RPS19(+1.3),RPS20(+1.31),RPS27A(+1.31),RPS3(+1.37),RPS4X(+1.36),TPR(+1.23)
Cell Death and Survival	Cell death of connective tissue cells	1.66e-09		1.512	54	38	16	BRCA2(+1.32),BUB1(+1.26),C1orf159(-1.46),CASP3(+1.31),CCNB1(+1.29),CDH1(-1.17),CDK1(+1.33),CENPE(+1.36),CHEK1(+1.23),CLIC4(+1.18),CTSD(-1.2),CYCS(+1.23),DDIT4(-1.6),DHCR24(-1.36),DNM1L(+1.3),EIF3I(+1.24),ERBB2(-1.2),FGA(+2.69),FLNA(-1.2),GLO1(+1.23),GLS(+1.22),GMFB(+1.25),GNL3(+1.39),GRN(-1.23),HSPD1(+1.25),IDH1(+1.29),INSR(-1.22),MAPKAP1(+1.22),MSH2(+1.28),NBN(+1.33),NFE2L1(-1.18),NOTCH1(-1.2),N…
Cancer,Hematological Disease,Organismal Injury and Abnormalities	Lymphocytic neoplasm	1.77e-09		-0.951	124	84	40	ABCA7(-1.34),ANXA5(+1.27),ATG9A(-1.25),ATP6V1E1(+1.5),AURKA(+1.26),BBX(+1.28),BRCA2(+1.32),BUB1(+1.26),CASP3(+1.31),CCNB1(+1.29),CCT3(+1.26),CDH1(-1.17),CDH3(-1.19),CDK1(+1.33),CELSR1(-1.21),CELSR2(-1.35),CHEK1(+1.23),CKAP2L(+1.4),COL18A1(-1.25),COL1A1(-1.32),COL27A1(-1.27),COL4A2(-1.22),COL6A1(-1.2),COL6A2(-1.25),COMMD3-BMI1(+2.38),CSDE1(+1.26),CTCF(+1.29),DDR1(-1.2),DDX11(-1.18),DEK(+1.3),DHCR2…
Cancer,Hematological Disease,Immunological Disease,Organismal Injury and Abnormalities	Neoplasia of leukocytes	1.85e-09		-0.927	124	83	41	ABCA7(-1.34),ANXA5(+1.27),ATG9A(-1.25),ATP6V1E1(+1.5),AURKA(+1.26),BBX(+1.28),BRCA2(+1.32),BUB1(+1.26),CASP3(+1.31),CCNB1(+1.29),CCT3(+1.26),CDH1(-1.17),CDH3(-1.19),CDK1(+1.33),CELSR1(-1.21),CELSR2(-1.35),CHEK1(+1.23),CKAP2L(+1.4),COL18A1(-1.25),COL1A1(-1.32),COL27A1(-1.27),COL4A2(-1.22),COL6A1(-1.2),COL6A2(-1.25),COMMD3-BMI1(+2.38),CSDE1(+1.26),CTCF(+1.29),DDR1(-1.2),DDX11(-1.18),DEK(+1.3),DHCR2…
DNA Replication, Recombination, and Repair	Metabolism of DNA	1.89e-09		1.39	40	34	6	ABCB6(-1.35),ATAD5(+1.31),BRCA2(+1.32),BSG(-1.22),CASP3(+1.31),CCDC88A(+1.22),CDH1(-1.17),CDK1(+1.33),CHEK1(+1.23),DSCC1(+1.34),DUT(+1.33),FBXO5(+1.49),GMNN(+1.34),GRN(-1.23),HMGB1(+1.34),HMGB2(+1.24),HMGN2(+1.26),KPNA2(+1.28),MSH2(+1.28),NAE1(+1.29),NBN(+1.33),NPM1(+1.33),NRAS(+1.23),ORC2(+1.29),PDS5A(+1.24),PFN1(+1.17),PIK3CA(+1.31),POLE2(+1.53),RECQL4(-1.27),RFC1(+1.26),RNY1(-1.45),RRM2B(+1.5)…
Cancer,Neurological Disease,Organismal Injury and Abnormalities	Nervous system neoplasm	1.89e-09	Decreased	-2.041	98	66	32	ACTN4(-1.15),ADCY8(-1.39),AKAP2(+1.27),ASPM(+1.26),ATG9A(-1.25),ATP6V1E1(+1.5),BRCA2(+1.32),BUB1(+1.26),BZW1(+1.2),CACNA1B(-1.24),CASP3(+1.31),CDH1(-1.17),CDK1(+1.33),CELSR1(-1.21),CENPF(+1.24),CHEK1(+1.23),COL18A1(-1.25),COL1A1(-1.32),COL27A1(-1.27),COL4A2(-1.22),COL6A2(-1.25),CTCF(+1.29),CTSA(-1.31),CYCS(+1.23),DDR1(-1.2),DDX1(+1.26),DNM1L(+1.3),ECT2(+1.36),EIF4G2(+1.18),ERBB2(-1.2),FBN3(-1.24)…
Hematological Disease,Immunological Disease	Lymphoproliferative disorder	2.11e-09		-0.951	124	84	40	ABCA7(-1.34),ANXA5(+1.27),ATG9A(-1.25),ATP6V1E1(+1.5),AURKA(+1.26),BBX(+1.28),BRCA2(+1.32),BUB1(+1.26),CASP3(+1.31),CCNB1(+1.29),CCT3(+1.26),CDH1(-1.17),CDH3(-1.19),CDK1(+1.33),CELSR1(-1.21),CELSR2(-1.35),CHEK1(+1.23),CKAP2L(+1.4),COL18A1(-1.25),COL1A1(-1.32),COL27A1(-1.27),COL4A2(-1.22),COL6A1(-1.2),COL6A2(-1.25),COMMD3-BMI1(+2.38),CSDE1(+1.26),CTCF(+1.29),DDR1(-1.2),DDX11(-1.18),DEK(+1.3),DHCR2…
Cancer,Organismal Injury and Abnormalities,Reproductive System Disease	Female genital tract serous carcinoma	2.34e-09			40	30	10	AURKA(+1.26),BRCA2(+1.32),BUB1(+1.26),CBS/CBSL(-1.14),CCNB1(+1.29),CDH1(-1.17),CKS1B(+1.33),COL6A2(-1.25),CTCF(+1.29),CTNNAL1(+1.3),EIF4A2(+1.25),ERBB2(-1.2),FBLN1(-1.22),HIST1H1C(+1.36),HMMR(+1.51),HSP90AA1(+1.43),ITPR3(-1.2),KIF11(+1.36),KPNA2(+1.28),NAP1L3(+1.23),NOTCH1(-1.2),NOTCH3(-1.26),NRAS(+1.23),PIK3CA(+1.31),PMAIP1(+1.31),PRKCI(+1.2),PTTG1(+1.37),RACGAP1(+1.34),RAD21(+1.28),RRM1(+1.24),…
Cancer,Organismal Injury and Abnormalities	Cancer of cells	2.78e-09		-0.705	236	142	94	ABCA2(-1.29),ABCA7(-1.34),ABCB6(-1.35),ACTN4(-1.15),ADCY8(-1.39),AHCTF1(+1.22),AKAP2(+1.27),ANKRD12(+1.32),ANO9(-1.51),ATAD5(+1.31),ATG9A(-1.25),ATP1A3(-1.29),ATP6V1E1(+1.5),AURKA(+1.26),BBX(+1.28),BRCA2(+1.32),BSG(-1.22),BUB1(+1.26),C1orf159(-1.46),CACNA1B(-1.24),CASP3(+1.31),CBR1(+1.29),CCDC88A(+1.22),CCNB1(+1.29),CCT3(+1.26),CD81(-1.21),CDC5L(+1.37),CDH1(-1.17),CDH3(-1.19),CDK1(+1.33),CELSR1(-…
Cancer,Neurological Disease,Organismal Injury and Abnormalities	Central nervous system tumor	3.25e-09	Decreased	-2.55	94	62	32	ACTN4(-1.15),ADCY8(-1.39),AKAP2(+1.27),ASPM(+1.26),ATG9A(-1.25),ATP6V1E1(+1.5),BRCA2(+1.32),BUB1(+1.26),BZW1(+1.2),CACNA1B(-1.24),CASP3(+1.31),CDH1(-1.17),CDK1(+1.33),CELSR1(-1.21),CENPF(+1.24),CHEK1(+1.23),COL18A1(-1.25),COL1A1(-1.32),COL27A1(-1.27),COL4A2(-1.22),COL6A2(-1.25),CTCF(+1.29),CTSA(-1.31),CYCS(+1.23),DDR1(-1.2),DNM1L(+1.3),ECT2(+1.36),EIF4G2(+1.18),ERBB2(-1.2),FBN3(-1.24),FGFR4(-1.22…
Cancer,Organismal Injury and Abnormalities	Endometrioid carcinoma	3.37e-09			172	124	48	ABCA3(-1.45),ACTN4(-1.15),AHCTF1(+1.22),ANKRD12(+1.32),ANP32E(+1.25),ARHGAP11A(+1.29),ASPM(+1.26),ATF7IP(+1.25),ATP13A1(-1.22),ATP2A3(-1.24),BRCA2(+1.32),BUB1(+1.26),CACNA1B(-1.24),CALM1 (includes others)(+1.3),CAND1(+1.18),CCDC88A(+1.22),CCT6A(+1.21),CDH1(-1.17),CEBPZ(+1.25),CELSR3(-1.26),CENPE(+1.36),CENPF(+1.24),CLPX(+1.26),COL4A2(-1.22),CSDE1(+1.26),CTCF(+1.29),CTNNAL1(+1.3),CTSA(-1.31),CUL2(…
Protein Degradation,Protein Synthesis	Stabilization of protein	4.78e-09			25	19	6	ATF7IP(+1.25),AURKA(+1.26),CASP3(+1.31),CCT3(+1.26),CCT4(+1.35),CCT6A(+1.21),CCT8(+1.27),CD81(-1.21),CDK7(+1.36),CTSA(-1.31),FLNA(-1.2),GRN(-1.23),HIST1H1B(+1.37),HSP90AA1(+1.43),HSPD1(+1.25),LSS(-1.19),NAA15(+1.26),NPM1(+1.33),PDCD10(+1.32),PFN1(+1.17),RPL23(+1.34),RPL5(+1.31),STK3(+1.58),SYVN1(-1.28),VPS35(+1.3)
Cell Cycle,Cellular Movement	Cytokinesis	4.78e-09	Increased	2.642	24	22	2	ACTN4(-1.15),AHCTF1(+1.22),AURKA(+1.26),BRCA2(+1.32),CALM1 (includes others)(+1.3),CCNB1(+1.29),CD2AP(+1.36),CDH1(-1.17),ECT2(+1.36),EIF3E(+1.27),HMMR(+1.51),KIF14(+1.38),KIF20B(+1.44),KIF23(+1.28),NPM1(+1.33),PFN1(+1.17),PRPF40A(+1.29),RACGAP1(+1.34),SEPT7(+1.38),SPART(+1.3),TOP2A(+1.53),TPM1(+1.19),UBE2D3(+1.29),YY1(+1.26)
Developmental Disorder,Embryonic Development,Organismal Survival	Death of embryo	4.99e-09	Decreased	-2.689	21	17	4	AURKA(+1.26),BRCA2(+1.32),BSG(-1.22),CDH1(-1.17),CHEK1(+1.23),ECT2(+1.36),FASN(-1.28),FBXO5(+1.49),GMNN(+1.34),GNL3(+1.39),HSBP1(+1.26),INTS1(-1.23),KIF5B(+1.29),LRPPRC(+1.28),NBN(+1.33),PFN1(+1.17),PLRG1(+1.37),RPS19(+1.3),SBNO1(+1.22),SF3B1(+1.3),VCP(+1.31)
Cancer,Organismal Injury and Abnormalities	Extraadrenal retroperitoneal tumor	5.16e-09		1.987	191	118	73	ABCA3(-1.45),ABCA7(-1.34),ACTR3(+1.26),ADCY8(-1.39),AIDA(+1.26),AKAP2(+1.27),ANKRD12(+1.32),ANP32E(+1.25),ANXA5(+1.27),AP3S1(+1.57),API5(+1.28),ASPM(+1.26),ATAD5(+1.31),ATP6AP1(-1.29),AURKA(+1.26),BRCA2(+1.32),BSG(-1.22),BTF3(+1.44),BTG3(+1.49),C1QBP(+1.25),CACNA1B(-1.24),CASP3(+1.31),CBS/CBSL(-1.14),CCDC88A(+1.22),CCT3(+1.26),CDH1(-1.17),CDH3(-1.19),CEBPZ(+1.25),CELSR1(-1.21),CELSR2(-1.35),CELSR…
Cancer,Gastrointestinal Disease,Hepatic System Disease,Organismal Injury and Abnormalities	Biliary tract cancer	5.17e-09			57	40	17	ADCY8(-1.39),AFP(+2.24),ASPM(+1.26),ATP13A2(-1.2),BRCA2(+1.32),CACNA1B(-1.24),CAND1(+1.18),CDH1(-1.17),CDH3(-1.19),CELSR1(-1.21),CFL2(+1.63),COL18A1(-1.25),COL6A1(-1.2),COL6A2(-1.25),CSDE1(+1.26),CTCF(+1.29),CUL2(+1.31),DEK(+1.3),DIS3(+1.31),ERBB2(-1.2),FGA(+2.69),FLNA(-1.2),H3F3A/H3F3B(+1.43),HDAC2(+1.21),HMMR(+1.51),HSP90AA1(+1.43),HSPD1(+1.25),IDH1(+1.29),INSR(-1.22),INTS1(-1.23),KIF11(+1.36),…
Cellular Assembly and Organization	Organization of organelle	5.44e-09		1	54	34	20	AGRN(-1.27),AKAP2(+1.27),ATP13A2(-1.2),BRCA2(+1.32),CD2AP(+1.36),CDH1(-1.17),CDH3(-1.19),CENPF(+1.24),CENPH(+1.28),CFL2(+1.63),CHEK1(+1.23),CHMP2B(+1.36),CLTC(+1.2),COL1A1(-1.32),CTCF(+1.29),CYCS(+1.23),DAG1(-1.28),DBN1(-1.17),DLGAP5(+1.39),DNM1L(+1.3),FBXO5(+1.49),FLNA(-1.2),GAA(-1.3),GRN(-1.23),H3F3A/H3F3B(+1.43),HDAC2(+1.21),HDAC7(-1.26),HIST1H1B(+1.37),KIF1BP(+1.34),LAMB2(-1.23),MYO1B(+1.35),…
Cancer,Gastrointestinal Disease,Organismal Injury and Abnormalities	Cecum adenocarcinoma	5.63e-09			46	22	24	ATP6AP1(-1.29),BRCA2(+1.32),CACNA1B(-1.24),CBS/CBSL(-1.14),CHEK1(+1.23),COL18A1(-1.25),CTCF(+1.29),CTSA(-1.31),DDR1(-1.2),DDX6(+1.2),DIS3(+1.31),DOT1L(-1.2),EMC10(-1.23),FASN(-1.28),FLNB(-1.16),GIGYF1(-1.23),HDAC2(+1.21),IDH1(+1.29),KPNA3(+1.25),MAPK8IP3(-1.22),MEGF8(-1.21),MSH2(+1.28),MSH6(+1.24),NOTCH1(-1.2),NOTCH3(-1.26),NRAS(+1.23),PIEZO1(-1.32),PIK3CA(+1.31),PLEKHG5(-1.25),PLXNA3(-1.39),PLXN…
Cancer,Organismal Injury and Abnormalities,Respiratory Disease	Lung carcinoma	6.07e-09		-0.447	143	87	56	ACTN4(-1.15),AGRN(-1.27),AHCTF1(+1.22),AP3S1(+1.57),ARFRP1(-1.42),ATAD5(+1.31),ATF7IP(+1.25),ATP1A3(-1.29),ATP6V1E1(+1.5),AURKA(+1.26),BRCA2(+1.32),C1orf159(-1.46),C1QBP(+1.25),CASP3(+1.31),CCDC88A(+1.22),CCNB1(+1.29),CDH1(-1.17),CDK1(+1.33),CENPF(+1.24),CKAP2L(+1.4),CKS1B(+1.33),CLPTM1(-1.32),CLTC(+1.2),COL1A1(-1.32),COL27A1(-1.27),CTCF(+1.29),CTSA(-1.31),CTSD(-1.2),DCUN1D5(+1.28),DDR1(-1.2),DDX…
Cancer,Organismal Injury and Abnormalities,Reproductive System Disease	Uterine endometrioid carcinoma	6.99e-09			144	108	36	ACTN4(-1.15),AHCTF1(+1.22),ANKRD12(+1.32),ANP32E(+1.25),ARHGAP11A(+1.29),ASPM(+1.26),ATF7IP(+1.25),ATP13A1(-1.22),ATP2A3(-1.24),BRCA2(+1.32),BUB1(+1.26),CALM1 (includes others)(+1.3),CAND1(+1.18),CDH1(-1.17),CEBPZ(+1.25),CELSR3(-1.26),CENPE(+1.36),CENPF(+1.24),CLPX(+1.26),COL4A2(-1.22),CSDE1(+1.26),CTCF(+1.29),CTNNAL1(+1.3),CTSA(-1.31),CUL2(+1.31),DDX1(+1.26),DEPDC1B(+1.28),DIS3(+1.31),DNAJA2(+1.…
Cancer,Hematological Disease,Immunological Disease,Organismal Injury and Abnormalities	Lymphocytic cancer	7.11e-09		-0.951	119	80	39	ABCA7(-1.34),ATG9A(-1.25),AURKA(+1.26),BBX(+1.28),BRCA2(+1.32),BUB1(+1.26),CASP3(+1.31),CCNB1(+1.29),CCT3(+1.26),CDH1(-1.17),CDH3(-1.19),CDK1(+1.33),CELSR1(-1.21),CELSR2(-1.35),CHEK1(+1.23),CKAP2L(+1.4),COL18A1(-1.25),COL1A1(-1.32),COL27A1(-1.27),COL4A2(-1.22),COL6A1(-1.2),COL6A2(-1.25),COMMD3-BMI1(+2.38),CSDE1(+1.26),CTCF(+1.29),DDR1(-1.2),DDX11(-1.18),DEK(+1.3),DHCR24(-1.36),DIS3(+1.31),DNM1L(+…
Cellular Assembly and Organization	Cohesion of sister chromatids	7.48e-09	Increased	2.4	12	10	2	CBX3(+1.47),CDH1(-1.17),CHEK1(+1.23),DDX11(-1.18),NAA50(+1.22),NIPBL(+1.2),PDS5A(+1.24),PTTG1(+1.37),RAD21(+1.28),RNF168(+1.21),SMC3(+1.28),STAG2(+1.22)
Gene Expression	Transcription of RNA	8.23e-09		-0.39	119	90	29	ABCA2(-1.29),ACTN4(-1.15),ACTR3(+1.26),AGRN(-1.27),AHCTF1(+1.22),ASPM(+1.26),ATF7IP(+1.25),BRCA2(+1.32),BTF3(+1.44),BTG3(+1.49),C1QBP(+1.25),CAND1(+1.18),CBX3(+1.47),CCNB1(+1.29),CD81(-1.21),CDC5L(+1.37),CDH1(-1.17),CDK1(+1.33),CDK7(+1.36),CEBPZ(+1.25),CELSR2(-1.35),CENPF(+1.24),CKS1B(+1.33),CNBP(+1.49),COL1A1(-1.32),COL4A2(-1.22),COMMD3-BMI1(+2.38),COPS2(+1.33),CTCF(+1.29),CYP2S1(-1.34),DEK(+1.3…
Cancer,Gastrointestinal Disease,Hepatic System Disease,Organismal Injury and Abnormalities	Biliary tract carcinoma	8.24e-09			56	39	17	ADCY8(-1.39),AFP(+2.24),ASPM(+1.26),ATP13A2(-1.2),BRCA2(+1.32),CACNA1B(-1.24),CAND1(+1.18),CDH1(-1.17),CDH3(-1.19),CELSR1(-1.21),CFL2(+1.63),COL18A1(-1.25),COL6A1(-1.2),COL6A2(-1.25),CSDE1(+1.26),CTCF(+1.29),CUL2(+1.31),DEK(+1.3),DIS3(+1.31),ERBB2(-1.2),FGA(+2.69),FLNA(-1.2),H3F3A/H3F3B(+1.43),HDAC2(+1.21),HMMR(+1.51),HSP90AA1(+1.43),HSPD1(+1.25),IDH1(+1.29),INSR(-1.22),INTS1(-1.23),KIF11(+1.36),…
Cancer,Organismal Injury and Abnormalities,Respiratory Disease	Lung tumor	8.28e-09		-1.442	154	95	59	ACTN4(-1.15),AGRN(-1.27),AHCTF1(+1.22),AP3S1(+1.57),ARFRP1(-1.42),ATAD5(+1.31),ATF7IP(+1.25),ATP1A3(-1.29),ATP6V1E1(+1.5),AURKA(+1.26),BRCA2(+1.32),BTG3(+1.49),BUB1(+1.26),C1orf159(-1.46),C1QBP(+1.25),CASP3(+1.31),CCDC88A(+1.22),CCNB1(+1.29),CDH1(-1.17),CDK1(+1.33),CENPF(+1.24),CKAP2L(+1.4),CKS1B(+1.33),CLPTM1(-1.32),CLTC(+1.2),COL1A1(-1.32),COL27A1(-1.27),COPS2(+1.33),CTCF(+1.29),CTSA(-1.31),CTS…
Cancer,Organismal Injury and Abnormalities	Connective or soft tissue tumor	9.05e-09		0.903	102	59	43	ABCA3(-1.45),AGRN(-1.27),AHCTF1(+1.22),ATF7IP(+1.25),BRCA2(+1.32),BTF3(+1.44),C1orf159(-1.46),CACNA1B(-1.24),CCT8(+1.27),CD2AP(+1.36),CDH1(-1.17),CENPE(+1.36),CHEK1(+1.23),COL18A1(-1.25),COL1A1(-1.32),COL27A1(-1.27),COL4A2(-1.22),COL6A1(-1.2),COL6A2(-1.25),DBN1(-1.17),DDR1(-1.2),DDX11(-1.18),DDX6(+1.2),DOT1L(-1.2),ECE1(-1.24),EIF4G2(+1.18),ERBB2(-1.2),FASN(-1.28),FBN3(-1.24),FDFT1(+1.25),FERMT2(+…
Cell Cycle	M phase of tumor cell lines	1.05e-08	Increased	2.44	17	16	1	AURKA(+1.26),CD2AP(+1.36),CDH1(-1.17),ECT2(+1.36),EIF3E(+1.27),FBXO5(+1.49),KIF14(+1.38),KIF20B(+1.44),KIF23(+1.28),NPM1(+1.33),NUF2(+1.42),PTTG1(+1.37),RACGAP1(+1.34),SEPT7(+1.38),SPART(+1.3),TOP2A(+1.53),TOP2B(+1.23)
Cancer,Hematological Disease,Immunological Disease,Organismal Injury and Abnormalities	Acute leukemia	1.16e-08		-0.44	113	69	44	AKAP2(+1.27),ANO9(-1.51),ATP6AP1(-1.29),AURKA(+1.26),BRCA2(+1.32),CDH1(-1.17),CDK1(+1.33),CELSR3(-1.26),CENPF(+1.24),CHEK1(+1.23),CKAP2L(+1.4),CKS1B(+1.33),CNTNAP3(-1.52),COL6A1(-1.2),COL6A2(-1.25),CPT1A(+1.55),CTCF(+1.29),CYCS(+1.23),DBN1(-1.17),DCUN1D5(+1.28),DDR1(-1.2),DDX1(+1.26),DDX11(-1.18),DIS3(+1.31),DNAJA1(+1.37),DOT1L(-1.2),ECE1(-1.24),EIF3I(+1.24),ERCC4(+1.49),FLNA(-1.2),FLNB(-1.16),GA…
Cancer,Neurological Disease,Organismal Injury and Abnormalities	Central nervous system solid tumor	1.18e-08	Decreased	-2.55	92	61	31	ACTN4(-1.15),ADCY8(-1.39),AKAP2(+1.27),ASPM(+1.26),ATG9A(-1.25),ATP6V1E1(+1.5),BRCA2(+1.32),BUB1(+1.26),BZW1(+1.2),CACNA1B(-1.24),CASP3(+1.31),CDH1(-1.17),CDK1(+1.33),CELSR1(-1.21),CENPF(+1.24),CHEK1(+1.23),COL18A1(-1.25),COL1A1(-1.32),COL27A1(-1.27),COL4A2(-1.22),COL6A2(-1.25),CTCF(+1.29),CTSA(-1.31),CYCS(+1.23),DDR1(-1.2),DNM1L(+1.3),ECT2(+1.36),EIF4G2(+1.18),ERBB2(-1.2),FBN3(-1.24),FLNA(-1.2),…
Cancer,Gastrointestinal Disease,Organismal Injury and Abnormalities	Pancreatobiliary tumor	1.21e-08		1.555	172	105	67	ABCA3(-1.45),ABCA7(-1.34),ACTR3(+1.26),ADCY8(-1.39),AFP(+2.24),ANKRD12(+1.32),ANP32E(+1.25),AP3S1(+1.57),API5(+1.28),ASPM(+1.26),ATP13A2(-1.2),BRCA2(+1.32),BTF3(+1.44),C1QBP(+1.25),CACNA1B(-1.24),CAND1(+1.18),CASP3(+1.31),CCDC88A(+1.22),CDH1(-1.17),CDH3(-1.19),CELSR1(-1.21),CELSR2(-1.35),CELSR3(-1.26),CENPE(+1.36),CENPF(+1.24),CFL2(+1.63),CHEK1(+1.23),CHMP2B(+1.36),CKAP2L(+1.4),CNTNAP3(-1.52),COL…
Gene Expression	Transcription	1.41e-08		0.149	134	100	34	ABCA2(-1.29),ACTN4(-1.15),ACTR3(+1.26),AGRN(-1.27),AHCTF1(+1.22),ASPM(+1.26),ATF7IP(+1.25),BRCA2(+1.32),BTF3(+1.44),BTG3(+1.49),C1QBP(+1.25),CAND1(+1.18),CBX3(+1.47),CCNB1(+1.29),CD81(-1.21),CDC5L(+1.37),CDH1(-1.17),CDH3(-1.19),CDK1(+1.33),CDK7(+1.36),CEBPZ(+1.25),CELSR2(-1.35),CENPF(+1.24),CHEK1(+1.23),CKS1B(+1.33),CNBP(+1.49),COL1A1(-1.32),COL4A2(-1.22),COMMD3-BMI1(+2.38),COPS2(+1.33),CTCF(+1.2…
Cancer,Hematological Disease,Organismal Injury and Abnormalities	Hematologic cancer of cells	1.72e-08		-1.072	115	77	38	ABCA7(-1.34),ATG9A(-1.25),AURKA(+1.26),BBX(+1.28),BRCA2(+1.32),BUB1(+1.26),CASP3(+1.31),CCT3(+1.26),CDH1(-1.17),CDH3(-1.19),CDK1(+1.33),CELSR1(-1.21),CELSR2(-1.35),CHEK1(+1.23),CKAP2L(+1.4),COL18A1(-1.25),COL1A1(-1.32),COL27A1(-1.27),COL4A2(-1.22),COL6A1(-1.2),COL6A2(-1.25),COMMD3-BMI1(+2.38),CSDE1(+1.26),CTCF(+1.29),DDR1(-1.2),DDX11(-1.18),DHCR24(-1.36),DIS3(+1.31),DNM1L(+1.3),ERBB2(-1.2),ERCC4(…
Cancer,Gastrointestinal Disease,Hepatic System Disease,Organismal Injury and Abnormalities	Bile duct carcinoma	1.85e-08			53	36	17	ADCY8(-1.39),AFP(+2.24),ASPM(+1.26),ATP13A2(-1.2),BRCA2(+1.32),CACNA1B(-1.24),CAND1(+1.18),CDH1(-1.17),CDH3(-1.19),CELSR1(-1.21),CFL2(+1.63),COL18A1(-1.25),COL6A1(-1.2),COL6A2(-1.25),CSDE1(+1.26),CTCF(+1.29),CUL2(+1.31),DEK(+1.3),DIS3(+1.31),ERBB2(-1.2),FGA(+2.69),FLNA(-1.2),H3F3A/H3F3B(+1.43),HDAC2(+1.21),HMMR(+1.51),HSP90AA1(+1.43),HSPD1(+1.25),IDH1(+1.29),INSR(-1.22),INTS1(-1.23),KIF11(+1.36),…
Cancer,Hematological Disease,Immunological Disease,Organismal Injury and Abnormalities	Lymphoma	1.9e-08		-1.032	95	65	30	ABCA7(-1.34),ATG9A(-1.25),AURKA(+1.26),BBX(+1.28),BRCA2(+1.32),BUB1(+1.26),CASP3(+1.31),CCT3(+1.26),CDH1(-1.17),CDH3(-1.19),CDK1(+1.33),CELSR2(-1.35),CHEK1(+1.23),COL18A1(-1.25),COL1A1(-1.32),COL27A1(-1.27),COL4A2(-1.22),COL6A1(-1.2),COL6A2(-1.25),COMMD3-BMI1(+2.38),CSDE1(+1.26),DDR1(-1.2),DDX11(-1.18),DHCR24(-1.36),DIS3(+1.31),ERBB2(-1.2),FASN(-1.28),FDFT1(+1.25),FERMT2(+1.23),GYS1(-1.25),HDAC2(…
Cell Death and Survival	Apoptosis of cervical cancer cell lines	2.28e-08	Decreased	-2.366	32	30	2	ANXA5(+1.27),API5(+1.28),BNIP2(+1.31),BUB1(+1.26),CASP3(+1.31),CCNB1(+1.29),CCT4(+1.35),CDK1(+1.33),CENPE(+1.36),CENPF(+1.24),CHEK1(+1.23),CLTC(+1.2),DNM1L(+1.3),DYNLL1(+1.23),EIF4G2(+1.18),FLNB(-1.16),KIF11(+1.36),KIF14(+1.38),MAPKAP1(+1.22),NUF2(+1.42),OPA1(+1.25),PDCD6IP(+1.25),PIDD1(-1.35),PIK3CA(+1.31),PTMA(+1.24),RACGAP1(+1.34),SMARCA1(+1.36),STK3(+1.58),TBK1(+1.5),TPX2(+1.39),TTK(+1.36),YY…
Cancer,Organismal Injury and Abnormalities,Respiratory Disease	Lung cancer	3e-08		-1.066	149	90	59	ACTN4(-1.15),AGRN(-1.27),AHCTF1(+1.22),AP3S1(+1.57),ARFRP1(-1.42),ATAD5(+1.31),ATF7IP(+1.25),ATP1A3(-1.29),ATP6V1E1(+1.5),AURKA(+1.26),BRCA2(+1.32),BTG3(+1.49),C1orf159(-1.46),C1QBP(+1.25),CASP3(+1.31),CCDC88A(+1.22),CCNB1(+1.29),CDH1(-1.17),CDK1(+1.33),CENPF(+1.24),CKAP2L(+1.4),CKS1B(+1.33),CLPTM1(-1.32),CLTC(+1.2),COL1A1(-1.32),COL27A1(-1.27),CTCF(+1.29),CTSA(-1.31),CTSD(-1.2),DCUN1D5(+1.28),DD…
Cell Death and Survival	Cell viability of colorectal cancer cell lines	3.18e-08	Increased	3.424	22	19	3	CCNB1(+1.29),CHEK1(+1.23),DIS3(+1.31),EBNA1BP2(+1.33),ERBB2(-1.2),FBXO5(+1.49),HDAC2(+1.21),HMGB1(+1.34),INSR(-1.22),MSH2(+1.28),NOTCH1(-1.2),PIK3CA(+1.31),PMAIP1(+1.31),POMP(+1.41),PTTG1(+1.37),RPL24(+1.25),RPL35A(+1.29),RRM2B(+1.5),SMC4(+1.33),STRAP(+1.27),TTK(+1.36),TWISTNB(+1.32)
Cell Cycle	Arrest in mitosis of tumor cell lines	3.88e-08			13	13	0	BUB1(+1.26),CCNB1(+1.29),CCT4(+1.35),CDK1(+1.33),CENPE(+1.36),CHEK1(+1.23),EIF3E(+1.27),FBXO5(+1.49),KIF11(+1.36),NUF2(+1.42),RACGAP1(+1.34),TPX2(+1.39),TTK(+1.36)
Cancer,Organismal Injury and Abnormalities	Malignant neoplasm of retroperitoneum	4.01e-08		0.378	173	105	68	ABCA3(-1.45),ABCA7(-1.34),ACTR3(+1.26),ADCY8(-1.39),AIDA(+1.26),AKAP2(+1.27),ANKRD12(+1.32),ANP32E(+1.25),ANXA5(+1.27),AP3S1(+1.57),API5(+1.28),ASPM(+1.26),ATAD5(+1.31),ATP6AP1(-1.29),AURKA(+1.26),BRCA2(+1.32),BSG(-1.22),BTF3(+1.44),BTG3(+1.49),C1QBP(+1.25),CACNA1B(-1.24),CASP3(+1.31),CBS/CBSL(-1.14),CCDC88A(+1.22),CCT3(+1.26),CDH1(-1.17),CDH3(-1.19),CEBPZ(+1.25),CELSR1(-1.21),CELSR2(-1.35),CELSR…
Cell Cycle	Ploidy	4.1e-08		-1.644	22	16	6	AURKA(+1.26),BUB1(+1.26),CDH1(-1.17),CDK7(+1.36),CENPE(+1.36),CENPH(+1.28),CKS1B(+1.33),DDX11(-1.18),DOT1L(-1.2),ERBB2(-1.2),FBXO5(+1.49),H3F3A/H3F3B(+1.43),KIF11(+1.36),NBEAL2(-1.21),NOTCH3(-1.26),PTTG1(+1.37),STMN1(+1.24),TOP2A(+1.53),TPX2(+1.39),UBA2(+1.3),XRCC5(+1.2),YY1(+1.26)
Protein Synthesis	Translation	4.36e-08		-0.155	35	35	0	CNBP(+1.49),DDX6(+1.2),EEF1B2(+1.26),EIF2S2(+1.4),EIF3E(+1.27),EIF3I(+1.24),EIF4A2(+1.25),EIF4G2(+1.18),EPRS(+1.4),KRR1(+1.34),MRPL13(+1.43),MRPL3(+1.26),MRPS18B(+1.44),MRPS35(+1.46),PABPC1(+1.21),PIK3CA(+1.31),PUS7(+1.38),RBM3(+1.22),RHEB(+1.33),RPL21(+1.45),RPL23(+1.34),RPL24(+1.25),RPL34(+1.38),RPL35A(+1.29),RPL5(+1.31),RPL7A(+1.33),RPS10(+1.23),RPS19(+1.3),RPS20(+1.31),RPS27A(+1.31),RPS3(+1.3…
Cell Morphology,Cellular Assembly and Organization	Morphology of nucleus	5.03e-08			23	23	0	AURKA(+1.26),BRCA2(+1.32),BTG3(+1.49),CASP3(+1.31),CDK1(+1.33),CENPE(+1.36),CHEK1(+1.23),CLTC(+1.2),DEK(+1.3),ERCC4(+1.49),FBXO5(+1.49),GMNN(+1.34),H3F3A/H3F3B(+1.43),NBN(+1.33),NCAPG(+1.26),NRAS(+1.23),PTTG1(+1.37),RSL1D1(+1.35),SEPT7(+1.38),SMC2(+1.28),STMN1(+1.24),TMPO(+1.23),XRCC5(+1.2)
Cancer,Neurological Disease,Organismal Injury and Abnormalities	Central nervous system cancer	5.17e-08			80	50	30	ACTN4(-1.15),ADCY8(-1.39),ASPM(+1.26),ATG9A(-1.25),ATP6V1E1(+1.5),BRCA2(+1.32),BZW1(+1.2),CDH1(-1.17),CELSR1(-1.21),CENPF(+1.24),COL18A1(-1.25),COL1A1(-1.32),COL27A1(-1.27),COL4A2(-1.22),COL6A2(-1.25),CTCF(+1.29),CTSA(-1.31),CYCS(+1.23),DDR1(-1.2),ECT2(+1.36),EIF4G2(+1.18),ERBB2(-1.2),FBN3(-1.24),FGFR4(-1.22),FLNA(-1.2),FZD8(-1.62),H3F3A/H3F3B(+1.43),HDAC2(+1.21),HIST1H1C(+1.36),HSP90AA1(+1.43),H…
Cancer,Organismal Injury and Abnormalities	Connective tissue tumor	5.59e-08		0.958	89	48	41	ABCA3(-1.45),AGRN(-1.27),AHCTF1(+1.22),ATF7IP(+1.25),BRCA2(+1.32),BTF3(+1.44),C1orf159(-1.46),CACNA1B(-1.24),CCT8(+1.27),CD2AP(+1.36),CDH1(-1.17),CENPE(+1.36),CHEK1(+1.23),COL18A1(-1.25),COL1A1(-1.32),COL27A1(-1.27),COL4A2(-1.22),COL6A1(-1.2),COL6A2(-1.25),DBN1(-1.17),DDR1(-1.2),DDX11(-1.18),DOT1L(-1.2),ECE1(-1.24),EIF4G2(+1.18),ERBB2(-1.2),FASN(-1.28),FBN3(-1.24),FDFT1(+1.25),FGFR4(-1.22),FLNA(-…
Cancer,Organismal Injury and Abnormalities,Renal and Urological Disease	Urothelial transitional cell carcinoma	6.22e-08			31	22	9	ATAD5(+1.31),BRCA2(+1.32),CDH1(-1.17),CENPF(+1.24),CTCF(+1.29),DOT1L(-1.2),EIF4A2(+1.25),ERBB2(-1.2),FGFR4(-1.22),H3F3A/H3F3B(+1.43),HIST1H1C(+1.36),HSP90AA1(+1.43),IDH1(+1.29),INSR(-1.22),KIF14(+1.38),KIF18A(+1.4),KIF23(+1.28),NOTCH1(-1.2),NOTCH3(-1.26),NRAS(+1.23),PIK3CA(+1.31),POLRMT(-1.21),RACGAP1(+1.34),RAD21(+1.28),RECQL4(-1.27),RRM1(+1.24),SF3B1(+1.3),SMC3(+1.28),STAG2(+1.22),TOP2A(+1.53),…
Cell Cycle,Cellular Movement	Cytokinesis of tumor cell lines	6.4e-08	Increased	2.238	13	12	1	AURKA(+1.26),CD2AP(+1.36),CDH1(-1.17),ECT2(+1.36),EIF3E(+1.27),KIF14(+1.38),KIF20B(+1.44),KIF23(+1.28),NPM1(+1.33),RACGAP1(+1.34),SEPT7(+1.38),SPART(+1.3),TOP2A(+1.53)
Protein Synthesis	Translation of protein	6.42e-08		-0.409	34	34	0	CNBP(+1.49),DDX6(+1.2),EIF2S2(+1.4),EIF3E(+1.27),EIF3I(+1.24),EIF4A2(+1.25),EIF4G2(+1.18),EPRS(+1.4),KRR1(+1.34),MRPL13(+1.43),MRPL3(+1.26),MRPS18B(+1.44),MRPS35(+1.46),PABPC1(+1.21),PIK3CA(+1.31),PUS7(+1.38),RBM3(+1.22),RHEB(+1.33),RPL21(+1.45),RPL23(+1.34),RPL24(+1.25),RPL34(+1.38),RPL35A(+1.29),RPL5(+1.31),RPL7A(+1.33),RPS10(+1.23),RPS19(+1.3),RPS20(+1.31),RPS27A(+1.31),RPS3(+1.37),RPS4X(+1.36…
Infectious Diseases	Viral Infection	7.37e-08		1.913	104	75	29	ACTR3(+1.26),AHCTF1(+1.22),ANXA5(+1.27),ARPC5(+1.5),ATP6AP1(-1.29),BNIP2(+1.31),BSG(-1.22),BTF3(+1.44),CASP3(+1.31),CD81(-1.21),CDH1(-1.17),CHMP2B(+1.36),CLIC4(+1.18),CLTC(+1.2),CYCS(+1.23),DAG1(-1.28),DCP2(+1.17),DDX6(+1.2),DEK(+1.3),DNAJA1(+1.37),DNAJA2(+1.36),DNM1L(+1.3),EIF3I(+1.24),FASN(-1.28),FDFT1(+1.25),FGA(+2.69),FGFR4(-1.22),FLNA(-1.2),FSCN1(-1.17),G3BP2(+1.3),GAA(-1.3),GANAB(-1.19),H3F…
Cell Death and Survival	Apoptosis of fibroblasts	7.99e-08		0.843	25	17	8	BUB1(+1.26),CASP3(+1.31),CDH1(-1.17),CLIC4(+1.18),CTSD(-1.2),CYCS(+1.23),DHCR24(-1.36),FGA(+2.69),GNL3(+1.39),IDH1(+1.29),INSR(-1.22),MSH2(+1.28),NBN(+1.33),NFE2L1(-1.18),NOTCH1(-1.2),NRAS(+1.23),OPA1(+1.25),PIDD1(-1.35),PIK3CA(+1.31),PLRG1(+1.37),RB1CC1(+1.31),STK3(+1.58),SYVN1(-1.28),TBK1(+1.5),TOP2B(+1.23)
Cancer,Organismal Injury and Abnormalities,Reproductive System Disease	Endometrioid endometrial adenocarcinoma	8.34e-08			138	103	35	ACTN4(-1.15),AHCTF1(+1.22),ANKRD12(+1.32),ANP32E(+1.25),ARHGAP11A(+1.29),ASPM(+1.26),ATF7IP(+1.25),ATP13A1(-1.22),ATP2A3(-1.24),BRCA2(+1.32),BUB1(+1.26),CALM1 (includes others)(+1.3),CAND1(+1.18),CDH1(-1.17),CEBPZ(+1.25),CELSR3(-1.26),CENPE(+1.36),CENPF(+1.24),CLPX(+1.26),COL4A2(-1.22),CSDE1(+1.26),CTCF(+1.29),CTNNAL1(+1.3),CTSA(-1.31),CUL2(+1.31),DDX1(+1.26),DEPDC1B(+1.28),DIS3(+1.31),DNAJA2(+1.…
Cancer,Organismal Injury and Abnormalities	Occult primary tumor	8.82e-08			17	13	4	CHEK1(+1.23),DOT1L(-1.2),ERBB2(-1.2),HIST1H1C(+1.36),HSP90AA1(+1.43),MSH2(+1.28),MSH6(+1.24),NOTCH1(-1.2),NOTCH3(-1.26),NRAS(+1.23),PIK3CA(+1.31),RAD21(+1.28),RRM1(+1.24),RRM2B(+1.5),STAG2(+1.22),TOP2A(+1.53),TOP2B(+1.23)
Protein Synthesis	Synthesis of protein	8.87e-08		0.288	46	39	7	CASP3(+1.31),CBS/CBSL(-1.14),CIRBP(-1.18),CNBP(+1.49),DDX6(+1.2),EEF1B2(+1.26),EIF2S2(+1.4),EIF3E(+1.27),EIF3I(+1.24),EIF4A2(+1.25),EIF4G2(+1.18),EPRS(+1.4),ERBB2(-1.2),INSR(-1.22),KRR1(+1.34),MRPL13(+1.43),MRPL3(+1.26),MRPS18B(+1.44),MRPS35(+1.46),NFE2L1(-1.18),NOTCH1(-1.2),NPM1(+1.33),NRAS(+1.23),PABPC1(+1.21),PIK3CA(+1.31),PLTP(-1.21),PPAT(+1.25),PUS7(+1.38),RBM3(+1.22),RHEB(+1.33),RPL21(+1.45…
Cancer,Organismal Injury and Abnormalities	Development of neuroepithelial tumor	8.95e-08		-1.633	80	55	25	ACTN4(-1.15),ADCY8(-1.39),AKAP2(+1.27),ASPM(+1.26),ATG9A(-1.25),ATP6V1E1(+1.5),BRCA2(+1.32),BZW1(+1.2),CASP3(+1.31),CDH1(-1.17),CDK1(+1.33),CENPF(+1.24),CHEK1(+1.23),COL18A1(-1.25),COL1A1(-1.32),COL4A2(-1.22),CTSA(-1.31),CYCS(+1.23),DDR1(-1.2),DNM1L(+1.3),ECT2(+1.36),EIF4G2(+1.18),ERBB2(-1.2),FBN3(-1.24),FLNA(-1.2),FZD8(-1.62),GRN(-1.23),H3F3A/H3F3B(+1.43),HDAC2(+1.21),HIST1H1C(+1.36),HSP90AA1(+1…
Cell Death and Survival	Cell death of fibroblasts	9.44e-08		0.485	28	19	9	BUB1(+1.26),CASP3(+1.31),CDH1(-1.17),CENPE(+1.36),CHEK1(+1.23),CLIC4(+1.18),CTSD(-1.2),CYCS(+1.23),DHCR24(-1.36),FGA(+2.69),FLNA(-1.2),GNL3(+1.39),IDH1(+1.29),INSR(-1.22),MSH2(+1.28),NBN(+1.33),NFE2L1(-1.18),NOTCH1(-1.2),NRAS(+1.23),OPA1(+1.25),PIDD1(-1.35),PIK3CA(+1.31),PLRG1(+1.37),RB1CC1(+1.31),STK3(+1.58),SYVN1(-1.28),TBK1(+1.5),TOP2B(+1.23)
Cancer,Hematological Disease,Immunological Disease,Organismal Injury and Abnormalities	Myeloid leukemia	1e-07			105	63	42	AKAP2(+1.27),ANO9(-1.51),ATP6AP1(-1.29),AURKA(+1.26),BRCA2(+1.32),CDH1(-1.17),CDK1(+1.33),CELSR3(-1.26),CENPF(+1.24),CHEK1(+1.23),CKAP2L(+1.4),CKS1B(+1.33),CNTNAP3(-1.52),COL6A1(-1.2),COL6A2(-1.25),CPT1A(+1.55),CTCF(+1.29),CYCS(+1.23),DBN1(-1.17),DCUN1D5(+1.28),DDR1(-1.2),DDX1(+1.26),DDX11(-1.18),DEK(+1.3),DIS3(+1.31),DNAJA1(+1.37),DOT1L(-1.2),ECE1(-1.24),EIF3I(+1.24),FLNA(-1.2),FLNB(-1.16),GAA(-…
Cancer,Organismal Injury and Abnormalities,Renal and Urological Disease	Urothelial bladder carcinoma	1.07e-07			30	22	8	ATAD5(+1.31),BRCA2(+1.32),CDH1(-1.17),CENPF(+1.24),CTCF(+1.29),EIF4A2(+1.25),ERBB2(-1.2),FGFR4(-1.22),H3F3A/H3F3B(+1.43),HIST1H1C(+1.36),HSP90AA1(+1.43),IDH1(+1.29),INSR(-1.22),KIF14(+1.38),KIF18A(+1.4),KIF23(+1.28),NOTCH1(-1.2),NOTCH3(-1.26),NRAS(+1.23),PIK3CA(+1.31),POLRMT(-1.21),RACGAP1(+1.34),RAD21(+1.28),RECQL4(-1.27),RRM1(+1.24),SF3B1(+1.3),SMC3(+1.28),STAG2(+1.22),TOP2A(+1.53),TOP2B(+1.23)
Cancer,Organismal Injury and Abnormalities	Blue round small cell tumor	1.08e-07			49	32	17	AGRN(-1.27),AHCTF1(+1.22),BRCA2(+1.32),BTF3(+1.44),C1orf159(-1.46),CCT8(+1.27),CHEK1(+1.23),CTCF(+1.29),CTSA(-1.31),DDX1(+1.26),DOT1L(-1.2),ERBB2(-1.2),FBN3(-1.24),FGFR4(-1.22),GIGYF1(-1.23),HSP90AA1(+1.43),HSPD1(+1.25),HSPG2(-1.29),IRS4(+2.45),ITPR3(-1.2),KIF23(+1.28),LRPPRC(+1.28),MSH2(+1.28),MYO1B(+1.35),NAA15(+1.26),NDUFB5(+1.35),NOTCH1(-1.2),NOTCH3(-1.26),NRAS(+1.23),PCSK9(-1.4),PHIP(+1.21),…
Cancer,Cell Death and Survival,Organismal Injury and Abnormalities,Tumor Morphology	Necrosis of tumor	1.09e-07	Decreased	-2.739	41	33	8	BSG(-1.22),CASP3(+1.31),CDH1(-1.17),CDH3(-1.19),CDK1(+1.33),CDK7(+1.36),CHEK1(+1.23),COL18A1(-1.25),CYCS(+1.23),EBNA1BP2(+1.33),EIF3E(+1.27),ERBB2(-1.2),FASN(-1.28),FGA(+2.69),HDAC2(+1.21),HMGB1(+1.34),HSPA9(+1.34),INSR(-1.22),NOTCH1(-1.2),NRAS(+1.23),NUP107(+1.27),NUP54(+1.41),PABPC1(+1.21),PHF5A(+1.41),PMAIP1(+1.31),PPP2CA(+1.22),PSMA4(+1.42),PSMA6(+1.26),PSMC1(+1.35),PSMC2(+1.56),RPL35A(+1.29)…
Cancer,Hematological Disease,Immunological Disease,Organismal Injury and Abnormalities	Acute myeloid leukemia	1.13e-07			103	62	41	AKAP2(+1.27),ANO9(-1.51),ATP6AP1(-1.29),AURKA(+1.26),BRCA2(+1.32),CDH1(-1.17),CDK1(+1.33),CELSR3(-1.26),CENPF(+1.24),CHEK1(+1.23),CKAP2L(+1.4),CKS1B(+1.33),CNTNAP3(-1.52),COL6A1(-1.2),COL6A2(-1.25),CPT1A(+1.55),CTCF(+1.29),CYCS(+1.23),DBN1(-1.17),DCUN1D5(+1.28),DDX1(+1.26),DDX11(-1.18),DIS3(+1.31),DNAJA1(+1.37),DOT1L(-1.2),ECE1(-1.24),EIF3I(+1.24),FLNA(-1.2),FLNB(-1.16),GAA(-1.3),GLS(+1.22),GPC4(…
Cancer,Hematological Disease,Immunological Disease,Organismal Injury and Abnormalities	Non-Hodgkin lymphoma	1.22e-07		-1.577	81	55	26	ABCA7(-1.34),ATG9A(-1.25),AURKA(+1.26),BBX(+1.28),BRCA2(+1.32),CASP3(+1.31),CCT3(+1.26),CDH1(-1.17),CDH3(-1.19),CDK1(+1.33),CELSR2(-1.35),CHEK1(+1.23),COL18A1(-1.25),COL1A1(-1.32),COL27A1(-1.27),COL4A2(-1.22),COL6A1(-1.2),COL6A2(-1.25),CSDE1(+1.26),DDR1(-1.2),DHCR24(-1.36),DIS3(+1.31),ERBB2(-1.2),FASN(-1.28),FDFT1(+1.25),FERMT2(+1.23),GYS1(-1.25),HDAC2(+1.21),HDAC7(-1.26),HIST1H1C(+1.36),HMGB1(+1…
Cancer,Hematological Disease,Organismal Injury and Abnormalities	Bone marrow cancer	1.26e-07			111	69	42	AKAP2(+1.27),ANO9(-1.51),ATP6AP1(-1.29),ATP6V1E1(+1.5),AURKA(+1.26),BRCA2(+1.32),CDH1(-1.17),CDK1(+1.33),CELSR3(-1.26),CENPF(+1.24),CHEK1(+1.23),CKAP2L(+1.4),CKS1B(+1.33),CNTNAP3(-1.52),COL6A1(-1.2),COL6A2(-1.25),CPT1A(+1.55),CTCF(+1.29),CYCS(+1.23),DBN1(-1.17),DCUN1D5(+1.28),DDR1(-1.2),DDX1(+1.26),DDX11(-1.18),DEK(+1.3),DIS3(+1.31),DNAJA1(+1.37),DOT1L(-1.2),ECE1(-1.24),EIF3I(+1.24),FLNA(-1.2),FL…
Cancer,Hematological Disease,Immunological Disease,Organismal Injury and Abnormalities	Leukemia	1.29e-07		-0.765	127	76	51	AKAP2(+1.27),ANO9(-1.51),ATP6AP1(-1.29),AURKA(+1.26),BRCA2(+1.32),CDH1(-1.17),CDK1(+1.33),CELSR1(-1.21),CELSR3(-1.26),CENPF(+1.24),CHEK1(+1.23),CKAP2L(+1.4),CKS1B(+1.33),CNTNAP3(-1.52),COL1A1(-1.32),COL27A1(-1.27),COL6A1(-1.2),COL6A2(-1.25),CPT1A(+1.55),CTCF(+1.29),CYCS(+1.23),DBN1(-1.17),DCUN1D5(+1.28),DDR1(-1.2),DDX1(+1.26),DDX11(-1.18),DEK(+1.3),DIS3(+1.31),DNAJA1(+1.37),DNM1L(+1.3),DOT1L(-1.2…
Cancer,Organismal Injury and Abnormalities,Renal and Urological Disease	Urothelial cancer	1.32e-07			32	23	9	ATAD5(+1.31),BRCA2(+1.32),CDH1(-1.17),CENPF(+1.24),CTCF(+1.29),DOT1L(-1.2),EIF4A2(+1.25),ERBB2(-1.2),FGFR4(-1.22),H3F3A/H3F3B(+1.43),HIST1H1C(+1.36),HSP90AA1(+1.43),IDH1(+1.29),INSR(-1.22),KIF14(+1.38),KIF18A(+1.4),KIF23(+1.28),NOTCH1(-1.2),NOTCH3(-1.26),NRAS(+1.23),PIK3CA(+1.31),POLRMT(-1.21),RACGAP1(+1.34),RAD21(+1.28),RECQL4(-1.27),RRM1(+1.24),SDCBP(+1.28),SF3B1(+1.3),SMC3(+1.28),STAG2(+1.22),…
Cancer,Organismal Injury and Abnormalities,Respiratory Disease	Non-small cell lung carcinoma	1.33e-07		-1	123	79	44	ACTN4(-1.15),AGRN(-1.27),AHCTF1(+1.22),AP3S1(+1.57),ARFRP1(-1.42),ATAD5(+1.31),ATF7IP(+1.25),ATP1A3(-1.29),ATP6V1E1(+1.5),AURKA(+1.26),BRCA2(+1.32),C1orf159(-1.46),C1QBP(+1.25),CASP3(+1.31),CCDC88A(+1.22),CCNB1(+1.29),CDH1(-1.17),CDK1(+1.33),CENPF(+1.24),CKAP2L(+1.4),CKS1B(+1.33),CLPTM1(-1.32),CLTC(+1.2),COL1A1(-1.32),COL27A1(-1.27),CTCF(+1.29),CTSD(-1.2),DCUN1D5(+1.28),DDR1(-1.2),DDX11(-1.18),DE…
Cancer,Organismal Injury and Abnormalities	Serous neoplasm	1.34e-07			66	44	22	ABCA3(-1.45),AKAP2(+1.27),AURKA(+1.26),BRCA2(+1.32),BUB1(+1.26),CBS/CBSL(-1.14),CCNB1(+1.29),CDH1(-1.17),CELSR1(-1.21),CELSR3(-1.26),CHEK1(+1.23),CKS1B(+1.33),COL18A1(-1.25),COL6A2(-1.25),CTCF(+1.29),CTNNAL1(+1.3),CWC22(+1.33),DNAJA1(+1.37),EEF1B2(+1.26),EIF4A2(+1.25),ERBB2(-1.2),FBLN1(-1.22),FBN3(-1.24),GIGYF1(-1.23),GPC4(-1.16),HAUS6(+1.3),HDAC7(-1.26),HIST1H1C(+1.36),HMMR(+1.51),HSP90AA1(+1.43…
Gene Expression,RNA Damage and Repair,RNA Post-Transcriptional Modification	Stabilization of mRNA	1.35e-07			17	16	1	CIRBP(-1.18),DCP2(+1.17),DIS3(+1.31),PABPC1(+1.21),PIK3CA(+1.31),PSMA1(+1.37),PSMA2(+1.29),PSMA4(+1.42),PSMA6(+1.26),PSMB7(+1.25),PSMC1(+1.35),PSMC2(+1.56),PSMD1(+1.22),PSMD14(+1.48),RPS27A(+1.31),SET(+1.23),YWHAB(+1.21)
Cancer,Neurological Disease,Organismal Injury and Abnormalities	Glioma	1.4e-07		-1.633	79	54	25	ACTN4(-1.15),ADCY8(-1.39),AKAP2(+1.27),ASPM(+1.26),ATG9A(-1.25),ATP6V1E1(+1.5),BRCA2(+1.32),BZW1(+1.2),CASP3(+1.31),CDH1(-1.17),CDK1(+1.33),CENPF(+1.24),CHEK1(+1.23),COL18A1(-1.25),COL1A1(-1.32),COL4A2(-1.22),CTSA(-1.31),CYCS(+1.23),DDR1(-1.2),DNM1L(+1.3),ECT2(+1.36),EIF4G2(+1.18),ERBB2(-1.2),FBN3(-1.24),FLNA(-1.2),FZD8(-1.62),GRN(-1.23),H3F3A/H3F3B(+1.43),HDAC2(+1.21),HIST1H1C(+1.36),HSP90AA1(+1…
Cancer,Organismal Injury and Abnormalities	Ductal carcinoma	1.4e-07			150	91	59	ABCA3(-1.45),ABCA7(-1.34),ACTR3(+1.26),ADCY8(-1.39),AFP(+2.24),ANKRD12(+1.32),ANP32E(+1.25),AP3S1(+1.57),API5(+1.28),ASPM(+1.26),ATP13A2(-1.2),BRCA2(+1.32),BTF3(+1.44),CACNA1B(-1.24),CAND1(+1.18),CCDC88A(+1.22),CDH1(-1.17),CDH3(-1.19),CELSR1(-1.21),CELSR2(-1.35),CELSR3(-1.26),CENPE(+1.36),CENPF(+1.24),CFL2(+1.63),CHMP2B(+1.36),CNTNAP3(-1.52),COL18A1(-1.25),COL1A1(-1.32),COL6A1(-1.2),COL6A2(-1.25)…
Cancer,Organismal Injury and Abnormalities	Refractory tumor	1.44e-07			23	18	5	AURKA(+1.26),BRCA2(+1.32),DDR1(-1.2),ERBB2(-1.2),FDFT1(+1.25),FGFR4(-1.22),HDAC2(+1.21),HDAC7(-1.26),HSP90AA1(+1.43),IDH1(+1.29),NOTCH1(-1.2),NRAS(+1.23),POLE2(+1.53),PPP3CA(+1.28),PSIP1(+1.24),PSMD1(+1.22),RPL34(+1.38),RPS4X(+1.36),RRM1(+1.24),RRM2B(+1.5),SF3B1(+1.3),TOP2A(+1.53),TOP2B(+1.23)
Cancer,Hematological Disease,Immunological Disease,Organismal Injury and Abnormalities	Plasma cell dyscrasia	1.45e-07			41	35	6	ANXA5(+1.27),ATP6V1E1(+1.5),AURKA(+1.26),BRCA2(+1.32),CASP3(+1.31),CCNB1(+1.29),CDH1(-1.17),CDK1(+1.33),COL6A1(-1.2),COMMD3-BMI1(+2.38),DEK(+1.3),DIS3(+1.31),FASN(-1.28),FDFT1(+1.25),FLNA(-1.2),HDAC2(+1.21),HSP90AA1(+1.43),IDH1(+1.29),KIF11(+1.36),KPNA2(+1.28),NAE1(+1.29),NOTCH3(-1.26),NPM1(+1.33),NRAS(+1.23),PIK3CA(+1.31),POLE2(+1.53),PPP2CA(+1.22),PPP3CA(+1.28),PRKCI(+1.2),PSIP1(+1.24),PSMA2(+1…
Cell Death and Survival	Apoptosis of connective tissue cells	1.5e-07		0.801	30	19	11	BUB1(+1.26),CASP3(+1.31),CDH1(-1.17),CLIC4(+1.18),CTSD(-1.2),CYCS(+1.23),DDIT4(-1.6),DHCR24(-1.36),FGA(+2.69),GLO1(+1.23),GNL3(+1.39),GRN(-1.23),IDH1(+1.29),INSR(-1.22),MSH2(+1.28),NBN(+1.33),NFE2L1(-1.18),NOTCH1(-1.2),NRAS(+1.23),OPA1(+1.25),PIDD1(-1.35),PIK3CA(+1.31),PLRG1(+1.37),RB1CC1(+1.31),SERPINH1(-1.17),STK3(+1.58),SYVN1(-1.28),TBK1(+1.5),TFAM(+1.33),TOP2B(+1.23)
Cancer,Hematological Disease,Organismal Injury and Abnormalities	Malignant myeloid neoplasm	1.51e-07			110	68	42	AKAP2(+1.27),ANO9(-1.51),ATP6AP1(-1.29),ATP6V1E1(+1.5),AURKA(+1.26),BRCA2(+1.32),CDH1(-1.17),CDK1(+1.33),CELSR3(-1.26),CENPF(+1.24),CHEK1(+1.23),CKAP2L(+1.4),CKS1B(+1.33),CNTNAP3(-1.52),COL6A1(-1.2),COL6A2(-1.25),CPT1A(+1.55),CTCF(+1.29),CYCS(+1.23),DBN1(-1.17),DCUN1D5(+1.28),DDR1(-1.2),DDX1(+1.26),DDX11(-1.18),DIS3(+1.31),DNAJA1(+1.37),DOT1L(-1.2),ECE1(-1.24),EIF3I(+1.24),FLNA(-1.2),FLNB(-1.16),…
Cancer,Cell Death and Survival,Organismal Injury and Abnormalities,Tumor Morphology	Cell death of tumor cells	1.61e-07	Decreased	-2.62	40	32	8	BSG(-1.22),CASP3(+1.31),CDH1(-1.17),CDH3(-1.19),CDK1(+1.33),CDK7(+1.36),CHEK1(+1.23),COL18A1(-1.25),CYCS(+1.23),EBNA1BP2(+1.33),EIF3E(+1.27),ERBB2(-1.2),FASN(-1.28),HDAC2(+1.21),HMGB1(+1.34),HSPA9(+1.34),INSR(-1.22),NOTCH1(-1.2),NRAS(+1.23),NUP107(+1.27),NUP54(+1.41),PABPC1(+1.21),PHF5A(+1.41),PMAIP1(+1.31),PPP2CA(+1.22),PSMA4(+1.42),PSMA6(+1.26),PSMC1(+1.35),PSMC2(+1.56),RPL35A(+1.29),RPL5(+1.31…
Cancer,Organismal Injury and Abnormalities,Skeletal and Muscular Disorders	Myosarcoma	1.71e-07			38	23	15	AGRN(-1.27),AHCTF1(+1.22),BRCA2(+1.32),BTF3(+1.44),C1orf159(-1.46),CCT8(+1.27),CDH1(-1.17),CHEK1(+1.23),ERBB2(-1.2),FBN3(-1.24),FGFR4(-1.22),GIGYF1(-1.23),HSPG2(-1.29),IRS4(+2.45),ITPR3(-1.2),KIF23(+1.28),LRPPRC(+1.28),MYO1B(+1.35),NDUFB5(+1.35),NOTCH1(-1.2),NRAS(+1.23),PCSK9(-1.4),PHIP(+1.21),PIK3CA(+1.31),PKD1(-1.34),PRKCI(+1.2),RB1CC1(+1.31),RRM1(+1.24),SEC23A(+1.26),SRRM2(-1.2),TECR(-1.25),TJ…
Cancer,Hematological Disease,Organismal Injury and Abnormalities	Myeloid neoplasm	1.8e-07			113	70	43	AKAP2(+1.27),ANO9(-1.51),ATP6AP1(-1.29),ATP6V1E1(+1.5),AURKA(+1.26),BRCA2(+1.32),CDH1(-1.17),CDK1(+1.33),CELSR3(-1.26),CENPF(+1.24),CHEK1(+1.23),CKAP2L(+1.4),CKS1B(+1.33),CNTNAP3(-1.52),COL6A1(-1.2),COL6A2(-1.25),CPT1A(+1.55),CTCF(+1.29),CYCS(+1.23),DBN1(-1.17),DCUN1D5(+1.28),DDR1(-1.2),DDX1(+1.26),DDX11(-1.18),DEK(+1.3),DIS3(+1.31),DNAJA1(+1.37),DOT1L(-1.2),ECE1(-1.24),EIF3I(+1.24),FLNA(-1.2),FL…
Cancer,Organismal Injury and Abnormalities,Skeletal and Muscular Disorders	Rhabdomyosarcoma	1.84e-07			36	22	14	AGRN(-1.27),AHCTF1(+1.22),BRCA2(+1.32),BTF3(+1.44),C1orf159(-1.46),CCT8(+1.27),CHEK1(+1.23),ERBB2(-1.2),FBN3(-1.24),FGFR4(-1.22),GIGYF1(-1.23),HSPG2(-1.29),IRS4(+2.45),ITPR3(-1.2),KIF23(+1.28),LRPPRC(+1.28),MYO1B(+1.35),NDUFB5(+1.35),NOTCH1(-1.2),NRAS(+1.23),PCSK9(-1.4),PHIP(+1.21),PIK3CA(+1.31),PKD1(-1.34),PRKCI(+1.2),RB1CC1(+1.31),SEC23A(+1.26),SRRM2(-1.2),TECR(-1.25),TJP1(+1.21),TOP2A(+1.53),T…
Cancer,Organismal Injury and Abnormalities,Respiratory Disease	Respiratory system tumor	1.91e-07		-1.442	169	106	63	ABCA7(-1.34),ACTN4(-1.15),AGRN(-1.27),AHCTF1(+1.22),AP3S1(+1.57),ARFRP1(-1.42),ATAD5(+1.31),ATF7IP(+1.25),ATP1A3(-1.29),ATP6V1E1(+1.5),AURKA(+1.26),BRCA2(+1.32),BTG3(+1.49),BUB1(+1.26),C1orf159(-1.46),C1QBP(+1.25),CACNA1B(-1.24),CASP3(+1.31),CCDC88A(+1.22),CCNB1(+1.29),CDH1(-1.17),CDK1(+1.33),CELSR3(-1.26),CENPF(+1.24),CKAP2L(+1.4),CKS1B(+1.33),CLPTM1(-1.32),CLTC(+1.2),COL1A1(-1.32),COL27A1(-1.27…
Cancer,Hematological Disease,Immunological Disease,Organismal Injury and Abnormalities	B cell cancer	1.94e-07		-0.2	78	54	24	ABCA7(-1.34),ATG9A(-1.25),AURKA(+1.26),BRCA2(+1.32),CCNB1(+1.29),CCT3(+1.26),CDH1(-1.17),CDK1(+1.33),CELSR1(-1.21),CELSR2(-1.35),CKAP2L(+1.4),COL18A1(-1.25),COL27A1(-1.27),COL4A2(-1.22),COL6A1(-1.2),COMMD3-BMI1(+2.38),CSDE1(+1.26),DDR1(-1.2),DEK(+1.3),DHCR24(-1.36),DIS3(+1.31),DNM1L(+1.3),ERCC4(+1.49),FASN(-1.28),GYS1(-1.25),HDAC2(+1.21),HDAC7(-1.26),HIST1H1C(+1.36),HMGB1(+1.34),HSP90AA1(+1.43),I…
Neurological Disease	Progressive neurological disorder	2.12e-07			72	42	30	ABCA2(-1.29),ABCA7(-1.34),AGRN(-1.27),AKAP2(+1.27),ANXA5(+1.27),ATP13A2(-1.2),ATP1A3(-1.29),ATP6V1E1(+1.5),BSG(-1.22),CACNA1B(-1.24),CALM1 (includes others)(+1.3),CASP3(+1.31),CBS/CBSL(-1.14),CCDC88A(+1.22),CCNB1(+1.29),CD2AP(+1.36),CDK1(+1.33),CHMP2B(+1.36),COL1A1(-1.32),CPT1A(+1.55),CTSD(-1.2),DHCR24(-1.36),DNM1L(+1.3),EIF4A2(+1.25),EPRS(+1.4),FASN(-1.28),FBLN1(-1.22),FDFT1(+1.25),FGFR4(-1.22),…
Cancer,Organismal Injury and Abnormalities	Liquid tumor	2.15e-07		-0.579	132	81	51	AKAP2(+1.27),ANO9(-1.51),ATP6AP1(-1.29),ATP6V1E1(+1.5),AURKA(+1.26),BRCA2(+1.32),CDH1(-1.17),CDK1(+1.33),CELSR1(-1.21),CELSR3(-1.26),CENPF(+1.24),CHEK1(+1.23),CKAP2L(+1.4),CKS1B(+1.33),CNTNAP3(-1.52),COL1A1(-1.32),COL27A1(-1.27),COL6A1(-1.2),COL6A2(-1.25),CPT1A(+1.55),CTCF(+1.29),CYCS(+1.23),DBN1(-1.17),DCUN1D5(+1.28),DDR1(-1.2),DDX1(+1.26),DDX11(-1.18),DEK(+1.3),DIS3(+1.31),DNAJA1(+1.37),DNM1L(+…
Cancer,Organismal Injury and Abnormalities	Serous adenocarcinoma	2.16e-07			65	44	21	ABCA3(-1.45),AKAP2(+1.27),AURKA(+1.26),BRCA2(+1.32),BUB1(+1.26),CBS/CBSL(-1.14),CCNB1(+1.29),CDH1(-1.17),CELSR1(-1.21),CELSR3(-1.26),CHEK1(+1.23),CKS1B(+1.33),COL18A1(-1.25),COL6A2(-1.25),CTCF(+1.29),CTNNAL1(+1.3),CWC22(+1.33),DNAJA1(+1.37),EEF1B2(+1.26),EIF4A2(+1.25),ERBB2(-1.2),FBLN1(-1.22),FBN3(-1.24),GIGYF1(-1.23),GPC4(-1.16),HAUS6(+1.3),HIST1H1C(+1.36),HMMR(+1.51),HSP90AA1(+1.43),HSPA9(+1.34…
Cancer,Endocrine System Disorders,Organismal Injury and Abnormalities,Reproductive System Disease	Ovarian cancer	2.19e-07			107	68	39	ABCA3(-1.45),AKAP2(+1.27),ASPM(+1.26),ATP13A1(-1.22),BRCA2(+1.32),BSG(-1.22),BUB1(+1.26),CACNA1B(-1.24),CAND1(+1.18),CCDC88A(+1.22),CCNB1(+1.29),CCT6A(+1.21),CDH1(-1.17),CDK1(+1.33),CDK7(+1.36),CEBPZ(+1.25),CELSR1(-1.21),CELSR3(-1.26),CENPE(+1.36),CHEK1(+1.23),CLIC4(+1.18),COL18A1(-1.25),COL4A2(-1.22),COL6A2(-1.25),CTCF(+1.29),CTNNAL1(+1.3),CUL2(+1.31),CWC22(+1.33),DDR1(-1.2),DHCR24(-1.36),DNAJA1…
Cancer,Endocrine System Disorders,Organismal Injury and Abnormalities,Reproductive System Disease	Ovarian tumor	2.2e-07		0	109	70	39	ABCA3(-1.45),AKAP2(+1.27),ASPM(+1.26),ATP13A1(-1.22),BRCA2(+1.32),BSG(-1.22),BUB1(+1.26),CACNA1B(-1.24),CAND1(+1.18),CCDC88A(+1.22),CCNB1(+1.29),CCT6A(+1.21),CDH1(-1.17),CDK1(+1.33),CDK7(+1.36),CEBPZ(+1.25),CELSR1(-1.21),CELSR3(-1.26),CENPE(+1.36),CHEK1(+1.23),CLIC4(+1.18),COL18A1(-1.25),COL4A2(-1.22),COL6A2(-1.25),COPS2(+1.33),CTCF(+1.29),CTNNAL1(+1.3),CUL2(+1.31),CWC22(+1.33),DDR1(-1.2),DHCR24(…
Cancer,Organismal Injury and Abnormalities	Embryonal tumor	2.31e-07			32	25	7	AURKA(+1.26),BRCA2(+1.32),CDH1(-1.17),CELSR1(-1.21),CTCF(+1.29),DDR1(-1.2),DDX1(+1.26),EIF4G2(+1.18),ERBB2(-1.2),FDFT1(+1.25),GMNN(+1.34),H3F3A/H3F3B(+1.43),HSP90AA1(+1.43),HSPG2(-1.29),IDH1(+1.29),LINGO1(-1.26),MSH2(+1.28),MSH6(+1.24),NAA15(+1.26),NBN(+1.33),NOTCH1(-1.2),NRAS(+1.23),PIK3CA(+1.31),RRM1(+1.24),STAG2(+1.22),STOML2(+1.34),TOP2A(+1.53),TOP2B(+1.23),TPR(+1.23),TWISTNB(+1.32),UTP18(+1.…
Developmental Disorder	Growth Failure	2.34e-07		-0.496	49	27	22	ACTN4(-1.15),ARFRP1(-1.42),AURKA(+1.26),BRCA2(+1.32),C1QBP(+1.25),CBS/CBSL(-1.14),CD2AP(+1.36),CFL2(+1.63),COMMD3-BMI1(+2.38),CYCS(+1.23),DDR1(-1.2),DDX11(-1.18),DNAJA1(+1.37),DOT1L(-1.2),EIF4G2(+1.18),FDFT1(+1.25),FGFR4(-1.22),FLNB(-1.16),FOXH1(-1.23),G6PC3(-1.24),GMNN(+1.34),H3F3A/H3F3B(+1.43),HIST1H1C(+1.36),IARS(+1.18),ITPR3(-1.2),KIF26A(-1.19),LAMB2(-1.23),LRP1(-1.23),MAPK6(+1.23),NBN(+1.33)…
Cancer,Hematological Disease,Organismal Injury and Abnormalities	Bone marrow neoplasm	2.37e-07			112	69	43	AKAP2(+1.27),ANO9(-1.51),ATP6AP1(-1.29),ATP6V1E1(+1.5),AURKA(+1.26),BRCA2(+1.32),CDH1(-1.17),CDK1(+1.33),CELSR3(-1.26),CENPF(+1.24),CHEK1(+1.23),CKAP2L(+1.4),CKS1B(+1.33),CNTNAP3(-1.52),COL6A1(-1.2),COL6A2(-1.25),CPT1A(+1.55),CTCF(+1.29),CYCS(+1.23),DBN1(-1.17),DCUN1D5(+1.28),DDR1(-1.2),DDX1(+1.26),DDX11(-1.18),DEK(+1.3),DIS3(+1.31),DNAJA1(+1.37),DOT1L(-1.2),ECE1(-1.24),EIF3I(+1.24),FLNA(-1.2),FL…
Cancer,Neurological Disease,Organismal Injury and Abnormalities	Brain tumor	2.42e-07		-1.98	64	39	25	ADCY8(-1.39),AKAP2(+1.27),ASPM(+1.26),ATG9A(-1.25),BRCA2(+1.32),BUB1(+1.26),BZW1(+1.2),CACNA1B(-1.24),CDH1(-1.17),CDK1(+1.33),CELSR1(-1.21),CENPF(+1.24),COL18A1(-1.25),COL1A1(-1.32),CTCF(+1.29),CTSA(-1.31),EIF4G2(+1.18),ERBB2(-1.2),FBN3(-1.24),FLNA(-1.2),FZD8(-1.62),H3F3A/H3F3B(+1.43),HDAC2(+1.21),HSP90AA1(+1.43),HSPG2(-1.29),IDH1(+1.29),INSR(-1.22),IRS4(+2.45),KPNA2(+1.28),LDLR(-1.19),LRP1(-1.23…
Cell Death and Survival	Cell viability of myeloma cell lines	2.61e-07	Increased	3.15	15	13	2	AURKA(+1.26),CD81(-1.21),CKS1B(+1.33),GLS(+1.22),KIF11(+1.36),KIF18A(+1.4),NRAS(+1.23),NUF2(+1.42),POMP(+1.41),PSMA1(+1.37),PSMA4(+1.42),PSMA6(+1.26),RRM1(+1.24),RSF1(+1.2),SLC1A5(-1.2)
Cancer,Hematological Disease,Organismal Injury and Abnormalities	Mature lymphocytic neoplasm	2.66e-07			98	65	33	ANXA5(+1.27),ATG9A(-1.25),ATP6V1E1(+1.5),AURKA(+1.26),BBX(+1.28),BRCA2(+1.32),CASP3(+1.31),CCNB1(+1.29),CCT3(+1.26),CDH1(-1.17),CDH3(-1.19),CDK1(+1.33),CELSR1(-1.21),CELSR2(-1.35),CHEK1(+1.23),CKAP2L(+1.4),COL18A1(-1.25),COL1A1(-1.32),COL27A1(-1.27),COL4A2(-1.22),COL6A1(-1.2),COL6A2(-1.25),COMMD3-BMI1(+2.38),CSDE1(+1.26),DEK(+1.3),DHCR24(-1.36),DIS3(+1.31),DNM1L(+1.3),ERBB2(-1.2),FASN(-1.28),FDFT…
Cell Cycle	Arrest in mitosis	2.69e-07			14	14	0	BUB1(+1.26),CCNB1(+1.29),CCT4(+1.35),CDK1(+1.33),CENPE(+1.36),CHEK1(+1.23),EIF3E(+1.27),FBXO5(+1.49),KIF11(+1.36),NBN(+1.33),NUF2(+1.42),RACGAP1(+1.34),TPX2(+1.39),TTK(+1.36)
Cell Cycle	M phase of cervical cancer cell lines	2.88e-07	Increased	2.208	13	13	0	AURKA(+1.26),CD2AP(+1.36),ECT2(+1.36),EIF3E(+1.27),KIF14(+1.38),KIF23(+1.28),NPM1(+1.33),NUF2(+1.42),RACGAP1(+1.34),SEPT7(+1.38),SPART(+1.3),TOP2A(+1.53),TOP2B(+1.23)
Cellular Development,Cellular Growth and Proliferation,Connective Tissue Development and Function	Proliferation of fibroblast cell lines	3.23e-07		1.913	38	26	12	ACP1(+1.36),ATG9A(-1.25),BTG3(+1.49),CD81(-1.21),CHEK1(+1.23),CIRBP(-1.18),CKS1B(+1.33),CLTC(+1.2),COL1A1(-1.32),COMMD3-BMI1(+2.38),CTSD(-1.2),EBNA1BP2(+1.33),EIF3E(+1.27),EIF3I(+1.24),ERBB2(-1.2),GRN(-1.23),HMGB1(+1.34),ICMT(-1.22),INSR(-1.22),IRS4(+2.45),KIF20B(+1.44),NOTCH1(-1.2),NPM1(+1.33),NRAS(+1.23),PIK3CA(+1.31),PKD1(-1.34),PSMA4(+1.42),PSMC2(+1.56),PTMA(+1.24),PTTG1(+1.37),RECQL4(-1.27),…
Cancer,Endocrine System Disorders,Gastrointestinal Disease,Organismal Injury and Abnormalities	Pancreatic tumor	3.32e-07	Increased	2.795	149	87	62	ABCA3(-1.45),ABCA7(-1.34),ACTR3(+1.26),ADCY8(-1.39),ANKRD12(+1.32),ANP32E(+1.25),AP3S1(+1.57),API5(+1.28),ASPM(+1.26),BRCA2(+1.32),BTF3(+1.44),C1QBP(+1.25),CACNA1B(-1.24),CASP3(+1.31),CCDC88A(+1.22),CDH1(-1.17),CDH3(-1.19),CELSR1(-1.21),CELSR2(-1.35),CELSR3(-1.26),CENPE(+1.36),CENPF(+1.24),CHEK1(+1.23),CHMP2B(+1.36),CKAP2L(+1.4),CNTNAP3(-1.52),COL18A1(-1.25),COL1A1(-1.32),COL6A1(-1.2),COPS2(+1.33…
Cancer,Organismal Injury and Abnormalities,Renal and Urological Disease	Urinary tract cancer	3.42e-07		-0.447	123	85	38	ABCA2(-1.29),ABCA3(-1.45),ADCY8(-1.39),AIDA(+1.26),AKAP2(+1.27),ANKRD12(+1.32),ANXA5(+1.27),AP3S1(+1.57),ASPM(+1.26),ATAD5(+1.31),ATP1A3(-1.29),ATP6AP1(-1.29),AURKA(+1.26),BRCA2(+1.32),BSG(-1.22),BTG3(+1.49),CACNA1B(-1.24),CASP3(+1.31),CBS/CBSL(-1.14),CCDC88A(+1.22),CCT3(+1.26),CDH1(-1.17),CEBPZ(+1.25),CELSR3(-1.26),CENPE(+1.36),CENPF(+1.24),CFL2(+1.63),CNTNAP3(-1.52),COL6A2(-1.25),CTCF(+1.29),CT…
Cell Cycle	Interphase	3.72e-07		0.549	58	48	10	ARHGAP11A(+1.29),AURKA(+1.26),BTG3(+1.49),BUB1(+1.26),CCNB1(+1.29),CDC5L(+1.37),CDH1(-1.17),CDK1(+1.33),CDK7(+1.36),CHEK1(+1.23),CKS1B(+1.33),COMMD3-BMI1(+2.38),COPS2(+1.33),CUL2(+1.31),DOT1L(-1.2),DYNLL1(+1.23),EIF3E(+1.27),ERBB2(-1.2),FASN(-1.28),FBXO5(+1.49),FLNA(-1.2),GMNN(+1.34),GNL2(+1.34),GNL3(+1.39),HAUS1(+1.4),HAUS6(+1.3),HDAC2(+1.21),HDAC7(-1.26),HSP90AA1(+1.43),IDH1(+1.29),INSR(-1.22),…
Cancer,Organismal Injury and Abnormalities	Refractory malignant tumor	4.09e-07			22	17	5	AURKA(+1.26),BRCA2(+1.32),DDR1(-1.2),ERBB2(-1.2),FGFR4(-1.22),HDAC2(+1.21),HDAC7(-1.26),HSP90AA1(+1.43),IDH1(+1.29),NOTCH1(-1.2),NRAS(+1.23),POLE2(+1.53),PPP3CA(+1.28),PSIP1(+1.24),PSMD1(+1.22),RPL34(+1.38),RPS4X(+1.36),RRM1(+1.24),RRM2B(+1.5),SF3B1(+1.3),TOP2A(+1.53),TOP2B(+1.23)
Cancer,Neurological Disease,Organismal Injury and Abnormalities	Glioma cancer	4.14e-07			68	44	24	ACTN4(-1.15),ADCY8(-1.39),ASPM(+1.26),ATG9A(-1.25),ATP6V1E1(+1.5),BRCA2(+1.32),BZW1(+1.2),CDH1(-1.17),CENPF(+1.24),COL18A1(-1.25),COL1A1(-1.32),COL4A2(-1.22),CTSA(-1.31),CYCS(+1.23),DDR1(-1.2),ECT2(+1.36),EIF4G2(+1.18),ERBB2(-1.2),FBN3(-1.24),FLNA(-1.2),FZD8(-1.62),H3F3A/H3F3B(+1.43),HDAC2(+1.21),HIST1H1C(+1.36),HSP90AA1(+1.43),HSPG2(-1.29),IDH1(+1.29),IRS4(+2.45),KPNA2(+1.28),LDLR(-1.19),MOB4(+1…
Cancer,Organismal Injury and Abnormalities,Renal and Urological Disease	Urinary tract tumor	4.2e-07		-0.447	125	87	38	ABCA2(-1.29),ABCA3(-1.45),ADCY8(-1.39),AIDA(+1.26),AKAP2(+1.27),ANKRD12(+1.32),ANXA5(+1.27),AP3S1(+1.57),ASPM(+1.26),ATAD5(+1.31),ATP1A3(-1.29),ATP6AP1(-1.29),AURKA(+1.26),BRCA2(+1.32),BSG(-1.22),BTG3(+1.49),CACNA1B(-1.24),CASP3(+1.31),CBS/CBSL(-1.14),CCDC88A(+1.22),CCT3(+1.26),CDH1(-1.17),CEBPZ(+1.25),CELSR3(-1.26),CENPE(+1.36),CENPF(+1.24),CFL2(+1.63),CNTNAP3(-1.52),COL6A2(-1.25),COPS2(+1.33),C…
Cell-To-Cell Signaling and Interaction,Renal and Urological System Development and Function	Adhesion of kidney cells	4.34e-07		-0.774	13	4	9	ACP1(+1.36),ACTN4(-1.15),BCAM(-1.27),CDH1(-1.17),DAG1(-1.28),FGA(+2.69),LAMA5(-1.3),LRP1(-1.23),PDCD6IP(+1.25),PKD1(-1.34),PLXNB1(-1.19),PLXND1(-1.22),PPP2CA(+1.22)
Cancer,Gastrointestinal Disease,Hepatic System Disease,Organismal Injury and Abnormalities	Hepatic adenocarcinoma	4.38e-07			12	10	2	AFP(+2.24),BRCA2(+1.32),CDH1(-1.17),ERBB2(-1.2),H3F3A/H3F3B(+1.43),HSP90AA1(+1.43),IDH1(+1.29),NBN(+1.33),NRAS(+1.23),PIK3CA(+1.31),PSMD1(+1.22),RRM1(+1.24)
Cell Cycle	Arrest in mitosis of cervical cancer cell lines	4.51e-07			11	11	0	BUB1(+1.26),CCNB1(+1.29),CCT4(+1.35),CENPE(+1.36),EIF3E(+1.27),FBXO5(+1.49),KIF11(+1.36),NUF2(+1.42),RACGAP1(+1.34),TPX2(+1.39),TTK(+1.36)
Cancer,Organismal Injury and Abnormalities,Respiratory Disease	Nonsquamous non-small cell lung carcinoma	4.74e-07			102	63	39	ACTN4(-1.15),AGRN(-1.27),AHCTF1(+1.22),AP3S1(+1.57),ARFRP1(-1.42),ATAD5(+1.31),ATF7IP(+1.25),BRCA2(+1.32),C1orf159(-1.46),C1QBP(+1.25),CCDC88A(+1.22),CCNB1(+1.29),CDH1(-1.17),CDK1(+1.33),CENPF(+1.24),CKAP2L(+1.4),CKS1B(+1.33),CLPTM1(-1.32),CLTC(+1.2),COL1A1(-1.32),COL27A1(-1.27),CTCF(+1.29),DDR1(-1.2),DDX11(-1.18),DEK(+1.3),DIS3(+1.31),DOT1L(-1.2),ECT2(+1.36),EEF1B2(+1.26),EIF3E(+1.27),EIF4A2(+1.…
Cancer,Endocrine System Disorders,Organismal Injury and Abnormalities,Reproductive System Disease	Gonadal tumor	4.77e-07		-0.97	111	72	39	ABCA3(-1.45),AFP(+2.24),AKAP2(+1.27),ASPM(+1.26),ATP13A1(-1.22),BRCA2(+1.32),BSG(-1.22),BUB1(+1.26),CACNA1B(-1.24),CAND1(+1.18),CCDC88A(+1.22),CCNB1(+1.29),CCT6A(+1.21),CDH1(-1.17),CDK1(+1.33),CDK7(+1.36),CEBPZ(+1.25),CELSR1(-1.21),CELSR3(-1.26),CENPE(+1.36),CHEK1(+1.23),CLIC4(+1.18),COL18A1(-1.25),COL4A2(-1.22),COL6A2(-1.25),COPS2(+1.33),CTCF(+1.29),CTNNAL1(+1.3),CUL2(+1.31),CWC22(+1.33),DDR1(-1…
Cell Morphology,Cellular Assembly and Organization,Cellular Function and Maintenance	Formation of cellular protrusions	4.95e-07		-1.052	68	32	36	ACAP2(+1.32),ACP1(+1.36),ACTN4(-1.15),ACTR3(+1.26),AGRN(-1.27),AKIRIN1(+1.22),AURKA(+1.26),BSG(-1.22),BTG3(+1.49),C1QBP(+1.25),CASP3(+1.31),CCDC88A(+1.22),CD2AP(+1.36),CD81(-1.21),CDH1(-1.17),CELSR1(-1.21),CELSR2(-1.35),CELSR3(-1.26),CENPF(+1.24),CHMP2B(+1.36),DAG1(-1.28),DBN1(-1.17),DDR1(-1.2),DNM1L(+1.3),ERBB2(-1.2),FASN(-1.28),FLNA(-1.2),FOPNL(+1.31),FSCN1(-1.17),GRN(-1.23),HDAC2(+1.21),HMGB1(…
Cancer,Hematological Disease,Immunological Disease,Organismal Injury and Abnormalities	B-cell neoplasm	5.96e-07		-0.2	90	62	28	ABCA7(-1.34),ANXA5(+1.27),ATG9A(-1.25),ATP6V1E1(+1.5),AURKA(+1.26),BRCA2(+1.32),CASP3(+1.31),CCNB1(+1.29),CCT3(+1.26),CDH1(-1.17),CDK1(+1.33),CELSR1(-1.21),CELSR2(-1.35),CKAP2L(+1.4),COL18A1(-1.25),COL1A1(-1.32),COL27A1(-1.27),COL4A2(-1.22),COL6A1(-1.2),COMMD3-BMI1(+2.38),CSDE1(+1.26),DDR1(-1.2),DEK(+1.3),DHCR24(-1.36),DIS3(+1.31),DNM1L(+1.3),ERCC4(+1.49),FASN(-1.28),FDFT1(+1.25),FLNA(-1.2),GYS1(…
Cancer,Organismal Injury and Abnormalities,Skeletal and Muscular Disorders	Muscle tumor	5.99e-07			50	33	17	AGRN(-1.27),AHCTF1(+1.22),BRCA2(+1.32),BTF3(+1.44),C1orf159(-1.46),CCT8(+1.27),CDH1(-1.17),CHEK1(+1.23),DDX6(+1.2),ERBB2(-1.2),FBN3(-1.24),FERMT2(+1.23),FGFR4(-1.22),GIGYF1(-1.23),HSPG2(-1.29),INSR(-1.22),IRS4(+2.45),ITPR3(-1.2),KIF23(+1.28),KPNA3(+1.25),LRPPRC(+1.28),MDH1(+1.4),MYO1B(+1.35),NDUFB5(+1.35),NOTCH1(-1.2),NRAS(+1.23),PCSK9(-1.4),PHIP(+1.21),PIK3CA(+1.31),PKD1(-1.34),PLD3(-1.21),POLR3…
Cell Morphology,Cellular Assembly and Organization,DNA Replication, Recombination, and Repair	Morphology of mitotic spindle	6.12e-07			9	9	0	AURKA(+1.26),BUB1(+1.26),CDK1(+1.33),FBXO5(+1.49),HAUS6(+1.3),KIF11(+1.36),PTTG1(+1.37),RACGAP1(+1.34),TPX2(+1.39)
Cancer,Organismal Injury and Abnormalities,Respiratory Disease	Lung adenocarcinoma	6.13e-07			101	63	38	ACTN4(-1.15),AGRN(-1.27),AHCTF1(+1.22),AP3S1(+1.57),ARFRP1(-1.42),ATAD5(+1.31),ATF7IP(+1.25),BRCA2(+1.32),C1orf159(-1.46),C1QBP(+1.25),CCDC88A(+1.22),CCNB1(+1.29),CDH1(-1.17),CDK1(+1.33),CENPF(+1.24),CKAP2L(+1.4),CKS1B(+1.33),CLPTM1(-1.32),CLTC(+1.2),COL1A1(-1.32),COL27A1(-1.27),CTCF(+1.29),DDR1(-1.2),DDX11(-1.18),DEK(+1.3),DIS3(+1.31),DOT1L(-1.2),ECT2(+1.36),EEF1B2(+1.26),EIF3E(+1.27),EIF4A2(+1.…
Molecular Transport,Protein Synthesis,Protein Trafficking	Localization of protein	6.14e-07		1	27	13	14	ACTN4(-1.15),AKAP2(+1.27),BSG(-1.22),BTF3(+1.44),C1QBP(+1.25),CASP3(+1.31),CBS/CBSL(-1.14),CD81(-1.21),CDH1(-1.17),CELSR2(-1.35),CELSR3(-1.26),DHCR24(-1.36),FLNA(-1.2),HSPG2(-1.29),ICMT(-1.22),LAMA5(-1.3),LDLR(-1.19),MAPK8IP3(-1.22),MYL12B(+1.3),NPM1(+1.33),RAP2A(+1.3),RSL1D1(+1.35),SEC23A(+1.26),SGO2(+1.38),SPTSSA(+1.5),TEX15(+1.38),TPR(+1.23)
Cancer,Neurological Disease,Organismal Injury and Abnormalities	Central nervous system neuroepithelial tumor	6.52e-07			70	46	24	ACTN4(-1.15),ADCY8(-1.39),AKAP2(+1.27),ASPM(+1.26),ATG9A(-1.25),ATP6V1E1(+1.5),BRCA2(+1.32),BZW1(+1.2),CDH1(-1.17),CDK1(+1.33),CENPF(+1.24),COL18A1(-1.25),COL1A1(-1.32),COL4A2(-1.22),CTSA(-1.31),CYCS(+1.23),DDR1(-1.2),ECT2(+1.36),EIF4G2(+1.18),ERBB2(-1.2),FBN3(-1.24),FLNA(-1.2),FZD8(-1.62),H3F3A/H3F3B(+1.43),HDAC2(+1.21),HIST1H1C(+1.36),HSP90AA1(+1.43),HSPG2(-1.29),IDH1(+1.29),IRS4(+2.45),KPNA2(+…
Cancer,Cell Death and Survival,Organismal Injury and Abnormalities,Tumor Morphology	Cell death of cancer cells	6.85e-07	Decreased	-3.845	34	28	6	CASP3(+1.31),CDH1(-1.17),CDH3(-1.19),CDK1(+1.33),CHEK1(+1.23),COL18A1(-1.25),EBNA1BP2(+1.33),EIF3E(+1.27),ERBB2(-1.2),FASN(-1.28),HDAC2(+1.21),HMGB1(+1.34),HSPA9(+1.34),NOTCH1(-1.2),NRAS(+1.23),NUP107(+1.27),NUP54(+1.41),PABPC1(+1.21),PHF5A(+1.41),PMAIP1(+1.31),PSMA4(+1.42),PSMA6(+1.26),PSMC1(+1.35),PSMC2(+1.56),RPL35A(+1.29),RPL5(+1.31),RPL7A(+1.33),RPS19(+1.3),RPS27A(+1.31),RPS3(+1.37),SF3B1(+1…
Developmental Disorder,Embryonic Development,Organismal Development,Tissue Morphology	Abnormal morphology of embryo	6.85e-07			46	24	22	ABCA3(-1.45),AHCTF1(+1.22),ARFRP1(-1.42),AURKA(+1.26),BRCA2(+1.32),CASP3(+1.31),CDH1(-1.17),CDK1(+1.33),CELSR3(-1.26),COMMD3-BMI1(+2.38),CTCF(+1.29),DAG1(-1.28),DDX11(-1.18),DNM1L(+1.3),DOT1L(-1.2),ECE1(-1.24),ECT2(+1.36),EIF4G2(+1.18),ERBB2(-1.2),FBXO5(+1.49),FERMT2(+1.23),FLNA(-1.2),FOXH1(-1.23),GMNN(+1.34),HIST1H1C(+1.36),ICMT(-1.22),MAPK8IP3(-1.22),NBN(+1.33),NDST1(-1.18),NECTIN1(-1.22),NFE2L…
Cancer,Organismal Injury and Abnormalities,Respiratory Disease	Development of lung tumor	7.2e-07		-1.97	102	64	38	ACTN4(-1.15),AGRN(-1.27),AHCTF1(+1.22),AP3S1(+1.57),ARFRP1(-1.42),ATAD5(+1.31),ATF7IP(+1.25),BRCA2(+1.32),BUB1(+1.26),C1orf159(-1.46),C1QBP(+1.25),CCDC88A(+1.22),CCNB1(+1.29),CDH1(-1.17),CDK1(+1.33),CENPF(+1.24),CKAP2L(+1.4),CKS1B(+1.33),CLPTM1(-1.32),CLTC(+1.2),COL1A1(-1.32),COL27A1(-1.27),CTCF(+1.29),DDR1(-1.2),DDX11(-1.18),DEK(+1.3),DIS3(+1.31),DOT1L(-1.2),ECT2(+1.36),EEF1B2(+1.26),EIF3E(+1.27…
Neurological Disease,Organismal Injury and Abnormalities	Progressive encephalopathy	7.84e-07			62	34	28	ABCA2(-1.29),ABCA7(-1.34),AGRN(-1.27),AKAP2(+1.27),ANXA5(+1.27),ATP13A2(-1.2),ATP1A3(-1.29),ATP6V1E1(+1.5),CACNA1B(-1.24),CALM1 (includes others)(+1.3),CASP3(+1.31),CBS/CBSL(-1.14),CCDC88A(+1.22),CCNB1(+1.29),CD2AP(+1.36),CDK1(+1.33),CHMP2B(+1.36),COL1A1(-1.32),CPT1A(+1.55),CTSD(-1.2),DHCR24(-1.36),DNM1L(+1.3),EIF4A2(+1.25),EPRS(+1.4),FASN(-1.28),FBLN1(-1.22),FDFT1(+1.25),GRN(-1.23),H3F3A/H3F3B(+…
Cancer,Organismal Injury and Abnormalities	Grade 3-4 tumor	7.85e-07			53	30	23	ACTN4(-1.15),ADCY8(-1.39),ASPM(+1.26),ATG9A(-1.25),BZW1(+1.2),CDH1(-1.17),CENPF(+1.24),COL18A1(-1.25),COL1A1(-1.32),CTSA(-1.31),DUT(+1.33),EIF4G2(+1.18),ERBB2(-1.2),FBN3(-1.24),FLNA(-1.2),FSCN1(-1.17),FZD8(-1.62),GMNN(+1.34),H3F3A/H3F3B(+1.43),HSP90AA1(+1.43),HSPG2(-1.29),IDH1(+1.29),IRS4(+2.45),KPNA2(+1.28),LDLR(-1.19),MSH2(+1.28),MSH6(+1.24),NAA15(+1.26),NIPBL(+1.2),NOTCH1(-1.2),NOTCH3(-1.26),N…
Cancer,Organismal Injury and Abnormalities	Carcinoma of unknown primary	7.9e-07			14	11	3	CHEK1(+1.23),DOT1L(-1.2),HIST1H1C(+1.36),HSP90AA1(+1.43),MSH2(+1.28),MSH6(+1.24),NOTCH1(-1.2),NOTCH3(-1.26),NRAS(+1.23),PIK3CA(+1.31),RAD21(+1.28),STAG2(+1.22),TOP2A(+1.53),TOP2B(+1.23)
Cancer,Organismal Injury and Abnormalities	Pelvic serous carcinoma	7.93e-07			24	19	5	AURKA(+1.26),BRCA2(+1.32),CDH1(-1.17),COL6A2(-1.25),CTCF(+1.29),CTNNAL1(+1.3),EIF4A2(+1.25),ERBB2(-1.2),HIST1H1C(+1.36),HSP90AA1(+1.43),NOTCH1(-1.2),NOTCH3(-1.26),NRAS(+1.23),PIK3CA(+1.31),PRKCI(+1.2),RACGAP1(+1.34),RAD21(+1.28),RRM1(+1.24),RSF1(+1.2),SMC3(+1.28),SMC4(+1.33),STAG2(+1.22),TOP2A(+1.53),TOP2B(+1.23)
Cell Cycle,Cell Morphology	Formation of spindle apparatus	8.28e-07		-0.372	13	12	1	AURKA(+1.26),CLTC(+1.2),DOT1L(-1.2),EIF3E(+1.27),FBXO5(+1.49),HAUS1(+1.4),HAUS6(+1.3),KIF11(+1.36),NUF2(+1.42),RPS3(+1.37),STMN1(+1.24),TPX2(+1.39),UBE2D3(+1.29)
Cancer,Organismal Injury and Abnormalities,Respiratory Disease	Lung squamous cell carcinoma	9.04e-07			42	33	9	AHCTF1(+1.22),ATAD5(+1.31),ATP1A3(-1.29),ATP6V1E1(+1.5),AURKA(+1.26),BRCA2(+1.32),CDH1(-1.17),CENPF(+1.24),DCUN1D5(+1.28),DDR1(-1.2),ECT2(+1.36),EIF4A2(+1.25),ERBB2(-1.2),FGFR4(-1.22),GNL2(+1.34),HIST1H1C(+1.36),HSP90AA1(+1.43),IDH1(+1.29),INSR(-1.22),INTS1(-1.23),KIF14(+1.38),KIF18A(+1.4),KIF23(+1.28),NOTCH1(-1.2),NOTCH3(-1.26),NRAS(+1.23),PABPC1(+1.21),PHIP(+1.21),PIK3CA(+1.31),PRKCI(+1.2),RACG…
Cancer,Organismal Injury and Abnormalities,Renal and Urological Disease	Renal tumor	9.09e-07		-0.447	81	61	20	ABCA3(-1.45),AIDA(+1.26),AKAP2(+1.27),ANXA5(+1.27),ASPM(+1.26),ATAD5(+1.31),ATP6AP1(-1.29),AURKA(+1.26),BRCA2(+1.32),BSG(-1.22),BTG3(+1.49),CBS/CBSL(-1.14),CCDC88A(+1.22),CCT3(+1.26),CDH1(-1.17),CEBPZ(+1.25),CENPE(+1.36),CENPF(+1.24),COPS2(+1.33),CTCF(+1.29),CTNNAL1(+1.3),DIS3(+1.31),EEF1B2(+1.26),EIF4A2(+1.25),EIF4G2(+1.18),EMC10(-1.23),ERBB2(-1.2),ERCC4(+1.49),ESYT1(-1.21),FDFT1(+1.25),FGFR4(-1…
DNA Replication, Recombination, and Repair	DNA damage response of cells	9.31e-07		-0.816	25	23	2	ATAD5(+1.31),BRCA2(+1.32),CASP3(+1.31),CBX3(+1.47),CDK1(+1.33),CHEK1(+1.23),CKS1B(+1.33),DDX11(-1.18),DNAJA1(+1.37),ETAA1(+1.31),MSH2(+1.28),NBN(+1.33),NIPBL(+1.2),PIDD1(-1.35),PLRG1(+1.37),PTTG1(+1.37),RAD54B(+1.44),RNF168(+1.21),RPS3(+1.37),SMARCA1(+1.36),SMC5(+1.26),TOP2A(+1.53),VCP(+1.31),XRCC5(+1.2),YY1(+1.26)
Cancer,Organismal Injury and Abnormalities	Secondary tumor	1.01e-06		0.726	69	46	23	ACTN4(-1.15),AFP(+2.24),ANXA5(+1.27),BRCA2(+1.32),BSG(-1.22),C1QBP(+1.25),CASP3(+1.31),CBR1(+1.29),CCDC88A(+1.22),CD81(-1.21),CDH1(-1.17),CHEK1(+1.23),COL18A1(-1.25),COL4A2(-1.22),COMMD3-BMI1(+2.38),DDR1(-1.2),DLGAP5(+1.39),DOT1L(-1.2),ERBB2(-1.2),FASN(-1.28),FDFT1(+1.25),FGFR4(-1.22),FLNA(-1.2),FSCN1(-1.17),G3BP2(+1.3),HDAC2(+1.21),HIST1H1C(+1.36),HMGB1(+1.34),HMGB2(+1.24),HMMR(+1.51),HSP90AA1(+…
Protein Synthesis	Expression of protein	1.02e-06		-0.301	36	34	2	CBS/CBSL(-1.14),CNBP(+1.49),DDX6(+1.2),EIF2S2(+1.4),EIF3E(+1.27),EIF3I(+1.24),EIF4A2(+1.25),EIF4G2(+1.18),EPRS(+1.4),KRR1(+1.34),MRPL13(+1.43),MRPL3(+1.26),MRPS18B(+1.44),MRPS35(+1.46),NOTCH1(-1.2),PABPC1(+1.21),PIK3CA(+1.31),PUS7(+1.38),RBM3(+1.22),RHEB(+1.33),RPL21(+1.45),RPL23(+1.34),RPL24(+1.25),RPL34(+1.38),RPL35A(+1.29),RPL5(+1.31),RPL7A(+1.33),RPS10(+1.23),RPS19(+1.3),RPS20(+1.31),RPS27A(+…
Cellular Movement	Cell movement	1.15e-06		0.566	139	78	61	ACP1(+1.36),ACTN4(-1.15),ACTR3(+1.26),AFP(+2.24),AKIRIN1(+1.22),ANXA5(+1.27),ARHGAP11A(+1.29),ASPM(+1.26),ATG9A(-1.25),AURKA(+1.26),BCAM(-1.27),BRCA2(+1.32),BSG(-1.22),C1QBP(+1.25),CBS/CBSL(-1.14),CCDC88A(+1.22),CD81(-1.21),CDH1(-1.17),CDH3(-1.19),CDK1(+1.33),CDK7(+1.36),CELSR1(-1.21),CELSR2(-1.35),CELSR3(-1.26),CENPF(+1.24),CLIC4(+1.18),CLTC(+1.2),CNN3(+1.21),COL18A1(-1.25),COL1A1(-1.32),COL4A2(…
Cancer,Hematological Disease,Organismal Injury and Abnormalities	Refractory hematologic cancer	1.16e-06			19	16	3	AURKA(+1.26),DDR1(-1.2),HDAC2(+1.21),HDAC7(-1.26),HSP90AA1(+1.43),IDH1(+1.29),NOTCH1(-1.2),NRAS(+1.23),POLE2(+1.53),PPP3CA(+1.28),PSIP1(+1.24),PSMD1(+1.22),RPL34(+1.38),RPS4X(+1.36),RRM1(+1.24),RRM2B(+1.5),SF3B1(+1.3),TOP2A(+1.53),TOP2B(+1.23)
Neurological Disease,Organismal Injury and Abnormalities	Brain lesion	1.21e-06	Decreased	-2.2	67	41	26	ADCY8(-1.39),AKAP2(+1.27),ASPM(+1.26),ATG9A(-1.25),ATP1A3(-1.29),BRCA2(+1.32),BUB1(+1.26),BZW1(+1.2),CACNA1B(-1.24),CDH1(-1.17),CDK1(+1.33),CELSR1(-1.21),CENPF(+1.24),COL18A1(-1.25),COL1A1(-1.32),CTCF(+1.29),CTSA(-1.31),EIF4G2(+1.18),ERBB2(-1.2),FBN3(-1.24),FLNA(-1.2),FZD8(-1.62),H3F3A/H3F3B(+1.43),HDAC2(+1.21),HMGB1(+1.34),HSP90AA1(+1.43),HSPG2(-1.29),IDH1(+1.29),INSR(-1.22),IRS4(+2.45),KPNA2(+1…
Cardiovascular Disease,Organismal Injury and Abnormalities	Peripheral arterial disease	1.29e-06			23	16	7	CAND1(+1.18),CHMP2B(+1.36),COL1A1(-1.32),COL6A1(-1.2),CTSA(-1.31),DNAJA1(+1.37),EBNA1BP2(+1.33),EEF1B2(+1.26),FAM49B(+1.31),FERMT2(+1.23),GLS(+1.22),HSPA4(+1.25),MOB4(+1.29),PCSK9(-1.4),PFDN4(+1.52),PLTP(-1.21),PLXND1(-1.22),POLR2K(+1.48),PSMA2(+1.29),SLC2A3(-1.18),SMARCA1(+1.36),SUB1(+1.29),SUCLA2(+1.33)
Cancer,Organismal Injury and Abnormalities,Renal and Urological Disease	Renal cancer	1.3e-06		-0.447	79	59	20	ABCA3(-1.45),AIDA(+1.26),AKAP2(+1.27),ANXA5(+1.27),ASPM(+1.26),ATAD5(+1.31),ATP6AP1(-1.29),AURKA(+1.26),BRCA2(+1.32),BSG(-1.22),BTG3(+1.49),CBS/CBSL(-1.14),CCDC88A(+1.22),CCT3(+1.26),CDH1(-1.17),CEBPZ(+1.25),CENPE(+1.36),CENPF(+1.24),CTCF(+1.29),CTNNAL1(+1.3),DIS3(+1.31),EEF1B2(+1.26),EIF4A2(+1.25),EIF4G2(+1.18),EMC10(-1.23),ERBB2(-1.2),ERCC4(+1.49),ESYT1(-1.21),FDFT1(+1.25),FGFR4(-1.22),FLNA(-1.…
Cancer,Neurological Disease,Organismal Injury and Abnormalities	Astrocytoma	1.34e-06			65	42	23	ACTN4(-1.15),ADCY8(-1.39),ASPM(+1.26),ATP6V1E1(+1.5),BRCA2(+1.32),CDH1(-1.17),CENPF(+1.24),COL18A1(-1.25),COL1A1(-1.32),COL4A2(-1.22),CTSA(-1.31),CYCS(+1.23),DDR1(-1.2),DNM1L(+1.3),ECT2(+1.36),EIF4G2(+1.18),ERBB2(-1.2),FBN3(-1.24),FLNA(-1.2),FZD8(-1.62),H3F3A/H3F3B(+1.43),HDAC2(+1.21),HIST1H1C(+1.36),HSP90AA1(+1.43),HSPG2(-1.29),IDH1(+1.29),IRS4(+2.45),KPNA2(+1.28),LDLR(-1.19),MOB4(+1.29),MSH2(+1…
Embryonic Development,Organismal Development,Tissue Morphology	Size of embryo	1.48e-06			31	19	12	AURKA(+1.26),BRCA2(+1.32),C1QBP(+1.25),CYCS(+1.23),DAG1(-1.28),DDX11(-1.18),DNM1L(+1.3),DOT1L(-1.2),ECE1(-1.24),ERBB2(-1.2),FOXH1(-1.23),HIST1H1C(+1.36),HSPG2(-1.29),ICMT(-1.22),KIF5B(+1.29),LAMA5(-1.3),MORF4L1(+1.22),MORF4L2(+1.24),NBN(+1.33),NFE2L1(-1.18),NOTCH1(-1.2),PDCD10(+1.32),PIK3CA(+1.31),PKD1(-1.34),PPP2CA(+1.22),PTTG1(+1.37),RHEB(+1.33),SMAD5(+1.26),STK3(+1.58),TOP2B(+1.23),YY1(+1.26)
Cancer,Organismal Injury and Abnormalities	Sarcoma	1.53e-06		0.731	80	47	33	ABCA3(-1.45),AGRN(-1.27),AHCTF1(+1.22),ATF7IP(+1.25),BRCA2(+1.32),BTF3(+1.44),C1orf159(-1.46),CACNA1B(-1.24),CCT8(+1.27),CD2AP(+1.36),CDH1(-1.17),CENPE(+1.36),CHEK1(+1.23),DBN1(-1.17),DDR1(-1.2),DDX11(-1.18),DOT1L(-1.2),ECE1(-1.24),EIF4G2(+1.18),ERBB2(-1.2),FASN(-1.28),FBN3(-1.24),FDFT1(+1.25),FGFR4(-1.22),GIGYF1(-1.23),GLS(+1.22),H3F3A/H3F3B(+1.43),HMGB1(+1.34),HSP90AA1(+1.43),HSPA4(+1.25),HSPG2…
Cell Cycle,Cell Morphology	Formation of mitotic spindle	1.54e-06		-0.52	12	11	1	AURKA(+1.26),CLTC(+1.2),DOT1L(-1.2),EIF3E(+1.27),FBXO5(+1.49),HAUS1(+1.4),HAUS6(+1.3),KIF11(+1.36),NUF2(+1.42),RPS3(+1.37),STMN1(+1.24),TPX2(+1.39)
Cancer,Gastrointestinal Disease,Hepatic System Disease,Organismal Injury and Abnormalities	Liver cholangiocarcinoma	1.59e-06			11	9	2	AFP(+2.24),BRCA2(+1.32),CDH1(-1.17),ERBB2(-1.2),H3F3A/H3F3B(+1.43),HSP90AA1(+1.43),IDH1(+1.29),NRAS(+1.23),PIK3CA(+1.31),PSMD1(+1.22),RRM1(+1.24)
Cancer,Hematological Disease,Immunological Disease,Organismal Injury and Abnormalities	Refractory peripheral T-cell lymphoma	1.68e-06			7	6	1	AURKA(+1.26),HDAC2(+1.21),HDAC7(-1.26),HSP90AA1(+1.43),RRM1(+1.24),TOP2A(+1.53),TOP2B(+1.23)
Cancer,Hematological Disease,Immunological Disease,Organismal Injury and Abnormalities	Relapsed peripheral T-cell lymphoma	1.68e-06			7	6	1	AURKA(+1.26),HDAC2(+1.21),HDAC7(-1.26),HSP90AA1(+1.43),RRM1(+1.24),TOP2A(+1.53),TOP2B(+1.23)
Cancer,Organismal Injury and Abnormalities	Malignant connective or soft tissue neoplasm	1.72e-06		0.731	81	47	34	ABCA3(-1.45),AGRN(-1.27),AHCTF1(+1.22),ATF7IP(+1.25),BRCA2(+1.32),BTF3(+1.44),C1orf159(-1.46),CACNA1B(-1.24),CCT8(+1.27),CD2AP(+1.36),CDH1(-1.17),CENPE(+1.36),CHEK1(+1.23),DBN1(-1.17),DDR1(-1.2),DDX11(-1.18),DOT1L(-1.2),ECE1(-1.24),EIF4G2(+1.18),ERBB2(-1.2),FASN(-1.28),FBN3(-1.24),FDFT1(+1.25),FGFR4(-1.22),FLNA(-1.2),GIGYF1(-1.23),GLS(+1.22),H3F3A/H3F3B(+1.43),HMGB1(+1.34),HSP90AA1(+1.43),HSPA4(+…
Cellular Assembly and Organization,DNA Replication, Recombination, and Repair	Alignment of chromosomes	1.81e-06		1.067	8	8	0	AURKA(+1.26),CENPE(+1.36),DLGAP5(+1.39),KIF14(+1.38),KIF18A(+1.4),NCAPG(+1.26),SMC4(+1.33),TTK(+1.36)
Cancer,Hematological Disease,Organismal Injury and Abnormalities	Myelodysplastic syndrome with single lineage dysplasia	1.84e-06			11	11	0	IDH1(+1.29),MSH6(+1.24),NPM1(+1.33),NRAS(+1.23),PPAT(+1.25),PPP3CA(+1.28),RRM1(+1.24),SF3B1(+1.3),STAG2(+1.22),TOP2A(+1.53),TOP2B(+1.23)
Cancer,Organismal Injury and Abnormalities	Recurrent cancer	1.85e-06			23	16	7	AURKA(+1.26),BRCA2(+1.32),BSG(-1.22),DDR1(-1.2),ERBB2(-1.2),FDFT1(+1.25),FGFR4(-1.22),HDAC2(+1.21),HDAC7(-1.26),HSP90AA1(+1.43),IDH1(+1.29),INSR(-1.22),NOTCH1(-1.2),PIK3CA(+1.31),POLE2(+1.53),PPAT(+1.25),PPP3CA(+1.28),PSMD1(+1.22),RRM1(+1.24),RRM2B(+1.5),SF3B1(+1.3),TOP2A(+1.53),TOP2B(+1.23)
Cancer,Organismal Injury and Abnormalities,Skeletal and Muscular Disorders	Embryonal rhabdomyosarcoma in striated muscle	1.87e-06			28	15	13	AGRN(-1.27),AHCTF1(+1.22),BTF3(+1.44),C1orf159(-1.46),CCT8(+1.27),FBN3(-1.24),FGFR4(-1.22),GIGYF1(-1.23),HSPG2(-1.29),IRS4(+2.45),ITPR3(-1.2),KIF23(+1.28),LRPPRC(+1.28),MYO1B(+1.35),NDUFB5(+1.35),NOTCH1(-1.2),NRAS(+1.23),PCSK9(-1.4),PHIP(+1.21),PKD1(-1.34),RB1CC1(+1.31),SEC23A(+1.26),SRRM2(-1.2),TECR(-1.25),TJP1(+1.21),UTP18(+1.33),WDR90(-1.5),WWC2(+1.2)
Developmental Disorder	Growth failure or short stature	1.93e-06		-0.096	53	27	26	ACTN4(-1.15),ARFRP1(-1.42),AURKA(+1.26),BRCA2(+1.32),C1QBP(+1.25),CBS/CBSL(-1.14),CD2AP(+1.36),CFL2(+1.63),COL1A1(-1.32),COMMD3-BMI1(+2.38),CYCS(+1.23),DDR1(-1.2),DDX11(-1.18),DNAJA1(+1.37),DOT1L(-1.2),EIF4G2(+1.18),FDFT1(+1.25),FGFR4(-1.22),FLNA(-1.2),FLNB(-1.16),FOXH1(-1.23),G6PC3(-1.24),GMNN(+1.34),H3F3A/H3F3B(+1.43),HIST1H1C(+1.36),HSPG2(-1.29),IARS(+1.18),ITPR3(-1.2),KIF26A(-1.19),LAMB2(-1.2…
Organismal Injury and Abnormalities,Renal and Urological Disease	Renal lesion	2.08e-06		-0.647	84	63	21	ABCA3(-1.45),AIDA(+1.26),AKAP2(+1.27),ANXA5(+1.27),ASPM(+1.26),ATAD5(+1.31),ATP6AP1(-1.29),AURKA(+1.26),BRCA2(+1.32),BSG(-1.22),BTG3(+1.49),CBS/CBSL(-1.14),CCDC88A(+1.22),CCT3(+1.26),CDH1(-1.17),CEBPZ(+1.25),CENPE(+1.36),CENPF(+1.24),COPS2(+1.33),CTCF(+1.29),CTNNAL1(+1.3),DIS3(+1.31),EEF1B2(+1.26),EIF4A2(+1.25),EIF4G2(+1.18),EMC10(-1.23),ERBB2(-1.2),ERCC4(+1.49),ESYT1(-1.21),FDFT1(+1.25),FGFR4(-1…
Cancer,Neurological Disease,Organismal Injury and Abnormalities	High grade astrocytoma	2.08e-06			62	39	23	ACTN4(-1.15),ADCY8(-1.39),ASPM(+1.26),ATP6V1E1(+1.5),BRCA2(+1.32),CDH1(-1.17),CENPF(+1.24),COL18A1(-1.25),COL1A1(-1.32),COL4A2(-1.22),CTSA(-1.31),CYCS(+1.23),DDR1(-1.2),ECT2(+1.36),EIF4G2(+1.18),ERBB2(-1.2),FBN3(-1.24),FLNA(-1.2),FZD8(-1.62),H3F3A/H3F3B(+1.43),HDAC2(+1.21),HIST1H1C(+1.36),HSP90AA1(+1.43),HSPG2(-1.29),IDH1(+1.29),IRS4(+2.45),KPNA2(+1.28),LDLR(-1.19),MOB4(+1.29),MSH2(+1.28),MSH6(+1…
Cancer,Hematological Disease,Immunological Disease,Organismal Injury and Abnormalities	T-lymphoblastic leukemia/lymphoma	2.08e-06			19	16	3	BRCA2(+1.32),CHEK1(+1.23),CTCF(+1.29),DDR1(-1.2),HDAC2(+1.21),IDH1(+1.29),NOTCH1(-1.2),NRAS(+1.23),PIK3CA(+1.31),PPAT(+1.25),PPP3CA(+1.28),PSMD1(+1.22),PTPN13(+1.23),RRM1(+1.24),SLC17A9(-1.4),SMC2(+1.28),TOP2A(+1.53),TOP2B(+1.23),TSR1(+1.28)
Cancer,Gastrointestinal Disease,Hepatic System Disease,Organismal Injury and Abnormalities	Hepatitis B virus-related hepatocellular carcinoma	2.15e-06			9	9	0	ANXA5(+1.27),FGB(+1.9),HDAC2(+1.21),HSPA4(+1.25),HSPA9(+1.34),HSPD1(+1.25),NPM1(+1.33),PEBP1(+1.24),VCP(+1.31)
DNA Replication, Recombination, and Repair	DNA damage	2.2e-06		-1.169	23	21	2	BRCA2(+1.32),CASP3(+1.31),CDH1(-1.17),CDK1(+1.33),CENPE(+1.36),CHEK1(+1.23),GMNN(+1.34),HDAC2(+1.21),HLTF(+1.26),IDH1(+1.29),LRP1(-1.23),MSH6(+1.24),NBN(+1.33),NPM1(+1.33),NRAS(+1.23),PIK3CA(+1.31),RNF168(+1.21),RRM2B(+1.5),SMARCA1(+1.36),TOP2A(+1.53),TOP2B(+1.23),XRCC5(+1.2),YWHAE(+1.29)
Cancer,Organismal Injury and Abnormalities	Advanced malignant tumor	2.2e-06		0.726	73	50	23	ACTN4(-1.15),AFP(+2.24),ANXA5(+1.27),BRCA2(+1.32),BSG(-1.22),C1QBP(+1.25),CASP3(+1.31),CBR1(+1.29),CCDC88A(+1.22),CD81(-1.21),CDH1(-1.17),CHEK1(+1.23),COL18A1(-1.25),COL4A2(-1.22),COMMD3-BMI1(+2.38),CTNNAL1(+1.3),DDR1(-1.2),DLGAP5(+1.39),DOT1L(-1.2),ERBB2(-1.2),FASN(-1.28),FDFT1(+1.25),FGFR4(-1.22),FLNA(-1.2),FSCN1(-1.17),G3BP2(+1.3),HDAC2(+1.21),HIST1H1C(+1.36),HMGB1(+1.34),HMGB2(+1.24),HMMR(+1.…
Cancer,Hematological Disease,Immunological Disease,Organismal Injury and Abnormalities	Relapsed chronic form of lymphocytic leukemia	2.28e-06			7	6	1	NOTCH1(-1.2),POLE2(+1.53),RRM1(+1.24),RRM2B(+1.5),SF3B1(+1.3),TOP2A(+1.53),TOP2B(+1.23)
Cancer,Organismal Injury and Abnormalities,Renal and Urological Disease	Upper renal tract carcinoma	2.35e-06			73	54	19	ABCA3(-1.45),AIDA(+1.26),AKAP2(+1.27),ANXA5(+1.27),ASPM(+1.26),ATAD5(+1.31),AURKA(+1.26),BRCA2(+1.32),BSG(-1.22),BTG3(+1.49),CBS/CBSL(-1.14),CCDC88A(+1.22),CCT3(+1.26),CDH1(-1.17),CEBPZ(+1.25),CENPE(+1.36),CENPF(+1.24),CTCF(+1.29),CTNNAL1(+1.3),DOT1L(-1.2),EEF1B2(+1.26),EIF4A2(+1.25),EIF4G2(+1.18),EMC10(-1.23),ERBB2(-1.2),ERCC4(+1.49),ESYT1(-1.21),FDFT1(+1.25),FGFR4(-1.22),FLNA(-1.2),FOPNL(+1.31)…
Cancer,Organismal Injury and Abnormalities,Renal and Urological Disease	Renal cell carcinoma	2.4e-06			72	54	18	ABCA3(-1.45),AIDA(+1.26),AKAP2(+1.27),ANXA5(+1.27),ASPM(+1.26),ATAD5(+1.31),AURKA(+1.26),BRCA2(+1.32),BSG(-1.22),BTG3(+1.49),CBS/CBSL(-1.14),CCDC88A(+1.22),CCT3(+1.26),CDH1(-1.17),CEBPZ(+1.25),CENPE(+1.36),CENPF(+1.24),CTCF(+1.29),CTNNAL1(+1.3),EEF1B2(+1.26),EIF4A2(+1.25),EIF4G2(+1.18),EMC10(-1.23),ERBB2(-1.2),ERCC4(+1.49),ESYT1(-1.21),FDFT1(+1.25),FGFR4(-1.22),FLNA(-1.2),FOPNL(+1.31),GMNN(+1.34)…
Cancer,Hematological Disease,Immunological Disease,Organismal Injury and Abnormalities	Type M1 acute myeloid leukemia	2.45e-06			11	8	3	CELSR3(-1.26),DOT1L(-1.2),FLNA(-1.2),IDH1(+1.29),NPM1(+1.33),NRAS(+1.23),PPAT(+1.25),RRM1(+1.24),SF3B1(+1.3),TOP2A(+1.53),TOP2B(+1.23)
Cancer,Hematological Disease,Immunological Disease,Organismal Injury and Abnormalities	Relapsed lymphocytic cancer	2.52e-06			15	12	3	AURKA(+1.26),DDR1(-1.2),HDAC2(+1.21),HDAC7(-1.26),HSP90AA1(+1.43),NOTCH1(-1.2),POLE2(+1.53),PPAT(+1.25),PPP3CA(+1.28),PSMD1(+1.22),RRM1(+1.24),RRM2B(+1.5),SF3B1(+1.3),TOP2A(+1.53),TOP2B(+1.23)
Cellular Development,Cellular Growth and Proliferation	Cell proliferation of breast cancer cell lines	2.56e-06		-0.024	41	28	13	ACTN4(-1.15),ARHGAP11A(+1.29),AURKA(+1.26),BRCA2(+1.32),BUB1(+1.26),C1QBP(+1.25),CASP3(+1.31),CDH1(-1.17),CDK1(+1.33),CKS1B(+1.33),COPS2(+1.33),CTCF(+1.29),CTSD(-1.2),DLGAP5(+1.39),EEF1B2(+1.26),EIF3E(+1.27),ERBB2(-1.2),FASN(-1.28),FGFR4(-1.22),GLS(+1.22),GMNN(+1.34),GRN(-1.23),HDAC2(+1.21),HIST1H1C(+1.36),ICMT(-1.22),INSR(-1.22),ITCH(+1.25),KPNA2(+1.28),MAPK6(+1.23),MIAT(-1.29),NOTCH3(-1.26),PFN…
Cell Death and Survival	Cell death of breast cancer cell lines	2.61e-06		0.213	32	23	9	CASP3(+1.31),CDH1(-1.17),CDK1(+1.33),CDK7(+1.36),CHEK1(+1.23),CKS1B(+1.33),CTCF(+1.29),CYCS(+1.23),DDIT4(-1.6),ERBB2(-1.2),FASN(-1.28),FBLN1(-1.22),FBXO5(+1.49),HSPD1(+1.25),ITCH(+1.25),KIF11(+1.36),KPNA2(+1.28),MIAT(-1.29),MSH2(+1.28),NOTCH1(-1.2),NOTCH3(-1.26),PEBP1(+1.24),PIK3CA(+1.31),PMAIP1(+1.31),PSIP1(+1.24),PTPN13(+1.23),PTTG1(+1.37),SLC29A1(-1.24),SMARCA1(+1.36),STMN1(+1.24),TBK1(+1.5),V…
Cardiovascular Disease,Organismal Injury and Abnormalities	Intermediate disease stage peripheral arterial disease	2.68e-06			17	13	4	CAND1(+1.18),CHMP2B(+1.36),CTSA(-1.31),EBNA1BP2(+1.33),EEF1B2(+1.26),FAM49B(+1.31),GLS(+1.22),MOB4(+1.29),PFDN4(+1.52),PLTP(-1.21),PLXND1(-1.22),POLR2K(+1.48),PSMA2(+1.29),SLC2A3(-1.18),SMARCA1(+1.36),SUB1(+1.29),SUCLA2(+1.33)
Cancer,Hematological Disease,Immunological Disease,Organismal Injury and Abnormalities	Favorable-risk acute myeloid leukemia	2.71e-06			6	6	0	IDH1(+1.29),POLE2(+1.53),RRM1(+1.24),RRM2B(+1.5),TOP2A(+1.53),TOP2B(+1.23)
Cell Cycle	Abnormal cell cycle	2.81e-06			11	9	2	BUB1(+1.26),CIRBP(-1.18),COMMD3-BMI1(+2.38),DDX11(-1.18),GNL3(+1.39),H3F3A/H3F3B(+1.43),MSH2(+1.28),NBN(+1.33),RBM3(+1.22),TMPO(+1.23),YWHAE(+1.29)
Nervous System Development and Function	Morphology of nervous system	2.87e-06			68	31	37	ABCA2(-1.29),AGRN(-1.27),ANXA5(+1.27),ASPM(+1.26),ATP13A2(-1.2),BRCA2(+1.32),CASP3(+1.31),CBS/CBSL(-1.14),CCDC88A(+1.22),CD2AP(+1.36),CD81(-1.21),CDH3(-1.19),CELSR2(-1.35),CELSR3(-1.26),CHMP2B(+1.36),CLIC4(+1.18),CLTC(+1.2),COL18A1(-1.25),COL1A1(-1.32),COMMD3-BMI1(+2.38),CTSD(-1.2),DAG1(-1.28),DBN1(-1.17),ECE1(-1.24),ERBB2(-1.2),FLNA(-1.2),FSCN1(-1.17),GMFB(+1.25),GRN(-1.23),HDAC2(+1.21),HSPA4(+1…
Developmental Disorder,Embryonic Development,Organismal Development,Tissue Morphology	Abnormal morphology of embryonic tissue	2.98e-06			44	22	22	ABCA3(-1.45),AHCTF1(+1.22),ARFRP1(-1.42),AURKA(+1.26),BRCA2(+1.32),CASP3(+1.31),CDH1(-1.17),CELSR3(-1.26),COMMD3-BMI1(+2.38),CTCF(+1.29),DAG1(-1.28),DDX11(-1.18),DOT1L(-1.2),ECE1(-1.24),ECT2(+1.36),EIF4G2(+1.18),ERBB2(-1.2),FBXO5(+1.49),FERMT2(+1.23),FLNA(-1.2),FOXH1(-1.23),GMNN(+1.34),HIST1H1C(+1.36),ICMT(-1.22),MAPK8IP3(-1.22),NBN(+1.33),NDST1(-1.18),NECTIN1(-1.22),NFE2L1(-1.18),NOTCH1(-1.2),NO…
Cellular Assembly and Organization,DNA Replication, Recombination, and Repair	Formation of nuclear foci	3.1e-06		-1.795	14	12	2	BRCA2(+1.32),CCNB1(+1.29),CDK1(+1.33),CHEK1(+1.23),FLNA(-1.2),GMNN(+1.34),MSH2(+1.28),MSH6(+1.24),NBN(+1.33),RAD21(+1.28),RNF168(+1.21),TRIM34(-3.0),XRCC5(+1.2),YY1(+1.26)
Cancer,Neurological Disease,Organismal Injury and Abnormalities	Brain glioma	3.25e-06			51	30	21	ADCY8(-1.39),AKAP2(+1.27),ASPM(+1.26),ATG9A(-1.25),BRCA2(+1.32),BZW1(+1.2),CDH1(-1.17),CDK1(+1.33),CENPF(+1.24),COL18A1(-1.25),COL1A1(-1.32),CTSA(-1.31),EIF4G2(+1.18),ERBB2(-1.2),FBN3(-1.24),FLNA(-1.2),FZD8(-1.62),H3F3A/H3F3B(+1.43),HDAC2(+1.21),HSPG2(-1.29),IDH1(+1.29),IRS4(+2.45),KPNA2(+1.28),LDLR(-1.19),MSH2(+1.28),MSH6(+1.24),NIPBL(+1.2),NOTCH1(-1.2),NOTCH3(-1.26),NRAS(+1.23),PABPC1(+1.21),PC…
Cancer,Hereditary Disorder,Organismal Injury and Abnormalities	Hereditary cancer-predisposing syndrome	3.39e-06			31	24	7	AURKA(+1.26),BRCA2(+1.32),BUB1(+1.26),CDH1(-1.17),CHEK1(+1.23),DIS3(+1.31),ERBB2(-1.2),ERCC4(+1.49),GANAB(-1.19),HMMR(+1.51),MSH2(+1.28),MSH6(+1.24),NBN(+1.33),NOTCH1(-1.2),NOTCH3(-1.26),NRAS(+1.23),PDCD10(+1.32),PIK3CA(+1.31),RAD54B(+1.44),RHBDF2(-1.29),RHEB(+1.33),RPL35A(+1.29),RPL5(+1.31),RPS10(+1.23),RPS19(+1.3),RRM1(+1.24),SF3B1(+1.3),SLC17A9(-1.4),SRP72(+1.25),TOP2A(+1.53),TOP2B(+1.23)
Post-Translational Modification,Protein Folding	Folding of protein	3.42e-06			14	12	2	CCT3(+1.26),CCT4(+1.35),CCT6A(+1.21),CCT8(+1.27),DNAJA1(+1.37),DNAJA2(+1.36),GANAB(-1.19),HSP90AA1(+1.43),HSPD1(+1.25),MOGS(-1.26),PFDN4(+1.52),PSMC1(+1.35),TBCA(+1.31),VCP(+1.31)
Cancer,Organismal Injury and Abnormalities	Metastatic solid tumor	3.52e-06		0.137	50	31	19	ACTN4(-1.15),BRCA2(+1.32),BSG(-1.22),CDH1(-1.17),CHEK1(+1.23),COL18A1(-1.25),COL4A2(-1.22),DDR1(-1.2),DLGAP5(+1.39),DOT1L(-1.2),ERBB2(-1.2),FASN(-1.28),FDFT1(+1.25),FGFR4(-1.22),FLNA(-1.2),G3BP2(+1.3),HDAC2(+1.21),HIST1H1C(+1.36),HMGB2(+1.24),HMMR(+1.51),HSP90AA1(+1.43),INSR(-1.22),ITPR3(-1.2),LAMB2(-1.23),LRP1(-1.23),MSH2(+1.28),MSH6(+1.24),NBN(+1.33),NCAPG(+1.26),NOTCH1(-1.2),NOTCH3(-1.26),NRAS…
Cell Morphology,Cellular Function and Maintenance	Repair of tumor cell lines	3.67e-06		-0.992	11	9	2	BRCA2(+1.32),CDH1(-1.17),CHEK1(+1.23),DEK(+1.3),FASN(-1.28),KPNA2(+1.28),NAE1(+1.29),NBN(+1.33),NPM1(+1.33),RNF168(+1.21),XRCC5(+1.2)
Cell Cycle,Cellular Movement	Cytokinesis of cervical cancer cell lines	3.73e-06	Increased	2.208	10	10	0	AURKA(+1.26),CD2AP(+1.36),ECT2(+1.36),EIF3E(+1.27),KIF14(+1.38),KIF23(+1.28),NPM1(+1.33),RACGAP1(+1.34),SEPT7(+1.38),SPART(+1.3)
Cancer,Organismal Injury and Abnormalities,Skeletal and Muscular Disorders	Embryonal rhabdomyosarcoma	3.86e-06			29	16	13	AGRN(-1.27),AHCTF1(+1.22),BTF3(+1.44),C1orf159(-1.46),CCT8(+1.27),FBN3(-1.24),FGFR4(-1.22),GIGYF1(-1.23),HSPG2(-1.29),IRS4(+2.45),ITPR3(-1.2),KIF23(+1.28),LRPPRC(+1.28),MYO1B(+1.35),NDUFB5(+1.35),NOTCH1(-1.2),NRAS(+1.23),PCSK9(-1.4),PHIP(+1.21),PIK3CA(+1.31),PKD1(-1.34),RB1CC1(+1.31),SEC23A(+1.26),SRRM2(-1.2),TECR(-1.25),TJP1(+1.21),UTP18(+1.33),WDR90(-1.5),WWC2(+1.2)
Cancer,Organismal Injury and Abnormalities	Carcinomatosis	4.46e-06			5	3	2	ERBB2(-1.2),HSP90AA1(+1.43),LRP1(-1.23),TOP2A(+1.53),TOP2B(+1.23)
Cancer,Neurological Disease,Organismal Injury and Abnormalities	Cerebellar neoplasm	4.75e-06			19	14	5	BRCA2(+1.32),CDH1(-1.17),CELSR1(-1.21),CTCF(+1.29),ERBB2(-1.2),H3F3A/H3F3B(+1.43),HDAC2(+1.21),HSP90AA1(+1.43),HSPG2(-1.29),IDH1(+1.29),MSH6(+1.24),NBN(+1.33),NOTCH1(-1.2),NRAS(+1.23),PIK3CA(+1.31),TOP2A(+1.53),TOP2B(+1.23),UTP18(+1.33),XRCC5(+1.2)
Cancer,Hematological Disease,Immunological Disease,Organismal Injury and Abnormalities	Type M3 acute myeloid leukemia	5.01e-06			10	10	0	IDH1(+1.29),NPM1(+1.33),NRAS(+1.23),PPAT(+1.25),PPP3CA(+1.28),RRM1(+1.24),RRM2B(+1.5),SF3B1(+1.3),TOP2A(+1.53),TOP2B(+1.23)
Cancer,Endocrine System Disorders,Gastrointestinal Disease,Organismal Injury and Abnormalities	Pancreatic cancer	5.06e-06			128	72	56	ABCA3(-1.45),ABCA7(-1.34),ACTR3(+1.26),ADCY8(-1.39),ANKRD12(+1.32),ANP32E(+1.25),AP3S1(+1.57),API5(+1.28),BRCA2(+1.32),BTF3(+1.44),C1QBP(+1.25),CACNA1B(-1.24),CASP3(+1.31),CCDC88A(+1.22),CDH1(-1.17),CDH3(-1.19),CELSR1(-1.21),CELSR2(-1.35),CELSR3(-1.26),CENPE(+1.36),CENPF(+1.24),CHEK1(+1.23),CHMP2B(+1.36),CNTNAP3(-1.52),COL18A1(-1.25),COL1A1(-1.32),COL6A1(-1.2),CSDE1(+1.26),CTCF(+1.29),CTSD(-1.2),…
Cancer,Endocrine System Disorders,Organismal Injury and Abnormalities	Extrapulmonary small cell carcinoma	5.3e-06			9	6	3	BRCA2(+1.32),DOT1L(-1.2),ERBB2(-1.2),FGFR4(-1.22),HSP90AA1(+1.43),PIK3CA(+1.31),SF3B1(+1.3),TOP2A(+1.53),TOP2B(+1.23)
DNA Replication, Recombination, and Repair	Double-stranded DNA break repair	5.33e-06		-0.932	17	16	1	BRCA2(+1.32),CDK1(+1.33),DDX1(+1.26),DEK(+1.3),ERCC4(+1.49),FASN(-1.28),KPNA2(+1.28),MSH2(+1.28),NAE1(+1.29),NBN(+1.33),NPM1(+1.33),PSMD14(+1.48),RNF168(+1.21),SMARCA5(+1.22),UBE2V2(+1.28),VCP(+1.31),XRCC5(+1.2)
Cell Cycle	Ploidy of cells	5.35e-06		-1.863	16	10	6	AURKA(+1.26),BUB1(+1.26),CDH1(-1.17),CDK7(+1.36),CENPE(+1.36),CENPH(+1.28),CKS1B(+1.33),DDX11(-1.18),DOT1L(-1.2),ERBB2(-1.2),FBXO5(+1.49),NBEAL2(-1.21),NOTCH3(-1.26),PTTG1(+1.37),UBA2(+1.3),YY1(+1.26)
Cancer,Hematological Disease,Immunological Disease,Organismal Injury and Abnormalities	Refractory chronic form of lymphocytic leukemia	5.48e-06			8	7	1	NOTCH1(-1.2),POLE2(+1.53),PPP3CA(+1.28),RRM1(+1.24),RRM2B(+1.5),SF3B1(+1.3),TOP2A(+1.53),TOP2B(+1.23)
Cardiovascular Disease,Organismal Injury and Abnormalities	Peripheral vascular disease	5.67e-06		-0.152	37	19	18	ADCY8(-1.39),ATP1A3(-1.29),CACNA1B(-1.24),CAND1(+1.18),CHMP2B(+1.36),COL1A1(-1.32),COL6A1(-1.2),CTSA(-1.31),DNAJA1(+1.37),EBNA1BP2(+1.33),EEF1B2(+1.26),FAM49B(+1.31),FERMT2(+1.23),GAA(-1.3),GLS(+1.22),HMGB1(+1.34),HSPA4(+1.25),INSR(-1.22),LDLR(-1.19),LRP1(-1.23),MOB4(+1.29),NOTCH1(-1.2),NOTCH3(-1.26),PCSK9(-1.4),PDCD10(+1.32),PFDN4(+1.52),PLTP(-1.21),PLXND1(-1.22),POLR2K(+1.48),PSMA2(+1.29),SCNN1…
Cancer,Endocrine System Disorders,Organismal Injury and Abnormalities,Reproductive System Disease	Ovarian carcinoma	5.95e-06			93	56	37	ABCA3(-1.45),AKAP2(+1.27),ASPM(+1.26),ATP13A1(-1.22),BRCA2(+1.32),BSG(-1.22),BUB1(+1.26),CACNA1B(-1.24),CAND1(+1.18),CCDC88A(+1.22),CCT6A(+1.21),CDH1(-1.17),CEBPZ(+1.25),CELSR1(-1.21),CELSR3(-1.26),CHEK1(+1.23),COL18A1(-1.25),COL4A2(-1.22),COL6A2(-1.25),CTCF(+1.29),CTNNAL1(+1.3),CUL2(+1.31),CWC22(+1.33),DNAJA1(+1.37),EEF1B2(+1.26),EIF4A2(+1.25),ERBB2(-1.2),FBN3(-1.24),FGFR4(-1.22),GIGYF1(-1.23),G…
Cancer,Organismal Injury and Abnormalities	Refractory malignant lymphatic system neoplasm	6.05e-06			15	12	3	AURKA(+1.26),DDR1(-1.2),HDAC2(+1.21),HDAC7(-1.26),HSP90AA1(+1.43),NOTCH1(-1.2),NRAS(+1.23),POLE2(+1.53),PPP3CA(+1.28),PSMD1(+1.22),RRM1(+1.24),RRM2B(+1.5),SF3B1(+1.3),TOP2A(+1.53),TOP2B(+1.23)
Cancer,Endocrine System Disorders,Organismal Injury and Abnormalities,Reproductive System Disease	Stage III testicular nonseminomatous germ cell tumor	6.19e-06			4	4	0	AFP(+2.24),HSP90AA1(+1.43),TOP2A(+1.53),TOP2B(+1.23)
Cancer,Endocrine System Disorders,Organismal Injury and Abnormalities,Reproductive System Disease	Stage II testicular nonseminomatous germ cell tumor	6.19e-06			4	4	0	AFP(+2.24),HSP90AA1(+1.43),TOP2A(+1.53),TOP2B(+1.23)
Cancer,Organismal Injury and Abnormalities,Reproductive System Disease	Extragonadal nonseminomatous germ-cell tumor	6.19e-06			4	4	0	AFP(+2.24),HSP90AA1(+1.43),TOP2A(+1.53),TOP2B(+1.23)
Cell Cycle	G2 phase	6.49e-06		1.04	29	25	4	AURKA(+1.26),CCNB1(+1.29),CDC5L(+1.37),CDK1(+1.33),CDK7(+1.36),CHEK1(+1.23),CKS1B(+1.33),DYNLL1(+1.23),EIF3E(+1.27),ERBB2(-1.2),FASN(-1.28),FLNA(-1.2),GMNN(+1.34),HAUS1(+1.4),HAUS6(+1.3),HSP90AA1(+1.43),IDH1(+1.29),KIF11(+1.36),MSH2(+1.28),NBN(+1.33),NPM1(+1.33),PKD1(-1.34),PPP2CA(+1.22),PTTG1(+1.37),RPL7A(+1.33),RRM2B(+1.5),SMARCA1(+1.36),TOP2A(+1.53),YWHAE(+1.29)
Cancer,Hematological Disease,Immunological Disease,Organismal Injury and Abnormalities	Refractory lymphocytic cancer	6.58e-06			14	11	3	AURKA(+1.26),DDR1(-1.2),HDAC2(+1.21),HDAC7(-1.26),HSP90AA1(+1.43),NOTCH1(-1.2),POLE2(+1.53),PPP3CA(+1.28),PSMD1(+1.22),RRM1(+1.24),RRM2B(+1.5),SF3B1(+1.3),TOP2A(+1.53),TOP2B(+1.23)
Cancer,Endocrine System Disorders,Organismal Injury and Abnormalities,Reproductive System Disease	Development of ovarian tumor	6.69e-06			89	55	34	ABCA3(-1.45),AKAP2(+1.27),ASPM(+1.26),ATP13A1(-1.22),BRCA2(+1.32),BUB1(+1.26),CACNA1B(-1.24),CAND1(+1.18),CCDC88A(+1.22),CCT6A(+1.21),CDH1(-1.17),CEBPZ(+1.25),CELSR1(-1.21),CELSR3(-1.26),CHEK1(+1.23),COL18A1(-1.25),COL4A2(-1.22),COL6A2(-1.25),CTCF(+1.29),CTNNAL1(+1.3),CUL2(+1.31),CWC22(+1.33),DNAJA1(+1.37),EEF1B2(+1.26),EIF4A2(+1.25),ERBB2(-1.2),FBN3(-1.24),FGFR4(-1.22),GIGYF1(-1.23),GPC4(-1.16),…
Cancer,Neurological Disease,Organismal Injury and Abnormalities	Medulloblastoma	6.71e-06			18	13	5	BRCA2(+1.32),CDH1(-1.17),CELSR1(-1.21),CTCF(+1.29),ERBB2(-1.2),H3F3A/H3F3B(+1.43),HSP90AA1(+1.43),HSPG2(-1.29),IDH1(+1.29),MSH6(+1.24),NBN(+1.33),NOTCH1(-1.2),NRAS(+1.23),PIK3CA(+1.31),TOP2A(+1.53),TOP2B(+1.23),UTP18(+1.33),XRCC5(+1.2)
Cancer,Hereditary Disorder,Organismal Injury and Abnormalities,Reproductive System Disease	Hereditary breast and/or ovarian cancer	6.93e-06			11	9	2	BRCA2(+1.32),CDH1(-1.17),ERBB2(-1.2),HMMR(+1.51),MSH2(+1.28),MSH6(+1.24),NBN(+1.33),PIK3CA(+1.31),RRM1(+1.24),TOP2A(+1.53),TOP2B(+1.23)
Infectious Diseases	Replication of virus	7.75e-06		0.75	41	30	11	ANXA5(+1.27),ATP6AP1(-1.29),BNIP2(+1.31),BTF3(+1.44),CASP3(+1.31),CD81(-1.21),CLIC4(+1.18),DAG1(-1.28),DDX6(+1.2),DEK(+1.3),DNAJA1(+1.37),FASN(-1.28),FGFR4(-1.22),FSCN1(-1.17),HDAC2(+1.21),HMGB1(+1.34),HMGN2(+1.26),HSP90AA1(+1.43),HSPD1(+1.25),KIF11(+1.36),LINGO1(-1.26),MOV10(-1.23),MSH2(+1.28),NPM1(+1.33),NUP54(+1.41),PDCD6IP(+1.25),PKD1(-1.34),PLIN3(+1.34),PRKCI(+1.2),PSIP1(+1.24),PSMA1(+1.37),…
Cancer,Hematological Disease,Immunological Disease,Organismal Injury and Abnormalities	T-cell malignant neoplasm	7.84e-06	Decreased	-2.401	45	30	15	AURKA(+1.26),BBX(+1.28),BRCA2(+1.32),CDH1(-1.17),CDH3(-1.19),CHEK1(+1.23),COL1A1(-1.32),COL27A1(-1.27),COL4A2(-1.22),COL6A1(-1.2),COL6A2(-1.25),CTCF(+1.29),DDR1(-1.2),ERBB2(-1.2),FERMT2(+1.23),HDAC2(+1.21),HDAC7(-1.26),HMGB1(+1.34),HSP90AA1(+1.43),IDH1(+1.29),JMJD1C(+1.2),LAMB2(-1.23),LINGO1(-1.26),MSH2(+1.28),NBN(+1.33),NOTCH1(-1.2),NRAS(+1.23),PIK3CA(+1.31),PLS3(+1.35),PPAT(+1.25),PPP3CA(+1.28)…
Cancer,Endocrine System Disorders,Organismal Injury and Abnormalities,Reproductive System Disease	Serous ovarian adenocarcinoma	7.86e-06			22	17	5	BRCA2(+1.32),CDH1(-1.17),COL6A2(-1.25),CTCF(+1.29),CTNNAL1(+1.3),EIF4A2(+1.25),ERBB2(-1.2),HIST1H1C(+1.36),HSP90AA1(+1.43),NOTCH1(-1.2),NOTCH3(-1.26),NRAS(+1.23),PIK3CA(+1.31),RACGAP1(+1.34),RAD21(+1.28),RRM1(+1.24),RSF1(+1.2),SMC3(+1.28),SMC4(+1.33),STAG2(+1.22),TOP2A(+1.53),TOP2B(+1.23)
Cancer,Hematological Disease,Immunological Disease,Organismal Injury and Abnormalities	Acute monocytic leukemia (M5)	8.14e-06			8	8	0	IDH1(+1.29),NPM1(+1.33),NRAS(+1.23),PPAT(+1.25),RRM1(+1.24),SF3B1(+1.3),TOP2A(+1.53),TOP2B(+1.23)
Cell Cycle,DNA Replication, Recombination, and Repair	DNA recombination	8.76e-06		0.307	18	17	1	BRCA2(+1.32),ENY2(+1.3),HLTF(+1.26),HMGB1(+1.34),HMGB2(+1.24),HMGN2(+1.26),IDH1(+1.29),KPNA2(+1.28),LRRC40(+1.33),MSH2(+1.28),MSH6(+1.24),PABPC1(+1.21),RAD21(+1.28),RAD54B(+1.44),RECQL4(-1.27),RFC1(+1.26),SF3B1(+1.3),TEX15(+1.38)
Cancer,Organismal Injury and Abnormalities,Reproductive System Disease	Breast adenocarcinoma	8.83e-06		-1.176	35	24	11	BRCA2(+1.32),CDH1(-1.17),CDH3(-1.19),CTCF(+1.29),EIF4A2(+1.25),EPRS(+1.4),ERBB2(-1.2),FASN(-1.28),FDFT1(+1.25),FERMT2(+1.23),FGFR4(-1.22),HIST1H1C(+1.36),HSP90AA1(+1.43),HSPD1(+1.25),IDH1(+1.29),KIF11(+1.36),NBN(+1.33),NOTCH1(-1.2),NOTCH3(-1.26),NRAS(+1.23),PIK3CA(+1.31),PLEC(-1.26),PRKCI(+1.2),PTPRF(-1.24),PXDN(-1.19),RAD21(+1.28),RPL5(+1.31),RRM1(+1.24),SF3B1(+1.3),SMC3(+1.28),STAG2(+1.22),STC2…
Cancer,Organismal Injury and Abnormalities,Reproductive System Disease	Stage I-III breast cancer	9.04e-06			13	10	3	AIDA(+1.26),CAPZA2(+1.56),CBX3(+1.47),CCT3(+1.26),CDH3(-1.19),ERBB2(-1.2),FAM49B(+1.31),FDFT1(+1.25),HSP90AA1(+1.43),MIAT(-1.29),RRM1(+1.24),TOP2A(+1.53),TOP2B(+1.23)
Cancer,Hematological Disease,Organismal Injury and Abnormalities	Myelodysplastic syndrome	9.57e-06			28	24	4	ATP6V1E1(+1.5),BRCA2(+1.32),CDK1(+1.33),CHEK1(+1.23),CPT1A(+1.55),DDR1(-1.2),GAA(-1.3),IDH1(+1.29),MSH6(+1.24),NOTCH1(-1.2),NPM1(+1.33),NRAS(+1.23),PPAT(+1.25),PPP3CA(+1.28),RAD21(+1.28),RPL5(+1.31),RPS19(+1.3),RPS20(+1.31),RPS27A(+1.31),RPS4X(+1.36),RRM1(+1.24),RRM2B(+1.5),SF3B1(+1.3),SMC3(+1.28),SRRM2(-1.2),STAG2(+1.22),TOP2A(+1.53),TOP2B(+1.23)
Cellular Movement	Migration of cells	9.64e-06		0.324	123	65	58	ACP1(+1.36),ACTN4(-1.15),ACTR3(+1.26),AKIRIN1(+1.22),ANXA5(+1.27),ARHGAP11A(+1.29),ASPM(+1.26),ATG9A(-1.25),AURKA(+1.26),BCAM(-1.27),BRCA2(+1.32),BSG(-1.22),C1QBP(+1.25),CBS/CBSL(-1.14),CCDC88A(+1.22),CD81(-1.21),CDH1(-1.17),CDH3(-1.19),CDK1(+1.33),CDK7(+1.36),CELSR1(-1.21),CELSR2(-1.35),CELSR3(-1.26),CENPF(+1.24),CLIC4(+1.18),CLTC(+1.2),CNN3(+1.21),COL18A1(-1.25),COL1A1(-1.32),COL4A2(-1.22),COL6…
Cancer,Organismal Injury and Abnormalities	Cancer of head	9.67e-06			80	49	31	ABCA2(-1.29),ANKRD12(+1.32),ANO9(-1.51),ATP6V1E1(+1.5),BRCA2(+1.32),BSG(-1.22),CCDC88A(+1.22),CDC5L(+1.37),CDH1(-1.17),CEBPZ(+1.25),CELSR1(-1.21),CELSR2(-1.35),CFL2(+1.63),CNBP(+1.49),COL1A1(-1.32),COL27A1(-1.27),COL4A2(-1.22),COL6A2(-1.25),CTCF(+1.29),DCUN1D5(+1.28),DDX11(-1.18),DDX6(+1.2),DLGAP5(+1.39),ERBB2(-1.2),FASN(-1.28),FBLN1(-1.22),FDFT1(+1.25),G3BP2(+1.3),GRN(-1.23),H3F3A/H3F3B(+1.43),H…
Cancer,Organismal Injury and Abnormalities,Tumor Morphology	Progression of malignant tumor	1e-05			23	15	8	BRCA2(+1.32),CDH1(-1.17),CKS1B(+1.33),COL1A1(-1.32),DDR1(-1.2),ERBB2(-1.2),FDFT1(+1.25),FGFR4(-1.22),FLNA(-1.2),HDAC2(+1.21),HMGB1(+1.34),HSP90AA1(+1.43),INSR(-1.22),NOTCH1(-1.2),PHIP(+1.21),PIK3CA(+1.31),PRKCI(+1.2),PSIP1(+1.24),PSMD1(+1.22),RRM1(+1.24),SF3B1(+1.3),TOP2A(+1.53),TOP2B(+1.23)
Cancer,Cardiovascular Disease,Hematological Disease,Organismal Injury and Abnormalities	Refractory anemia with excess blasts	1.01e-05			9	9	0	IDH1(+1.29),NPM1(+1.33),NRAS(+1.23),PPAT(+1.25),RRM1(+1.24),SF3B1(+1.3),STAG2(+1.22),TOP2A(+1.53),TOP2B(+1.23)
Cancer,Endocrine System Disorders,Organismal Injury and Abnormalities,Reproductive System Disease	Ovarian adenocarcinoma	1.06e-05			88	54	34	ABCA3(-1.45),AKAP2(+1.27),ASPM(+1.26),ATP13A1(-1.22),BRCA2(+1.32),BUB1(+1.26),CACNA1B(-1.24),CAND1(+1.18),CCDC88A(+1.22),CCT6A(+1.21),CDH1(-1.17),CEBPZ(+1.25),CELSR1(-1.21),CELSR3(-1.26),CHEK1(+1.23),COL18A1(-1.25),COL4A2(-1.22),COL6A2(-1.25),CTCF(+1.29),CTNNAL1(+1.3),CUL2(+1.31),CWC22(+1.33),DNAJA1(+1.37),EEF1B2(+1.26),EIF4A2(+1.25),ERBB2(-1.2),FBN3(-1.24),FGFR4(-1.22),GIGYF1(-1.23),GPC4(-1.16),…
Cancer,Hematological Disease,Organismal Injury and Abnormalities	Relapsed hematologic cancer	1.06e-05			16	13	3	AURKA(+1.26),DDR1(-1.2),HDAC2(+1.21),HDAC7(-1.26),HSP90AA1(+1.43),IDH1(+1.29),NOTCH1(-1.2),POLE2(+1.53),PPAT(+1.25),PPP3CA(+1.28),PSMD1(+1.22),RRM1(+1.24),RRM2B(+1.5),SF3B1(+1.3),TOP2A(+1.53),TOP2B(+1.23)
Cancer,Gastrointestinal Disease,Hepatic System Disease,Organismal Injury and Abnormalities	Biliary tract adenocarcinoma	1.08e-05			22	15	7	ADCY8(-1.39),AFP(+2.24),BRCA2(+1.32),CDH1(-1.17),COL18A1(-1.25),COL6A2(-1.25),ERBB2(-1.2),FGA(+2.69),H3F3A/H3F3B(+1.43),HSP90AA1(+1.43),HSPD1(+1.25),IDH1(+1.29),KPNA2(+1.28),NOTCH1(-1.2),NOTCH3(-1.26),NRAS(+1.23),PABPC1(+1.21),PIK3CA(+1.31),PSMD1(+1.22),RRM1(+1.24),SF3B1(+1.3),WWC2(+1.2)
Organismal Development,Organismal Injury and Abnormalities	Abnormal morphology of thoracic cavity	1.09e-05			62	28	34	ABCA3(-1.45),ATP2A3(-1.24),ATP6V1E1(+1.5),CASP3(+1.31),CD2AP(+1.36),CD81(-1.21),CELSR3(-1.26),COL18A1(-1.25),COMMD3-BMI1(+2.38),CPT1A(+1.55),CTSD(-1.2),DAG1(-1.28),DNM1L(+1.3),DOT1L(-1.2),ECE1(-1.24),ERBB2(-1.2),FADS2(-1.3),FASN(-1.28),FBLN1(-1.22),FGFR4(-1.22),FLNA(-1.2),FOXH1(-1.23),GAA(-1.3),GLRX3(+1.34),HDAC2(+1.21),HDAC7(-1.26),HIST1H1C(+1.36),HMGB1(+1.34),HSPG2(-1.29),INSR(-1.22),MAPK8IP3(-…
Cancer,Hereditary Disorder,Organismal Injury and Abnormalities,Renal and Urological Disease	Hereditary renal cancer	1.09e-05			7	7	0	BRCA2(+1.32),DIS3(+1.31),MSH2(+1.28),NRAS(+1.23),PIK3CA(+1.31),RHEB(+1.33),SF3B1(+1.3)
Cancer,Hematological Disease,Immunological Disease,Organismal Injury and Abnormalities	Type M0 acute myeloid leukemia	1.09e-05			7	7	0	IDH1(+1.29),NPM1(+1.33),NRAS(+1.23),PPAT(+1.25),RRM1(+1.24),TOP2A(+1.53),TOP2B(+1.23)
Cancer,Organismal Injury and Abnormalities,Reproductive System Disease	Lobular breast adenocarcinoma	1.14e-05			10	5	5	BRCA2(+1.32),CDH1(-1.17),ERBB2(-1.2),FASN(-1.28),FGFR4(-1.22),NOTCH1(-1.2),PIK3CA(+1.31),SF3B1(+1.3),TOP2A(+1.53),TOP2B(+1.23)
Cancer,Cardiovascular Disease,Hematological Disease,Organismal Injury and Abnormalities	Refractory anemia	1.14e-05			10	10	0	IDH1(+1.29),NPM1(+1.33),NRAS(+1.23),PPAT(+1.25),PPP3CA(+1.28),RRM1(+1.24),SF3B1(+1.3),STAG2(+1.22),TOP2A(+1.53),TOP2B(+1.23)
Cancer,Organismal Injury and Abnormalities	Benign connective or soft tissue neoplasm	1.17e-05			31	18	13	COL18A1(-1.25),COL1A1(-1.32),COL27A1(-1.27),COL4A2(-1.22),COL6A1(-1.2),COL6A2(-1.25),DDR1(-1.2),DDX6(+1.2),FDFT1(+1.25),FERMT2(+1.23),FGFR4(-1.22),FLNA(-1.2),H3F3A/H3F3B(+1.43),HMGB1(+1.34),HMMR(+1.51),IDH1(+1.29),INSR(-1.22),KPNA3(+1.25),MDH1(+1.4),NOTCH3(-1.26),PIK3CA(+1.31),PKD1(-1.34),PLD3(-1.21),POLR3F(+1.53),PSMA6(+1.26),PTTG1(+1.37),RPS19(+1.3),SMAD5(+1.26),TOP2A(+1.53),TOP2B(+1.23),VCP(+1…
Cancer,Hematological Disease,Immunological Disease,Organismal Injury and Abnormalities	Acute myeloid leukemia associated with myelodysplastic syndrome	1.18e-05			8	8	0	IDH1(+1.29),NPM1(+1.33),NRAS(+1.23),PPP3CA(+1.28),RRM1(+1.24),SF3B1(+1.3),TOP2A(+1.53),TOP2B(+1.23)
Cell Morphology,Cellular Assembly and Organization	Abnormal morphology of Nucleus	1.2e-05			13	13	0	AURKA(+1.26),BRCA2(+1.32),BTG3(+1.49),CASP3(+1.31),CDK1(+1.33),CENPE(+1.36),CHEK1(+1.23),CLTC(+1.2),FBXO5(+1.49),GMNN(+1.34),H3F3A/H3F3B(+1.43),PTTG1(+1.37),STMN1(+1.24)
Cancer,Hematological Disease,Immunological Disease,Organismal Injury and Abnormalities	Newly diagnosed leukemia	1.21e-05			12	10	2	DDR1(-1.2),IDH1(+1.29),NOTCH1(-1.2),NPM1(+1.33),NRAS(+1.23),PPAT(+1.25),PSMD1(+1.22),RRM1(+1.24),RRM2B(+1.5),SF3B1(+1.3),TOP2A(+1.53),TOP2B(+1.23)
Cancer,Organismal Injury and Abnormalities	Benign Tumors	1.22e-05		-0.799	58	34	24	AGRN(-1.27),ANXA5(+1.27),CCNB1(+1.29),CDH1(-1.17),CDH3(-1.19),CDK1(+1.33),COL18A1(-1.25),COL1A1(-1.32),COL27A1(-1.27),COL4A2(-1.22),COL6A1(-1.2),COL6A2(-1.25),DBN1(-1.17),DDR1(-1.2),DDX6(+1.2),DNM1L(+1.3),DUT(+1.33),ERBB2(-1.2),FBLN1(-1.22),FDFT1(+1.25),FERMT2(+1.23),FGFR4(-1.22),FLNA(-1.2),H3F3A/H3F3B(+1.43),HMGB1(+1.34),HMGB2(+1.24),HMMR(+1.51),IDH1(+1.29),INSR(-1.22),KIF11(+1.36),KPNA3(+1.25),…
Cancer,Hematological Disease,Organismal Injury and Abnormalities	Recurrent hematologic cancer	1.23e-05			16	13	3	AURKA(+1.26),DDR1(-1.2),HDAC2(+1.21),HDAC7(-1.26),HSP90AA1(+1.43),IDH1(+1.29),NOTCH1(-1.2),POLE2(+1.53),PPAT(+1.25),PPP3CA(+1.28),PSMD1(+1.22),RRM1(+1.24),RRM2B(+1.5),SF3B1(+1.3),TOP2A(+1.53),TOP2B(+1.23)
Cell Death and Survival	Cell death of fibroblast cell lines	1.25e-05		1.334	34	26	8	BRCA2(+1.32),C1orf159(-1.46),CASP3(+1.31),CCNB1(+1.29),CDK1(+1.33),CHEK1(+1.23),CLIC4(+1.18),CTSD(-1.2),DDIT4(-1.6),DNM1L(+1.3),EIF3I(+1.24),ERBB2(-1.2),GLO1(+1.23),GLS(+1.22),GMFB(+1.25),HSPD1(+1.25),INSR(-1.22),MAPKAP1(+1.22),NBN(+1.33),NRAS(+1.23),OPA1(+1.25),PIDD1(-1.35),PIK3CA(+1.31),PKD1(-1.34),PLRG1(+1.37),PMAIP1(+1.31),PPP3CA(+1.28),RHEB(+1.33),SEMA3F(-1.22),SLC25A24(+1.25),STMN1(+1.24),T…
Cancer,Hematological Disease,Immunological Disease,Organismal Injury and Abnormalities	Mature B-cell neoplasm	1.26e-05			80	56	24	ANXA5(+1.27),ATG9A(-1.25),ATP6V1E1(+1.5),AURKA(+1.26),BRCA2(+1.32),CASP3(+1.31),CCNB1(+1.29),CCT3(+1.26),CDH1(-1.17),CDK1(+1.33),CELSR1(-1.21),CELSR2(-1.35),CKAP2L(+1.4),COL18A1(-1.25),COL1A1(-1.32),COL27A1(-1.27),COL6A1(-1.2),COMMD3-BMI1(+2.38),CSDE1(+1.26),DEK(+1.3),DHCR24(-1.36),DIS3(+1.31),DNM1L(+1.3),FASN(-1.28),FDFT1(+1.25),FLNA(-1.2),GYS1(-1.25),HDAC2(+1.21),HIST1H1C(+1.36),HMGB1(+1.34),HS…
Connective Tissue Disorders,Organismal Injury and Abnormalities,Skeletal and Muscular Disorders	Bone lesion	1.35e-05			24	15	9	ACP1(+1.36),ATF7IP(+1.25),COL1A1(-1.32),COL27A1(-1.27),DDR1(-1.2),EIF4G2(+1.18),ERBB2(-1.2),FDFT1(+1.25),FGFR4(-1.22),FLNA(-1.2),H3F3A/H3F3B(+1.43),HMGB1(+1.34),HSP90AA1(+1.43),IDH1(+1.29),MSH2(+1.28),NPM1(+1.33),NRAS(+1.23),RECQL4(-1.27),RMRP(-1.38),SERPINH1(-1.17),STAG2(+1.22),TOP2A(+1.53),TOP2B(+1.23),TWISTNB(+1.32)
Cancer,Organismal Injury and Abnormalities,Reproductive System Disease	Stage I-II breast cancer	1.37e-05			9	6	3	AIDA(+1.26),CAPZA2(+1.56),CCT3(+1.26),CDH3(-1.19),ERBB2(-1.2),FDFT1(+1.25),MIAT(-1.29),TOP2A(+1.53),TOP2B(+1.23)
Cancer,Endocrine System Disorders,Gastrointestinal Disease,Organismal Injury and Abnormalities	Pancreatic adenocarcinoma	1.38e-05			115	65	50	ABCA3(-1.45),ABCA7(-1.34),ACTR3(+1.26),ADCY8(-1.39),ANKRD12(+1.32),ANP32E(+1.25),AP3S1(+1.57),API5(+1.28),BRCA2(+1.32),BTF3(+1.44),C1QBP(+1.25),CACNA1B(-1.24),CCDC88A(+1.22),CELSR1(-1.21),CELSR2(-1.35),CELSR3(-1.26),CENPE(+1.36),CENPF(+1.24),CHMP2B(+1.36),CNTNAP3(-1.52),COL18A1(-1.25),COL1A1(-1.32),COL6A1(-1.2),CSDE1(+1.26),CTCF(+1.29),CTSD(-1.2),DAG1(-1.28),DDX1(+1.26),DNM1L(+1.3),EIF4A2(+1.25),…
Cancer,Endocrine System Disorders,Gastrointestinal Disease,Organismal Injury and Abnormalities	Pancreatic carcinoma	1.39e-05			120	66	54	ABCA3(-1.45),ABCA7(-1.34),ACTR3(+1.26),ADCY8(-1.39),ANKRD12(+1.32),ANP32E(+1.25),AP3S1(+1.57),API5(+1.28),BRCA2(+1.32),BTF3(+1.44),C1QBP(+1.25),CACNA1B(-1.24),CCDC88A(+1.22),CELSR1(-1.21),CELSR2(-1.35),CELSR3(-1.26),CENPE(+1.36),CENPF(+1.24),CHMP2B(+1.36),CNTNAP3(-1.52),COL18A1(-1.25),COL1A1(-1.32),COL6A1(-1.2),CSDE1(+1.26),CTCF(+1.29),CTSD(-1.2),DAG1(-1.28),DDX1(+1.26),DNM1L(+1.3),EIF4A2(+1.25),…
Cancer,Organismal Injury and Abnormalities,Reproductive System Disease	Seminoma	1.41e-05			8	7	1	AFP(+2.24),HSP90AA1(+1.43),INSR(-1.22),NRAS(+1.23),NUDT21(+1.21),PIK3CA(+1.31),TOP2A(+1.53),TOP2B(+1.23)
Cell Death and Survival	Cell survival of cervical cancer cell lines	1.42e-05			4	4	0	CHEK1(+1.23),KIF15(+1.33),PMAIP1(+1.31),RAD21(+1.28)
Cell Death and Survival	Apoptosis of colorectal cancer cell lines	1.42e-05		-1.18	24	18	6	CASP3(+1.31),CBX3(+1.47),CCNB1(+1.29),CDH1(-1.17),CDK1(+1.33),CHEK1(+1.23),COL18A1(-1.25),CYCS(+1.23),ERBB2(-1.2),FASN(-1.28),FBXO5(+1.49),HDAC2(+1.21),HSPD1(+1.25),ITPR3(-1.2),NOTCH1(-1.2),PIK3CA(+1.31),PMAIP1(+1.31),PRKCI(+1.2),PTPN13(+1.23),TMSB10/TMSB4X(+1.23),TTK(+1.36),VCP(+1.31),XRCC5(+1.2),YWHAE(+1.29)
Cancer,Organismal Injury and Abnormalities	Advanced malignant solid tumor	1.46e-05		0.137	53	34	19	ACTN4(-1.15),BRCA2(+1.32),BSG(-1.22),CDH1(-1.17),CHEK1(+1.23),COL18A1(-1.25),COL4A2(-1.22),CTNNAL1(+1.3),DDR1(-1.2),DLGAP5(+1.39),DOT1L(-1.2),ERBB2(-1.2),FASN(-1.28),FDFT1(+1.25),FGFR4(-1.22),FLNA(-1.2),G3BP2(+1.3),HDAC2(+1.21),HIST1H1C(+1.36),HMGB2(+1.24),HMMR(+1.51),HSP90AA1(+1.43),INSR(-1.22),ITPR3(-1.2),LAMB2(-1.23),LRP1(-1.23),MSH2(+1.28),MSH6(+1.24),NBN(+1.33),NCAPG(+1.26),NOTCH1(-1.2),NOTC…
Cardiovascular Disease,Cardiovascular System Development and Function	Abnormal morphology of cardiovascular system	1.46e-05			58	29	29	ACTN4(-1.15),ATP2A3(-1.24),ATP6V1E1(+1.5),BCAM(-1.27),CASP3(+1.31),CBS/CBSL(-1.14),CD2AP(+1.36),CLIC4(+1.18),COL18A1(-1.25),COMMD3-BMI1(+2.38),CPT1A(+1.55),CTSD(-1.2),DAG1(-1.28),DNM1L(+1.3),DOT1L(-1.2),ECE1(-1.24),ERBB2(-1.2),FASN(-1.28),FBLN1(-1.22),FLNA(-1.2),FOXH1(-1.23),GAA(-1.3),GLRX3(+1.34),HDAC2(+1.21),HDAC7(-1.26),HIST1H1C(+1.36),HMGB1(+1.34),HSPG2(-1.29),INSR(-1.22),LDLR(-1.19),MEGF8(-1…
Cellular Assembly and Organization,Cellular Function and Maintenance	Organization of mitotic spindle	1.48e-05			10	9	1	ASPM(+1.26),AURKA(+1.26),CCNB1(+1.29),CENPE(+1.36),CLTC(+1.2),KIF11(+1.36),PKD1(-1.34),STMN1(+1.24),TPX2(+1.39),TTK(+1.36)
Hereditary Disorder,Neurological Disease,Organismal Injury and Abnormalities	Familial encephalopathy	1.5e-05			76	52	24	ABCA7(-1.34),ACP1(+1.36),ADCY8(-1.39),ASPM(+1.26),ATP13A2(-1.2),ATP1A3(-1.29),ATP5F1C(+1.31),BRCA2(+1.32),CACNA1B(-1.24),CASP3(+1.31),CCDC88A(+1.22),CHMP2B(+1.36),CIRBP(-1.18),COL18A1(-1.25),COL4A2(-1.22),CTSD(-1.2),CYCS(+1.23),DAG1(-1.28),DDX1(+1.26),DHCR24(-1.36),DNAJA1(+1.37),DNM1L(+1.3),ECHDC1(+1.29),EIF3E(+1.27),FDFT1(+1.25),FGFR4(-1.22),FLNA(-1.2),GLS(+1.22),GRN(-1.23),HMGB1(+1.34),HMGB2(+1…
Cancer,Organismal Injury and Abnormalities,Tumor Morphology	Progression of tumor	1.67e-05		0.256	27	17	10	BRCA2(+1.32),BSG(-1.22),CDH1(-1.17),CENPE(+1.36),CKS1B(+1.33),COL1A1(-1.32),DDR1(-1.2),ERBB2(-1.2),FASN(-1.28),FDFT1(+1.25),FERMT2(+1.23),FGFR4(-1.22),FLNA(-1.2),HDAC2(+1.21),HMGB1(+1.34),HSP90AA1(+1.43),INSR(-1.22),NOTCH1(-1.2),PHIP(+1.21),PIK3CA(+1.31),PRKCI(+1.2),PSIP1(+1.24),PSMD1(+1.22),RRM1(+1.24),SF3B1(+1.3),TOP2A(+1.53),TOP2B(+1.23)
Cellular Assembly and Organization,Cellular Function and Maintenance	Organization of nucleus	1.69e-05			15	14	1	BRCA2(+1.32),CENPH(+1.28),CHEK1(+1.23),CHMP2B(+1.36),CTCF(+1.29),H3F3A/H3F3B(+1.43),HDAC2(+1.21),HDAC7(-1.26),HIST1H1B(+1.37),NPM1(+1.33),RPS19(+1.3),SMC2(+1.28),SMC4(+1.33),TPR(+1.23),YY1(+1.26)
Cancer,Neurological Disease,Organismal Injury and Abnormalities	Grade 3-4 glioma cancer	1.72e-05			46	24	22	ACTN4(-1.15),ADCY8(-1.39),ASPM(+1.26),ATG9A(-1.25),BZW1(+1.2),CDH1(-1.17),CENPF(+1.24),COL18A1(-1.25),COL1A1(-1.32),CTSA(-1.31),EIF4G2(+1.18),ERBB2(-1.2),FBN3(-1.24),FLNA(-1.2),FZD8(-1.62),H3F3A/H3F3B(+1.43),HSPG2(-1.29),IDH1(+1.29),IRS4(+2.45),KPNA2(+1.28),LDLR(-1.19),MSH2(+1.28),MSH6(+1.24),NIPBL(+1.2),NOTCH1(-1.2),NOTCH3(-1.26),NRAS(+1.23),PABPC1(+1.21),PCSK9(-1.4),PIEZO1(-1.32),PIK3CA(+1.31),…
Cancer,Endocrine System Disorders,Organismal Injury and Abnormalities	Extrapulmonary neuroendocrine carcinoma	1.73e-05			11	7	4	BRCA2(+1.32),CLIC4(+1.18),DOT1L(-1.2),ERBB2(-1.2),FGFR4(-1.22),HSP90AA1(+1.43),NOTCH1(-1.2),PIK3CA(+1.31),SF3B1(+1.3),TOP2A(+1.53),TOP2B(+1.23)
Nervous System Development and Function,Tissue Morphology	Morphology of nervous tissue	1.77e-05			46	19	27	AGRN(-1.27),ANXA5(+1.27),ATP13A2(-1.2),BRCA2(+1.32),CASP3(+1.31),CCDC88A(+1.22),CD2AP(+1.36),CD81(-1.21),CDH3(-1.19),CELSR3(-1.26),CHMP2B(+1.36),CLTC(+1.2),COMMD3-BMI1(+2.38),CTSD(-1.2),DAG1(-1.28),DBN1(-1.17),ECE1(-1.24),ERBB2(-1.2),FLNA(-1.2),GRN(-1.23),HDAC2(+1.21),HSPA4(+1.25),HSPD1(+1.25),HSPG2(-1.29),KIF15(+1.33),KIF23(+1.28),KIF26A(-1.19),LAMB2(-1.23),LDLR(-1.19),LINGO1(-1.26),MAPK8IP3(-1.…
Cancer,Hematological Disease,Immunological Disease,Organismal Injury and Abnormalities	T-cell non-Hodgkin lymphoma	1.79e-05	Decreased	-2.19	36	25	11	AURKA(+1.26),BBX(+1.28),BRCA2(+1.32),CDH1(-1.17),CDH3(-1.19),CHEK1(+1.23),COL1A1(-1.32),COL27A1(-1.27),COL4A2(-1.22),COL6A1(-1.2),COL6A2(-1.25),ERBB2(-1.2),FERMT2(+1.23),HDAC2(+1.21),HDAC7(-1.26),HMGB1(+1.34),HSP90AA1(+1.43),IDH1(+1.29),JMJD1C(+1.2),LAMB2(-1.23),MSH2(+1.28),NBN(+1.33),NRAS(+1.23),PIK3CA(+1.31),PLS3(+1.35),PPAT(+1.25),PPP3CA(+1.28),PSMD1(+1.22),RRM1(+1.24),SERPINH1(-1.17),STMN1(+1…
Cell Cycle	Arrest in interphase	1.79e-05			36	27	9	ARHGAP11A(+1.29),AURKA(+1.26),BTG3(+1.49),CCNB1(+1.29),CDH1(-1.17),CDK1(+1.33),CHEK1(+1.23),CKS1B(+1.33),COMMD3-BMI1(+2.38),DOT1L(-1.2),ERBB2(-1.2),FASN(-1.28),FBXO5(+1.49),FLNA(-1.2),GMNN(+1.34),GNL3(+1.39),HDAC7(-1.26),IDH1(+1.29),KIF11(+1.36),MAPK6(+1.23),MSH2(+1.28),NBN(+1.33),NOTCH1(-1.2),NRAS(+1.23),PKD1(-1.34),PNPT1(+1.29),PPP2CA(+1.22),RB1CC1(+1.31),RPL23(+1.34),RPL5(+1.31),RPL7A(+1.33),R…
Cancer,Organismal Injury and Abnormalities	Primary neoplasm	1.81e-05		0.345	37	21	16	BRCA2(+1.32),COL27A1(-1.27),COL6A2(-1.25),CTCF(+1.29),DDR1(-1.2),DHCR24(-1.36),ECT2(+1.36),ERBB2(-1.2),FASN(-1.28),FGA(+2.69),FLNA(-1.2),HDAC7(-1.26),HSP90AA1(+1.43),INSR(-1.22),KPNA2(+1.28),LAMB2(-1.23),LDLR(-1.19),LINGO1(-1.26),MSH2(+1.28),MSH6(+1.24),NBN(+1.33),NOTCH1(-1.2),NOTCH3(-1.26),PIK3CA(+1.31),PLEC(-1.26),PLXNB1(-1.19),PPP3CA(+1.28),PRKCI(+1.2),PSIP1(+1.24),PSMD1(+1.22),RACGAP1(+1.34),…
Cell Death and Survival	Cell death of colorectal cancer cell lines	1.81e-05		-1.379	27	21	6	BTG3(+1.49),CASP3(+1.31),CBX3(+1.47),CCNB1(+1.29),CDH1(-1.17),CDK1(+1.33),CHEK1(+1.23),CLTC(+1.2),COL18A1(-1.25),CYCS(+1.23),ERBB2(-1.2),FASN(-1.28),FBXO5(+1.49),HDAC2(+1.21),HSPD1(+1.25),ITPR3(-1.2),NOTCH1(-1.2),PIK3CA(+1.31),PMAIP1(+1.31),PRKCI(+1.2),PTPN13(+1.23),RPL34(+1.38),TMSB10/TMSB4X(+1.23),TTK(+1.36),VCP(+1.31),XRCC5(+1.2),YWHAE(+1.29)
Cancer,Organismal Injury and Abnormalities	Benign solid tumor	1.86e-05		-0.799	57	33	24	AGRN(-1.27),ANXA5(+1.27),CCNB1(+1.29),CDH1(-1.17),CDH3(-1.19),CDK1(+1.33),COL18A1(-1.25),COL1A1(-1.32),COL27A1(-1.27),COL4A2(-1.22),COL6A1(-1.2),COL6A2(-1.25),DBN1(-1.17),DDR1(-1.2),DDX6(+1.2),DNM1L(+1.3),DUT(+1.33),ERBB2(-1.2),FBLN1(-1.22),FDFT1(+1.25),FERMT2(+1.23),FGFR4(-1.22),FLNA(-1.2),H3F3A/H3F3B(+1.43),HMGB1(+1.34),HMGB2(+1.24),HMMR(+1.51),IDH1(+1.29),INSR(-1.22),KIF11(+1.36),KPNA3(+1.25),…
Cancer,Organismal Injury and Abnormalities,Reproductive System Disease	Germ cell tumor	2.04e-05			13	12	1	AFP(+2.24),GMNN(+1.34),HSP90AA1(+1.43),INSR(-1.22),KIF11(+1.36),NBN(+1.33),NRAS(+1.23),NUDT21(+1.21),PIK3CA(+1.31),RRM1(+1.24),SET(+1.23),TOP2A(+1.53),TOP2B(+1.23)
Developmental Disorder	Midline defect	2.06e-05		1.457	24	7	17	BRCA2(+1.32),CASP3(+1.31),CBS/CBSL(-1.14),CDH1(-1.17),CELSR1(-1.21),CNN3(+1.21),ECE1(-1.24),FBLN1(-1.22),FLNA(-1.2),HSPG2(-1.29),MEGF8(-1.21),NDST1(-1.18),NOTCH1(-1.2),PKD1(-1.34),PLXNB2(-1.21),PLXND1(-1.22),PTPRF(-1.24),PTPRS(-1.2),RECQL4(-1.27),SMAD5(+1.26),TPM1(+1.19),VANGL2(-1.23),VPS26A(+1.39),YY1(+1.26)
Cardiovascular Disease,Hematological Disease,Organismal Injury and Abnormalities	Anemia	2.06e-05		-1.268	35	26	9	ATP6V1E1(+1.5),BRCA2(+1.32),BUB1(+1.26),C1QBP(+1.25),COMMD3-BMI1(+2.38),DOT1L(-1.2),ERBB2(-1.2),ERCC4(+1.49),GPC4(-1.16),HMGB1(+1.34),HSPA9(+1.34),IDH1(+1.29),LENG8(-1.17),NBN(+1.33),NFE2L1(-1.18),NPM1(+1.33),NRAS(+1.23),PDCD10(+1.32),PGM3(+1.29),PIEZO1(-1.32),PPAT(+1.25),PPP3CA(+1.28),RPL35A(+1.29),RPL5(+1.31),RPS10(+1.23),RPS19(+1.3),RRM1(+1.24),RRM2B(+1.5),SF3B1(+1.3),SLC12A7(-1.24),SLC29A1(-1…
Cancer,Organismal Injury and Abnormalities	Head and neck squamous cell carcinoma	2.07e-05			126	73	53	ABCA2(-1.29),ABCA7(-1.34),ABCB6(-1.35),ADCY8(-1.39),ANKRD12(+1.32),ANO9(-1.51),ATAD5(+1.31),ATP1A3(-1.29),ATP6V1E1(+1.5),AURKA(+1.26),BRCA2(+1.32),BSG(-1.22),C1orf159(-1.46),CACNA1B(-1.24),CCDC88A(+1.22),CCT3(+1.26),CDC5L(+1.37),CDH1(-1.17),CELSR2(-1.35),CELSR3(-1.26),CENPF(+1.24),CFL2(+1.63),CNBP(+1.49),COL18A1(-1.25),COL27A1(-1.27),COL4A2(-1.22),COL6A2(-1.25),CTCF(+1.29),CTSA(-1.31),DCP2(+1.17)…
Cancer,Organismal Injury and Abnormalities,Renal and Urological Disease	Bladder carcinoma	2.12e-05			69	44	25	ABCA2(-1.29),ADCY8(-1.39),ANKRD12(+1.32),AP3S1(+1.57),ATAD5(+1.31),ATP1A3(-1.29),BRCA2(+1.32),CACNA1B(-1.24),CDH1(-1.17),CELSR3(-1.26),CENPF(+1.24),CFL2(+1.63),CNTNAP3(-1.52),COL6A2(-1.25),CTCF(+1.29),DNM1L(+1.3),DOT1L(-1.2),EIF3I(+1.24),EIF4A2(+1.25),ERBB2(-1.2),FERMT2(+1.23),FGFR4(-1.22),H3F3A/H3F3B(+1.43),HIST1H1C(+1.36),HMGB2(+1.24),HSP90AA1(+1.43),HSPG2(-1.29),IDH1(+1.29),INSR(-1.22),INTS1(-…
Cancer,Organismal Injury and Abnormalities,Reproductive System Disease	Germ cell cancer	2.13e-05			10	9	1	AFP(+2.24),HSP90AA1(+1.43),INSR(-1.22),NRAS(+1.23),NUDT21(+1.21),PIK3CA(+1.31),RRM1(+1.24),SET(+1.23),TOP2A(+1.53),TOP2B(+1.23)
Cancer,Hematological Disease,Immunological Disease,Organismal Injury and Abnormalities	Acute myeloid leukemia not otherwise specified	2.13e-05			14	9	5	CELSR3(-1.26),DOT1L(-1.2),FLNA(-1.2),IDH1(+1.29),KIF26A(-1.19),MSH2(+1.28),NPM1(+1.33),NRAS(+1.23),PPAT(+1.25),RRM1(+1.24),SF3B1(+1.3),SLC7A8(-1.18),TOP2A(+1.53),TOP2B(+1.23)
Cancer,Neurological Disease,Organismal Injury and Abnormalities	Anaplastic glioma	2.15e-05			34	28	6	ATP6V1E1(+1.5),BRCA2(+1.32),CDH1(-1.17),COL1A1(-1.32),COL4A2(-1.22),CYCS(+1.23),DDR1(-1.2),ECT2(+1.36),ERBB2(-1.2),FLNA(-1.2),H3F3A/H3F3B(+1.43),HDAC2(+1.21),HIST1H1C(+1.36),HSP90AA1(+1.43),IDH1(+1.29),MOB4(+1.29),MSH2(+1.28),MSH6(+1.24),NAP1L3(+1.23),NPM1(+1.33),NRAS(+1.23),PIK3CA(+1.31),PTTG1(+1.37),RAD21(+1.28),RB1CC1(+1.31),RPL5(+1.31),RRM1(+1.24),RRM2B(+1.5),SF3B1(+1.3),SMC3(+1.28),STAG2(+1.…
Cell Cycle	Senescence of cells	2.17e-05		-1.863	26	18	8	BTG3(+1.49),BUB1(+1.26),CASP3(+1.31),CIRBP(-1.18),CKS1B(+1.33),COL4A2(-1.22),COMMD3-BMI1(+2.38),DEK(+1.3),DOT1L(-1.2),ERBB2(-1.2),FASN(-1.28),GNL3(+1.39),HDAC2(+1.21),NBN(+1.33),NOTCH1(-1.2),NOTCH3(-1.26),NPM1(+1.33),NRAS(+1.23),OPA1(+1.25),PRKCI(+1.2),PTTG1(+1.37),RACGAP1(+1.34),RFC1(+1.26),RHEB(+1.33),SMC5(+1.26),TAF1C(-1.26)
Cell Morphology,Nervous System Development and Function,Tissue Morphology	Morphology of neurons	2.2e-05			45	19	26	AGRN(-1.27),ANXA5(+1.27),ATP13A2(-1.2),BRCA2(+1.32),CASP3(+1.31),CCDC88A(+1.22),CD2AP(+1.36),CD81(-1.21),CDH3(-1.19),CHMP2B(+1.36),CLTC(+1.2),COMMD3-BMI1(+2.38),CTSD(-1.2),DAG1(-1.28),DBN1(-1.17),ECE1(-1.24),ERBB2(-1.2),FLNA(-1.2),GRN(-1.23),HDAC2(+1.21),HSPA4(+1.25),HSPD1(+1.25),HSPG2(-1.29),KIF15(+1.33),KIF23(+1.28),KIF26A(-1.19),LAMB2(-1.23),LDLR(-1.19),LINGO1(-1.26),MAPK8IP3(-1.22),PFN1(+1.17…
Cancer,Organismal Injury and Abnormalities,Reproductive System Disease	Uterine serous papillary cancer	2.2e-05			20	14	6	AURKA(+1.26),BUB1(+1.26),CBS/CBSL(-1.14),CCNB1(+1.29),CKS1B(+1.33),ERBB2(-1.2),FBLN1(-1.22),HIST1H1C(+1.36),HMMR(+1.51),ITPR3(-1.2),KIF11(+1.36),KPNA2(+1.28),NAP1L3(+1.23),PMAIP1(+1.31),PTTG1(+1.37),SCNN1A(-1.27),SLC7A5(-1.24),TOP2A(+1.53),TPX2(+1.39),TTK(+1.36)
Protein Degradation,Protein Synthesis	Catabolism of protein	2.26e-05		-0.113	45	30	15	ATF7IP(+1.25),ATP13A2(-1.2),AURKA(+1.26),CASP3(+1.31),CCT3(+1.26),CCT4(+1.35),CCT6A(+1.21),CCT8(+1.27),CD81(-1.21),CDK7(+1.36),CTSA(-1.31),CTSD(-1.2),CUL2(+1.31),DAG1(-1.28),ECE1(-1.24),FGFR4(-1.22),FLNA(-1.2),GRN(-1.23),HDAC2(+1.21),HIST1H1B(+1.37),HSP90AA1(+1.43),HSPD1(+1.25),HSPG2(-1.29),ITCH(+1.25),LPCAT1(-1.17),LSS(-1.19),NAA15(+1.26),NFE2L1(-1.18),NPM1(+1.33),PDCD10(+1.32),PFN1(+1.17),PPP2C…
Cardiovascular System Development and Function	Morphology of cardiovascular system	2.28e-05			62	31	31	ACTN4(-1.15),ATP2A3(-1.24),ATP6V1E1(+1.5),BCAM(-1.27),CASP3(+1.31),CBS/CBSL(-1.14),CD2AP(+1.36),CLIC4(+1.18),COL18A1(-1.25),COMMD3-BMI1(+2.38),CPT1A(+1.55),CTSD(-1.2),DAG1(-1.28),DDR1(-1.2),DNM1L(+1.3),DOT1L(-1.2),ECE1(-1.24),ERBB2(-1.2),FASN(-1.28),FBLN1(-1.22),FLNA(-1.2),FOXH1(-1.23),GAA(-1.3),GLRX3(+1.34),HDAC2(+1.21),HDAC7(-1.26),HIST1H1C(+1.36),HMGB1(+1.34),HSPG2(-1.29),INSR(-1.22),LDLR(-1.1…
Cancer,Endocrine System Disorders,Gastrointestinal Disease,Organismal Injury and Abnormalities	Pancreatic ductal adenocarcinoma	2.29e-05			112	63	49	ABCA3(-1.45),ABCA7(-1.34),ACTR3(+1.26),ADCY8(-1.39),ANKRD12(+1.32),ANP32E(+1.25),AP3S1(+1.57),API5(+1.28),BRCA2(+1.32),BTF3(+1.44),CACNA1B(-1.24),CCDC88A(+1.22),CELSR1(-1.21),CELSR2(-1.35),CELSR3(-1.26),CENPE(+1.36),CENPF(+1.24),CHMP2B(+1.36),CNTNAP3(-1.52),COL18A1(-1.25),COL1A1(-1.32),COL6A1(-1.2),CSDE1(+1.26),CTCF(+1.29),DAG1(-1.28),DDX1(+1.26),DNM1L(+1.3),EIF4A2(+1.25),ERBB2(-1.2),FASN(-1.28),…
Cancer,Connective Tissue Disorders,Organismal Injury and Abnormalities	Connective tissue cancer	2.3e-05			23	17	6	ATF7IP(+1.25),BRCA2(+1.32),DDR1(-1.2),EIF4G2(+1.18),ERBB2(-1.2),FASN(-1.28),FDFT1(+1.25),FGFR4(-1.22),H3F3A/H3F3B(+1.43),HSP90AA1(+1.43),IDH1(+1.29),LINGO1(-1.26),MSH2(+1.28),NPM1(+1.33),NRAS(+1.23),RECQL4(-1.27),RRM1(+1.24),STAG2(+1.22),STOML2(+1.34),TOP2A(+1.53),TOP2B(+1.23),TWISTNB(+1.32),USP1(+1.4)
Nucleic Acid Metabolism,Small Molecule Biochemistry	Biosynthesis of nucleoside triphosphate	2.31e-05	Increased	2.22	14	13	1	ATP5F1C(+1.31),ATP5MC3(+1.24),ATP5MD(+1.34),CCNB1(+1.29),CDK1(+1.33),CYCS(+1.23),DNM1L(+1.3),HMGB1(+1.34),HSPD1(+1.25),INSR(-1.22),NRAS(+1.23),OPA1(+1.25),TFAM(+1.33),VCP(+1.31)
Cancer,Hematological Disease,Immunological Disease,Organismal Injury and Abnormalities	Newly diagnosed acute myeloid leukemia	2.34e-05			8	8	0	IDH1(+1.29),NPM1(+1.33),NRAS(+1.23),PPAT(+1.25),RRM1(+1.24),RRM2B(+1.5),TOP2A(+1.53),TOP2B(+1.23)
Cellular Development,Cellular Growth and Proliferation,Connective Tissue Development and Function,Tissue Development	Cell proliferation of fibroblasts	2.44e-05	Increased	2.119	29	22	7	ACP1(+1.36),BRCA2(+1.32),BUB1(+1.26),CCNB1(+1.29),CDH1(-1.17),CIRBP(-1.18),CTSD(-1.2),DNM1L(+1.3),ERBB2(-1.2),GNL3(+1.39),GRN(-1.23),HMMR(+1.51),ICMT(-1.22),IDH1(+1.29),MORF4L1(+1.22),MRPS18B(+1.44),NBN(+1.33),NPM1(+1.33),NRAS(+1.23),PIK3CA(+1.31),PPAT(+1.25),PTTG1(+1.37),RBM3(+1.22),RHEB(+1.33),TMPO(+1.23),TPM1(+1.19),TPR(+1.23),YY1(+1.26),ZMIZ2(-1.27)
Developmental Disorder,Neurological Disease,Organismal Injury and Abnormalities	Congenital malformation of brain	2.48e-05		-0.983	25	14	11	ASPM(+1.26),BRCA2(+1.32),CASP3(+1.31),CNN3(+1.21),COL18A1(-1.25),COMMD3-BMI1(+2.38),DAG1(-1.28),DNM1L(+1.3),FLNA(-1.2),FOXH1(-1.23),HSPG2(-1.29),KIF1BP(+1.34),MEGF8(-1.21),NDST1(-1.18),NOTCH1(-1.2),PIK3CA(+1.31),PLXNB2(-1.21),PTPRF(-1.24),PTPRS(-1.2),RHEB(+1.33),SMAD5(+1.26),TMTC3(+1.23),VPS26A(+1.39),YWHAE(+1.29),YY1(+1.26)
Energy Production,Nucleic Acid Metabolism,Small Molecule Biochemistry	Synthesis of ATP	2.63e-05	Increased	2.22	13	12	1	ATP5F1C(+1.31),ATP5MC3(+1.24),ATP5MD(+1.34),CCNB1(+1.29),CDK1(+1.33),CYCS(+1.23),DNM1L(+1.3),HMGB1(+1.34),HSPD1(+1.25),INSR(-1.22),OPA1(+1.25),TFAM(+1.33),VCP(+1.31)
Cell Cycle,Cell Morphology,Cellular Assembly and Organization,DNA Replication, Recombination, and Repair	Morphology of chromosomes	2.64e-05			11	11	0	AURKA(+1.26),BRCA2(+1.32),BTG3(+1.49),CENPE(+1.36),CLTC(+1.2),DEK(+1.3),FBXO5(+1.49),H3F3A/H3F3B(+1.43),NCAPG(+1.26),SMC2(+1.28),STMN1(+1.24)
Cancer,Organismal Injury and Abnormalities,Reproductive System Disease	Development of teratoma	2.66e-05			5	5	0	HSP90AA1(+1.43),KIF11(+1.36),PIK3CA(+1.31),TOP2A(+1.53),TOP2B(+1.23)
Cancer,Hematological Disease,Immunological Disease,Organismal Injury and Abnormalities	Inv(3) positive acute myeloid leukemia	2.66e-05			5	5	0	POLE2(+1.53),RRM1(+1.24),RRM2B(+1.5),TOP2A(+1.53),TOP2B(+1.23)
Cancer,Organismal Injury and Abnormalities	Soft tissue neoplasm	2.68e-05			66	35	31	ABCA3(-1.45),AGRN(-1.27),AHCTF1(+1.22),BRCA2(+1.32),BTF3(+1.44),C1orf159(-1.46),CACNA1B(-1.24),CCT8(+1.27),CD2AP(+1.36),CDH1(-1.17),CENPE(+1.36),CHEK1(+1.23),DBN1(-1.17),DDR1(-1.2),DDX11(-1.18),DOT1L(-1.2),ECE1(-1.24),ERBB2(-1.2),FBN3(-1.24),FGFR4(-1.22),GIGYF1(-1.23),GLS(+1.22),HSP90AA1(+1.43),HSPA4(+1.25),HSPG2(-1.29),INSR(-1.22),IRS4(+2.45),ITPR3(-1.2),KIF1A(-1.23),KIF23(+1.28),KIF26A(-1.19),L…
Cancer,Hematological Disease,Immunological Disease,Organismal Injury and Abnormalities	Chronic myeloid leukemia	2.69e-05			17	16	1	CDK1(+1.33),CHEK1(+1.23),CKAP2L(+1.4),CPT1A(+1.55),DDR1(-1.2),NPM1(+1.33),NRAS(+1.23),POLE2(+1.53),PPAT(+1.25),PPP3CA(+1.28),RAD21(+1.28),RRM1(+1.24),RRM2B(+1.5),SF3B1(+1.3),STAG2(+1.22),TOP2A(+1.53),TOP2B(+1.23)
Cell Morphology	Polarity of cells	2.69e-05		-1.342	10	6	4	ACTN4(-1.15),C1QBP(+1.25),CD2AP(+1.36),CDH1(-1.17),ERBB2(-1.2),FLNA(-1.2),HSPD1(+1.25),LIN7C(+1.25),MARK3(+1.25),PRKCI(+1.2)
Cancer,Hematological Disease,Immunological Disease,Organismal Injury and Abnormalities	Relapsed nasal type extranodal NK-/T-cell lymphoma	2.77e-05			4	4	0	HSP90AA1(+1.43),RRM1(+1.24),TOP2A(+1.53),TOP2B(+1.23)
Cancer,Hematological Disease,Immunological Disease,Organismal Injury and Abnormalities	Refractory nasal type extranodal NK-/T-cell lymphoma	2.77e-05			4	4	0	HSP90AA1(+1.43),RRM1(+1.24),TOP2A(+1.53),TOP2B(+1.23)
Cancer,Hematological Disease,Immunological Disease,Organismal Injury and Abnormalities	Angioimmunoblastic T-cell lymphoma	2.8e-05			16	9	7	CDH3(-1.19),CHEK1(+1.23),COL27A1(-1.27),COL6A1(-1.2),COL6A2(-1.25),FERMT2(+1.23),HDAC2(+1.21),HDAC7(-1.26),HSP90AA1(+1.43),IDH1(+1.29),LAMB2(-1.23),PSMD1(+1.22),RRM1(+1.24),SERPINH1(-1.17),TOP2A(+1.53),TOP2B(+1.23)
Protein Trafficking	Interaction of protein	2.81e-05		-0.548	24	16	8	AGRN(-1.27),COL18A1(-1.25),CYCS(+1.23),DNM1L(+1.3),DUT(+1.33),ERBB2(-1.2),FGA(+2.69),FGB(+1.9),FGFR4(-1.22),GLS(+1.22),HSPG2(-1.29),INSR(-1.22),IRS4(+2.45),NRAS(+1.23),NUDT21(+1.21),NUP54(+1.41),ORC2(+1.29),PKD1(-1.34),PPAT(+1.25),PTPRF(-1.24),RPS19(+1.3),RRM1(+1.24),XRCC5(+1.2),YY1(+1.26)
Cancer,Organismal Injury and Abnormalities	Multiple cancers	2.94e-05			24	21	3	ANXA5(+1.27),ATP6V1E1(+1.5),AURKA(+1.26),BRCA2(+1.32),CASP3(+1.31),CDH1(-1.17),DIS3(+1.31),ERBB2(-1.2),FDFT1(+1.25),FLNA(-1.2),HDAC2(+1.21),HSP90AA1(+1.43),IDH1(+1.29),NAE1(+1.29),NRAS(+1.23),PIK3CA(+1.31),PPP3CA(+1.28),PSMA2(+1.29),PSMD1(+1.22),RRM1(+1.24),SF3B1(+1.3),STAG2(+1.22),TOP2A(+1.53),TOP2B(+1.23)
Cancer,Neurological Disease,Organismal Injury and Abnormalities	Primitive neuroectodermal tumor	2.94e-05			22	17	5	BRCA2(+1.32),CDH1(-1.17),CELSR1(-1.21),CTCF(+1.29),DDX1(+1.26),ERBB2(-1.2),H3F3A/H3F3B(+1.43),HSP90AA1(+1.43),HSPG2(-1.29),IDH1(+1.29),MSH2(+1.28),MSH6(+1.24),NAA15(+1.26),NBN(+1.33),NOTCH1(-1.2),NRAS(+1.23),PIK3CA(+1.31),TOP2A(+1.53),TOP2B(+1.23),TPR(+1.23),UTP18(+1.33),XRCC5(+1.2)
Cancer,Endocrine System Disorders,Organismal Injury and Abnormalities,Reproductive System Disease	Primary ovarian cancer	3.02e-05			10	8	2	BRCA2(+1.32),DHCR24(-1.36),ECT2(+1.36),KPNA2(+1.28),MSH6(+1.24),NBN(+1.33),NOTCH3(-1.26),PRKCI(+1.2),RACGAP1(+1.34),SMC4(+1.33)
Cancer,Hematological Disease,Immunological Disease,Organismal Injury and Abnormalities	Acute lymphoblastic leukemia	3.02e-05		-1.091	26	22	4	BRCA2(+1.32),CTCF(+1.29),DDR1(-1.2),ERCC4(+1.49),HDAC2(+1.21),IDH1(+1.29),LRRC40(+1.33),MSH2(+1.28),MSH6(+1.24),NBN(+1.33),NOTCH1(-1.2),NRAS(+1.23),OPA1(+1.25),PIK3CA(+1.31),POLE2(+1.53),PPAT(+1.25),PPP3CA(+1.28),PSMD1(+1.22),RRM1(+1.24),RRM2B(+1.5),SLC17A9(-1.4),SLC19A1(-1.23),SMC2(+1.28),STAG2(+1.22),TOP2A(+1.53),TOP2B(+1.23)
Cancer,Organismal Injury and Abnormalities	Primary tumor	3.04e-05			32	18	14	BRCA2(+1.32),COL27A1(-1.27),COL6A2(-1.25),DHCR24(-1.36),ECT2(+1.36),ERBB2(-1.2),FASN(-1.28),FLNA(-1.2),HSP90AA1(+1.43),INSR(-1.22),KPNA2(+1.28),LAMB2(-1.23),LDLR(-1.19),LINGO1(-1.26),MSH6(+1.24),NBN(+1.33),NOTCH1(-1.2),NOTCH3(-1.26),PIK3CA(+1.31),PLEC(-1.26),PLXNB1(-1.19),PPP3CA(+1.28),PRKCI(+1.2),PSIP1(+1.24),PSMD1(+1.22),RACGAP1(+1.34),RRM1(+1.24),SMC2(+1.28),SMC4(+1.33),TOP2A(+1.53),TOP2B(+1.2…
Cancer,Hematological Disease,Immunological Disease,Organismal Injury and Abnormalities	Type M2 acute myeloid leukemia	3.14e-05			9	8	1	FLNA(-1.2),IDH1(+1.29),NPM1(+1.33),NRAS(+1.23),PPAT(+1.25),RRM1(+1.24),SF3B1(+1.3),TOP2A(+1.53),TOP2B(+1.23)
Cell Morphology,Cellular Function and Maintenance,DNA Replication, Recombination, and Repair	Double-stranded DNA break repair of tumor cell lines	3.21e-05		-1.454	8	7	1	DEK(+1.3),FASN(-1.28),KPNA2(+1.28),NAE1(+1.29),NBN(+1.33),NPM1(+1.33),RNF168(+1.21),XRCC5(+1.2)
Cancer,Hematological Disease,Immunological Disease,Organismal Injury and Abnormalities	B-cell non-Hodgkin lymphoma	3.47e-05			57	41	16	ABCA7(-1.34),ATG9A(-1.25),CCT3(+1.26),CDK1(+1.33),CELSR2(-1.35),COL18A1(-1.25),COL4A2(-1.22),CSDE1(+1.26),DHCR24(-1.36),DIS3(+1.31),FASN(-1.28),GYS1(-1.25),HDAC2(+1.21),HDAC7(-1.26),HIST1H1C(+1.36),HMGB1(+1.34),HSP90AA1(+1.43),IDH1(+1.29),IRS4(+2.45),JMJD7-PLA2G4B(-1.4),KIF11(+1.36),KPNA2(+1.28),KRR1(+1.34),MSH2(+1.28),NOTCH1(-1.2),NRAS(+1.23),PCNX3(-1.21),PIK3CA(+1.31),POLE2(+1.53),PPAT(+1.25),P…
Cell Cycle	Cleavage of cells	3.65e-05		-0.355	17	14	3	ASPM(+1.26),AURKA(+1.26),BRCA2(+1.32),CDK1(+1.33),COMMD3-BMI1(+2.38),CTCF(+1.29),DEK(+1.3),DNM1L(+1.3),GNL3(+1.39),INSR(-1.22),KIF14(+1.38),NOTCH1(-1.2),OPA1(+1.25),PIK3CA(+1.31),SKA2(+1.32),SPART(+1.3),VANGL2(-1.23)
Organismal Development	Morphology of head	3.67e-05			66	29	37	ASPM(+1.26),CASP3(+1.31),CBS/CBSL(-1.14),CD81(-1.21),CDH1(-1.17),CELSR2(-1.35),CELSR3(-1.26),CHMP2B(+1.36),CKAP2L(+1.4),CLIC4(+1.18),COL18A1(-1.25),COL1A1(-1.32),COMMD3-BMI1(+2.38),CTSA(-1.31),CTSD(-1.2),DBN1(-1.17),DDR1(-1.2),ECE1(-1.24),ERBB2(-1.2),FDFT1(+1.25),FLNA(-1.2),FLNB(-1.16),FOXH1(-1.23),FSCN1(-1.17),GMFB(+1.25),GRN(-1.23),HDAC2(+1.21),HSPA4(+1.25),HSPD1(+1.25),HSPG2(-1.29),KIF14(+1.38…
Cancer,Organismal Injury and Abnormalities	Clear-cell adenocarcinoma	3.71e-05			59	45	14	ABCA3(-1.45),AIDA(+1.26),ASPM(+1.26),AURKA(+1.26),BRCA2(+1.32),CBS/CBSL(-1.14),CCDC88A(+1.22),CCT3(+1.26),CDH1(-1.17),CEBPZ(+1.25),CENPE(+1.36),CENPF(+1.24),CTCF(+1.29),EEF1B2(+1.26),EIF4A2(+1.25),EIF4G2(+1.18),EMC10(-1.23),ERCC4(+1.49),ESYT1(-1.21),FGFR4(-1.22),FLNA(-1.2),FOPNL(+1.31),HIST1H1C(+1.36),HMGB1(+1.34),HSP90AA1(+1.43),IDH1(+1.29),INTS1(-1.23),KIF11(+1.36),KIF14(+1.38),KIF15(+1.33),KIF…
Cancer,Organismal Injury and Abnormalities,Reproductive System Disease	Uterine corpus cancer	3.73e-05			8	7	1	ERBB2(-1.2),HSP90AA1(+1.43),NRAS(+1.23),PIK3CA(+1.31),RHEB(+1.33),RRM1(+1.24),TOP2A(+1.53),TOP2B(+1.23)
Organismal Development	Growth of organism	3.74e-05	Increased	2.155	55	33	22	ASPM(+1.26),BRCA2(+1.32),CBR1(+1.29),CBS/CBSL(-1.14),CD81(-1.21),CHEK1(+1.23),CLIC4(+1.18),COL18A1(-1.25),COL4A2(-1.22),COMMD3-BMI1(+2.38),CTCF(+1.29),CTSD(-1.2),DAG1(-1.28),DDX11(-1.18),DNM1L(+1.3),EIF3E(+1.27),ERBB2(-1.2),FDFT1(+1.25),FGFR4(-1.22),G6PC3(-1.24),GRN(-1.23),H3F3A/H3F3B(+1.43),HDAC7(-1.26),HLTF(+1.26),HMGB1(+1.34),HSP90AA1(+1.43),HSPG2(-1.29),ICMT(-1.22),INSR(-1.22),INTS1(-1.23),IT…
Cell Death and Survival,Organismal Injury and Abnormalities	Apoptosis of epithelial cell lines	3.75e-05		-0.306	21	16	5	API5(+1.28),CASP3(+1.31),CDH1(-1.17),CENPF(+1.24),CLIC4(+1.18),CYCS(+1.23),DYNLL1(+1.23),FGFR4(-1.22),HSPD1(+1.25),INSR(-1.22),ITCH(+1.25),MIAT(-1.29),NRAS(+1.23),PMAIP1(+1.31),PPP2CA(+1.22),PRKCI(+1.2),PSIP1(+1.24),RAD21(+1.28),STRAP(+1.27),SYVN1(-1.28),YY1(+1.26)
Cancer,Hereditary Disorder,Organismal Injury and Abnormalities,Renal and Urological Disease	Papillary renal cell carcinoma type 1	3.79e-05			5	5	0	MSH2(+1.28),NRAS(+1.23),PIK3CA(+1.31),RHEB(+1.33),SF3B1(+1.3)
Cancer,Hematological Disease,Immunological Disease,Organismal Injury and Abnormalities	De novo unfavorable cytogenetic risk acute myeloid leukemia	3.79e-05			5	5	0	POLE2(+1.53),RRM1(+1.24),RRM2B(+1.5),TOP2A(+1.53),TOP2B(+1.23)
Cell Morphology,Cellular Assembly and Organization,DNA Replication, Recombination, and Repair	Abnormal morphology of mitotic spindle	3.79e-05			5	5	0	AURKA(+1.26),BUB1(+1.26),FBXO5(+1.49),HAUS6(+1.3),PTTG1(+1.37)
Cancer,Hematological Disease,Immunological Disease,Organismal Injury and Abnormalities	Plasma cell myeloma	3.8e-05			23	21	2	ANXA5(+1.27),ATP6V1E1(+1.5),AURKA(+1.26),BRCA2(+1.32),CASP3(+1.31),CDH1(-1.17),DIS3(+1.31),FDFT1(+1.25),FLNA(-1.2),HDAC2(+1.21),HSP90AA1(+1.43),IDH1(+1.29),NAE1(+1.29),NRAS(+1.23),PIK3CA(+1.31),PPP3CA(+1.28),PSMA2(+1.29),PSMD1(+1.22),RRM1(+1.24),SF3B1(+1.3),STAG2(+1.22),TOP2A(+1.53),TOP2B(+1.23)
Tissue Development	Organization of extracellular matrix	3.9e-05			20	2	18	AGRN(-1.27),BSG(-1.22),CDH1(-1.17),COL18A1(-1.25),COL1A1(-1.32),COL27A1(-1.27),COL4A2(-1.22),COL6A1(-1.2),COL6A2(-1.25),DAG1(-1.28),DDR1(-1.2),FBLN1(-1.22),FGA(+2.69),FGB(+1.9),FGFR4(-1.22),HSPG2(-1.29),LAMA5(-1.3),LAMB2(-1.23),LRP1(-1.23),PXDN(-1.19)
Embryonic Development,Nervous System Development and Function,Organ Development,Organ Morphology,Organismal Development,Tissue Development,Visual System Development and Function	Morphology of retina	3.99e-05			19	6	13	CASP3(+1.31),CBS/CBSL(-1.14),CLIC4(+1.18),COL18A1(-1.25),COL1A1(-1.32),CTSD(-1.2),GRN(-1.23),HSPD1(+1.25),LAMB2(-1.23),LDLR(-1.19),NECTIN1(-1.22),NOTCH1(-1.2),NOTCH3(-1.26),PSIP1(+1.24),PTPN13(+1.23),PTPRF(-1.24),PTPRS(-1.2),RDH13(-1.3),XRCC5(+1.2)
Cancer,Organismal Injury and Abnormalities,Reproductive System Disease	Stage II-III breast cancer	4.08e-05			12	10	2	AIDA(+1.26),CAPZA2(+1.56),CBX3(+1.47),CCT3(+1.26),CDH3(-1.19),ERBB2(-1.2),FAM49B(+1.31),FDFT1(+1.25),HSP90AA1(+1.43),RRM1(+1.24),TOP2A(+1.53),TOP2B(+1.23)
Cancer,Gastrointestinal Disease,Hepatic System Disease,Organismal Injury and Abnormalities	Bile duct adenocarcinoma	4.22e-05			18	12	6	AFP(+2.24),BRCA2(+1.32),CDH1(-1.17),COL18A1(-1.25),COL6A2(-1.25),ERBB2(-1.2),FGA(+2.69),H3F3A/H3F3B(+1.43),HSP90AA1(+1.43),HSPD1(+1.25),IDH1(+1.29),NOTCH1(-1.2),NOTCH3(-1.26),NRAS(+1.23),PIK3CA(+1.31),PSMD1(+1.22),RRM1(+1.24),SF3B1(+1.3)
Cancer,Organismal Injury and Abnormalities	Growth of malignant tumor	4.4e-05		0.062	34	22	12	BSG(-1.22),BTG3(+1.49),CASP3(+1.31),CDH1(-1.17),CDH3(-1.19),CHEK1(+1.23),DDX11(-1.18),ERBB2(-1.2),FASN(-1.28),GLS(+1.22),GRN(-1.23),HDAC2(+1.21),HMGB1(+1.34),HMMR(+1.51),HSPG2(-1.29),ICMT(-1.22),INSR(-1.22),NCAPG(+1.26),NOTCH1(-1.2),NOTCH3(-1.26),NPM1(+1.33),PIK3CA(+1.31),PPP2CA(+1.22),PRKCI(+1.2),PTPN13(+1.23),RB1CC1(+1.31),RHEB(+1.33),RPS4X(+1.36),STMN1(+1.24),TPX2(+1.39),UBA2(+1.3),USP1(+1.4),…
Cellular Growth and Proliferation,Connective Tissue Development and Function,Tissue Development	Proliferation of connective tissue cells	4.42e-05		1.654	43	27	16	ACP1(+1.36),BRCA2(+1.32),BUB1(+1.26),CCNB1(+1.29),CDH1(-1.17),CDH3(-1.19),CIRBP(-1.18),CLTC(+1.2),COL1A1(-1.32),CTCF(+1.29),CTSD(-1.2),DNM1L(+1.3),ERBB2(-1.2),FBLN1(-1.22),GNL3(+1.39),GRN(-1.23),HDAC7(-1.26),HMMR(+1.51),ICMT(-1.22),IDH1(+1.29),INSR(-1.22),MORF4L1(+1.22),MRPS18B(+1.44),NBN(+1.33),NOTCH1(-1.2),NPM1(+1.33),NRAS(+1.23),PIK3CA(+1.31),PLXNB1(-1.19),PPAT(+1.25),PTPRF(-1.24),PTTG1(+1.37)…
Cancer,Organismal Injury and Abnormalities,Reproductive System Disease	Stage I-III mammary tumor	4.45e-05			12	10	2	AIDA(+1.26),CAPZA2(+1.56),CBX3(+1.47),CCT3(+1.26),CDH3(-1.19),ERBB2(-1.2),FAM49B(+1.31),FDFT1(+1.25),HSP90AA1(+1.43),RRM1(+1.24),TOP2A(+1.53),TOP2B(+1.23)
Cancer,Endocrine System Disorders,Organismal Injury and Abnormalities,Reproductive System Disease	Testicular germ cell cancer	4.48e-05			7	7	0	AFP(+2.24),HSP90AA1(+1.43),NRAS(+1.23),PIK3CA(+1.31),RRM1(+1.24),TOP2A(+1.53),TOP2B(+1.23)
Cancer,Organismal Injury and Abnormalities,Reproductive System Disease	Malignant endometrial serous neoplasm	4.48e-05			7	5	2	AURKA(+1.26),CDH1(-1.17),ERBB2(-1.2),HSP90AA1(+1.43),PIK3CA(+1.31),TOP2A(+1.53),TOP2B(+1.23)
Cell Death and Survival	Apoptosis of breast cancer cell lines	4.51e-05		0.683	26	19	7	CASP3(+1.31),CDH1(-1.17),CDK1(+1.33),CHEK1(+1.23),CKS1B(+1.33),CTCF(+1.29),CYCS(+1.23),DDIT4(-1.6),ERBB2(-1.2),FASN(-1.28),FBLN1(-1.22),FBXO5(+1.49),HSPD1(+1.25),ITCH(+1.25),KIF11(+1.36),KPNA2(+1.28),MIAT(-1.29),NOTCH3(-1.26),PEBP1(+1.24),PIK3CA(+1.31),PMAIP1(+1.31),PTPN13(+1.23),PTTG1(+1.37),SMARCA1(+1.36),TBK1(+1.5),VCP(+1.31)
Cancer,Endocrine System Disorders,Organismal Injury and Abnormalities,Reproductive System Disease	Ovarian serous tumor	4.52e-05			48	32	16	ABCA3(-1.45),AKAP2(+1.27),BRCA2(+1.32),BUB1(+1.26),CDH1(-1.17),CELSR1(-1.21),CELSR3(-1.26),CHEK1(+1.23),COL18A1(-1.25),COL6A2(-1.25),CTCF(+1.29),CTNNAL1(+1.3),CWC22(+1.33),DNAJA1(+1.37),EEF1B2(+1.26),EIF4A2(+1.25),ERBB2(-1.2),FBN3(-1.24),GIGYF1(-1.23),GPC4(-1.16),HAUS6(+1.3),HIST1H1C(+1.36),HSP90AA1(+1.43),HSPA9(+1.34),IDH1(+1.29),IWS1(+1.35),JMJD7-PLA2G4B(-1.4),KIF23(+1.28),MSH6(+1.24),NOTCH1(-1…
Cellular Movement,Connective Tissue Development and Function	Cell movement of fibroblast cell lines	4.67e-05		0.367	19	9	10	ACP1(+1.36),ACTN4(-1.15),ACTR3(+1.26),ATG9A(-1.25),CENPF(+1.24),CLIC4(+1.18),CNN3(+1.21),COL6A1(-1.2),DDR1(-1.2),FGFR4(-1.22),FLNA(-1.2),FSCN1(-1.17),HMGB1(+1.34),INSR(-1.22),NDST1(-1.18),NPM1(+1.33),NRAS(+1.23),PKD1(-1.34),TJP1(+1.21)
Cancer,Hematological Disease,Immunological Disease,Organismal Injury and Abnormalities	Acute myeloid leukemia with recurrent genetic abnormalities	4.69e-05			10	10	0	HDAC2(+1.21),IDH1(+1.29),NRAS(+1.23),POLE2(+1.53),PPAT(+1.25),PPP3CA(+1.28),RRM1(+1.24),RRM2B(+1.5),TOP2A(+1.53),TOP2B(+1.23)
Cellular Assembly and Organization	Formation of nucleus	4.69e-05		0.817	10	9	1	AHCTF1(+1.22),BRCA2(+1.32),CDK1(+1.33),FLNA(-1.2),NUP107(+1.27),PPP2CA(+1.22),RPS19(+1.3),RSL1D1(+1.35),TMPO(+1.23),ZNF24(+1.21)
Cancer,Organismal Injury and Abnormalities	Soft tissue sarcoma	4.82e-05			63	33	30	ABCA3(-1.45),AGRN(-1.27),AHCTF1(+1.22),BRCA2(+1.32),BTF3(+1.44),C1orf159(-1.46),CACNA1B(-1.24),CCT8(+1.27),CD2AP(+1.36),CDH1(-1.17),CENPE(+1.36),CHEK1(+1.23),DBN1(-1.17),DDR1(-1.2),DDX11(-1.18),DOT1L(-1.2),ECE1(-1.24),ERBB2(-1.2),FBN3(-1.24),FGFR4(-1.22),GIGYF1(-1.23),HSP90AA1(+1.43),HSPA4(+1.25),HSPG2(-1.29),INSR(-1.22),IRS4(+2.45),ITPR3(-1.2),KIF1A(-1.23),KIF23(+1.28),KIF26A(-1.19),LAMA5(-1.3),…
Cancer,Hematological Disease,Immunological Disease,Organismal Injury and Abnormalities	Recurrent leukemia	4.84e-05			12	10	2	DDR1(-1.2),HSP90AA1(+1.43),IDH1(+1.29),NOTCH1(-1.2),POLE2(+1.53),PPAT(+1.25),PPP3CA(+1.28),RRM1(+1.24),RRM2B(+1.5),SF3B1(+1.3),TOP2A(+1.53),TOP2B(+1.23)
Cancer,Organismal Injury and Abnormalities,Respiratory Disease	Inoperable non-small cell lung cancer	4.89e-05			4	4	0	HSP90AA1(+1.43),RRM1(+1.24),TOP2A(+1.53),TOP2B(+1.23)
Developmental Disorder	Cohesinopathy	4.89e-05			4	3	1	DDX11(-1.18),NIPBL(+1.2),RAD21(+1.28),SMC3(+1.28)
Nervous System Development and Function,Neurological Disease	Abnormal morphology of nervous system	4.98e-05			55	25	30	ABCA2(-1.29),AGRN(-1.27),ANXA5(+1.27),ASPM(+1.26),ATP13A2(-1.2),BRCA2(+1.32),CASP3(+1.31),CBS/CBSL(-1.14),CCDC88A(+1.22),CD81(-1.21),CELSR2(-1.35),CELSR3(-1.26),CHMP2B(+1.36),COL18A1(-1.25),COMMD3-BMI1(+2.38),CTSD(-1.2),DBN1(-1.17),ECE1(-1.24),ERBB2(-1.2),GMFB(+1.25),GRN(-1.23),HDAC2(+1.21),HSPA4(+1.25),HSPD1(+1.25),HSPG2(-1.29),KIF14(+1.38),KIF26A(-1.19),LAMB2(-1.23),LDLR(-1.19),MAPK8IP3(-1.22),…
Cancer,Organismal Injury and Abnormalities,Renal and Urological Disease	Bladder cancer	5.06e-05			72	47	25	ABCA2(-1.29),ADCY8(-1.39),ANKRD12(+1.32),AP3S1(+1.57),ATAD5(+1.31),ATP1A3(-1.29),BRCA2(+1.32),CACNA1B(-1.24),CASP3(+1.31),CDH1(-1.17),CELSR3(-1.26),CENPF(+1.24),CFL2(+1.63),CNTNAP3(-1.52),COL6A2(-1.25),CTCF(+1.29),DNM1L(+1.3),DOT1L(-1.2),EIF3I(+1.24),EIF4A2(+1.25),ERBB2(-1.2),FERMT2(+1.23),FGA(+2.69),FGFR4(-1.22),H3F3A/H3F3B(+1.43),HIST1H1C(+1.36),HMGB2(+1.24),HSP90AA1(+1.43),HSPG2(-1.29),IDH1(+1…
Cell Cycle	Arrest in cell cycle progression	5.17e-05			28	20	8	ARPC5(+1.5),AURKA(+1.26),C1QBP(+1.25),CDH1(-1.17),CDK7(+1.36),CHEK1(+1.23),CKS1B(+1.33),COL1A1(-1.32),CUL2(+1.31),DDIT4(-1.6),EIF4G2(+1.18),ERBB2(-1.2),FASN(-1.28),IRS4(+2.45),MSH2(+1.28),NBN(+1.33),NOTCH1(-1.2),NOTCH3(-1.26),NPM1(+1.33),ORC2(+1.29),PKD1(-1.34),RHEB(+1.33),RRM1(+1.24),UBA2(+1.3),UBE2D3(+1.29),USP1(+1.4),YWHAE(+1.29),YY1(+1.26)
Cell Morphology,Cellular Function and Maintenance,DNA Replication, Recombination, and Repair	Double-stranded DNA break repair of cells	5.21e-05		-1.114	10	9	1	BRCA2(+1.32),DEK(+1.3),FASN(-1.28),KPNA2(+1.28),NAE1(+1.29),NBN(+1.33),NPM1(+1.33),RNF168(+1.21),VCP(+1.31),XRCC5(+1.2)
Cancer,Organismal Injury and Abnormalities	Squamous-cell carcinoma	5.27e-05		-1	165	92	73	ABCA2(-1.29),ABCA7(-1.34),ABCB6(-1.35),ACTN4(-1.15),ADCY8(-1.39),AHCTF1(+1.22),AKAP2(+1.27),ANKRD12(+1.32),ANO9(-1.51),ATAD5(+1.31),ATP1A3(-1.29),ATP6V1E1(+1.5),AURKA(+1.26),BRCA2(+1.32),BSG(-1.22),C1orf159(-1.46),CACNA1B(-1.24),CCDC88A(+1.22),CCT3(+1.26),CD81(-1.21),CDC5L(+1.37),CDH1(-1.17),CELSR2(-1.35),CELSR3(-1.26),CENPF(+1.24),CFL2(+1.63),CKS1B(+1.33),CLDN6(-1.17),CNBP(+1.49),COL18A1(-1.25),…
Cell Morphology,Cellular Assembly and Organization,Cellular Development,Cellular Function and Maintenance,Cellular Growth and Proliferation,Nervous System Development and Function,Organismal Development,Tissue Development	Neuritogenesis	5.37e-05		-0.263	44	22	22	ACTR3(+1.26),AGRN(-1.27),BTG3(+1.49),CASP3(+1.31),CCDC88A(+1.22),CELSR1(-1.21),CELSR2(-1.35),CHMP2B(+1.36),DBN1(-1.17),DDR1(-1.2),DNM1L(+1.3),ERBB2(-1.2),FASN(-1.28),FLNA(-1.2),GRN(-1.23),HDAC2(+1.21),HMGB1(+1.34),HMGB2(+1.24),HSP90AA1(+1.43),KIF20B(+1.44),KIF23(+1.28),LAMB2(-1.23),LINGO1(-1.26),LRP1(-1.23),MAPK8IP3(-1.22),MICALL2(-1.42),NOTCH1(-1.2),NSMF(-1.23),OPA1(+1.25),PFN1(+1.17),PIK3CA(+1.…
Protein Synthesis	Polymerization of protein	5.53e-05			32	26	6	ADCY8(-1.39),AGRN(-1.27),AKAP2(+1.27),ANXA5(+1.27),CDH1(-1.17),CPT1A(+1.55),CYCS(+1.23),DNM1L(+1.3),ECT2(+1.36),FGA(+2.69),FGB(+1.9),GLS(+1.22),HSP90AA1(+1.43),INSR(-1.22),ITPR3(-1.2),NPM1(+1.33),NUDT21(+1.21),NUP54(+1.41),OPA1(+1.25),PDCD6IP(+1.25),PFN1(+1.17),PIK3CA(+1.31),PKD1(-1.34),PMAIP1(+1.31),PNPT1(+1.29),PPAT(+1.25),RPS19(+1.3),RRM1(+1.24),SEPT7(+1.38),STOML2(+1.34),VCP(+1.31),YWHAB(+1.2…
Cancer,Hematological Disease,Organismal Injury and Abnormalities	Myeloproliferative neoplasm	5.79e-05			24	20	4	BRCA2(+1.32),CDH1(-1.17),CDK1(+1.33),CHEK1(+1.23),CKAP2L(+1.4),CPT1A(+1.55),DDR1(-1.2),IDH1(+1.29),MSH2(+1.28),NOTCH1(-1.2),NOTCH3(-1.26),NPM1(+1.33),NRAS(+1.23),POLE2(+1.53),PPAT(+1.25),PPP3CA(+1.28),RAD21(+1.28),RRM1(+1.24),RRM2B(+1.5),SF3B1(+1.3),SMC3(+1.28),STAG2(+1.22),TOP2A(+1.53),TOP2B(+1.23)
Cancer,Hematological Disease,Immunological Disease,Organismal Injury and Abnormalities	Refractory leukemia	5.81e-05			13	11	2	DDR1(-1.2),IDH1(+1.29),NOTCH1(-1.2),POLE2(+1.53),PPP3CA(+1.28),PSIP1(+1.24),RPL34(+1.38),RPS4X(+1.36),RRM1(+1.24),RRM2B(+1.5),SF3B1(+1.3),TOP2A(+1.53),TOP2B(+1.23)
Cancer,Connective Tissue Disorders,Organismal Injury and Abnormalities,Skeletal and Muscular Disorders	Bone cancer	5.81e-05			17	13	4	ATF7IP(+1.25),DDR1(-1.2),EIF4G2(+1.18),ERBB2(-1.2),FDFT1(+1.25),FGFR4(-1.22),H3F3A/H3F3B(+1.43),HSP90AA1(+1.43),IDH1(+1.29),MSH2(+1.28),NPM1(+1.33),NRAS(+1.23),RECQL4(-1.27),STAG2(+1.22),TOP2A(+1.53),TOP2B(+1.23),TWISTNB(+1.32)
Cancer,Organismal Injury and Abnormalities	Mesenchymal tumor	5.81e-05			17	7	10	COL18A1(-1.25),COL1A1(-1.32),COL27A1(-1.27),COL4A2(-1.22),COL6A1(-1.2),COL6A2(-1.25),DDR1(-1.2),FLNA(-1.2),HMMR(+1.51),HSP90AA1(+1.43),HSPA4(+1.25),INSR(-1.22),NOTCH3(-1.26),PIK3CA(+1.31),RRM1(+1.24),TOP2A(+1.53),TOP2B(+1.23)
Cancer,Hematological Disease,Immunological Disease,Organismal Injury and Abnormalities	B-cell lymphoma	5.86e-05		-0.762	59	43	16	ABCA7(-1.34),ATG9A(-1.25),AURKA(+1.26),CCT3(+1.26),CDK1(+1.33),CELSR2(-1.35),COL18A1(-1.25),COL4A2(-1.22),CSDE1(+1.26),DHCR24(-1.36),DIS3(+1.31),FASN(-1.28),GYS1(-1.25),HDAC2(+1.21),HDAC7(-1.26),HIST1H1C(+1.36),HMGB1(+1.34),HSP90AA1(+1.43),IDH1(+1.29),IRS4(+2.45),JMJD7-PLA2G4B(-1.4),KIF11(+1.36),KPNA2(+1.28),KRR1(+1.34),MSH2(+1.28),NBN(+1.33),NOTCH1(-1.2),NRAS(+1.23),PCNX3(-1.21),PIK3CA(+1.31),PO…
Cancer,Hematological Disease,Organismal Injury and Abnormalities	Mature T-cell or NK-cell neoplasm	5.98e-05			35	21	14	AURKA(+1.26),BBX(+1.28),CDH1(-1.17),CDH3(-1.19),CHEK1(+1.23),COL1A1(-1.32),COL27A1(-1.27),COL4A2(-1.22),COL6A1(-1.2),COL6A2(-1.25),ERBB2(-1.2),FERMT2(+1.23),HDAC2(+1.21),HDAC7(-1.26),HMGB1(+1.34),HSP90AA1(+1.43),IDH1(+1.29),JMJD1C(+1.2),LAMB2(-1.23),LINGO1(-1.26),NOTCH1(-1.2),NRAS(+1.23),PIK3CA(+1.31),PLS3(+1.35),PLXNB2(-1.21),PPP3CA(+1.28),PSMD1(+1.22),RABGEF1(+1.93),RRM1(+1.24),SERPINH1(-1.17),…
Cancer,Organismal Injury and Abnormalities	Primary solid tumor	5.99e-05			31	16	15	BRCA2(+1.32),COL27A1(-1.27),COL6A2(-1.25),DDR1(-1.2),DHCR24(-1.36),ECT2(+1.36),ERBB2(-1.2),FASN(-1.28),FLNA(-1.2),HSP90AA1(+1.43),INSR(-1.22),KPNA2(+1.28),LAMB2(-1.23),LDLR(-1.19),LINGO1(-1.26),MSH6(+1.24),NBN(+1.33),NOTCH1(-1.2),NOTCH3(-1.26),PIK3CA(+1.31),PLEC(-1.26),PLXNB1(-1.19),PPP3CA(+1.28),PRKCI(+1.2),PSIP1(+1.24),RACGAP1(+1.34),RRM1(+1.24),SMC4(+1.33),TOP2A(+1.53),TOP2B(+1.23),USP1(+1.4)
Cancer,Hematological Disease,Immunological Disease,Organismal Injury and Abnormalities	Mature T-cell neoplasm	6.18e-05			34	21	13	AURKA(+1.26),BBX(+1.28),CDH1(-1.17),CDH3(-1.19),CHEK1(+1.23),COL1A1(-1.32),COL27A1(-1.27),COL4A2(-1.22),COL6A1(-1.2),COL6A2(-1.25),ERBB2(-1.2),FERMT2(+1.23),HDAC2(+1.21),HDAC7(-1.26),HMGB1(+1.34),HSP90AA1(+1.43),IDH1(+1.29),JMJD1C(+1.2),LAMB2(-1.23),LINGO1(-1.26),NOTCH1(-1.2),NRAS(+1.23),PIK3CA(+1.31),PLS3(+1.35),PPP3CA(+1.28),PSMD1(+1.22),RABGEF1(+1.93),RRM1(+1.24),SERPINH1(-1.17),STMN1(+1.24),T…
Cancer,Organismal Injury and Abnormalities	Fibrous tissue tumor	6.31e-05			16	6	10	COL18A1(-1.25),COL1A1(-1.32),COL27A1(-1.27),COL4A2(-1.22),COL6A1(-1.2),COL6A2(-1.25),DDR1(-1.2),FLNA(-1.2),HMMR(+1.51),HSPA4(+1.25),INSR(-1.22),NOTCH3(-1.26),PIK3CA(+1.31),RRM1(+1.24),TOP2A(+1.53),TOP2B(+1.23)
Post-Translational Modification	Phosphorylation of protein	6.31e-05		-0.894	46	31	15	AGRN(-1.27),ATP13A2(-1.2),AURKA(+1.26),BSG(-1.22),CALM1 (includes others)(+1.3),CCDC88A(+1.22),CCNB1(+1.29),CD81(-1.21),CDK1(+1.33),CDK7(+1.36),CELSR3(-1.26),CHEK1(+1.23),COPS2(+1.33),CSNK1G3(+1.25),DDR1(-1.2),DYNLL1(+1.23),ERBB2(-1.2),FBLN1(-1.22),FGFR4(-1.22),FLNA(-1.2),FZD8(-1.62),GMFB(+1.25),HSP90AA1(+1.43),HSPA4(+1.25),HSPA9(+1.34),INSR(-1.22),MAPK6(+1.23),MARK3(+1.25),NRAS(+1.23),PEBP1(+1.2…
Cell Cycle,Connective Tissue Development and Function	G2 phase of fibroblast cell lines	6.33e-05			7	6	1	CHEK1(+1.23),CKS1B(+1.33),ERBB2(-1.2),MSH2(+1.28),NBN(+1.33),PTTG1(+1.37),TOP2A(+1.53)
Cancer,Hematological Disease,Immunological Disease,Organismal Injury and Abnormalities	Type M4 acute myeloid leukemia	6.55e-05			9	7	2	IDH1(+1.29),KIF26A(-1.19),NPM1(+1.33),NRAS(+1.23),PPAT(+1.25),RRM1(+1.24),SLC7A8(-1.18),TOP2A(+1.53),TOP2B(+1.23)
Developmental Disorder,Embryonic Development,Organismal Development,Tissue Morphology	Abnormal morphology of embryoblast	6.55e-05			9	8	1	AHCTF1(+1.22),AURKA(+1.26),CDH1(-1.17),CTCF(+1.29),ECT2(+1.36),FBXO5(+1.49),FERMT2(+1.23),GMNN(+1.34),SBNO1(+1.22)
Cellular Assembly and Organization,DNA Replication, Recombination, and Repair	Alignment of sister chromatids	6.61e-05			3	3	0	RAD21(+1.28),TOP2A(+1.53),TOP2B(+1.23)
Cellular Movement,Reproductive System Development and Function	Ejection of first polar body	6.61e-05			3	3	0	CCNB1(+1.29),CDK1(+1.33),ECT2(+1.36)
Cell-To-Cell Signaling and Interaction,Cellular Assembly and Organization	Quantity of tight junctions	6.61e-05			3	2	1	GRN(-1.23),PDCD10(+1.32),TJP1(+1.21)
Cancer,Hematological Disease,Immunological Disease,Organismal Injury and Abnormalities	Myelomonocytic leukemia	6.74e-05			13	11	2	DEK(+1.3),IDH1(+1.29),KIF26A(-1.19),NPM1(+1.33),NRAS(+1.23),PPAT(+1.25),RRM1(+1.24),RRM2B(+1.5),SF3B1(+1.3),SLC7A8(-1.18),STAG2(+1.22),TOP2A(+1.53),TOP2B(+1.23)
Cancer,Hematological Disease,Immunological Disease,Organismal Injury and Abnormalities	Non-M3 acute myeloid leukemia	6.87e-05			14	9	5	CELSR3(-1.26),DOT1L(-1.2),FLNA(-1.2),IDH1(+1.29),KIF26A(-1.19),MSH2(+1.28),NPM1(+1.33),NRAS(+1.23),PPAT(+1.25),RRM1(+1.24),SF3B1(+1.3),SLC7A8(-1.18),TOP2A(+1.53),TOP2B(+1.23)
DNA Replication, Recombination, and Repair	Re-replication of DNA	7.12e-05		-1.462	5	5	0	CCDC88A(+1.22),CDK1(+1.33),GMNN(+1.34),NAE1(+1.29),NBN(+1.33)
Developmental Disorder,Neurological Disease	Neural tube defect	7.13e-05		0.59	15	6	9	BRCA2(+1.32),CASP3(+1.31),CBS/CBSL(-1.14),CELSR1(-1.21),CNN3(+1.21),HSPG2(-1.29),MEGF8(-1.21),PKD1(-1.34),PLXNB2(-1.21),PTPRF(-1.24),PTPRS(-1.2),SMAD5(+1.26),VANGL2(-1.23),VPS26A(+1.39),YY1(+1.26)
Cell Cycle	Cycling of centrosome	7.3e-05		1.977	12	12	0	AURKA(+1.26),BNIP2(+1.31),BRCA2(+1.32),CDK1(+1.33),CHMP2B(+1.36),HAUS1(+1.4),HAUS6(+1.3),KIF11(+1.36),NPM1(+1.33),PDCD6IP(+1.25),TTK(+1.36),VDAC3(+1.31)
Cell Cycle	Aneuploidy of cells	7.35e-05		-0.97	9	6	3	AURKA(+1.26),BUB1(+1.26),CENPE(+1.36),CENPH(+1.28),DDX11(-1.18),DOT1L(-1.2),ERBB2(-1.2),PTTG1(+1.37),YY1(+1.26)
Cell Morphology,Cellular Compromise	Multinucleation of cells	7.35e-05		-1.118	9	7	2	ACTN4(-1.15),AURKA(+1.26),BRCA2(+1.32),CD2AP(+1.36),ECT2(+1.36),KIF14(+1.38),KIF23(+1.28),NOTCH3(-1.26),SEPT7(+1.38)
Cell Death and Survival,Organismal Injury and Abnormalities,Renal and Urological Disease	Cell death of kidney cell lines	7.44e-05		-0.36	25	19	6	API5(+1.28),ATP13A2(-1.2),BRCA2(+1.32),CASP3(+1.31),CCNB1(+1.29),CDK1(+1.33),CENPF(+1.24),CYCS(+1.23),ERBB2(-1.2),FDFT1(+1.25),FGFR4(-1.22),GLS(+1.22),GMFB(+1.25),ITCH(+1.25),PDCD6IP(+1.25),PIK3CA(+1.31),PKD1(-1.34),PMAIP1(+1.31),PSIP1(+1.24),RAD21(+1.28),SREBF2(-1.21),STRAP(+1.27),SYVN1(-1.28),VCP(+1.31),YY1(+1.26)
Cell Death and Survival,Organismal Injury and Abnormalities	Necrosis of epithelial tissue	7.47e-05		0.575	42	24	18	API5(+1.28),ATP13A2(-1.2),AURKA(+1.26),CASP3(+1.31),CBS/CBSL(-1.14),CDH1(-1.17),CENPF(+1.24),CHEK1(+1.23),CLIC4(+1.18),COL18A1(-1.25),COL4A2(-1.22),CYCS(+1.23),DNM1L(+1.3),DYNLL1(+1.23),ERBB2(-1.2),FASN(-1.28),FGFR4(-1.22),HMGB1(+1.34),HSPD1(+1.25),ICMT(-1.22),INSR(-1.22),ITCH(+1.25),LDLR(-1.19),LRP1(-1.23),MIAT(-1.29),NDST1(-1.18),NOTCH1(-1.2),NPM1(+1.33),NRAS(+1.23),PDCD6IP(+1.25),PKD1(-1.34),P…
Cancer,Hematological Disease,Immunological Disease,Organismal Injury and Abnormalities	Lymphoblastic lymphoma	7.49e-05			11	10	1	DDR1(-1.2),HDAC2(+1.21),MSH2(+1.28),POLE2(+1.53),PPAT(+1.25),PPP3CA(+1.28),PSMD1(+1.22),RRM1(+1.24),RRM2B(+1.5),TOP2A(+1.53),TOP2B(+1.23)
Cancer,Organismal Injury and Abnormalities,Reproductive System Disease	Stage II breast cancer	7.57e-05			8	6	2	AIDA(+1.26),CAPZA2(+1.56),CCT3(+1.26),CDH3(-1.19),ERBB2(-1.2),FDFT1(+1.25),TOP2A(+1.53),TOP2B(+1.23)
Cardiovascular Disease,Cardiovascular System Development and Function,Organismal Injury and Abnormalities,Tissue Morphology	Abnormal morphology of blood vessel	7.61e-05			22	6	16	ACTN4(-1.15),BCAM(-1.27),CASP3(+1.31),CBS/CBSL(-1.14),COMMD3-BMI1(+2.38),ECE1(-1.24),FBLN1(-1.22),FLNA(-1.2),FOXH1(-1.23),HDAC7(-1.26),HSPG2(-1.29),LDLR(-1.19),NOTCH1(-1.2),NOTCH3(-1.26),PIK3CA(+1.31),PKD1(-1.34),PLEKHG5(-1.25),PLOD1(-1.25),PLXND1(-1.22),RRM2B(+1.5),SMAD5(+1.26),STK3(+1.58)
Cellular Growth and Proliferation	Colony formation	7.75e-05		0.639	43	29	14	C1QBP(+1.25),CCNB1(+1.29),CHEK1(+1.23),CKS1B(+1.33),CLTC(+1.2),COMMD3-BMI1(+2.38),CTCF(+1.29),CTSD(-1.2),DOT1L(-1.2),ERBB2(-1.2),FBLN1(-1.22),GRN(-1.23),HDAC7(-1.26),HSPA9(+1.34),ICMT(-1.22),INSR(-1.22),KPNA2(+1.28),LRP1(-1.23),MAPKAP1(+1.22),MRPS18B(+1.44),NOTCH1(-1.2),NPM1(+1.33),NRAS(+1.23),PHIP(+1.21),PIK3CA(+1.31),PNPT1(+1.29),PPP2CA(+1.22),PPP3CA(+1.28),PRKCI(+1.2),PTPRF(-1.24),PTPRS(-1.2),…
Cellular Assembly and Organization	Quantity of filaments	7.85e-05		-1.526	14	5	9	ABCA7(-1.34),CCDC88A(+1.22),CDH1(-1.17),COL18A1(-1.25),FLNA(-1.2),FLNB(-1.16),HSPG2(-1.29),INSR(-1.22),KIF23(+1.28),NRAS(+1.23),PLEC(-1.26),PRKCI(+1.2),SERPINH1(-1.17),STMN1(+1.24)
Cell Death and Survival,Organismal Injury and Abnormalities,Renal and Urological Disease	Cell death of kidney cells	7.92e-05		-0.66	28	22	6	API5(+1.28),ATP13A2(-1.2),BRCA2(+1.32),CASP3(+1.31),CCNB1(+1.29),CD2AP(+1.36),CDK1(+1.33),CENPF(+1.24),CYCS(+1.23),ERBB2(-1.2),FDFT1(+1.25),FGFR4(-1.22),GLS(+1.22),GMFB(+1.25),ITCH(+1.25),PDCD6IP(+1.25),PIK3CA(+1.31),PKD1(-1.34),PMAIP1(+1.31),PPP3CA(+1.28),PSIP1(+1.24),RAD21(+1.28),SREBF2(-1.21),STMN1(+1.24),STRAP(+1.27),SYVN1(-1.28),VCP(+1.31),YY1(+1.26)
Cancer,Organismal Injury and Abnormalities	Peritoneal carcinomatosis	7.98e-05			4	3	1	ERBB2(-1.2),HSP90AA1(+1.43),TOP2A(+1.53),TOP2B(+1.23)
Neurological Disease,Organismal Injury and Abnormalities,Psychological Disorders	Advanced stage amyotrophic lateral sclerosis	7.98e-05			4	1	3	CPT1A(+1.55),FASN(-1.28),LDLR(-1.19),SREBF2(-1.21)
Cancer,Organismal Injury and Abnormalities,Renal and Urological Disease	Invasive malignant bladder tumor	8.01e-05			6	6	0	HSP90AA1(+1.43),KIF20B(+1.44),PSIP1(+1.24),RRM1(+1.24),TOP2A(+1.53),TOP2B(+1.23)
Nucleic Acid Metabolism,Small Molecule Biochemistry	Metabolism of nucleoside triphosphate	8.07e-05	Increased	2.22	15	14	1	ATP5F1C(+1.31),ATP5MC3(+1.24),ATP5MD(+1.34),CCNB1(+1.29),CDK1(+1.33),CLPX(+1.26),CYCS(+1.23),DNM1L(+1.3),HMGB1(+1.34),HSPD1(+1.25),INSR(-1.22),NRAS(+1.23),OPA1(+1.25),TFAM(+1.33),VCP(+1.31)
Cancer,Organismal Injury and Abnormalities	Metastatic carcinoma	8.14e-05			19	12	7	BSG(-1.22),DDR1(-1.2),ERBB2(-1.2),FDFT1(+1.25),FGFR4(-1.22),HSP90AA1(+1.43),INSR(-1.22),PIK3CA(+1.31),PLEC(-1.26),PPP3CA(+1.28),PSIP1(+1.24),PTTG1(+1.37),RPS27A(+1.31),RRM1(+1.24),SLC12A7(-1.24),TMSB10/TMSB4X(+1.23),TOP2A(+1.53),TOP2B(+1.23),YWHAE(+1.29)
Neurological Disease,Organismal Injury and Abnormalities,Psychological Disorders	Alzheimer disease or frontotemporal dementia	8.16e-05			41	21	20	ABCA2(-1.29),ABCA7(-1.34),AGRN(-1.27),AKAP2(+1.27),ATP1A3(-1.29),ATP6V1E1(+1.5),CASP3(+1.31),CBS/CBSL(-1.14),CCNB1(+1.29),CD2AP(+1.36),CDK1(+1.33),CHMP2B(+1.36),CTSD(-1.2),DHCR24(-1.36),DNM1L(+1.3),EPRS(+1.4),FDFT1(+1.25),GRN(-1.23),HSPA9(+1.34),HSPD1(+1.25),HSPG2(-1.29),INSR(-1.22),LDLR(-1.19),LRP1(-1.23),LSS(-1.19),NAE1(+1.29),NOTCH1(-1.2),OPA1(+1.25),PLD3(-1.21),PLTP(-1.21),PPP3CA(+1.28),SET(+…
Cellular Development,Cellular Growth and Proliferation,Nervous System Development and Function,Tissue Development	Development of neurons	8.3e-05		-0.423	54	25	29	ACTR3(+1.26),ADGRB2(-1.27),AGRN(-1.27),BTG3(+1.49),CASP3(+1.31),CCDC88A(+1.22),CDH1(-1.17),CELSR1(-1.21),CELSR2(-1.35),CHMP2B(+1.36),DBN1(-1.17),DDR1(-1.2),DNM1L(+1.3),ECE1(-1.24),ERBB2(-1.2),FASN(-1.28),FLNA(-1.2),GRN(-1.23),HDAC2(+1.21),HMGB1(+1.34),HMGB2(+1.24),HSP90AA1(+1.43),KIF1A(-1.23),KIF20B(+1.44),KIF23(+1.28),LAMB2(-1.23),LINGO1(-1.26),LRP1(-1.23),MAPK8IP3(-1.22),MICALL2(-1.42),NECTIN1(…
Cancer,Connective Tissue Disorders,Organismal Injury and Abnormalities,Skeletal and Muscular Disorders	Bone tumor	8.44e-05			18	14	4	ATF7IP(+1.25),DDR1(-1.2),EIF4G2(+1.18),ERBB2(-1.2),FDFT1(+1.25),FGFR4(-1.22),H3F3A/H3F3B(+1.43),HMGB1(+1.34),HSP90AA1(+1.43),IDH1(+1.29),MSH2(+1.28),NPM1(+1.33),NRAS(+1.23),RECQL4(-1.27),STAG2(+1.22),TOP2A(+1.53),TOP2B(+1.23),TWISTNB(+1.32)
Cancer,Cellular Development,Cellular Growth and Proliferation,Organismal Injury and Abnormalities,Tumor Morphology	Proliferation of cancer cells	8.49e-05		-0.292	28	18	10	BSG(-1.22),CASP3(+1.31),CDH1(-1.17),CHEK1(+1.23),ERBB2(-1.2),FASN(-1.28),GLS(+1.22),GRN(-1.23),HDAC2(+1.21),HMGB1(+1.34),HMMR(+1.51),HSPG2(-1.29),ICMT(-1.22),INSR(-1.22),NOTCH1(-1.2),NOTCH3(-1.26),NPM1(+1.33),PPP2CA(+1.22),PRKCI(+1.2),PTPN13(+1.23),RB1CC1(+1.31),RHEB(+1.33),RPS4X(+1.36),STMN1(+1.24),UBA2(+1.3),USP1(+1.4),XRCC5(+1.2),YY1(+1.26)
Infectious Diseases	Replication of RNA virus	8.51e-05		1.08	35	25	10	ANXA5(+1.27),ATP6AP1(-1.29),BNIP2(+1.31),BTF3(+1.44),CASP3(+1.31),CD81(-1.21),CLIC4(+1.18),DAG1(-1.28),DDX6(+1.2),DNAJA1(+1.37),FASN(-1.28),FGFR4(-1.22),FSCN1(-1.17),HMGB1(+1.34),HSP90AA1(+1.43),HSPD1(+1.25),KIF11(+1.36),LINGO1(-1.26),MOV10(-1.23),NPM1(+1.33),NUP54(+1.41),PDCD6IP(+1.25),PKD1(-1.34),PLIN3(+1.34),PRKCI(+1.2),PSIP1(+1.24),PSMA1(+1.37),PSMD14(+1.48),RACGAP1(+1.34),RPS10(+1.23),RPS27A…
Cardiovascular Disease,Hematological Disease,Organismal Injury and Abnormalities	Sideroblastic anemia	8.63e-05			8	8	0	HSPA9(+1.34),IDH1(+1.29),NRAS(+1.23),PPAT(+1.25),RRM1(+1.24),SF3B1(+1.3),TOP2A(+1.53),TOP2B(+1.23)
Cell-To-Cell Signaling and Interaction,Renal and Urological System Development and Function	Adhesion of kidney cell lines	8.63e-05		0.245	8	3	5	CDH1(-1.17),FGA(+2.69),LRP1(-1.23),PDCD6IP(+1.25),PKD1(-1.34),PLXNB1(-1.19),PLXND1(-1.22),PPP2CA(+1.22)
Cancer,Organismal Injury and Abnormalities,Reproductive System Disease	Locally advanced breast cancer	8.63e-05			8	7	1	ERBB2(-1.2),FDFT1(+1.25),HDAC2(+1.21),HSP90AA1(+1.43),PIK3CA(+1.31),RRM1(+1.24),TOP2A(+1.53),TOP2B(+1.23)
Cancer,Neurological Disease,Organismal Injury and Abnormalities	Brain cancer	8.63e-05			21	14	7	BRCA2(+1.32),CDH1(-1.17),CELSR1(-1.21),CTCF(+1.29),ERBB2(-1.2),H3F3A/H3F3B(+1.43),HSP90AA1(+1.43),HSPG2(-1.29),IDH1(+1.29),INSR(-1.22),LRP1(-1.23),MSH2(+1.28),MSH6(+1.24),NBN(+1.33),NOTCH1(-1.2),NRAS(+1.23),PIK3CA(+1.31),TOP2A(+1.53),TOP2B(+1.23),UTP18(+1.33),XRCC5(+1.2)
Cancer,Neurological Disease,Organismal Injury and Abnormalities	Brain astrocytoma	9.13e-05			40	22	18	ADCY8(-1.39),ASPM(+1.26),CENPF(+1.24),COL18A1(-1.25),COL1A1(-1.32),CTSA(-1.31),EIF4G2(+1.18),FBN3(-1.24),FLNA(-1.2),FZD8(-1.62),H3F3A/H3F3B(+1.43),HDAC2(+1.21),HSPG2(-1.29),IDH1(+1.29),IRS4(+2.45),KPNA2(+1.28),LDLR(-1.19),MSH2(+1.28),MSH6(+1.24),NOTCH1(-1.2),NOTCH3(-1.26),NRAS(+1.23),PABPC1(+1.21),PCSK9(-1.4),PIEZO1(-1.32),PIK3CA(+1.31),PLEC(-1.26),PTK7(-1.18),RB1CC1(+1.31),RPL21(+1.45),RPSAP58(+…
Cancer,Connective Tissue Disorders,Organismal Injury and Abnormalities	Osteosarcoma	9.29e-05			20	16	4	ATF7IP(+1.25),BRCA2(+1.32),EIF4G2(+1.18),ERBB2(-1.2),FASN(-1.28),FDFT1(+1.25),H3F3A/H3F3B(+1.43),HSP90AA1(+1.43),LINGO1(-1.26),MSH2(+1.28),NPM1(+1.33),NRAS(+1.23),RECQL4(-1.27),RRM1(+1.24),STAG2(+1.22),STOML2(+1.34),TOP2A(+1.53),TOP2B(+1.23),TWISTNB(+1.32),USP1(+1.4)
Cancer,Hematological Disease,Immunological Disease,Organismal Injury and Abnormalities	Relapsed lymphocytic leukemia	9.49e-05			10	8	2	DDR1(-1.2),NOTCH1(-1.2),POLE2(+1.53),PPAT(+1.25),PPP3CA(+1.28),RRM1(+1.24),RRM2B(+1.5),SF3B1(+1.3),TOP2A(+1.53),TOP2B(+1.23)
Cancer,Organismal Injury and Abnormalities	Orbital tumor	9.49e-05			10	8	2	BRCA2(+1.32),ERBB2(-1.2),HSP90AA1(+1.43),KIF14(+1.38),NOTCH3(-1.26),NRAS(+1.23),PIK3CA(+1.31),SF3B1(+1.3),TOP2A(+1.53),TOP2B(+1.23)
Cancer,Organismal Injury and Abnormalities,Respiratory Disease	Metastatic lung carcinoma	9.66e-05			13	9	4	DDR1(-1.2),ERBB2(-1.2),FDFT1(+1.25),FGFR4(-1.22),HSP90AA1(+1.43),INSR(-1.22),PIK3CA(+1.31),RPS27A(+1.31),RRM1(+1.24),TMSB10/TMSB4X(+1.23),TOP2A(+1.53),TOP2B(+1.23),YWHAE(+1.29)
Dermatological Diseases and Conditions,Inflammatory Disease,Organismal Injury and Abnormalities,Skeletal and Muscular Disorders	Juvenile dermatomyositis	9.82e-05			8	3	5	CNN3(+1.21),COL1A1(-1.32),COL4A2(-1.22),COL6A1(-1.2),COL6A2(-1.25),PLS3(+1.35),SDCBP(+1.28),SERPINH1(-1.17)
Connective Tissue Development and Function,Tissue Development	Growth of connective tissue	9.93e-05		1.892	45	29	16	ACP1(+1.36),AURKA(+1.26),BRCA2(+1.32),BUB1(+1.26),CCNB1(+1.29),CDH1(-1.17),CDH3(-1.19),CIRBP(-1.18),CLTC(+1.2),COL1A1(-1.32),CTCF(+1.29),CTSD(-1.2),DNM1L(+1.3),ERBB2(-1.2),FBLN1(-1.22),GNL3(+1.39),GRN(-1.23),HDAC7(-1.26),HMMR(+1.51),ICMT(-1.22),IDH1(+1.29),INSR(-1.22),MORF4L1(+1.22),MRPS18B(+1.44),NBN(+1.33),NOTCH1(-1.2),NPM1(+1.33),NRAS(+1.23),PIK3CA(+1.31),PLXNB1(-1.19),PPAT(+1.25),PTPRF(-1.24)…
Cancer,Organismal Injury and Abnormalities,Reproductive System Disease	Stage III-IV breast cancer	9.99e-05			12	10	2	AIDA(+1.26),CAPZA2(+1.56),CBX3(+1.47),CCT3(+1.26),CDH3(-1.19),ERBB2(-1.2),FAM49B(+1.31),FDFT1(+1.25),HSP90AA1(+1.43),RRM1(+1.24),TOP2A(+1.53),TOP2B(+1.23)
Cancer,Neurological Disease,Organismal Injury and Abnormalities	Brainstem glioma	0.000102			7	6	1	ADCY8(-1.39),BRCA2(+1.32),CENPF(+1.24),H3F3A/H3F3B(+1.43),HDAC2(+1.21),IDH1(+1.29),PIK3CA(+1.31)
Cancer,Hematological Disease,Immunological Disease,Organismal Injury and Abnormalities	Enteropathy-associated T-cell lymphoma	0.000102			9	8	1	BBX(+1.28),HDAC2(+1.21),HDAC7(-1.26),HSP90AA1(+1.43),NRAS(+1.23),PSMD1(+1.22),RRM1(+1.24),TOP2A(+1.53),TOP2B(+1.23)
Cancer,Neurological Disease,Organismal Injury and Abnormalities	Grade 1-4 astrocytoma	0.000105			41	22	19	ACTN4(-1.15),ADCY8(-1.39),ASPM(+1.26),CENPF(+1.24),COL18A1(-1.25),COL1A1(-1.32),CTSA(-1.31),ECT2(+1.36),EIF4G2(+1.18),FBN3(-1.24),FLNA(-1.2),FZD8(-1.62),H3F3A/H3F3B(+1.43),HSPG2(-1.29),IDH1(+1.29),IRS4(+2.45),KPNA2(+1.28),LDLR(-1.19),MSH2(+1.28),MSH6(+1.24),NOTCH1(-1.2),NOTCH3(-1.26),NRAS(+1.23),PABPC1(+1.21),PCSK9(-1.4),PIEZO1(-1.32),PIK3CA(+1.31),PLEC(-1.26),PTK7(-1.18),RB1CC1(+1.31),RPL21(+1.4…
Cancer,Neurological Disease,Organismal Injury and Abnormalities	Grade 2-3 glioma	0.000106			17	11	6	ACTN4(-1.15),ATG9A(-1.25),BZW1(+1.2),CDH1(-1.17),ECT2(+1.36),ERBB2(-1.2),H3F3A/H3F3B(+1.43),IDH1(+1.29),NIPBL(+1.2),NOTCH1(-1.2),NOTCH3(-1.26),NRAS(+1.23),PIK3CA(+1.31),RB1CC1(+1.31),RSF1(+1.2),STAG2(+1.22),TPR(+1.23)
Cancer,Neurological Disease,Organismal Injury and Abnormalities	Grade 4 high grade glioma	0.000107			39	20	19	ACTN4(-1.15),ADCY8(-1.39),ASPM(+1.26),CENPF(+1.24),COL18A1(-1.25),COL1A1(-1.32),CTSA(-1.31),EIF4G2(+1.18),FBN3(-1.24),FLNA(-1.2),FZD8(-1.62),H3F3A/H3F3B(+1.43),HSPG2(-1.29),IDH1(+1.29),IRS4(+2.45),KPNA2(+1.28),LDLR(-1.19),MSH2(+1.28),MSH6(+1.24),NOTCH1(-1.2),NOTCH3(-1.26),NRAS(+1.23),PABPC1(+1.21),PCSK9(-1.4),PIEZO1(-1.32),PIK3CA(+1.31),PLEC(-1.26),PTK7(-1.18),RPL21(+1.45),RPSAP58(+1.4),SLC17A9(-…
Cancer,Neurological Disease,Organismal Injury and Abnormalities	Grade 4 malignant glioma	0.000107			39	20	19	ACTN4(-1.15),ADCY8(-1.39),ASPM(+1.26),CENPF(+1.24),COL18A1(-1.25),COL1A1(-1.32),CTSA(-1.31),EIF4G2(+1.18),FBN3(-1.24),FLNA(-1.2),FZD8(-1.62),H3F3A/H3F3B(+1.43),HSPG2(-1.29),IDH1(+1.29),IRS4(+2.45),KPNA2(+1.28),LDLR(-1.19),MSH2(+1.28),MSH6(+1.24),NOTCH1(-1.2),NOTCH3(-1.26),NRAS(+1.23),PABPC1(+1.21),PCSK9(-1.4),PIEZO1(-1.32),PIK3CA(+1.31),PLEC(-1.26),PTK7(-1.18),RPL21(+1.45),RPSAP58(+1.4),SLC17A9(-…
Cancer,Neurological Disease,Organismal Injury and Abnormalities	Grade 4 astrocytoma	0.000107			39	20	19	ACTN4(-1.15),ADCY8(-1.39),ASPM(+1.26),CENPF(+1.24),COL18A1(-1.25),COL1A1(-1.32),CTSA(-1.31),EIF4G2(+1.18),FBN3(-1.24),FLNA(-1.2),FZD8(-1.62),H3F3A/H3F3B(+1.43),HSPG2(-1.29),IDH1(+1.29),IRS4(+2.45),KPNA2(+1.28),LDLR(-1.19),MSH2(+1.28),MSH6(+1.24),NOTCH1(-1.2),NOTCH3(-1.26),NRAS(+1.23),PABPC1(+1.21),PCSK9(-1.4),PIEZO1(-1.32),PIK3CA(+1.31),PLEC(-1.26),PTK7(-1.18),RPL21(+1.45),RPSAP58(+1.4),SLC17A9(-…
Cell Morphology,Cellular Function and Maintenance	Repair of cells	0.000108		-0.507	12	10	2	BRCA2(+1.32),CDH1(-1.17),CHEK1(+1.23),DEK(+1.3),FASN(-1.28),KPNA2(+1.28),NAE1(+1.29),NBN(+1.33),NPM1(+1.33),RNF168(+1.21),VCP(+1.31),XRCC5(+1.2)
Cell Death and Survival	Apoptosis of melanoma cell lines	0.000109		-1.013	14	10	4	API5(+1.28),CASP3(+1.31),CDH1(-1.17),CDK1(+1.33),CHEK1(+1.23),COMMD3-BMI1(+2.38),DYNLL1(+1.23),FASN(-1.28),FLNB(-1.16),LAMA5(-1.3),NRAS(+1.23),PEBP1(+1.24),PIK3CA(+1.31),PMAIP1(+1.31)
Neurological Disease,Organismal Injury and Abnormalities,Psychological Disorders	Dementia	0.000109			43	22	21	ABCA2(-1.29),ABCA7(-1.34),AGRN(-1.27),AKAP2(+1.27),ATP1A3(-1.29),ATP6V1E1(+1.5),CACNA1B(-1.24),CASP3(+1.31),CBS/CBSL(-1.14),CCNB1(+1.29),CD2AP(+1.36),CDK1(+1.33),CHMP2B(+1.36),CTSD(-1.2),DHCR24(-1.36),DNM1L(+1.3),EPRS(+1.4),FDFT1(+1.25),GLS(+1.22),GRN(-1.23),HSPA9(+1.34),HSPD1(+1.25),HSPG2(-1.29),INSR(-1.22),LDLR(-1.19),LRP1(-1.23),LSS(-1.19),NAE1(+1.29),NOTCH1(-1.2),OPA1(+1.25),PLD3(-1.21),PLTP(…

## Sheet: Network
Rank	Top Diseases and Functions	Score	N	Pos	Neg	Molecules in Network
1	Cancer, Protein Synthesis, RNA Damage and Repair	44	29	26	3	60S ribosomal subunit,BRIX1(+1.31),CAND1(+1.18),CNBP(+1.49),EBNA1BP2(+1.33),ECE1(-1.24),EIF2S2(+1.4),EIF3E(+1.27),Filamin,Frizzled,G3BP2(+1.3),GNL2(+1.34),GNL3(+1.39),growth factor receptor,HMGN2(+1.26),Lfa-1,PCF11(+1.23),PEBP1(+1.24),Pkc(s),POLR3F(+1.53),RPF2(+1.37),RPL21(+1.45),RPL23(+1.34),RPL24(+1.25),RPL34(+1.38),RPL35A(+1.29),RPL5(+1.31),RPL7A(+1.33),RSL1D1(+1.35),RSL24D1(+1.41),SGO2(+1.38)…
2	Energy Production, Metabolic Disease, Organismal Injury and Abnormalities	44	29	25	4	ADCY8(-1.39),ATP synthase,ATP5F1C(+1.31),ATP5MC3(+1.24),ATP5MD(+1.34),C1QBP(+1.25),C21orf91(+1.39),CBS/CBSL(-1.14),CENPF(+1.24),CHMP2B(+1.36),Collagen Alpha1,cytochrome-c oxidase,DNAJA2(+1.36),DNM1L(+1.3),GLO1(+1.23),MICALL2(-1.42),Mitochondrial complex 1,MRPL3(+1.26),Mst/krs,MZT1(+1.46),NDUFA5(+1.3),NDUFB5(+1.35),NUDCD1(+1.4),OPA1(+1.25),PJA2(+1.28),Pka,PSIP1(+1.24),SCAF11(+1.25),SF3B1(+1.3),STO…
3	Cellular Assembly and Organization, Protein Synthesis, RNA Damage and Repair	44	29	24	5	AHCTF1(+1.22),AURKA(+1.26),CBX3(+1.47),CD81(-1.21),cytokine,DDX1(+1.26),FBN3(-1.24),H3F3A/H3F3B(+1.43),HMMR(+1.51),HSPG2(-1.29),Ikb,LRPPRC(+1.28),mediator,NIPBL(+1.2),NPM1(+1.33),NUDT21(+1.21),POLRMT(-1.21),RB1CC1(+1.31),Ribosomal 40s subunit,RMRP(-1.38),Rnr,RPS10(+1.23),RPS19(+1.3),RPS27A(+1.31),RPS3(+1.37),RPS4X(+1.36),Sos,STMN1(+1.24),SUB1(+1.29),SUPT16H(+1.28),TBK1(+1.5),TEX15(+1.38),TMPO(+1.…
4	Cellular Assembly and Organization, Post-Translational Modification, Protein Folding	42	28	24	4	ACAP2(+1.32),ACTR3(+1.26),AIDA(+1.26),Alpha tubulin,BBX(+1.28),BETA TUBULIN,BTG3(+1.49),CCT3(+1.26),CCT4(+1.35),CCT6A(+1.21),CCT8(+1.27),CENPE(+1.36),CENPH(+1.28),CENPQ(+1.64),Dynein,ERK,GANAB(-1.19),GRIPAP1(-1.25),HAUS6(+1.3),HLTF(+1.26),MAPK8IP3(-1.22),Mi2,MOB4(+1.29),Mt,NSMF(-1.23),NUF2(+1.42),PDCD10(+1.32),PFDN4(+1.52),Ppp2c,RABGEF1(+1.93),RTF2(+1.39),TBCA(+1.31),TSR1(+1.28),UBE2V2(+1.28),VBP…
5	Infectious Diseases, Post-Translational Modification, RNA Post-Transcriptional Modification	42	28	22	6	14-3-3,ANXA5(+1.27),CBR1(+1.29),CSDE1(+1.26),DCP2(+1.17),DDX6(+1.2),FOXH1(-1.23),Importin alpha,Importin beta,IWS1(+1.35),KPNA3(+1.25),KRR1(+1.34),Nucleoporin,NUP107(+1.27),NUP210(-1.21),NUP54(+1.41),P-TEFb,PDS5A(+1.24),PGM3(+1.29),PLBD2(-1.27),PNRC2(+1.3),PRPF40A(+1.29),RAS,RNU4-1(-1.32),RNU4-2(-1.36),SEPT7(+1.38),snRNP,SNRPB2(+1.35),SRP9(+1.31),SRRM2(-1.2),STRAP(+1.27),TARS(+1.32),U2SURP(+1.26)…
6	Cell Morphology, Cellular Assembly and Organization, Cellular Function and Maintenance	42	28	17	11	Actin,ACTN4(-1.15),AKAP2(+1.27),aldo,Alpha Actinin,ARHGAP11A(+1.29),ARPC5(+1.5),ATP6AP1(-1.29),ATP6V1E1(+1.5),Cadherin,CAPZA2(+1.56),CD2AP(+1.36),CDH3(-1.19),CLDN6(-1.17),CLTC(+1.2),DBN1(-1.17),F Actin,FAM49B(+1.31),FLNA(-1.2),FLNB(-1.16),FSCN1(-1.17),JMJD1C(+1.2),KIF23(+1.28),LIN7C(+1.25),MYO1B(+1.35),Myosin,PDCD6IP(+1.25),PLEC(-1.26),PLEKHG5(-1.25),RACGAP1(+1.34),Ras homolog,RNF168(+1.21),SLC1A…
7	Cell Cycle, Cellular Assembly and Organization, DNA Replication, Recombination, and Repair	39	27	20	7	ABCA2(-1.29),ABCA7(-1.34),ATF7IP(+1.25),ATPase,BZW1(+1.2),CLPX(+1.26),EIF4A2(+1.25),EIF4F,Eif4g,EIF4G2(+1.18),GAA(-1.3),GTF3C3(+1.27),KDELR1(-1.19),KIF14(+1.38),KIF15(+1.33),KIF18A(+1.4),KIF1A(-1.23),KIF1BP(+1.34),KIF20B(+1.44),NCAPG(+1.26),P38 MAPK,PCDH1(-1.25),plus-end-directed kinesin ATPase,RAD21(+1.28),RPS20(+1.31),RPS6KA,Sec23,SMARCA5(+1.22),SMC1-SA2,SMC2(+1.28),SMC3(+1.28),SMC4(+1.33),STAG…
8	Cancer, DNA Replication, Recombination, and Repair, Endocrine System Disorders	37	26	20	6	CNN3(+1.21),CWC22(+1.33),DEK(+1.3),DEPDC1(+1.29),DNAJA1(+1.37),DYNLL1(+1.23),ERCC4(+1.49),FOPNL(+1.31),Gsk3,Hdac,HDAC7(-1.26),histone deacetylase,HSP,Hsp70,HSPA4(+1.25),IRS4(+2.45),KIF5B(+1.29),MARK3(+1.25),MDH1(+1.4),MOGS(-1.26),Raf,RAP1GAP2(-1.19),RESF1(+1.21),SACS(+1.21),Sapk,SCNN1A(-1.27),SLC7A8(-1.18),STK3(+1.58),TFIIH,Top2,TOP2A(+1.53),TPR(+1.23),WDR90(-1.5),YWHAB(+1.21),YWHAE(+1.29)
9	Cancer, Organismal Injury and Abnormalities, Post-Translational Modification	33	24	13	11	ACP1(+1.36),ATP2A3(-1.24),CACNA1B(-1.24),Calcineurin A,Calcineurin protein(s),CaMKII,CLPTM1(-1.32),DOT1L(-1.2),ECT2(+1.36),EPRS(+1.4),GLRX3(+1.34),INSR(-1.22),Insulin,LENG8(-1.17),Lh,NCK,Nfat (family),PGM2L1(+1.24),phosphatase,PLXNA3(-1.39),PPP3CA(+1.28),PRKCI(+1.2),PTPase,PTPN13(+1.23),PTPRS(-1.2),PTPRU(-1.28),RRM1(+1.24),RRM2B(+1.5),SET(+1.23),SKA2(+1.32),SLC29A1(-1.24),SLC2A3(-1.18),Sod,tyrosi…
10	Cancer, Gastrointestinal Disease, Organismal Injury and Abnormalities	33	24	17	7	ADAMTS16,ANKRD12(+1.32),ASPM(+1.26),BUB1(+1.26),CALM1 (includes others)(+1.3),CDC5L(+1.37),CG,CLCN6,Creb,DUT(+1.33),EMC10(-1.23),ERBB2(-1.2),Erbb2 dimer,FSH,GTPase,Histone h3,HSDL2(+1.6),Hsp90,HSP90AA1(+1.43),HSPD1(+1.25),LRRC40(+1.33),MATR3(+1.23),MOV10(-1.23),MRPL13(+1.43),MRPS35(+1.46),MYO15B(-1.37),POLE2(+1.53),Proinsulin,RAD54B(+1.44),RECQL4(-1.27),SLC17A9(-1.4),TCF,TECR(-1.25),TMTC3(+1.23),…
11	Gene Expression, Post-Translational Modification, RNA Damage and Repair	31	23	16	7	19S proteasome,20s proteasome,26s Proteasome,Cathepsin,CTSA(-1.31),CTSD(-1.2),DHCR24(-1.36),DLGAP5(+1.39),Immunoproteasome Pa28/20s,Jnk,Lysosomal Protease,MAP1LC3,MAPK6(+1.23),MHC CLASS I (family),NFE2L1(-1.18),POMP(+1.41),Proteasome PA700/20s,PSMA,PSMA1(+1.37),PSMA2(+1.29),PSMA4(+1.42),PSMA6(+1.26),PSMB7(+1.25),PSMC1(+1.35),PSMC2(+1.56),PSMD1(+1.22),PSMD14(+1.48),SLC39A14(-1.15),SLC6A6(-1.2),SPA…
12	Cancer, Connective Tissue Disorders, Organismal Injury and Abnormalities	29	22	6	16	Akt,API5(+1.28),CDK4/6,COL18A1(-1.25),COL27A1(-1.27),COL4A2(-1.22),COL6A1(-1.2),COL6A2(-1.25),collagen,Collagen type VI,Collagen type XVIII,DDR1(-1.2),DNA-PK,Fascin,GPIIB-IIIA,LAMB2(-1.23),LINGO1(-1.26),N-Cadherin,PHF5A(+1.41),PHIP(+1.21),Plexin B,PLOD1(-1.25),PLXNB1(-1.19),PLXNB2(-1.21),PLXND1(-1.22),Presenilin,PTK7(-1.18),RSF1(+1.2),SEC23A(+1.26),Secretase gamma,SERPINH1(-1.17),SLC7A5(-1.24),SM…
13	Molecular Transport, Nucleic Acid Metabolism, Small Molecule Biochemistry	27	21	11	10	AGRN(-1.27),ATP1A3(-1.29),CFL2(+1.63),Cofilin,CTNNAL1(+1.3),Cytochrome bc1,EEF1B2(+1.26),ENaC,ERK1/2,farnesyl transferase,FERMT2(+1.23),G-Actin,Ggtase I,GPC4(-1.16),hexokinase,HSBP1(+1.26),ICMT(-1.22),Lamin b,Mir200,Na ,K -ATPase,NECTIN1(-1.22),NRAS(+1.23),PDGF (family),PFKFB4(-1.67),PLXNA1(-1.24),Rap,RAP2A(+1.3),RHEB(+1.33),SEMA3F(-1.22),SLC12A7(-1.24),SYNGAP1(-1.22),TMEFF1(+1.24),TPM1(+1.19),Tr…
14	Cell-To-Cell Signaling and Interaction, Renal and Urological System Development and Function, Tissue Development	27	21	14	7	AK6(+1.32),Alp,AP3S1(+1.57),ATAD5(+1.31),BCAM(-1.27),Collagen type IV,Collagen(s),Complement component 1,Cr3,DAG1(-1.28),DIS3(+1.31),DUB,FBLN1(-1.22),FGB(+1.9),Fibrin,Fibrinogen,gelatinase,LAMA5(-1.3),Laminin (complex),Laminin1,NAA15(+1.26),NAA50(+1.22),NARS(+1.25),NOTCH3(-1.26),Pdgf (complex),PDGF BB,PI3K (complex),PTPRF(-1.24),PUS7(+1.38),TIMMDC1(+1.4),TMEM126B(+1.51),TRIOBP(-1.41),TRMT11(+1.4)…
15	Cell Cycle, Cellular Assembly and Organization, DNA Replication, Recombination, and Repair	27	21	17	4	APC (complex),Basc,C16orf58(-1.3),CCNB1(+1.29),Cdc2,Cdc25,Cdk,CHEK1(+1.23),CKS1B(+1.33),Cyclin B,DDX11(-1.18),DSCC1(+1.34),E2f,EIF3I(+1.24),ETAA1(+1.31),FBXO5(+1.49),GMNN(+1.34),KIF11(+1.36),Mapk,Mpf,MSH2(+1.28),MSH6(+1.24),MutS alpha,NAE1(+1.29),NBN(+1.33),Pka catalytic subunit,PLIN3(+1.34),PLS3(+1.35),Rab5,Rfc,RFC1(+1.26),RPA,SLC19A1(-1.23),TAF1C(-1.26),TPX2(+1.39)
16	Cancer, Neurological Disease, Organismal Injury and Abnormalities	27	21	17	4	Ampa Receptor,ATG9A(-1.25),CASP3(+1.31),CK1,COMMD3-BMI1(+2.38),CSNK1G3(+1.25),Cyclin A,Cyclin D,Cyclin E,CYP2S1(-1.34),Glycogen synthase,Growth hormone,GYS1(-1.25),HIST1H1B(+1.37),Histone H1,IL-2R,NRBF2(+1.45),ORC2(+1.29),PP1 protein complex group,PP2A,PTMA(+1.24),PTTG1(+1.37),RAB7,Rb,SCAMP1(+1.37),SMC5(+1.26),TASOR2(+1.2),TBC1D15(+1.33),UBA2(+1.3),VPS26A(+1.39),VPS35(+1.3),WASHC2A/WASHC2C(+1.41)…
17	Cancer, Organismal Injury and Abnormalities, Skeletal and Muscular Disorders	25	20	9	11	ADRB,Alpha catenin,ARFRP1(-1.42),Arp2/3,c-Src,CD3 group,COL1A1(-1.32),Collagen type I (complex),collagen type i (family),DDIT4(-1.6),DEPDC1B(+1.28),DND1(-2.87),FAM98B(+1.37),FASN(-1.28),G6PC3(-1.24),GIGYF1(-1.23),IARS(+1.18),IDH1(+1.29),ITPR3(-1.2),LSS(-1.19),MAPKAP1(+1.22),MIAT(-1.29),MTORC2,NFkB (family),Notch,p70 S6k,Pde4,PI3K (family),PIK3CA(+1.31),PKD1(-1.34),SDCBP(+1.28),Trypsinogen,UTP18(+…
18	Developmental Disorder, Hereditary Disorder, Metabolic Disease	25	20	12	8	ATP13A2(-1.2),C1q,calpain,Complement,COPS2(+1.33),CUL2(+1.31),CYCS(+1.23),DCUN1D5(+1.28),GOT,GRN(-1.23),HIST1H1C(+1.36),Ige,IgG,IgG1,IgG2a,Igm,IL12 (complex),Immunoglobulin,ITCH(+1.25),KIF26A(-1.19),Ldh (complex),LDL,MRPS18B(+1.44),NBEAL2(-1.21),PABPC1(+1.21),PDPR(-1.17),Rac,RBM3(+1.22),RNY1(-1.45),RO60(+1.37),SEC61A1(-1.18),SEMA4B(-1.26),SSB(+1.31),STAT5a/b,UPF2(+1.29)
19	Cancer, Cellular Development, Cellular Growth and Proliferation	25	20	10	10	AFP(+2.24),BSG(-1.22),CDH1(-1.17),chemokine,ESYT1(-1.21),GLS(+1.22),HDL,HMGB1(+1.34),HMGB2(+1.24),HSPA9(+1.34),Ifn,IFN Beta,IL1,IL12 (family),Interferon alpha,LRP1(-1.23),MAP2K1/2,MHC Class II (complex),Mmp,MMP25(-1.26),MROH1(-1.36),NDST1(-1.18),Nos,NOTCH1(-1.2),PCNX3(-1.21),PFN1(+1.17),PNPT1(+1.29),PPP2CA(+1.22),PRKAA,Pro-inflammatory Cytokine,QSOX1(-1.24),TCR,Tlr,XRCC5(+1.2),ZC3H15(+1.42)
20	Lipid Metabolism, Small Molecule Biochemistry, Vitamin and Mineral Metabolism	23	19	11	8	ACAA2(+1.39),BNIP2(+1.31),CPT1,CPT1A(+1.55),FADS2(-1.3),FDFT1(+1.25),FGA(+2.69),GMFB(+1.25),HDL-cholesterol,HMG CoA synthase,LDL-cholesterol,LPCAT1(-1.17),LPCAT3(-1.29),N-cor,NCOR-LXR-Oxysterol-RXR-9 cis RA,NFkB (complex),Nr1h,OSBPL8(+1.21),PCSK9(-1.4),PIDD1(-1.35),PLTP(-1.21),Rar,Rxr,SCAP(-1.21),SLIRP(+1.29),SREBF2(-1.21),Srebp,SS18L2(+1.67),T3-TR-RXR,thymidine kinase,thyroid hormone receptor,TM…
21	Cell Cycle, Cellular Assembly and Organization, Gene Expression	22	18	14	4	alcohol group acceptor phosphotransferase,Ap1,Ap2,BRCA2(+1.32),BTF3(+1.44),Cbp/p300,CD3,CDK1(+1.33),CDK7(+1.36),Ck2,Ecm,Focal adhesion kinase,HDAC2(+1.21),Hif1,HIST1H2AC(-1.21),HISTONE,Histone h4,Holo RNA polymerase II,JINK1/2,KPNA2(+1.28),LDLR(-1.19),MORF4L1(+1.22),MORF4L2(+1.24),NPIPA8 (includes others)(-1.56),PLRG1(+1.37),POLR2K(+1.48),RNA polymerase II,SEC14L1(-1.26),Smad,Smad2/3,SMAD5(+1.26)…
22	Cellular Function and Maintenance, Lipid Metabolism, Small Molecule Biochemistry	18	16	8	8	AKIRIN1(+1.22),ATAT1,C11orf54,C1orf159(-1.46),CDC123,DMAC2,EGLN3,FEM1C,FUT10,GPATCH2,HNF4A,HNRNPL,KCNN2,MAGED4/MAGED4B(-1.29),MAPK1,METTL5(+1.49),MIS18BP1(+1.27),PGM3(+1.29),PIEZO1(-1.32),PLCXD1(-1.2),QTRT2,R3HDM1,RAB5C,RPSAP58(+1.4),RTF2(+1.39),SELENON(-1.24),SPATA6,SPTLC3,SPTSSA(+1.5),TMEM201(-1.32),TRIM34(-3.0),TTYH3(-1.18),TXNL4B,XXYLT1,ZNF614(+1.43)
23	Cancer, Cell Death and Survival, Dermatological Diseases and Conditions	17	15	8	7	AMPK,BCR (complex),caspase,CCDC88A(+1.22),CEBPZ(+1.25),CIRBP(-1.18),CLIC4(+1.18),creatine kinase,CTCF(+1.29),cytochrome C,HAUS1(+1.4),HLA-DR,Hsp27,Ifn gamma,INTS1(-1.23),Mek,Mlc,MYL12B(+1.3),Pak,PARP,PI3K p85,Pkg,PMAIP1(+1.31),PPAT(+1.25),PXDN(-1.19),RHBDF2(-1.29),Rock,Rsk,SLC6A8(-1.25),SPPL2B(-1.24),SRC (family),SURF4(-1.18),Tnf (family),Tnf receptor,trypsin
24	Cellular Development, Cellular Growth and Proliferation, Connective Tissue Disorders	17	15	6	9	ALG3(-1.29),ANP32E(+1.25),ARL6,ATP13A1(-1.22),CCR4,CELSR1(-1.21),EGLN,EHBP1L1,ESR2,FAM102B,FAM234A(-1.25),IFNG,IL6,KCTD7(-1.34),NPEPL1(-1.26),NTRK1,PTEN,PUS7(+1.38),RDH13(-1.3),SBNO1(+1.22),SCAMP4(-1.28),SEMA6B(-1.25),SLC35D1,SLC52A2,SMAGP,TOR1AIP2(+1.22),tretinoin,TRIM25,TRIM58,UBE2D3(+1.29),ZC3H7A,ZFX,ZG16,ZNF146(+1.21),ZNF787
25	Lipid Metabolism, Molecular Transport, Small Molecule Biochemistry	15	14	5	9	ABCB6(-1.35),ANKZF1,APP,CELSR1(-1.21),CKAP2L(+1.4),CYP20A1,D2HGDH(-1.45),delta-aminolevulinic acid,DGCR2(-1.21),ECHDC1(+1.29),ENY2(+1.3),GPR15,hexanoic acid,HIF1A,HIST1H2AD(-1.35),HTR3C,LMF2(-1.33),LPAR3,MALAT1,METTL25,PTGER2,Rbfox3,RXFP3,SERF1A/SERF1B(+1.94),SIRT6,SLC25A37,TCEAL8(+1.41),TMEM104(-1.37),TMEM259(-1.23),TNF,UCA1,UTP11,ZDBF2,ZNF365,ZNF865(-1.31)

## Sheet: Pathway
Pathways	p	FDR	Ratio	State	Z	N	Pos	Neg	Molecules
EIF2 Signaling	0.000443861	0.00474815	0.103	Activated	2.714	23	22	1	EIF2S2(+1.4),EIF3E(+1.27),EIF3I(+1.24),EIF4A2(+1.25),EIF4G2(+1.18),INSR(-1.22),NRAS(+1.23),PABPC1(+1.21),PIK3CA(+1.31),RAP2A(+1.3),RPL21(+1.45),RPL23(+1.34),RPL24(+1.25),RPL34(+1.38),RPL35A(+1.29),RPL5(+1.31),RPL7A(+1.33),RPS10(+1.23),RPS19(+1.3),RPS20(+1.31),RPS27A(+1.31),RPS3(+1.37),RPS4X(+1.36)
Hereditary Breast Cancer Signaling	0.000461975	0.00474815	0.129			18	16	2	BRCA2(+1.32),CCNB1(+1.29),CDK1(+1.33),CHEK1(+1.23),HDAC2(+1.21),HDAC7(-1.26),HLTF(+1.26),MSH2(+1.28),MSH6(+1.24),NBN(+1.33),NPM1(+1.33),NRAS(+1.23),PIK3CA(+1.31),POLR2K(+1.48),RAP2A(+1.3),RFC1(+1.26),RPS27A(+1.31),SLC19A1(-1.23)
Cell Cycle: G2/M DNA Damage Checkpoint Regulation	0.00162866	0.0139818	0.204		-1.265	10	10	0	AURKA(+1.26),CCNB1(+1.29),CDK1(+1.33),CDK7(+1.36),CHEK1(+1.23),CKS1B(+1.33),TOP2A(+1.53),TOP2B(+1.23),YWHAB(+1.21),YWHAE(+1.29)
mTOR Signaling	0.00189223	0.0144076	0.0952		1	20	17	3	DDIT4(-1.6),EIF3E(+1.27),EIF3I(+1.24),EIF4A2(+1.25),EIF4G2(+1.18),INSR(-1.22),MAPKAP1(+1.22),NRAS(+1.23),PIK3CA(+1.31),PLD3(-1.21),PPP2CA(+1.22),PRKCI(+1.2),RAP2A(+1.3),RHEB(+1.33),RPS10(+1.23),RPS19(+1.3),RPS20(+1.31),RPS27A(+1.31),RPS3(+1.37),RPS4X(+1.36)
Mitotic Roles of Polo-Like Kinase	0.0023344	0.0160829	0.167		0.816	11	11	0	CCNB1(+1.29),CDK1(+1.33),FBXO5(+1.49),HSP90AA1(+1.43),KIF11(+1.36),KIF23(+1.28),PPP2CA(+1.22),PTTG1(+1.37),RAD21(+1.28),SMC3(+1.28),STAG2(+1.22)
Regulation of eIF4 and p70S6K Signaling	0.00400585	0.0254765	0.102		1	16	16	0	EIF2S2(+1.4),EIF3E(+1.27),EIF3I(+1.24),EIF4A2(+1.25),EIF4G2(+1.18),NRAS(+1.23),PABPC1(+1.21),PIK3CA(+1.31),PPP2CA(+1.22),RAP2A(+1.3),RPS10(+1.23),RPS19(+1.3),RPS20(+1.31),RPS27A(+1.31),RPS3(+1.37),RPS4X(+1.36)
Protein Ubiquitination Pathway	0.00634556	0.0376283	0.0769			21	21	0	CUL2(+1.31),DNAJA1(+1.37),HSP90AA1(+1.43),HSPA4(+1.25),HSPA9(+1.34),HSPD1(+1.25),PSMA1(+1.37),PSMA2(+1.29),PSMA4(+1.42),PSMA6(+1.26),PSMB7(+1.25),PSMC1(+1.35),PSMC2(+1.56),PSMD1(+1.22),PSMD14(+1.48),RPS27A(+1.31),SACS(+1.21),UBE2D3(+1.29),UBE2V2(+1.28),USP1(+1.4),USP14(+1.24)
GP6 Signaling Pathway	0.00729913	0.0407622	0.109		-0.832	13	5	8	CALM1 (includes others)(+1.3),COL18A1(-1.25),COL1A1(-1.32),COL27A1(-1.27),COL4A2(-1.22),COL6A1(-1.2),COL6A2(-1.25),FGA(+2.69),FGB(+1.9),LAMA5(-1.3),LAMB2(-1.23),PIK3CA(+1.31),PRKCI(+1.2)
Unfolded protein response	0.017249	0.0916297	0.143			8	5	3	CEBPZ(+1.25),DNAJA2(+1.36),HSPA4(+1.25),HSPA9(+1.34),SCAP(-1.21),SREBF2(-1.21),SYVN1(-1.28),VCP(+1.31)
NER Pathway	0.0305009	0.154124	0.0971		0.378	10	9	1	CDK7(+1.36),COPS2(+1.33),ERCC4(+1.49),H3F3A/H3F3B(+1.43),POLE2(+1.53),POLR2K(+1.48),RFC1(+1.26),SLC19A1(-1.23),TOP2A(+1.53),TOP2B(+1.23)
Huntington's Disease Signaling	0.0350844	0.170333	0.0675		0	16	13	3	ATP5F1C(+1.31),CACNA1B(-1.24),CASP3(+1.31),CLTC(+1.2),CTSD(-1.2),CYCS(+1.23),DNM1L(+1.3),GLS(+1.22),HDAC2(+1.21),HDAC7(-1.26),HSPA4(+1.25),HSPA9(+1.34),PIK3CA(+1.31),POLR2K(+1.48),PRKCI(+1.2),RPS27A(+1.31)
Mismatch Repair in Eukaryotes	0.0403566	0.188247	0.25			4	3	1	MSH2(+1.28),MSH6(+1.24),RFC1(+1.26),SLC19A1(-1.23)
ATM Signaling	0.0468877	0.214381	0.0928		0.707	9	9	0	CBX3(+1.47),CCNB1(+1.29),CDK1(+1.33),CHEK1(+1.23),NBN(+1.33),PPP2CA(+1.22),RNF168(+1.21),SMC2(+1.28),SMC3(+1.28)

## Sheet: Regulators
Type	Regulator	p	FC	State	Z	N	Pos	Neg	Molecules
transcription regulator	TP53	2.01e-25		Inhibited	-2.002	132	94	38	ABCA2(-1.29),ABCB6(-1.35),ACAA2(+1.39),ACTN4(-1.15),AFP(+2.24),API5(+1.28),ASPM(+1.26),ATP5F1C(+1.31),ATP5MC3(+1.24),AURKA(+1.26),BRCA2(+1.32),BUB1(+1.26),CAND1(+1.18),CASP3(+1.31),CCNB1(+1.29),CD81(-1.21),CDH1(-1.17),CDH3(-1.19),CDK1(+1.33),CDK7(+1.36),CELSR1(-1.21),CELSR3(-1.26),CENPE(+1.36),CENPF(+1.24),CHEK1(+1.23),CKS1B(+1.33),CLIC4(+1.18),CNN3(+1.21),COL18A1(-1.25),COL1A1(-1.32),COL4A2(-1.2…
transcription regulator	E2F4	5.95e-14				31	27	4	CALM1 (includes others)(+1.3),CDK1(+1.33),CENPE(+1.36),CHEK1(+1.23),CKS1B(+1.33),CSDE1(+1.26),DDX11(-1.18),DUT(+1.33),ECT2(+1.36),FDFT1(+1.25),GMNN(+1.34),HIST1H2AC(-1.21),HLTF(+1.26),HMGB1(+1.34),HMMR(+1.51),MSH2(+1.28),NFE2L1(-1.18),NPM1(+1.33),PTTG1(+1.37),RRM1(+1.24),SKA2(+1.32),SMARCA5(+1.22),SMC2(+1.28),SMC4(+1.33),SRRM2(-1.2),STMN1(+1.24),TMPO(+1.23),TOP2A(+1.53),TOP2B(+1.23),TPX2(+1.39),T…
transcription regulator	MYC	3.81e-13		Activated	3.596	75	53	22	ABCA2(-1.29),ABCA7(-1.34),ACTN4(-1.15),AFP(+2.24),ANXA5(+1.27),ATP13A2(-1.2),BUB1(+1.26),C1QBP(+1.25),CASP3(+1.31),CCNB1(+1.29),CCT3(+1.26),CDH1(-1.17),CDK1(+1.33),CDK7(+1.36),CHEK1(+1.23),CLIC4(+1.18),CNBP(+1.49),COL1A1(-1.32),COL4A2(-1.22),COMMD3-BMI1(+2.38),CPT1A(+1.55),CSDE1(+1.26),CTSD(-1.2),CYCS(+1.23),DBN1(-1.17),DDIT4(-1.6),DDX11(-1.18),DEK(+1.3),EIF2S2(+1.4),ERBB2(-1.2),FADS2(-1.3),FASN(…
other	RABL6	7.31e-13		Activated	2.668	17	16	1	BUB1(+1.26),CCNB1(+1.29),CENPF(+1.24),CHEK1(+1.23),CKS1B(+1.33),DUT(+1.33),FERMT2(+1.23),HMMR(+1.51),KIF23(+1.28),NCAPG(+1.26),PMAIP1(+1.31),POLE2(+1.53),RAD54B(+1.44),SERPINH1(-1.17),TOP2A(+1.53),TPX2(+1.39),TTK(+1.36)
chemical drug	sirolimus	4.82e-11		Inhibited	-3.018	44	34	10	ANXA5(+1.27),ATP5F1C(+1.31),AURKA(+1.26),CASP3(+1.31),CDK1(+1.33),CHEK1(+1.23),COL1A1(-1.32),CYCS(+1.23),DDIT4(-1.6),DOT1L(-1.2),ERBB2(-1.2),FASN(-1.28),FSCN1(-1.17),H3F3A/H3F3B(+1.43),HMGB1(+1.34),HSP90AA1(+1.43),HSPA4(+1.25),HSPD1(+1.25),IDH1(+1.29),INSR(-1.22),KIF15(+1.33),NPM1(+1.33),PCDH1(-1.25),PSMA4(+1.42),PSMA6(+1.26),PSMB7(+1.25),PTMA(+1.24),RPL21(+1.45),RPL23(+1.34),RPL34(+1.38),RPL5(+1…
chemical drug	ST1926	5.8e-11		Inhibited	-4.785	23	23	0	CCT3(+1.26),CCT6A(+1.21),DYNLL1(+1.23),EIF3E(+1.27),EIF3I(+1.24),EIF4A2(+1.25),EIF4G2(+1.18),HMGN2(+1.26),HSP90AA1(+1.43),KPNA2(+1.28),NARS(+1.25),NPM1(+1.33),PABPC1(+1.21),PFN1(+1.17),PSMA4(+1.42),RPL24(+1.25),RPS10(+1.23),RPS27A(+1.31),SEPT7(+1.38),SLIRP(+1.29),SRP72(+1.25),TMSB10/TMSB4X(+1.23),YWHAE(+1.29)
chemical drug	CD 437	2.4e-10		Inhibited	-4.6	25	24	1	API5(+1.28),ATP5F1C(+1.31),ATP5MC3(+1.24),CCT3(+1.26),CCT6A(+1.21),DNAJA1(+1.37),EIF3I(+1.24),EIF4A2(+1.25),FSCN1(-1.17),HMGB1(+1.34),HMGN2(+1.26),HSP90AA1(+1.43),KPNA2(+1.28),NARS(+1.25),NPM1(+1.33),PABPC1(+1.21),PFN1(+1.17),PSMA4(+1.42),RPL24(+1.25),RPS10(+1.23),SEPT7(+1.38),SET(+1.23),SLIRP(+1.29),STOML2(+1.34),TMSB10/TMSB4X(+1.23)
transcription regulator	HNF4A	3.27e-10			-0.511	106	87	19	ACAA2(+1.39),ACTR3(+1.26),ADGRB2(-1.27),AFP(+2.24),ANXA5(+1.27),ARHGAP11A(+1.29),ARPC5(+1.5),ATAD5(+1.31),ATG9A(-1.25),ATP5MD(+1.34),CAPZA2(+1.56),CBS/CBSL(-1.14),CBX3(+1.47),CCNB1(+1.29),CCT8(+1.27),CDC5L(+1.37),CDH1(-1.17),CDK1(+1.33),CFL2(+1.63),CLPTM1(-1.32),CLPX(+1.26),CNBP(+1.49),CPT1A(+1.55),CTSA(-1.31),CUL2(+1.31),DAG1(-1.28),DIS3(+1.31),DNAJA2(+1.36),ESYT1(-1.21),FGA(+2.69),FGB(+1.9),FLN…
chemical drug	5-fluorouracil	3.93e-10		Inhibited	-3.386	32	27	5	ATP5F1C(+1.31),BTF3(+1.44),CASP3(+1.31),CCT3(+1.26),CCT4(+1.35),CCT6A(+1.21),CD81(-1.21),CDK1(+1.33),CTSD(-1.2),CYCS(+1.23),EIF2S2(+1.4),EIF3E(+1.27),IARS(+1.18),MDH1(+1.4),NOTCH1(-1.2),PSMA6(+1.26),PSMB7(+1.25),RHBDF2(-1.29),RPL21(+1.45),RPL23(+1.34),RPL24(+1.25),RPL35A(+1.29),RPL5(+1.31),RPL7A(+1.33),RPS27A(+1.31),RPS4X(+1.36),SEC61A1(-1.18),SMS(+1.32),SRP9(+1.31),SSB(+1.31),SUB1(+1.29),TMSB10/…
transcription regulator	ZBTB17	4.08e-10				16	15	1	ASPM(+1.26),BTG3(+1.49),CCNB1(+1.29),CDK1(+1.33),CENPF(+1.24),ECT2(+1.36),HMMR(+1.51),KIF11(+1.36),LDLR(-1.19),NUF2(+1.42),PMAIP1(+1.31),RACGAP1(+1.34),RRM2B(+1.5),SGO2(+1.38),TOP2A(+1.53),TPX2(+1.39)
transcription regulator	HSF1	8.09e-10			0.719	25	18	7	CBX3(+1.47),CCT3(+1.26),CCT4(+1.35),CCT6A(+1.21),CCT8(+1.27),CDK1(+1.33),CELSR1(-1.21),CKS1B(+1.33),COL18A1(-1.25),COL6A2(-1.25),DNAJA1(+1.37),EIF4A2(+1.25),FASN(-1.28),FBLN1(-1.22),HMGB1(+1.34),HSBP1(+1.26),HSP90AA1(+1.43),HSPA4(+1.25),HSPD1(+1.25),LDLR(-1.19),PPP3CA(+1.28),SERPINH1(-1.17),SGO2(+1.38),STAG2(+1.22),TEX15(+1.38)
peptidase	MMP12	1.04e-09				14	12	2	ACTN4(-1.15),ACTR3(+1.26),CAPZA2(+1.56),DNM1L(+1.3),FSCN1(-1.17),KIF5B(+1.29),PLS3(+1.35),PSMA1(+1.37),PSMA6(+1.26),PSMB7(+1.25),PSMD1(+1.22),PSMD14(+1.48),TBCA(+1.31),VCP(+1.31)
transcription regulator	MYCN	2.81e-09		Activated	3.707	28	22	6	ABCA2(-1.29),ABCA3(-1.45),ABCA7(-1.34),ACTN4(-1.15),CDK7(+1.36),COL18A1(-1.25),COL1A1(-1.32),COMMD3-BMI1(+2.38),EIF4G2(+1.18),HDAC2(+1.21),HSPD1(+1.25),NBN(+1.33),NPM1(+1.33),PMAIP1(+1.31),PSMB7(+1.25),PTMA(+1.24),RPL21(+1.45),RPL23(+1.34),RPL24(+1.25),RPL35A(+1.29),RPL5(+1.31),RPS19(+1.3),RPS20(+1.31),RPS3(+1.37),RPS4X(+1.36),TPM1(+1.19),UBE2V2(+1.28),YY1(+1.26)
transporter	ATP7B	3.58e-09		Inhibited	-2.111	11	7	4	CENPQ(+1.64),CKS1B(+1.33),FASN(-1.28),FDFT1(+1.25),HIST1H1C(+1.36),LDLR(-1.19),LSS(-1.19),PTTG1(+1.37),SMC2(+1.28),SMC4(+1.33),SREBF2(-1.21)
other	RICTOR	3.66e-09		Inhibited	-4.807	27	25	2	ATP5F1C(+1.31),ATP5MC3(+1.24),ATP6AP1(-1.29),ATP6V1E1(+1.5),BSG(-1.22),MRPL13(+1.43),NDUFA5(+1.3),NDUFB5(+1.35),POMP(+1.41),PSMA1(+1.37),PSMA2(+1.29),PSMA4(+1.42),PSMA6(+1.26),PSMB7(+1.25),PSMC1(+1.35),PSMC2(+1.56),PSMD1(+1.22),PSMD14(+1.48),RPL21(+1.45),RPL23(+1.34),RPL35A(+1.29),RPL7A(+1.33),RPS10(+1.23),RPS19(+1.3),RPS27A(+1.31),RPS3(+1.37),RSL24D1(+1.41)
ligand-dependent nuclear receptor	ESR1	1.68e-08		Activated	4.886	71	46	25	ABCA3(-1.45),ASPM(+1.26),ATP2A3(-1.24),AURKA(+1.26),BRCA2(+1.32),BUB1(+1.26),CCNB1(+1.29),CDC5L(+1.37),CDH1(-1.17),CDK1(+1.33),CELSR2(-1.35),CENPE(+1.36),CENPF(+1.24),CENPQ(+1.64),CFL2(+1.63),CHEK1(+1.23),CTSD(-1.2),DDIT4(-1.6),DHCR24(-1.36),ENY2(+1.3),ERBB2(-1.2),FASN(-1.28),FBLN1(-1.22),FLNA(-1.2),HSP90AA1(+1.43),HSPD1(+1.25),INSR(-1.22),KIF23(+1.28),KIF5B(+1.29),KPNA3(+1.25),LAMB2(-1.23),LDLR(…
G-protein coupled receptor	PTGER2	1.74e-08		Activated	3.499	16	14	2	ASPM(+1.26),AURKA(+1.26),CDH1(-1.17),CENPE(+1.36),CENPF(+1.24),CKAP2L(+1.4),DEPDC1(+1.29),ECT2(+1.36),HIST1H2AD(-1.35),ITCH(+1.25),KIF11(+1.36),KIF15(+1.33),NUF2(+1.42),RACGAP1(+1.34),TPX2(+1.39),TTK(+1.36)
transcription regulator	E2F1	1.95e-08		Activated	2.434	37	35	2	ACTR3(+1.26),AURKA(+1.26),CALM1 (includes others)(+1.3),CASP3(+1.31),CCNB1(+1.29),CCT4(+1.35),CD2AP(+1.36),CDK1(+1.33),CHEK1(+1.23),CSDE1(+1.26),DDX1(+1.26),DDX11(-1.18),DUT(+1.33),ECT2(+1.36),EIF3I(+1.24),FBXO5(+1.49),GMNN(+1.34),HIST1H2AC(-1.21),HLTF(+1.26),HMGB1(+1.34),HMGB2(+1.24),HSPD1(+1.25),KIF23(+1.28),MDH1(+1.4),MSH2(+1.28),RACGAP1(+1.34),RRM1(+1.24),RSL1D1(+1.35),SMARCA5(+1.22),SMC4(+1.…
transcription regulator	KDM5B	2.19e-08		Inhibited	-3.288	18	14	4	AURKA(+1.26),CCNB1(+1.29),CDK1(+1.33),COMMD3-BMI1(+2.38),DHCR24(-1.36),DLGAP5(+1.39),ECT2(+1.36),ERBB2(-1.2),FBXO5(+1.49),HMMR(+1.51),MAPK8IP3(-1.22),PLS3(+1.35),PSIP1(+1.24),SCNN1A(-1.27),SMC5(+1.26),SPTSSA(+1.5),TOP2A(+1.53),TTK(+1.36)
chemical drug	phenethyl isothiocyanate	2.3e-08				16	13	3	AP3S1(+1.57),BUB1(+1.26),CCT4(+1.35),ERBB2(-1.2),HMMR(+1.51),HSP90AA1(+1.43),IDH1(+1.29),MAPK6(+1.23),PCSK9(-1.4),PDCD10(+1.32),PLS3(+1.35),PSMA6(+1.26),QSOX1(-1.24),RPL5(+1.31),SEPT7(+1.38),USP14(+1.24)
chemical reagent	2-(4-amino-1-isopropyl-1H-pyrazolo[3,4-d]pyrimidin-3-yl)-1H-indol-5-ol	2.34e-08			-1.155	13	10	3	AURKA(+1.26),CCNB1(+1.29),CPT1A(+1.55),DHCR24(-1.36),HIST1H1C(+1.36),KIF14(+1.38),KPNA2(+1.28),NCAPG(+1.26),NOTCH1(-1.2),SGO2(+1.38),SMC2(+1.28),SREBF2(-1.21),TOP2A(+1.53)
kinase	CDKN1A	2.68e-08		Inhibited	-2.224	23	22	1	ACP1(+1.36),ASPM(+1.26),AURKA(+1.26),BUB1(+1.26),CASP3(+1.31),CCNB1(+1.29),CDK1(+1.33),CENPF(+1.24),CHEK1(+1.23),CKS1B(+1.33),DLGAP5(+1.39),GRN(-1.23),HMGB2(+1.24),MIS18BP1(+1.27),NPM1(+1.33),RACGAP1(+1.34),RRM1(+1.24),SMC2(+1.28),SMC4(+1.33),STMN1(+1.24),TOP2A(+1.53),TPX2(+1.39),TTK(+1.36)
chemical - endogenous mammalian	hydrogen peroxide	4.01e-08			-0.605	37	24	13	AURKA(+1.26),BSG(-1.22),BUB1(+1.26),CASP3(+1.31),CCNB1(+1.29),CD81(-1.21),CDH1(-1.17),CDK1(+1.33),CHEK1(+1.23),CKS1B(+1.33),COL1A1(-1.32),CTSD(-1.2),CYCS(+1.23),DDIT4(-1.6),DNAJA2(+1.36),DUT(+1.33),EEF1B2(+1.26),FASN(-1.28),FDFT1(+1.25),HDAC2(+1.21),HMGB1(+1.34),LDLR(-1.19),MAPKAP1(+1.22),MIAT(-1.29),NOTCH3(-1.26),PDCD10(+1.32),PRKCI(+1.2),PTMA(+1.24),RPL21(+1.45),RPL5(+1.31),RPL7A(+1.33),RSL1D1(…
chemical reagent	1,2-dithiol-3-thione	4.02e-08		Activated	3.868	22	20	2	CBR1(+1.29),CCT3(+1.26),CTSD(-1.2),DYNLL1(+1.23),EIF3E(+1.27),EIF4G2(+1.18),HSP90AA1(+1.43),MORF4L2(+1.24),MRPS18B(+1.44),NARS(+1.25),PSMA1(+1.37),PSMA2(+1.29),PSMA4(+1.42),PSMA6(+1.26),PSMC1(+1.35),PSMC2(+1.56),PSMD1(+1.22),PSMD14(+1.48),SEC23A(+1.26),SEC61A1(-1.18),USP14(+1.24),VCP(+1.31)
chemical drug	gefitinib	5.04e-08			-0.408	20	11	9	ANO9(-1.51),AURKA(+1.26),BUB1(+1.26),CCNB1(+1.29),CDH1(-1.17),CELSR2(-1.35),CHEK1(+1.23),COL1A1(-1.32),CTNNAL1(+1.3),CTSA(-1.31),ECT2(+1.36),ERBB2(-1.2),FSCN1(-1.17),KIF11(+1.36),KIF23(+1.28),NOTCH1(-1.2),PTTG1(+1.37),SLC2A3(-1.18),SMC2(+1.28),TOP2A(+1.53)
kinase	ERBB2	9.28e-08	-1.203		1.088	47	30	17	ACAA2(+1.39),ASPM(+1.26),AURKA(+1.26),BNIP2(+1.31),BUB1(+1.26),CAPZA2(+1.56),CCNB1(+1.29),CDH1(-1.17),CDH3(-1.19),CDK1(+1.33),CENPE(+1.36),CENPF(+1.24),CHEK1(+1.23),CHMP2B(+1.36),CKS1B(+1.33),COL18A1(-1.25),COL1A1(-1.32),COL6A1(-1.2),COL6A2(-1.25),COMMD3-BMI1(+2.38),DAG1(-1.28),ERBB2(-1.2),FASN(-1.28),FSCN1(-1.17),GLO1(+1.23),GLS(+1.22),HMGB2(+1.24),IDH1(+1.29),LPCAT1(-1.17),LSS(-1.19),MAPK8IP3(-…
chemical toxicant	pirinixic acid	1.26e-07		Activated	3.288	33	24	9	ACAA2(+1.39),AFP(+2.24),BSG(-1.22),CCNB1(+1.29),CCT3(+1.26),CCT6A(+1.21),CDK1(+1.33),CHEK1(+1.23),COL1A1(-1.32),CPT1A(+1.55),DYNLL1(+1.23),EIF3E(+1.27),FADS2(-1.3),FASN(-1.28),FGB(+1.9),HIST1H1C(+1.36),HSP90AA1(+1.43),HSPD1(+1.25),LDLR(-1.19),NBN(+1.33),PCSK9(-1.4),PLTP(-1.21),PSMA1(+1.37),PSMA2(+1.29),PSMA4(+1.42),PSMB7(+1.25),PSMC1(+1.35),PSMC2(+1.56),PSMD14(+1.48),PTPRF(-1.24),PTPRS(-1.2),TBCA…
transcription regulator	E2F8	1.4e-07				6	6	0	CCNB1(+1.29),CDK1(+1.33),CHEK1(+1.23),ECT2(+1.36),KIF23(+1.28),RACGAP1(+1.34)
other	CD24	1.72e-07		Activated	3.873	15	15	0	ASPM(+1.26),DEPDC1(+1.29),DEPDC1B(+1.28),HMMR(+1.51),JMJD1C(+1.2),KIF18A(+1.4),LRPPRC(+1.28),NIPBL(+1.2),PDS5A(+1.24),SCAF11(+1.25),SMC4(+1.33),TOP2A(+1.53),TPR(+1.23),UPF2(+1.29),ZNF302(+1.55)
transcription regulator	NFE2L2	2.35e-07		Activated	2.988	32	23	9	CBR1(+1.29),CCT3(+1.26),CDH1(-1.17),COL1A1(-1.32),COL4A2(-1.22),CTSD(-1.2),DYNLL1(+1.23),EIF3E(+1.27),EIF4G2(+1.18),HSP90AA1(+1.43),HSPA9(+1.34),IDH1(+1.29),MOGS(-1.26),MORF4L2(+1.24),MRPS18B(+1.44),NARS(+1.25),NFE2L1(-1.18),NSMF(-1.23),POMP(+1.41),PSMA1(+1.37),PSMA4(+1.42),PSMA6(+1.26),PSMC1(+1.35),PSMD1(+1.22),PSMD14(+1.48),SEC23A(+1.26),SEC61A1(-1.18),SLC7A8(-1.18),TFAM(+1.33),USP14(+1.24),VCP…
transcription regulator	E2F3	2.92e-07		Activated	3.5	19	14	5	CCNB1(+1.29),CDK1(+1.33),COL18A1(-1.25),DAG1(-1.28),DEK(+1.3),ECE1(-1.24),FBXO5(+1.49),HIST1H1C(+1.36),HMGB2(+1.24),HSPD1(+1.25),NECTIN1(-1.22),PDS5A(+1.24),PTMA(+1.24),PTTG1(+1.37),RRM1(+1.24),SERPINH1(-1.17),TMPO(+1.23),TOP2B(+1.23),TPX2(+1.39)
biologic drug	GnRH analog	2.94e-07			-0.253	27	20	7	ACAA2(+1.39),ACP1(+1.36),ACTN4(-1.15),ATP6V1E1(+1.5),CASP3(+1.31),CDK1(+1.33),CENPF(+1.24),CKS1B(+1.33),COL6A1(-1.2),DYNLL1(+1.23),ITPR3(-1.2),NARS(+1.25),NBN(+1.33),NDUFB5(+1.35),PABPC1(+1.21),PLD3(-1.21),POLR3F(+1.53),PSMA6(+1.26),PSMB7(+1.25),PSMD1(+1.22),SLC2A3(-1.18),SMAD5(+1.26),SRRM2(-1.2),TAF1C(-1.26),TPM1(+1.19),UBE2D3(+1.29),VCP(+1.31)
other	CST5	4.29e-07		Inhibited	-2.858	24	21	3	AHCTF1(+1.22),ANXA5(+1.27),BRIX1(+1.31),CDH1(-1.17),CEBPZ(+1.25),CNBP(+1.49),EBNA1BP2(+1.33),EEF1B2(+1.26),GNL3(+1.39),INTS1(-1.23),ITPR3(-1.2),JMJD1C(+1.2),KIF11(+1.36),KRR1(+1.34),NUP107(+1.27),PLS3(+1.35),PMAIP1(+1.31),RBM3(+1.22),RPF2(+1.37),RSL1D1(+1.35),SCAF11(+1.25),UTP18(+1.33),VSNL1(+1.34),WDR3(+1.26)
chemical - endogenous mammalian	butyric acid	4.76e-07			-1.299	32	19	13	ANXA5(+1.27),ATP2A3(-1.24),ATP5MC3(+1.24),CALM1 (includes others)(+1.3),CASP3(+1.31),CBS/CBSL(-1.14),CCNB1(+1.29),CD81(-1.21),CDH1(-1.17),CDK1(+1.33),CKS1B(+1.33),COL4A2(-1.22),CYCS(+1.23),DAG1(-1.28),DDR1(-1.2),DEK(+1.3),DHCR24(-1.36),EIF4G2(+1.18),FASN(-1.28),GAA(-1.3),GRN(-1.23),HIST1H1C(+1.36),HMGB1(+1.34),HMGB2(+1.24),HSPG2(-1.29),ITPR3(-1.2),NPM1(+1.33),NRAS(+1.23),PMAIP1(+1.31),SEPT7(+1.38…
complex	CD3	5.19e-07		Activated	4.026	40	33	7	ACTN4(-1.15),ACTR3(+1.26),ATP5F1C(+1.31),BZW1(+1.2),CALM1 (includes others)(+1.3),CASP3(+1.31),CDK1(+1.33),CDK7(+1.36),CENPF(+1.24),CKS1B(+1.33),CYCS(+1.23),GNL2(+1.34),GYS1(-1.25),HDAC2(+1.21),HIST1H2AC(-1.21),HMGN2(+1.26),HSP90AA1(+1.43),ITCH(+1.25),LRP1(-1.23),NPIPA8 (includes others)(-1.56),NPM1(+1.33),PFDN4(+1.52),PFN1(+1.17),PLEC(-1.26),POLR2K(+1.48),PSMA6(+1.26),PSMC1(+1.35),PTMA(+1.24),PT…
chemical drug	nilotinib	5.19e-07		Inhibited	-2.335	10	9	1	BUB1(+1.26),CCNB1(+1.29),CDK7(+1.36),COL1A1(-1.32),HDAC2(+1.21),ORC2(+1.29),PIK3CA(+1.31),SMC3(+1.28),TTK(+1.36),YWHAE(+1.29)
growth factor	HGF	6.16e-07			1.996	34	24	10	AFP(+2.24),ARPC5(+1.5),AURKA(+1.26),BUB1(+1.26),CALM1 (includes others)(+1.3),CDH1(-1.17),CDK1(+1.33),CELSR1(-1.21),CENPF(+1.24),CKS1B(+1.33),CNBP(+1.49),COL1A1(-1.32),CUL2(+1.31),DDX11(-1.18),DYNLL1(+1.23),FLNA(-1.2),GMNN(+1.34),HMMR(+1.51),ITPR3(-1.2),KIF11(+1.36),KIF15(+1.33),KIF20B(+1.44),KRR1(+1.34),LDLR(-1.19),ORC2(+1.29),PKD1(-1.34),PLOD1(-1.25),PTPRF(-1.24),PTTG1(+1.37),SMAD5(+1.26),SMC2(…
chemical drug	discodermolide	6.39e-07				9	9	0	BRCA2(+1.32),CCNB1(+1.29),CDK1(+1.33),CHEK1(+1.23),KIF11(+1.36),KIF23(+1.28),PTTG1(+1.37),SMC2(+1.28),TOP2A(+1.53)
other	MAPT	7.18e-07				24	20	4	ANXA5(+1.27),ATP1A3(-1.29),ATP5F1C(+1.31),ATP6V1E1(+1.5),BSG(-1.22),C1QBP(+1.25),CASP3(+1.31),CCNB1(+1.29),CFL2(+1.63),CLTC(+1.2),CTSD(-1.2),CYCS(+1.23),DNM1L(+1.3),GLO1(+1.23),HIST1H2AD(-1.35),HSP90AA1(+1.43),HSPD1(+1.25),MDH1(+1.4),NDUFA5(+1.3),PEBP1(+1.24),STMN1(+1.24),TOP2B(+1.23),VSNL1(+1.34),YWHAE(+1.29)
chemical toxicant	n-nitrosomethylbenzylamine	7.52e-07				16	13	3	ACTN4(-1.15),AP3S1(+1.57),BUB1(+1.26),CACNA1B(-1.24),EIF4G2(+1.18),HMMR(+1.51),HSP90AA1(+1.43),IDH1(+1.29),MAPK6(+1.23),PCSK9(-1.4),PDCD10(+1.32),PLS3(+1.35),PPP3CA(+1.28),PSMA6(+1.26),SEPT7(+1.38),USP14(+1.24)
other	LIN9	7.53e-07		Activated	2.596	7	7	0	AURKA(+1.26),BUB1(+1.26),CCNB1(+1.29),CDK1(+1.33),CENPE(+1.36),DLGAP5(+1.39),TMPO(+1.23)
chemical - endogenous mammalian	beta-estradiol	7.7e-07			0.923	91	60	31	ABCA3(-1.45),ACAA2(+1.39),AFP(+2.24),AGRN(-1.27),AKAP2(+1.27),ANKRD12(+1.32),AURKA(+1.26),BNIP2(+1.31),BRCA2(+1.32),BSG(-1.22),BUB1(+1.26),CALM1 (includes others)(+1.3),CASP3(+1.31),CCNB1(+1.29),CDH1(-1.17),CDK1(+1.33),CHEK1(+1.23),CKS1B(+1.33),CLDN6(-1.17),CLIC4(+1.18),CNBP(+1.49),COL1A1(-1.32),CPT1A(+1.55),CTSD(-1.2),CYCS(+1.23),DBN1(-1.17),DDIT4(-1.6),DDR1(-1.2),DHCR24(-1.36),DLGAP5(+1.39),DYN…
kinase	INSR	1.05e-06	-1.217		0.719	29	17	12	ACAA2(+1.39),ACTN4(-1.15),ATP2A3(-1.24),ATP5MC3(+1.24),CBR1(+1.29),CDC5L(+1.37),CDK1(+1.33),CEBPZ(+1.25),CYCS(+1.23),DAG1(-1.28),DEK(+1.3),FASN(-1.28),FBLN1(-1.22),FDFT1(+1.25),GANAB(-1.19),GRN(-1.23),HSPD1(+1.25),IDH1(+1.29),INSR(-1.22),LSS(-1.19),MSH6(+1.24),RPL5(+1.31),RPL7A(+1.33),RRM1(+1.24),SLC29A1(-1.24),SLC2A3(-1.18),SREBF2(-1.21),SUCLA2(+1.33),TFAM(+1.33)
transporter	MFSD2A	1.08e-06			1.195	7	2	5	FADS2(-1.3),FASN(-1.28),FDFT1(+1.25),IDH1(+1.29),LDLR(-1.19),LSS(-1.19),SREBF2(-1.21)
transcription regulator	TCF3	1.25e-06		Inhibited	-2.188	26	20	6	AURKA(+1.26),BUB1(+1.26),CASP3(+1.31),CCNB1(+1.29),CDH1(-1.17),CDK1(+1.33),COL1A1(-1.32),DUT(+1.33),ECT2(+1.36),EPRS(+1.4),HMGB2(+1.24),HMMR(+1.51),KIF11(+1.36),MORF4L2(+1.24),NCAPG(+1.26),NOTCH1(-1.2),NUF2(+1.42),PTPRU(-1.28),RACGAP1(+1.34),SEMA3F(-1.22),SLC7A5(-1.24),SUB1(+1.29),SULT1A3/SULT1A4(+4.57),TMEFF1(+1.24),TOP2A(+1.53),TTK(+1.36)
transcription regulator	HOXA9	1.32e-06			-0.128	18	16	2	ARHGAP11A(+1.29),ARPC5(+1.5),BRCA2(+1.32),CDH1(-1.17),CDK7(+1.36),CLTC(+1.2),DLGAP5(+1.39),GLRX3(+1.34),GMNN(+1.34),HMGN2(+1.26),KIF20B(+1.44),OSBPL8(+1.21),PCDH1(-1.25),SDCBP(+1.28),SRP72(+1.25),TPR(+1.23),USP1(+1.4),ZNF22(+1.33)
chemical drug	black raspberry extract	1.81e-06				14	11	3	ACTN4(-1.15),AP3S1(+1.57),BUB1(+1.26),CACNA1B(-1.24),EIF4G2(+1.18),HMMR(+1.51),HSP90AA1(+1.43),PCSK9(-1.4),PDCD10(+1.32),PLS3(+1.35),PPP3CA(+1.28),PSMA6(+1.26),SEPT7(+1.38),USP14(+1.24)
transcription regulator	YY1	1.87e-06	1.263		-0.341	23	19	4	API5(+1.28),AURKA(+1.26),BTF3(+1.44),CBX3(+1.47),CCNB1(+1.29),CDH1(-1.17),CENPE(+1.36),CENPH(+1.28),COL1A1(-1.32),EEF1B2(+1.26),EIF4G2(+1.18),ERBB2(-1.2),KIF11(+1.36),KIF23(+1.28),KIF5B(+1.29),LDLR(-1.19),MATR3(+1.23),PNRC2(+1.3),RAD21(+1.28),RRM1(+1.24),TOP2A(+1.53),USP14(+1.24),YWHAE(+1.29)
transcription regulator	E2F7	2.17e-06				6	6	0	CCNB1(+1.29),CDK1(+1.33),CHEK1(+1.23),ECT2(+1.36),KIF23(+1.28),RACGAP1(+1.34)
growth factor	TGFB1	3.15e-06			-0.219	81	51	30	ACAA2(+1.39),AFP(+2.24),AP3S1(+1.57),ASPM(+1.26),BSG(-1.22),BUB1(+1.26),CALM1 (includes others)(+1.3),CASP3(+1.31),CCNB1(+1.29),CCT6A(+1.21),CDH1(-1.17),CDK1(+1.33),CELSR2(-1.35),CENPE(+1.36),CENPF(+1.24),CKS1B(+1.33),CLIC4(+1.18),CNN3(+1.21),COL18A1(-1.25),COL1A1(-1.32),COL4A2(-1.22),COL6A1(-1.2),COL6A2(-1.25),CTCF(+1.29),CTSD(-1.2),DDIT4(-1.6),DDX6(+1.2),DNAJA1(+1.37),DYNLL1(+1.23),ECE1(-1.24),…
transcription regulator	HSF2	4.59e-06			1.673	8	8	0	CCT3(+1.26),CCT4(+1.35),CCT6A(+1.21),CCT8(+1.27),HSBP1(+1.26),HSPA4(+1.25),PSMA1(+1.37),STAG2(+1.22)
chemical drug	doxorubicin	5.31e-06			-1.566	29	21	8	ABCA3(-1.45),ABCA7(-1.34),AFP(+2.24),AURKA(+1.26),BRCA2(+1.32),CASP3(+1.31),CCNB1(+1.29),CDK1(+1.33),CHEK1(+1.23),CTSD(-1.2),DDX1(+1.26),EEF1B2(+1.26),ERBB2(-1.2),FBLN1(-1.22),FGA(+2.69),FGB(+1.9),HMGB1(+1.34),ITCH(+1.25),NOTCH3(-1.26),PIDD1(-1.35),PMAIP1(+1.31),PTTG1(+1.37),RB1CC1(+1.31),RBM3(+1.22),RRM1(+1.24),RRM2B(+1.5),SLC6A6(-1.2),STMN1(+1.24),TOP2A(+1.53)
chemical drug	dextran sulfate	5.65e-06				21	17	4	AURKA(+1.26),BUB1(+1.26),CCNB1(+1.29),CDK1(+1.33),CENPE(+1.36),CENPH(+1.28),CKS1B(+1.33),COL18A1(-1.25),DSCC1(+1.34),FBXO5(+1.49),KIF11(+1.36),MSH2(+1.28),NDST1(-1.18),RACGAP1(+1.34),RECQL4(-1.27),SMC2(+1.28),SREBF2(-1.21),STMN1(+1.24),TJP1(+1.21),TOP2A(+1.53),TPX2(+1.39)
chemical drug	ritonavir	5.86e-06				15	11	4	CTNNAL1(+1.3),ECT2(+1.36),FADS2(-1.3),FDFT1(+1.25),HMGN2(+1.26),HMMR(+1.51),KIF14(+1.38),LDLR(-1.19),NUF2(+1.42),PLEC(-1.26),PNRC2(+1.3),RACGAP1(+1.34),SEPT7(+1.38),SREBF2(-1.21),XRCC5(+1.2)
chemical drug	ciprofloxacin	7.9e-06			-1.387	13	6	7	ABCB6(-1.35),ATP5F1C(+1.31),ATP6V1E1(+1.5),CTSA(-1.31),CTSD(-1.2),GRN(-1.23),HSPA9(+1.34),HSPD1(+1.25),LDLR(-1.19),PLXNB2(-1.21),RPL7A(+1.33),TMPO(+1.23),TTYH3(-1.18)
transcription regulator	SMARCE1	1.32e-05			-1.633	6	5	1	BRCA2(+1.32),CCNB1(+1.29),CDK1(+1.33),CENPE(+1.36),CENPF(+1.24),CTSD(-1.2)
chemical drug	fulvestrant	1.35e-05			-0.702	21	15	6	AURKA(+1.26),CCNB1(+1.29),CDH1(-1.17),CDK1(+1.33),CENPF(+1.24),CKS1B(+1.33),CNBP(+1.49),CYCS(+1.23),DDIT4(-1.6),DHCR24(-1.36),DYNLL1(+1.23),KIF11(+1.36),LDLR(-1.19),MYO1B(+1.35),PMAIP1(+1.31),PTTG1(+1.37),RECQL4(-1.27),RRM1(+1.24),SKA2(+1.32),SLC7A5(-1.24),STMN1(+1.24)
enzyme	HRAS	1.44e-05			0.936	37	22	15	AFP(+2.24),AKAP2(+1.27),ATP1A3(-1.29),AURKA(+1.26),CCNB1(+1.29),CD81(-1.21),CDH1(-1.17),CDH3(-1.19),CDK1(+1.33),CDK7(+1.36),COL18A1(-1.25),COL1A1(-1.32),COL6A2(-1.25),CPT1A(+1.55),FASN(-1.28),FDFT1(+1.25),FERMT2(+1.23),FLNA(-1.2),GRN(-1.23),HMGB1(+1.34),HSP90AA1(+1.43),NOTCH1(-1.2),NPM1(+1.33),PFN1(+1.17),PLOD1(-1.25),PLS3(+1.35),PLTP(-1.21),PTPRS(-1.2),RB1CC1(+1.31),RPL23(+1.34),RPS10(+1.23),RPS…
kinase	MKNK1	1.52e-05		Inhibited	-2.309	12	2	10	AGRN(-1.27),ANXA5(+1.27),ATP1A3(-1.29),FLNA(-1.2),FLNB(-1.16),GPC4(-1.16),LAMB2(-1.23),MAPK8IP3(-1.22),PLTP(-1.21),PLXNB2(-1.21),SERPINH1(-1.17),VSNL1(+1.34)
phosphatase	PTP4A1	1.69e-05			0.311	13	8	5	ACTN4(-1.15),ACTR3(+1.26),ANXA5(+1.27),CLTC(+1.2),COL6A1(-1.2),COL6A2(-1.25),FASN(-1.28),FLNA(-1.2),NRAS(+1.23),PIK3CA(+1.31),PPP2CA(+1.22),SMS(+1.32),STMN1(+1.24)
transcription regulator	FOXM1	1.74e-05		Activated	3.179	14	13	1	AURKA(+1.26),BRCA2(+1.32),CCNB1(+1.29),CDH1(-1.17),CDK1(+1.33),CENPE(+1.36),CENPF(+1.24),CKS1B(+1.33),COMMD3-BMI1(+2.38),NBN(+1.33),PTTG1(+1.37),STMN1(+1.24),TJP1(+1.21),TOP2A(+1.53)
peptidase	PSEN1	2.08e-05			0.562	26	18	8	ATP1A3(-1.29),ATP5F1C(+1.31),ATP6V1E1(+1.5),BSG(-1.22),C1QBP(+1.25),CASP3(+1.31),CFL2(+1.63),CLTC(+1.2),CTSD(-1.2),CYCS(+1.23),DNM1L(+1.3),HIST1H2AD(-1.35),HSP90AA1(+1.43),HSPD1(+1.25),INSR(-1.22),KIF5B(+1.29),LRP1(-1.23),NDUFA5(+1.3),NOTCH1(-1.2),PEBP1(+1.24),PMAIP1(+1.31),PTPRF(-1.24),STMN1(+1.24),TOP2B(+1.23),VSNL1(+1.34),YWHAE(+1.29)
chemical - protease inhibitor	Z-LLL-CHO	2.51e-05		Activated	2.156	23	18	5	CDH1(-1.17),DAG1(-1.28),FASN(-1.28),HMGB2(+1.24),HSP90AA1(+1.43),HSPA4(+1.25),HSPA9(+1.34),HSPD1(+1.25),ITPR3(-1.2),MAPK6(+1.23),NOTCH3(-1.26),PEBP1(+1.24),PFN1(+1.17),PMAIP1(+1.31),PSMB7(+1.25),PSMC1(+1.35),PSMD1(+1.22),PSMD14(+1.48),RRM1(+1.24),STMN1(+1.24),SUB1(+1.29),TJP1(+1.21),TTK(+1.36)
transcription regulator	MYBL2	2.52e-05		Activated	2.412	8	7	1	AURKA(+1.26),BUB1(+1.26),CCNB1(+1.29),CDK1(+1.33),CENPE(+1.36),PPP3CA(+1.28),SLC1A5(-1.2),TOP2A(+1.53)
transcription regulator	FOXO3	2.63e-05			0.487	23	16	7	ATG9A(-1.25),AURKA(+1.26),BNIP2(+1.31),CCNB1(+1.29),CDH1(-1.17),COL4A2(-1.22),CPT1A(+1.55),DDIT4(-1.6),DLGAP5(+1.39),DNM1L(+1.3),FASN(-1.28),FBXO5(+1.49),FLNB(-1.16),GMNN(+1.34),IARS(+1.18),KIF15(+1.33),PDCD6IP(+1.25),PIK3CA(+1.31),PMAIP1(+1.31),PTTG1(+1.37),SKA2(+1.32),SREBF2(-1.21),TPX2(+1.39)
chemical drug	arsenic trioxide	2.76e-05		Activated	2.121	23	15	8	ATP5MC3(+1.24),ATP6AP1(-1.29),AURKA(+1.26),CACNA1B(-1.24),CBR1(+1.29),CDK1(+1.33),CNBP(+1.49),DHCR24(-1.36),ECT2(+1.36),FASN(-1.28),FDFT1(+1.25),HSBP1(+1.26),KDELR1(-1.19),KIF11(+1.36),LSS(-1.19),MAPK6(+1.23),NDUFB5(+1.35),NFE2L1(-1.18),NPM1(+1.33),PTTG1(+1.37),SF3B1(+1.3),SREBF2(-1.21),VCP(+1.31)
transcription regulator	TBX2	3.17e-05		Activated	2.53	10	8	2	AURKA(+1.26),BUB1(+1.26),CCNB1(+1.29),CDH1(-1.17),CDK1(+1.33),CHEK1(+1.23),CKS1B(+1.33),HAUS1(+1.4),SMC2(+1.28),SREBF2(-1.21)
chemical drug	topotecan	3.19e-05			-1.291	16	15	1	AFP(+2.24),AURKA(+1.26),BUB1(+1.26),CCNB1(+1.29),CEBPZ(+1.25),CTCF(+1.29),HMMR(+1.51),HSPD1(+1.25),JMJD1C(+1.2),MSH2(+1.28),OSBPL8(+1.21),PMAIP1(+1.31),PPP3CA(+1.28),SLC7A5(-1.24),TOP2A(+1.53),USP1(+1.4)
microRNA	mir-122	3.56e-05			-1.501	11	8	3	ADGRB2(-1.27),CLIC4(+1.18),CTCF(+1.29),GYS1(-1.25),KIF5B(+1.29),PLIN3(+1.34),PPP2CA(+1.22),RAD21(+1.28),RBM3(+1.22),SCAF11(+1.25),SLC1A5(-1.2)
chemical drug	tanespimycin	3.69e-05			-1.437	13	9	4	CALM1 (includes others)(+1.3),CDK1(+1.33),CYCS(+1.23),ERBB2(-1.2),FASN(-1.28),FDFT1(+1.25),HSPA9(+1.34),IARS(+1.18),NRAS(+1.23),PTMA(+1.24),RPL24(+1.25),SERPINH1(-1.17),SREBF2(-1.21)
chemical drug	camptothecin	4.31e-05			0.173	34	25	9	AKAP2(+1.27),ANO9(-1.51),API5(+1.28),ASPM(+1.26),AURKA(+1.26),BRCA2(+1.32),BTG3(+1.49),CASP3(+1.31),CCNB1(+1.29),CDK1(+1.33),CHEK1(+1.23),DNM1L(+1.3),EEF1B2(+1.26),FSCN1(-1.17),H3F3A/H3F3B(+1.43),LAMB2(-1.23),LDLR(-1.19),NECTIN1(-1.22),PIDD1(-1.35),PIK3CA(+1.31),PLEC(-1.26),PMAIP1(+1.31),PPP3CA(+1.28),PRKCI(+1.2),RECQL4(-1.27),RHEB(+1.33),RRM1(+1.24),RRM2B(+1.5),RSL1D1(+1.35),SSB(+1.31),STC2(-1.2…
chemical drug	imatinib	4.37e-05			-1.878	22	17	5	ATP5MC3(+1.24),ATP6AP1(-1.29),AURKA(+1.26),CACNA1B(-1.24),CASP3(+1.31),CCNB1(+1.29),CHEK1(+1.23),CNBP(+1.49),COL1A1(-1.32),ECT2(+1.36),HDAC2(+1.21),HMGB1(+1.34),HSBP1(+1.26),KDELR1(-1.19),KIF11(+1.36),MAPK6(+1.23),NDUFB5(+1.35),NFE2L1(-1.18),NPM1(+1.33),PTTG1(+1.37),SF3B1(+1.3),VCP(+1.31)
transcription regulator	SREBF2	4.46e-05	-1.206		-0.175	10	3	7	ACAA2(+1.39),FADS2(-1.3),FASN(-1.28),FDFT1(+1.25),IDH1(+1.29),LDLR(-1.19),LRP1(-1.23),LSS(-1.19),PCSK9(-1.4),SREBF2(-1.21)
transcription regulator	NFE2L1	4.61e-05	-1.175	Activated	2.449	7	7	0	PSMA1(+1.37),PSMA6(+1.26),PSMB7(+1.25),PSMC2(+1.56),PSMD1(+1.22),PSMD14(+1.48),TFAM(+1.33)
enzyme	IRS1	4.71e-05			-1.604	13	3	10	ACTR3(+1.26),ATP2A3(-1.24),BUB1(+1.26),CDH1(-1.17),COL4A2(-1.22),COL6A1(-1.2),DBN1(-1.17),FASN(-1.28),INSR(-1.22),LDLR(-1.19),PTPRF(-1.24),SREBF2(-1.21),TFAM(+1.33)
chemical drug	dexamethasone	5.33e-05			-1.428	85	53	32	ACTR3(+1.26),AFP(+2.24),AKIRIN1(+1.22),AP3S1(+1.57),ATP1A3(-1.29),BRCA2(+1.32),BSG(-1.22),CASP3(+1.31),CBR1(+1.29),CLIC4(+1.18),CNN3(+1.21),COL1A1(-1.32),COL27A1(-1.27),COL4A2(-1.22),COL6A1(-1.2),COL6A2(-1.25),CTNNAL1(+1.3),CTSD(-1.2),CYCS(+1.23),CYP2S1(-1.34),DDIT4(-1.6),DHCR24(-1.36),DLGAP5(+1.39),DNM1L(+1.3),DUT(+1.33),ECT2(+1.36),FASN(-1.28),FBLN1(-1.22),FGA(+2.69),FGB(+1.9),FLNB(-1.16),GRN(-…
chemical drug	APR-246	5.52e-05				7	3	4	CD81(-1.21),CDH3(-1.19),PDS5A(+1.24),PMAIP1(+1.31),SCNN1A(-1.27),SLC7A5(-1.24),YY1(+1.26)
chemical drug	BO-653	7.29e-05				3	3	0	PSMA1(+1.37),PSMA2(+1.29),PSMA4(+1.42)
other	RASSF5	7.8e-05		Activated	2.449	6	5	1	BTG3(+1.49),BZW1(+1.2),CIRBP(-1.18),DNAJA1(+1.37),NAP1L3(+1.23),PSMD1(+1.22)
chemical - endogenous mammalian	sterol	7.8e-05			-1.327	6	2	4	FASN(-1.28),FDFT1(+1.25),IDH1(+1.29),LDLR(-1.19),PCSK9(-1.4),SREBF2(-1.21)
enzyme	ALKBH5	8.41e-05				10	7	3	BRCA2(+1.32),CELSR2(-1.35),CTSD(-1.2),DNAJA1(+1.37),DNM1L(+1.3),EIF4G2(+1.18),RACGAP1(+1.34),SLC7A8(-1.18),SMAD5(+1.26),STAG2(+1.22)
transcription regulator	NRF1	8.43e-05			1.643	9	7	2	CDH1(-1.17),CYCS(+1.23),MOGS(-1.26),PSMB7(+1.25),PSMC1(+1.35),PSMD14(+1.48),TFAM(+1.33),TJP1(+1.21),VSNL1(+1.34)
other	SMOC2	9.08e-05			1.982	4	3	1	CCNB1(+1.29),CDH1(-1.17),CDK1(+1.33),CENPF(+1.24)
microRNA	mir-185	9.08e-05			0.453	4	2	2	FDFT1(+1.25),LDLR(-1.19),PTPN13(+1.23),SREBF2(-1.21)
chemical drug	valproic acid	9.41e-05		Inhibited	-3.072	28	19	9	ATP2A3(-1.24),CASP3(+1.31),CDH1(-1.17),CHEK1(+1.23),CKS1B(+1.33),CPT1A(+1.55),DAG1(-1.28),FDFT1(+1.25),FSCN1(-1.17),LDLR(-1.19),NOTCH1(-1.2),OSBPL8(+1.21),PLTP(-1.21),POMP(+1.41),PSMA1(+1.37),PSMA2(+1.29),PSMA4(+1.42),PSMA6(+1.26),PSMB7(+1.25),PSMC1(+1.35),PSMC2(+1.56),PSMD1(+1.22),PSMD14(+1.48),SERPINH1(-1.17),SLC7A8(-1.18),TMPO(+1.23),TOP2A(+1.53),YY1(+1.26)
other	BNIP3L	9.52e-05		Inhibited	-2.828	8	7	1	AURKA(+1.26),CENPE(+1.36),CENPF(+1.24),CHEK1(+1.23),ITPR3(-1.2),KIF11(+1.36),NUF2(+1.42),TOP2A(+1.53)
chemical drug	indomethacin	9.85e-05			-0.613	18	10	8	ABCA3(-1.45),BSG(-1.22),CCNB1(+1.29),CDH1(-1.17),CPT1A(+1.55),CTSD(-1.2),DYNLL1(+1.23),FASN(-1.28),FGA(+2.69),FGB(+1.9),INSR(-1.22),LDLR(-1.19),RBM3(+1.22),SLC7A5(-1.24),TJP1(+1.21),TMSB10/TMSB4X(+1.23),XRCC5(+1.2),YWHAE(+1.29)
transcription regulator	EPAS1	0.000102			1.095	17	7	10	CHMP2B(+1.36),FASN(-1.28),GLS(+1.22),HIST1H1C(+1.36),HIST1H2AC(-1.21),HSPA4(+1.25),LDLR(-1.19),NOTCH1(-1.2),PIK3CA(+1.31),RB1CC1(+1.31),SCAP(-1.21),SLC29A1(-1.24),SLC2A3(-1.18),SLC6A8(-1.25),SLC7A5(-1.24),STC2(-1.27),UGP2(+1.27)
transcription regulator	NFYA	0.000103			0.555	10	6	4	CBS/CBSL(-1.14),CCNB1(+1.29),CDK1(+1.33),COMMD3-BMI1(+2.38),FASN(-1.28),NOTCH1(-1.2),PIDD1(-1.35),PMAIP1(+1.31),PTTG1(+1.37),TOP2A(+1.53)
chemical drug	trans-hydroxytamoxifen	0.000103		Activated	2.324	15	5	10	ACTN4(-1.15),CCNB1(+1.29),COL1A1(-1.32),DBN1(-1.17),DDIT4(-1.6),ERBB2(-1.2),FZD8(-1.62),LAMB2(-1.23),MYO1B(+1.35),NOTCH1(-1.2),PLOD1(-1.25),PXDN(-1.19),RB1CC1(+1.31),TOP2A(+1.53),TPM1(+1.19)
microRNA	let-7	0.000124		Inhibited	-2.899	16	14	2	AURKA(+1.26),BRCA2(+1.32),BUB1(+1.26),CASP3(+1.31),CCNB1(+1.29),CDK1(+1.33),CHEK1(+1.23),CKS1B(+1.33),COL1A1(-1.32),COL27A1(-1.27),EIF4G2(+1.18),GMNN(+1.34),MAPK6(+1.23),NRAS(+1.23),NUF2(+1.42),RRM1(+1.24)
cytokine	CSF2	0.000124		Activated	2.269	28	20	8	AURKA(+1.26),BSG(-1.22),BUB1(+1.26),CASP3(+1.31),CCNB1(+1.29),CDH1(-1.17),CDK1(+1.33),CENPE(+1.36),CENPH(+1.28),CKS1B(+1.33),DSCC1(+1.34),FBXO5(+1.49),HMGB1(+1.34),HSPD1(+1.25),KIF11(+1.36),NDST1(-1.18),QSOX1(-1.24),RACGAP1(+1.34),RBM3(+1.22),RECQL4(-1.27),RRM2B(+1.5),SLC1A5(-1.2),SLC2A3(-1.18),SMC2(+1.28),SREBF2(-1.21),STMN1(+1.24),TOP2A(+1.53),TPX2(+1.39)
other	PBRM1	0.00014				4	4	0	CCNB1(+1.29),CDK1(+1.33),CENPE(+1.36),CENPF(+1.24)
other	APP	0.000141			-0.814	44	27	17	ABCA7(-1.34),ANXA5(+1.27),ATP1A3(-1.29),ATP5F1C(+1.31),ATP6V1E1(+1.5),BSG(-1.22),C1QBP(+1.25),CASP3(+1.31),CDH1(-1.17),CDH3(-1.19),CDK1(+1.33),CFL2(+1.63),CLTC(+1.2),COL18A1(-1.25),CTSD(-1.2),CYCS(+1.23),DBN1(-1.17),DNM1L(+1.3),ERBB2(-1.2),FLNA(-1.2),HIST1H2AD(-1.35),HMGB1(+1.34),HSP90AA1(+1.43),HSPD1(+1.25),HSPG2(-1.29),INSR(-1.22),ITPR3(-1.2),LDLR(-1.19),LRP1(-1.23),NDUFA5(+1.3),PEBP1(+1.24),PM…
chemical drug	medroxyprogesterone acetate	0.000158		Inhibited	-2.364	12	10	2	ASPM(+1.26),CASP3(+1.31),CCNB1(+1.29),CDK1(+1.33),CENPF(+1.24),DEPDC1(+1.29),DLGAP5(+1.39),ERBB2(-1.2),FASN(-1.28),KIF11(+1.36),KIF18A(+1.4),NCAPG(+1.26)
transcription regulator	RRP1B	0.000166				11	11	0	AURKA(+1.26),BRCA2(+1.32),CASP3(+1.31),CDK1(+1.33),CHEK1(+1.23),HSP90AA1(+1.43),KIF11(+1.36),RPS10(+1.23),RPS19(+1.3),RPS3(+1.37),TOP2A(+1.53)
microRNA	mir-21	0.00019		Inhibited	-3.445	19	17	2	ASPM(+1.26),CCNB1(+1.29),CCT8(+1.27),CDH1(-1.17),COL1A1(-1.32),DLGAP5(+1.39),ECT2(+1.36),KIF23(+1.28),KIF5B(+1.29),MSH2(+1.28),RACGAP1(+1.34),SMAD5(+1.26),SMC2(+1.28),STMN1(+1.24),STRAP(+1.27),TOP2A(+1.53),TPM1(+1.19),YWHAB(+1.21),YY1(+1.26)
transcription regulator	WT1	0.000193			0.122	17	4	13	CBS/CBSL(-1.14),CD2AP(+1.36),CDH1(-1.17),CIRBP(-1.18),CLIC4(+1.18),ERBB2(-1.2),FDFT1(+1.25),HSPG2(-1.29),INSR(-1.22),LRP1(-1.23),LSS(-1.19),NOTCH3(-1.26),SLC2A3(-1.18),SLC6A6(-1.2),SREBF2(-1.21),TARS(+1.32),WDR90(-1.5)
chemical drug	raloxifene	0.000197		Activated	2.673	14	7	7	CCNB1(+1.29),CNBP(+1.49),DBN1(-1.17),DDIT4(-1.6),DYNLL1(+1.23),ERBB2(-1.2),FLNB(-1.16),LAMB2(-1.23),LDLR(-1.19),MYO1B(+1.35),PTTG1(+1.37),PXDN(-1.19),RB1CC1(+1.31),TOP2A(+1.53)
transporter	APOE	0.000208			-1	21	7	14	ABCA2(-1.29),BCAM(-1.27),CASP3(+1.31),COL18A1(-1.25),COL1A1(-1.32),CPT1A(+1.55),CTSD(-1.2),HMMR(+1.51),HSPD1(+1.25),HSPG2(-1.29),INSR(-1.22),LDLR(-1.19),LRP1(-1.23),MYO1B(+1.35),PCSK9(-1.4),PIDD1(-1.35),SEMA6B(-1.25),SREBF2(-1.21),SRRM2(-1.2),SULT1A3/SULT1A4(+4.57),VCP(+1.31)
transcription regulator	SMARCB1	0.000209		Inhibited	-3.019	14	9	5	AURKA(+1.26),CDH1(-1.17),CDK1(+1.33),CENPE(+1.36),COL18A1(-1.25),COL1A1(-1.32),ERBB2(-1.2),GMNN(+1.34),KIF11(+1.36),KIF23(+1.28),PLXNB2(-1.21),RAD54B(+1.44),SMAD5(+1.26),SMC4(+1.33)
complex	26s Proteasome	0.000215			1.804	13	9	4	BRCA2(+1.32),CDK1(+1.33),CENPE(+1.36),CTSA(-1.31),CTSD(-1.2),HMGB2(+1.24),HSBP1(+1.26),KIF23(+1.28),NOTCH1(-1.2),PKD1(-1.34),PPP2CA(+1.22),PSMC2(+1.56),TOP2A(+1.53)
kinase	ERBB3	0.000228			0.673	11	7	4	CDH1(-1.17),COL1A1(-1.32),COL6A1(-1.2),ERBB2(-1.2),GLS(+1.22),HMGB1(+1.34),HMMR(+1.51),STAG2(+1.22),STMN1(+1.24),TOP2A(+1.53),USP14(+1.24)
chemical drug	ezetimibe	0.000234			-1	5	1	4	COL1A1(-1.32),FDFT1(+1.25),LDLR(-1.19),PCSK9(-1.4),SREBF2(-1.21)
transporter	SYVN1	0.000279	-1.284		-1.155	12	4	8	ATP6AP1(-1.29),CALM1 (includes others)(+1.3),DAG1(-1.28),FASN(-1.28),GANAB(-1.19),NUDT21(+1.21),PFN1(+1.17),SLC1A5(-1.2),SLC2A3(-1.18),SLC6A6(-1.2),SLC7A5(-1.24),TARS(+1.32)
peptidase	MBTPS1	0.00029			0	4	1	3	FASN(-1.28),FDFT1(+1.25),LDLR(-1.19),SREBF2(-1.21)
chemical drug	alvespimycin	0.000293			1.459	5	1	4	ERBB2(-1.2),FASN(-1.28),FDFT1(+1.25),SCAP(-1.21),SREBF2(-1.21)
mature microRNA	let-7a-5p (and other miRNAs w/seed GAGGUAG)	0.000334			-0.163	13	7	6	ACP1(+1.36),BSG(-1.22),CASP3(+1.31),CDK7(+1.36),COL1A1(-1.32),COL27A1(-1.27),CSDE1(+1.26),EIF4G2(+1.18),FADS2(-1.3),GYS1(-1.25),NRAS(+1.23),PXDN(-1.19),SLC25A24(+1.25)
chemical drug	amiodarone	0.000337			0.447	6	1	5	FADS2(-1.3),GRN(-1.23),HSPD1(+1.25),LDLR(-1.19),LSS(-1.19),SLC2A3(-1.18)
transcription regulator	NFYB	0.000345				18	15	3	ARHGAP11A(+1.29),CBS/CBSL(-1.14),CCNB1(+1.29),CDH1(-1.17),CDK1(+1.33),CENPF(+1.24),COL1A1(-1.32),CSDE1(+1.26),FAM49B(+1.31),HMGB2(+1.24),PGM3(+1.29),PSMB7(+1.25),PTTG1(+1.37),SEPT7(+1.38),TJP1(+1.21),TOP2A(+1.53),TPM1(+1.19),UBE2D3(+1.29)
transporter	CSE1L	0.00035				3	3	0	CASP3(+1.31),CCNB1(+1.29),RRM2B(+1.5)
other	SCAP	0.000352	-1.21		-1.506	9	2	7	ABCA3(-1.45),ACAA2(+1.39),FADS2(-1.3),FASN(-1.28),FDFT1(+1.25),LDLR(-1.19),LSS(-1.19),PCSK9(-1.4),SREBF2(-1.21)
transmembrane receptor	IGF1R	0.000393			-0.487	18	11	7	ACP1(+1.36),ACTN4(-1.15),ATP5MC3(+1.24),CDH1(-1.17),CDK1(+1.33),COL18A1(-1.25),COL1A1(-1.32),COL4A2(-1.22),CTSD(-1.2),CYCS(+1.23),FASN(-1.28),PDCD10(+1.32),RACGAP1(+1.34),RBM3(+1.22),RPL24(+1.25),RPL35A(+1.29),TJP1(+1.21),UBE2V2(+1.28)
enzyme	MGAT3	0.000398			-1.974	4	0	4	CDH1(-1.17),DAG1(-1.28),NOTCH1(-1.2),NOTCH3(-1.26)
mature microRNA	miR-16-5p (and other miRNAs w/seed AGCAGCA)	0.0004		Inhibited	-2.748	15	13	2	ATG9A(-1.25),CDK7(+1.36),CFL2(+1.63),CHEK1(+1.23),ECHDC1(+1.29),EIF4G2(+1.18),GRN(-1.23),H3F3A/H3F3B(+1.43),HSDL2(+1.6),KIF23(+1.28),KPNA3(+1.25),MSH2(+1.28),NAA15(+1.26),PDCD6IP(+1.25),UGP2(+1.27)
other	MIR17HG	0.000412			1.508	11	2	9	BBX(+1.28),CELSR1(-1.21),ECE1(-1.24),HSPG2(-1.29),ITCH(+1.25),LAMA5(-1.3),LRP1(-1.23),MEGF8(-1.21),PKD1(-1.34),PTK7(-1.18),PTPRU(-1.28)
transcription regulator	HIF1A	0.000482			-0.983	24	9	15	AFP(+2.24),ATG9A(-1.25),AURKA(+1.26),CDH1(-1.17),CTSD(-1.2),CYP2S1(-1.34),D2HGDH(-1.45),DDIT4(-1.6),ERBB2(-1.2),FSCN1(-1.17),HIST1H1C(+1.36),HIST1H2AC(-1.21),HSPA4(+1.25),NAE1(+1.29),NBN(+1.33),NOTCH1(-1.2),NPM1(+1.33),PFKFB4(-1.67),PMAIP1(+1.31),POLRMT(-1.21),SLC29A1(-1.24),SLC2A3(-1.18),STC2(-1.27),TFAM(+1.33)
transcription regulator	NUPR1	0.000496		Inhibited	-3.53	27	21	6	AGRN(-1.27),ANP32E(+1.25),API5(+1.28),ARHGAP11A(+1.29),ASPM(+1.26),ATAD5(+1.31),AURKA(+1.26),BUB1(+1.26),CKAP2L(+1.4),DHCR24(-1.36),FZD8(-1.62),HIST1H1B(+1.37),HLTF(+1.26),ITPR3(-1.2),KIF11(+1.36),KIF18A(+1.4),KIF23(+1.28),MSH6(+1.24),NRBF2(+1.45),PFKFB4(-1.67),POLE2(+1.53),SERF1A/SERF1B(+1.94),SKA2(+1.32),SLC6A6(-1.2),SPATS2L(+1.22),SPTSSA(+1.5),TMPO(+1.23)
enzyme	NSUN6	0.000527			0.816	6	4	2	FLNA(-1.2),FSCN1(-1.17),GLS(+1.22),HMMR(+1.51),STMN1(+1.24),TOP2A(+1.53)
other	INSIG2	0.000531			1.091	4	1	3	FASN(-1.28),FDFT1(+1.25),LDLR(-1.19),SREBF2(-1.21)
chemical drug	isoquercitrin	0.000531			-1.067	4	1	3	FASN(-1.28),FDFT1(+1.25),LDLR(-1.19),SREBF2(-1.21)
enzyme	POLG	0.000536				5	5	0	EEF1B2(+1.26),RPL23(+1.34),RPL5(+1.31),RPS19(+1.3),RPS27A(+1.31)
phosphatase	SGPP2	0.000536			-1.342	5	4	1	CDH1(-1.17),DNAJA1(+1.37),HSP90AA1(+1.43),HSPA4(+1.25),HSPA9(+1.34)
chemical drug	methylprednisolone	0.000549			0.252	28	18	10	ATP5F1C(+1.31),C1QBP(+1.25),CCT6A(+1.21),CDH1(-1.17),CDH3(-1.19),CNN3(+1.21),CYCS(+1.23),DDIT4(-1.6),DYNLL1(+1.23),ECE1(-1.24),FDFT1(+1.25),GNL3(+1.39),IDH1(+1.29),LAMB2(-1.23),LDLR(-1.19),MYO1B(+1.35),NAA15(+1.26),NPM1(+1.33),PJA2(+1.28),PLS3(+1.35),PPP2CA(+1.22),SCAMP1(+1.37),SLC12A7(-1.24),SLC19A1(-1.23),SLC29A1(-1.24),SLC2A3(-1.18),TMSB10/TMSB4X(+1.23),TOP2A(+1.53)
chemical - endogenous mammalian	dihydrotestosterone	0.000584			-0.446	29	14	15	ATP13A2(-1.2),CASP3(+1.31),CCNB1(+1.29),CCT3(+1.26),CDH1(-1.17),COL6A1(-1.2),CPT1A(+1.55),DEPDC1(+1.29),DHCR24(-1.36),DYNLL1(+1.23),ERBB2(-1.2),FASN(-1.28),GLRX3(+1.34),GRN(-1.23),HSP90AA1(+1.43),INSR(-1.22),IRS4(+2.45),LAMA5(-1.3),LDLR(-1.19),NOTCH1(-1.2),PFN1(+1.17),PMAIP1(+1.31),RAD21(+1.28),RPL5(+1.31),RPS20(+1.31),SLC1A5(-1.2),SLC2A3(-1.18),SLC7A8(-1.18),SREBF2(-1.21)
transcription regulator	MAX	0.000592				9	7	2	CCNB1(+1.29),CSDE1(+1.26),CYCS(+1.23),FADS2(-1.3),HDAC2(+1.21),NPM1(+1.33),PTMA(+1.24),SLC2A3(-1.18),YY1(+1.26)
kinase	CKS1B	0.000601	1.334			3	3	0	CCNB1(+1.29),CDK1(+1.33),CKS1B(+1.33)
biologic drug	GLP-1 (7-36) amide	0.000601				3	1	2	CASP3(+1.31),FASN(-1.28),ITPR3(-1.2)
chemical - endogenous non-mammalian	S-allyl-L-cysteine	0.000601				3	1	2	CASP3(+1.31),CDH1(-1.17),FASN(-1.28)
transcription regulator	TP73	0.000602		Inhibited	-2.145	23	15	8	AFP(+2.24),AURKA(+1.26),CASP3(+1.31),CCNB1(+1.29),CDH1(-1.17),CDK1(+1.33),CNN3(+1.21),COL18A1(-1.25),COL1A1(-1.32),CTSD(-1.2),CUL2(+1.31),DDIT4(-1.6),FASN(-1.28),GRN(-1.23),KIF23(+1.28),NAP1L3(+1.23),NOTCH1(-1.2),PMAIP1(+1.31),RB1CC1(+1.31),RRM2B(+1.5),STMN1(+1.24),TPX2(+1.39),YWHAB(+1.21)
chemical drug	rifampin	0.000602				12	10	2	COL6A1(-1.2),CTNNAL1(+1.3),ECT2(+1.36),HMGN2(+1.26),HMMR(+1.51),KIF14(+1.38),NUF2(+1.42),PLEC(-1.26),PNRC2(+1.3),RACGAP1(+1.34),SEPT7(+1.38),XRCC5(+1.2)
transcription regulator	RB1	0.000627			-0.706	24	19	5	BTG3(+1.49),CASP3(+1.31),CCNB1(+1.29),CDH1(-1.17),CDK1(+1.33),CELSR1(-1.21),CELSR3(-1.26),DDX11(-1.18),DEK(+1.3),FBXO5(+1.49),GMNN(+1.34),HAUS1(+1.4),HIST1H1B(+1.37),HMGB2(+1.24),HSBP1(+1.26),MDH1(+1.4),NDUFA5(+1.3),OPA1(+1.25),RECQL4(-1.27),RRM1(+1.24),RSL1D1(+1.35),SMARCA5(+1.22),TMPO(+1.23),YWHAE(+1.29)
mature microRNA	miR-1-3p (and other miRNAs w/seed GGAAUGU)	0.000638			-1.112	14	9	5	AGRN(-1.27),CAND1(+1.18),CNN3(+1.21),FERMT2(+1.23),H3F3A/H3F3B(+1.43),LIN7C(+1.25),LRP1(-1.23),MOV10(-1.23),NOTCH3(-1.26),POLR2K(+1.48),PTMA(+1.24),PTPRF(-1.24),TMSB10/TMSB4X(+1.23),TPM1(+1.19)
transcription regulator	TP63	0.00069			-0.55	24	15	9	ATG9A(-1.25),CASP3(+1.31),CCNB1(+1.29),CDH1(-1.17),CDH3(-1.19),CDK1(+1.33),CTSD(-1.2),DDIT4(-1.6),FASN(-1.28),HSPA4(+1.25),INSR(-1.22),KIF23(+1.28),NOTCH1(-1.2),NOTCH3(-1.26),PIK3CA(+1.31),PMAIP1(+1.31),PNPT1(+1.29),PPP2CA(+1.22),PTPN13(+1.23),RACGAP1(+1.34),RAP2A(+1.3),STMN1(+1.24),TOP2A(+1.53),TPM1(+1.19)
mature microRNA	miR-675-3p (miRNAs w/seed UGUAUGC)	0.000703				2	1	1	CDH1(-1.17),TJP1(+1.21)
transporter	LDLR	0.000723	-1.192			15	9	6	AURKA(+1.26),CCNB1(+1.29),CDK1(+1.33),CENPF(+1.24),CKS1B(+1.33),FADS2(-1.3),FASN(-1.28),HSPG2(-1.29),KIF23(+1.28),LDLR(-1.19),LRP1(-1.23),PLTP(-1.21),PSMB7(+1.25),TOP2A(+1.53),UBE2D3(+1.29)
mature microRNA	miR-199a-5p (and other miRNAs w/seed CCAGUGU)	0.000759			1.151	8	2	6	BCAM(-1.27),CDH1(-1.17),CELSR1(-1.21),COL1A1(-1.32),DDR1(-1.2),LIN7C(+1.25),NECTIN1(-1.22),SET(+1.23)
transmembrane receptor	PLA2R1	0.000767			0.555	5	3	2	CTSA(-1.31),CTSD(-1.2),NDUFA5(+1.3),PEBP1(+1.24),TFAM(+1.33)
chemical drug	chloropromazine	0.000793				6	1	5	FADS2(-1.3),FDFT1(+1.25),LDLR(-1.19),LSS(-1.19),SLC2A3(-1.18),SREBF2(-1.21)
enzyme	FBXW7	0.000833			-0.13	7	3	4	COL1A1(-1.32),DDX11(-1.18),DNAJA1(+1.37),FDFT1(+1.25),HMGB1(+1.34),LDLR(-1.19),NOTCH1(-1.2)
chemical drug	vorinostat	0.000835			-0.003	17	9	8	ATP2A3(-1.24),AURKA(+1.26),BNIP2(+1.31),BRCA2(+1.32),CASP3(+1.31),CCNB1(+1.29),CDH1(-1.17),CDK1(+1.33),CTSD(-1.2),ERBB2(-1.2),GRN(-1.23),HDAC2(+1.21),HDAC7(-1.26),LDLR(-1.19),LSS(-1.19),PMAIP1(+1.31),TOP2A(+1.53)
chemical drug	fenofibrate	0.000835			0.119	17	8	9	ACAA2(+1.39),CHEK1(+1.23),COL1A1(-1.32),CPT1A(+1.55),EIF3E(+1.27),FADS2(-1.3),FASN(-1.28),FGA(+2.69),FGB(+1.9),LDLR(-1.19),LPCAT3(-1.29),NBN(+1.33),PLTP(-1.21),PSMA4(+1.42),PTPRF(-1.24),PTPRS(-1.2),SREBF2(-1.21)
transcription regulator	YAP1	0.000856			1.309	12	8	4	CASP3(+1.31),CCNB1(+1.29),CDH1(-1.17),CDK1(+1.33),CPT1A(+1.55),FASN(-1.28),FLNA(-1.2),KIF23(+1.28),PMAIP1(+1.31),RRM1(+1.24),SLC2A3(-1.18),TOP2A(+1.53)
group	Mir200	0.000887			0	4	2	2	CFL2(+1.63),LRP1(-1.23),SEC23A(+1.26),SERPINH1(-1.17)
chemical drug	gentamicin	0.000899		Activated	3	16	14	2	BTG3(+1.49),CAND1(+1.18),CBS/CBSL(-1.14),CTSD(-1.2),CUL2(+1.31),DNAJA2(+1.36),GNL3(+1.39),H3F3A/H3F3B(+1.43),HSP90AA1(+1.43),IDH1(+1.29),MAPK6(+1.23),NAA15(+1.26),NPM1(+1.33),SSB(+1.31),TARS(+1.32),UBQLN1(+1.23)
transporter	S100A6	0.000907		Activated	2	5	4	1	AURKA(+1.26),CDH1(-1.17),CDK1(+1.33),DEPDC1(+1.29),TMPO(+1.23)
cytokine	CXCL12	0.000907			1.889	14	8	6	AFP(+2.24),ANKRD12(+1.32),CDH1(-1.17),COL1A1(-1.32),ERBB2(-1.2),FLNA(-1.2),JMJD1C(+1.2),MSH6(+1.24),PCDH1(-1.25),PKD1(-1.34),SEPT7(+1.38),STRAP(+1.27),XRCC5(+1.2),YY1(+1.26)
chemical - protease inhibitor	lactacystin	0.000907			1.707	14	9	5	ATP2A3(-1.24),CTSD(-1.2),EBNA1BP2(+1.33),ERBB2(-1.2),HMGB2(+1.24),ITCH(+1.25),LDLR(-1.19),MAPK6(+1.23),PEBP1(+1.24),PFN1(+1.17),PMAIP1(+1.31),SREBF2(-1.21),STMN1(+1.24),SUB1(+1.29)
transporter	TRPC4AP	0.000943				3	3	0	HSPD1(+1.25),NPM1(+1.33),SLC25A21(+1.81)
other	NELFCD	0.000943				3	2	1	BSG(-1.22),DLGAP5(+1.39),TOP2A(+1.53)
other	LLGL2	0.00106			1.342	5	4	1	FSCN1(-1.17),GLS(+1.22),HMMR(+1.51),STMN1(+1.24),TOP2A(+1.53)
kinase	PRKCI	0.00106	1.202		0.391	5	4	1	ECT2(+1.36),FASN(-1.28),GMFB(+1.25),PRKCI(+1.2),SF3B1(+1.3)
transcription regulator	CDKN2A	0.00109		Inhibited	-2.906	18	16	2	BTG3(+1.49),CASP3(+1.31),CCNB1(+1.29),CDK1(+1.33),DDR1(-1.2),DEK(+1.3),FBXO5(+1.49),GNL3(+1.39),HAUS1(+1.4),HMGB2(+1.24),NPM1(+1.33),PMAIP1(+1.31),RECQL4(-1.27),RFC1(+1.26),RRM1(+1.24),RRM2B(+1.5),TMPO(+1.23),TPM1(+1.19)
kinase	CDK19	0.0011			1.134	9	1	8	CD81(-1.21),CTSD(-1.2),DDIT4(-1.6),FADS2(-1.3),FDFT1(+1.25),LSS(-1.19),NOTCH1(-1.2),RHBDF2(-1.29),SEC61A1(-1.18)
chemical drug	PC-SPES	0.0011				9	5	4	CKS1B(+1.33),COL1A1(-1.32),COL4A2(-1.22),DAG1(-1.28),FDFT1(+1.25),HSP90AA1(+1.43),QSOX1(-1.24),TMSB10/TMSB4X(+1.23),TPM1(+1.19)
enzyme	FDFT1	0.00112	1.249		1	4	0	4	FASN(-1.28),LRP1(-1.23),PCSK9(-1.4),SREBF2(-1.21)
group	Vegf	0.00115			0.959	26	19	7	AURKA(+1.26),BUB1(+1.26),CALM1 (includes others)(+1.3),CASP3(+1.31),CDH1(-1.17),CDK1(+1.33),CELSR1(-1.21),CENPF(+1.24),CKS1B(+1.33),CUL2(+1.31),DDX11(-1.18),FLNA(-1.2),GMNN(+1.34),HMMR(+1.51),ITPR3(-1.2),KIF11(+1.36),KIF15(+1.33),KIF20B(+1.44),LDLR(-1.19),NOTCH1(-1.2),PMAIP1(+1.31),SMAD5(+1.26),SMC2(+1.28),TJP1(+1.21),TPX2(+1.39),TTK(+1.36)
chemical toxicant	2-amino-1-methyl-6-phenylimidazo-4-5-b-pyridine	0.00115		Activated	2.449	6	6	0	CCT4(+1.35),CCT8(+1.27),HSP90AA1(+1.43),HSPD1(+1.25),PSMA2(+1.29),PSMA6(+1.26)
chemical drug	etoposide	0.00121			-1.248	14	8	6	CASP3(+1.31),CCNB1(+1.29),CDK1(+1.33),CTSD(-1.2),CYCS(+1.23),DDIT4(-1.6),EEF1B2(+1.26),FASN(-1.28),NOTCH3(-1.26),PEBP1(+1.24),PIDD1(-1.35),SLC2A3(-1.18),TOP2A(+1.53),TOP2B(+1.23)
group	Ubiquitin	0.00124			-1.982	5	5	0	HSP90AA1(+1.43),HSPA4(+1.25),HSPA9(+1.34),HSPD1(+1.25),ITCH(+1.25)
group	Mek	0.00125		Activated	3.018	15	11	4	CDH1(-1.17),CEBPZ(+1.25),DDR1(-1.2),DSCC1(+1.34),ERBB2(-1.2),FASN(-1.28),GNL3(+1.39),MOB4(+1.29),OSBPL8(+1.21),PMAIP1(+1.31),PPAT(+1.25),PUS7(+1.38),RPL23(+1.34),SACS(+1.21),TOP2A(+1.53)
chemical - endogenous mammalian	tretinoin	0.0013		Inhibited	-2.441	63	46	17	AFP(+2.24),ANXA5(+1.27),ATP2A3(-1.24),AURKA(+1.26),CALM1 (includes others)(+1.3),CASP3(+1.31),CBR1(+1.29),CBS/CBSL(-1.14),CCNB1(+1.29),CDH1(-1.17),CEBPZ(+1.25),CLTC(+1.2),COL1A1(-1.32),COL4A2(-1.22),CPT1A(+1.55),CTSD(-1.2),CYP2S1(-1.34),DLGAP5(+1.39),DYNLL1(+1.23),ECE1(-1.24),FASN(-1.28),FGFR4(-1.22),FZD8(-1.62),GMNN(+1.34),HSPD1(+1.25),KIF11(+1.36),KIF23(+1.28),MAPK6(+1.23),MAPK8IP3(-1.22),NAE1(…
chemical - endogenous mammalian	thyroid hormone	0.00138			0.059	13	9	4	AFP(+2.24),CPT1A(+1.55),DAG1(-1.28),FASN(-1.28),FDFT1(+1.25),NDUFB5(+1.35),NRAS(+1.23),PPP2CA(+1.22),RAD21(+1.28),SEMA6B(-1.25),SREBF2(-1.21),UGP2(+1.27),YWHAE(+1.29)
other	HNF1A-AS1	0.00139			1.982	4	2	2	CDH1(-1.17),HIST1H2AC(-1.21),HMGB2(+1.24),NCAPG(+1.26)
phosphatase	PTP4A3	0.00139			1.964	4	3	1	CDH1(-1.17),HDAC2(+1.21),HSP90AA1(+1.43),STMN1(+1.24)
chemical - endogenous mammalian	acetyl-L-carnitine	0.00139			1.091	4	4	0	CPT1A(+1.55),GLO1(+1.23),RRM2B(+1.5),TFAM(+1.33)
chemical drug	bendamustine	0.00139				3	3	0	AURKA(+1.26),CCNB1(+1.29),PMAIP1(+1.31)
other	AGRP	0.00139				3	3	0	PSMA1(+1.37),PSMA2(+1.29),PSMA4(+1.42)
other	NELFA	0.00139				3	2	1	BSG(-1.22),DLGAP5(+1.39),TOP2A(+1.53)
other	NELFE	0.00139				3	2	1	BSG(-1.22),DLGAP5(+1.39),TOP2A(+1.53)
chemical drug	calcitriol	0.00143			-1.945	28	22	6	BNIP2(+1.31),CCNB1(+1.29),CDH1(-1.17),CDK1(+1.33),CELSR3(-1.26),CENPH(+1.28),CENPQ(+1.64),COL4A2(-1.22),CPT1A(+1.55),DNM1L(+1.3),ECT2(+1.36),ERBB2(-1.2),FASN(-1.28),HSPA9(+1.34),HSPD1(+1.25),IDH1(+1.29),KIF23(+1.28),KPNA2(+1.28),LRPPRC(+1.28),OPA1(+1.25),PDPR(-1.17),PNPT1(+1.29),POLE2(+1.53),RACGAP1(+1.34),SMC2(+1.28),STMN1(+1.24),TJP1(+1.21),TPX2(+1.39)
kinase	ROR1	0.00144			1.069	5	4	1	CDH1(-1.17),GLS(+1.22),STMN1(+1.24),TJP1(+1.21),TOP2A(+1.53)
chemical drug	decitabine	0.00159			-0.657	36	22	14	AFP(+2.24),AGRN(-1.27),BRCA2(+1.32),BTG3(+1.49),CDH1(-1.17),CDH3(-1.19),CDK1(+1.33),COL1A1(-1.32),DDX6(+1.2),DEK(+1.3),EEF1B2(+1.26),ERBB2(-1.2),HMGB1(+1.34),HMMR(+1.51),HSPA9(+1.34),LDLR(-1.19),MICALL2(-1.42),MSH2(+1.28),MSH6(+1.24),MYO1B(+1.35),NOTCH1(-1.2),PABPC1(+1.21),PLXNA3(-1.39),PXDN(-1.19),RAD21(+1.28),RRM2B(+1.5),RSF1(+1.2),SERPINH1(-1.17),SLC19A1(-1.23),SLC2A3(-1.18),STC2(-1.27),STK3(+…
chemical drug	BMS-690514	0.00166		Inhibited	-2.236	5	5	0	CCNB1(+1.29),CDK1(+1.33),CYCS(+1.23),HSP90AA1(+1.43),HSPA4(+1.25)
chemical drug	imipramine blue	0.00166		Inhibited	-2.2	5	5	0	AURKA(+1.26),CCNB1(+1.29),CENPE(+1.36),CENPF(+1.24),STMN1(+1.24)
other	INSIG1	0.00169		Activated	2.189	9	1	8	DHCR24(-1.36),FADS2(-1.3),FASN(-1.28),FDFT1(+1.25),LDLR(-1.19),LPCAT3(-1.29),LSS(-1.19),SCAP(-1.21),SREBF2(-1.21)
G-protein coupled receptor	MC4R	0.0017				4	3	1	FASN(-1.28),PSMA1(+1.37),PSMA2(+1.29),PSMA4(+1.42)
microRNA	mir-8	0.00172		Inhibited	-2.133	11	8	3	AFP(+2.24),CDH1(-1.17),COMMD3-BMI1(+2.38),HMGB1(+1.34),LRP1(-1.23),PKD1(-1.34),PMAIP1(+1.31),PTPN13(+1.23),SEC23A(+1.26),SMAD5(+1.26),YWHAB(+1.21)
chemical reagent	SP2509	0.00175		Inhibited	-3.014	18	12	6	AFP(+2.24),CDH1(-1.17),CENPF(+1.24),DDX6(+1.2),DEK(+1.3),ERBB2(-1.2),HMGB1(+1.34),HSPA9(+1.34),MICALL2(-1.42),MYO1B(+1.35),NOTCH1(-1.2),PLXNA3(-1.39),RAD21(+1.28),RSF1(+1.2),STC2(-1.27),TPX2(+1.39),YWHAE(+1.29),ZNF146(+1.21)
chemical drug	bortezomib	0.0019		Activated	2.537	15	13	2	BRCA2(+1.32),CCNB1(+1.29),DNAJA1(+1.37),ERBB2(-1.2),HDAC2(+1.21),HSP90AA1(+1.43),MAPK6(+1.23),NOTCH1(-1.2),PMAIP1(+1.31),PSMA1(+1.37),PSMA2(+1.29),PSMA6(+1.26),PSMB7(+1.25),PSMC1(+1.35),PSMD14(+1.48)
chemical reagent	alpha-santalol	0.00194				3	3	0	CCNB1(+1.29),CDK1(+1.33),CHEK1(+1.23)
chemical drug	clomipramine	0.00194				3	1	2	HDAC2(+1.21),LSS(-1.19),SLC2A3(-1.18)
chemical drug	cisplatin	0.00201			1.57	35	23	12	ANXA5(+1.27),CASP3(+1.31),CCNB1(+1.29),CDH1(-1.17),CDK1(+1.33),CHEK1(+1.23),COL1A1(-1.32),CPT1A(+1.55),DDIT4(-1.6),DEPDC1B(+1.28),ECE1(-1.24),ERCC4(+1.49),FASN(-1.28),FGA(+2.69),FGB(+1.9),GMFB(+1.25),HMGB1(+1.34),ITCH(+1.25),MICALL2(-1.42),MSH2(+1.28),NOTCH1(-1.2),NOTCH3(-1.26),PEBP1(+1.24),PIDD1(-1.35),PIK3CA(+1.31),PLXNB2(-1.21),PMAIP1(+1.31),PSMA1(+1.37),RBM3(+1.22),RRM2B(+1.5),SLC2A3(-1.18),S…
group	Insulin	0.00206			-1.494	24	12	12	CCT4(+1.35),CCT6A(+1.21),CCT8(+1.27),COL1A1(-1.32),COL6A1(-1.2),CYCS(+1.23),DDIT4(-1.6),DNAJA2(+1.36),FADS2(-1.3),FASN(-1.28),FGB(+1.9),FGFR4(-1.22),HSP90AA1(+1.43),HSPA4(+1.25),HSPA9(+1.34),IDH1(+1.29),INSR(-1.22),NFE2L1(-1.18),PCSK9(-1.4),PLIN3(+1.34),SLC29A1(-1.24),SLC2A3(-1.18),SREBF2(-1.21),TJP1(+1.21)
enzyme	GSTA4	0.00207				2	2	0	CCNB1(+1.29),CDK1(+1.33)
other	NPHS2	0.00207				2	2	0	CD2AP(+1.36),TJP1(+1.21)
transcription regulator	SPDEF	0.00214		Activated	2.449	7	0	7	COL1A1(-1.32),COL4A2(-1.22),COL6A1(-1.2),COL6A2(-1.25),FZD8(-1.62),LAMB2(-1.23),PTPRF(-1.24)
chemical - endogenous mammalian	chenodeoxycholic acid	0.00218			0.954	8	3	5	COL1A1(-1.32),CPT1A(+1.55),ERBB2(-1.2),FASN(-1.28),FGA(+2.69),FGB(+1.9),LDLR(-1.19),PLTP(-1.21)
growth factor	AREG	0.00234		Activated	2.121	8	5	3	ARHGAP11A(+1.29),BSG(-1.22),CCNB1(+1.29),CENPF(+1.24),EMC10(-1.23),HIST1H2AC(-1.21),KIF14(+1.38),TOP2A(+1.53)
chemical reagent	U46619	0.00262				3	2	1	CCNB1(+1.29),CDK1(+1.33),INSR(-1.22)
chemical drug	hesperetin	0.00262				3	0	3	DHCR24(-1.36),LDLR(-1.19),NOTCH1(-1.2)
chemical - other	lysophosphatidylcholine	0.00274			-1.134	7	1	6	FADS2(-1.3),FASN(-1.28),FDFT1(+1.25),LDLR(-1.19),LRP1(-1.23),LSS(-1.19),SREBF2(-1.21)
transcription regulator	SP1	0.0028			-1.567	27	11	16	ATP2A3(-1.24),C1QBP(+1.25),CASP3(+1.31),CBS/CBSL(-1.14),CDH1(-1.17),CDK1(+1.33),CIRBP(-1.18),COL1A1(-1.32),CTSD(-1.2),DHCR24(-1.36),FASN(-1.28),FGFR4(-1.22),FLNA(-1.2),HDAC2(+1.21),INSR(-1.22),LDLR(-1.19),MSH6(+1.24),PDHX(+1.49),PMAIP1(+1.31),PSIP1(+1.24),PTTG1(+1.37),RECQL4(-1.27),SLC19A1(-1.23),SLC2A3(-1.18),SREBF2(-1.21),TFAM(+1.33),YY1(+1.26)
phosphatase	PTEN	0.0029			0.05	30	14	16	ACAA2(+1.39),ALG3(-1.29),AURKA(+1.26),CCNB1(+1.29),CDH1(-1.17),CELSR1(-1.21),CELSR3(-1.26),CHEK1(+1.23),CKS1B(+1.33),CNN3(+1.21),ERBB2(-1.2),ERCC4(+1.49),FASN(-1.28),FDFT1(+1.25),FGFR4(-1.22),GYS1(-1.25),ITPR3(-1.2),LSS(-1.19),MDH1(+1.4),NBN(+1.33),PLEC(-1.26),PLOD1(-1.25),PLXNB2(-1.21),PTPRF(-1.24),RRM1(+1.24),SEC23A(+1.26),SLC7A8(-1.18),SUCLA2(+1.33),SURF4(-1.18),XRCC5(+1.2)
enzyme	CYP7A1	0.00291			-1	4	1	3	FASN(-1.28),FDFT1(+1.25),LDLR(-1.19),SREBF2(-1.21)
ligand-dependent nuclear receptor	PPARA	0.00296			-0.504	23	17	6	ACAA2(+1.39),AURKA(+1.26),CCNB1(+1.29),CDK1(+1.33),CPT1A(+1.55),CYCS(+1.23),DYNLL1(+1.23),FADS2(-1.3),FASN(-1.28),FDFT1(+1.25),FGA(+2.69),FGB(+1.9),GLS(+1.22),HIST1H1C(+1.36),LPCAT3(-1.29),LSS(-1.19),PLTP(-1.21),SCAMP1(+1.37),SMC2(+1.28),SMC4(+1.33),SREBF2(-1.21),TJP1(+1.21),TOP2A(+1.53)
chemical drug	AGN194204	0.00299			0.447	14	11	3	ACAA2(+1.39),AURKA(+1.26),CCNB1(+1.29),CDK1(+1.33),CLIC4(+1.18),COL6A2(-1.25),CPT1A(+1.55),FDFT1(+1.25),HIST1H1C(+1.36),LSS(-1.19),SEMA4B(-1.26),SMC2(+1.28),SMC4(+1.33),TOP2A(+1.53)
chemical reagent	methylselenic acid	0.00315				15	13	2	ACTN4(-1.15),AURKA(+1.26),BRCA2(+1.32),CCNB1(+1.29),CDK1(+1.33),CENPF(+1.24),DHCR24(-1.36),DYNLL1(+1.23),G3BP2(+1.3),HMMR(+1.51),KIF11(+1.36),KIF20B(+1.44),POLE2(+1.53),RRM1(+1.24),TOP2A(+1.53)
kinase	PIM1	0.00328			-0.243	6	4	2	CCNB1(+1.29),DNM1L(+1.3),ERBB2(-1.2),GNL3(+1.39),INSR(-1.22),VCP(+1.31)
transmembrane receptor	CD28	0.00329		Activated	3.154	19	15	4	ACTR3(+1.26),ATP5F1C(+1.31),BZW1(+1.2),CASP3(+1.31),CDK7(+1.36),CENPF(+1.24),CYCS(+1.23),GNL2(+1.34),GYS1(-1.25),HDAC2(+1.21),HIST1H2AC(-1.21),HMGN2(+1.26),ITCH(+1.25),NPIPA8 (includes others)(-1.56),PSMA6(+1.26),PTMA(+1.24),SLC7A5(-1.24),SSB(+1.31),VBP1(+1.47)
enzyme	OGT	0.00331			0.309	8	5	3	CDH1(-1.17),FASN(-1.28),INSR(-1.22),NDUFA5(+1.3),PDHX(+1.49),PSMB7(+1.25),PSMC1(+1.35),PSMD14(+1.48)
biologic drug	desmopressin	0.00331				8	5	3	CTSD(-1.2),FLNA(-1.2),H3F3A/H3F3B(+1.43),KIF26A(-1.19),PLS3(+1.35),RPL23(+1.34),RPS3(+1.37),YWHAB(+1.21)
transcription regulator	DRAP1	0.00342				4	3	1	DLGAP5(+1.39),HIST1H1B(+1.37),HIST1H2AD(-1.35),RPL7A(+1.33)
other	DBI	0.00342				3	0	3	FASN(-1.28),LSS(-1.19),SREBF2(-1.21)
cytokine	OSM	0.00366			1.592	26	15	11	AFP(+2.24),CBX3(+1.47),CDH1(-1.17),CDH3(-1.19),CLPX(+1.26),COL1A1(-1.32),COL6A1(-1.2),DHCR24(-1.36),DNM1L(+1.3),FASN(-1.28),FGA(+2.69),FGB(+1.9),JMJD1C(+1.2),KIF5B(+1.29),KRR1(+1.34),LDLR(-1.19),NOTCH3(-1.26),NRAS(+1.23),QSOX1(-1.24),RAP2A(+1.3),SLC7A8(-1.18),SMAD5(+1.26),TECR(-1.25),TOP2A(+1.53),TPM1(+1.19),TPX2(+1.39)
transcription regulator	CCND1	0.00376			-0.724	18	10	8	ASPM(+1.26),AURKA(+1.26),CDH1(-1.17),CENPF(+1.24),CENPH(+1.28),COL1A1(-1.32),COL27A1(-1.27),DEPDC1(+1.29),DHCR24(-1.36),EEF1B2(+1.26),ERBB2(-1.2),FLNA(-1.2),KIF11(+1.36),KIF20B(+1.44),LAMB2(-1.23),NOTCH1(-1.2),RACGAP1(+1.34),TPX2(+1.39)
growth factor	ANGPT2	0.00384			1.851	13	11	2	CASP3(+1.31),COL18A1(-1.25),COL1A1(-1.32),CWC22(+1.33),EEF1B2(+1.26),HDAC2(+1.21),HSP90AA1(+1.43),HSPA4(+1.25),HSPD1(+1.25),KPNA2(+1.28),RAD21(+1.28),RFC1(+1.26),TOR1AIP2(+1.22)
transcription regulator	ATF4	0.00389			-0.848	11	5	6	CPT1A(+1.55),DDIT4(-1.6),EIF2S2(+1.4),FASN(-1.28),GYS1(-1.25),IARS(+1.18),NARS(+1.25),PMAIP1(+1.31),SLC1A5(-1.2),SLC7A5(-1.24),STC2(-1.27)
translation regulator	LARP1	0.00407				2	2	0	PABPC1(+1.21),RPS20(+1.31)
peptidase	ZFYVE9	0.00407				2	1	1	CDH1(-1.17),TJP1(+1.21)
other	NUP133	0.00407				2	2	0	NUP107(+1.27),TPR(+1.23)
other	G0S2	0.00407				2	1	1	HSPD1(+1.25),SLC19A1(-1.23)
mature microRNA	miR-331-3p (miRNAs w/seed CCCCUGG)	0.00407				2	1	1	ERBB2(-1.2),KIF23(+1.28)
other	LSM1	0.00407				2	2	0	CDK1(+1.33),NPM1(+1.33)
growth factor	ANGPTL3	0.00407				2	0	2	AGRN(-1.27),HSPG2(-1.29)
enzyme	RNF139	0.00407				2	1	1	FASN(-1.28),FDFT1(+1.25)
biologic drug	TRC105	0.00407				2	1	1	NFE2L1(-1.18),TFAM(+1.33)
other	SERPINH1	0.00407	-1.17			2	0	2	COL1A1(-1.32),COL4A2(-1.22)
kinase	CKS2	0.00407				2	2	0	CCNB1(+1.29),CDK1(+1.33)
chemical reagent	SRT2183	0.00407				2	0	2	FASN(-1.28),LDLR(-1.19)
chemical reagent	methylpiperidinyl-3b-hydroxycholenamide	0.00407				2	0	2	DHCR24(-1.36),LDLR(-1.19)
chemical drug	karenitecin	0.00407				2	2	0	CCNB1(+1.29),CDK1(+1.33)
enzyme	FN1	0.00416		Activated	2.182	13	7	6	ACTN4(-1.15),CCT4(+1.35),CDH1(-1.17),CLIC4(+1.18),COL1A1(-1.32),CTSD(-1.2),DHCR24(-1.36),FERMT2(+1.23),FLNA(-1.2),G3BP2(+1.3),LIN7C(+1.25),PSMC1(+1.35),SDCBP(+1.28)
chemical toxicant	trichloroethylene	0.00428			1.633	6	2	4	CASP3(+1.31),COL1A1(-1.32),DHCR24(-1.36),ECE1(-1.24),PLS3(+1.35),PTPRF(-1.24)
chemical toxicant	benzene	0.00428			1.633	6	2	4	CASP3(+1.31),COL1A1(-1.32),DHCR24(-1.36),ECE1(-1.24),PLS3(+1.35),PTPRF(-1.24)
transcription regulator	JARID2	0.00436				3	1	2	CDH1(-1.17),CDK1(+1.33),NOTCH1(-1.2)
enzyme	CYP51A1	0.00436				3	0	3	DHCR24(-1.36),LSS(-1.19),SREBF2(-1.21)
ion channel	PEX5L	0.00436				3	1	2	FDFT1(+1.25),LSS(-1.19),SREBF2(-1.21)
chemical drug	hormone	0.00436				3	2	1	DHCR24(-1.36),PTTG1(+1.37),RAD21(+1.28)
mature microRNA	miR-155-5p (miRNAs w/seed UAAUGCU)	0.00447		Inhibited	-2.728	11	10	1	MATR3(+1.23),MSH2(+1.28),MSH6(+1.24),NARS(+1.25),PLXND1(-1.22),PMAIP1(+1.31),PRKCI(+1.2),RHEB(+1.33),SCAMP1(+1.37),SDCBP(+1.28),TBCA(+1.31)
enzyme	CHI3L1	0.00461				4	0	4	CDH1(-1.17),COL6A1(-1.2),COL6A2(-1.25),SLC39A14(-1.15)
mature microRNA	miR-24-3p (and other miRNAs w/seed GGCUCAG)	0.00461			-1	4	3	1	CDK1(+1.33),NOTCH1(-1.2),PMAIP1(+1.31),SMAD5(+1.26)
kinase	FLT1	0.00465			1.89	7	3	4	ACTN4(-1.15),CLIC4(+1.18),DHCR24(-1.36),FLNA(-1.2),G3BP2(+1.3),LIN7C(+1.25),NOTCH1(-1.2)
chemical drug	estrogen	0.00473			1.175	16	8	8	AURKA(+1.26),CKS1B(+1.33),COL18A1(-1.25),COL1A1(-1.32),COL4A2(-1.22),COL6A2(-1.25),CTSD(-1.2),ERBB2(-1.2),FBLN1(-1.22),LDLR(-1.19),PHF5A(+1.41),PSMA2(+1.29),PTMA(+1.24),PTTG1(+1.37),SMC2(+1.28),TOP2A(+1.53)
cytokine	IL3	0.0048			-1.067	18	13	5	ABCA2(-1.29),CASP3(+1.31),CEBPZ(+1.25),CPT1A(+1.55),FASN(-1.28),FGFR4(-1.22),HSPA9(+1.34),NARS(+1.25),NOTCH1(-1.2),PSMB7(+1.25),RBM3(+1.22),RPL5(+1.31),RPS19(+1.3),RPS20(+1.31),RPS3(+1.37),SLC2A3(-1.18),SMAD5(+1.26),TARS(+1.32)
chemical drug	clofibrate	0.00485		Activated	2.18	8	5	3	BSG(-1.22),CCNB1(+1.29),CDK1(+1.33),CHEK1(+1.23),CPT1A(+1.55),LDLR(-1.19),NBN(+1.33),PCSK9(-1.4)
other	PCGEM1	0.00489			0.6	5	2	3	DHCR24(-1.36),FASN(-1.28),GLS(+1.22),IDH1(+1.29),LSS(-1.19)
transcription regulator	NFYC	0.00489				5	4	1	CCNB1(+1.29),COL1A1(-1.32),CSDE1(+1.26),PGM3(+1.29),PTTG1(+1.37)
chemical drug	trichostatin A	0.00494			-1.435	37	21	16	AFP(+2.24),AGRN(-1.27),BRCA2(+1.32),CASP3(+1.31),CDH1(-1.17),CDK1(+1.33),CHEK1(+1.23),CKS1B(+1.33),DAG1(-1.28),DDX6(+1.2),DEK(+1.3),ERBB2(-1.2),FASN(-1.28),FBLN1(-1.22),FGFR4(-1.22),HDAC2(+1.21),HMGB1(+1.34),HSPA9(+1.34),LDLR(-1.19),MICALL2(-1.42),MYO1B(+1.35),NOTCH1(-1.2),PLXNA3(-1.39),PMAIP1(+1.31),RAD21(+1.28),RECQL4(-1.27),RSF1(+1.2),SCNN1A(-1.27),SLC7A8(-1.18),SREBF2(-1.21),STC2(-1.27),STMN1…
transcription regulator	HTT	0.00519			-1.89	31	20	11	AGRN(-1.27),ATP1A3(-1.29),BTG3(+1.49),CASP3(+1.31),CBR1(+1.29),CLDN6(-1.17),COL18A1(-1.25),COL4A2(-1.22),COL6A1(-1.2),CTSD(-1.2),CYCS(+1.23),DNAJA2(+1.36),FASN(-1.28),FDFT1(+1.25),GLO1(+1.23),HMGB2(+1.24),HSPA9(+1.34),HSPD1(+1.25),LDLR(-1.19),NAA15(+1.26),NDUFA5(+1.3),OSBPL8(+1.21),PFN1(+1.17),PIK3CA(+1.31),PPP3CA(+1.28),SERPINH1(-1.17),SMC2(+1.28),STMN1(+1.24),SYVN1(-1.28),TFAM(+1.33),VSNL1(+1.3…
biologic drug	interferon beta-1a	0.00528				9	8	1	ATP5MC3(+1.24),BNIP2(+1.31),CCT4(+1.35),CCT6A(+1.21),DNAJA1(+1.37),MRPS18B(+1.44),NOTCH1(-1.2),RPL24(+1.25),RPS19(+1.3)
peptidase	DPP4	0.0053				4	2	2	CCNB1(+1.29),CDH1(-1.17),LRP1(-1.23),TOP2A(+1.53)
chemical - protease inhibitor	N-Ac-Leu-Leu-norleucinal	0.00534			-0.2	7	4	3	ABCA7(-1.34),CASP3(+1.31),CCNB1(+1.29),ITPR3(-1.2),PTTG1(+1.37),SREBF2(-1.21),STMN1(+1.24)
transcription regulator	CUX1	0.0055				6	3	3	CDH1(-1.17),ECT2(+1.36),ERBB2(-1.2),FLNA(-1.2),HIST1H1B(+1.37),RACGAP1(+1.34)
ligand-dependent nuclear receptor	NR4A1	0.00574			-0.144	15	6	9	ATP5MC3(+1.24),COL1A1(-1.32),COL6A1(-1.2),COL6A2(-1.25),FASN(-1.28),G6PC3(-1.24),GYS1(-1.25),LDLR(-1.19),MDH1(+1.4),PDPR(-1.17),PEBP1(+1.24),RAP1GAP2(-1.19),SUCLA2(+1.33),TJP1(+1.21),UGP2(+1.27)
group	E2f	0.00586				9	8	1	CCNB1(+1.29),CDK1(+1.33),CSDE1(+1.26),DDX11(-1.18),GMNN(+1.34),SKA2(+1.32),TMEM126B(+1.51),TPX2(+1.39),TTK(+1.36)
transcription regulator	ZEB1	0.00595			1.743	6	2	4	ABCA3(-1.45),CDH1(-1.17),COL1A1(-1.32),COMMD3-BMI1(+2.38),LPCAT1(-1.17),UBQLN1(+1.23)
chemical drug	copper gluconate	0.00606			-1.982	4	4	0	ERCC4(+1.49),MSH2(+1.28),SMC2(+1.28),USP1(+1.4)
chemical drug	disulfiram	0.00606			-1.982	4	4	0	ERCC4(+1.49),MSH2(+1.28),SMC2(+1.28),USP1(+1.4)
kinase	MTOR	0.00624			-0.741	18	13	5	CASP3(+1.31),CDH1(-1.17),CLTC(+1.2),CTCF(+1.29),CYCS(+1.23),DAG1(-1.28),DDIT4(-1.6),EPRS(+1.4),FASN(-1.28),FGB(+1.9),MDH1(+1.4),PDHX(+1.49),PFN1(+1.17),PPP2CA(+1.22),RHEB(+1.33),RNF168(+1.21),RPL23(+1.34),SREBF2(-1.21)
transcription regulator	ATF6	0.00643		Activated	2.219	6	5	1	AURKA(+1.26),BUB1(+1.26),CPT1A(+1.55),HMMR(+1.51),RHEB(+1.33),SYVN1(-1.28)
chemical drug	tazemetostat	0.0065		Inhibited	-2.708	16	10	6	AFP(+2.24),CDH1(-1.17),DDX6(+1.2),DEK(+1.3),ERBB2(-1.2),HMGB1(+1.34),HSPA9(+1.34),MICALL2(-1.42),MYO1B(+1.35),NOTCH1(-1.2),PLXNA3(-1.39),RAD21(+1.28),RSF1(+1.2),STC2(-1.27),YWHAE(+1.29),ZNF146(+1.21)
other	RBM5	0.00659			0.447	5	4	1	ATP5MC3(+1.24),HSP90AA1(+1.43),MYO1B(+1.35),SCAF11(+1.25),SERPINH1(-1.17)
other	RNU7-1	0.00667				2	2	0	H3F3A/H3F3B(+1.43),HIST1H1C(+1.36)
enzyme	FA2H	0.00667				2	0	2	FASN(-1.28),INSR(-1.22)
other	PFDN6	0.00667				2	2	0	PFDN4(+1.52),VBP1(+1.47)
enzyme	ZDHHC2	0.00667				2	1	1	CDH1(-1.17),TJP1(+1.21)
enzyme	HYAL1	0.00667				2	2	0	CCNB1(+1.29),CDK1(+1.33)
enzyme	GLS	0.00667	1.217			2	1	1	COL1A1(-1.32),GLS(+1.22)
other	DCX	0.00667				2	1	1	ACTN4(-1.15),ACTR3(+1.26)
other	CDH4	0.00667				2	0	2	CDH1(-1.17),CDH3(-1.19)
other	PFDN2	0.00667				2	2	0	PFDN4(+1.52),VBP1(+1.47)
transcription regulator	URI1	0.00667				2	2	0	CCNB1(+1.29),CDK1(+1.33)
translation regulator	CPEB1	0.00667				3	2	1	CCNB1(+1.29),CDH1(-1.17),TJP1(+1.21)
chemical drug	dexmedetomidine	0.00667				3	2	1	CASP3(+1.31),DDIT4(-1.6),HMGB1(+1.34)
chemical drug	(-)-norephedrine	0.00667				3	1	2	FDFT1(+1.25),LDLR(-1.19),LSS(-1.19)
chemical toxicant	thioacetamide	0.00673			0.816	14	10	4	BRCA2(+1.32),COL1A1(-1.32),DBN1(-1.17),ERBB2(-1.2),FGA(+2.69),FGB(+1.9),HSPA4(+1.25),MSH2(+1.28),POLE2(+1.53),PTPRS(-1.2),RBM3(+1.22),RRM1(+1.24),TMSB10/TMSB4X(+1.23),VSNL1(+1.34)
other	NF1	0.00689				4	3	1	CBS/CBSL(-1.14),NPM1(+1.33),RPL21(+1.45),RPS19(+1.3)
ligand-dependent nuclear receptor	NR1H3	0.00708			-1.511	13	8	5	ABCA2(-1.29),AURKA(+1.26),CCNB1(+1.29),CDK1(+1.33),CENPF(+1.24),CKS1B(+1.33),FASN(-1.28),FDFT1(+1.25),KIF23(+1.28),LDLR(-1.19),PLTP(-1.21),SREBF2(-1.21),TOP2A(+1.53)
transcription regulator	TAL1	0.00708		Activated	2.333	13	10	3	ASPM(+1.26),BUB1(+1.26),CCNB1(+1.29),DSCC1(+1.34),KIF14(+1.38),KIF15(+1.33),NCAPG(+1.26),NOTCH1(-1.2),PPP3CA(+1.28),PTPRU(-1.28),SLC2A3(-1.18),SULT1A3/SULT1A4(+4.57),TMEFF1(+1.24)
ligand-dependent nuclear receptor	AR	0.00708			0.696	23	14	9	ACTR3(+1.26),ATP1A3(-1.29),BUB1(+1.26),CCT3(+1.26),CDH1(-1.17),CENPE(+1.36),DDIT4(-1.6),DEPDC1(+1.29),DHCR24(-1.36),DNM1L(+1.3),ERBB2(-1.2),KIF15(+1.33),KPNA2(+1.28),LAMA5(-1.3),MYO1B(+1.35),NOTCH1(-1.2),PLS3(+1.35),PMAIP1(+1.31),SCAP(-1.21),SLC2A3(-1.18),TJP1(+1.21),TPX2(+1.39),VSNL1(+1.34)
transcription regulator	SNAI1	0.00748			0.412	10	4	6	ACTR3(+1.26),CDH1(-1.17),CFL2(+1.63),COL1A1(-1.32),FASN(-1.28),FLNA(-1.2),FLNB(-1.16),PEBP1(+1.24),SLC29A1(-1.24),TPM1(+1.19)
other	ELAVL1	0.00764		Activated	2.456	12	9	3	CALM1 (includes others)(+1.3),CDH1(-1.17),CENPE(+1.36),FLNA(-1.2),KIF11(+1.36),KIF18A(+1.4),NCAPG(+1.26),NUF2(+1.42),PTMA(+1.24),TJP1(+1.21),TOP2A(+1.53),TRIOBP(-1.41)
transcription regulator	Esrra	0.0077			1.195	8	5	3	ATP5MC3(+1.24),CPT1A(+1.55),CYCS(+1.23),ERBB2(-1.2),GYS1(-1.25),NDUFA5(+1.3),SCNN1A(-1.27),TFAM(+1.33)
kinase	GCK	0.00778		Inhibited	-2	4	2	2	ATP5F1C(+1.31),CDH1(-1.17),CPT1A(+1.55),FASN(-1.28)
group	Srebp	0.00805				3	1	2	FASN(-1.28),IDH1(+1.29),LDLR(-1.19)
peptidase	OMA1	0.00805				3	2	1	DNM1L(+1.3),FASN(-1.28),OPA1(+1.25)
chemical - kinase inhibitor	MEL T1	0.00805				3	3	0	C1QBP(+1.25),HSPD1(+1.25),PSMA1(+1.37)
chemical toxicant	4-nitroquinoline-1-oxide	0.00805				3	3	0	AURKA(+1.26),CCNB1(+1.29),CDK1(+1.33)
chemical toxicant	2-acetylaminofluorene	0.00805				3	1	2	AFP(+2.24),NOTCH1(-1.2),NOTCH3(-1.26)
chemical toxicant	methylmercury	0.00805			1.664	6	2	4	CASP3(+1.31),COL1A1(-1.32),DHCR24(-1.36),ECE1(-1.24),PLS3(+1.35),PTPRF(-1.24)
chemical reagent	nocodazole	0.0084			0.365	7	6	1	AURKA(+1.26),CCNB1(+1.29),CDK1(+1.33),CDK7(+1.36),FLNA(-1.2),PPP2CA(+1.22),STK3(+1.58)
transcription regulator	FOS	0.00851			0.329	25	18	7	ARPC5(+1.5),ATF7IP(+1.25),CASP3(+1.31),CDH1(-1.17),COL18A1(-1.25),COL1A1(-1.32),COL6A1(-1.2),CYCS(+1.23),EIF4G2(+1.18),ERCC4(+1.49),FASN(-1.28),FGA(+2.69),HMMR(+1.51),KIF5B(+1.29),LPCAT3(-1.29),MAPK6(+1.23),NAE1(+1.29),PFN1(+1.17),PSMA2(+1.29),PTTG1(+1.37),SLC19A1(-1.23),SMAD5(+1.26),STK3(+1.58),STMN1(+1.24),TBCA(+1.31)
other	SPARC	0.00857			-0.291	8	4	4	BRCA2(+1.32),CDH1(-1.17),CDH3(-1.19),COL1A1(-1.32),MSH2(+1.28),NOTCH1(-1.2),POLE2(+1.53),RRM1(+1.24)
chemical drug	panobinostat	0.00866			-0.277	5	4	1	CCNB1(+1.29),CDK1(+1.33),FLNA(-1.2),ITCH(+1.25),PMAIP1(+1.31)
other	MYOC	0.00892				7	1	6	DAG1(-1.28),DDIT4(-1.6),FSCN1(-1.17),NBN(+1.33),PXDN(-1.19),SLC2A3(-1.18),STC2(-1.27)
chemical drug	berberine	0.00904			1.254	8	3	5	BSG(-1.22),CASP3(+1.31),CPT1A(+1.55),ERBB2(-1.2),GLS(+1.22),INSR(-1.22),LDLR(-1.19),PCSK9(-1.4)
chemical - endogenous non-mammalian	tunicamycin	0.0092			-0.266	12	6	6	CDH1(-1.17),COL6A1(-1.2),CPT1A(+1.55),DDIT4(-1.6),HSPA9(+1.34),MORF4L2(+1.24),NARS(+1.25),PMAIP1(+1.31),SEC61A1(-1.18),SURF4(-1.18),SYVN1(-1.28),TJP1(+1.21)
enzyme	OGA	0.0092			0	20	7	13	ACTN4(-1.15),BNIP2(+1.31),CDH1(-1.17),CELSR1(-1.21),CNTNAP3(-1.52),FBLN1(-1.22),FDFT1(+1.25),FERMT2(+1.23),FGFR4(-1.22),FLNA(-1.2),FLNB(-1.16),FSCN1(-1.17),GAA(-1.3),LSS(-1.19),MICALL2(-1.42),NDUFA5(+1.3),PDCD6IP(+1.25),PLIN3(+1.34),RAP2A(+1.3),SREBF2(-1.21)
transmembrane receptor	LRP1	0.00943	-1.225	Inhibited	-2.216	5	0	5	CDH1(-1.17),CTSD(-1.2),INSR(-1.22),LRP1(-1.23),SLC2A3(-1.18)
other	CCAT2	0.00958				3	2	1	CASP3(+1.31),CDH1(-1.17),GLS(+1.22)
enzyme	SDCBP	0.00958	1.28			3	2	1	CDH1(-1.17),PEBP1(+1.24),TJP1(+1.21)
enzyme	HELLS	0.00958				3	3	0	CCNB1(+1.29),HSPD1(+1.25),PDS5A(+1.24)
microRNA	mir-193	0.0098			-0.152	4	2	2	ACTN4(-1.15),CD2AP(+1.36),NOTCH1(-1.2),STMN1(+1.24)
peptidase	CPXM1	0.00983				2	0	2	COL4A2(-1.22),COL6A1(-1.2)
other	WDFY2	0.00983				2	1	1	CYCS(+1.23),FASN(-1.28)
chemical drug	GSK690693	0.00983				2	0	2	ERBB2(-1.2),INSR(-1.22)
transcription regulator	PFDN5	0.00983				2	2	0	PFDN4(+1.52),VBP1(+1.47)
other	Pzp	0.00983				2	0	2	LDLR(-1.19),LRP1(-1.23)
enzyme	HAS1	0.00983				2	2	0	CCNB1(+1.29),CDK1(+1.33)
kinase	TP53RK	0.00983				2	2	0	PSMB7(+1.25),RRM1(+1.24)
other	YWHAB	0.00983	1.207			2	0	2	BCAM(-1.27),SCNN1A(-1.27)
enzyme	MBD4	0.00983				2	2	0	MSH2(+1.28),MSH6(+1.24)
other	Gm35986	0.00983				2	1	1	FDFT1(+1.25),SREBF2(-1.21)
other	MTUS1	0.00983				2	1	1	CDH1(-1.17),UBE2V2(+1.28)
transporter	OBP2B	0.00983				2	1	1	CPT1A(+1.55),FASN(-1.28)
enzyme	NEDD4L	0.00983				2	1	1	PIK3CA(+1.31),SCNN1A(-1.27)
chemical reagent	SQ 29548	0.00983				2	2	0	CCNB1(+1.29),CDK1(+1.33)
other	COLQ	0.00994			0	6	0	6	AGRN(-1.27),COL4A2(-1.22),DAG1(-1.28),GPC4(-1.16),HSPG2(-1.29),LAMB2(-1.23)
enzyme	RHOA	0.01			0.655	7	3	4	CCNB1(+1.29),CDH1(-1.17),COL1A1(-1.32),CTSD(-1.2),ECT2(+1.36),ERBB2(-1.2),HSPD1(+1.25)
enzyme	HSPA5	0.0103			-0.377	5	2	3	CASP3(+1.31),CDH1(-1.17),CPT1A(+1.55),FASN(-1.28),SREBF2(-1.21)
G-protein coupled receptor	ADORA2A	0.0105			0.707	9	5	4	ATP1A3(-1.29),ATP6AP1(-1.29),CD81(-1.21),COL6A1(-1.2),EIF2S2(+1.4),G3BP2(+1.3),KIF5B(+1.29),PPP2CA(+1.22),TJP1(+1.21)
chemical drug	mibolerone	0.0105			0.426	9	5	4	CDK1(+1.33),CLTC(+1.2),COL1A1(-1.32),GMNN(+1.34),LDLR(-1.19),LSS(-1.19),SCAP(-1.21),STMN1(+1.24),TOP2A(+1.53)
kinase	RET	0.0105			0.156	8	7	1	COL1A1(-1.32),DNAJA1(+1.37),HSP90AA1(+1.43),HSPA9(+1.34),HSPD1(+1.25),MARK3(+1.25),PMAIP1(+1.31),PTPN13(+1.23)
G-protein coupled receptor	CCR2	0.0105		Inhibited	-2.828	8	0	8	COL1A1(-1.32),COL4A2(-1.22),COL6A1(-1.2),COL6A2(-1.25),FBLN1(-1.22),HSPG2(-1.29),LAMB2(-1.23),PLOD1(-1.25)
microRNA	mir-10	0.0106			-1.709	7	4	3	CDH1(-1.17),ERBB2(-1.2),ITCH(+1.25),PPP2CA(+1.22),RAP2A(+1.3),SMARCA5(+1.22),SYVN1(-1.28)
chemical - endogenous mammalian	prostaglandin J2	0.0109			1.98	4	4	0	PSMA2(+1.29),PSMA6(+1.26),PSMB7(+1.25),PSMD1(+1.22)
transmembrane receptor	ITGAV	0.0109			0.747	4	1	3	CDH1(-1.17),CDK1(+1.33),COL1A1(-1.32),LDLR(-1.19)
other	NPPB	0.0109			1.131	4	1	3	COL1A1(-1.32),FDFT1(+1.25),LDLR(-1.19),LSS(-1.19)
peptidase	MMP14	0.0109		Activated	2	4	2	2	BCAM(-1.27),LRP1(-1.23),SMARCA1(+1.36),SNRPB2(+1.35)
other	CR1L	0.0109		Activated	2	4	0	4	COL18A1(-1.25),COL1A1(-1.32),COL4A2(-1.22),COL6A1(-1.2)
transporter	SLC16A2	0.0109			1.982	4	1	3	CIRBP(-1.18),RBM3(+1.22),SLC7A5(-1.24),SLC7A8(-1.18)
peptidase	KLK4	0.0113				3	3	0	CCNB1(+1.29),CDK7(+1.36),CHEK1(+1.23)
G-protein coupled receptor	FZD8	0.0113	-1.619			3	1	2	CDH1(-1.17),COL1A1(-1.32),TJP1(+1.21)
kinase	CDK1	0.0113	1.332			3	2	1	CDK1(+1.33),HIST1H1B(+1.37),SREBF2(-1.21)
transcription regulator	TAF1	0.0113				3	3	0	CDK1(+1.33),RPL34(+1.38),RPS10(+1.23)
transcription regulator	BARX2	0.0113				3	2	1	DYNLL1(+1.23),FLNA(-1.2),HSPA9(+1.34)
chemical drug	gemfibrozil	0.0114			0.915	6	4	2	CHEK1(+1.23),CPT1A(+1.55),FGB(+1.9),LDLR(-1.19),NBN(+1.33),PCSK9(-1.4)
chemical - endogenous mammalian	melatonin	0.0116			-0.895	8	5	3	CASP3(+1.31),CYCS(+1.23),ECE1(-1.24),ERCC4(+1.49),FASN(-1.28),HMGB1(+1.34),HSPA9(+1.34),INSR(-1.22)
transmembrane receptor	FAS	0.0118		Activated	2.236	18	9	9	AKAP2(+1.27),API5(+1.28),BTG3(+1.49),CASP3(+1.31),COL18A1(-1.25),COL1A1(-1.32),COL4A2(-1.22),COL6A1(-1.2),DGCR2(-1.21),FSCN1(-1.17),LDLR(-1.19),NECTIN1(-1.22),PIK3CA(+1.31),PLEC(-1.26),PRKCI(+1.2),RHEB(+1.33),STK3(+1.58),TPM1(+1.19)
transcription regulator	ZBED6	0.0121			0	4	3	1	DDIT4(-1.6),DLGAP5(+1.39),PPAT(+1.25),TTK(+1.36)
other	EWSR1	0.0121			0.655	4	3	1	CDK1(+1.33),DLGAP5(+1.39),ERBB2(-1.2),TOP2A(+1.53)
chemical drug	alvocidib	0.0121			-0.625	4	3	1	CCNB1(+1.29),ERBB2(-1.2),SF3B1(+1.3),XRCC5(+1.2)
transcription regulator	PPARGC1B	0.0121			-0.813	6	2	4	CYCS(+1.23),DHCR24(-1.36),ERBB2(-1.2),FASN(-1.28),FDFT1(+1.25),LSS(-1.19)
enzyme	PIN1	0.0121			-1.119	6	3	3	BUB1(+1.26),DEPDC1(+1.29),FASN(-1.28),NFE2L1(-1.18),NOTCH3(-1.26),TFAM(+1.33)
group	estrogen receptor	0.0122			-0.817	13	3	10	CDH1(-1.17),CDH3(-1.19),COL4A2(-1.22),COL6A1(-1.2),COL6A2(-1.25),ERBB2(-1.2),FGFR4(-1.22),HSP90AA1(+1.43),LDLR(-1.19),NOTCH3(-1.26),PCDH1(-1.25),PMAIP1(+1.31),TMEFF1(+1.24)
growth factor	BDNF	0.0123			0.62	16	4	12	AGRN(-1.27),ANXA5(+1.27),ATP1A3(-1.29),CASP3(+1.31),FLNA(-1.2),FLNB(-1.16),FSCN1(-1.17),GPC4(-1.16),KIF1A(-1.23),LAMB2(-1.23),MAPK8IP3(-1.22),PLTP(-1.21),PLXNB2(-1.21),RPL35A(+1.29),SERPINH1(-1.17),VSNL1(+1.34)
transporter	BAX	0.013				5	4	1	CASP3(+1.31),CCNB1(+1.29),CDK1(+1.33),CTSD(-1.2),TRIM6-TRIM34(+3.94)
chemical drug	troglitazone	0.0131			0.149	18	13	5	CCNB1(+1.29),CDH1(-1.17),COL1A1(-1.32),CTNNAL1(+1.3),ECT2(+1.36),FADS2(-1.3),FASN(-1.28),GLO1(+1.23),HMGB1(+1.34),HMGN2(+1.26),HMMR(+1.51),KIF14(+1.38),NUF2(+1.42),PLEC(-1.26),PNRC2(+1.3),RACGAP1(+1.34),SEPT7(+1.38),XRCC5(+1.2)
transcription regulator	FOXO1	0.0131		Activated	2.88	20	14	6	ASPM(+1.26),ATP5MC3(+1.24),CCNB1(+1.29),CDK1(+1.33),CENPF(+1.24),COL4A2(-1.22),CYCS(+1.23),DDIT4(-1.6),DEPDC1(+1.29),DLGAP5(+1.39),FASN(-1.28),FLNB(-1.16),HSPD1(+1.25),INSR(-1.22),KIF11(+1.36),KIF18A(+1.4),NCAPG(+1.26),PMAIP1(+1.31),SLC25A24(+1.25),SREBF2(-1.21)
other	GAS5	0.0131				3	3	0	CASP3(+1.31),CCNB1(+1.29),CDK1(+1.33)
transcription regulator	BRD7	0.0131				3	1	2	FASN(-1.28),PIDD1(-1.35),RRM2B(+1.5)
kinase	EPHA2	0.0131				3	2	1	CASP3(+1.31),GRN(-1.23),TJP1(+1.21)
other	ACTB	0.0131				3	3	0	AURKA(+1.26),RACGAP1(+1.34),STMN1(+1.24)
chemical reagent	DPP-23	0.0131				3	2	1	DNAJA1(+1.37),HSP90AA1(+1.43),SYVN1(-1.28)
chemical - other	vanadate	0.0131				3	2	1	CHEK1(+1.23),INSR(-1.22),NPM1(+1.33)
transcription regulator	HNF1B	0.0135			0.26	8	3	5	AFP(+2.24),CDH1(-1.17),CDK1(+1.33),FGB(+1.9),PCSK9(-1.4),PKD1(-1.34),SERPINH1(-1.17),SLC29A1(-1.24)
ligand-dependent nuclear receptor	THRB	0.0135			0.13	12	6	6	ATP1A3(-1.29),CCNB1(+1.29),CPT1A(+1.55),CTSD(-1.2),FASN(-1.28),FZD8(-1.62),LDLR(-1.19),NRAS(+1.23),PPP2CA(+1.22),PTTG1(+1.37),SREBF2(-1.21),YWHAE(+1.29)
chemical drug	triolein	0.0135				2	0	2	FADS2(-1.3),FASN(-1.28)
chemical drug	ganetespib	0.0135				2	2	0	CDK1(+1.33),CHEK1(+1.23)
transcription regulator	ASCL2	0.0135				2	1	1	CCNB1(+1.29),CTSD(-1.2)
other	CBR3-AS1	0.0135				2	0	2	CDH1(-1.17),ERBB2(-1.2)
enzyme	RBX1	0.0135				2	2	0	CCNB1(+1.29),CDK1(+1.33)
chemical reagent	2-(tridec-12-yn-1-ylthio)acetic acid	0.0135				2	2	0	CYCS(+1.23),TFAM(+1.33)
chemical - kinase inhibitor	tyrphostin AG825	0.0135				2	0	2	CDH1(-1.17),ERBB2(-1.2)
chemical - endogenous mammalian	desmosterol	0.0135				2	0	2	DHCR24(-1.36),LDLR(-1.19)
growth factor	NRG1	0.0135			-0.147	14	5	9	CASP3(+1.31),CDH1(-1.17),COL1A1(-1.32),DAG1(-1.28),ERBB2(-1.2),FLNA(-1.2),FSCN1(-1.17),GLS(+1.22),HMMR(+1.51),LPCAT3(-1.29),NOTCH1(-1.2),SLC2A3(-1.18),STMN1(+1.24),TOP2A(+1.53)
group	ADRB	0.0136			0.333	9	6	3	ANXA5(+1.27),BRCA2(+1.32),CASP3(+1.31),DDIT4(-1.6),HSPD1(+1.25),IDH1(+1.29),LSS(-1.19),NBN(+1.33),PKD1(-1.34)
G-protein coupled receptor	CNR1	0.0136			-0.426	9	6	3	CDK1(+1.33),ERBB2(-1.2),FASN(-1.28),GLO1(+1.23),HSPA4(+1.25),KIF11(+1.36),RAD21(+1.28),SLC29A1(-1.24),TJP1(+1.21)
chemical reagent	GW3965	0.0148		Inhibited	-2.02	8	4	4	CCNB1(+1.29),CENPF(+1.24),FADS2(-1.3),FASN(-1.28),KIF23(+1.28),LDLR(-1.19),PLTP(-1.21),TOP2A(+1.53)
peptidase	CASP1	0.0148			-0.849	4	0	4	CDH1(-1.17),COL1A1(-1.32),FASN(-1.28),SREBF2(-1.21)
cytokine	IL15	0.015		Activated	2.621	20	16	4	ACTN4(-1.15),CALM1 (includes others)(+1.3),CASP3(+1.31),CDH1(-1.17),CKS1B(+1.33),CPT1A(+1.55),ERBB2(-1.2),GNL2(+1.34),NOTCH1(-1.2),PFDN4(+1.52),PFN1(+1.17),PMAIP1(+1.31),POLR2K(+1.48),PTPN13(+1.23),SET(+1.23),TJP1(+1.21),TOP2A(+1.53),VBP1(+1.47),VDAC3(+1.31),YY1(+1.26)
chemical drug	carboplatin	0.0151		Activated	2.236	5	5	0	CASP3(+1.31),FGA(+2.69),FGB(+1.9),PMAIP1(+1.31),RBM3(+1.22)
chemical drug	peoniflorin	0.0151				3	3	0	CASP3(+1.31),GLO1(+1.23),PSMB7(+1.25)
other	TP53COR1	0.0151				3	3	0	PMAIP1(+1.31),RRM2B(+1.5),TOP2A(+1.53)
transmembrane receptor	CAV1	0.0155			-0.706	9	4	5	AFP(+2.24),CDH1(-1.17),CTSD(-1.2),FGB(+1.9),INSR(-1.22),NOTCH1(-1.2),NPM1(+1.33),SLC2A3(-1.18),TJP1(+1.21)
other	CUL4B	0.0162		Inhibited	-2	4	4	0	EIF3I(+1.24),GLO1(+1.23),HSPA9(+1.34),PSMA1(+1.37)
chemical reagent	metribolone	0.0164			0.894	15	9	6	ATP6AP1(-1.29),ATP6V1E1(+1.5),BUB1(+1.26),CHEK1(+1.23),DHCR24(-1.36),FASN(-1.28),FDFT1(+1.25),LDLR(-1.19),MYL12B(+1.3),PGM3(+1.29),PJA2(+1.28),SCAP(-1.21),SMS(+1.32),SREBF2(-1.21),TBK1(+1.5)
ligand-dependent nuclear receptor	AHR	0.0164			0.428	17	6	11	ABCB6(-1.35),CBR1(+1.29),CCNB1(+1.29),CDH1(-1.17),CDK1(+1.33),COL1A1(-1.32),COL27A1(-1.27),COL4A2(-1.22),COL6A1(-1.2),CTSD(-1.2),CYP2S1(-1.34),HSP90AA1(+1.43),NOTCH1(-1.2),NOTCH3(-1.26),OPA1(+1.25),POMP(+1.41),SEMA3F(-1.22)
peptidase	LONP1	0.0165			-1.997	6	6	0	C1QBP(+1.25),CLPX(+1.26),HSPA9(+1.34),HSPD1(+1.25),PFN1(+1.17),TFAM(+1.33)
chemical drug	salinosporamide A	0.0173				3	2	1	CDH1(-1.17),PEBP1(+1.24),YY1(+1.26)
enzyme	ACSS2	0.0173				3	0	3	DHCR24(-1.36),FASN(-1.28),LSS(-1.19)
chemical drug	meldonium	0.0177				2	1	1	CPT1A(+1.55),LDLR(-1.19)
group	Cyclin A	0.0177				2	2	0	CDK1(+1.33),HIST1H1B(+1.37)
other	FOXD2-AS1	0.0177				2	0	2	CDH1(-1.17),NOTCH1(-1.2)
chemical drug	hydrogel	0.0177				2	1	1	CDH1(-1.17),TJP1(+1.21)
kinase	TRIB1	0.0177				2	1	1	CPT1A(+1.55),FASN(-1.28)
other	CLTC	0.0177	1.204			2	2	0	PMAIP1(+1.31),RRM2B(+1.5)
enzyme	SOAT1	0.0177				2	0	2	FASN(-1.28),SREBF2(-1.21)
other	RASSF10	0.0177				2	2	0	CASP3(+1.31),CDK1(+1.33)
other	CIDEC	0.0178			-1.886	4	2	2	CPT1A(+1.55),CYCS(+1.23),FASN(-1.28),SREBF2(-1.21)
chemical - endogenous mammalian	mevalonic acid	0.0178			1.964	4	0	4	FASN(-1.28),LDLR(-1.19),PCSK9(-1.4),SREBF2(-1.21)
transcription regulator	IKZF1	0.0181		Activated	2.259	13	3	10	ACP1(+1.36),FGFR4(-1.22),GRN(-1.23),INSR(-1.22),KIF23(+1.28),LRP1(-1.23),MYO1B(+1.35),NOTCH1(-1.2),NOTCH3(-1.26),RHBDF2(-1.29),SERPINH1(-1.17),SLC19A1(-1.23),SLC2A3(-1.18)
transcription regulator	CTNNB1	0.0183			0.267	32	15	17	ACTN4(-1.15),ACTR3(+1.26),AFP(+2.24),AGRN(-1.27),ALG3(-1.29),AURKA(+1.26),BTF3(+1.44),CALM1 (includes others)(+1.3),CDH1(-1.17),CDK7(+1.36),CELSR1(-1.21),COL1A1(-1.32),COL27A1(-1.27),COL4A2(-1.22),COMMD3-BMI1(+2.38),CPT1A(+1.55),FASN(-1.28),KIF23(+1.28),NOTCH1(-1.2),NOTCH3(-1.26),PFN1(+1.17),PKD1(-1.34),PLS3(+1.35),PPP2CA(+1.22),PPP3CA(+1.28),SCAP(-1.21),SEC61A1(-1.18),SLC17A9(-1.4),SLC1A5(-1.2),…
chemical toxicant	GW 4064	0.0187			1.473	5	3	2	COL1A1(-1.32),FGA(+2.69),FGB(+1.9),NFE2L1(-1.18),TFAM(+1.33)
chemical toxicant	cadmium chloride	0.0187			1.067	5	3	2	ANXA5(+1.27),CDH1(-1.17),EIF3I(+1.24),HSP90AA1(+1.43),NOTCH1(-1.2)
ligand-dependent nuclear receptor	NR1H2	0.019		Inhibited	-2.232	7	1	6	ABCA2(-1.29),CDH1(-1.17),FASN(-1.28),FDFT1(+1.25),LDLR(-1.19),PLTP(-1.21),SREBF2(-1.21)
enzyme	PNPLA2	0.0194			0.762	4	2	2	ACAA2(+1.39),CPT1A(+1.55),FASN(-1.28),INSR(-1.22)
other	SLC9A3R1	0.0197				3	0	3	ACTN4(-1.15),CDH1(-1.17),ERBB2(-1.2)
mature microRNA	miR-218-5p (and other miRNAs w/seed UGUGCUU)	0.0197				3	1	2	CASP3(+1.31),CDH1(-1.17),COL1A1(-1.32)
chemical drug	probucol	0.0197				3	3	0	PSMA1(+1.37),PSMA2(+1.29),PSMA4(+1.42)
transcription regulator	TFAP2A	0.0199				7	3	4	CDH1(-1.17),ERBB2(-1.2),FGFR4(-1.22),G3BP2(+1.3),GLO1(+1.23),SLC19A1(-1.23),TPM1(+1.19)
chemical drug	oxaliplatin	0.02				5	3	2	CASP3(+1.31),CDH1(-1.17),NOTCH1(-1.2),PMAIP1(+1.31),TMSB10/TMSB4X(+1.23)
transcription regulator	USF1	0.0207				6	2	4	BRCA2(+1.32),CBS/CBSL(-1.14),CPT1A(+1.55),FASN(-1.28),LDLR(-1.19),SLC19A1(-1.23)
other	PRNP	0.0207			-0.577	6	3	3	CASP3(+1.31),CTSD(-1.2),HSPA9(+1.34),LRP1(-1.23),NOTCH1(-1.2),PDCD6IP(+1.25)
other	GAST	0.0207		Activated	2.449	6	6	0	DNAJA1(+1.37),HMGB2(+1.24),NARS(+1.25),PDHX(+1.49),RPL35A(+1.29),RPS19(+1.3)
chemical reagent	puromycin aminonucleoside	0.0209			1.134	7	7	0	ACTR3(+1.26),CD2AP(+1.36),FGA(+2.69),FGB(+1.9),HSPD1(+1.25),RBM3(+1.22),TMSB10/TMSB4X(+1.23)
enzyme	Cdc42	0.0211			-1	4	1	3	CTSA(-1.31),CTSD(-1.2),FLNA(-1.2),STMN1(+1.24)
chemical drug	ursolic acid	0.0213			-1	5	4	1	CASP3(+1.31),EIF2S2(+1.4),FASN(-1.28),HMGB1(+1.34),NARS(+1.25)
transcription regulator	CLOCK	0.0215			0	13	11	2	ANKRD12(+1.32),C1QBP(+1.25),CBR1(+1.29),EIF4G2(+1.18),ESYT1(-1.21),FASN(-1.28),FOPNL(+1.31),KRR1(+1.34),NAA15(+1.26),RAP2A(+1.3),RSL1D1(+1.35),SEC23A(+1.26),TMTC3(+1.23)
G-protein coupled receptor	FFAR3	0.0218			1.633	6	1	5	CBS/CBSL(-1.14),FADS2(-1.3),ITPR3(-1.2),PCSK9(-1.4),SLC12A7(-1.24),VSNL1(+1.34)
chemical drug	pitavastatin	0.0222				3	1	2	FDFT1(+1.25),LSS(-1.19),PCSK9(-1.4)
chemical drug	fibric acid derivative	0.0222				3	1	2	FADS2(-1.3),FASN(-1.28),TFAM(+1.33)
transcription regulator	BRCA1	0.0223			-0.633	10	4	6	BRCA2(+1.32),CCNB1(+1.29),CDH3(-1.19),COL18A1(-1.25),CTSD(-1.2),DDIT4(-1.6),H3F3A/H3F3B(+1.43),NOTCH1(-1.2),PLTP(-1.21),RRM2B(+1.5)
chemical drug	tamoxifen	0.0223			1.303	14	3	11	CDH1(-1.17),COL1A1(-1.32),CTSD(-1.2),CYCS(+1.23),ERBB2(-1.2),FADS2(-1.3),FASN(-1.28),LDLR(-1.19),LSS(-1.19),PFN1(+1.17),PTPRS(-1.2),SLC2A3(-1.18),SLC7A5(-1.24),USP1(+1.4)
group	Cyclin D	0.0224				2	1	1	CASP3(+1.31),CTSD(-1.2)
other	ZNF503	0.0224				2	1	1	CDH1(-1.17),TJP1(+1.21)
other	MEMO1	0.0224				2	0	2	CTSD(-1.2),STC2(-1.27)
chemical drug	bicyclol	0.0224				2	2	0	AFP(+2.24),NRAS(+1.23)
group	PDGF (family)	0.0224				2	2	0	EEF1B2(+1.26),HSPD1(+1.25)
other	CTNND1	0.0224				2	0	2	CDH1(-1.17),CDH3(-1.19)
microRNA	mir-634	0.0224				2	2	0	OPA1(+1.25),TFAM(+1.33)
other	HGS	0.0224				2	0	2	CDH1(-1.17),SCNN1A(-1.27)
transcription regulator	SHOX	0.0224				2	2	0	CCNB1(+1.29),CDK1(+1.33)
transcription regulator	NPAT	0.0224				2	1	1	HIST1H1B(+1.37),HIST1H2AC(-1.21)
other	PANDAR	0.0224				2	1	1	PIDD1(-1.35),PMAIP1(+1.31)
other	Mup1 (includes others)	0.0224				2	1	1	CYCS(+1.23),FASN(-1.28)
transcription regulator	FUS	0.0224				2	2	0	HSPA9(+1.34),HSPD1(+1.25)
peptidase	UCHL3	0.0224				2	1	1	CASP3(+1.31),FASN(-1.28)
chemical - endogenous non-mammalian	tomatidine	0.0224				2	2	0	EIF2S2(+1.4),NARS(+1.25)
chemical - endogenous non-mammalian	rhodioloside	0.0224				2	1	1	CASP3(+1.31),COL1A1(-1.32)
chemical - endogenous mammalian	carnosine	0.0224				2	0	2	FASN(-1.28),SREBF2(-1.21)
chemical - endogenous mammalian	D-thioctic acid	0.0224				2	2	0	CPT1A(+1.55),TFAM(+1.33)
chemical drug	atorvastatin	0.0228			-1.969	11	4	7	COL1A1(-1.32),DHCR24(-1.36),FDFT1(+1.25),HMGB1(+1.34),LDLR(-1.19),LSS(-1.19),PCSK9(-1.4),PNPT1(+1.29),RHEB(+1.33),RNU4-1(-1.32),RNU4-2(-1.36)
group	PRKAA	0.0229			0.645	4	2	2	CDH1(-1.17),CPT1A(+1.55),FASN(-1.28),PMAIP1(+1.31)
complex	T3-TR-RXR	0.0229			-0.762	4	1	3	FASN(-1.28),FGA(+2.69),LDLR(-1.19),SREBF2(-1.21)
transcription regulator	SNAI2	0.0242			-1.128	5	2	3	BRCA2(+1.32),BSG(-1.22),CDH1(-1.17),COL1A1(-1.32),UBE2D3(+1.29)
G-protein coupled receptor	RHO	0.0242		Activated	2	5	3	2	CASP3(+1.31),FBLN1(-1.22),HIST1H1C(+1.36),HMGB2(+1.24),LAMB2(-1.23)
chemical toxicant	3,4,5,3',4'-pentachlorobiphenyl	0.0243			-1.068	6	3	3	COL1A1(-1.32),CTSD(-1.2),CYCS(+1.23),IDH1(+1.29),NOTCH1(-1.2),TMSB10/TMSB4X(+1.23)
chemical - kinase inhibitor	LY294002	0.0248			0.174	22	14	8	AURKA(+1.26),BRCA2(+1.32),BSG(-1.22),CASP3(+1.31),CCNB1(+1.29),CD2AP(+1.36),CDH1(-1.17),COL1A1(-1.32),DHCR24(-1.36),FASN(-1.28),FDFT1(+1.25),GRN(-1.23),HDAC2(+1.21),HMGB2(+1.24),INSR(-1.22),NRAS(+1.23),PMAIP1(+1.31),PTPRU(-1.28),RAP2A(+1.3),SMC2(+1.28),TFAM(+1.33),TOP2A(+1.53)
chemical drug	oleoyl-estrone	0.0249				3	1	2	FASN(-1.28),LDLR(-1.19),PSMC2(+1.56)
other	COL4A3	0.0249				3	0	3	COL1A1(-1.32),COL4A2(-1.22),DDR1(-1.2)
transcription regulator	MITF	0.025			1.732	12	9	3	CCNB1(+1.29),CENPF(+1.24),CENPH(+1.28),COL1A1(-1.32),ECT2(+1.36),MDH1(+1.4),NUF2(+1.42),POLE2(+1.53),PPP2CA(+1.22),RECQL4(-1.27),SLC7A8(-1.18),TPX2(+1.39)
transcription regulator	REL	0.0257			1.155	12	8	4	CDH1(-1.17),DDX11(-1.18),DGCR2(-1.21),DUT(+1.33),FADS2(-1.3),KPNA3(+1.25),PHIP(+1.21),PIK3CA(+1.31),PMAIP1(+1.31),RAP2A(+1.3),TBCA(+1.31),TTK(+1.36)
transcription regulator	HOXD10	0.0258			-1.342	5	3	2	DIS3(+1.31),DOT1L(-1.2),SELENON(-1.24),TJP1(+1.21),USP14(+1.24)
transcription regulator	MED1	0.0263			0.254	9	4	5	AURKA(+1.26),CCNB1(+1.29),CDK1(+1.33),ERBB2(-1.2),FADS2(-1.3),FASN(-1.28),HDAC7(-1.26),PTMA(+1.24),STC2(-1.27)
chemical - endogenous mammalian	10E,12Z-octadecadienoic acid	0.0263			1.294	9	5	4	BUB1(+1.26),CASP3(+1.31),CPT1A(+1.55),DLGAP5(+1.39),FASN(-1.28),HMMR(+1.51),LDLR(-1.19),LRP1(-1.23),RHBDF2(-1.29)
chemical - endogenous mammalian	3-aminoisobutanoate	0.0265				1	1	0	CPT1A(+1.55)
chemical drug	pivalyloxymethyl butyrate	0.0265				1	0	1	ATP2A3(-1.24)
other	ZYG11B	0.0265				1	1	0	CCNB1(+1.29)
other	BDNF-AS	0.0265				1	1	0	CASP3(+1.31)
chemical toxicant	bromodichloromethane	0.0265				1	0	1	CDH1(-1.17)
group	Ggt	0.0265				1	0	1	SLC7A5(-1.24)
other	SNHG1	0.0265				1	1	0	CCNB1(+1.29)
chemical - kinase inhibitor	PF-573228	0.0265				1	0	1	CDH1(-1.17)
chemical drug	avobenzone	0.0265				1	0	1	COL1A1(-1.32)
other	CLTA	0.0265				1	0	1	LDLR(-1.19)
enzyme	EXT2	0.0265				1	0	1	NDST1(-1.18)
other	EGFLAM	0.0265				1	0	1	DAG1(-1.28)
cytokine	CMTM8	0.0265				1	0	1	CDH1(-1.17)
transporter	REEP5	0.0265				1	1	0	TOP2B(+1.23)
other	ANKRD12	0.0265	1.317			1	0	1	ERBB2(-1.2)
peptidase	AFG3L2	0.0265				1	1	0	OPA1(+1.25)
transcription regulator	SNAI3	0.0265				1	0	1	CDH1(-1.17)
other	STOML2	0.0265	1.336			1	1	0	OPA1(+1.25)
other	CLDN9	0.0265				1	1	0	TJP1(+1.21)
kinase	MPP3	0.0265				1	0	1	NECTIN1(-1.22)
enzyme	LOXL3	0.0265				1	0	1	CDH1(-1.17)
other	CDCA4	0.0265				1	1	0	GMNN(+1.34)
transporter	SLC2A12	0.0265				1	0	1	SLC1A5(-1.2)
other	GSE1	0.0265				1	0	1	SLC7A5(-1.24)
other	CTU1	0.0265				1	1	0	DEK(+1.3)
other	PHF10	0.0265				1	1	0	CASP3(+1.31)
other	LRRC4	0.0265				1	1	0	STMN1(+1.24)
other	ZYG11A	0.0265				1	1	0	CCNB1(+1.29)
other	9530018H14Rik	0.0265				1	0	1	CDH1(-1.17)
other	FILIP1	0.0265				1	0	1	FLNA(-1.2)
biologic drug	gataparsen	0.0265				1	1	0	CASP3(+1.31)
other	CIB1	0.0265				1	1	0	CDK1(+1.33)
biologic drug	PF-4523655	0.0265				1	0	1	DDIT4(-1.6)
other	MKI67	0.0265				1	0	1	CDH1(-1.17)
other	LSM10	0.0265				1	1	0	HIST1H1C(+1.36)
other	EXOC8	0.0265				1	0	1	CDH1(-1.17)
other	Rcan1	0.0265				1	0	1	FLNA(-1.2)
other	CLTB	0.0265				1	0	1	LDLR(-1.19)
kinase	MOS	0.0265				1	1	0	CDK1(+1.33)
mature microRNA	miR-548d-3p (and other miRNAs w/seed AAAAACC)	0.0265				1	0	1	ERBB2(-1.2)
mature microRNA	miR-659-3p (miRNAs w/seed UUGGUUC)	0.0265				1	0	1	GRN(-1.23)
other	IQSEC1	0.0265				1	0	1	CDH1(-1.17)
other	RBBP9	0.0265				1	0	1	CDH1(-1.17)
enzyme	CYP11B1	0.0265				1	0	1	SCNN1A(-1.27)
other	NUDT21	0.0265	1.208			1	1	0	HMMR(+1.51)
kinase	STK24	0.0265				1	0	1	CDH1(-1.17)
enzyme	AURKAIP1	0.0265				1	1	0	AURKA(+1.26)
other	TUBB3	0.0265				1	1	0	ANXA5(+1.27)
transcription regulator	NKX2-8	0.0265				1	1	0	AFP(+2.24)
chemical - endogenous non-mammalian	archazolid B	0.0265				1	0	1	GRN(-1.23)
enzyme	TM7SF2	0.0265				1	0	1	NOTCH3(-1.26)
peptidase	SEM1	0.0265				1	1	0	BRCA2(+1.32)
enzyme	RRAS2	0.0265				1	0	1	CDH1(-1.17)
other	RASGRP2	0.0265				1	1	0	RAP2A(+1.3)
other	PTCRA	0.0265				1	0	1	NOTCH3(-1.26)
enzyme	LARGE1	0.0265				1	0	1	DAG1(-1.28)
enzyme	B4GALT5	0.0265				1	0	1	NOTCH1(-1.2)
chemical reagent	MPT0B214	0.0265				1	1	0	CCNB1(+1.29)
other	FDCSP	0.0265				1	0	1	CDH1(-1.17)
other	SYNPO	0.0265				1	0	1	ACTN4(-1.15)
enzyme	CDC23	0.0265				1	1	0	CCNB1(+1.29)
transporter	VPS4B	0.0265				1	1	0	CASP3(+1.31)
kinase	CSN2	0.0265				1	1	0	BTF3(+1.44)
translation regulator	RPS9	0.0265				1	1	0	CDK1(+1.33)
ion channel	GRID2	0.0265				1	1	0	CDK1(+1.33)
other	WASF3	0.0265				1	0	1	CDH1(-1.17)
other	LIN7B	0.0265				1	1	0	LIN7C(+1.25)
other	LIN7A	0.0265				1	1	0	LIN7C(+1.25)
enzyme	LDHA	0.0265				1	0	1	SLC1A5(-1.2)
transcription regulator	HMGN5	0.0265				1	1	0	CCNB1(+1.29)
enzyme	DECR1	0.0265				1	0	1	ERBB2(-1.2)
chemical drug	balixafortide	0.0265				1	1	0	YY1(+1.26)
G-protein coupled receptor	OPRL1	0.0265				1	1	0	PPP3CA(+1.28)
transporter	RBP2	0.0265				1	0	1	CDH1(-1.17)
chemical drug	impromidine	0.0265				1	0	1	LDLR(-1.19)
chemical - endogenous mammalian	phenylpropanoic acid	0.0265				1	0	1	ATP2A3(-1.24)
chemical drug	mifobate	0.0265				1	0	1	CDH1(-1.17)
chemical reagent	C3a receptor agonist peptide	0.0265				1	0	1	CDH1(-1.17)
chemical - endogenous mammalian	vitamin K1	0.0265				1	1	0	AFP(+2.24)
chemical drug	fluorescein	0.0265				1	1	0	CASP3(+1.31)
chemical drug	MT-21	0.0265				1	1	0	CYCS(+1.23)
chemical - endogenous non-mammalian	isobutyric acid	0.0265				1	0	1	ATP2A3(-1.24)
chemical - endogenous non-mammalian	rhapontin	0.0265				1	0	1	FASN(-1.28)
chemical drug	terameprocol	0.0265				1	1	0	CDK1(+1.33)
chemical - endogenous non-mammalian	berberrubine	0.0265				1	0	1	LDLR(-1.19)
chemical - endogenous non-mammalian	columbamine	0.0265				1	0	1	LDLR(-1.19)
chemical reagent	tartaric acid	0.0265				1	0	1	ERBB2(-1.2)
chemical - protease inhibitor	4-hydroxymercuribenzoate	0.0265				1	0	1	COL1A1(-1.32)
chemical - endogenous mammalian	isovaleric acid	0.0265				1	0	1	ATP2A3(-1.24)
group	P2y Receptor	0.0265				1	0	1	SLC2A3(-1.18)
chemical - endogenous non-mammalian	agar	0.0265				1	1	0	RBM3(+1.22)
complex	PI3K (complex)	0.0267			-1.265	14	8	6	CASP3(+1.31),CCNB1(+1.29),CCT6A(+1.21),CDH1(-1.17),COL1A1(-1.32),CTCF(+1.29),CTSD(-1.2),DDIT4(-1.6),NOTCH1(-1.2),NRAS(+1.23),RPL23(+1.34),SLC12A7(-1.24),STMN1(+1.24),TFAM(+1.33)
transcription regulator	NFKBIA	0.0267			0.128	19	9	10	CAPZA2(+1.56),CCNB1(+1.29),CDH1(-1.17),CDH3(-1.19),CKS1B(+1.33),DAG1(-1.28),EIF4G2(+1.18),ERBB2(-1.2),FGFR4(-1.22),FSCN1(-1.17),GRN(-1.23),LAMA5(-1.3),MSH2(+1.28),PLD3(-1.21),PTPN13(+1.23),RRM1(+1.24),SEMA3F(-1.22),TMPO(+1.23),XRCC5(+1.2)
transcription regulator	CALR	0.0268				4	1	3	COL1A1(-1.32),INSR(-1.22),PPP2CA(+1.22),SCNN1A(-1.27)
other	HIST1H1T	0.0269			0	6	3	3	ARPC5(+1.5),CD81(-1.21),DOT1L(-1.2),HSPA4(+1.25),RRM1(+1.24),SCAMP4(-1.28)
transporter	LCN2	0.0269			-0.816	6	2	4	CDH1(-1.17),COL1A1(-1.32),FASN(-1.28),KIF11(+1.36),KIF23(+1.28),LDLR(-1.19)
other	Hist1h1a	0.0269			0	6	3	3	ARPC5(+1.5),CD81(-1.21),DOT1L(-1.2),HSPA4(+1.25),RRM1(+1.24),SCAMP4(-1.28)
ligand-dependent nuclear receptor	NR4A3	0.0274			1.477	5	1	4	COL1A1(-1.32),COL6A1(-1.2),COL6A2(-1.25),NDUFA5(+1.3),PDPR(-1.17)
chemical drug	gemcitabine	0.0274				5	2	3	CCNB1(+1.29),ERBB2(-1.2),NOTCH1(-1.2),PEBP1(+1.24),SLC29A1(-1.24)
chemical drug	O6-benzylguanine	0.0275				2	2	0	CCNB1(+1.29),MSH2(+1.28)
ion channel	TRPM8	0.0275				2	1	1	CIRBP(-1.18),RBM3(+1.22)
enzyme	HSD11B2	0.0275				2	0	2	COL1A1(-1.32),SCNN1A(-1.27)
phosphatase	IGBP1	0.0275				2	1	1	CDH1(-1.17),TJP1(+1.21)
enzyme	CHD7	0.0277				3	1	2	NOTCH3(-1.26),PIDD1(-1.35),PMAIP1(+1.31)
complex	NCOR-LXR-Oxysterol-RXR-9 cis RA	0.0277				3	1	2	FASN(-1.28),FDFT1(+1.25),PLTP(-1.21)
chemical - endogenous mammalian	D-glucose	0.0278			0.004	26	12	14	ACAA2(+1.39),ATP2A3(-1.24),CACNA1B(-1.24),CAPZA2(+1.56),CASP3(+1.31),CCNB1(+1.29),CDK1(+1.33),COL1A1(-1.32),DDIT4(-1.6),DNAJA2(+1.36),EMC10(-1.23),FASN(-1.28),G6PC3(-1.24),GRN(-1.23),HMGB1(+1.34),HSPD1(+1.25),IDH1(+1.29),INSR(-1.22),ITPR3(-1.2),LDLR(-1.19),LRP1(-1.23),PDHX(+1.49),PLIN3(+1.34),SEC61A1(-1.18),SLC29A1(-1.24),SUCLA2(+1.33)
chemical - endogenous mammalian	bisphenol A	0.0282			-1.151	9	3	6	ATP6AP1(-1.29),CASP3(+1.31),CDH1(-1.17),CTSD(-1.2),DNM1L(+1.3),PEBP1(+1.24),PFKFB4(-1.67),PTPRS(-1.2),SLC1A5(-1.2)
microRNA	mir-1	0.0298			-0.447	7	5	2	CASP3(+1.31),CNN3(+1.21),H3F3A/H3F3B(+1.43),HSPD1(+1.25),NOTCH3(-1.26),RHEB(+1.33),SEC61A1(-1.18)
transcription regulator	PDX1	0.0299			1.414	10	4	6	ATG9A(-1.25),ATP2A3(-1.24),COL1A1(-1.32),GRN(-1.23),IDH1(+1.29),MDH1(+1.4),PMAIP1(+1.31),PTPRF(-1.24),SLC6A6(-1.2),TFAM(+1.33)
microRNA	mir-183	0.0307				3	1	2	CDH1(-1.17),COMMD3-BMI1(+2.38),LRP1(-1.23)
chemical reagent	JQ1	0.0307			-0.447	5	3	2	DHCR24(-1.36),FDFT1(+1.25),KIF23(+1.28),NOTCH1(-1.2),TOP2A(+1.53)
chemical drug	caffeine	0.0307		Activated	2.216	5	2	3	CASP3(+1.31),CDH1(-1.17),CDK1(+1.33),FASN(-1.28),LRP1(-1.23)
transporter	A2M	0.031			-1.966	4	0	4	CDH1(-1.17),FASN(-1.28),LRP1(-1.23),SREBF2(-1.21)
enzyme	TRAP1	0.0311			-0.128	6	4	2	C1QBP(+1.25),CHEK1(+1.23),ERBB2(-1.2),ERCC4(+1.49),HSPD1(+1.25),LSS(-1.19)
transcription regulator	ZFP36	0.0311		Inhibited	-2.449	6	6	0	KIF11(+1.36),KIF14(+1.38),KIF18A(+1.4),NUF2(+1.42),SS18L2(+1.67),TOP2A(+1.53)
mature microRNA	miR-291a-3p (and other miRNAs w/seed AAGUGCU)	0.0311			-1.821	6	5	1	CDH1(-1.17),CENPF(+1.24),CFL2(+1.63),KIF23(+1.28),KPNA2(+1.28),VPS26A(+1.39)
chemical toxicant	mono-(2-ethylhexyl)phthalate	0.0313			-0.853	9	3	6	CELSR2(-1.35),DDIT4(-1.6),FASN(-1.28),KIF5B(+1.29),LDLR(-1.19),LRP1(-1.23),MDH1(+1.4),NDUFB5(+1.35),PTPRU(-1.28)
biologic drug	cyclosporin A	0.0319			0.112	19	10	9	CASP3(+1.31),CDH1(-1.17),COL1A1(-1.32),COL4A2(-1.22),DDIT4(-1.6),FASN(-1.28),FDFT1(+1.25),FGA(+2.69),FGB(+1.9),FLNA(-1.2),HSP90AA1(+1.43),HSPD1(+1.25),LDLR(-1.19),PSMC1(+1.35),RBM3(+1.22),SDCBP(+1.28),SERPINH1(-1.17),SREBF2(-1.21),TMSB10/TMSB4X(+1.23)
kinase	ERN1	0.0322			-1.25	8	2	6	CDH1(-1.17),COL6A1(-1.2),FASN(-1.28),MORF4L2(+1.24),NARS(+1.25),SEC61A1(-1.18),SURF4(-1.18),SYVN1(-1.28)
transcription regulator	TWIST1	0.0323			-0.342	9	2	7	ASPM(+1.26),CASP3(+1.31),CDH1(-1.17),CELSR1(-1.21),COL1A1(-1.32),COL6A1(-1.2),PTPRU(-1.28),PXDN(-1.19),SLC29A1(-1.24)
mature microRNA	miR-29b-3p (and other miRNAs w/seed AGCACCA)	0.0325			0.014	5	3	2	COL1A1(-1.32),COL4A2(-1.22),DCP2(+1.17),GMFB(+1.25),YY1(+1.26)
transcription regulator	TBP	0.0325				5	2	3	COL1A1(-1.32),HIST1H2AD(-1.35),LDLR(-1.19),RPL34(+1.38),RPS10(+1.23)
other	CDCA7L	0.033				2	2	0	CCNB1(+1.29),MSH2(+1.28)
cytokine	TNFSF8	0.033				2	2	0	MSH2(+1.28),XRCC5(+1.2)
transcription regulator	ELK3	0.033				2	1	1	CCT8(+1.27),ERBB2(-1.2)
translation regulator	CELF1	0.033				2	1	1	CCNB1(+1.29),INSR(-1.22)
G-protein coupled receptor	TAS1R3	0.033				2	0	2	DDIT4(-1.6),SLC1A5(-1.2)
chemical - endogenous mammalian	sphingomyelin	0.033				2	0	2	FASN(-1.28),PLTP(-1.21)
chemical drug	phytohemagglutinin	0.0332			1.648	14	10	4	CASP3(+1.31),CDK7(+1.36),COL18A1(-1.25),EPRS(+1.4),GYS1(-1.25),HDAC2(+1.21),HSP90AA1(+1.43),KIF23(+1.28),LAMB2(-1.23),PSMA1(+1.37),RO60(+1.37),SLC6A8(-1.25),TFAM(+1.33),TMPO(+1.23)
transporter	ABCA1	0.0333			-0.213	4	2	2	CPT1A(+1.55),FDFT1(+1.25),LDLR(-1.19),SREBF2(-1.21)
peptidase	CTSS	0.0339				3	1	2	CASP3(+1.31),COL4A2(-1.22),DAG1(-1.28)
translation regulator	IGF2BP1	0.0339				3	0	3	COL1A1(-1.32),COL6A2(-1.25),SERPINH1(-1.17)
kinase	TRIB3	0.0339				3	1	2	DDIT4(-1.6),PMAIP1(+1.31),STC2(-1.27)
chemical drug	nilvadipine	0.0339				3	3	0	CASP3(+1.31),CBR1(+1.29),SDCBP(+1.28)
chemical drug	hydroxypropyl-beta-cyclodextrin	0.0339				3	0	3	CTSD(-1.2),LDLR(-1.19),SREBF2(-1.21)
transcription regulator	NCOR1	0.0342				6	2	4	AFP(+2.24),CDH1(-1.17),DHCR24(-1.36),FASN(-1.28),MRPS18B(+1.44),SCAP(-1.21)
chemical toxicant	6-hydroxydopamine	0.0342			1.664	6	5	1	CASP3(+1.31),DDIT4(-1.6),HSPA4(+1.25),HSPA9(+1.34),UBE2D3(+1.29),VCP(+1.31)
kinase	PIK3CA	0.0344	1.314			5	2	3	CCNB1(+1.29),CDH1(-1.17),COMMD3-BMI1(+2.38),FASN(-1.28),SREBF2(-1.21)
growth factor	GH1	0.0351			-1.911	7	5	2	CCNB1(+1.29),FASN(-1.28),LDLR(-1.19),NRAS(+1.23),PTMA(+1.24),RFC1(+1.26),YY1(+1.26)
G-protein coupled receptor	ADRA1D	0.0357				4	4	0	CCNB1(+1.29),CDK1(+1.33),PPP3CA(+1.28),TMPO(+1.23)
chemical drug	choline fenofibrate	0.0373				3	1	2	CPT1A(+1.55),PCSK9(-1.4),PTPRF(-1.24)
enzyme	ELOVL5	0.0373				3	0	3	FADS2(-1.3),FASN(-1.28),PLTP(-1.21)
transcription regulator	TLX1	0.0373				3	2	1	CCNB1(+1.29),CHEK1(+1.23),ERBB2(-1.2)
other	SFN	0.0373				3	1	2	CDH1(-1.17),ERBB2(-1.2),TJP1(+1.21)
chemical toxicant	phorbol 12,13-didecanoate	0.0373				3	2	1	CDH1(-1.17),CDK1(+1.33),CYCS(+1.23)
microRNA	mir-155	0.038		Inhibited	-2.207	7	7	0	DNAJA2(+1.36),MSH2(+1.28),MSH6(+1.24),PSIP1(+1.24),RHEB(+1.33),SDCBP(+1.28),SMAD5(+1.26)
transcription regulator	MED13	0.0381			0	4	1	3	FASN(-1.28),GYS1(-1.25),KRR1(+1.34),PCSK9(-1.4)
chemical drug	clopidogrel	0.0382			1.342	5	1	4	AGRN(-1.27),COL1A1(-1.32),LAMA5(-1.3),PMAIP1(+1.31),STC2(-1.27)
transcription regulator	SREBF1	0.0384			-1.001	12	5	7	COL6A1(-1.2),CYCS(+1.23),FADS2(-1.3),FASN(-1.28),FDFT1(+1.25),IDH1(+1.29),LDLR(-1.19),LSS(-1.19),PCSK9(-1.4),PLS3(+1.35),PLTP(-1.21),PPAT(+1.25)
chemical drug	chlorcyclizine	0.0389				2	0	2	LSS(-1.19),SLC2A3(-1.18)
other	LAMTOR1	0.0389				2	1	1	FASN(-1.28),PPAT(+1.25)
other	NELFB	0.0389				2	1	1	COL6A1(-1.2),RPS3(+1.37)
other	CCAT1	0.0389				2	1	1	CASP3(+1.31),CDH1(-1.17)
mature microRNA	miR-375-3p (miRNAs w/seed UUGUUCG)	0.0389				2	2	0	C1QBP(+1.25),USP1(+1.4)
ion channel	CLCA2	0.0389				2	1	1	CASP3(+1.31),CDH1(-1.17)
other	NUMBL	0.0389				2	2	0	CASP3(+1.31),YY1(+1.26)
transcription regulator	AJUBA	0.0389				2	1	1	BUB1(+1.26),CDH1(-1.17)
biologic drug	LY-2510924	0.0389				2	2	0	BUB1(+1.26),RPL23(+1.34)
enzyme	HNRNPAB	0.0389				2	1	1	CDH1(-1.17),TJP1(+1.21)
chemical drug	toremifene	0.0389				2	0	2	ERBB2(-1.2),LDLR(-1.19)
chemical - endogenous non-mammalian	rhein	0.0389				2	2	0	CASP3(+1.31),TJP1(+1.21)
chemical - endogenous non-mammalian	cucurbitacin B	0.0389				2	2	0	CASP3(+1.31),CCNB1(+1.29)
chemical - endogenous non-mammalian	beta-cyclodextrin	0.0389				2	0	2	FASN(-1.28),SREBF2(-1.21)
transcription regulator	FOXO4	0.0391			1.633	6	1	5	COL4A2(-1.22),DHCR24(-1.36),FASN(-1.28),FDFT1(+1.25),FLNB(-1.16),SREBF2(-1.21)
chemical toxicant	1,4-bis[2-(3,5-dichloropyridyloxy)]benzene	0.0395			1.272	7	5	2	BUB1(+1.26),CCNB1(+1.29),CDK1(+1.33),CPT1A(+1.55),FASN(-1.28),PSMB7(+1.25),SLC29A1(-1.24)
enzyme	KRAS	0.0397			1.389	24	13	11	ACTR3(+1.26),AGRN(-1.27),AHCTF1(+1.22),BSG(-1.22),CASP3(+1.31),CCNB1(+1.29),CDH1(-1.17),CDH3(-1.19),COL1A1(-1.32),DBN1(-1.17),FASN(-1.28),GMNN(+1.34),GRN(-1.23),LAMA5(-1.3),NRAS(+1.23),PABPC1(+1.21),PMAIP1(+1.31),PRKCI(+1.2),PTTG1(+1.37),SLC29A1(-1.24),SREBF2(-1.21),TOP2A(+1.53),VCP(+1.31),VPS35(+1.3)
transporter	TCOF1	0.0403				5	5	0	CEBPZ(+1.25),CNBP(+1.49),PRPF40A(+1.29),UPF2(+1.29),WWC2(+1.2)
chemical drug	sulindac sulfide	0.0403			-1.504	5	3	2	BCAM(-1.27),DYNLL1(+1.23),RRM2B(+1.5),STC2(-1.27),YWHAE(+1.29)
chemical - endogenous non-mammalian	baicalin	0.0407			-0.882	4	2	2	CASP3(+1.31),CBR1(+1.29),CIRBP(-1.18),COL1A1(-1.32)
transporter	SCARB1	0.0407			1.154	4	0	4	DDIT4(-1.6),FASN(-1.28),LDLR(-1.19),SREBF2(-1.21)
transporter	BSG	0.0407	-1.215		0	4	1	3	BSG(-1.22),CDH1(-1.17),G6PC3(-1.24),TJP1(+1.21)
mature microRNA	miR-133a-3p (and other miRNAs w/seed UUGGUCC)	0.0408				3	2	1	FSCN1(-1.17),RB1CC1(+1.31),STK3(+1.58)
chemical drug	PD 123319	0.0408				3	1	2	COL1A1(-1.32),FASN(-1.28),UBE2V2(+1.28)
chemical toxicant	dicarbethoxydihydrocollidine	0.0408				3	3	0	AFP(+2.24),CCNB1(+1.29),CDK1(+1.33)
other	RPTOR	0.0408			-1.698	6	2	4	CDH1(-1.17),DHCR24(-1.36),FDFT1(+1.25),LSS(-1.19),RNF168(+1.21),SREBF2(-1.21)
enzyme	KDM1A	0.0417			0.432	9	6	3	ACP1(+1.36),AFP(+2.24),BRCA2(+1.32),CDH1(-1.17),CENPF(+1.24),COL1A1(-1.32),FASN(-1.28),MYO1B(+1.35),PTTG1(+1.37)
chemical drug	docosahexaenoic acid	0.0417		Activated	2.204	9	2	7	COL1A1(-1.32),CPT1A(+1.55),CYCS(+1.23),FADS2(-1.3),FASN(-1.28),HDAC7(-1.26),LDLR(-1.19),PLTP(-1.21),SERPINH1(-1.17)
complex	TCR	0.0425			1.139	16	11	5	BSG(-1.22),CDH1(-1.17),COMMD3-BMI1(+2.38),EBNA1BP2(+1.33),FLNA(-1.2),HSPA9(+1.34),HSPD1(+1.25),MDH1(+1.4),PMAIP1(+1.31),RPL5(+1.31),RPS3(+1.37),RPS4X(+1.36),SDCBP(+1.28),SLC1A5(-1.2),SLC2A3(-1.18),VDAC3(+1.31)
complex	AMPK	0.0426			0.479	7	3	4	CCNB1(+1.29),CDH1(-1.17),FASN(-1.28),FSCN1(-1.17),PMAIP1(+1.31),SLC6A8(-1.25),TFAM(+1.33)
chemical - endogenous mammalian	cholesterol	0.0428			0.174	11	1	10	ABCA2(-1.29),ABCA7(-1.34),BSG(-1.22),COL1A1(-1.32),FASN(-1.28),FDFT1(+1.25),LDLR(-1.19),PCSK9(-1.4),PLTP(-1.21),SLC7A5(-1.24),SREBF2(-1.21)
G-protein coupled receptor	ADRA1A	0.0433				4	4	0	CCNB1(+1.29),CDK1(+1.33),PPP3CA(+1.28),TMPO(+1.23)
transcription regulator	STAT3	0.0438			1.075	23	14	9	CASP3(+1.31),CCDC88A(+1.22),CCNB1(+1.29),CDH1(-1.17),CDK1(+1.33),CHEK1(+1.23),COL1A1(-1.32),ECT2(+1.36),FASN(-1.28),FERMT2(+1.23),FGA(+2.69),FGB(+1.9),FSCN1(-1.17),GIGYF1(-1.23),NOTCH1(-1.2),NOTCH3(-1.26),NPM1(+1.33),PCSK9(-1.4),PMAIP1(+1.31),PSIP1(+1.24),PTPN13(+1.23),PTTG1(+1.37),STC2(-1.27)
transcription regulator	XBP1	0.0439			0	11	5	6	AFP(+2.24),FASN(-1.28),MOGS(-1.26),PGM3(+1.29),SEC23A(+1.26),SEC61A1(-1.18),SLC1A5(-1.2),SMC3(+1.28),SRP9(+1.31),SURF4(-1.18),SYVN1(-1.28)
chemical drug	tosedostat	0.0444				3	0	3	CBS/CBSL(-1.14),DDIT4(-1.6),STC2(-1.27)
kinase	ROCK1	0.0444				3	0	3	COL1A1(-1.32),COL4A2(-1.22),COL6A2(-1.25)
mature microRNA	miR-221-3p (and other miRNAs w/seed GCUACAU)	0.0444				3	1	2	DDIT4(-1.6),SLC29A1(-1.24),TBK1(+1.5)
other	BCYRN1	0.0444				3	3	0	CBR1(+1.29),CKS1B(+1.33),RPL35A(+1.29)
chemical drug	ramipril	0.0444				3	0	3	COL1A1(-1.32),COL4A2(-1.22),DDR1(-1.2)
chemical reagent	D-alpha-tocopheryl succinate	0.0452				2	2	0	CASP3(+1.31),PMAIP1(+1.31)
chemical drug	perhexiline	0.0452				2	0	2	LSS(-1.19),SLC2A3(-1.18)
complex	Laminin1	0.0452				2	0	2	CDH1(-1.17),DAG1(-1.28)
transporter	FABP2	0.0452				2	1	1	CPT1A(+1.55),FASN(-1.28)
other	AIF1	0.0452				2	1	1	CCNB1(+1.29),COL1A1(-1.32)
transcription regulator	TSG101	0.0452				2	2	0	PDCD6IP(+1.25),STMN1(+1.24)
enzyme	HSPA1A/HSPA1B	0.0452				2	2	0	CDK1(+1.33),PSIP1(+1.24)
chemical drug	topiramate	0.0452				2	1	1	CASP3(+1.31),PTPRF(-1.24)
kinase	STK11	0.0457			0.785	13	10	3	AKAP2(+1.27),ATP5F1C(+1.31),ATP5MC3(+1.24),BTF3(+1.44),CCT6A(+1.21),CDH1(-1.17),CTSD(-1.2),DUT(+1.33),NPEPL1(-1.26),RNF168(+1.21),RRM1(+1.24),TARS(+1.32),TOP2A(+1.53)
chemical - endogenous mammalian	deoxycholate	0.0461			0	4	2	2	CASP3(+1.31),CDH1(-1.17),GLS(+1.22),LDLR(-1.19)
enzyme	IDH1	0.0461	1.292			4	0	4	CDH1(-1.17),FASN(-1.28),G6PC3(-1.24),SERPINH1(-1.17)
other	LMNB1	0.0461				4	0	4	ACTN4(-1.15),FASN(-1.28),GPC4(-1.16),LDLR(-1.19)
G-protein coupled receptor	ADRB2	0.0461				4	0	4	COL1A1(-1.32),FASN(-1.28),PLXNA1(-1.24),SCNN1A(-1.27)
other	RPS15	0.0461		Activated	2	4	4	0	EIF2S2(+1.4),EIF3I(+1.24),RPS19(+1.3),RPS4X(+1.36)
other	SRSF1	0.0483				3	1	2	AURKA(+1.26),CDH1(-1.17),COL1A1(-1.32)
transcription regulator	PBX1	0.0483				3	1	2	CDH1(-1.17),COL1A1(-1.32),VCP(+1.31)
kinase	EGFR	0.0486			-0.266	17	7	10	AHCTF1(+1.22),CAPZA2(+1.56),CASP3(+1.31),CDH1(-1.17),CDK1(+1.33),COL1A1(-1.32),COL6A1(-1.2),COL6A2(-1.25),DAG1(-1.28),ERBB2(-1.2),FASN(-1.28),GRN(-1.23),ITCH(+1.25),NOTCH1(-1.2),PABPC1(+1.21),PSMB7(+1.25),SLC2A3(-1.18)
chemical toxicant	2,3,4,7,8-pentachlorodibenzofuran	0.0489			0	4	3	1	COL1A1(-1.32),CYCS(+1.23),IDH1(+1.29),TMSB10/TMSB4X(+1.23)
chemical - endogenous mammalian	cholic acid	0.0491			-0.44	5	2	3	CBR1(+1.29),CIRBP(-1.18),FDFT1(+1.25),PLTP(-1.21),SREBF2(-1.21)
