# Supplementary material for: Developmental modeling of hepatogenesis using obese iPSCs-hepatocyte differentiation uncovers pathological features
Source: Cell Death Dis. 2022 Aug 1;13(8):670. doi: 10.1038/s41419-022-05125-9 (PMC9343434; doi:10.1038/s41419-022-05125-9)
Supplement: Supplementary file 7 — Supplementary File-5 [file 41419_2022_5125_MOESM7_ESM.xlsx]

## Sheet: Function
Categories	Diseases or Functions	p	State	Z	N	Pos	Neg	Molecules
Cancer,Organismal Injury and Abnormalities	Genitourinary tumor	1.11e-10		0.38	185	106	79	AADACL3(+3.58),ABHD12B(+3.16),ABO(-4.31),ACE2(+5.95),ADAMTS18(-3.17),AGAP5 (includes others)(+8.2),AKAP2(+1.99),ANGPT2(-2.44),ANKRD1(+7.87),ANPEP(-2.63),APOBEC3A(+3.02),AQP1(-2.8),ARHGEF5(+2.32),ARSE(+2.59),BICC1(-3.04),C1orf61(-2.68),CACNA1I(+1.9),CCDC3(+2.45),CCN1(+3.5),CCN2(+2.91),CD14(+4.49),CD163(-5.67),CDH5(-3.21),CH25H(+2.53),CHI3L1(-2.88),CHRFAM7A(+2.65),CHST7(+2.49),CLSTN2(-2.76),CNNM1(+…
Cancer,Organismal Injury and Abnormalities,Reproductive System Disease	Breast or gynecological cancer	1.11e-10			145	85	60	ABHD12B(+3.16),ABO(-4.31),ACE2(+5.95),ADAMTS18(-3.17),AGAP5 (includes others)(+8.2),AKAP2(+1.99),ANGPT2(-2.44),ANPEP(-2.63),APOBEC3A(+3.02),AQP1(-2.8),ARHGEF5(+2.32),BICC1(-3.04),C1orf61(-2.68),CACNA1I(+1.9),CCN1(+3.5),CCN2(+2.91),CD163(-5.67),CDH5(-3.21),CHI3L1(-2.88),CHST7(+2.49),CLSTN2(-2.76),CNNM1(+3.01),COG8(-2.46),COL28A1(+2.72),COL4A4(+4.7),COL5A2(-1.94),CPA6(+2.06),CRB2(-3.35),CREB3L3(-3.…
Cancer,Organismal Injury and Abnormalities	Malignant genitourinary solid tumor	1.71e-10			182	104	78	AADACL3(+3.58),ABHD12B(+3.16),ABO(-4.31),ACE2(+5.95),ADAMTS18(-3.17),AGAP5 (includes others)(+8.2),AKAP2(+1.99),ANGPT2(-2.44),ANKRD1(+7.87),ANPEP(-2.63),APOBEC3A(+3.02),AQP1(-2.8),ARHGEF5(+2.32),BICC1(-3.04),C1orf61(-2.68),CACNA1I(+1.9),CCDC3(+2.45),CCN1(+3.5),CCN2(+2.91),CD14(+4.49),CD163(-5.67),CDH5(-3.21),CH25H(+2.53),CHI3L1(-2.88),CHRFAM7A(+2.65),CHST7(+2.49),CLSTN2(-2.76),CNNM1(+3.01),COG8(-…
Cancer,Organismal Injury and Abnormalities	Anogenital cancer	2.6e-10			172	98	74	AADACL3(+3.58),ABHD12B(+3.16),ABO(-4.31),ACE2(+5.95),ADAMTS18(-3.17),AGAP5 (includes others)(+8.2),AKAP2(+1.99),ANGPT2(-2.44),ANKRD1(+7.87),ANPEP(-2.63),APOBEC3A(+3.02),AQP1(-2.8),ARHGEF5(+2.32),BICC1(-3.04),C1orf61(-2.68),CACNA1I(+1.9),CCDC3(+2.45),CCN1(+3.5),CCN2(+2.91),CD14(+4.49),CD163(-5.67),CDH5(-3.21),CHI3L1(-2.88),CHRFAM7A(+2.65),CHST7(+2.49),CLSTN2(-2.76),CNNM1(+3.01),COG8(-2.46),COL28A1…
Cancer,Organismal Injury and Abnormalities	Pelvic tumor	1.44e-08			163	91	72	AADACL3(+3.58),ABHD12B(+3.16),ABO(-4.31),ACE2(+5.95),ADAMTS18(-3.17),AGAP5 (includes others)(+8.2),AKAP2(+1.99),ANGPT2(-2.44),ANKRD1(+7.87),ANPEP(-2.63),APOBEC3A(+3.02),AQP1(-2.8),ARHGEF5(+2.32),ARSE(+2.59),BICC1(-3.04),C1orf61(-2.68),CACNA1I(+1.9),CCDC3(+2.45),CCN1(+3.5),CCN2(+2.91),CD14(+4.49),CD163(-5.67),CDH5(-3.21),CH25H(+2.53),CHI3L1(-2.88),CHRFAM7A(+2.65),CLSTN2(-2.76),CNNM1(+3.01),COL28A1…
Cancer,Organismal Injury and Abnormalities,Reproductive System Disease	Breast or ovarian cancer	2.51e-08			100	60	40	ABHD12B(+3.16),ABO(-4.31),ACE2(+5.95),ADAMTS18(-3.17),AKAP2(+1.99),ANGPT2(-2.44),ANPEP(-2.63),AQP1(-2.8),ARHGEF5(+2.32),C1orf61(-2.68),CACNA1I(+1.9),CCN1(+3.5),CCN2(+2.91),CDH5(-3.21),CHI3L1(-2.88),CHST7(+2.49),CLSTN2(-2.76),CNNM1(+3.01),COG8(-2.46),COL28A1(+2.72),COL4A4(+4.7),COL5A2(-1.94),CRB2(-3.35),CREB5(+2.52),CSF3R(-2.85),CUBN(-3.38),ENPEP(+3.74),EPB41L3(-2.15),EPSTI1(+2.43),FAM174B(+1.92),…
Cancer,Organismal Injury and Abnormalities	Neoplasia of cells	2.54e-08		0.412	138	81	57	ABHD12B(+3.16),ABO(-4.31),ADAMTS18(-3.17),AGAP5 (includes others)(+8.2),AKAP2(+1.99),ANGPT2(-2.44),ANKRD33B(+2.42),ANOS1(+3.35),ANPEP(-2.63),APLNR(-2.38),AQP1(-2.8),ARHGEF5(+2.32),ARSE(+2.59),BICC1(-3.04),C1orf61(-2.68),C2CD4C(+2.21),CCK(+3.84),CCN1(+3.5),CCN2(+2.91),CD14(+4.49),CD163(-5.67),CDH5(-3.21),CFD(+2.75),CHI3L1(-2.88),COL4A4(+4.7),COL5A2(-1.94),CRB2(-3.35),CSF3R(-2.85),CST2(+4.92),CTCFL…
Cancer,Organismal Injury and Abnormalities	Pelvic cancer	2.99e-08			160	89	71	AADACL3(+3.58),ABHD12B(+3.16),ABO(-4.31),ACE2(+5.95),ADAMTS18(-3.17),AGAP5 (includes others)(+8.2),AKAP2(+1.99),ANGPT2(-2.44),ANKRD1(+7.87),ANPEP(-2.63),APOBEC3A(+3.02),AQP1(-2.8),ARHGEF5(+2.32),ARSE(+2.59),BICC1(-3.04),C1orf61(-2.68),CACNA1I(+1.9),CCDC3(+2.45),CCN1(+3.5),CCN2(+2.91),CD14(+4.49),CD163(-5.67),CDH5(-3.21),CH25H(+2.53),CHI3L1(-2.88),CHRFAM7A(+2.65),CLSTN2(-2.76),CNNM1(+3.01),COL28A1…
Cancer,Organismal Injury and Abnormalities,Reproductive System Disease	Breast or ovarian carcinoma	7.03e-08			85	47	38	ABHD12B(+3.16),ABO(-4.31),ACE2(+5.95),ADAMTS18(-3.17),AKAP2(+1.99),ANGPT2(-2.44),ANPEP(-2.63),AQP1(-2.8),C1orf61(-2.68),CACNA1I(+1.9),CCN1(+3.5),CHI3L1(-2.88),CHST7(+2.49),CLSTN2(-2.76),CNNM1(+3.01),COG8(-2.46),COL28A1(+2.72),COL4A4(+4.7),COL5A2(-1.94),CRB2(-3.35),CREB5(+2.52),CSF3R(-2.85),CUBN(-3.38),ENPEP(+3.74),EPB41L3(-2.15),FAM174B(+1.92),FAM71F1(+2.34),FBN1(-2.49),FN1(+2.75),FOXI2(+3.7),GRM…
Cancer,Organismal Injury and Abnormalities	Genitourinary carcinoma	1.05e-07			157	87	70	AADACL3(+3.58),ABHD12B(+3.16),ABO(-4.31),ACE2(+5.95),ADAMTS18(-3.17),AGAP5 (includes others)(+8.2),AKAP2(+1.99),ANGPT2(-2.44),ANKRD1(+7.87),ANPEP(-2.63),APOBEC3A(+3.02),AQP1(-2.8),ARHGEF5(+2.32),BICC1(-3.04),C1orf61(-2.68),CACNA1I(+1.9),CCDC3(+2.45),CCN1(+3.5),CD14(+4.49),CD163(-5.67),CDH5(-3.21),CH25H(+2.53),CHI3L1(-2.88),CHRFAM7A(+2.65),CLSTN2(-2.76),CNNM1(+3.01),COL28A1(+2.72),COL4A4(+4.7),COL…
Cancer,Organismal Injury and Abnormalities	Genitourinary adenocarcinoma	1.12e-07			144	77	67	AADACL3(+3.58),ABHD12B(+3.16),ABO(-4.31),ACE2(+5.95),ADAMTS18(-3.17),AGAP5 (includes others)(+8.2),AKAP2(+1.99),ANGPT2(-2.44),ANKRD1(+7.87),ANPEP(-2.63),APOBEC3A(+3.02),AQP1(-2.8),ARHGEF5(+2.32),BICC1(-3.04),C1orf61(-2.68),CCN1(+3.5),CD14(+4.49),CD163(-5.67),CDH5(-3.21),CHI3L1(-2.88),CHRFAM7A(+2.65),CLSTN2(-2.76),CNNM1(+3.01),COL28A1(+2.72),COL4A4(+4.7),COL5A2(-1.94),CPA6(+2.06),CREB3L3(-3.02),CR…
Cancer,Organismal Injury and Abnormalities	Breast or colorectal cancer	1.23e-07			148	88	60	AADACL3(+3.58),ABO(-4.31),ACE2(+5.95),ADAMTS18(-3.17),AGAP5 (includes others)(+8.2),AKAP2(+1.99),AKR1B10(-3.26),ANGPT2(-2.44),ANPEP(-2.63),AQP1(-2.8),ARHGEF5(+2.32),ARSE(+2.59),CACNA1I(+1.9),CCDC3(+2.45),CCN1(+3.5),CCN2(+2.91),CD163(-5.67),CDH5(-3.21),CHI3L1(-2.88),CHST7(+2.49),CLSTN2(-2.76),CNNM1(+3.01),COG8(-2.46),COL4A4(+4.7),COL5A2(-1.94),CRB2(-3.35),CSF3R(-2.85),CST1(+5.8),CTCFL(+2.8),CUBN(-…
Cancer,Organismal Injury and Abnormalities,Reproductive System Disease	Genital tumor	1.44e-07			152	84	68	AADACL3(+3.58),ABHD12B(+3.16),ABO(-4.31),ACE2(+5.95),ADAMTS18(-3.17),AGAP5 (includes others)(+8.2),AKAP2(+1.99),ANGPT2(-2.44),ANKRD1(+7.87),ANPEP(-2.63),APOBEC3A(+3.02),AQP1(-2.8),ARHGEF5(+2.32),ARSE(+2.59),BICC1(-3.04),C1orf61(-2.68),CACNA1I(+1.9),CCDC3(+2.45),CCN1(+3.5),CCN2(+2.91),CD14(+4.49),CD163(-5.67),CDH5(-3.21),CHI3L1(-2.88),CHRFAM7A(+2.65),CLSTN2(-2.76),CNNM1(+3.01),COL28A1(+2.72),COL4A…
Cancer,Organismal Injury and Abnormalities,Reproductive System Disease	Prostatic carcinoma	1.63e-07			91	47	44	AADACL3(+3.58),ABO(-4.31),ADAMTS18(-3.17),AGAP5 (includes others)(+8.2),AKAP2(+1.99),ANKRD1(+7.87),BICC1(-3.04),CCDC3(+2.45),CD14(+4.49),CD163(-5.67),CDH5(-3.21),CHI3L1(-2.88),CHRFAM7A(+2.65),CLSTN2(-2.76),COL28A1(+2.72),COL4A4(+4.7),COL5A2(-1.94),CREB5(+2.52),CSF3R(-2.85),CUBN(-3.38),DLGAP1(+1.97),DPP10(+2.16),EPB41L3(-2.15),EPSTI1(+2.43),FAM174B(+1.92),FBN1(-2.49),FN1(+2.75),FRMPD2(-3.98),GNA14…
Cancer,Organismal Injury and Abnormalities	Lymphoreticular neoplasm	1.85e-07			84	46	38	ABHD12B(+3.16),ABO(-4.31),AGAP5 (includes others)(+8.2),AKAP2(+1.99),ANGPT2(-2.44),ANOS1(+3.35),ANPEP(-2.63),APLNR(-2.38),ARHGEF5(+2.32),ARSE(+2.59),BICC1(-3.04),CCN1(+3.5),CD14(+4.49),CD163(-5.67),CHI3L1(-2.88),COL4A4(+4.7),COL5A2(-1.94),CSF3R(-2.85),CUBN(-3.38),EIF5AL1(-3.44),FBN1(-2.49),FN1(+2.75),GLIS3(+2.33),GRHL2(+2.29),GRM6(-3.42),GSTM1(+7.03),HBA1/HBA2(+4.09),HERC2P3(+5.18),HIST1H1D(+2.54…
Cancer,Organismal Injury and Abnormalities,Reproductive System Disease	Prostatic adenocarcinoma	3.58e-07			87	43	44	AADACL3(+3.58),ABO(-4.31),ADAMTS18(-3.17),AGAP5 (includes others)(+8.2),AKAP2(+1.99),ANKRD1(+7.87),BICC1(-3.04),CD14(+4.49),CD163(-5.67),CDH5(-3.21),CHI3L1(-2.88),CHRFAM7A(+2.65),CLSTN2(-2.76),COL28A1(+2.72),COL4A4(+4.7),COL5A2(-1.94),CREB5(+2.52),CSF3R(-2.85),CUBN(-3.38),DLGAP1(+1.97),DPP10(+2.16),EPB41L3(-2.15),EPSTI1(+2.43),FBN1(-2.49),FN1(+2.75),FRMPD2(-3.98),GNA14(+4.05),GRHL2(+2.29),GRM6(-3…
Cancer,Organismal Injury and Abnormalities,Reproductive System Disease	Genital tract cancer	5.05e-07			148	81	67	AADACL3(+3.58),ABHD12B(+3.16),ABO(-4.31),ACE2(+5.95),ADAMTS18(-3.17),AGAP5 (includes others)(+8.2),AKAP2(+1.99),ANGPT2(-2.44),ANKRD1(+7.87),ANPEP(-2.63),APOBEC3A(+3.02),AQP1(-2.8),ARHGEF5(+2.32),BICC1(-3.04),C1orf61(-2.68),CACNA1I(+1.9),CCDC3(+2.45),CCN1(+3.5),CCN2(+2.91),CD14(+4.49),CD163(-5.67),CDH5(-3.21),CHI3L1(-2.88),CHRFAM7A(+2.65),CLSTN2(-2.76),CNNM1(+3.01),COL28A1(+2.72),COL4A4(+4.7),COL5…
Cancer,Organismal Injury and Abnormalities,Reproductive System Disease	Breast cancer	7.3e-07			71	45	26	ABO(-4.31),ADAMTS18(-3.17),ANGPT2(-2.44),ANPEP(-2.63),AQP1(-2.8),ARHGEF5(+2.32),CACNA1I(+1.9),CCN1(+3.5),CCN2(+2.91),CDH5(-3.21),CHI3L1(-2.88),CHST7(+2.49),CLSTN2(-2.76),CNNM1(+3.01),COG8(-2.46),COL5A2(-1.94),CRB2(-3.35),CSF3R(-2.85),EPSTI1(+2.43),FAM174B(+1.92),FBN1(-2.49),FN1(+2.75),GRHL2(+2.29),GSTM1(+7.03),GYG2(+1.96),HBA1/HBA2(+4.09),HLA-DRB5(+2.3),HOXB3(-2.7),HSPB8(+2.08),IGF2(-9.86),IGFBP6…
Cancer,Organismal Injury and Abnormalities,Reproductive System Disease	Uterine tumor	1.05e-06			93	52	41	ADAMTS18(-3.17),AGAP5 (includes others)(+8.2),ANGPT2(-2.44),APOBEC3A(+3.02),AQP1(-2.8),ARHGEF5(+2.32),ARSE(+2.59),BICC1(-3.04),CACNA1I(+1.9),CCN1(+3.5),CD163(-5.67),CNNM1(+3.01),COL28A1(+2.72),CPA6(+2.06),CREB3L3(-3.02),CSF3R(-2.85),CTSV(+3.48),CUBN(-3.38),DIO1(-2.9),DLGAP1(+1.97),DPP10(+2.16),ENPEP(+3.74),EPB41L3(-2.15),FAM20A(+2.19),FBN1(-2.49),FMOD(-5.79),FN1(+2.75),FRMPD2(-3.98),GRM6(-3.42),H…
Tissue Development	Organization of extracellular matrix	1.22e-06			15	8	7	CCN1(+3.5),COL4A4(+4.7),COL5A2(-1.94),CTSV(+3.48),FBN1(-2.49),FMOD(-5.79),FN1(+2.75),ITGA4(-2.76),ITGA6(+1.89),ITGA8(-2.76),MADCAM1(+2.54),MATN3(-2.21),NID2(-3.77),PRDX4(+1.97),WASHC1(+3.85)
Cancer,Gastrointestinal Disease,Organismal Injury and Abnormalities	Digestive organ tumor	1.49e-06		0.126	218	129	89	AADACL3(+3.58),ABO(-4.31),ACE2(+5.95),ADAMTS18(-3.17),AGAP5 (includes others)(+8.2),AKAP2(+1.99),AKR1B10(-3.26),ANGPT2(-2.44),ANKRD33B(+2.42),ANPEP(-2.63),APLNR(-2.38),APOBEC3A(+3.02),AQP1(-2.8),ARHGEF5(+2.32),ARSE(+2.59),BICC1(-3.04),C1orf61(-2.68),C2CD4C(+2.21),CACNA1I(+1.9),CCDC3(+2.45),CCK(+3.84),CCN1(+3.5),CCN2(+2.91),CD14(+4.49),CD163(-5.67),CDH5(-3.21),CFD(+2.75),CH25H(+2.53),CHI3L1(-2.88)…
Cancer,Organismal Injury and Abnormalities	Lymphohematopoietic cancer	1.72e-06			89	49	40	ABHD12B(+3.16),ABO(-4.31),AGAP5 (includes others)(+8.2),AKAP2(+1.99),ANGPT2(-2.44),ANOS1(+3.35),ANPEP(-2.63),APLNR(-2.38),ARHGEF5(+2.32),ARSE(+2.59),BICC1(-3.04),CCN1(+3.5),CD14(+4.49),CD163(-5.67),CHI3L1(-2.88),COL4A4(+4.7),COL5A2(-1.94),CSF3R(-2.85),CUBN(-3.38),DIO1(-2.9),EIF5AL1(-3.44),EPSTI1(+2.43),FBN1(-2.49),FN1(+2.75),GLIS3(+2.33),GRHL2(+2.29),GRM6(-3.42),GSTM1(+7.03),HBA1/HBA2(+4.09),HERC…
Cancer,Organismal Injury and Abnormalities,Reproductive System Disease	Development of genital tumor	1.97e-06			109	61	48	ABHD12B(+3.16),ACE2(+5.95),ADAMTS18(-3.17),AGAP5 (includes others)(+8.2),AKAP2(+1.99),ANGPT2(-2.44),ANPEP(-2.63),APOBEC3A(+3.02),AQP1(-2.8),ARHGEF5(+2.32),ARSE(+2.59),BICC1(-3.04),C1orf61(-2.68),CACNA1I(+1.9),CCN1(+3.5),CD163(-5.67),CNNM1(+3.01),COL28A1(+2.72),COL4A4(+4.7),CPA6(+2.06),CREB3L3(-3.02),CREB5(+2.52),CSF3R(-2.85),CTSV(+3.48),CUBN(-3.38),DIO1(-2.9),DLGAP1(+1.97),DPP10(+2.16),ENPEP(+3.7…
Cancer,Organismal Injury and Abnormalities	Abdominal neoplasm	2.01e-06		0.097	227	133	94	AADACL3(+3.58),ABHD12B(+3.16),ABO(-4.31),ACE2(+5.95),ADAMTS18(-3.17),AGAP5 (includes others)(+8.2),AKAP2(+1.99),AKR1B10(-3.26),ANGPT2(-2.44),ANKRD1(+7.87),ANKRD33B(+2.42),ANPEP(-2.63),APLNR(-2.38),APOBEC3A(+3.02),AQP1(-2.8),ARHGEF5(+2.32),ARSE(+2.59),BICC1(-3.04),C1orf61(-2.68),C2CD4C(+2.21),CACNA1I(+1.9),CCDC3(+2.45),CCK(+3.84),CCN1(+3.5),CCN2(+2.91),CD14(+4.49),CD163(-5.67),CDH5(-3.21),CFD(+2.7…
Cancer,Organismal Injury and Abnormalities,Reproductive System Disease	Tumorigenesis of reproductive tract	2.05e-06			112	63	49	ABHD12B(+3.16),ACE2(+5.95),ADAMTS18(-3.17),AGAP5 (includes others)(+8.2),AKAP2(+1.99),ANGPT2(-2.44),ANPEP(-2.63),APOBEC3A(+3.02),AQP1(-2.8),ARHGEF5(+2.32),ARSE(+2.59),BICC1(-3.04),C1orf61(-2.68),CACNA1I(+1.9),CCN1(+3.5),CCN2(+2.91),CD163(-5.67),CHI3L1(-2.88),CNNM1(+3.01),COL28A1(+2.72),COL4A4(+4.7),CPA6(+2.06),CREB3L3(-3.02),CREB5(+2.52),CSF3R(-2.85),CTSV(+3.48),CUBN(-3.38),DIO1(-2.9),DLGAP1(+1.9…
Cardiovascular Disease,Cardiovascular System Development and Function,Organ Morphology,Organismal Development,Organismal Injury and Abnormalities,Skeletal and Muscular Disorders,Skeletal and Muscular System Development and Function	Abnormal morphology of myocardium	2.15e-06			10	7	3	CTSV(+3.48),FN1(+2.75),HSPB8(+2.08),NOS2(+2.41),NPR1(-2.44),PPARGC1A(-2.55),PRDM6(-3.75),RYR2(+2.06),UTF1(+2.64),VCL(+2.4)
Cancer,Organismal Injury and Abnormalities,Reproductive System Disease	Female genital neoplasm	2.28e-06			112	63	49	ABHD12B(+3.16),ACE2(+5.95),ADAMTS18(-3.17),AGAP5 (includes others)(+8.2),AKAP2(+1.99),ANGPT2(-2.44),ANPEP(-2.63),APOBEC3A(+3.02),AQP1(-2.8),ARHGEF5(+2.32),ARSE(+2.59),BICC1(-3.04),C1orf61(-2.68),CACNA1I(+1.9),CCN1(+3.5),CCN2(+2.91),CD163(-5.67),CHI3L1(-2.88),CNNM1(+3.01),COL28A1(+2.72),COL4A4(+4.7),CPA6(+2.06),CREB3L3(-3.02),CREB5(+2.52),CSF3R(-2.85),CTSV(+3.48),CUBN(-3.38),DIO1(-2.9),DLGAP1(+1.9…
Cancer,Hematological Disease,Organismal Injury and Abnormalities	Hematologic cancer	2.58e-06			88	48	40	ABHD12B(+3.16),ABO(-4.31),AGAP5 (includes others)(+8.2),AKAP2(+1.99),ANGPT2(-2.44),ANOS1(+3.35),ANPEP(-2.63),APLNR(-2.38),ARHGEF5(+2.32),ARSE(+2.59),BICC1(-3.04),CCN1(+3.5),CD14(+4.49),CD163(-5.67),CHI3L1(-2.88),COL4A4(+4.7),COL5A2(-1.94),CSF3R(-2.85),CUBN(-3.38),DIO1(-2.9),EIF5AL1(-3.44),EPSTI1(+2.43),FBN1(-2.49),FN1(+2.75),GLIS3(+2.33),GRHL2(+2.29),GRM6(-3.42),GSTM1(+7.03),HBA1/HBA2(+4.09),HERC…
Cancer,Hematological Disease,Organismal Injury and Abnormalities	Neoplasia of blood cells	2.9e-06			88	48	40	ABHD12B(+3.16),ABO(-4.31),AGAP5 (includes others)(+8.2),AKAP2(+1.99),ANGPT2(-2.44),ANOS1(+3.35),ANPEP(-2.63),APLNR(-2.38),ARHGEF5(+2.32),ARSE(+2.59),BICC1(-3.04),CCN1(+3.5),CD14(+4.49),CD163(-5.67),CHI3L1(-2.88),COL4A4(+4.7),COL5A2(-1.94),CSF3R(-2.85),CUBN(-3.38),DIO1(-2.9),EIF5AL1(-3.44),EPSTI1(+2.43),FBN1(-2.49),FN1(+2.75),GLIS3(+2.33),GRHL2(+2.29),GRM6(-3.42),GSTM1(+7.03),HBA1/HBA2(+4.09),HERC…
Cancer,Organismal Injury and Abnormalities,Reproductive System Disease	Mammary tumor	3.12e-06		0.371	72	46	26	ABO(-4.31),ADAMTS18(-3.17),ANGPT2(-2.44),ANPEP(-2.63),AQP1(-2.8),ARHGEF5(+2.32),CACNA1I(+1.9),CCN1(+3.5),CCN2(+2.91),CDH5(-3.21),CHI3L1(-2.88),CHST7(+2.49),CLSTN2(-2.76),CNNM1(+3.01),COG8(-2.46),COL5A2(-1.94),CRB2(-3.35),CSF3R(-2.85),EPSTI1(+2.43),FAM174B(+1.92),FBN1(-2.49),FN1(+2.75),GRHL2(+2.29),GSTM1(+7.03),GYG2(+1.96),HBA1/HBA2(+4.09),HLA-DRB5(+2.3),HOXB3(-2.7),HSPB8(+2.08),IGF2(-9.86),IGFBP6…
Cancer,Organismal Injury and Abnormalities	Cancer of cells	3.24e-06		0.368	113	67	46	ABO(-4.31),ADAMTS18(-3.17),AGAP5 (includes others)(+8.2),AKAP2(+1.99),ANGPT2(-2.44),ANKRD33B(+2.42),ANOS1(+3.35),ANPEP(-2.63),AQP1(-2.8),BICC1(-3.04),C1orf61(-2.68),C2CD4C(+2.21),CCN1(+3.5),CCN2(+2.91),CD14(+4.49),CD163(-5.67),CDH5(-3.21),CFD(+2.75),CHI3L1(-2.88),COL4A4(+4.7),CRB2(-3.35),CSF3R(-2.85),CST2(+4.92),CTCFL(+2.8),CUBN(-3.38),CXCL5(+2.51),DIO1(-2.9),DLGAP1(+1.97),DPP10(+2.16),EIF5AL1(-3…
Cancer,Organismal Injury and Abnormalities,Reproductive System Disease	Uterine cancer	3.99e-06			88	48	40	ADAMTS18(-3.17),AGAP5 (includes others)(+8.2),ANGPT2(-2.44),APOBEC3A(+3.02),AQP1(-2.8),ARHGEF5(+2.32),BICC1(-3.04),CACNA1I(+1.9),CD163(-5.67),CNNM1(+3.01),COL28A1(+2.72),CPA6(+2.06),CREB3L3(-3.02),CSF3R(-2.85),CTSV(+3.48),CUBN(-3.38),DIO1(-2.9),DLGAP1(+1.97),DPP10(+2.16),ENPEP(+3.74),EPB41L3(-2.15),FAM20A(+2.19),FBN1(-2.49),FN1(+2.75),FRMPD2(-3.98),GRM6(-3.42),HBA1/HBA2(+4.09),HIST1H1A(+2.31),HIS…
Cancer,Organismal Injury and Abnormalities,Reproductive System Disease	Breast carcinoma	4.21e-06			54	32	22	ABO(-4.31),ADAMTS18(-3.17),ANPEP(-2.63),AQP1(-2.8),CACNA1I(+1.9),CCN1(+3.5),CHI3L1(-2.88),CHST7(+2.49),CLSTN2(-2.76),CNNM1(+3.01),COG8(-2.46),COL5A2(-1.94),CRB2(-3.35),CSF3R(-2.85),FAM174B(+1.92),FBN1(-2.49),FN1(+2.75),GYG2(+1.96),HLA-DRB5(+2.3),HOXB3(-2.7),HSPB8(+2.08),IGF2(-9.86),IGFBPL1(+2.31),KCNJ6(+3.94),KLHL6(-2.85),LRRC32(-2.34),MXRA5(+3.92),NID2(-3.77),NLGN4X(+3.03),NPTX2(+2.09),NRP2(-1.9…
Cancer,Gastrointestinal Disease,Organismal Injury and Abnormalities	Development of digestive organ tumor	4.28e-06		0.714	124	65	59	AADACL3(+3.58),ACE2(+5.95),ADAMTS18(-3.17),AGAP5 (includes others)(+8.2),AKAP2(+1.99),AKR1B10(-3.26),ANGPT2(-2.44),ANPEP(-2.63),AQP1(-2.8),ARSE(+2.59),CCDC3(+2.45),CCK(+3.84),CCN1(+3.5),CD163(-5.67),CDH5(-3.21),CLSTN2(-2.76),COG8(-2.46),COL4A4(+4.7),COL5A2(-1.94),CRB2(-3.35),CSF3R(-2.85),CST1(+5.8),CTCFL(+2.8),CUBN(-3.38),DDX3Y(-59.34),DGCR6(+3.21),DLGAP1(+1.97),DPP10(+2.16),ENPEP(+3.74),EPB41L3(…
Cancer,Organismal Injury and Abnormalities,Reproductive System Disease	Prostate cancer	4.38e-06			96	50	46	AADACL3(+3.58),ABO(-4.31),ADAMTS18(-3.17),AGAP5 (includes others)(+8.2),AKAP2(+1.99),ANKRD1(+7.87),BICC1(-3.04),CCDC3(+2.45),CD14(+4.49),CD163(-5.67),CDH5(-3.21),CHI3L1(-2.88),CHRFAM7A(+2.65),CLSTN2(-2.76),COL28A1(+2.72),COL4A4(+4.7),COL5A2(-1.94),CPA6(+2.06),CREB5(+2.52),CSF3R(-2.85),CUBN(-3.38),DLGAP1(+1.97),DPP10(+2.16),EPB41L3(-2.15),EPSTI1(+2.43),FAM174B(+1.92),FBN1(-2.49),FN1(+2.75),FRMPD2(…
Cancer,Organismal Injury and Abnormalities,Reproductive System Disease	Female genital tract cancer	4.57e-06			108	60	48	ABHD12B(+3.16),ACE2(+5.95),ADAMTS18(-3.17),AGAP5 (includes others)(+8.2),AKAP2(+1.99),ANGPT2(-2.44),ANPEP(-2.63),APOBEC3A(+3.02),AQP1(-2.8),ARHGEF5(+2.32),BICC1(-3.04),C1orf61(-2.68),CACNA1I(+1.9),CCN1(+3.5),CCN2(+2.91),CD163(-5.67),CHI3L1(-2.88),CNNM1(+3.01),COL28A1(+2.72),COL4A4(+4.7),CPA6(+2.06),CREB3L3(-3.02),CREB5(+2.52),CSF3R(-2.85),CTSV(+3.48),CUBN(-3.38),DIO1(-2.9),DLGAP1(+1.97),DPP10(+2.…
Embryonic Development,Organismal Development	Development of body trunk	4.65e-06		0.292	44	22	22	ACE2(+5.95),ADAMTS18(-3.17),ANKRD1(+7.87),ANPEP(-2.63),APLNR(-2.38),AQP1(-2.8),BICC1(-3.04),CCN1(+3.5),CCN2(+2.91),CD14(+4.49),CDH5(-3.21),CHI3L1(-2.88),COL4A4(+4.7),FAM20A(+2.19),FBN1(-2.49),FN1(+2.75),GLIS3(+2.33),GRHL2(+2.29),HOXB3(-2.7),HOXB4(-3.35),HSPB8(+2.08),IFITM2(+4.82),IGF2(-9.86),ITGA4(-2.76),ITGA6(+1.89),ITGA8(-2.76),MYH14(-4.79),NOS1(-2.8),NOS2(+2.41),NPPB(+12.0),NPR1(-2.44),NRP2(-1…
Cancer,Hematological Disease,Immunological Disease,Organismal Injury and Abnormalities	Acute myeloid leukemia	4.71e-06			53	30	23	ABHD12B(+3.16),ABO(-4.31),AGAP5 (includes others)(+8.2),AKAP2(+1.99),ANPEP(-2.63),APLNR(-2.38),ARHGEF5(+2.32),ARSE(+2.59),CD14(+4.49),COL4A4(+4.7),COL5A2(-1.94),CSF3R(-2.85),CUBN(-3.38),EIF5AL1(-3.44),GRHL2(+2.29),GRM6(-3.42),GSTM1(+7.03),HBA1/HBA2(+4.09),HERC2P3(+5.18),HOXB3(-2.7),KCNG1(+2.36),KRT8P11(-2.81),LOC102724788/PRODH(+6.56),MUC20(-2.67),MXRA5(+3.92),MYH14(-4.79),NCAM1(-2.31),NLGN4Y(-20…
Cardiovascular System Development and Function,Organ Development,Skeletal and Muscular System Development and Function	Function of cardiac muscle	5.08e-06		0.126	13	7	6	ACE2(+5.95),APLNR(-2.38),AQP1(-2.8),CTSV(+3.48),HSPB8(+2.08),MYH14(-4.79),NOS1(-2.8),NOS2(+2.41),PPARGC1A(-2.55),RYR2(+2.06),UCA1(-3.98),VCL(+2.4),XDH(+2.34)
Cancer,Organismal Injury and Abnormalities	Breast or pancreatic cancer	5.21e-06		0	118	71	47	ABHD12B(+3.16),ABO(-4.31),ACE2(+5.95),ADAMTS18(-3.17),AKAP2(+1.99),ANGPT2(-2.44),ANPEP(-2.63),APLNR(-2.38),AQP1(-2.8),ARHGEF5(+2.32),ARSE(+2.59),BICC1(-3.04),C1orf61(-2.68),CACNA1I(+1.9),CCK(+3.84),CCN1(+3.5),CCN2(+2.91),CD163(-5.67),CDH5(-3.21),CHI3L1(-2.88),CHST7(+2.49),CLSTN2(-2.76),CNNM1(+3.01),COG8(-2.46),COL28A1(+2.72),COL4A4(+4.7),COL5A2(-1.94),CRB2(-3.35),CREB5(+2.52),CSF3R(-2.85),CUBN(-3…
Cancer,Organismal Injury and Abnormalities	Abdominal cancer	6.52e-06		-0.653	223	130	93	AADACL3(+3.58),ABHD12B(+3.16),ABO(-4.31),ACE2(+5.95),ADAMTS18(-3.17),AGAP5 (includes others)(+8.2),AKAP2(+1.99),AKR1B10(-3.26),ANGPT2(-2.44),ANKRD1(+7.87),ANKRD33B(+2.42),ANPEP(-2.63),APLNR(-2.38),APOBEC3A(+3.02),AQP1(-2.8),ARHGEF5(+2.32),ARSE(+2.59),BICC1(-3.04),C1orf61(-2.68),C2CD4C(+2.21),CACNA1I(+1.9),CCDC3(+2.45),CCK(+3.84),CCN1(+3.5),CCN2(+2.91),CD14(+4.49),CD163(-5.67),CDH5(-3.21),CFD(+2.7…
Cardiovascular Disease,Organismal Injury and Abnormalities	Left ventricular dysfunction	8.98e-06			12	7	5	ACE2(+5.95),ANGPT2(-2.44),ANKRD1(+7.87),CSF3R(-2.85),CTSV(+3.48),NOS1(-2.8),NOS2(+2.41),NPR1(-2.44),PPARGC1A(-2.55),RYR2(+2.06),VCL(+2.4),XDH(+2.34)
Cardiovascular System Development and Function,Organ Development,Organ Morphology,Skeletal and Muscular System Development and Function	Contractility of myocardium	9.08e-06		0.943	7	5	2	ACE2(+5.95),CTSV(+3.48),HSPB8(+2.08),NOS1(-2.8),NOS2(+2.41),PPARGC1A(-2.55),VCL(+2.4)
Cancer,Organismal Injury and Abnormalities,Reproductive System Disease	Endometrial cancer	9.65e-06			82	43	39	ADAMTS18(-3.17),AGAP5 (includes others)(+8.2),ANGPT2(-2.44),APOBEC3A(+3.02),AQP1(-2.8),ARHGEF5(+2.32),BICC1(-3.04),CACNA1I(+1.9),CD163(-5.67),CNNM1(+3.01),COL28A1(+2.72),CPA6(+2.06),CREB3L3(-3.02),CSF3R(-2.85),CUBN(-3.38),DIO1(-2.9),DLGAP1(+1.97),DPP10(+2.16),ENPEP(+3.74),EPB41L3(-2.15),FAM20A(+2.19),FBN1(-2.49),FN1(+2.75),FRMPD2(-3.98),GRM6(-3.42),HIST1H1A(+2.31),HOXB4(-3.35),HSPA2(+2.22),IGF2(-…
Cancer,Gastrointestinal Disease,Organismal Injury and Abnormalities	Colon adenocarcinoma	1.05e-05			105	51	54	AADACL3(+3.58),ACE2(+5.95),ADAMTS18(-3.17),AGAP5 (includes others)(+8.2),AKAP2(+1.99),AKR1B10(-3.26),ANGPT2(-2.44),ANPEP(-2.63),AQP1(-2.8),CCDC3(+2.45),CD163(-5.67),CDH5(-3.21),COG8(-2.46),COL4A4(+4.7),COL5A2(-1.94),CRB2(-3.35),CSF3R(-2.85),CST1(+5.8),CTCFL(+2.8),CUBN(-3.38),DDX3Y(-59.34),DGCR6(+3.21),DLGAP1(+1.97),DPP10(+2.16),ENPEP(+3.74),EPB41L3(-2.15),FAM174B(+1.92),FBN1(-2.49),FN1(+2.75),FRM…
Cancer,Gastrointestinal Disease,Organismal Injury and Abnormalities	Colorectal adenocarcinoma	1.15e-05			108	53	55	AADACL3(+3.58),ACE2(+5.95),ADAMTS18(-3.17),AGAP5 (includes others)(+8.2),AKAP2(+1.99),AKR1B10(-3.26),ANGPT2(-2.44),ANPEP(-2.63),AQP1(-2.8),ARSE(+2.59),CCDC3(+2.45),CD163(-5.67),CDH5(-3.21),COG8(-2.46),COL4A4(+4.7),COL5A2(-1.94),CRB2(-3.35),CSF3R(-2.85),CST1(+5.8),CTCFL(+2.8),CUBN(-3.38),DDX3Y(-59.34),DGCR6(+3.21),DLGAP1(+1.97),DPP10(+2.16),ENPEP(+3.74),EPB41L3(-2.15),FAM174B(+1.92),FBN1(-2.49),FN…
Cancer,Gastrointestinal Disease,Organismal Injury and Abnormalities	Colon carcinoma	1.2e-05			106	52	54	AADACL3(+3.58),ACE2(+5.95),ADAMTS18(-3.17),AGAP5 (includes others)(+8.2),AKAP2(+1.99),AKR1B10(-3.26),ANGPT2(-2.44),ANPEP(-2.63),AQP1(-2.8),CCDC3(+2.45),CD163(-5.67),CDH5(-3.21),COG8(-2.46),COL4A4(+4.7),COL5A2(-1.94),CRB2(-3.35),CSF3R(-2.85),CST1(+5.8),CTCFL(+2.8),CUBN(-3.38),DDX3Y(-59.34),DGCR6(+3.21),DLGAP1(+1.97),DPP10(+2.16),ENPEP(+3.74),EPB41L3(-2.15),FAM174B(+1.92),FBN1(-2.49),FN1(+2.75),FRM…
Cancer,Gastrointestinal Disease,Organismal Injury and Abnormalities	Colorectal carcinoma	1.36e-05			110	55	55	AADACL3(+3.58),ACE2(+5.95),ADAMTS18(-3.17),AGAP5 (includes others)(+8.2),AKAP2(+1.99),AKR1B10(-3.26),ANGPT2(-2.44),ANPEP(-2.63),AQP1(-2.8),ARSE(+2.59),CCDC3(+2.45),CD163(-5.67),CDH5(-3.21),COG8(-2.46),COL4A4(+4.7),COL5A2(-1.94),CRB2(-3.35),CSF3R(-2.85),CST1(+5.8),CTCFL(+2.8),CUBN(-3.38),DDX3Y(-59.34),DGCR6(+3.21),DLGAP1(+1.97),DPP10(+2.16),ENPEP(+3.74),EPB41L3(-2.15),FAM174B(+1.92),FBN1(-2.49),FN…
Digestive System Development and Function,Organ Morphology,Organismal Development	Size of islets of Langerhans	1.39e-05			6	3	3	CCK(+3.84),FOXD3(+3.51),GLIS3(+2.33),IGF2(-9.86),NPR1(-2.44),PCSK2(-2.85)
Cancer,Organismal Injury and Abnormalities	Non-melanoma solid tumor	1.4e-05		-0.338	235	141	94	AADACL3(+3.58),ABHD12B(+3.16),ABO(-4.31),ACE2(+5.95),ADAMTS18(-3.17),AGAP5 (includes others)(+8.2),AKAP2(+1.99),AKR1B10(-3.26),ANGPT2(-2.44),ANKRD1(+7.87),ANKRD33B(+2.42),ANOS1(+3.35),ANPEP(-2.63),APLNR(-2.38),APOBEC3A(+3.02),AQP1(-2.8),ARHGEF5(+2.32),ARSE(+2.59),BICC1(-3.04),C1orf61(-2.68),C2CD4C(+2.21),CACNA1I(+1.9),CCDC3(+2.45),CCK(+3.84),CCN1(+3.5),CCN2(+2.91),CD14(+4.49),CD163(-5.67),CDH5(-3…
Cancer,Hematological Disease,Immunological Disease,Organismal Injury and Abnormalities	Indolent non-Hodgkin lymphoma	1.64e-05			21	9	12	ANPEP(-2.63),BICC1(-3.04),CSF3R(-2.85),CUBN(-3.38),FBN1(-2.49),GLIS3(+2.33),HIST1H1D(+2.54),ITIH5(-2.21),KLHL6(-2.85),NID2(-3.77),PAPPA(-4.05),PCDH15(+6.92),RYR2(+2.06),S100A4(+2.38),SDK2(-2.21),SLC6A19(-2.47),SMARCD3(-2.01),SPOCK3(+2.38),UTF1(+2.64),VCL(+2.4),ZNF37A(+2.29)
Cancer,Organismal Injury and Abnormalities	Abdominal adenocarcinoma	1.67e-05		1	205	119	86	AADACL3(+3.58),ABHD12B(+3.16),ABO(-4.31),ACE2(+5.95),ADAMTS18(-3.17),AGAP5 (includes others)(+8.2),AKAP2(+1.99),AKR1B10(-3.26),ANGPT2(-2.44),ANKRD1(+7.87),ANKRD33B(+2.42),ANPEP(-2.63),APLNR(-2.38),APOBEC3A(+3.02),AQP1(-2.8),ARHGEF5(+2.32),ARSE(+2.59),BICC1(-3.04),C1orf61(-2.68),C2CD4C(+2.21),CACNA1I(+1.9),CCDC3(+2.45),CCN1(+3.5),CCN2(+2.91),CD14(+4.49),CD163(-5.67),CDH5(-3.21),CFD(+2.75),CH25H(+2…
Cancer,Organismal Injury and Abnormalities,Reproductive System Disease	Uterine carcinoma	1.69e-05			81	42	39	ADAMTS18(-3.17),AGAP5 (includes others)(+8.2),ANGPT2(-2.44),APOBEC3A(+3.02),ARHGEF5(+2.32),BICC1(-3.04),CACNA1I(+1.9),CD163(-5.67),CNNM1(+3.01),COL28A1(+2.72),CPA6(+2.06),CREB3L3(-3.02),CSF3R(-2.85),CTSV(+3.48),CUBN(-3.38),DIO1(-2.9),DLGAP1(+1.97),DPP10(+2.16),EPB41L3(-2.15),FAM20A(+2.19),FBN1(-2.49),FN1(+2.75),FRMPD2(-3.98),GRM6(-3.42),HIST1H1A(+2.31),HIST3H2BB(+2.32),HOXB4(-3.35),HSPA2(+2.22),I…
Cancer,Gastrointestinal Disease,Organismal Injury and Abnormalities	Digestive system cancer	1.77e-05		-0.66	211	124	87	AADACL3(+3.58),ABO(-4.31),ACE2(+5.95),ADAMTS18(-3.17),AGAP5 (includes others)(+8.2),AKAP2(+1.99),AKR1B10(-3.26),ANGPT2(-2.44),ANKRD33B(+2.42),ANPEP(-2.63),APLNR(-2.38),APOBEC3A(+3.02),AQP1(-2.8),ARHGEF5(+2.32),ARSE(+2.59),BICC1(-3.04),C1orf61(-2.68),C2CD4C(+2.21),CACNA1I(+1.9),CCDC3(+2.45),CCK(+3.84),CCN1(+3.5),CCN2(+2.91),CD14(+4.49),CD163(-5.67),CDH5(-3.21),CFD(+2.75),CH25H(+2.53),CHI3L1(-2.88)…
Cancer,Hematological Disease,Organismal Injury and Abnormalities	Bone marrow cancer	1.94e-05			55	31	24	ABHD12B(+3.16),ABO(-4.31),AGAP5 (includes others)(+8.2),AKAP2(+1.99),ANPEP(-2.63),APLNR(-2.38),ARHGEF5(+2.32),ARSE(+2.59),CD14(+4.49),COL4A4(+4.7),COL5A2(-1.94),CSF3R(-2.85),CUBN(-3.38),EIF5AL1(-3.44),GRHL2(+2.29),GRM6(-3.42),GSTM1(+7.03),HBA1/HBA2(+4.09),HERC2P3(+5.18),HOXB3(-2.7),ITGA4(-2.76),KCNG1(+2.36),KRT8P11(-2.81),LOC102724788/PRODH(+6.56),MUC20(-2.67),MXRA5(+3.92),MYH14(-4.79),NCAM1(-2.3…
Cancer,Hematological Disease,Immunological Disease,Organismal Injury and Abnormalities	Acute leukemia	2.19e-05			54	31	23	ABHD12B(+3.16),ABO(-4.31),AGAP5 (includes others)(+8.2),AKAP2(+1.99),ANPEP(-2.63),APLNR(-2.38),ARHGEF5(+2.32),ARSE(+2.59),CD14(+4.49),COL4A4(+4.7),COL5A2(-1.94),CSF3R(-2.85),CUBN(-3.38),EIF5AL1(-3.44),GRHL2(+2.29),GRM6(-3.42),GSTM1(+7.03),HBA1/HBA2(+4.09),HERC2P3(+5.18),HOXB3(-2.7),KCNG1(+2.36),KRT8P11(-2.81),LOC102724788/PRODH(+6.56),MUC20(-2.67),MXRA5(+3.92),MYH14(-4.79),NCAM1(-2.31),NLGN4Y(-20…
Cancer,Gastrointestinal Disease,Organismal Injury and Abnormalities	Gastrointestinal carcinoma	2.71e-05			189	110	79	AADACL3(+3.58),ACE2(+5.95),ADAMTS18(-3.17),AGAP5 (includes others)(+8.2),AKAP2(+1.99),AKR1B10(-3.26),ANGPT2(-2.44),ANKRD33B(+2.42),ANPEP(-2.63),APLNR(-2.38),APOBEC3A(+3.02),AQP1(-2.8),ARHGEF5(+2.32),ARSE(+2.59),BICC1(-3.04),C1orf61(-2.68),C2CD4C(+2.21),CACNA1I(+1.9),CCDC3(+2.45),CCN1(+3.5),CCN2(+2.91),CD163(-5.67),CDH5(-3.21),CFD(+2.75),CH25H(+2.53),CHI3L1(-2.88),CHST7(+2.49),CLSTN2(-2.76),CNNM1(…
Cancer,Organismal Injury and Abnormalities,Reproductive System Disease	Female genital tract adenocarcinoma	2.76e-05			91	47	44	ABHD12B(+3.16),ACE2(+5.95),AGAP5 (includes others)(+8.2),AKAP2(+1.99),ANGPT2(-2.44),ANPEP(-2.63),APOBEC3A(+3.02),AQP1(-2.8),ARHGEF5(+2.32),BICC1(-3.04),C1orf61(-2.68),CD163(-5.67),COL28A1(+2.72),COL4A4(+4.7),CPA6(+2.06),CREB3L3(-3.02),CREB5(+2.52),CSF3R(-2.85),CUBN(-3.38),DIO1(-2.9),DLGAP1(+1.97),DPP10(+2.16),ENPEP(+3.74),EPB41L3(-2.15),FAM20A(+2.19),FAM71F1(+2.34),FBN1(-2.49),FN1(+2.75),FOXI2(+3…
Cancer,Dermatological Diseases and Conditions,Organismal Injury and Abnormalities	Skin squamous cell carcinoma	2.86e-05			30	13	17	ADAMTS18(-3.17),AKAP2(+1.99),ANPEP(-2.63),CD163(-5.67),CRB2(-3.35),CST2(+4.92),CUBN(-3.38),DLGAP1(+1.97),DPP10(+2.16),EPB41L3(-2.15),FBN1(-2.49),GSTM1(+7.03),ITGA8(-2.76),KCNG1(+2.36),LRRC32(-2.34),PALM2-AKAP2(-5.55),PAPPA(-4.05),PCDH11X(+5.38),PCDH15(+6.92),PCDH9(+2.69),PCDHA6(-2.66),PDZRN4(-3.63),PPARGC1A(-2.55),RGPD4 (includes others)(+21.61),RYR2(+2.06),SPOCK3(+2.38),TBX3(-2.3),TRIML2(+3.81),…
Skeletal and Muscular System Development and Function	Function of muscle	2.9e-05		0.126	17	10	7	ACE2(+5.95),APLNR(-2.38),AQP1(-2.8),CTSV(+3.48),HACD1(+2.13),HSPB8(+2.08),MYH14(-4.79),NOS1(-2.8),NOS2(+2.41),PAPPA(-4.05),PPARGC1A(-2.55),RYR2(+2.06),SPRR3(+3.5),STC1(+2.19),UCA1(-3.98),VCL(+2.4),XDH(+2.34)
Cancer,Hematological Disease,Organismal Injury and Abnormalities	Malignant myeloid neoplasm	3.11e-05			54	31	23	ABHD12B(+3.16),ABO(-4.31),AGAP5 (includes others)(+8.2),AKAP2(+1.99),ANPEP(-2.63),APLNR(-2.38),ARHGEF5(+2.32),ARSE(+2.59),CD14(+4.49),COL4A4(+4.7),COL5A2(-1.94),CSF3R(-2.85),CUBN(-3.38),EIF5AL1(-3.44),GRHL2(+2.29),GRM6(-3.42),GSTM1(+7.03),HBA1/HBA2(+4.09),HERC2P3(+5.18),HOXB3(-2.7),KCNG1(+2.36),KRT8P11(-2.81),LOC102724788/PRODH(+6.56),MUC20(-2.67),MXRA5(+3.92),MYH14(-4.79),NCAM1(-2.31),NLGN4Y(-20…
Cancer,Organismal Injury and Abnormalities	Incidence of tumor	3.5e-05		-0.564	170	98	72	AADACL3(+3.58),ABHD12B(+3.16),ACE2(+5.95),ADAMTS18(-3.17),AGAP5 (includes others)(+8.2),AKAP2(+1.99),AKR1B10(-3.26),ANGPT2(-2.44),ANPEP(-2.63),APOBEC3A(+3.02),AQP1(-2.8),ARHGEF5(+2.32),ARSE(+2.59),BICC1(-3.04),C1orf61(-2.68),CACNA1I(+1.9),CCDC3(+2.45),CCK(+3.84),CCN1(+3.5),CD163(-5.67),CDH5(-3.21),CLSTN2(-2.76),CLTRN(+4.44),CNNM1(+3.01),COG8(-2.46),COL28A1(+2.72),COL4A4(+4.7),COL5A2(-1.94),CPA6(+…
Cancer,Organismal Injury and Abnormalities,Reproductive System Disease	Endometrial carcinoma	3.59e-05			76	38	38	ADAMTS18(-3.17),AGAP5 (includes others)(+8.2),ANGPT2(-2.44),APOBEC3A(+3.02),ARHGEF5(+2.32),BICC1(-3.04),CACNA1I(+1.9),CD163(-5.67),CNNM1(+3.01),COL28A1(+2.72),CPA6(+2.06),CREB3L3(-3.02),CSF3R(-2.85),CUBN(-3.38),DIO1(-2.9),DLGAP1(+1.97),DPP10(+2.16),EPB41L3(-2.15),FAM20A(+2.19),FBN1(-2.49),FN1(+2.75),FRMPD2(-3.98),GRM6(-3.42),HIST1H1A(+2.31),HOXB4(-3.35),HSPA2(+2.22),IGF2(-9.86),ITGA4(-2.76),ITGA6…
Cancer,Hematological Disease,Immunological Disease,Organismal Injury and Abnormalities	Small B-cell lymphocytic lymphoma	3.61e-05			20	9	11	ANPEP(-2.63),BICC1(-3.04),CUBN(-3.38),FBN1(-2.49),GLIS3(+2.33),HIST1H1D(+2.54),ITIH5(-2.21),KLHL6(-2.85),NID2(-3.77),PAPPA(-4.05),PCDH15(+6.92),RYR2(+2.06),S100A4(+2.38),SDK2(-2.21),SLC6A19(-2.47),SMARCD3(-2.01),SPOCK3(+2.38),UTF1(+2.64),VCL(+2.4),ZNF37A(+2.29)
Cancer,Organismal Injury and Abnormalities	Tumorigenesis of tissue	3.65e-05		-0.354	233	139	94	AADACL3(+3.58),ABHD12B(+3.16),ABO(-4.31),ACE2(+5.95),ADAMTS18(-3.17),AGAP5 (includes others)(+8.2),AKAP2(+1.99),AKR1B10(-3.26),ANGPT2(-2.44),ANKRD1(+7.87),ANKRD33B(+2.42),ANPEP(-2.63),APLNR(-2.38),APOBEC3A(+3.02),AQP1(-2.8),ARHGEF5(+2.32),ARSE(+2.59),BICC1(-3.04),C1orf61(-2.68),C2CD4C(+2.21),CACNA1I(+1.9),CCDC3(+2.45),CCK(+3.84),CCN1(+3.5),CCN2(+2.91),CD14(+4.49),CD163(-5.67),CDH5(-3.21),CFD(+2.7…
Cell-To-Cell Signaling and Interaction,Cellular Assembly and Organization,Tissue Development	Adhesion of cell-associated matrix	3.68e-05			8	5	3	CCN2(+2.91),FN1(+2.75),ITGA4(-2.76),ITGA6(+1.89),ITGA8(-2.76),MADCAM1(+2.54),NID2(-3.77),VCL(+2.4)
Cancer,Hematological Disease,Immunological Disease,Organismal Injury and Abnormalities	Low-grade lymphoma	4.4e-05			24	11	13	ANPEP(-2.63),BICC1(-3.04),CSF3R(-2.85),CUBN(-3.38),FBN1(-2.49),FN1(+2.75),GLIS3(+2.33),HIST1H1D(+2.54),ITIH5(-2.21),KLHL6(-2.85),NID2(-3.77),NOS1(-2.8),NOS2(+2.41),PAPPA(-4.05),PCDH15(+6.92),RYR2(+2.06),S100A4(+2.38),SDK2(-2.21),SLC6A19(-2.47),SMARCD3(-2.01),SPOCK3(+2.38),UTF1(+2.64),VCL(+2.4),ZNF37A(+2.29)
Cardiovascular System Development and Function,Embryonic Development,Organ Development,Organismal Development,Tissue Development	Cardiogenesis	4.7e-05		0.928	23	8	15	ANKRD1(+7.87),APLNR(-2.38),BICC1(-3.04),CCN1(+3.5),FBN1(-2.49),FN1(+2.75),HOXB4(-3.35),HSPB8(+2.08),IGF2(-9.86),ITGA4(-2.76),MYH14(-4.79),NOS1(-2.8),NOS2(+2.41),NPPB(+12.0),NPR1(-2.44),NRP2(-1.98),PPARGC1A(-2.55),SLIT3(-2.41),SMARCD3(-2.01),TBX3(-2.3),TXNRD2(+2.39),UCA1(-3.98),VCL(+2.4)
Cancer,Organismal Injury and Abnormalities	Abdominal carcinoma	4.92e-05		0.048	214	125	89	AADACL3(+3.58),ABHD12B(+3.16),ABO(-4.31),ACE2(+5.95),ADAMTS18(-3.17),AGAP5 (includes others)(+8.2),AKAP2(+1.99),AKR1B10(-3.26),ANGPT2(-2.44),ANKRD1(+7.87),ANKRD33B(+2.42),ANPEP(-2.63),APLNR(-2.38),APOBEC3A(+3.02),AQP1(-2.8),ARHGEF5(+2.32),ARSE(+2.59),BICC1(-3.04),C1orf61(-2.68),C2CD4C(+2.21),CACNA1I(+1.9),CCDC3(+2.45),CCN1(+3.5),CCN2(+2.91),CD14(+4.49),CD163(-5.67),CDH5(-3.21),CFD(+2.75),CH25H(+2…
Cancer,Organismal Injury and Abnormalities	Adenocarcinoma	5.12e-05		0	207	121	86	AADACL3(+3.58),ABHD12B(+3.16),ABO(-4.31),ACE2(+5.95),ADAMTS18(-3.17),AGAP5 (includes others)(+8.2),AKAP2(+1.99),AKR1B10(-3.26),ANGPT2(-2.44),ANKRD1(+7.87),ANKRD33B(+2.42),ANPEP(-2.63),APLNR(-2.38),APOBEC3A(+3.02),AQP1(-2.8),ARHGEF5(+2.32),ARSE(+2.59),BICC1(-3.04),C1orf61(-2.68),C2CD4C(+2.21),CACNA1I(+1.9),CCDC3(+2.45),CCN1(+3.5),CCN2(+2.91),CD14(+4.49),CD163(-5.67),CDH5(-3.21),CFD(+2.75),CH25H(+2…
Cancer,Organismal Injury and Abnormalities	Squamous-cell carcinoma	5.14e-05			85	50	35	ABO(-4.31),ADAMTS18(-3.17),AGAP5 (includes others)(+8.2),AKAP2(+1.99),ANKRD33B(+2.42),ANPEP(-2.63),AQP1(-2.8),BICC1(-3.04),C1orf61(-2.68),C2CD4C(+2.21),CCN2(+2.91),CD163(-5.67),CDH5(-3.21),CFD(+2.75),CHI3L1(-2.88),COL4A4(+4.7),CRB2(-3.35),CST2(+4.92),CTCFL(+2.8),CUBN(-3.38),DLGAP1(+1.97),DPP10(+2.16),ENPEP(+3.74),EPB41L3(-2.15),EPSTI1(+2.43),FBN1(-2.49),FN1(+2.75),FOXD3(+3.51),GSTM1(+7.03),HBA1/H…
Energy Production,Molecular Transport	Electron transport	5.44e-05			3	2	1	NOS1(-2.8),NOS2(+2.41),STC1(+2.19)
Cardiovascular System Development and Function,Organ Development,Organ Morphology,Skeletal and Muscular System Development and Function	Contractility of ventricular myocardium	5.5e-05		1.633	6	4	2	ACE2(+5.95),CTSV(+3.48),HSPB8(+2.08),NOS1(-2.8),PPARGC1A(-2.55),VCL(+2.4)
Cancer,Organismal Injury and Abnormalities	Frequency of tumor	5.63e-05		-1.058	165	95	70	AADACL3(+3.58),ABHD12B(+3.16),ACE2(+5.95),ADAMTS18(-3.17),AGAP5 (includes others)(+8.2),AKAP2(+1.99),AKR1B10(-3.26),ANGPT2(-2.44),ANPEP(-2.63),APOBEC3A(+3.02),AQP1(-2.8),ARHGEF5(+2.32),ARSE(+2.59),BICC1(-3.04),C1orf61(-2.68),CACNA1I(+1.9),CCDC3(+2.45),CCK(+3.84),CCN1(+3.5),CD163(-5.67),CDH5(-3.21),CLSTN2(-2.76),CLTRN(+4.44),CNNM1(+3.01),COG8(-2.46),COL28A1(+2.72),COL4A4(+4.7),COL5A2(-1.94),CPA6(+…
Organismal Development	Development of genitourinary system	5.74e-05		-0.568	35	21	14	ANPEP(-2.63),AQP1(-2.8),BICC1(-3.04),CCN2(+2.91),CDH5(-3.21),COL4A4(+4.7),CTCFL(+2.8),DDX3Y(-59.34),FBN1(-2.49),FN1(+2.75),FOXD3(+3.51),GRHL2(+2.29),HSPA2(+2.22),IFITM2(+4.82),IGF2(-9.86),IGFBP6(+2.42),ITGA6(+1.89),ITGA8(-2.76),KDM5D(-38.95),NOS1(-2.8),NOS2(+2.41),PIWIL2(+3.26),PPARGC1A(-2.55),PRDX4(+1.97),PRKX(+2.08),RIMBP3 (includes others)(-3.28),SFRP2(+2.19),SOX2(+3.67),TBX3(-2.3),TNFRSF11A(+…
Cancer,Organismal Injury and Abnormalities,Reproductive System Disease	Endometrial adenocarcinoma	6.1e-05			68	35	33	AGAP5 (includes others)(+8.2),ANGPT2(-2.44),APOBEC3A(+3.02),ARHGEF5(+2.32),BICC1(-3.04),CD163(-5.67),COL28A1(+2.72),CPA6(+2.06),CREB3L3(-3.02),CSF3R(-2.85),CUBN(-3.38),DIO1(-2.9),DLGAP1(+1.97),DPP10(+2.16),EPB41L3(-2.15),FAM20A(+2.19),FBN1(-2.49),FN1(+2.75),FRMPD2(-3.98),GRM6(-3.42),HIST1H1A(+2.31),HSPA2(+2.22),IGF2(-9.86),ITGA4(-2.76),ITGA6(+1.89),ITIH5(-2.21),KCNG1(+2.36),LGI2(+2.43),MUC20(-2.6…
Gastrointestinal Disease,Organismal Injury and Abnormalities	Colorectal disorder	7.34e-05		-0.626	124	67	57	AADACL3(+3.58),ACE2(+5.95),ADAMTS18(-3.17),AGAP5 (includes others)(+8.2),AKAP2(+1.99),AKR1B10(-3.26),ANGPT2(-2.44),ANPEP(-2.63),AQP1(-2.8),ARSE(+2.59),CCDC3(+2.45),CCN2(+2.91),CD163(-5.67),CDH5(-3.21),COG8(-2.46),COL4A4(+4.7),COL5A2(-1.94),CRB2(-3.35),CSF3R(-2.85),CST1(+5.8),CTCFL(+2.8),CTSV(+3.48),CUBN(-3.38),CXCL5(+2.51),DDX3Y(-59.34),DGCR6(+3.21),DLGAP1(+1.97),DPP10(+2.16),ENPEP(+3.74),EPB41L3…
Cell Morphology,Digestive System Development and Function,Endocrine System Development and Function,Organ Morphology,Organismal Development	Size of islet cells	7.82e-05			4	2	2	FOXD3(+3.51),GLIS3(+2.33),NPR1(-2.44),PCSK2(-2.85)
Cancer,Gastrointestinal Disease,Organismal Injury and Abnormalities	Large intestine adenocarcinoma	8.4e-05			178	102	76	AADACL3(+3.58),ACE2(+5.95),ADAMTS18(-3.17),AGAP5 (includes others)(+8.2),AKAP2(+1.99),AKR1B10(-3.26),ANGPT2(-2.44),ANKRD33B(+2.42),ANPEP(-2.63),APLNR(-2.38),APOBEC3A(+3.02),AQP1(-2.8),ARHGEF5(+2.32),ARSE(+2.59),BICC1(-3.04),C2CD4C(+2.21),CACNA1I(+1.9),CCDC3(+2.45),CD163(-5.67),CDH5(-3.21),CFD(+2.75),CH25H(+2.53),CHST7(+2.49),CLSTN2(-2.76),CNNM1(+3.01),COG8(-2.46),COL28A1(+2.72),COL4A4(+4.7),COL5A…
Cancer,Organismal Injury and Abnormalities	Development of malignant tumor	8.49e-05		-0.893	162	92	70	AADACL3(+3.58),ABHD12B(+3.16),ACE2(+5.95),ADAMTS18(-3.17),AGAP5 (includes others)(+8.2),AKAP2(+1.99),AKR1B10(-3.26),ANGPT2(-2.44),ANPEP(-2.63),APOBEC3A(+3.02),AQP1(-2.8),ARHGEF5(+2.32),ARSE(+2.59),BICC1(-3.04),C1orf61(-2.68),CACNA1I(+1.9),CCDC3(+2.45),CCN1(+3.5),CD163(-5.67),CDH5(-3.21),CLSTN2(-2.76),CLTRN(+4.44),CNNM1(+3.01),COG8(-2.46),COL28A1(+2.72),COL4A4(+4.7),COL5A2(-1.94),CPA6(+2.06),CRB2(…
Cancer,Organismal Injury and Abnormalities	Epithelial neoplasm	8.9e-05		-0.151	231	138	93	AADACL3(+3.58),ABHD12B(+3.16),ABO(-4.31),ACE2(+5.95),ADAMTS18(-3.17),AGAP5 (includes others)(+8.2),AKAP2(+1.99),AKR1B10(-3.26),ANGPT2(-2.44),ANKRD1(+7.87),ANKRD33B(+2.42),ANPEP(-2.63),APLNR(-2.38),APOBEC3A(+3.02),AQP1(-2.8),ARHGEF5(+2.32),ARSE(+2.59),BICC1(-3.04),C1orf61(-2.68),C2CD4C(+2.21),CACNA1I(+1.9),CCDC3(+2.45),CCK(+3.84),CCN1(+3.5),CCN2(+2.91),CD14(+4.49),CD163(-5.67),CDH5(-3.21),CFD(+2.7…
Connective Tissue Disorders,Immunological Disease,Organismal Injury and Abnormalities	Collagen disease	8.9e-05			8	6	2	AKR1B10(-3.26),CFD(+2.75),COL4A4(+4.7),COL5A2(-1.94),GYG2(+1.96),LGALS7/LGALS7B(+3.01),TAGLN(+3.59),XIST(+46.18)
Cancer,Organismal Injury and Abnormalities	Cancer	9.09e-05		-0.031	239	144	95	AADACL3(+3.58),ABHD12B(+3.16),ABO(-4.31),ACE2(+5.95),ADAMTS18(-3.17),AGAP5 (includes others)(+8.2),AKAP2(+1.99),AKR1B10(-3.26),ANGPT2(-2.44),ANKRD1(+7.87),ANKRD33B(+2.42),ANOS1(+3.35),ANPEP(-2.63),APLNR(-2.38),APOBEC3A(+3.02),AQP1(-2.8),ARHGEF5(+2.32),ARSE(+2.59),BICC1(-3.04),C1orf61(-2.68),C2CD4C(+2.21),CACNA1I(+1.9),CCDC3(+2.45),CCK(+3.84),CCN1(+3.5),CCN2(+2.91),CD14(+4.49),CD163(-5.67),CDH5(-3…
Cancer,Gastrointestinal Disease,Organismal Injury and Abnormalities	Colorectal cancer	9.19e-05			119	62	57	AADACL3(+3.58),ACE2(+5.95),ADAMTS18(-3.17),AGAP5 (includes others)(+8.2),AKAP2(+1.99),AKR1B10(-3.26),ANGPT2(-2.44),ANPEP(-2.63),AQP1(-2.8),ARSE(+2.59),CCDC3(+2.45),CCN2(+2.91),CD163(-5.67),CDH5(-3.21),COG8(-2.46),COL4A4(+4.7),COL5A2(-1.94),CRB2(-3.35),CSF3R(-2.85),CST1(+5.8),CTCFL(+2.8),CUBN(-3.38),DDX3Y(-59.34),DGCR6(+3.21),DLGAP1(+1.97),DPP10(+2.16),ENPEP(+3.74),EPB41L3(-2.15),FAM174B(+1.92),FB…
Cellular Function and Maintenance,Tissue Development	Function of connective tissue cells	9.44e-05			8	6	2	CCN2(+2.91),CHI3L1(-2.88),CTSV(+3.48),NOS1(-2.8),NOS2(+2.41),SFRP2(+2.19),TAGLN(+3.59),TNFRSF11A(+2.43)
Cancer,Endocrine System Disorders,Organismal Injury and Abnormalities	Endocrine gland tumor	9.67e-05			185	103	82	ABHD12B(+3.16),ABO(-4.31),ACE2(+5.95),ADAMTS18(-3.17),AGAP5 (includes others)(+8.2),AKAP2(+1.99),ANGPT2(-2.44),ANKRD1(+7.87),ANKRD33B(+2.42),ANPEP(-2.63),APOBEC3A(+3.02),AQP1(-2.8),ARHGEF5(+2.32),ARSE(+2.59),BICC1(-3.04),C1orf61(-2.68),C2CD4C(+2.21),CACNA1I(+1.9),CCDC3(+2.45),CCK(+3.84),CD163(-5.67),CDH5(-3.21),CFD(+2.75),CH25H(+2.53),CHI3L1(-2.88),CHRFAM7A(+2.65),CHST7(+2.49),CLSTN2(-2.76),CNNM1…
Cancer,Gastrointestinal Disease,Organismal Injury and Abnormalities	Gastrointestinal tumor	9.93e-05			194	114	80	AADACL3(+3.58),ACE2(+5.95),ADAMTS18(-3.17),AGAP5 (includes others)(+8.2),AKAP2(+1.99),AKR1B10(-3.26),ANGPT2(-2.44),ANKRD33B(+2.42),ANPEP(-2.63),APLNR(-2.38),APOBEC3A(+3.02),AQP1(-2.8),ARHGEF5(+2.32),ARSE(+2.59),BICC1(-3.04),C1orf61(-2.68),C2CD4C(+2.21),CACNA1I(+1.9),CCDC3(+2.45),CCN1(+3.5),CCN2(+2.91),CD163(-5.67),CDH5(-3.21),CFD(+2.75),CH25H(+2.53),CHI3L1(-2.88),CHST7(+2.49),CLSTN2(-2.76),CNNM1(…
Connective Tissue Disorders,Developmental Disorder,Hereditary Disorder,Immunological Disease,Organismal Injury and Abnormalities,Skeletal and Muscular Disorders	Ullrich congenital muscular dystrophy	0.0001			7	5	2	AKR1B10(-3.26),CFD(+2.75),COL5A2(-1.94),GYG2(+1.96),LGALS7/LGALS7B(+3.01),TAGLN(+3.59),XIST(+46.18)
Cancer,Organismal Injury and Abnormalities	Melanoma	0.000104		-0.277	158	87	71	AADACL3(+3.58),ABHD12B(+3.16),ABO(-4.31),ACE2(+5.95),ADAMTS18(-3.17),AGAP5 (includes others)(+8.2),AKAP2(+1.99),AKR1B10(-3.26),ANKRD33B(+2.42),ANPEP(-2.63),APLNR(-2.38),AQP1(-2.8),ARHGEF5(+2.32),BICC1(-3.04),C1orf61(-2.68),C2CD4C(+2.21),CACNA1I(+1.9),CCK(+3.84),CCN2(+2.91),CD163(-5.67),CDH5(-3.21),CH25H(+2.53),CHI3L1(-2.88),CHRFAM7A(+2.65),CHST7(+2.49),CLSTN2(-2.76),COG8(-2.46),COL28A1(+2.72),COL…
Cancer,Endocrine System Disorders,Organismal Injury and Abnormalities	Nonpituitary endocrine tumor	0.000107			184	102	82	ABHD12B(+3.16),ABO(-4.31),ACE2(+5.95),ADAMTS18(-3.17),AGAP5 (includes others)(+8.2),AKAP2(+1.99),ANGPT2(-2.44),ANKRD1(+7.87),ANKRD33B(+2.42),ANPEP(-2.63),APOBEC3A(+3.02),AQP1(-2.8),ARHGEF5(+2.32),ARSE(+2.59),BICC1(-3.04),C1orf61(-2.68),C2CD4C(+2.21),CACNA1I(+1.9),CCDC3(+2.45),CCK(+3.84),CD163(-5.67),CDH5(-3.21),CFD(+2.75),CH25H(+2.53),CHI3L1(-2.88),CHRFAM7A(+2.65),CHST7(+2.49),CLSTN2(-2.76),CNNM1…
Cancer,Endocrine System Disorders,Organismal Injury and Abnormalities	Thyroid carcinoma	0.00011			182	100	82	ABHD12B(+3.16),ABO(-4.31),ACE2(+5.95),ADAMTS18(-3.17),AGAP5 (includes others)(+8.2),AKAP2(+1.99),ANGPT2(-2.44),ANKRD1(+7.87),ANKRD33B(+2.42),ANPEP(-2.63),AQP1(-2.8),ARHGEF5(+2.32),ARSE(+2.59),BICC1(-3.04),C1orf61(-2.68),C2CD4C(+2.21),CACNA1I(+1.9),CCDC3(+2.45),CCK(+3.84),CD163(-5.67),CDH5(-3.21),CFD(+2.75),CH25H(+2.53),CHI3L1(-2.88),CHRFAM7A(+2.65),CHST7(+2.49),CLSTN2(-2.76),CNNM1(+3.01),COG8(-2.…
Cell Morphology,Digestive System Development and Function,Organ Morphology,Organismal Development	Morphology of beta islet cells	0.000112			8	4	4	CCK(+3.84),FOXD3(+3.51),GLIS3(+2.33),IGF2(-9.86),MAPK8IP2(+3.26),NPR1(-2.44),PCSK2(-2.85),PPARGC1A(-2.55)
Cancer,Gastrointestinal Disease,Organismal Injury and Abnormalities	Gastrointestinal tract cancer	0.000116			193	113	80	AADACL3(+3.58),ACE2(+5.95),ADAMTS18(-3.17),AGAP5 (includes others)(+8.2),AKAP2(+1.99),AKR1B10(-3.26),ANGPT2(-2.44),ANKRD33B(+2.42),ANPEP(-2.63),APLNR(-2.38),APOBEC3A(+3.02),AQP1(-2.8),ARHGEF5(+2.32),ARSE(+2.59),BICC1(-3.04),C1orf61(-2.68),C2CD4C(+2.21),CACNA1I(+1.9),CCDC3(+2.45),CCN1(+3.5),CCN2(+2.91),CD163(-5.67),CDH5(-3.21),CFD(+2.75),CH25H(+2.53),CHI3L1(-2.88),CHST7(+2.49),CLSTN2(-2.76),CNNM1(…
Cancer,Organismal Injury and Abnormalities	Cancer of secretory structure	0.000119		1	199	113	86	AADACL3(+3.58),ABHD12B(+3.16),ABO(-4.31),ACE2(+5.95),ADAMTS18(-3.17),AGAP5 (includes others)(+8.2),AKAP2(+1.99),ANGPT2(-2.44),ANKRD1(+7.87),ANKRD33B(+2.42),ANPEP(-2.63),APLNR(-2.38),AQP1(-2.8),ARHGEF5(+2.32),ARSE(+2.59),BICC1(-3.04),C1orf61(-2.68),C2CD4C(+2.21),CACNA1I(+1.9),CCDC3(+2.45),CCK(+3.84),CCN1(+3.5),CCN2(+2.91),CD14(+4.49),CD163(-5.67),CDH5(-3.21),CFD(+2.75),CH25H(+2.53),CHI3L1(-2.88),C…
Molecular Transport	Quantity of metal ion	0.000121		0.827	19	12	7	ANGPT2(-2.44),AQP1(-2.8),CCK(+3.84),CLTRN(+4.44),FN1(+2.75),GNA14(+4.05),HBA1/HBA2(+4.09),IGF2(-9.86),NCAM1(-2.31),NMUR1(-2.74),NMUR2(+3.44),NNAT(-6.05),NOS1(-2.8),NOS2(+2.41),RYR2(+2.06),S100A4(+2.38),TNFRSF11A(+2.43),VGF(+3.31),XDH(+2.34)
Cancer,Gastrointestinal Disease,Organismal Injury and Abnormalities	Gastrointestinal adenocarcinoma	0.000123			181	104	77	AADACL3(+3.58),ACE2(+5.95),ADAMTS18(-3.17),AGAP5 (includes others)(+8.2),AKAP2(+1.99),AKR1B10(-3.26),ANGPT2(-2.44),ANKRD33B(+2.42),ANPEP(-2.63),APLNR(-2.38),APOBEC3A(+3.02),AQP1(-2.8),ARHGEF5(+2.32),ARSE(+2.59),BICC1(-3.04),C2CD4C(+2.21),CACNA1I(+1.9),CCDC3(+2.45),CCN1(+3.5),CD163(-5.67),CDH5(-3.21),CFD(+2.75),CH25H(+2.53),CHST7(+2.49),CLSTN2(-2.76),CNNM1(+3.01),COG8(-2.46),COL28A1(+2.72),COL4A4(…
Organismal Injury and Abnormalities,Renal and Urological Disease	Urination disorder	0.000123		-0.024	15	8	7	ANGPT2(-2.44),APLNR(-2.38),AQP1(-2.8),CCN2(+2.91),CLTRN(+4.44),COL4A4(+4.7),CUBN(-3.38),IL18R1(+2.07),NOS1(-2.8),NOS2(+2.41),OIT3(-2.48),PCCA(+2.0),SLC6A19(-2.47),STC1(+2.19),XDH(+2.34)
Cancer,Cardiovascular Disease,Organismal Injury and Abnormalities	Invasion of blood vessel	0.000128			3	2	1	FMOD(-5.79),OPRK1(+2.76),XDH(+2.34)
Renal and Urological System Development and Function	Excretion of urine	0.000128			3	2	1	NOS1(-2.8),NOS2(+2.41),STC1(+2.19)
Cancer,Gastrointestinal Disease,Organismal Injury and Abnormalities	Colorectal tumor	0.00013			120	63	57	AADACL3(+3.58),ACE2(+5.95),ADAMTS18(-3.17),AGAP5 (includes others)(+8.2),AKAP2(+1.99),AKR1B10(-3.26),ANGPT2(-2.44),ANPEP(-2.63),AQP1(-2.8),ARSE(+2.59),CCDC3(+2.45),CCN2(+2.91),CD163(-5.67),CDH5(-3.21),COG8(-2.46),COL4A4(+4.7),COL5A2(-1.94),CRB2(-3.35),CSF3R(-2.85),CST1(+5.8),CTCFL(+2.8),CTSV(+3.48),CUBN(-3.38),DDX3Y(-59.34),DGCR6(+3.21),DLGAP1(+1.97),DPP10(+2.16),ENPEP(+3.74),EPB41L3(-2.15),FAM17…
Cancer,Organismal Injury and Abnormalities	Carcinoma	0.000137		-0.252	230	138	92	AADACL3(+3.58),ABHD12B(+3.16),ABO(-4.31),ACE2(+5.95),ADAMTS18(-3.17),AGAP5 (includes others)(+8.2),AKAP2(+1.99),AKR1B10(-3.26),ANGPT2(-2.44),ANKRD1(+7.87),ANKRD33B(+2.42),ANPEP(-2.63),APLNR(-2.38),APOBEC3A(+3.02),AQP1(-2.8),ARHGEF5(+2.32),ARSE(+2.59),BICC1(-3.04),C1orf61(-2.68),C2CD4C(+2.21),CACNA1I(+1.9),CCDC3(+2.45),CCK(+3.84),CCN1(+3.5),CCN2(+2.91),CD14(+4.49),CD163(-5.67),CDH5(-3.21),CFD(+2.7…
Cell Signaling,Small Molecule Biochemistry	Oxidation of nitric oxide	0.000138			2	1	1	NOS1(-2.8),NOS2(+2.41)
Cell-To-Cell Signaling and Interaction,Cellular Growth and Proliferation	Stimulation of adrenal glomerulosa cells	0.000138			2	1	1	ANGPT2(-2.44),FN1(+2.75)
Cellular Development,Cellular Growth and Proliferation,Endocrine System Development and Function,Organ Development	Proliferation of adrenal glomerulosa cells	0.000138			2	1	1	ANGPT2(-2.44),FN1(+2.75)
Cancer,Cardiovascular Disease,Cellular Movement,Connective Tissue Disorders,Organismal Injury and Abnormalities	Invasion of hepatic stellate cells	0.000138			2	1	1	FMOD(-5.79),XDH(+2.34)
Connective Tissue Development and Function,Organ Development,Skeletal and Muscular System Development and Function,Tissue Development	Growth of lumbar vertebra	0.000138			2	1	1	NPPB(+12.0),NPR1(-2.44)
Amino Acid Metabolism,Small Molecule Biochemistry	Utilization of arginine	0.000138			2	1	1	NOS1(-2.8),NOS2(+2.41)
Cellular Function and Maintenance,Cellular Movement,Endocrine System Development and Function	Localization of alpha islet cells	0.000138			2	0	2	IGF2(-9.86),NCAM1(-2.31)
Metabolic Disease,Organismal Injury and Abnormalities	Abnormal metabolism	0.000139			17	11	6	CCN2(+2.91),CD14(+4.49),CREB3L3(-3.02),DIO1(-2.9),FBN1(-2.49),FN1(+2.75),HACD1(+2.13),KCNJ6(+3.94),NMUR1(-2.74),NMUR2(+3.44),NOS1(-2.8),NOS2(+2.41),NQO2(+2.45),PEX6(+2.14),PPARGC1A(-2.55),VCL(+2.4),VGF(+3.31)
Cancer,Organismal Injury and Abnormalities	Tumorigenesis of epithelial neoplasm	0.000151		-0.455	161	91	70	AADACL3(+3.58),ABHD12B(+3.16),ACE2(+5.95),ADAMTS18(-3.17),AGAP5 (includes others)(+8.2),AKAP2(+1.99),AKR1B10(-3.26),ANGPT2(-2.44),ANPEP(-2.63),APOBEC3A(+3.02),AQP1(-2.8),ARHGEF5(+2.32),ARSE(+2.59),BICC1(-3.04),C1orf61(-2.68),CACNA1I(+1.9),CCDC3(+2.45),CCK(+3.84),CCN1(+3.5),CD163(-5.67),CDH5(-3.21),CLSTN2(-2.76),CLTRN(+4.44),CNNM1(+3.01),COG8(-2.46),COL28A1(+2.72),COL4A4(+4.7),COL5A2(-1.94),CPA6(+…
Cancer,Neurological Disease,Organismal Injury and Abnormalities	Central nervous system neuroepithelial tumor	0.000156			34	23	11	ABHD12B(+3.16),AGAP5 (includes others)(+8.2),AKAP2(+1.99),ANGPT2(-2.44),CD14(+4.49),CHRFAM7A(+2.65),COL4A4(+4.7),CSF3R(-2.85),DPP10(+2.16),FAM174B(+1.92),FN1(+2.75),HERC2P3(+5.18),HSPA2(+2.22),IGF2(-9.86),IGFBP6(+2.42),LRRC32(-2.34),MAPK8IP2(+3.26),NCAM1(-2.31),NOS1(-2.8),NOS2(+2.41),NPR1(-2.44),NRP2(-1.98),PALM2-AKAP2(-5.55),PCDH11X(+5.38),PCDH11Y(-8.83),RGPD4 (includes others)(+21.61),RYR2(+2.0…
Cardiovascular System Development and Function,Organ Morphology,Organismal Development	Enlargement of left ventricle	0.00016			9	5	4	ACE2(+5.95),ANGPT2(-2.44),CTSV(+3.48),NOS1(-2.8),NOS2(+2.41),NPR1(-2.44),PPARGC1A(-2.55),RYR2(+2.06),VCL(+2.4)
Cancer,Organismal Injury and Abnormalities	Malignant solid tumor	0.000168		-1.189	237	142	95	AADACL3(+3.58),ABHD12B(+3.16),ABO(-4.31),ACE2(+5.95),ADAMTS18(-3.17),AGAP5 (includes others)(+8.2),AKAP2(+1.99),AKR1B10(-3.26),ANGPT2(-2.44),ANKRD1(+7.87),ANKRD33B(+2.42),ANOS1(+3.35),ANPEP(-2.63),APLNR(-2.38),APOBEC3A(+3.02),AQP1(-2.8),ARHGEF5(+2.32),ARSE(+2.59),BICC1(-3.04),C1orf61(-2.68),C2CD4C(+2.21),CACNA1I(+1.9),CCDC3(+2.45),CCK(+3.84),CCN1(+3.5),CCN2(+2.91),CD14(+4.49),CD163(-5.67),CDH5(-3…
Cancer,Organismal Injury and Abnormalities	Development of carcinoma	0.000168		-0.67	159	89	70	AADACL3(+3.58),ABHD12B(+3.16),ACE2(+5.95),ADAMTS18(-3.17),AGAP5 (includes others)(+8.2),AKAP2(+1.99),AKR1B10(-3.26),ANGPT2(-2.44),ANPEP(-2.63),APOBEC3A(+3.02),AQP1(-2.8),ARHGEF5(+2.32),ARSE(+2.59),BICC1(-3.04),C1orf61(-2.68),CACNA1I(+1.9),CCDC3(+2.45),CCN1(+3.5),CD163(-5.67),CDH5(-3.21),CLSTN2(-2.76),CLTRN(+4.44),CNNM1(+3.01),COG8(-2.46),COL28A1(+2.72),COL4A4(+4.7),COL5A2(-1.94),CPA6(+2.06),CRB2(…
Cancer,Organismal Injury and Abnormalities	Head and neck tumor	0.000174			192	109	83	ABHD12B(+3.16),ABO(-4.31),ACE2(+5.95),ADAMTS18(-3.17),AGAP5 (includes others)(+8.2),AKAP2(+1.99),ANGPT2(-2.44),ANKRD1(+7.87),ANKRD33B(+2.42),ANPEP(-2.63),AQP1(-2.8),ARHGEF5(+2.32),ARSE(+2.59),BICC1(-3.04),C1orf61(-2.68),C2CD4C(+2.21),CACNA1I(+1.9),CCDC3(+2.45),CCK(+3.84),CCN2(+2.91),CD163(-5.67),CDH5(-3.21),CFD(+2.75),CH25H(+2.53),CHI3L1(-2.88),CHRFAM7A(+2.65),CHST7(+2.49),CLSTN2(-2.76),CNNM1(+3.…
Cardiovascular System Development and Function,Organ Morphology,Organismal Development,Skeletal and Muscular System Development and Function	Morphology of cardiac muscle	0.000178			14	8	6	ANGPT2(-2.44),CCN2(+2.91),CTSV(+3.48),FMOD(-5.79),FN1(+2.75),HSPB8(+2.08),NOS2(+2.41),NPR1(-2.44),PPARGC1A(-2.55),PRDM6(-3.75),RYR2(+2.06),UCA1(-3.98),UTF1(+2.64),VCL(+2.4)
Cancer,Neurological Disease,Organismal Injury and Abnormalities	Glioma	0.000181			37	26	11	ABHD12B(+3.16),AGAP5 (includes others)(+8.2),AKAP2(+1.99),ANGPT2(-2.44),CD14(+4.49),CHRFAM7A(+2.65),COL4A4(+4.7),CSF3R(-2.85),DPP10(+2.16),FAM174B(+1.92),FN1(+2.75),GLIS3(+2.33),HERC2P3(+5.18),HSPA2(+2.22),IGF2(-9.86),IGFBP6(+2.42),LRRC32(-2.34),MAPK8IP2(+3.26),NCAM1(-2.31),NOS1(-2.8),NOS2(+2.41),NPR1(-2.44),NRP2(-1.98),PALM2-AKAP2(-5.55),PCDH11X(+5.38),PCDH11Y(-8.83),RGPD4 (includes others)(+21.…
Cardiovascular System Development and Function,Organismal Development	Vascularization of absolute anatomical region	0.000183		0.161	9	5	4	ANPEP(-2.63),CCN1(+3.5),CCN2(+2.91),CDH5(-3.21),IGF2(-9.86),NOS1(-2.8),NOS2(+2.41),S100A4(+2.38),STC1(+2.19)
Cancer,Organismal Injury and Abnormalities	Solid tumor	0.000208		-0.16	238	142	96	AADACL3(+3.58),ABHD12B(+3.16),ABO(-4.31),ACE2(+5.95),ADAMTS18(-3.17),AGAP5 (includes others)(+8.2),AKAP2(+1.99),AKR1B10(-3.26),ANGPT2(-2.44),ANKRD1(+7.87),ANKRD33B(+2.42),ANOS1(+3.35),ANPEP(-2.63),APLNR(-2.38),APOBEC3A(+3.02),AQP1(-2.8),ARHGEF5(+2.32),ARSE(+2.59),BICC1(-3.04),C1orf61(-2.68),C2CD4C(+2.21),CACNA1I(+1.9),CCDC3(+2.45),CCK(+3.84),CCN1(+3.5),CCN2(+2.91),CD14(+4.49),CD163(-5.67),CDH5(-3…
Cancer,Organismal Injury and Abnormalities	Non-hematological solid tumor	0.000215		-0.419	233	140	93	AADACL3(+3.58),ABHD12B(+3.16),ABO(-4.31),ACE2(+5.95),ADAMTS18(-3.17),AGAP5 (includes others)(+8.2),AKAP2(+1.99),AKR1B10(-3.26),ANGPT2(-2.44),ANKRD1(+7.87),ANKRD33B(+2.42),ANPEP(-2.63),APLNR(-2.38),APOBEC3A(+3.02),AQP1(-2.8),ARHGEF5(+2.32),ARSE(+2.59),BICC1(-3.04),C1orf61(-2.68),C2CD4C(+2.21),CACNA1I(+1.9),CCDC3(+2.45),CCK(+3.84),CCN1(+3.5),CCN2(+2.91),CD14(+4.49),CD163(-5.67),CDH5(-3.21),CFD(+2.7…
Cardiovascular Disease,Cardiovascular System Development and Function,Connective Tissue Disorders,Organ Morphology,Organismal Development,Organismal Injury and Abnormalities,Tissue Morphology	Abnormal morphology of pericardium	0.000232			7	4	3	CDH5(-3.21),FN1(+2.75),HIST1H1D(+2.54),HOXB4(-3.35),ITGA4(-2.76),RYR2(+2.06),VCL(+2.4)
Amino Acid Metabolism,Small Molecule Biochemistry	Release of amino acids	0.000232		0.279	7	4	3	CCK(+3.84),ENPEP(+3.74),MAPK8IP2(+3.26),NOS1(-2.8),NPPB(+12.0),PPARGC1A(-2.55),SLC22A7(-3.21)
Hereditary Disorder,Immunological Disease,Organismal Injury and Abnormalities	Familial autoimmune disease	0.000244			10	8	2	ADA2(+2.76),AKR1B10(-3.26),CFD(+2.75),COL4A4(+4.7),COL5A2(-1.94),FOXD3(+3.51),GYG2(+1.96),LGALS7/LGALS7B(+3.01),TAGLN(+3.59),XIST(+46.18)
Tissue Morphology	Quantity of stem cells	0.000246		-0.243	7	4	3	ANGPT2(-2.44),CSF3R(-2.85),FN1(+2.75),IGF2(-9.86),PIWIL2(+3.26),SOX2(+3.67),TRNP1(+2.02)
Cardiovascular System Development and Function	Neovascularization of organ	0.000246		-0.379	8	4	4	ANPEP(-2.63),CCN1(+3.5),CCN2(+2.91),CDH5(-3.21),IGF2(-9.86),NOS1(-2.8),NOS2(+2.41),S100A4(+2.38)
Cell-To-Cell Signaling and Interaction,Cellular Growth and Proliferation	Stimulation of endocrine cells	0.000248			3	2	1	ANGPT2(-2.44),CCK(+3.84),FN1(+2.75)
Cardiovascular System Development and Function,Organ Development,Organ Morphology,Skeletal and Muscular System Development and Function	Contractility of cardiac muscle	0.000248		0.221	9	6	3	ACE2(+5.95),APLNR(-2.38),CTSV(+3.48),HSPB8(+2.08),NOS1(-2.8),NOS2(+2.41),PPARGC1A(-2.55),VCL(+2.4),XDH(+2.34)
Cancer,Organismal Injury and Abnormalities,Reproductive System Disease	Uterine endometrioid carcinoma	0.000253			64	34	30	AGAP5 (includes others)(+8.2),ANGPT2(-2.44),APOBEC3A(+3.02),ARHGEF5(+2.32),BICC1(-3.04),CD163(-5.67),COL28A1(+2.72),CPA6(+2.06),CREB3L3(-3.02),CUBN(-3.38),DIO1(-2.9),DLGAP1(+1.97),DPP10(+2.16),EPB41L3(-2.15),FAM20A(+2.19),FBN1(-2.49),FN1(+2.75),FRMPD2(-3.98),GRM6(-3.42),HIST1H1A(+2.31),HSPA2(+2.22),ITGA4(-2.76),ITGA6(+1.89),ITIH5(-2.21),KCNG1(+2.36),LGI2(+2.43),MUC20(-2.67),NHS(+2.03),NOS2(+2.41)…
Cancer,Organismal Injury and Abnormalities	Nonhematologic malignant neoplasm	0.000256		-0.788	232	140	92	AADACL3(+3.58),ABHD12B(+3.16),ABO(-4.31),ACE2(+5.95),ADAMTS18(-3.17),AGAP5 (includes others)(+8.2),AKAP2(+1.99),AKR1B10(-3.26),ANGPT2(-2.44),ANKRD1(+7.87),ANKRD33B(+2.42),ANPEP(-2.63),APLNR(-2.38),APOBEC3A(+3.02),AQP1(-2.8),ARHGEF5(+2.32),ARSE(+2.59),BICC1(-3.04),C1orf61(-2.68),C2CD4C(+2.21),CACNA1I(+1.9),CCDC3(+2.45),CCK(+3.84),CCN1(+3.5),CCN2(+2.91),CD14(+4.49),CD163(-5.67),CDH5(-3.21),CFD(+2.7…
Cell Morphology,Organ Morphology	Morphology of endocrine cells	0.000258			9	5	4	CCK(+3.84),FN1(+2.75),FOXD3(+3.51),GLIS3(+2.33),IGF2(-9.86),MAPK8IP2(+3.26),NPR1(-2.44),PCSK2(-2.85),PPARGC1A(-2.55)
Dermatological Diseases and Conditions,Organismal Injury and Abnormalities	Skin lesion	0.000261		-0.918	144	75	69	AADACL3(+3.58),ABHD12B(+3.16),ABO(-4.31),ACE2(+5.95),ADAMTS18(-3.17),AKAP2(+1.99),AKR1B10(-3.26),ANKRD1(+7.87),ANKRD33B(+2.42),ANPEP(-2.63),APLNR(-2.38),AQP1(-2.8),ARHGEF5(+2.32),BICC1(-3.04),C1orf61(-2.68),C2CD4C(+2.21),CACNA1I(+1.9),CCK(+3.84),CD163(-5.67),CH25H(+2.53),CHI3L1(-2.88),CLSTN2(-2.76),COG8(-2.46),COL28A1(+2.72),COL4A4(+4.7),COL5A2(-1.94),CPA6(+2.06),CRB2(-3.35),CREB3L3(-3.02),CREB5(…
Cancer,Organismal Injury and Abnormalities,Reproductive System Disease	Endometrioid endometrial adenocarcinoma	0.000284			63	34	29	AGAP5 (includes others)(+8.2),ANGPT2(-2.44),APOBEC3A(+3.02),ARHGEF5(+2.32),BICC1(-3.04),CD163(-5.67),COL28A1(+2.72),CPA6(+2.06),CREB3L3(-3.02),CUBN(-3.38),DIO1(-2.9),DLGAP1(+1.97),DPP10(+2.16),EPB41L3(-2.15),FAM20A(+2.19),FBN1(-2.49),FN1(+2.75),FRMPD2(-3.98),GRM6(-3.42),HIST1H1A(+2.31),HSPA2(+2.22),ITGA4(-2.76),ITGA6(+1.89),ITIH5(-2.21),KCNG1(+2.36),LGI2(+2.43),MUC20(-2.67),NHS(+2.03),NOS2(+2.41)…
Cell Signaling,Molecular Transport,Vitamin and Mineral Metabolism	Quantity of Ca2+	0.000295		0.763	17	11	6	ANGPT2(-2.44),CCK(+3.84),FN1(+2.75),GNA14(+4.05),HBA1/HBA2(+4.09),IGF2(-9.86),NCAM1(-2.31),NMUR1(-2.74),NMUR2(+3.44),NNAT(-6.05),NOS1(-2.8),NOS2(+2.41),RYR2(+2.06),S100A4(+2.38),TNFRSF11A(+2.43),VGF(+3.31),XDH(+2.34)
Cancer,Gastrointestinal Disease,Organismal Injury and Abnormalities	Upper gastrointestinal carcinoma	0.000301			72	40	32	ADAMTS18(-3.17),AGAP5 (includes others)(+8.2),AKAP2(+1.99),ANGPT2(-2.44),ANPEP(-2.63),C1orf61(-2.68),CCN1(+3.5),CCN2(+2.91),CDH5(-3.21),CHI3L1(-2.88),CLSTN2(-2.76),COL4A4(+4.7),CSF3R(-2.85),CST1(+5.8),CST2(+4.92),CTCFL(+2.8),CUBN(-3.38),ENPEP(+3.74),EPB41L3(-2.15),FBN1(-2.49),FN1(+2.75),FOXD3(+3.51),GSTM1(+7.03),HIST1H1A(+2.31),HOXB3(-2.7),HSPA2(+2.22),IGF2(-9.86),IGFBP6(+2.42),INPP5F(-1.97),ITGA…
Connective Tissue Development and Function,Skeletal and Muscular System Development and Function,Tissue Development	Morphology of bone	0.000303			22	13	9	CCN2(+2.91),CD14(+4.49),CTSV(+3.48),FBN1(-2.49),FMOD(-5.79),HOXB3(-2.7),HOXB4(-3.35),IGF2(-9.86),MATN3(-2.21),NOS1(-2.8),NOS2(+2.41),PLS3(+2.57),RYR2(+2.06),S100A4(+2.38),SCIN(-2.82),SFRP2(+2.19),SLC39A14(+2.02),STC1(+2.19),TBX3(-2.3),TNFRSF11A(+2.43),TXLNG(+1.99),VCL(+2.4)
Cardiovascular System Development and Function,Organ Development,Organ Morphology	Cardiac contractility	0.000315		-0.044	10	7	3	ACE2(+5.95),APLNR(-2.38),CTSV(+3.48),HSPB8(+2.08),NOS1(-2.8),NOS2(+2.41),PPARGC1A(-2.55),RYR2(+2.06),VCL(+2.4),XDH(+2.34)
Cardiovascular Disease,Cardiovascular System Development and Function,Organ Morphology,Organismal Development,Organismal Injury and Abnormalities	Abnormal morphology of heart septum	0.000317			6	3	3	HOXB4(-3.35),HSPB8(+2.08),IGF2(-9.86),NOS1(-2.8),NOS2(+2.41),TXNRD2(+2.39)
Cancer,Organismal Injury and Abnormalities	Head and neck cancer	0.000319			189	106	83	ABHD12B(+3.16),ABO(-4.31),ACE2(+5.95),ADAMTS18(-3.17),AGAP5 (includes others)(+8.2),AKAP2(+1.99),ANGPT2(-2.44),ANKRD1(+7.87),ANKRD33B(+2.42),ANPEP(-2.63),AQP1(-2.8),ARHGEF5(+2.32),ARSE(+2.59),BICC1(-3.04),C1orf61(-2.68),C2CD4C(+2.21),CACNA1I(+1.9),CCDC3(+2.45),CCK(+3.84),CCN2(+2.91),CD163(-5.67),CDH5(-3.21),CFD(+2.75),CH25H(+2.53),CHI3L1(-2.88),CHRFAM7A(+2.65),CHST7(+2.49),CLSTN2(-2.76),CNNM1(+3.…
Cardiovascular Disease,Cardiovascular System Development and Function,Organ Morphology,Organismal Development,Organismal Injury and Abnormalities	Abnormal morphology of heart ventricle	0.000322			11	6	5	ACE2(+5.95),HOXB4(-3.35),HSPB8(+2.08),IGF2(-9.86),NOS1(-2.8),NOS2(+2.41),NPR1(-2.44),PPARGC1A(-2.55),RYR2(+2.06),TXNRD2(+2.39),VCL(+2.4)
Cancer,Organismal Injury and Abnormalities	Head and neck carcinoma	0.000333			188	105	83	ABHD12B(+3.16),ABO(-4.31),ACE2(+5.95),ADAMTS18(-3.17),AGAP5 (includes others)(+8.2),AKAP2(+1.99),ANGPT2(-2.44),ANKRD1(+7.87),ANKRD33B(+2.42),ANPEP(-2.63),AQP1(-2.8),ARHGEF5(+2.32),ARSE(+2.59),BICC1(-3.04),C1orf61(-2.68),C2CD4C(+2.21),CACNA1I(+1.9),CCDC3(+2.45),CCK(+3.84),CCN2(+2.91),CD163(-5.67),CDH5(-3.21),CFD(+2.75),CH25H(+2.53),CHI3L1(-2.88),CHRFAM7A(+2.65),CHST7(+2.49),CLSTN2(-2.76),CNNM1(+3.…
Organismal Development	Morphology of body cavity	0.000335			50	27	23	ACE2(+5.95),ADAMTS18(-3.17),ANGPT2(-2.44),ANKRD1(+7.87),APLNR(-2.38),AQP1(-2.8),BICC1(-3.04),CCDC3(+2.45),CCK(+3.84),CCN2(+2.91),CD14(+4.49),CDH5(-3.21),CTSV(+3.48),FAM20A(+2.19),FBN1(-2.49),FMOD(-5.79),FN1(+2.75),FOXD3(+3.51),GLIS3(+2.33),HIST1H1D(+2.54),HOXB4(-3.35),HSPB8(+2.08),IGF2(-9.86),IGFBP6(+2.42),INPP5F(-1.97),ITGA4(-2.76),ITGA6(+1.89),ITGA8(-2.76),KLHL6(-2.85),MAPK8IP2(+3.26),MYH14(-4.…
Cancer,Hematological Disease,Immunological Disease,Organismal Injury and Abnormalities	Leukemia	0.000341			58	33	25	ABHD12B(+3.16),ABO(-4.31),AGAP5 (includes others)(+8.2),AKAP2(+1.99),ANPEP(-2.63),APLNR(-2.38),ARHGEF5(+2.32),ARSE(+2.59),CD14(+4.49),COL4A4(+4.7),COL5A2(-1.94),CSF3R(-2.85),CUBN(-3.38),DIO1(-2.9),EIF5AL1(-3.44),GRHL2(+2.29),GRM6(-3.42),GSTM1(+7.03),HBA1/HBA2(+4.09),HERC2P3(+5.18),HOXB3(-2.7),ITGA4(-2.76),KCNG1(+2.36),KRT8P11(-2.81),LOC102724788/PRODH(+6.56),MUC20(-2.67),MXRA5(+3.92),MYH14(-4.79)…
Cancer,Dermatological Diseases and Conditions,Organismal Injury and Abnormalities	Cutaneous melanoma	0.000341			136	70	66	AADACL3(+3.58),ABHD12B(+3.16),ABO(-4.31),ACE2(+5.95),ADAMTS18(-3.17),AKAP2(+1.99),AKR1B10(-3.26),ANKRD33B(+2.42),ANPEP(-2.63),APLNR(-2.38),AQP1(-2.8),ARHGEF5(+2.32),BICC1(-3.04),C1orf61(-2.68),C2CD4C(+2.21),CACNA1I(+1.9),CCK(+3.84),CD163(-5.67),CH25H(+2.53),CHI3L1(-2.88),CLSTN2(-2.76),COG8(-2.46),COL28A1(+2.72),COL4A4(+4.7),COL5A2(-1.94),CPA6(+2.06),CRB2(-3.35),CREB3L3(-3.02),CREB5(+2.52),CSF3R(-…
Cardiovascular Disease,Organismal Injury and Abnormalities	Abnormality of heart ventricle	0.000348		-0.684	17	10	7	ACE2(+5.95),ANGPT2(-2.44),ANKRD1(+7.87),CSF3R(-2.85),CTSV(+3.48),HOXB4(-3.35),HSPB8(+2.08),IGF2(-9.86),NOS1(-2.8),NOS2(+2.41),NPR1(-2.44),OPRK1(+2.76),PPARGC1A(-2.55),RYR2(+2.06),TXNRD2(+2.39),VCL(+2.4),XDH(+2.34)
Cardiovascular System Development and Function	Vascularization	0.000349		-0.48	12	5	7	ANGPT2(-2.44),ANPEP(-2.63),CCN1(+3.5),CCN2(+2.91),CDH5(-3.21),IGF2(-9.86),ITGA4(-2.76),NOS1(-2.8),NOS2(+2.41),NRP2(-1.98),S100A4(+2.38),STC1(+2.19)
Protein Synthesis	Metabolism of cellular protein	0.000351			10	6	4	ADA2(+2.76),CCN1(+3.5),FBN1(-2.49),FN1(+2.75),IGF2(-9.86),IGFBP6(+2.42),MATN3(-2.21),PAPPA(-4.05),USP9X(+1.98),VGF(+3.31)
Amino Acid Metabolism,Cell-To-Cell Signaling and Interaction,Molecular Transport,Small Molecule Biochemistry	Release of L-glutamic acid	0.000389		-0.277	6	4	2	CCK(+3.84),ENPEP(+3.74),MAPK8IP2(+3.26),NOS1(-2.8),NPPB(+12.0),SLC22A7(-3.21)
Cancer,Organismal Injury and Abnormalities	Intrathoracic malignant tumor	0.000397		-0.29	67	38	29	ABO(-4.31),ACE2(+5.95),AGAP5 (includes others)(+8.2),AKR1B10(-3.26),ANPEP(-2.63),CACNA1I(+1.9),CCDC3(+2.45),CCK(+3.84),CCN1(+3.5),CLTRN(+4.44),COL4A4(+4.7),CRB2(-3.35),CREB5(+2.52),CSF3R(-2.85),CUBN(-3.38),EPB41L3(-2.15),EPSTI1(+2.43),FBN1(-2.49),FN1(+2.75),FOXD3(+3.51),GRM6(-3.42),GSTM1(+7.03),GYG2(+1.96),HERC2P3(+5.18),IGF2(-9.86),ITGA4(-2.76),ITGA8(-2.76),KRT8P11(-2.81),MADCAM1(+2.54),MISP(+2.…
Renal and Urological System Development and Function	Morphology of urinary system	0.000398			15	7	8	ACE2(+5.95),AQP1(-2.8),BICC1(-3.04),FAM20A(+2.19),GLIS3(+2.33),IGF2(-9.86),ITGA6(+1.89),ITGA8(-2.76),NOS1(-2.8),NOS2(+2.41),PCCA(+2.0),PCSK2(-2.85),PPARGC1A(-2.55),SLIT3(-2.41),XDH(+2.34)
Cancer,Gastrointestinal Disease,Organismal Injury and Abnormalities	Upper gastrointestinal tract cancer	0.000399			74	42	32	ADAMTS18(-3.17),AGAP5 (includes others)(+8.2),AKAP2(+1.99),ANGPT2(-2.44),ANPEP(-2.63),C1orf61(-2.68),CCN1(+3.5),CCN2(+2.91),CDH5(-3.21),CHI3L1(-2.88),CLSTN2(-2.76),COL4A4(+4.7),CSF3R(-2.85),CST1(+5.8),CST2(+4.92),CTCFL(+2.8),CUBN(-3.38),ENPEP(+3.74),EPB41L3(-2.15),FBN1(-2.49),FN1(+2.75),FOXD3(+3.51),GSTM1(+7.03),HIST1H1A(+2.31),HOXB3(-2.7),HSPA2(+2.22),IGF2(-9.86),IGFBP6(+2.42),INPP5F(-1.97),ITGA…
Cell-To-Cell Signaling and Interaction,Cellular Assembly and Organization	Binding of focal adhesions	0.00041			2	1	1	ANGPT2(-2.44),FN1(+2.75)
Energy Production,Molecular Transport,Nucleic Acid Metabolism,Small Molecule Biochemistry	Electron transport of NADPH	0.00041			2	1	1	NOS1(-2.8),NOS2(+2.41)
Cell-To-Cell Signaling and Interaction	Maturation of focal adhesions	0.00041			2	2	0	FN1(+2.75),VCL(+2.4)
Gastrointestinal Disease,Inflammatory Disease,Inflammatory Response,Organismal Injury and Abnormalities	Crohn disease of ileocolon	0.00041			2	1	1	ITGA4(-2.76),MADCAM1(+2.54)
Energy Production,Molecular Transport,Nucleic Acid Metabolism,Small Molecule Biochemistry	Electron transport of adenine-riboflavin dinucleotide	0.00041			2	1	1	NOS1(-2.8),NOS2(+2.41)
Endocrine System Development and Function,Organ Morphology	Quantity of adrenal gland	0.00041			2	0	2	ANGPT2(-2.44),IGF2(-9.86)
Cellular Movement	Invasion of astrocytes	0.00041			2	1	1	CHI3L1(-2.88),NOS2(+2.41)
Amino Acid Metabolism,Post-Translational Modification,Small Molecule Biochemistry	Conversion of L-arginine	0.00041			2	1	1	NOS1(-2.8),NOS2(+2.41)
Energy Production,Nucleic Acid Metabolism,Small Molecule Biochemistry	Oxidation of NADP	0.00041			2	1	1	NOS1(-2.8),NOS2(+2.41)
Cardiovascular Disease,Cardiovascular System Development and Function,Hereditary Disorder,Organ Morphology,Organismal Development,Organismal Injury and Abnormalities,Skeletal and Muscular Disorders	Familial dilated cardiomyopathy with left ventricular noncompaction	0.00041			2	2	0	RYR2(+2.06),VCL(+2.4)
Energy Production,Molecular Transport,Small Molecule Biochemistry	Electron transport of heme	0.00041			2	1	1	NOS1(-2.8),NOS2(+2.41)
Energy Production,Molecular Transport,Small Molecule Biochemistry	Electron transport of FMN	0.00041			2	1	1	NOS1(-2.8),NOS2(+2.41)
Cellular Assembly and Organization,Cellular Function and Maintenance,Tissue Development	Delay in formation of actin stress fibers	0.00041			2	2	0	CCN2(+2.91),FN1(+2.75)
Gastrointestinal Disease,Inflammatory Disease,Inflammatory Response,Organismal Injury and Abnormalities	Crohn disease of colon	0.00041			2	1	1	ITGA4(-2.76),MADCAM1(+2.54)
Cardiovascular Disease,Hematological Disease,Organismal Injury and Abnormalities,Renal and Urological Disease	Thrombosis of kidney	0.000422			3	2	1	CFD(+2.75),NOS1(-2.8),NOS2(+2.41)
Embryonic Development,Organ Development,Organismal Development,Respiratory System Development and Function,Tissue Development	Formation of lung	0.000434			14	8	6	ACE2(+5.95),ADAMTS18(-3.17),CCN2(+2.91),CHI3L1(-2.88),FAM20A(+2.19),FBN1(-2.49),GRHL2(+2.29),HSPB8(+2.08),IGF2(-9.86),ITGA6(+1.89),ITGA8(-2.76),NOS2(+2.41),PPARGC1A(-2.55),SOX2(+3.67)
Cancer,Organismal Injury and Abnormalities	Endometrioid carcinoma	0.000448			75	37	38	ACE2(+5.95),AGAP5 (includes others)(+8.2),ANGPT2(-2.44),ANPEP(-2.63),APOBEC3A(+3.02),ARHGEF5(+2.32),BICC1(-3.04),C1orf61(-2.68),CD163(-5.67),COL28A1(+2.72),COL4A4(+4.7),CPA6(+2.06),CREB3L3(-3.02),CSF3R(-2.85),CUBN(-3.38),DIO1(-2.9),DLGAP1(+1.97),DPP10(+2.16),EPB41L3(-2.15),FAM20A(+2.19),FBN1(-2.49),FN1(+2.75),FOXI2(+3.7),FRMPD2(-3.98),GRM6(-3.42),HIST1H1A(+2.31),HSPA2(+2.22),IGDCC3(-2.36),ITGA4(-…
Cancer,Organismal Injury and Abnormalities,Respiratory Disease	Respiratory system tumor	0.000453		0.16	77	43	34	ABO(-4.31),ACE2(+5.95),AGAP5 (includes others)(+8.2),AKR1B10(-3.26),ANPEP(-2.63),BICC1(-3.04),C1orf61(-2.68),CACNA1I(+1.9),CCDC3(+2.45),CCK(+3.84),CCN1(+3.5),CLTRN(+4.44),COL4A4(+4.7),CRB2(-3.35),CREB5(+2.52),CSF3R(-2.85),CUBN(-3.38),EPB41L3(-2.15),EPSTI1(+2.43),FBN1(-2.49),FN1(+2.75),FOXD3(+3.51),GRM6(-3.42),GSTM1(+7.03),GYG2(+1.96),HERC2P3(+5.18),HIST1H1A(+2.31),IGF2(-9.86),IGFBP6(+2.42),ITGA4(…
Cardiovascular System Development and Function,Ophthalmic Disease,Organismal Development,Organismal Injury and Abnormalities,Visual System Development and Function	Retinal neovascularization	0.000467		-0.277	5	3	2	ANPEP(-2.63),CCN1(+3.5),CCN2(+2.91),NOS1(-2.8),NOS2(+2.41)
Cardiovascular System Development and Function,Organismal Development	Angiogenesis	0.00047		-0.332	32	15	17	ACE2(+5.95),ANGPT2(-2.44),ANPEP(-2.63),APLNR(-2.38),AQP1(-2.8),CCN1(+3.5),CCN2(+2.91),CDH5(-3.21),CHI3L1(-2.88),CXCL5(+2.51),ENPEP(+3.74),FN1(+2.75),GSTM1(+7.03),HOXB3(-2.7),IGF2(-9.86),ITGA4(-2.76),NOS1(-2.8),NOS2(+2.41),NPPB(+12.0),NPR1(-2.44),NRP2(-1.98),PAPPA(-4.05),PPARGC1A(-2.55),PRDM6(-3.75),PRKX(+2.08),RGCC(+2.79),S100A4(+2.38),SFRP2(+2.19),SLIT3(-2.41),STC1(+2.19),TBX3(-2.3),XDH(+2.34)
Organ Morphology,Organismal Development,Renal and Urological System Development and Function	Morphology of kidney	0.000488			14	6	8	ACE2(+5.95),AQP1(-2.8),BICC1(-3.04),FAM20A(+2.19),GLIS3(+2.33),IGF2(-9.86),ITGA8(-2.76),NOS1(-2.8),NOS2(+2.41),PCCA(+2.0),PCSK2(-2.85),PPARGC1A(-2.55),SLIT3(-2.41),XDH(+2.34)
Cancer,Gastrointestinal Disease,Organismal Injury and Abnormalities	Gastric adenocarcinoma	0.000502			39	20	19	ADAMTS18(-3.17),AKAP2(+1.99),ANGPT2(-2.44),CCN1(+3.5),CDH5(-3.21),CLSTN2(-2.76),CSF3R(-2.85),CST1(+5.8),CUBN(-3.38),EPB41L3(-2.15),FBN1(-2.49),FN1(+2.75),GSTM1(+7.03),HIST1H1A(+2.31),HOXB3(-2.7),HSPA2(+2.22),IGFBP6(+2.42),INPP5F(-1.97),ITGA4(-2.76),KCNG1(+2.36),MISP(+2.53),MXRA5(+3.92),NCAM1(-2.31),NID2(-3.77),NLGN4X(+3.03),OPRK1(+2.76),PALM2-AKAP2(-5.55),PAPPA(-4.05),PCCA(+2.0),PCDH15(+6.92),PCD…
Cardiovascular Disease,Organismal Injury and Abnormalities	Ventricular dilatation	0.000504			6	4	2	ACE2(+5.95),NOS1(-2.8),NOS2(+2.41),NPR1(-2.44),RYR2(+2.06),VCL(+2.4)
Cell Morphology,Tissue Morphology	Volume of cells	0.000504			6	0	6	ANGPT2(-2.44),AQP1(-2.8),FBN1(-2.49),PCSK2(-2.85),PPARGC1A(-2.55),SCIN(-2.82)
Cancer,Dermatological Diseases and Conditions,Organismal Injury and Abnormalities	Skin cancer	0.00051			141	72	69	AADACL3(+3.58),ABHD12B(+3.16),ABO(-4.31),ACE2(+5.95),ADAMTS18(-3.17),AKAP2(+1.99),AKR1B10(-3.26),ANKRD33B(+2.42),ANPEP(-2.63),APLNR(-2.38),AQP1(-2.8),ARHGEF5(+2.32),BICC1(-3.04),C1orf61(-2.68),C2CD4C(+2.21),CACNA1I(+1.9),CCK(+3.84),CD163(-5.67),CH25H(+2.53),CHI3L1(-2.88),CLSTN2(-2.76),COG8(-2.46),COL28A1(+2.72),COL4A4(+4.7),COL5A2(-1.94),CPA6(+2.06),CRB2(-3.35),CREB3L3(-3.02),CREB5(+2.52),CSF3R(-…
Cancer,Hematological Disease,Immunological Disease,Organismal Injury and Abnormalities	Chronic lymphocytic leukemia / small lymphocytic lymphoma	0.000524			22	9	13	ANPEP(-2.63),BICC1(-3.04),CSF3R(-2.85),CUBN(-3.38),FBN1(-2.49),GLIS3(+2.33),HIST1H1D(+2.54),ITGA4(-2.76),ITIH5(-2.21),KLHL6(-2.85),NID2(-3.77),PAPPA(-4.05),PCDH15(+6.92),RYR2(+2.06),S100A4(+2.38),SDK2(-2.21),SLC6A19(-2.47),SMARCD3(-2.01),SPOCK3(+2.38),UTF1(+2.64),VCL(+2.4),ZNF37A(+2.29)
Cancer,Hematological Disease,Immunological Disease,Organismal Injury and Abnormalities	Diffuse small-cell lymphoma	0.000525			21	9	12	ANPEP(-2.63),BICC1(-3.04),CSF3R(-2.85),CUBN(-3.38),FBN1(-2.49),GLIS3(+2.33),HIST1H1D(+2.54),ITIH5(-2.21),KLHL6(-2.85),NID2(-3.77),PAPPA(-4.05),PCDH15(+6.92),RYR2(+2.06),S100A4(+2.38),SDK2(-2.21),SLC6A19(-2.47),SMARCD3(-2.01),SPOCK3(+2.38),UTF1(+2.64),VCL(+2.4),ZNF37A(+2.29)
Cellular Movement	Cell movement of rhabdomyosarcoma cell lines	0.000532			3	2	1	FN1(+2.75),IGF2(-9.86),IGFBP6(+2.42)
Hematological System Development and Function	Osmolality of blood	0.000532			3	1	2	AQP1(-2.8),NOS1(-2.8),NOS2(+2.41)
Cellular Development,Cellular Growth and Proliferation,Connective Tissue Development and Function,Skeletal and Muscular System Development and Function,Tissue Development	Proliferation of osteoblasts	0.000536		-0.323	6	4	2	APLNR(-2.38),CCN1(+3.5),CCN2(+2.91),FN1(+2.75),IGF2(-9.86),RIOX1(+10.61)
Cancer,Organismal Injury and Abnormalities,Respiratory Disease	Lung cancer	0.00054		-0.29	66	37	29	ABO(-4.31),ACE2(+5.95),AGAP5 (includes others)(+8.2),AKR1B10(-3.26),ANPEP(-2.63),CACNA1I(+1.9),CCDC3(+2.45),CCK(+3.84),CCN1(+3.5),CLTRN(+4.44),CRB2(-3.35),CREB5(+2.52),CSF3R(-2.85),CUBN(-3.38),EPB41L3(-2.15),EPSTI1(+2.43),FBN1(-2.49),FN1(+2.75),FOXD3(+3.51),GRM6(-3.42),GSTM1(+7.03),GYG2(+1.96),HERC2P3(+5.18),IGF2(-9.86),ITGA4(-2.76),ITGA8(-2.76),KRT8P11(-2.81),MADCAM1(+2.54),MISP(+2.53),MUC20(-2.…
Renal and Urological System Development and Function	Osmolality of urine	0.000551		-0.916	5	2	3	APLNR(-2.38),AQP1(-2.8),CLTRN(+4.44),NOS1(-2.8),NOS2(+2.41)
Cell Death and Survival,Endocrine System Disorders,Gastrointestinal Disease,Organismal Injury and Abnormalities	Cell death of islet cells	0.000554		0.039	7	4	3	CCK(+3.84),GLIS3(+2.33),IGF2(-9.86),NOS2(+2.41),PCSK2(-2.85),RYR2(+2.06),SLIT3(-2.41)
Respiratory System Development and Function	Respiratory system development	0.000567			15	8	7	ACE2(+5.95),ADAMTS18(-3.17),CCN2(+2.91),CHI3L1(-2.88),FAM20A(+2.19),FBN1(-2.49),GRHL2(+2.29),HSPB8(+2.08),IGF2(-9.86),ITGA6(+1.89),ITGA8(-2.76),NOS2(+2.41),PPARGC1A(-2.55),SLIT3(-2.41),SOX2(+3.67)
Cell-To-Cell Signaling and Interaction	Adhesion of connective tissue cells	0.000586		-0.022	9	6	3	ANGPT2(-2.44),CCN1(+3.5),CCN2(+2.91),FN1(+2.75),HACD1(+2.13),IGF2(-9.86),MATN3(-2.21),RNASE1(+2.8),VCL(+2.4)
Cancer,Organismal Injury and Abnormalities	Extracranial solid tumor	0.0006		0.412	235	140	95	AADACL3(+3.58),ABHD12B(+3.16),ABO(-4.31),ACE2(+5.95),ADAMTS18(-3.17),AGAP5 (includes others)(+8.2),AKAP2(+1.99),AKR1B10(-3.26),ANGPT2(-2.44),ANKRD1(+7.87),ANKRD33B(+2.42),ANPEP(-2.63),APLNR(-2.38),APOBEC3A(+3.02),AQP1(-2.8),ARHGEF5(+2.32),ARSE(+2.59),BICC1(-3.04),C1orf61(-2.68),C2CD4C(+2.21),CACNA1I(+1.9),CCDC3(+2.45),CCK(+3.84),CCN1(+3.5),CCN2(+2.91),CD14(+4.49),CD163(-5.67),CDH5(-3.21),CFD(+2.7…
Cancer,Neurological Disease,Organismal Injury and Abnormalities	Glioma cancer	0.000609			31	21	10	ABHD12B(+3.16),AGAP5 (includes others)(+8.2),ANGPT2(-2.44),CD14(+4.49),CHRFAM7A(+2.65),COL4A4(+4.7),CSF3R(-2.85),DPP10(+2.16),FAM174B(+1.92),FN1(+2.75),HSPA2(+2.22),IGF2(-9.86),IGFBP6(+2.42),LRRC32(-2.34),MAPK8IP2(+3.26),NCAM1(-2.31),NOS1(-2.8),NOS2(+2.41),NPR1(-2.44),NRP2(-1.98),PCDH11X(+5.38),PCDH11Y(-8.83),RGPD4 (includes others)(+21.61),RYR2(+2.06),S100A4(+2.38),SPOCK3(+2.38),TAGLN(+3.59),TRI…
Cell-To-Cell Signaling and Interaction,Connective Tissue Development and Function	Binding of fibroblast cell lines	0.000611		1.393	7	6	1	CCN1(+3.5),CCN2(+2.91),FN1(+2.75),IL18R1(+2.07),ITGA4(-2.76),ITGA6(+1.89),VCL(+2.4)
Cardiovascular Disease,Cardiovascular System Development and Function,Organ Morphology,Organismal Development,Organismal Injury and Abnormalities	Hypertrophy of heart	0.000618			15	8	7	ACE2(+5.95),ANGPT2(-2.44),ANKRD1(+7.87),APLNR(-2.38),CCN2(+2.91),CTSV(+3.48),FN1(+2.75),HSPB8(+2.08),INPP5F(-1.97),MYH14(-4.79),NOS1(-2.8),NOS2(+2.41),NPR1(-2.44),PPARGC1A(-2.55),RYR2(+2.06)
Cardiovascular System Development and Function,Organ Morphology,Organismal Development	Morphology of left ventricle	0.00064			10	6	4	ACE2(+5.95),ANGPT2(-2.44),CTSV(+3.48),HSPB8(+2.08),NOS1(-2.8),NOS2(+2.41),NPR1(-2.44),PPARGC1A(-2.55),RYR2(+2.06),VCL(+2.4)
Cancer,Gastrointestinal Disease,Organismal Injury and Abnormalities	Gastric carcinoma	0.000654			40	21	19	ADAMTS18(-3.17),AKAP2(+1.99),ANGPT2(-2.44),CCN1(+3.5),CDH5(-3.21),CLSTN2(-2.76),CSF3R(-2.85),CST1(+5.8),CUBN(-3.38),EPB41L3(-2.15),FBN1(-2.49),FN1(+2.75),GSTM1(+7.03),HIST1H1A(+2.31),HOXB3(-2.7),HSPA2(+2.22),IGFBP6(+2.42),INPP5F(-1.97),ITGA4(-2.76),KCNG1(+2.36),MISP(+2.53),MXRA5(+3.92),NCAM1(-2.31),NID2(-3.77),NLGN4X(+3.03),OPRK1(+2.76),PALM2-AKAP2(-5.55),PAPPA(-4.05),PCCA(+2.0),PCDH15(+6.92),PCD…
Cardiovascular Disease,Cardiovascular System Development and Function,Organ Morphology,Organismal Development	Mass of heart	0.000658			8	3	5	ACE2(+5.95),CTSV(+3.48),FMOD(-5.79),HSPB8(+2.08),IGF2(-9.86),NOS1(-2.8),NPR1(-2.44),PPARGC1A(-2.55)
Cell Morphology,Digestive System Development and Function,Endocrine System Development and Function,Organ Morphology,Organismal Development	Size of beta islet cells	0.00066			3	1	2	FOXD3(+3.51),NPR1(-2.44),PCSK2(-2.85)
Behavior	Running	0.00066			3	1	2	HBA1/HBA2(+4.09),PPARGC1A(-2.55),SMARCD3(-2.01)
Cancer,Gastrointestinal Disease,Organismal Injury and Abnormalities	Large intestine neoplasm	0.000666			183	106	77	AADACL3(+3.58),ACE2(+5.95),ADAMTS18(-3.17),AGAP5 (includes others)(+8.2),AKAP2(+1.99),AKR1B10(-3.26),ANGPT2(-2.44),ANKRD33B(+2.42),ANPEP(-2.63),APLNR(-2.38),APOBEC3A(+3.02),AQP1(-2.8),ARHGEF5(+2.32),ARSE(+2.59),BICC1(-3.04),C2CD4C(+2.21),CACNA1I(+1.9),CCDC3(+2.45),CCN2(+2.91),CD163(-5.67),CDH5(-3.21),CFD(+2.75),CH25H(+2.53),CHST7(+2.49),CLSTN2(-2.76),CNNM1(+3.01),COG8(-2.46),COL28A1(+2.72),COL4A4…
Organismal Injury and Abnormalities	Benign lesion	0.000669		-0.745	31	19	12	ANGPT2(-2.44),ARSE(+2.59),CCK(+3.84),CCN1(+3.5),CFD(+2.75),COL4A4(+4.7),COL5A2(-1.94),EPB41L3(-2.15),FAM20A(+2.19),FBN1(-2.49),FMOD(-5.79),GLIS3(+2.33),GSTM1(+7.03),IGF2(-9.86),ITGA6(+1.89),ITIH5(-2.21),KCNG1(+2.36),MXRA5(+3.92),NCAM1(-2.31),NPR1(-2.44),NRP2(-1.98),PCCA(+2.0),PCSK2(-2.85),RNASE1(+2.8),S100A4(+2.38),SLC39A14(+2.02),SLIT3(-2.41),SOX2(+3.67),TNFRSF11A(+2.43),VGF(+3.31),WEE1(+2.03)
Cardiovascular Disease	Diastolic dysfunction	0.000736			4	3	1	CCN2(+2.91),NPR1(-2.44),RYR2(+2.06),XDH(+2.34)
Cardiovascular System Development and Function,Organismal Development,Visual System Development and Function	Neovascularization of eye	0.00074		0.034	7	4	3	ANPEP(-2.63),CCN1(+3.5),CCN2(+2.91),IGF2(-9.86),NOS1(-2.8),NOS2(+2.41),S100A4(+2.38)
Cancer,Neurological Disease,Organismal Injury and Abnormalities	High grade astrocytoma	0.000742			29	20	9	AGAP5 (includes others)(+8.2),ANGPT2(-2.44),CD14(+4.49),CHRFAM7A(+2.65),COL4A4(+4.7),CSF3R(-2.85),DPP10(+2.16),FAM174B(+1.92),FN1(+2.75),HSPA2(+2.22),IGF2(-9.86),IGFBP6(+2.42),LRRC32(-2.34),MAPK8IP2(+3.26),NCAM1(-2.31),NOS1(-2.8),NOS2(+2.41),NRP2(-1.98),PCDH11X(+5.38),PCDH11Y(-8.83),RGPD4 (includes others)(+21.61),RYR2(+2.06),S100A4(+2.38),SPOCK3(+2.38),TAGLN(+3.59),TRIML2(+3.81),USP9X(+1.98),VGF…
Cellular Function and Maintenance,Connective Tissue Development and Function,Skeletal and Muscular System Development and Function,Tissue Development	Function of osteoclasts	0.000754			5	3	2	CHI3L1(-2.88),CTSV(+3.48),NOS1(-2.8),NOS2(+2.41),TNFRSF11A(+2.43)
Cancer,Gastrointestinal Disease,Organismal Injury and Abnormalities	Gastro-esophageal carcinoma	0.000779			49	24	25	ADAMTS18(-3.17),AKAP2(+1.99),ANGPT2(-2.44),ANPEP(-2.63),CCN1(+3.5),CDH5(-3.21),CLSTN2(-2.76),COL4A4(+4.7),CSF3R(-2.85),CST1(+5.8),CST2(+4.92),CUBN(-3.38),EPB41L3(-2.15),FBN1(-2.49),FN1(+2.75),GSTM1(+7.03),HIST1H1A(+2.31),HOXB3(-2.7),HSPA2(+2.22),IGF2(-9.86),IGFBP6(+2.42),INPP5F(-1.97),ITGA4(-2.76),KCNG1(+2.36),MISP(+2.53),MXRA5(+3.92),NCAM1(-2.31),NID2(-3.77),NLGN4X(+3.03),NMUR1(-2.74),NPPB(+12.0…
Cancer,Gastrointestinal Disease,Organismal Injury and Abnormalities	Malignant neoplasm of large intestine	0.000797			182	105	77	AADACL3(+3.58),ACE2(+5.95),ADAMTS18(-3.17),AGAP5 (includes others)(+8.2),AKAP2(+1.99),AKR1B10(-3.26),ANGPT2(-2.44),ANKRD33B(+2.42),ANPEP(-2.63),APLNR(-2.38),APOBEC3A(+3.02),AQP1(-2.8),ARHGEF5(+2.32),ARSE(+2.59),BICC1(-3.04),C2CD4C(+2.21),CACNA1I(+1.9),CCDC3(+2.45),CCN2(+2.91),CD163(-5.67),CDH5(-3.21),CFD(+2.75),CH25H(+2.53),CHST7(+2.49),CLSTN2(-2.76),CNNM1(+3.01),COG8(-2.46),COL28A1(+2.72),COL4A4…
Cellular Movement,Renal and Urological System Development and Function	Migration of glomerular cells	0.000805			3	3	0	CCN2(+2.91),CTSV(+3.48),NPPB(+12.0)
Cardiovascular Disease,Organismal Injury and Abnormalities	Perivascular fibrosis	0.000805			3	1	2	ANGPT2(-2.44),NOS1(-2.8),NOS2(+2.41)
Organismal Development,Organismal Injury and Abnormalities	Abnormal morphology of thoracic cavity	0.000807			30	14	16	ACE2(+5.95),ADAMTS18(-3.17),ANGPT2(-2.44),ANKRD1(+7.87),APLNR(-2.38),CCN2(+2.91),CDH5(-3.21),CTSV(+3.48),FAM20A(+2.19),FBN1(-2.49),FMOD(-5.79),FN1(+2.75),HIST1H1D(+2.54),HOXB4(-3.35),HSPB8(+2.08),IGF2(-9.86),INPP5F(-1.97),ITGA4(-2.76),ITGA6(+1.89),ITGA8(-2.76),MYH14(-4.79),NOS1(-2.8),NOS2(+2.41),NPR1(-2.44),PPARGC1A(-2.55),PRDM6(-3.75),RYR2(+2.06),TXNRD2(+2.39),UTF1(+2.64),VCL(+2.4)
Connective Tissue Development and Function,Skeletal and Muscular System Development and Function,Tissue Development	Size of bone	0.000808			13	10	3	CCN2(+2.91),CD14(+4.49),CTSV(+3.48),IGF2(-9.86),MATN3(-2.21),NOS1(-2.8),NOS2(+2.41),PLS3(+2.57),S100A4(+2.38),SFRP2(+2.19),SLC39A14(+2.02),TXLNG(+1.99),VCL(+2.4)
Cellular Development	Onset of differentiation of keratinocyte cancer cell lines	0.000814			2	2	0	CCN1(+3.5),FN1(+2.75)
Auditory Disease,Hereditary Disorder,Neurological Disease,Organismal Injury and Abnormalities	Autosomal dominant nonsyndromic progressive sensorineural hearing impairment	0.000814			2	1	1	GRHL2(+2.29),KCNQ4(-2.14)
Cell Morphology,Cellular Movement	Cell spreading by hematopoietic cell lines	0.000814			2	1	1	FBN1(-2.49),FN1(+2.75)
Amino Acid Metabolism,Molecular Transport,Small Molecule Biochemistry	Efflux of L-glutamic acid	0.000814			2	0	2	NOS1(-2.8),SLC22A7(-3.21)
Cell Morphology,Digestive System Development and Function,Organ Morphology,Organismal Development,Organismal Injury and Abnormalities,Skeletal and Muscular Disorders,Skeletal and Muscular System Development and Function,Tissue Morphology	Hypertrophy of pyloric sphincter	0.000814			2	1	1	NOS1(-2.8),NOS2(+2.41)
Cell-To-Cell Signaling and Interaction	Attachment of eye cell lines	0.000814			2	2	0	CCN2(+2.91),FN1(+2.75)
Amino Acid Metabolism,Small Molecule Biochemistry	Production of L-arginine	0.000814			2	1	1	NOS1(-2.8),NOS2(+2.41)
Cancer,Gastrointestinal Disease,Organismal Injury and Abnormalities	Gastroesophageal adenocarcinoma	0.000855			45	21	24	ADAMTS18(-3.17),AKAP2(+1.99),ANGPT2(-2.44),ANPEP(-2.63),CCN1(+3.5),CDH5(-3.21),CLSTN2(-2.76),CSF3R(-2.85),CST1(+5.8),CST2(+4.92),CUBN(-3.38),EPB41L3(-2.15),FBN1(-2.49),FN1(+2.75),GSTM1(+7.03),HIST1H1A(+2.31),HOXB3(-2.7),HSPA2(+2.22),IGFBP6(+2.42),INPP5F(-1.97),ITGA4(-2.76),KCNG1(+2.36),MISP(+2.53),MXRA5(+3.92),NCAM1(-2.31),NID2(-3.77),NLGN4X(+3.03),NMUR1(-2.74),OPRK1(+2.76),PALM2-AKAP2(-5.55),PAP…
Cancer,Neurological Disease,Organismal Injury and Abnormalities	Central nervous system solid tumor	0.00089			39	26	13	ABHD12B(+3.16),AGAP5 (includes others)(+8.2),AKAP2(+1.99),ANGPT2(-2.44),CD14(+4.49),CHI3L1(-2.88),CHRFAM7A(+2.65),COL4A4(+4.7),CSF3R(-2.85),DPP10(+2.16),FAM174B(+1.92),FN1(+2.75),GLIS3(+2.33),HERC2P3(+5.18),HSPA2(+2.22),IGF2(-9.86),IGFBP6(+2.42),LRRC32(-2.34),MAPK8IP2(+3.26),NCAM1(-2.31),NOS1(-2.8),NOS2(+2.41),NPR1(-2.44),NRP2(-1.98),PALM2-AKAP2(-5.55),PCDH11X(+5.38),PCDH11Y(-8.83),RGPD4 (include…
Cardiovascular System Development and Function	Neovascularization	0.000952		-0.411	9	4	5	ANPEP(-2.63),CCN1(+3.5),CCN2(+2.91),CDH5(-3.21),IGF2(-9.86),ITGA4(-2.76),NOS1(-2.8),NOS2(+2.41),S100A4(+2.38)
Cardiovascular Disease,Cardiovascular System Development and Function,Organ Morphology,Organismal Development,Organismal Injury and Abnormalities	Abnormal morphology of dilated heart ventricle	0.000959			6	3	3	ACE2(+5.95),HOXB4(-3.35),NOS1(-2.8),NPR1(-2.44),RYR2(+2.06),VCL(+2.4)
Connective Tissue Development and Function,Connective Tissue Disorders,Organismal Injury and Abnormalities,Skeletal and Muscular Disorders,Skeletal and Muscular System Development and Function,Tissue Development	Abnormal morphology of bone	0.00101			17	8	9	CCN2(+2.91),CTSV(+3.48),FBN1(-2.49),FMOD(-5.79),HOXB3(-2.7),HOXB4(-3.35),IGF2(-9.86),MATN3(-2.21),NOS1(-2.8),NOS2(+2.41),S100A4(+2.38),SCIN(-2.82),SFRP2(+2.19),SLC39A14(+2.02),TBX3(-2.3),TNFRSF11A(+2.43),TXLNG(+1.99)
Cellular Development,Skeletal and Muscular System Development and Function,Tissue Development	Differentiation of muscle	0.00102		-0.223	14	7	7	ANGPT2(-2.44),ANKRD1(+7.87),APLNR(-2.38),FN1(+2.75),HACD1(+2.13),IGF2(-9.86),ITGA6(+1.89),NCAM1(-2.31),NMRK2(+2.24),NOS2(+2.41),NPPB(+12.0),PRDM6(-3.75),SMARCD3(-2.01),TBX3(-2.3)
Cellular Movement	Homing of cells	0.00102		-0.047	21	12	9	ANGPT2(-2.44),ANOS1(+3.35),APLNR(-2.38),ARHGEF5(+2.32),CCN1(+3.5),CCN2(+2.91),CSF3R(-2.85),CXCL5(+2.51),FBN1(-2.49),FN1(+2.75),FOXD3(+3.51),IGF2(-9.86),ITGA4(-2.76),ITGA6(+1.89),NPPB(+12.0),NPR1(-2.44),NQO2(+2.45),NRP2(-1.98),PORCN(+2.61),S100A4(+2.38),SLIT3(-2.41)
Immunological Disease	Systemic autoimmune syndrome	0.00104			40	27	13	ADA2(+2.76),AKR1B10(-3.26),APOBEC3A(+3.02),CD14(+4.49),CD163(-5.67),CFD(+2.75),CHCHD2(+39.52),CHI3L1(-2.88),CLSTN2(-2.76),COL4A4(+4.7),COL5A2(-1.94),CSF3R(-2.85),CTSV(+3.48),CXCL5(+2.51),EPSTI1(+2.43),FN1(+2.75),FOXD3(+3.51),GRM6(-3.42),GSTM1(+7.03),GYG2(+1.96),HBA1/HBA2(+4.09),HLA-DRB5(+2.3),HSPB8(+2.08),ITGA4(-2.76),LGALS7/LGALS7B(+3.01),LRRC32(-2.34),NOS1(-2.8),OPRK1(+2.76),PCDH15(+6.92),PPARG…
Cardiovascular System Development and Function	Development of vasculature	0.00108		-0.333	34	15	19	ACE2(+5.95),ANGPT2(-2.44),ANPEP(-2.63),APLNR(-2.38),AQP1(-2.8),CCN1(+3.5),CCN2(+2.91),CDH5(-3.21),CHI3L1(-2.88),CXCL5(+2.51),ENPEP(+3.74),FBN1(-2.49),FMOD(-5.79),FN1(+2.75),GSTM1(+7.03),HOXB3(-2.7),IGF2(-9.86),ITGA4(-2.76),NOS1(-2.8),NOS2(+2.41),NPPB(+12.0),NPR1(-2.44),NRP2(-1.98),PAPPA(-4.05),PPARGC1A(-2.55),PRDM6(-3.75),PRKX(+2.08),RGCC(+2.79),S100A4(+2.38),SFRP2(+2.19),SLIT3(-2.41),STC1(+2.19)…
Cardiovascular Disease,Organismal Injury and Abnormalities	Acute coronary syndrome	0.00109			9	7	2	ACE2(+5.95),CSF3R(-2.85),CXCL5(+2.51),GSTM1(+7.03),NOS2(+2.41),NPPB(+12.0),OPRK1(+2.76),PAPPA(-4.05),XDH(+2.34)
Cardiovascular Disease	Congestion of vasculature	0.00111		0	4	2	2	ACE2(+5.95),COL5A2(-1.94),NOS1(-2.8),NOS2(+2.41)
Cellular Movement,Hematological System Development and Function,Immune Cell Trafficking,Inflammatory Response	Cell movement of phagocytes	0.00115		0.008	21	14	7	ANGPT2(-2.44),ARHGEF5(+2.32),CCN1(+3.5),CCN2(+2.91),CD14(+4.49),CFD(+2.75),CSF3R(-2.85),CTSV(+3.48),CXCL5(+2.51),FN1(+2.75),ITGA4(-2.76),ITGA6(+1.89),NOS1(-2.8),NOS2(+2.41),NPPB(+12.0),NPR1(-2.44),NQO2(+2.45),NRP2(-1.98),S100A4(+2.38),SLIT3(-2.41),STC1(+2.19)
Cell-To-Cell Signaling and Interaction	Binding of ovarian cells	0.00115			3	1	2	IGF2(-9.86),ITGA6(+1.89),PTPN20(-2.21)
Cancer,Hematological Disease,Immunological Disease,Organismal Injury and Abnormalities	Diffuse B-cell lymphoma	0.00117			23	10	13	ANPEP(-2.63),BICC1(-3.04),CSF3R(-2.85),CUBN(-3.38),EIF5AL1(-3.44),FBN1(-2.49),GLIS3(+2.33),HIST1H1D(+2.54),ITIH5(-2.21),KLHL6(-2.85),NID2(-3.77),PAPPA(-4.05),PCDH15(+6.92),RYR2(+2.06),S100A4(+2.38),SDK2(-2.21),SLC6A19(-2.47),SMARCD3(-2.01),SPOCK3(+2.38),UTF1(+2.64),VCL(+2.4),XDH(+2.34),ZNF37A(+2.29)
Cardiovascular Disease,Cardiovascular System Development and Function,Organ Morphology,Organismal Development,Organismal Injury and Abnormalities	Abnormal morphology of heart	0.00117			25	12	13	ACE2(+5.95),ANGPT2(-2.44),ANKRD1(+7.87),APLNR(-2.38),CCN2(+2.91),CDH5(-3.21),CTSV(+3.48),FMOD(-5.79),FN1(+2.75),HIST1H1D(+2.54),HOXB4(-3.35),HSPB8(+2.08),IGF2(-9.86),INPP5F(-1.97),ITGA4(-2.76),MYH14(-4.79),NOS1(-2.8),NOS2(+2.41),NPR1(-2.44),PPARGC1A(-2.55),PRDM6(-3.75),RYR2(+2.06),TXNRD2(+2.39),UTF1(+2.64),VCL(+2.4)
Cellular Movement	Chemotaxis	0.00119		0.412	20	11	9	ANGPT2(-2.44),ANOS1(+3.35),APLNR(-2.38),ARHGEF5(+2.32),CCN1(+3.5),CCN2(+2.91),CSF3R(-2.85),CXCL5(+2.51),FBN1(-2.49),FN1(+2.75),FOXD3(+3.51),IGF2(-9.86),ITGA4(-2.76),ITGA6(+1.89),NPPB(+12.0),NPR1(-2.44),NRP2(-1.98),PORCN(+2.61),S100A4(+2.38),SLIT3(-2.41)
Connective Tissue Disorders,Developmental Disorder,Hereditary Disorder,Organismal Injury and Abnormalities,Skeletal and Muscular Disorders	Marfan syndrome	0.00123			4	2	2	COL5A2(-1.94),FBN1(-2.49),TAGLN(+3.59),VCL(+2.4)
Cardiovascular Disease,Cardiovascular System Development and Function,Embryonic Development,Organ Development,Organ Morphology,Organismal Development,Organismal Injury and Abnormalities,Tissue Development	Abnormal morphology of ventricular septum	0.00124			5	3	2	HOXB4(-3.35),HSPB8(+2.08),NOS1(-2.8),NOS2(+2.41),TXNRD2(+2.39)
Cancer,Neurological Disease,Organismal Injury and Abnormalities	Nervous system neoplasm	0.00124			40	27	13	ABHD12B(+3.16),AGAP5 (includes others)(+8.2),AKAP2(+1.99),ANGPT2(-2.44),CD14(+4.49),CHI3L1(-2.88),CHRFAM7A(+2.65),COL4A4(+4.7),CSF3R(-2.85),DPP10(+2.16),FAM174B(+1.92),FN1(+2.75),GLIS3(+2.33),HERC2P3(+5.18),HSPA2(+2.22),IGF2(-9.86),IGFBP6(+2.42),LGALS7/LGALS7B(+3.01),LRRC32(-2.34),MAPK8IP2(+3.26),NCAM1(-2.31),NOS1(-2.8),NOS2(+2.41),NPR1(-2.44),NRP2(-1.98),PALM2-AKAP2(-5.55),PCDH11X(+5.38),PCDH11Y…
Cardiovascular Disease	Abnormal function of cardiovascular system	0.00125			6	4	2	ACE2(+5.95),COL5A2(-1.94),CTSV(+3.48),HSPB8(+2.08),NOS1(-2.8),NOS2(+2.41)
Cancer,Hematological Disease,Immunological Disease,Organismal Injury and Abnormalities	Non-Hodgkin lymphoma	0.00129			35	17	18	ANGPT2(-2.44),ANOS1(+3.35),ANPEP(-2.63),BICC1(-3.04),CCN1(+3.5),CD163(-5.67),CSF3R(-2.85),CUBN(-3.38),EIF5AL1(-3.44),FBN1(-2.49),FN1(+2.75),GLIS3(+2.33),HIST1H1D(+2.54),ITIH5(-2.21),KLHL6(-2.85),NCAM1(-2.31),NID2(-3.77),NOS1(-2.8),NOS2(+2.41),PAPPA(-4.05),PCDH15(+6.92),PLS3(+2.57),RGCC(+2.79),RYR2(+2.06),S100A4(+2.38),SDK2(-2.21),SLC6A19(-2.47),SMARCD3(-2.01),SPOCK3(+2.38),TBX3(-2.3),UTF1(+2.64),…
Cancer,Hematological Disease,Immunological Disease,Organismal Injury and Abnormalities	Lymphoma	0.00131			40	20	20	ANGPT2(-2.44),ANOS1(+3.35),ANPEP(-2.63),BICC1(-3.04),CCN1(+3.5),CD163(-5.67),CHI3L1(-2.88),CSF3R(-2.85),CUBN(-3.38),EIF5AL1(-3.44),FBN1(-2.49),FN1(+2.75),GLIS3(+2.33),GSTM1(+7.03),HIST1H1D(+2.54),ITIH5(-2.21),KLHL6(-2.85),LGALS7/LGALS7B(+3.01),NCAM1(-2.31),NID2(-3.77),NOS1(-2.8),NOS2(+2.41),OPRK1(+2.76),PAPPA(-4.05),PCDH15(+6.92),PLS3(+2.57),RGCC(+2.79),RYR2(+2.06),S100A4(+2.38),SDK2(-2.21),SLC6A…
Cancer,Neurological Disease,Organismal Injury and Abnormalities	Central nervous system cancer	0.00132			34	22	12	ABHD12B(+3.16),AGAP5 (includes others)(+8.2),ANGPT2(-2.44),CD14(+4.49),CHI3L1(-2.88),CHRFAM7A(+2.65),COL4A4(+4.7),CSF3R(-2.85),DPP10(+2.16),FAM174B(+1.92),FN1(+2.75),HSPA2(+2.22),IGF2(-9.86),IGFBP6(+2.42),LRRC32(-2.34),MAPK8IP2(+3.26),NCAM1(-2.31),NOS1(-2.8),NOS2(+2.41),NPR1(-2.44),NRP2(-1.98),PCDH11X(+5.38),PCDH11Y(-8.83),RGPD4 (includes others)(+21.61),RYR2(+2.06),S100A4(+2.38),SLIT3(-2.41),SOX…
Embryonic Development,Organismal Development,Skeletal and Muscular System Development and Function	Limb development	0.00134		-0.391	11	7	4	CCN2(+2.91),GRHL2(+2.29),IGF2(-9.86),ITGA6(+1.89),NPPB(+12.0),NPR1(-2.44),PPARGC1A(-2.55),SFRP2(+2.19),STC1(+2.19),TBX3(-2.3),VCL(+2.4)
Infectious Diseases,Ophthalmic Disease,Organismal Injury and Abnormalities	Follicular trachoma	0.00135			2	2	0	CCN2(+2.91),CXCL5(+2.51)
Cell-To-Cell Signaling and Interaction,Cellular Compromise,Tumor Morphology	Adhesion of small cell lung cancer cells	0.00135			2	1	1	FN1(+2.75),ITGA4(-2.76)
Cellular Movement	Cell movement of chronic lymphocytic leukemia cells	0.00135			2	1	1	ITGA4(-2.76),PORCN(+2.61)
Cellular Assembly and Organization	Quantity of focal complexes	0.00135			2	2	0	CCN1(+3.5),CCN2(+2.91)
Cardiovascular Disease,Hematological Disease,Organismal Injury and Abnormalities,Renal and Urological Disease	Thrombosis of glomerular capillary	0.00135			2	1	1	NOS1(-2.8),NOS2(+2.41)
Amino Acid Metabolism,Small Molecule Biochemistry	Catabolism of glutamine family amino acid	0.00136			3	2	1	LOC102724788/PRODH(+6.56),NOS1(-2.8),NOS2(+2.41)
Cancer,Hematological Disease,Organismal Injury and Abnormalities	Mature lymphocytic neoplasm	0.00138			43	22	21	ANGPT2(-2.44),ANOS1(+3.35),ANPEP(-2.63),BICC1(-3.04),CCN1(+3.5),CD163(-5.67),COL4A4(+4.7),CSF3R(-2.85),CUBN(-3.38),DIO1(-2.9),EIF5AL1(-3.44),EPSTI1(+2.43),FBN1(-2.49),FN1(+2.75),GLIS3(+2.33),GRM6(-3.42),HIST1H1D(+2.54),IGF2(-9.86),ITGA4(-2.76),ITIH5(-2.21),KLHL6(-2.85),LGALS7/LGALS7B(+3.01),NCAM1(-2.31),NID2(-3.77),NOS1(-2.8),NOS2(+2.41),OPRK1(+2.76),PAPPA(-4.05),PCDH15(+6.92),PLS3(+2.57),RGCC(+2…
Cardiovascular Disease,Cardiovascular System Development and Function,Organ Morphology,Organismal Development,Organismal Injury and Abnormalities,Skeletal and Muscular Disorders	Left ventricular dilation	0.00141			5	3	2	ACE2(+5.95),NOS1(-2.8),NPR1(-2.44),RYR2(+2.06),VCL(+2.4)
Organismal Injury and Abnormalities,Renal and Urological Disease	Polyuria	0.00141		0.223	5	2	3	AQP1(-2.8),CLTRN(+4.44),NOS1(-2.8),NOS2(+2.41),OIT3(-2.48)
Gastrointestinal Disease,Hepatic System Disease,Organismal Injury and Abnormalities	Liver lesion	0.00141		0.465	118	61	57	ACE2(+5.95),ADAMTS18(-3.17),AGAP5 (includes others)(+8.2),AKR1B10(-3.26),ANGPT2(-2.44),ANPEP(-2.63),AQP1(-2.8),ARSE(+2.59),BICC1(-3.04),C1orf61(-2.68),CACNA1I(+1.9),CCDC3(+2.45),CCN1(+3.5),CD14(+4.49),CD163(-5.67),CDH5(-3.21),CHCHD2(+39.52),CLSTN2(-2.76),COL4A4(+4.7),COL5A2(-1.94),CPA6(+2.06),CRB2(-3.35),CREB3L3(-3.02),CREB5(+2.52),CSF3R(-2.85),CTCFL(+2.8),CUBN(-3.38),CXCL5(+2.51),DLGAP1(+1.97),D…
Embryonic Development,Organ Development,Organ Morphology,Organismal Development,Respiratory System Development and Function,Tissue Development	Morphology of lung	0.00142			10	6	4	ACE2(+5.95),ADAMTS18(-3.17),CCN2(+2.91),FAM20A(+2.19),FBN1(-2.49),HSPB8(+2.08),ITGA6(+1.89),ITGA8(-2.76),NOS2(+2.41),PPARGC1A(-2.55)
Cancer,Hematological Disease,Immunological Disease,Organismal Injury and Abnormalities	B-cell lymphoma	0.00146			29	13	16	ANPEP(-2.63),BICC1(-3.04),CHI3L1(-2.88),CSF3R(-2.85),CUBN(-3.38),EIF5AL1(-3.44),FBN1(-2.49),FN1(+2.75),GLIS3(+2.33),HIST1H1D(+2.54),ITIH5(-2.21),KLHL6(-2.85),LGALS7/LGALS7B(+3.01),NID2(-3.77),NOS1(-2.8),NOS2(+2.41),PAPPA(-4.05),PCDH15(+6.92),RYR2(+2.06),S100A4(+2.38),SDK2(-2.21),SLC6A19(-2.47),SMARCD3(-2.01),SPOCK3(+2.38),TBX3(-2.3),UTF1(+2.64),VCL(+2.4),XDH(+2.34),ZNF37A(+2.29)
Amino Acid Metabolism	Quantity of amino acids	0.00149		0.468	9	5	4	ANGPT2(-2.44),CLTRN(+4.44),CTSV(+3.48),CUBN(-3.38),DIO1(-2.9),LOC102724788/PRODH(+6.56),NOS1(-2.8),NOS2(+2.41),VGF(+3.31)
Free Radical Scavenging	Generation of superoxide	0.0015		-1.471	5	3	2	ANGPT2(-2.44),NOS1(-2.8),NOS2(+2.41),STC1(+2.19),XDH(+2.34)
Cardiovascular System Development and Function,Organ Morphology,Organismal Development	Morphology of heart	0.00152			26	12	14	ACE2(+5.95),ANGPT2(-2.44),ANKRD1(+7.87),APLNR(-2.38),CCN2(+2.91),CDH5(-3.21),CTSV(+3.48),FMOD(-5.79),FN1(+2.75),HIST1H1D(+2.54),HOXB4(-3.35),HSPB8(+2.08),IGF2(-9.86),INPP5F(-1.97),ITGA4(-2.76),MYH14(-4.79),NOS1(-2.8),NOS2(+2.41),NPR1(-2.44),PPARGC1A(-2.55),PRDM6(-3.75),RYR2(+2.06),TXNRD2(+2.39),UCA1(-3.98),UTF1(+2.64),VCL(+2.4)
Cardiovascular System Development and Function,Organismal Development	Vasculogenesis	0.00153		-0.038	26	12	14	ACE2(+5.95),ANGPT2(-2.44),ANPEP(-2.63),APLNR(-2.38),CCN1(+3.5),CCN2(+2.91),CDH5(-3.21),CHI3L1(-2.88),FN1(+2.75),GSTM1(+7.03),HOXB3(-2.7),IGF2(-9.86),ITGA4(-2.76),NOS1(-2.8),NOS2(+2.41),NRP2(-1.98),PAPPA(-4.05),PPARGC1A(-2.55),PRDM6(-3.75),PRKX(+2.08),RGCC(+2.79),S100A4(+2.38),SFRP2(+2.19),SLIT3(-2.41),STC1(+2.19),XDH(+2.34)
Tissue Morphology	Quantity of colorectal cancer cell lines	0.00158			3	3	0	FN1(+2.75),ITGA6(+1.89),PMAIP1(+2.4)
Cardiovascular Disease,Organismal Injury and Abnormalities,Skeletal and Muscular Disorders	Left ventricular noncompaction	0.00158			3	3	0	ANKRD1(+7.87),RYR2(+2.06),VCL(+2.4)
Organismal Injury and Abnormalities	Dehydration of mice	0.0016		-0.447	5	3	2	AQP1(-2.8),GLIS3(+2.33),NOS1(-2.8),NOS2(+2.41),PCCA(+2.0)
Organismal Development	Lean body mass	0.0016		-1.067	6	3	3	CD14(+4.49),DIO1(-2.9),DPP10(+2.16),IGF2(-9.86),PPARGC1A(-2.55),VGF(+3.31)
Cardiovascular System Development and Function,Cellular Function and Maintenance,Organ Development,Skeletal and Muscular System Development and Function,Tissue Development	Function of cardiomyocytes	0.00161			4	1	3	APLNR(-2.38),AQP1(-2.8),MYH14(-4.79),RYR2(+2.06)
Cancer,Gastrointestinal Disease,Hepatic System Disease,Organismal Injury and Abnormalities	Liver tumor	0.00162		-0.647	114	57	57	ACE2(+5.95),ADAMTS18(-3.17),AGAP5 (includes others)(+8.2),AKR1B10(-3.26),ANGPT2(-2.44),ANPEP(-2.63),AQP1(-2.8),ARSE(+2.59),BICC1(-3.04),C1orf61(-2.68),CACNA1I(+1.9),CCDC3(+2.45),CCN1(+3.5),CD163(-5.67),CDH5(-3.21),CLSTN2(-2.76),COL4A4(+4.7),COL5A2(-1.94),CPA6(+2.06),CRB2(-3.35),CREB3L3(-3.02),CREB5(+2.52),CSF3R(-2.85),CTCFL(+2.8),CUBN(-3.38),DLGAP1(+1.97),DPP10(+2.16),EPB41L3(-2.15),FAM43A(+2.38)…
Cancer,Organismal Injury and Abnormalities	Invasion of tissue	0.00168		-0.367	9	4	5	ANPEP(-2.63),CCN2(+2.91),CDH5(-3.21),FMOD(-5.79),FN1(+2.75),ITGA8(-2.76),NCAM1(-2.31),OPRK1(+2.76),XDH(+2.34)
Cancer,Organismal Injury and Abnormalities	Benign solid tumor	0.00172		0.38	27	15	12	ANGPT2(-2.44),ARSE(+2.59),CCK(+3.84),CCN1(+3.5),CFD(+2.75),COL4A4(+4.7),COL5A2(-1.94),EPB41L3(-2.15),FAM20A(+2.19),FBN1(-2.49),FMOD(-5.79),IGF2(-9.86),ITGA6(+1.89),ITIH5(-2.21),KCNG1(+2.36),MXRA5(+3.92),NCAM1(-2.31),NPR1(-2.44),NRP2(-1.98),PCCA(+2.0),PCSK2(-2.85),RNASE1(+2.8),S100A4(+2.38),SLC39A14(+2.02),SLIT3(-2.41),SOX2(+3.67),WEE1(+2.03)
Cellular Development,Skeletal and Muscular System Development and Function,Tissue Development	Differentiation of muscle cells	0.00174		-0.223	13	6	7	ANGPT2(-2.44),ANKRD1(+7.87),APLNR(-2.38),HACD1(+2.13),IGF2(-9.86),ITGA6(+1.89),NCAM1(-2.31),NMRK2(+2.24),NOS2(+2.41),NPPB(+12.0),PRDM6(-3.75),SMARCD3(-2.01),TBX3(-2.3)
Nervous System Development and Function	Development of cranial nerve	0.00176			4	2	2	HOXB3(-2.7),NRP2(-1.98),SOX2(+3.67),VCL(+2.4)
Cellular Growth and Proliferation	Colony formation of connective tissue cells	0.00176		-0.655	4	2	2	HOXB3(-2.7),HOXB4(-3.35),SOX2(+3.67),STC1(+2.19)
Cancer,Organismal Injury and Abnormalities	Head and neck squamous cell carcinoma	0.00176			59	34	25	ABO(-4.31),ADAMTS18(-3.17),AGAP5 (includes others)(+8.2),ANKRD33B(+2.42),BICC1(-3.04),C1orf61(-2.68),C2CD4C(+2.21),CCN2(+2.91),CDH5(-3.21),CHI3L1(-2.88),COL4A4(+4.7),CRB2(-3.35),CTCFL(+2.8),CUBN(-3.38),ENPEP(+3.74),EPSTI1(+2.43),FBN1(-2.49),FN1(+2.75),FOXD3(+3.51),HLA-DRB5(+2.3),IGFBP6(+2.42),ITGA6(+1.89),ITGA8(-2.76),ITIH5(-2.21),LRRC32(-2.34),MISP(+2.53),MUC20(-2.67),MXRA5(+3.92),MYH14(-4.79),N…
Neurological Disease,Organismal Injury and Abnormalities	Seizure disorder	0.00177		-0.775	19	14	5	ANOS1(+3.35),CACNA1I(+1.9),CCN1(+3.5),CH25H(+2.53),CPA6(+2.06),HBA1/HBA2(+4.09),KCNJ6(+3.94),KCNQ4(-2.14),NCAM1(-2.31),NNAT(-6.05),NOS1(-2.8),NOS2(+2.41),NPPB(+12.0),NPTX2(+2.09),NRP2(-1.98),OPRK1(+2.76),PCDH15(+6.92),PCDH19(+2.87),SLC39A14(+2.02)
Cardiovascular Disease,Cardiovascular System Development and Function,Organ Morphology,Organismal Development,Organismal Injury and Abnormalities	Hypertrophy of left ventricle	0.00185			6	3	3	ACE2(+5.95),ANGPT2(-2.44),CTSV(+3.48),NOS1(-2.8),NOS2(+2.41),PPARGC1A(-2.55)
Cardiovascular Disease,Organismal Injury and Abnormalities	Chronic heart failure	0.00191			4	2	2	CSF3R(-2.85),NPPB(+12.0),NPR1(-2.44),XDH(+2.34)
Connective Tissue Development and Function,Tissue Morphology	Quantity of fibroblasts	0.00191			4	3	1	ANGPT2(-2.44),CCN2(+2.91),FN1(+2.75),SOX2(+3.67)
Tissue Morphology	Abnormal morphology of membrane tissue	0.00197			8	5	3	CDH5(-3.21),FN1(+2.75),HIST1H1D(+2.54),HOXB4(-3.35),ITGA4(-2.76),RYR2(+2.06),TNFRSF11A(+2.43),VCL(+2.4)
Cell-To-Cell Signaling and Interaction,Hair and Skin Development and Function	Attachment of epithelial cell lines	0.002			2	2	0	CCN2(+2.91),FN1(+2.75)
Gastrointestinal Disease,Inflammatory Disease	Severe Crohn disease	0.002			2	1	1	ITGA4(-2.76),MADCAM1(+2.54)
Cell-To-Cell Signaling and Interaction	Transduction of stem cells	0.002			2	2	0	FN1(+2.75),SOX2(+3.67)
Cell Cycle	Entry into interphase of colorectal cancer cell lines	0.002			2	2	0	ITGA6(+1.89),WEE1(+2.03)
Amino Acid Metabolism,Small Molecule Biochemistry	Synthesis of citrulline	0.002			2	1	1	NOS1(-2.8),NOS2(+2.41)
Gastrointestinal Disease,Inflammatory Disease	Moderate Crohn disease	0.002			2	1	1	ITGA4(-2.76),MADCAM1(+2.54)
Cancer,Cardiovascular Disease,Hematological Disease,Organismal Injury and Abnormalities	Refractory anemia with excess blasts type 1	0.002			2	1	1	CSF3R(-2.85),ZRSR2(+2.25)
Digestive System Development and Function,Embryonic Development,Organ Development,Organ Morphology,Organismal Development,Tissue Development	Branching morphogenesis of salivary gland	0.002			2	2	0	FN1(+2.75),ITGA6(+1.89)
Carbohydrate Metabolism,Small Molecule Biochemistry	Signaling of inositol phosphate	0.002			2	1	1	NMUR1(-2.74),NMUR2(+3.44)
Cellular Growth and Proliferation,Hematological System Development and Function,Hematopoiesis	Colony formation of colony forming unit megakaryocyte mixed cells	0.002			2	0	2	HOXB3(-2.7),HOXB4(-3.35)
Cardiovascular System Development and Function,Ophthalmic Disease,Organismal Development,Organismal Injury and Abnormalities,Visual System Development and Function	Neovascularization of subretinal space	0.002			2	1	1	NOS1(-2.8),NOS2(+2.41)
Cancer,Organismal Injury and Abnormalities,Reproductive System Disease	Neoplasia of breast cancer cell lines	0.00203		-0.563	8	4	4	GRHL2(+2.29),NOS1(-2.8),NOS2(+2.41),PPARGC1A(-2.55),S100A4(+2.38),TBX3(-2.3),TNFRSF11A(+2.43),UCA1(-3.98)
Neurological Disease,Organismal Injury and Abnormalities	Seizures	0.00204		-0.775	17	12	5	ANOS1(+3.35),CACNA1I(+1.9),CCN1(+3.5),CH25H(+2.53),CPA6(+2.06),HBA1/HBA2(+4.09),KCNJ6(+3.94),KCNQ4(-2.14),NCAM1(-2.31),NNAT(-6.05),NOS1(-2.8),NOS2(+2.41),NPTX2(+2.09),NRP2(-1.98),PCDH15(+6.92),PCDH19(+2.87),SLC39A14(+2.02)
Nervous System Development and Function	Sensation	0.00205		-0.371	13	7	6	AQP1(-2.8),CCK(+3.84),KCNQ4(-2.14),MYH14(-4.79),NCAM1(-2.31),NMUR2(+3.44),NOS1(-2.8),NOS2(+2.41),OPRK1(+2.76),PCDH15(+6.92),PCSK2(-2.85),SLC52A3(+2.19),SOX2(+3.67)
Nucleic Acid Metabolism,Small Molecule Biochemistry	Synthesis of cyclic GMP	0.00207			4	2	2	NOS1(-2.8),NOS2(+2.41),NPPB(+12.0),NPR1(-2.44)
Tissue Development	Development of epithelial tissue	0.00207		-0.712	19	12	7	ANGPT2(-2.44),ANPEP(-2.63),CCN1(+3.5),CCN2(+2.91),CDH5(-3.21),COL4A4(+4.7),FN1(+2.75),GRHL2(+2.29),HOXB4(-3.35),IGF2(-9.86),ITGA4(-2.76),NRP2(-1.98),PCDH15(+6.92),PRKX(+2.08),RGCC(+2.79),SOX2(+3.67),STC1(+2.19),VCL(+2.4),XDH(+2.34)
Endocrine System Development and Function,Small Molecule Biochemistry	Synthesis of hormone	0.0021	Decreased	-2.075	8	4	4	CD14(+4.49),DIO1(-2.9),IGF2(-9.86),ITGA6(+1.89),NPR1(-2.44),PPARGC1A(-2.55),STC1(+2.19),XDH(+2.34)
Hair and Skin Development and Function	Tensile strength of skin	0.0021			3	0	3	COL5A2(-1.94),FBN1(-2.49),FMOD(-5.79)
Cardiovascular Disease,Cardiovascular System Development and Function,Organ Morphology,Organismal Development,Organismal Injury and Abnormalities,Tissue Morphology	Abnormal morphology of coronary vessel	0.0021			3	1	2	ITGA4(-2.76),NOS1(-2.8),NOS2(+2.41)
Cancer,Dermatological Diseases and Conditions,Organismal Injury and Abnormalities	Skin carcinoma	0.00211			36	16	20	ADAMTS18(-3.17),AKAP2(+1.99),ANPEP(-2.63),CD163(-5.67),COL28A1(+2.72),COL4A4(+4.7),CRB2(-3.35),CST2(+4.92),CUBN(-3.38),DLGAP1(+1.97),DPP10(+2.16),EPB41L3(-2.15),FBN1(-2.49),GRHL2(+2.29),GRM6(-3.42),GSTM1(+7.03),ITGA8(-2.76),KCNG1(+2.36),LRRC32(-2.34),MUC20(-2.67),NCAM1(-2.31),PALM2-AKAP2(-5.55),PAPPA(-4.05),PCDH11X(+5.38),PCDH15(+6.92),PCDH9(+2.69),PCDHA6(-2.66),PDZRN4(-3.63),PPARGC1A(-2.55),RGPD…
Organismal Development,Reproductive System Development and Function	Development of reproductive system	0.00214		-0.151	24	16	8	ANPEP(-2.63),CCN2(+2.91),CDH5(-3.21),CTCFL(+2.8),DDX3Y(-59.34),FN1(+2.75),FOXD3(+3.51),HSPA2(+2.22),IFITM2(+4.82),IGF2(-9.86),KDM5D(-38.95),NOS2(+2.41),PIWIL2(+3.26),PRDX4(+1.97),RIMBP3 (includes others)(-3.28),SFRP2(+2.19),SOX2(+3.67),TBX3(-2.3),TNFRSF11A(+2.43),USP9X(+1.98),USP9Y(-90.99),UTF1(+2.64),VGF(+3.31),XDH(+2.34)
Cancer,Organismal Injury and Abnormalities	Development of adenocarcinoma	0.00216		-1	106	60	46	ABHD12B(+3.16),ACE2(+5.95),AGAP5 (includes others)(+8.2),AKAP2(+1.99),ANGPT2(-2.44),ANPEP(-2.63),APOBEC3A(+3.02),ARHGEF5(+2.32),BICC1(-3.04),C1orf61(-2.68),CACNA1I(+1.9),CCDC3(+2.45),CD163(-5.67),CLTRN(+4.44),COL28A1(+2.72),COL4A4(+4.7),CPA6(+2.06),CREB3L3(-3.02),CREB5(+2.52),CSF3R(-2.85),CST1(+5.8),CUBN(-3.38),DIO1(-2.9),DLGAP1(+1.97),DPP10(+2.16),ENPEP(+3.74),EPB41L3(-2.15),FAM20A(+2.19),FAM71F…
Cardiovascular System Development and Function,Organ Morphology,Organismal Development	Morphology of heart ventricle	0.00217			13	7	6	ACE2(+5.95),ANGPT2(-2.44),CTSV(+3.48),HOXB4(-3.35),HSPB8(+2.08),IGF2(-9.86),NOS1(-2.8),NOS2(+2.41),NPR1(-2.44),PPARGC1A(-2.55),RYR2(+2.06),TXNRD2(+2.39),VCL(+2.4)
Cancer,Gastrointestinal Disease,Organismal Injury and Abnormalities	Gastroesophageal cancer	0.00226			50	25	25	ADAMTS18(-3.17),AKAP2(+1.99),ANGPT2(-2.44),ANPEP(-2.63),CCN1(+3.5),CDH5(-3.21),CLSTN2(-2.76),COL4A4(+4.7),CSF3R(-2.85),CST1(+5.8),CST2(+4.92),CUBN(-3.38),EPB41L3(-2.15),FBN1(-2.49),FN1(+2.75),GSTM1(+7.03),HIST1H1A(+2.31),HOXB3(-2.7),HSPA2(+2.22),IGF2(-9.86),IGFBP6(+2.42),INPP5F(-1.97),ITGA4(-2.76),KCNG1(+2.36),MISP(+2.53),MXRA5(+3.92),NCAM1(-2.31),NID2(-3.77),NLGN4X(+3.03),NMUR1(-2.74),NPPB(+12.0…
Skeletal and Muscular System Development and Function	Contraction of striated muscle	0.00227	Increased	2	7	4	3	ACE2(+5.95),ANGPT2(-2.44),CCN2(+2.91),CTSV(+3.48),MYH14(-4.79),NOS1(-2.8),RYR2(+2.06)
Cellular Movement	Cell movement of myeloid cells	0.00228		-0.024	20	14	6	ANGPT2(-2.44),CCN1(+3.5),CCN2(+2.91),CD14(+4.49),CFD(+2.75),CSF3R(-2.85),CTSV(+3.48),CXCL5(+2.51),FN1(+2.75),ITGA4(-2.76),ITGA6(+1.89),MADCAM1(+2.54),NOS1(-2.8),NOS2(+2.41),NPPB(+12.0),NPR1(-2.44),NQO2(+2.45),S100A4(+2.38),SLIT3(-2.41),STC1(+2.19)
Cardiovascular Disease,Cardiovascular System Development and Function,Organ Morphology,Organismal Development,Organismal Injury and Abnormalities	Abnormal morphology of left ventricle	0.00232			6	3	3	ACE2(+5.95),NOS1(-2.8),NPR1(-2.44),PPARGC1A(-2.55),RYR2(+2.06),VCL(+2.4)
Neurological Disease,Organismal Injury and Abnormalities	Epilepsy	0.00232			14	11	3	ANOS1(+3.35),CACNA1I(+1.9),CCN1(+3.5),CH25H(+2.53),CPA6(+2.06),HBA1/HBA2(+4.09),KCNQ4(-2.14),NNAT(-6.05),NPPB(+12.0),NPTX2(+2.09),NRP2(-1.98),OPRK1(+2.76),PCDH19(+2.87),SLC39A14(+2.02)
Cancer,Hematological Disease,Immunological Disease,Organismal Injury and Abnormalities	B-cell non-Hodgkin lymphoma	0.00235			27	12	15	ANPEP(-2.63),BICC1(-3.04),CSF3R(-2.85),CUBN(-3.38),EIF5AL1(-3.44),FBN1(-2.49),FN1(+2.75),GLIS3(+2.33),HIST1H1D(+2.54),ITIH5(-2.21),KLHL6(-2.85),NID2(-3.77),NOS1(-2.8),NOS2(+2.41),PAPPA(-4.05),PCDH15(+6.92),RYR2(+2.06),S100A4(+2.38),SDK2(-2.21),SLC6A19(-2.47),SMARCD3(-2.01),SPOCK3(+2.38),TBX3(-2.3),UTF1(+2.64),VCL(+2.4),XDH(+2.34),ZNF37A(+2.29)
Cancer,Neurological Disease,Organismal Injury and Abnormalities	Brain tumor	0.00238			27	16	11	ABHD12B(+3.16),AGAP5 (includes others)(+8.2),AKAP2(+1.99),ANGPT2(-2.44),CHI3L1(-2.88),CHRFAM7A(+2.65),COL4A4(+4.7),CSF3R(-2.85),DPP10(+2.16),FAM174B(+1.92),HERC2P3(+5.18),LRRC32(-2.34),MAPK8IP2(+3.26),NCAM1(-2.31),NOS1(-2.8),NOS2(+2.41),NPR1(-2.44),NRP2(-1.98),PALM2-AKAP2(-5.55),PCDH11X(+5.38),PCDH11Y(-8.83),RGPD4 (includes others)(+21.61),RYR2(+2.06),SOX2(+3.67),TAGLN(+3.59),TRIML2(+3.81),ZNF429…
Auditory Disease,Hereditary Disorder,Neurological Disease,Organismal Injury and Abnormalities	Autosomal dominant nonsyndromic hearing impairment	0.00239			3	1	2	GRHL2(+2.29),KCNQ4(-2.14),MYH14(-4.79)
Cancer,Gastrointestinal Disease,Organismal Injury and Abnormalities	Gastric cancer	0.00245			41	22	19	ADAMTS18(-3.17),AKAP2(+1.99),ANGPT2(-2.44),CCN1(+3.5),CDH5(-3.21),CLSTN2(-2.76),CSF3R(-2.85),CST1(+5.8),CUBN(-3.38),EPB41L3(-2.15),FBN1(-2.49),FN1(+2.75),GSTM1(+7.03),HIST1H1A(+2.31),HOXB3(-2.7),HSPA2(+2.22),IGFBP6(+2.42),INPP5F(-1.97),ITGA4(-2.76),KCNG1(+2.36),MISP(+2.53),MXRA5(+3.92),NCAM1(-2.31),NID2(-3.77),NLGN4X(+3.03),OPRK1(+2.76),PALM2-AKAP2(-5.55),PAPPA(-4.05),PCCA(+2.0),PCDH15(+6.92),PCD…
Cellular Development,Skeletal and Muscular System Development and Function,Tissue Development	Differentiation of muscle precursor cells	0.00245		-0.587	7	3	4	ANGPT2(-2.44),IGF2(-9.86),ITGA6(+1.89),NCAM1(-2.31),NMRK2(+2.24),NOS2(+2.41),TBX3(-2.3)
Cancer,Hematological Disease,Immunological Disease,Organismal Injury and Abnormalities	B-cell neoplasm	0.00247			39	17	22	ANPEP(-2.63),BICC1(-3.04),CD163(-5.67),CHI3L1(-2.88),COL4A4(+4.7),CSF3R(-2.85),CUBN(-3.38),DIO1(-2.9),EIF5AL1(-3.44),EPSTI1(+2.43),FBN1(-2.49),FN1(+2.75),GLIS3(+2.33),GRM6(-3.42),HIST1H1D(+2.54),IGF2(-9.86),ITGA4(-2.76),ITIH5(-2.21),KLHL6(-2.85),LGALS7/LGALS7B(+3.01),NCAM1(-2.31),NID2(-3.77),NOS1(-2.8),NOS2(+2.41),OPRK1(+2.76),PAPPA(-4.05),PCDH15(+6.92),RYR2(+2.06),S100A4(+2.38),SDK2(-2.21),SLC6A…
Cell Morphology	Size of cells	0.0025			19	8	11	ANGPT2(-2.44),AQP1(-2.8),CCDC3(+2.45),CREB5(+2.52),FBN1(-2.49),FN1(+2.75),FOXD3(+3.51),GLIS3(+2.33),IGF2(-9.86),NCAM1(-2.31),NPR1(-2.44),NRP2(-1.98),PCSK2(-2.85),PPARGC1A(-2.55),SCIN(-2.82),STC1(+2.19),UCA1(-3.98),VGF(+3.31),WASHC1(+3.85)
Cardiovascular Disease,Organismal Injury and Abnormalities	Disorder of coronary artery	0.00253			12	6	6	ANGPT2(-2.44),CD14(+4.49),CD163(-5.67),COL5A2(-1.94),HBA1/HBA2(+4.09),ITGA8(-2.76),NOS1(-2.8),NOS2(+2.41),NPPB(+12.0),NPR1(-2.44),OPRK1(+2.76),XDH(+2.34)
Cardiovascular System Development and Function	Morphology of vessel component	0.00254			5	2	3	ANGPT2(-2.44),FBN1(-2.49),FN1(+2.75),NOS2(+2.41),PAPPA(-4.05)
Cellular Movement	Invasion of cells	0.00258		0.916	31	19	12	ANGPT2(-2.44),ANPEP(-2.63),C1orf61(-2.68),CCN1(+3.5),CCN2(+2.91),CD14(+4.49),CDH5(-3.21),CHI3L1(-2.88),CTSV(+3.48),CXCL5(+2.51),EPSTI1(+2.43),FAM43A(+2.38),FMOD(-5.79),FN1(+2.75),FOXD3(+3.51),IGF2(-9.86),ITGA4(-2.76),ITGA6(+1.89),NOS2(+2.41),NPTX2(+2.09),NRP2(-1.98),PAPPA(-4.05),PPARGC1A(-2.55),S100A4(+2.38),SOX2(+3.67),TAGLN(+3.59),TBX3(-2.3),TWIST2(+3.02),VCL(+2.4),XDH(+2.34),XIST(+46.18)
Cancer,Organismal Injury and Abnormalities,Respiratory Disease	Lung carcinoma	0.0026			59	33	26	ABO(-4.31),ACE2(+5.95),AGAP5 (includes others)(+8.2),AKR1B10(-3.26),ANPEP(-2.63),CACNA1I(+1.9),CCDC3(+2.45),CCK(+3.84),CLTRN(+4.44),CRB2(-3.35),CREB5(+2.52),CSF3R(-2.85),CUBN(-3.38),EPB41L3(-2.15),FBN1(-2.49),FN1(+2.75),FOXD3(+3.51),GRM6(-3.42),GSTM1(+7.03),GYG2(+1.96),HERC2P3(+5.18),IGF2(-9.86),ITGA8(-2.76),KRT8P11(-2.81),MADCAM1(+2.54),MISP(+2.53),MUC20(-2.67),MXRA5(+3.92),MYH14(-4.79),NCAM1(-2…
Developmental Disorder,Embryonic Development,Organismal Development,Tissue Morphology	Lack of vitelline vessel	0.00262			4	2	2	CDH5(-3.21),FN1(+2.75),HIST1H1D(+2.54),TBX3(-2.3)
Cardiovascular System Development and Function,Organ Development,Organ Morphology,Skeletal and Muscular System Development and Function	Contraction of cardiac muscle	0.00264	Increased	2	6	4	2	ACE2(+5.95),ANGPT2(-2.44),CCN2(+2.91),CTSV(+3.48),NOS1(-2.8),RYR2(+2.06)
Cardiovascular Disease,Organismal Injury and Abnormalities	Fibrosis of heart	0.00264		0.415	9	6	3	ACE2(+5.95),ANGPT2(-2.44),CCN2(+2.91),CTSV(+3.48),FN1(+2.75),HSPB8(+2.08),NOS1(-2.8),NOS2(+2.41),NPR1(-2.44)
Cardiovascular System Development and Function,Cell Morphology,Organ Morphology,Organismal Development,Skeletal and Muscular System Development and Function,Tissue Morphology	Morphology of cardiomyocytes	0.00271			10	6	4	ANGPT2(-2.44),CCN2(+2.91),CTSV(+3.48),FMOD(-5.79),FN1(+2.75),HSPB8(+2.08),NPR1(-2.44),RYR2(+2.06),UCA1(-3.98),VCL(+2.4)
Cell Signaling	Receptor guanylyl cyclase signaling pathway	0.00278			2	1	1	NPPB(+12.0),NPR1(-2.44)
Cardiovascular Disease	Visceral vascular congestion	0.00278			2	1	1	NOS1(-2.8),NOS2(+2.41)
Cell Morphology,Cellular Assembly and Organization,Cellular Development,Cellular Function and Maintenance,Cellular Growth and Proliferation,Nervous System Development and Function,Organismal Development,Tissue Development	Development of sensory projections	0.00278			2	0	2	NRP2(-1.98),SLIT3(-2.41)
Connective Tissue Disorders,Hereditary Disorder,Metabolic Disease,Organismal Injury and Abnormalities,Skeletal and Muscular Disorders	Familial partial lipodystrophy type 2	0.00278			2	2	0	CCN2(+2.91),FN1(+2.75)
Endocrine System Development and Function,Small Molecule Biochemistry	Metabolism of hormone	0.00286	Decreased	-2.262	9	4	5	CD14(+4.49),DIO1(-2.9),IGF2(-9.86),ITGA6(+1.89),NPR1(-2.44),PCSK2(-2.85),PPARGC1A(-2.55),STC1(+2.19),XDH(+2.34)
Cardiovascular Disease,Cardiovascular System Development and Function,Organ Morphology,Organismal Development,Organismal Injury and Abnormalities	Abnormal morphology of ventricular wall	0.00287			6	4	2	ACE2(+5.95),HOXB4(-3.35),HSPB8(+2.08),NOS1(-2.8),NOS2(+2.41),TXNRD2(+2.39)
Cardiovascular Disease,Organismal Injury and Abnormalities	Congestive heart failure	0.00292		0.562	7	4	3	ACE2(+5.95),NOS1(-2.8),NOS2(+2.41),NPPB(+12.0),NPR1(-2.44),PPARGC1A(-2.55),XDH(+2.34)
Free Radical Scavenging,Molecular Transport	Quantity of reactive oxygen species	0.00294		0.91	9	6	3	AKR1B10(-3.26),ANGPT2(-2.44),KCNJ6(+3.94),LOC102724788/PRODH(+6.56),NOS2(+2.41),PPARGC1A(-2.55),STC1(+2.19),TWIST2(+3.02),XDH(+2.34)
Cancer,Organismal Injury and Abnormalities	Lymphoid cancer	0.00301			50	26	24	ANGPT2(-2.44),ANOS1(+3.35),ANPEP(-2.63),BICC1(-3.04),CCN1(+3.5),CD14(+4.49),CD163(-5.67),CHI3L1(-2.88),COL4A4(+4.7),CSF3R(-2.85),CUBN(-3.38),DIO1(-2.9),EIF5AL1(-3.44),EPSTI1(+2.43),FBN1(-2.49),FN1(+2.75),GLIS3(+2.33),GRM6(-3.42),GSTM1(+7.03),HIST1H1D(+2.54),IGF2(-9.86),ITGA4(-2.76),ITIH5(-2.21),KLHL6(-2.85),LGALS7/LGALS7B(+3.01),NCAM1(-2.31),NID2(-3.77),NOS1(-2.8),NOS2(+2.41),OPRK1(+2.76),PAPPA(-…
Connective Tissue Disorders,Metabolic Disease,Organismal Injury and Abnormalities	Lipodystrophy	0.00303			4	3	1	CCN2(+2.91),FBN1(-2.49),FN1(+2.75),KCNJ6(+3.94)
Cell-To-Cell Signaling and Interaction,Inflammatory Response	Response of dendritic cells	0.00306			3	3	0	CD14(+4.49),FN1(+2.75),TNFRSF11A(+2.43)
Organ Morphology,Organismal Development,Organismal Injury and Abnormalities,Renal and Urological Disease,Renal and Urological System Development and Function	Abnormal morphology of renal tubule	0.00312			6	4	2	FAM20A(+2.19),GLIS3(+2.33),NOS1(-2.8),PCCA(+2.0),PCSK2(-2.85),XDH(+2.34)
Cardiovascular Disease,Organismal Injury and Abnormalities	Acute coronary event	0.00314			8	6	2	ACE2(+5.95),CSF3R(-2.85),GSTM1(+7.03),NOS2(+2.41),NPPB(+12.0),NPR1(-2.44),OPRK1(+2.76),RYR2(+2.06)
Cardiovascular Disease,Organismal Injury and Abnormalities	Atherosclerosis	0.00314		0.277	16	7	9	CD14(+4.49),CD163(-5.67),CHI3L1(-2.88),COL5A2(-1.94),CTSV(+3.48),FN1(+2.75),HBA1/HBA2(+4.09),IGF2(-9.86),ITGA8(-2.76),NOS1(-2.8),NOS2(+2.41),NPPB(+12.0),NPR1(-2.44),PAPPA(-4.05),PCSK2(-2.85),SPRR3(+3.5)
Cell Morphology,Digestive System Development and Function,Organ Morphology,Organismal Development	Mass of pancreatic cells	0.00315			5	2	3	CCK(+3.84),FOXD3(+3.51),IGF2(-9.86),PCSK2(-2.85),PPARGC1A(-2.55)
Cell Morphology,Organ Morphology,Organismal Development	Mass of apud cells	0.00315			5	2	3	CCK(+3.84),FOXD3(+3.51),IGF2(-9.86),PCSK2(-2.85),PPARGC1A(-2.55)
Metabolic Disease,Organismal Injury and Abnormalities	Disorder of lipid metabolism	0.00324			11	7	4	CCN2(+2.91),CD14(+4.49),CREB3L3(-3.02),FBN1(-2.49),FN1(+2.75),KCNJ6(+3.94),NOS1(-2.8),NOS2(+2.41),PEX6(+2.14),PPARGC1A(-2.55),VCL(+2.4)
Cancer,Hematological Disease,Organismal Injury and Abnormalities	Hematologic cancer of cells	0.00334			47	24	23	ANGPT2(-2.44),ANOS1(+3.35),ANPEP(-2.63),BICC1(-3.04),CCN1(+3.5),CD14(+4.49),CD163(-5.67),CHI3L1(-2.88),COL4A4(+4.7),CSF3R(-2.85),CUBN(-3.38),DIO1(-2.9),EIF5AL1(-3.44),FBN1(-2.49),FN1(+2.75),GLIS3(+2.33),GRM6(-3.42),GSTM1(+7.03),HIST1H1D(+2.54),ITGA4(-2.76),ITIH5(-2.21),KLHL6(-2.85),LGALS7/LGALS7B(+3.01),NCAM1(-2.31),NID2(-3.77),NOS1(-2.8),NOS2(+2.41),OPRK1(+2.76),PAPPA(-4.05),PCDH15(+6.92),PLS3(+…
Connective Tissue Development and Function,Tissue Morphology	Quantity of connective tissue	0.00339	Increased	2.516	20	15	5	ANGPT2(-2.44),AQP1(-2.8),CCDC3(+2.45),CCN2(+2.91),CD14(+4.49),CFD(+2.75),CREB5(+2.52),CTSV(+3.48),FN1(+2.75),HBA1/HBA2(+4.09),HOXB4(-3.35),NMUR2(+3.44),NOS1(-2.8),NOS2(+2.41),PPARGC1A(-2.55),SOX2(+3.67),STC1(+2.19),TNFRSF11A(+2.43),VGF(+3.31),XDH(+2.34)
Connective Tissue Disorders,Hereditary Disorder,Organismal Injury and Abnormalities	Hereditary connective tissue disorder	0.00354			21	16	5	AKR1B10(-3.26),ARSE(+2.59),CCN2(+2.91),CFD(+2.75),COL4A4(+4.7),COL5A2(-1.94),FBN1(-2.49),FN1(+2.75),GYG2(+1.96),IGF2(-9.86),ITGA6(+1.89),KCNJ6(+3.94),LGALS7/LGALS7B(+3.01),MATN3(-2.21),RPS28(+2.2),SFRP2(+2.19),TAGLN(+3.59),TNFRSF11A(+2.43),UBA1(+2.02),VCL(+2.4),XIST(+46.18)
Cellular Compromise	Stress response of cells	0.00358		-0.239	7	3	4	ANGPT2(-2.44),IGF2(-9.86),NNAT(-6.05),NOS2(+2.41),PPARGC1A(-2.55),USP9X(+1.98),XDH(+2.34)
Cell Death and Survival,Cellular Function and Maintenance	Self-renewal of cells	0.00358		1.808	7	5	2	FOXD3(+3.51),HOXB4(-3.35),S100A4(+2.38),SOX2(+3.67),TBX3(-2.3),TRNP1(+2.02),UTF1(+2.64)
Cancer,Hematological Disease,Immunological Disease,Organismal Injury and Abnormalities	Lymphocytic cancer	0.00359			48	24	24	ANGPT2(-2.44),ANOS1(+3.35),ANPEP(-2.63),BICC1(-3.04),CCN1(+3.5),CD14(+4.49),CD163(-5.67),CHI3L1(-2.88),COL4A4(+4.7),CSF3R(-2.85),CUBN(-3.38),DIO1(-2.9),EIF5AL1(-3.44),FBN1(-2.49),FN1(+2.75),GLIS3(+2.33),GRM6(-3.42),GSTM1(+7.03),HIST1H1D(+2.54),IGF2(-9.86),ITGA4(-2.76),ITIH5(-2.21),KLHL6(-2.85),LGALS7/LGALS7B(+3.01),NCAM1(-2.31),NID2(-3.77),NOS1(-2.8),NOS2(+2.41),OPRK1(+2.76),PAPPA(-4.05),PCDH15(+…
Cancer,Organismal Injury and Abnormalities,Reproductive System Disease	Invasive breast cancer	0.00363			12	6	6	ADAMTS18(-3.17),ANPEP(-2.63),CCN1(+3.5),CSF3R(-2.85),EPSTI1(+2.43),FN1(+2.75),HSPB8(+2.08),IGF2(-9.86),NRP2(-1.98),SLIT3(-2.41),TAGLN(+3.59),TWIST2(+3.02)
Gastrointestinal Disease,Inflammatory Disease	Active stage Crohn disease	0.00368			2	1	1	ITGA4(-2.76),MADCAM1(+2.54)
Cardiovascular Disease,Organismal Injury and Abnormalities	Diastolic heart failure	0.00368			2	1	1	CCN2(+2.91),NPR1(-2.44)
Cellular Compromise,Endocrine System Disorders,Gastrointestinal Disease,Organismal Injury and Abnormalities	Damage of islet cells	0.00368			2	2	0	NOS2(+2.41),XDH(+2.34)
Amino Acid Metabolism,Small Molecule Biochemistry	Catabolism of arginine	0.00368			2	1	1	NOS1(-2.8),NOS2(+2.41)
Cell-To-Cell Signaling and Interaction,Reproductive System Development and Function	Binding of granulosa cells	0.00368			2	0	2	IGF2(-9.86),PTPN20(-2.21)
Cell-To-Cell Signaling and Interaction,Cellular Movement	Recruitment of tumor cell lines	0.00368			2	1	1	CCN1(+3.5),ITGA4(-2.76)
Cardiovascular System Development and Function,Hematological System Development and Function	Diastolic pressure of left ventricle	0.00368			2	2	0	ACE2(+5.95),HSPB8(+2.08)
Metabolic Disease,Organismal Injury and Abnormalities,Renal and Urological Disease	Crystalluria	0.00368			2	2	0	CLTRN(+4.44),XDH(+2.34)
Nervous System Development and Function,Neurological Disease	Abnormal regeneration by peripheral nervous system	0.00368			2	1	1	NOS1(-2.8),NOS2(+2.41)
Endocrine System Development and Function,Molecular Transport,Small Molecule Biochemistry	Abnormal quantity of hormone	0.00373			4	2	2	CTSV(+3.48),DIO1(-2.9),IGF2(-9.86),NOS2(+2.41)
Cell Signaling	CGMP-mediated signaling	0.00382			3	1	2	AQP1(-2.8),NOS2(+2.41),NPR1(-2.44)
Hereditary Disorder,Organismal Injury and Abnormalities,Renal and Urological Disease	Familial glomerulopathy	0.00382			3	2	1	COL4A4(+4.7),CRB2(-3.35),FN1(+2.75)
Cardiovascular Disease	Plaque	0.00382			3	2	1	CHI3L1(-2.88),CTSV(+3.48),XDH(+2.34)
Cancer,Hematological Disease,Immunological Disease,Organismal Injury and Abnormalities	Mature B-cell neoplasm	0.00385			36	16	20	ANPEP(-2.63),BICC1(-3.04),CD163(-5.67),COL4A4(+4.7),CSF3R(-2.85),CUBN(-3.38),DIO1(-2.9),EIF5AL1(-3.44),EPSTI1(+2.43),FBN1(-2.49),FN1(+2.75),GLIS3(+2.33),GRM6(-3.42),HIST1H1D(+2.54),IGF2(-9.86),ITGA4(-2.76),ITIH5(-2.21),KLHL6(-2.85),NCAM1(-2.31),NID2(-3.77),NOS1(-2.8),NOS2(+2.41),OPRK1(+2.76),PAPPA(-4.05),PCDH15(+6.92),RYR2(+2.06),S100A4(+2.38),SDK2(-2.21),SLC6A19(-2.47),SMARCD3(-2.01),SPOCK3(+2.3…
Organismal Injury and Abnormalities	Hypertrophy	0.00385			17	10	7	ACE2(+5.95),ANGPT2(-2.44),ANKRD1(+7.87),APLNR(-2.38),CCK(+3.84),CCN2(+2.91),CTSV(+3.48),FN1(+2.75),HSPB8(+2.08),INPP5F(-1.97),MYH14(-4.79),NOS1(-2.8),NOS2(+2.41),NPR1(-2.44),PPARGC1A(-2.55),RYR2(+2.06),STC1(+2.19)
Cancer,Endocrine System Disorders,Organismal Injury and Abnormalities,Reproductive System Disease	Ovarian cancer	0.00386			45	22	23	ABHD12B(+3.16),ACE2(+5.95),AKAP2(+1.99),ANGPT2(-2.44),ANPEP(-2.63),C1orf61(-2.68),CCN1(+3.5),CCN2(+2.91),CHI3L1(-2.88),COL28A1(+2.72),COL4A4(+4.7),CREB5(+2.52),CSF3R(-2.85),CUBN(-3.38),ENPEP(+3.74),EPB41L3(-2.15),FAM71F1(+2.34),FN1(+2.75),FOXI2(+3.7),GRM6(-3.42),GSTM1(+7.03),HSPA2(+2.22),IFITM2(+4.82),IGDCC3(-2.36),IGF2(-9.86),ITGA8(-2.76),ITIH5(-2.21),MYH14(-4.79),NCAM1(-2.31),NMUR1(-2.74),NOS2(…
Cardiovascular System Development and Function,Organ Development	Heart rate	0.00391		0.812	11	5	6	ACE2(+5.95),ANGPT2(-2.44),APLNR(-2.38),CCN2(+2.91),CDH5(-3.21),CTSV(+3.48),NOS1(-2.8),NOS2(+2.41),PPARGC1A(-2.55),RYR2(+2.06),TBX3(-2.3)
Cellular Movement,Hematological System Development and Function,Immune Cell Trafficking,Inflammatory Response	Cell movement of monocytes	0.00395		0.342	8	5	3	ANGPT2(-2.44),CCN1(+3.5),CCN2(+2.91),CTSV(+3.48),FN1(+2.75),ITGA4(-2.76),NPPB(+12.0),SLIT3(-2.41)
Skeletal and Muscular Disorders,Skeletal and Muscular System Development and Function	Abnormal morphology of muscle	0.00399			12	7	5	CTSV(+3.48),FBN1(-2.49),FMOD(-5.79),FN1(+2.75),HSPB8(+2.08),NOS2(+2.41),NPR1(-2.44),PPARGC1A(-2.55),PRDM6(-3.75),RYR2(+2.06),UTF1(+2.64),VCL(+2.4)
Cardiovascular Disease,Organismal Injury and Abnormalities,Skeletal and Muscular Disorders	Myocardial infarction	0.00403			10	6	4	ACE2(+5.95),CD14(+4.49),CD163(-5.67),CSF3R(-2.85),GSTM1(+7.03),NOS1(-2.8),NOS2(+2.41),NPPB(+12.0),NPR1(-2.44),OPRK1(+2.76)
Cancer,Hematological Disease,Organismal Injury and Abnormalities	Lymphocytic neoplasm	0.00406			49	25	24	ANGPT2(-2.44),ANOS1(+3.35),ANPEP(-2.63),BICC1(-3.04),CCN1(+3.5),CD14(+4.49),CD163(-5.67),CHI3L1(-2.88),COL4A4(+4.7),CSF3R(-2.85),CUBN(-3.38),DIO1(-2.9),EIF5AL1(-3.44),EPSTI1(+2.43),FBN1(-2.49),FN1(+2.75),GLIS3(+2.33),GRM6(-3.42),GSTM1(+7.03),HIST1H1D(+2.54),IGF2(-9.86),ITGA4(-2.76),ITIH5(-2.21),KLHL6(-2.85),LGALS7/LGALS7B(+3.01),NCAM1(-2.31),NID2(-3.77),NOS1(-2.8),NOS2(+2.41),OPRK1(+2.76),PAPPA(-…
Cancer,Neurological Disease,Organismal Injury and Abnormalities	Brain glioma	0.00407			22	14	8	ABHD12B(+3.16),AGAP5 (includes others)(+8.2),AKAP2(+1.99),CHRFAM7A(+2.65),COL4A4(+4.7),CSF3R(-2.85),DPP10(+2.16),FAM174B(+1.92),HERC2P3(+5.18),LRRC32(-2.34),MAPK8IP2(+3.26),NOS1(-2.8),NPR1(-2.44),NRP2(-1.98),PALM2-AKAP2(-5.55),PCDH11X(+5.38),PCDH11Y(-8.83),RGPD4 (includes others)(+21.61),RYR2(+2.06),TAGLN(+3.59),TRIML2(+3.81),ZNF429(-15.3)
Organismal Survival	Morbidity or mortality	0.00411		-0.772	63	36	27	ACE2(+5.95),ANGPT2(-2.44),APLNR(-2.38),AQP1(-2.8),BICC1(-3.04),CCN1(+3.5),CCN2(+2.91),CD14(+4.49),CDH5(-3.21),COL5A2(-1.94),CREB3L3(-3.02),CREB5(+2.52),CTSV(+3.48),CXCL5(+2.51),EPB41L3(-2.15),FAM20A(+2.19),FBN1(-2.49),FN1(+2.75),FOXD3(+3.51),GLIS3(+2.33),GSTM1(+7.03),HIST1H1D(+2.54),HOXB3(-2.7),HOXB4(-3.35),HSPB8(+2.08),IGF2(-9.86),IL18R1(+2.07),ITGA4(-2.76),ITGA6(+1.89),ITGA8(-2.76),KCNJ6(+3.94)…
Cancer,Hematological Disease,Immunological Disease,Organismal Injury and Abnormalities	Neoplasia of leukocytes	0.00412			49	25	24	ANGPT2(-2.44),ANOS1(+3.35),ANPEP(-2.63),BICC1(-3.04),CCN1(+3.5),CD14(+4.49),CD163(-5.67),CHI3L1(-2.88),COL4A4(+4.7),CSF3R(-2.85),CUBN(-3.38),DIO1(-2.9),EIF5AL1(-3.44),EPSTI1(+2.43),FBN1(-2.49),FN1(+2.75),GLIS3(+2.33),GRM6(-3.42),GSTM1(+7.03),HIST1H1D(+2.54),IGF2(-9.86),ITGA4(-2.76),ITIH5(-2.21),KLHL6(-2.85),LGALS7/LGALS7B(+3.01),NCAM1(-2.31),NID2(-3.77),NOS1(-2.8),NOS2(+2.41),OPRK1(+2.76),PAPPA(-…
Cardiovascular Disease,Cardiovascular System Development and Function	Abnormal morphology of cardiovascular system	0.00423			26	12	14	ACE2(+5.95),ANGPT2(-2.44),ANKRD1(+7.87),APLNR(-2.38),CCN2(+2.91),CDH5(-3.21),CTSV(+3.48),FBN1(-2.49),FMOD(-5.79),FN1(+2.75),HIST1H1D(+2.54),HOXB4(-3.35),HSPB8(+2.08),IGF2(-9.86),INPP5F(-1.97),ITGA4(-2.76),MYH14(-4.79),NOS1(-2.8),NOS2(+2.41),NPR1(-2.44),PPARGC1A(-2.55),PRDM6(-3.75),RYR2(+2.06),TXNRD2(+2.39),UTF1(+2.64),VCL(+2.4)
Organ Morphology,Organismal Development,Reproductive System Development and Function	Mass of placenta	0.00424			3	2	1	IGF2(-9.86),NOS2(+2.41),UTF1(+2.64)
Organismal Injury and Abnormalities,Renal and Urological Disease	Polydipsia	0.00424			3	1	2	AQP1(-2.8),NOS1(-2.8),NOS2(+2.41)
Cell-To-Cell Signaling and Interaction,Cellular Compromise	Respiratory burst of cells	0.00426			4	2	2	ANPEP(-2.63),CD14(+4.49),FN1(+2.75),ITGA4(-2.76)
Hematological Disease,Immunological Disease	Lymphoproliferative disorder	0.00429			49	25	24	ANGPT2(-2.44),ANOS1(+3.35),ANPEP(-2.63),BICC1(-3.04),CCN1(+3.5),CD14(+4.49),CD163(-5.67),CHI3L1(-2.88),COL4A4(+4.7),CSF3R(-2.85),CUBN(-3.38),DIO1(-2.9),EIF5AL1(-3.44),EPSTI1(+2.43),FBN1(-2.49),FN1(+2.75),GLIS3(+2.33),GRM6(-3.42),GSTM1(+7.03),HIST1H1D(+2.54),IGF2(-9.86),ITGA4(-2.76),ITIH5(-2.21),KLHL6(-2.85),LGALS7/LGALS7B(+3.01),NCAM1(-2.31),NID2(-3.77),NOS1(-2.8),NOS2(+2.41),OPRK1(+2.76),PAPPA(-…
Skeletal and Muscular System Development and Function	Morphology of muscle	0.00431			18	10	8	ANGPT2(-2.44),CCN2(+2.91),CTSV(+3.48),FBN1(-2.49),FMOD(-5.79),FN1(+2.75),HACD1(+2.13),HSPB8(+2.08),NOS1(-2.8),NOS2(+2.41),NPR1(-2.44),PPARGC1A(-2.55),PRDM6(-3.75),RYR2(+2.06),STC1(+2.19),UCA1(-3.98),UTF1(+2.64),VCL(+2.4)
Cancer,Organismal Injury and Abnormalities	Grade 3-4 tumor	0.00436			22	14	8	ABHD12B(+3.16),AGAP5 (includes others)(+8.2),CHRFAM7A(+2.65),COL4A4(+4.7),CSF3R(-2.85),DPP10(+2.16),FAM174B(+1.92),FN1(+2.75),LRRC32(-2.34),MAPK8IP2(+3.26),NCAM1(-2.31),NOS1(-2.8),NPR1(-2.44),NRP2(-1.98),PCDH11X(+5.38),PCDH11Y(-8.83),RGPD4 (includes others)(+21.61),RYR2(+2.06),SOX2(+3.67),TAGLN(+3.59),TRIML2(+3.81),ZNF429(-15.3)
Cell-To-Cell Signaling and Interaction,Cellular Growth and Proliferation	Stimulation of cells	0.00438		1.205	12	9	3	ANGPT2(-2.44),CCK(+3.84),CCN1(+3.5),CXCL5(+2.51),FN1(+2.75),IGF2(-9.86),IL18R1(+2.07),NCAM1(-2.31),NOS2(+2.41),S100A4(+2.38),SOX2(+3.67),XDH(+2.34)
Organ Morphology,Organismal Development	Mass of genitourinary system	0.00438			12	8	4	BICC1(-3.04),CTCFL(+2.8),HSPA2(+2.22),IGF2(-9.86),IGFBP6(+2.42),NOS1(-2.8),NOS2(+2.41),PIWIL2(+3.26),PPARGC1A(-2.55),PRDX4(+1.97),UTF1(+2.64),VGF(+3.31)
Respiratory System Development and Function	Morphology of respiratory tract	0.00441			9	4	5	ADAMTS18(-3.17),CCN2(+2.91),FAM20A(+2.19),FBN1(-2.49),HOXB3(-2.7),ITGA8(-2.76),NOS2(+2.41),PPARGC1A(-2.55),TNFRSF11A(+2.43)
Cancer,Hematological Disease,Immunological Disease,Organismal Injury and Abnormalities	B cell cancer	0.00443			32	13	19	ANPEP(-2.63),BICC1(-3.04),CD163(-5.67),CHI3L1(-2.88),CSF3R(-2.85),CUBN(-3.38),EIF5AL1(-3.44),FBN1(-2.49),FN1(+2.75),GLIS3(+2.33),HIST1H1D(+2.54),IGF2(-9.86),ITGA4(-2.76),ITIH5(-2.21),KLHL6(-2.85),LGALS7/LGALS7B(+3.01),NID2(-3.77),NOS1(-2.8),NOS2(+2.41),PAPPA(-4.05),PCDH15(+6.92),RYR2(+2.06),S100A4(+2.38),SDK2(-2.21),SLC6A19(-2.47),SMARCD3(-2.01),SPOCK3(+2.38),TBX3(-2.3),UTF1(+2.64),VCL(+2.4),XDH(…
Auditory Disease,Hereditary Disorder,Neurological Disease,Organismal Injury and Abnormalities	Hereditary sensorineural hearing loss	0.00443			5	4	1	GRHL2(+2.29),KCNQ4(-2.14),PCDH15(+6.92),PEX6(+2.14),SLC52A3(+2.19)
Cardiovascular System Development and Function,Cellular Movement	Cell movement of endothelial cells	0.00447		0.34	14	7	7	ANGPT2(-2.44),ANPEP(-2.63),CCN1(+3.5),CCN2(+2.91),CDH5(-3.21),FN1(+2.75),IGF2(-9.86),ITGA4(-2.76),NRP2(-1.98),PRKX(+2.08),RGCC(+2.79),S100A4(+2.38),SLIT3(-2.41),STC1(+2.19)
Cancer,Organismal Injury and Abnormalities	Papillary carcinoma	0.00448			13	9	4	ANPEP(-2.63),CST1(+5.8),CUBN(-3.38),ENPEP(+3.74),FN1(+2.75),IFITM2(+4.82),IGF2(-9.86),NOS2(+2.41),RGCC(+2.79),RGPD4 (includes others)(+21.61),S100A4(+2.38),SLIT3(-2.41),SOX2(+3.67)
Cell Morphology,Organ Morphology,Organismal Injury and Abnormalities,Skeletal and Muscular Disorders,Skeletal and Muscular System Development and Function,Tissue Morphology	Muscular hypertrophy	0.00452			9	5	4	ANGPT2(-2.44),CCN2(+2.91),FN1(+2.75),HSPB8(+2.08),NOS1(-2.8),NOS2(+2.41),NPR1(-2.44),PPARGC1A(-2.55),RYR2(+2.06)
Cellular Development,Cellular Growth and Proliferation,Embryonic Development,Organ Development,Organismal Development,Skeletal and Muscular System Development and Function,Tissue Development	Myogenesis of myotube	0.00454			4	1	3	IGF2(-9.86),KCNQ4(-2.14),NOS2(+2.41),PAPPA(-4.05)
Cardiovascular System Development and Function	Morphology of cardiovascular system	0.00456			28	12	16	ACE2(+5.95),ANGPT2(-2.44),ANKRD1(+7.87),APLNR(-2.38),CCN2(+2.91),CDH5(-3.21),CTSV(+3.48),FBN1(-2.49),FMOD(-5.79),FN1(+2.75),HIST1H1D(+2.54),HOXB4(-3.35),HSPB8(+2.08),IGF2(-9.86),INPP5F(-1.97),ITGA4(-2.76),MYH14(-4.79),NOS1(-2.8),NOS2(+2.41),NPR1(-2.44),PAPPA(-4.05),PPARGC1A(-2.55),PRDM6(-3.75),RYR2(+2.06),TXNRD2(+2.39),UCA1(-3.98),UTF1(+2.64),VCL(+2.4)
Cancer,Organismal Injury and Abnormalities	Advanced extracranial solid tumor	0.00463		0.64	20	13	7	ANGPT2(-2.44),ANPEP(-2.63),CCN1(+3.5),CCN2(+2.91),CSF3R(-2.85),ENPEP(+3.74),EPB41L3(-2.15),EPSTI1(+2.43),FN1(+2.75),GYG2(+1.96),IFITM2(+4.82),NID2(-3.77),PAPPA(-4.05),PLS3(+2.57),PPARGC1A(-2.55),RGCC(+2.79),RNASE1(+2.8),S100A4(+2.38),TNFRSF11A(+2.43),TWIST2(+3.02)
Connective Tissue Development and Function,Skeletal and Muscular System Development and Function	Bone mineral density	0.00466		-1.073	8	6	2	CCN2(+2.91),CD14(+4.49),IGF2(-9.86),NOS1(-2.8),NOS2(+2.41),SLC39A14(+2.02),TNFRSF11A(+2.43),TXLNG(+1.99)
Gastrointestinal Disease	Abnormal digestion of food	0.0047			2	1	1	NOS1(-2.8),NOS2(+2.41)
Gastrointestinal Disease,Inflammatory Disease,Inflammatory Response,Organismal Injury and Abnormalities	Severe active ulcerative colitis	0.0047			2	1	1	ITGA4(-2.76),MADCAM1(+2.54)
Drug Metabolism,Lipid Metabolism,Molecular Transport,Small Molecule Biochemistry	Clearance of docetaxel	0.0047			2	1	1	IGF2(-9.86),PRDX4(+1.97)
Small Molecule Biochemistry	Quantity of uric acid in blood	0.0047			2	1	1	OIT3(-2.48),XDH(+2.34)
Endocrine System Development and Function,Organ Morphology,Tissue Morphology	Quantity of delta islet cells	0.0047			2	1	1	GLIS3(+2.33),PCSK2(-2.85)
Cancer,Organismal Injury and Abnormalities	Tumorigenesis of ovarian cancer cell lines	0.0047			2	2	0	CCN1(+3.5),SOX2(+3.67)
Cell Death and Survival	Apoptosis of lens fiber cells	0.0047			2	2	0	COL4A4(+4.7),ITGA6(+1.89)
Post-Translational Modification	Nitrosylation of protein	0.0047			2	1	1	NOS1(-2.8),XDH(+2.34)
Organismal Development	Abnormal morphology of body cavity	0.00471			41	21	20	ACE2(+5.95),ADAMTS18(-3.17),ANGPT2(-2.44),ANKRD1(+7.87),APLNR(-2.38),CCN2(+2.91),CDH5(-3.21),CTSV(+3.48),FAM20A(+2.19),FBN1(-2.49),FMOD(-5.79),FN1(+2.75),GLIS3(+2.33),HIST1H1D(+2.54),HOXB4(-3.35),HSPB8(+2.08),IGF2(-9.86),INPP5F(-1.97),ITGA4(-2.76),ITGA6(+1.89),ITGA8(-2.76),KLHL6(-2.85),MAPK8IP2(+3.26),MYH14(-4.79),NOS1(-2.8),NOS2(+2.41),NPR1(-2.44),PCCA(+2.0),PCSK2(-2.85),PPARGC1A(-2.55),PRDM6(-3…
Organismal Survival	Organismal death	0.00471		-0.748	62	36	26	ACE2(+5.95),ANGPT2(-2.44),APLNR(-2.38),AQP1(-2.8),BICC1(-3.04),CCN1(+3.5),CCN2(+2.91),CD14(+4.49),CDH5(-3.21),COL5A2(-1.94),CREB5(+2.52),CTSV(+3.48),CXCL5(+2.51),EPB41L3(-2.15),FAM20A(+2.19),FBN1(-2.49),FN1(+2.75),FOXD3(+3.51),GLIS3(+2.33),GSTM1(+7.03),HIST1H1D(+2.54),HOXB3(-2.7),HOXB4(-3.35),HSPB8(+2.08),IGF2(-9.86),IL18R1(+2.07),ITGA4(-2.76),ITGA6(+1.89),ITGA8(-2.76),KCNJ6(+3.94),LRRC32(-2.34),…
Free Radical Scavenging	Generation of reactive oxygen species	0.00498		-0.268	9	7	2	ANGPT2(-2.44),CCN1(+3.5),HBA1/HBA2(+4.09),ITGA6(+1.89),LOC102724788/PRODH(+6.56),NOS1(-2.8),NOS2(+2.41),STC1(+2.19),XDH(+2.34)
Organismal Injury and Abnormalities,Renal and Urological Disease,Renal and Urological System Development and Function	Abnormal morphology of urinary system	0.00498			11	7	4	ACE2(+5.95),FAM20A(+2.19),GLIS3(+2.33),ITGA6(+1.89),ITGA8(-2.76),NOS1(-2.8),NOS2(+2.41),PCCA(+2.0),PCSK2(-2.85),SLIT3(-2.41),XDH(+2.34)
Cancer,Organismal Injury and Abnormalities,Renal and Urological Disease	Bladder cancer	0.00503			33	22	11	CACNA1I(+1.9),CH25H(+2.53),CPA6(+2.06),CSF3R(-2.85),EPSTI1(+2.43),FN1(+2.75),GSTM1(+7.03),HIST1H1D(+2.54),HLA-DRB5(+2.3),HSPB8(+2.08),IGF2(-9.86),INPP5F(-1.97),MAGEB17(+2.02),MISP(+2.53),MUC20(-2.67),NOS1(-2.8),NOS2(+2.41),NRP2(-1.98),OPRK1(+2.76),PCDH15(+6.92),RMC1(+2.97),RYR2(+2.06),SHISA3(-2.64),SLC6A19(-2.47),SLIT3(-2.41),TBX3(-2.3),TWIST2(+3.02),TXNRD2(+2.39),UBA1(+2.02),USP9X(+1.98),UTY(-36…
Cell Signaling,Small Molecule Biochemistry	Synthesis of nitric oxide	0.00508		0.538	11	6	5	ACE2(+5.95),ANGPT2(-2.44),CD14(+4.49),FN1(+2.75),IGF2(-9.86),ITGA4(-2.76),NOS1(-2.8),NOS2(+2.41),NPR1(-2.44),TXNRD2(+2.39),XDH(+2.34)
Cell Morphology,Cellular Assembly and Organization,Cellular Function and Maintenance	Formation of cellular protrusions	0.00511		0.514	28	16	12	ANPEP(-2.63),AQP1(-2.8),ARHGEF5(+2.32),CCK(+3.84),CCN1(+3.5),CCN2(+2.91),EPB41L3(-2.15),FN1(+2.75),ITGA4(-2.76),ITGA6(+1.89),MAPK8IP2(+3.26),NCAM1(-2.31),NEU4(-2.74),NOS1(-2.8),NRP2(-1.98),PCDH15(+6.92),PCDH9(+2.69),PRKY(-37.6),PTPN20(-2.21),RYR2(+2.06),S100A4(+2.38),SDK2(-2.21),SLIT3(-2.41),SLITRK2(+22.85),VCL(+2.4),VGF(+3.31),WASHC1(+3.85),WEE1(+2.03)
Cell-To-Cell Signaling and Interaction,Connective Tissue Development and Function	Adhesion of fibroblasts	0.00513			4	4	0	CCN2(+2.91),FN1(+2.75),RNASE1(+2.8),VCL(+2.4)
Cell-To-Cell Signaling and Interaction,Hair and Skin Development and Function	Binding of keratinocytes	0.00517			3	3	0	CCN2(+2.91),FN1(+2.75),ITGA6(+1.89)
Behavior	Appetite	0.00517			3	2	1	CCK(+3.84),NOS1(-2.8),SLC22A3(+3.26)
Cancer,Organismal Injury and Abnormalities	Development of sarcoma	0.00518			11	8	3	CSF3R(-2.85),FN1(+2.75),IFITM2(+4.82),IGF2(-9.86),NOS2(+2.41),PCDH15(+6.92),RMC1(+2.97),S100A4(+2.38),TAGLN(+3.59),ZNF737(-3.15),ZNF860(+2.73)
Embryonic Development,Organ Development,Organ Morphology,Organismal Development,Organismal Injury and Abnormalities,Respiratory Disease,Respiratory System Development and Function,Tissue Development	Abnormal morphology of lung	0.00518			8	4	4	ADAMTS18(-3.17),CCN2(+2.91),FAM20A(+2.19),FBN1(-2.49),ITGA6(+1.89),ITGA8(-2.76),NOS2(+2.41),PPARGC1A(-2.55)
Cellular Movement	Cell movement of cancer cells	0.00523		-0.243	7	5	2	CCN2(+2.91),CSF3R(-2.85),FN1(+2.75),ITGA4(-2.76),PORCN(+2.61),SFRP2(+2.19),SOX2(+3.67)
Cardiovascular System Development and Function,Organ Development,Organ Morphology	Contraction of heart	0.00532		1.915	8	5	3	ACE2(+5.95),ANGPT2(-2.44),APLNR(-2.38),CCN2(+2.91),CTSV(+3.48),NOS1(-2.8),NOS2(+2.41),RYR2(+2.06)
Endocrine System Disorders,Gastrointestinal Disease,Metabolic Disease,Organismal Injury and Abnormalities,Renal and Urological Disease	Diabetic nephropathy	0.0054			13	9	4	ACE2(+5.95),AQP1(-2.8),CHI3L1(-2.88),CHST7(+2.49),COL4A4(+4.7),CREB5(+2.52),CTCFL(+2.8),ENPEP(+3.74),FN1(+2.75),NRP2(-1.98),SLC22A7(-3.21),WEE1(+2.03),XDH(+2.34)
Neurological Disease,Organismal Injury and Abnormalities	Brain lesion	0.00546			28	17	11	ABHD12B(+3.16),AGAP5 (includes others)(+8.2),AKAP2(+1.99),ANGPT2(-2.44),CHI3L1(-2.88),CHRFAM7A(+2.65),COL4A4(+4.7),CSF3R(-2.85),DPP10(+2.16),FAM174B(+1.92),FN1(+2.75),HERC2P3(+5.18),LRRC32(-2.34),MAPK8IP2(+3.26),NCAM1(-2.31),NOS1(-2.8),NOS2(+2.41),NPR1(-2.44),NRP2(-1.98),PALM2-AKAP2(-5.55),PCDH11X(+5.38),PCDH11Y(-8.83),RGPD4 (includes others)(+21.61),RYR2(+2.06),SOX2(+3.67),TAGLN(+3.59),TRIML2(+3…
Developmental Disorder,Hereditary Disorder,Organismal Injury and Abnormalities	Familial short stature	0.00546			8	4	4	ARSE(+2.59),CCN2(+2.91),FBN1(-2.49),FN1(+2.75),GRHL2(+2.29),IGF2(-9.86),MATN3(-2.21),PAPPA(-4.05)
Cancer,Gastrointestinal Disease,Organismal Injury and Abnormalities	Rectal adenocarcinoma	0.00551			17	7	10	ANPEP(-2.63),ARSE(+2.59),CRB2(-3.35),CSF3R(-2.85),DPP10(+2.16),GLIS3(+2.33),HOXB3(-2.7),KCNJ6(+3.94),PCDH19(+2.87),PDZRN4(-3.63),SDK2(-2.21),SLIT3(-2.41),TWIST2(+3.02),USP9X(+1.98),ZNF429(-15.3),ZNF470(-4.37),ZNF471(-5.66)
Cellular Movement,Hematological System Development and Function,Immune Cell Trafficking,Inflammatory Response	Cell movement of neutrophils	0.00556		-0.199	12	8	4	ANGPT2(-2.44),CCN2(+2.91),CD14(+4.49),CFD(+2.75),CSF3R(-2.85),CXCL5(+2.51),FN1(+2.75),ITGA4(-2.76),ITGA6(+1.89),NOS2(+2.41),NPR1(-2.44),NQO2(+2.45)
Drug Metabolism,Endocrine System Development and Function,Lipid Metabolism,Small Molecule Biochemistry,Vitamin and Mineral Metabolism	Synthesis of progesterone	0.00556	Decreased	-2.217	5	3	2	IGF2(-9.86),ITGA6(+1.89),PPARGC1A(-2.55),STC1(+2.19),XDH(+2.34)
Cardiovascular Disease,Organismal Injury and Abnormalities	Failure of heart	0.00559		0.93	11	6	5	ACE2(+5.95),CCN2(+2.91),CSF3R(-2.85),NOS1(-2.8),NOS2(+2.41),NPPB(+12.0),NPR1(-2.44),PPARGC1A(-2.55),PRDM6(-3.75),RYR2(+2.06),XDH(+2.34)
Cell-To-Cell Signaling and Interaction,Hematological System Development and Function,Hypersensitivity Response,Immune Cell Trafficking	Adhesion of eosinophils	0.00567			3	2	1	FN1(+2.75),ITGA4(-2.76),MADCAM1(+2.54)
Cellular Movement	Cell movement of glioma cells	0.00567			3	2	1	CCN2(+2.91),CSF3R(-2.85),SFRP2(+2.19)
Hereditary Disorder,Organismal Injury and Abnormalities	SCN5A-related disorder	0.00567			3	3	0	ANKRD1(+7.87),RYR2(+2.06),VCL(+2.4)
Cell Morphology,Cellular Movement,Connective Tissue Development and Function	Cell spreading of fibroblasts	0.00567			3	2	1	FBN1(-2.49),FN1(+2.75),VCL(+2.4)
Cardiovascular System Development and Function	Morphogenesis of cardiovascular system	0.0057			10	4	6	ANGPT2(-2.44),ANKRD1(+7.87),ANPEP(-2.63),CCN1(+3.5),HOXB3(-2.7),SFRP2(+2.19),SLIT3(-2.41),SMARCD3(-2.01),STC1(+2.19),TBX3(-2.3)
Carbohydrate Metabolism	Synthesis of polysaccharide	0.00572		-0.242	9	3	6	APLNR(-2.38),CCN2(+2.91),CHST7(+2.49),FMOD(-5.79),GYG2(+1.96),HS3ST3B1(-2.07),IGF2(-9.86),NNAT(-6.05),PPARGC1A(-2.55)
Organismal Injury and Abnormalities,Renal and Urological Disease	Glomerulosclerosis	0.00572		-0.415	7	4	3	AQP1(-2.8),CCN2(+2.91),CRB2(-3.35),NOS1(-2.8),NOS2(+2.41),STC1(+2.19),XDH(+2.34)
Cancer,Organismal Injury and Abnormalities	Advanced stage tumor	0.00575		0.446	31	18	13	ANGPT2(-2.44),ANPEP(-2.63),AQP1(-2.8),C1orf61(-2.68),CCN1(+3.5),CCN2(+2.91),CSF3R(-2.85),CXCL5(+2.51),ENPEP(+3.74),EPB41L3(-2.15),EPSTI1(+2.43),FN1(+2.75),GRHL2(+2.29),GYG2(+1.96),IFITM2(+4.82),IGF2(-9.86),ITGA4(-2.76),ITGA6(+1.89),NCAM1(-2.31),NID2(-3.77),NOS2(+2.41),NRP2(-1.98),PAPPA(-4.05),PLS3(+2.57),PPARGC1A(-2.55),RGCC(+2.79),RNASE1(+2.8),S100A4(+2.38),TNFRSF11A(+2.43),TWIST2(+3.02),ZRSR2(+…
Nervous System Development and Function	Nociception	0.00575		-0.371	8	4	4	AQP1(-2.8),CCK(+3.84),NCAM1(-2.31),NMUR2(+3.44),NOS1(-2.8),NOS2(+2.41),OPRK1(+2.76),PCSK2(-2.85)
Cell-To-Cell Signaling and Interaction,Embryonic Development	Adhesion of embryonic cell lines	0.00578			4	3	1	CCN2(+2.91),FN1(+2.75),ITGA4(-2.76),MADCAM1(+2.54)
Cell-To-Cell Signaling and Interaction	Binding of endocrine cells	0.00583			2	1	1	NCAM1(-2.31),NPPB(+12.0)
Cellular Compromise,Neurological Disease,Organismal Injury and Abnormalities,Psychological Disorders	Damage of hippocampal cells	0.00583			2	0	2	IGF2(-9.86),PPARGC1A(-2.55)
Cellular Development,Cellular Growth and Proliferation	Outgrowth of breast cancer cell lines	0.00583			2	2	0	CCN1(+3.5),FN1(+2.75)
Hematological Disease,Infectious Diseases	Malaria caused by Plasmodium falciparum	0.00583			2	1	1	ABO(-4.31),HBA1/HBA2(+4.09)
Cell Morphology,Digestive System Development and Function,Endocrine System Disorders,Gastrointestinal Disease,Organ Morphology,Organismal Development,Organismal Injury and Abnormalities	Abnormal morphology of alpha islet cells	0.00583			2	1	1	GLIS3(+2.33),PCSK2(-2.85)
Cellular Development,Cellular Growth and Proliferation,Connective Tissue Development and Function,Embryonic Development,Organismal Development,Skeletal and Muscular System Development and Function,Tissue Development	Chondrogenesis of mesenchymal cells	0.00583			2	1	1	CCN1(+3.5),PPARGC1A(-2.55)
Cardiovascular Disease,Organismal Injury and Abnormalities	Aortic dissection	0.00583			2	0	2	FBN1(-2.49),NPR1(-2.44)
Cell Signaling,Small Molecule Biochemistry	Generation of nitrite	0.00583			2	1	1	ITGA4(-2.76),XDH(+2.34)
Cellular Movement	Migration of rhabdomyosarcoma cell lines	0.00583			2	1	1	IGF2(-9.86),IGFBP6(+2.42)
Carbohydrate Metabolism	Release of polysaccharide	0.00583			2	2	0	CD14(+4.49),FN1(+2.75)
Respiratory System Development and Function	Morphology of respiratory system	0.00586			12	7	5	ACE2(+5.95),ADAMTS18(-3.17),CCN2(+2.91),FAM20A(+2.19),FBN1(-2.49),HOXB3(-2.7),HSPB8(+2.08),ITGA6(+1.89),ITGA8(-2.76),NOS2(+2.41),PPARGC1A(-2.55),TNFRSF11A(+2.43)
Cellular Movement	Cell movement of tumor cells	0.0059		-0.747	8	5	3	ANGPT2(-2.44),CCN2(+2.91),CSF3R(-2.85),FN1(+2.75),ITGA4(-2.76),PORCN(+2.61),SFRP2(+2.19),SOX2(+3.67)
Cardiovascular System Development and Function,Cellular Development,Tissue Development	Differentiation of endothelial cells	0.00606		-1.982	5	3	2	ANGPT2(-2.44),CDH5(-3.21),FN1(+2.75),OPRK1(+2.76),XDH(+2.34)
Embryonic Development,Organismal Development	Development of face	0.00612			4	2	2	GRHL2(+2.29),HOXB3(-2.7),ITGA4(-2.76),TWIST2(+3.02)
Cellular Development,Cellular Growth and Proliferation,Hematological System Development and Function,Hematopoiesis,Tissue Development	Differentiation of myeloid progenitor cells	0.00612		1.98	4	2	2	CSF3R(-2.85),HOXB4(-3.35),TNFRSF11A(+2.43),WASHC1(+3.85)
Cell-To-Cell Signaling and Interaction,Hematological System Development and Function,Immune Cell Trafficking	Adhesion of granulocytes	0.00612			6	3	3	ANGPT2(-2.44),CSF3R(-2.85),FN1(+2.75),ITGA4(-2.76),MADCAM1(+2.54),NOS2(+2.41)
Cardiovascular System Development and Function,Ophthalmic Disease,Organismal Development,Organismal Injury and Abnormalities,Visual System Development and Function	Corneal neovascularization	0.00621			3	2	1	CCN1(+3.5),IGF2(-9.86),S100A4(+2.38)
Cell Morphology,Cellular Movement,Embryonic Development	Cell spreading of embryonic cell lines	0.00621			3	2	1	FN1(+2.75),ITGA4(-2.76),VCL(+2.4)
Embryonic Development,Organismal Development	Development of body axis	0.00621		0.841	31	15	16	ADAMTS18(-3.17),AQP1(-2.8),CDH5(-3.21),COL5A2(-1.94),FAM20A(+2.19),FMOD(-5.79),FN1(+2.75),GRHL2(+2.29),HOXB3(-2.7),HOXB4(-3.35),HSPB8(+2.08),IGF2(-9.86),ITGA4(-2.76),ITGA6(+1.89),ITGA8(-2.76),KCNQ4(-2.14),LRRC32(-2.34),NCAM1(-2.31),NLGN4X(+3.03),NOS2(+2.41),NRP2(-1.98),PCDH15(+6.92),S100A4(+2.38),SFRP2(+2.19),SLIT3(-2.41),SOX2(+3.67),STC1(+2.19),TBX3(-2.3),TRNP1(+2.02),TWIST2(+3.02),USP9X(+1.98)
Cancer,Organismal Injury and Abnormalities,Reproductive System Disease	Invasive breast carcinoma	0.00627			11	5	6	ADAMTS18(-3.17),ANPEP(-2.63),CCN1(+3.5),CSF3R(-2.85),FN1(+2.75),HSPB8(+2.08),IGF2(-9.86),NRP2(-1.98),SLIT3(-2.41),TAGLN(+3.59),TWIST2(+3.02)
Organismal Development,Skeletal and Muscular System Development and Function	Morphology of limb	0.00627			11	7	4	CCN2(+2.91),FMOD(-5.79),HACD1(+2.13),IGF2(-9.86),ITGA6(+1.89),PPARGC1A(-2.55),SFRP2(+2.19),SLC39A14(+2.02),TBX3(-2.3),TNFRSF11A(+2.43),VCL(+2.4)
Cell Death and Survival	Apoptosis of ovarian cancer cell lines	0.00634	Decreased	-2.418	6	6	0	ANKRD1(+7.87),CCN1(+3.5),NOS2(+2.41),PMAIP1(+2.4),SOX2(+3.67),WEE1(+2.03)
Cell-To-Cell Signaling and Interaction,Cellular Growth and Proliferation,Hematological System Development and Function	Stimulation of leukocytes	0.00637	Increased	2.137	8	7	1	CCN1(+3.5),CXCL5(+2.51),FN1(+2.75),IGF2(-9.86),IL18R1(+2.07),NOS2(+2.41),S100A4(+2.38),XDH(+2.34)
Connective Tissue Development and Function,Tissue Development	Growth of cartilage tissue	0.00659		-1.486	5	4	1	CCN2(+2.91),IGF2(-9.86),IGFBP6(+2.42),RIOX1(+10.61),STC1(+2.19)
Cell-To-Cell Signaling and Interaction	Activation of connective tissue cells	0.00662		-0.859	7	5	2	FMOD(-5.79),FN1(+2.75),IGF2(-9.86),NPPB(+12.0),RGCC(+2.79),STC1(+2.19),TNFRSF11A(+2.43)
Hereditary Disorder,Organismal Injury and Abnormalities	Sex-Linked Hereditary Disorder	0.00668			13	9	4	ANOS1(+3.35),ARSE(+2.59),COL5A2(-1.94),IGF2(-9.86),NHS(+2.03),NLGN4X(+3.03),NOS1(-2.8),PCDH19(+2.87),PLS3(+2.57),PORCN(+2.61),UBA1(+2.02),USP9X(+1.98),USP9Y(-90.99)
Cardiovascular Disease	Occlusion of blood vessel	0.00671		0.277	17	7	10	ABO(-4.31),CD14(+4.49),CD163(-5.67),CHI3L1(-2.88),COL5A2(-1.94),CTSV(+3.48),FN1(+2.75),HBA1/HBA2(+4.09),IGF2(-9.86),ITGA8(-2.76),NOS1(-2.8),NOS2(+2.41),NPPB(+12.0),NPR1(-2.44),PAPPA(-4.05),PCSK2(-2.85),SPRR3(+3.5)
Cell-To-Cell Signaling and Interaction,Cellular Movement,Hematological System Development and Function,Immune Cell Trafficking	Recruitment of leukocytes	0.00673		1.891	12	7	5	ANGPT2(-2.44),CCN1(+3.5),CD14(+4.49),CDH5(-3.21),CHI3L1(-2.88),CXCL5(+2.51),FN1(+2.75),ITGA4(-2.76),MADCAM1(+2.54),NOS1(-2.8),S100A4(+2.38),XDH(+2.34)
Cancer,Neurological Disease,Organismal Injury and Abnormalities	Grade 4 high grade glioma	0.00676			18	11	7	AGAP5 (includes others)(+8.2),CHRFAM7A(+2.65),COL4A4(+4.7),CSF3R(-2.85),DPP10(+2.16),FAM174B(+1.92),LRRC32(-2.34),MAPK8IP2(+3.26),NCAM1(-2.31),NOS1(-2.8),NRP2(-1.98),PCDH11X(+5.38),PCDH11Y(-8.83),RGPD4 (includes others)(+21.61),RYR2(+2.06),TAGLN(+3.59),TRIML2(+3.81),ZNF429(-15.3)
Cancer,Neurological Disease,Organismal Injury and Abnormalities	Grade 4 malignant glioma	0.00676			18	11	7	AGAP5 (includes others)(+8.2),CHRFAM7A(+2.65),COL4A4(+4.7),CSF3R(-2.85),DPP10(+2.16),FAM174B(+1.92),LRRC32(-2.34),MAPK8IP2(+3.26),NCAM1(-2.31),NOS1(-2.8),NRP2(-1.98),PCDH11X(+5.38),PCDH11Y(-8.83),RGPD4 (includes others)(+21.61),RYR2(+2.06),TAGLN(+3.59),TRIML2(+3.81),ZNF429(-15.3)
Cancer,Neurological Disease,Organismal Injury and Abnormalities	Grade 4 astrocytoma	0.00676			18	11	7	AGAP5 (includes others)(+8.2),CHRFAM7A(+2.65),COL4A4(+4.7),CSF3R(-2.85),DPP10(+2.16),FAM174B(+1.92),LRRC32(-2.34),MAPK8IP2(+3.26),NCAM1(-2.31),NOS1(-2.8),NRP2(-1.98),PCDH11X(+5.38),PCDH11Y(-8.83),RGPD4 (includes others)(+21.61),RYR2(+2.06),TAGLN(+3.59),TRIML2(+3.81),ZNF429(-15.3)
Connective Tissue Disorders,Organismal Injury and Abnormalities,Skeletal and Muscular Disorders	Abnormal function of skeleton	0.00677			3	2	1	NOS1(-2.8),NOS2(+2.41),PLS3(+2.57)
Cellular Movement,Hematological System Development and Function	Migration of hematopoietic progenitor cells	0.00685			4	3	1	CCN1(+3.5),CXCL5(+2.51),ITGA4(-2.76),ITGA6(+1.89)
Cell Death and Survival	Apoptosis of eye cells	0.00685			4	4	0	CCK(+3.84),COL4A4(+4.7),ITGA6(+1.89),NOS2(+2.41)
Carbohydrate Metabolism	Release of carbohydrate	0.00685		0.655	4	3	1	CD14(+4.49),FN1(+2.75),NMUR1(-2.74),NPPB(+12.0)
Carbohydrate Metabolism	Synthesis of glycogen	0.00687		-0.924	5	1	4	APLNR(-2.38),GYG2(+1.96),IGF2(-9.86),NNAT(-6.05),PPARGC1A(-2.55)
Cancer,Neurological Disease,Organismal Injury and Abnormalities	Grade 3-4 glioma cancer	0.007			20	12	8	ABHD12B(+3.16),AGAP5 (includes others)(+8.2),CHRFAM7A(+2.65),COL4A4(+4.7),CSF3R(-2.85),DPP10(+2.16),FAM174B(+1.92),LRRC32(-2.34),MAPK8IP2(+3.26),NCAM1(-2.31),NOS1(-2.8),NPR1(-2.44),NRP2(-1.98),PCDH11X(+5.38),PCDH11Y(-8.83),RGPD4 (includes others)(+21.61),RYR2(+2.06),TAGLN(+3.59),TRIML2(+3.81),ZNF429(-15.3)
Connective Tissue Development and Function,Embryonic Development,Organ Development,Organismal Development,Skeletal and Muscular System Development and Function,Tissue Development	Growth of tibia	0.00707			2	1	1	NPPB(+12.0),NPR1(-2.44)
Organismal Functions	Mobility of mice	0.00707			2	1	1	CD14(+4.49),FMOD(-5.79)
Reproductive System Development and Function	Erection	0.00707			2	1	1	NOS1(-2.8),VGF(+3.31)
Cellular Function and Maintenance,Cellular Movement,Hematological System Development and Function,Immune Cell Trafficking	Retention of mononuclear leukocytes	0.00707			2	1	1	FN1(+2.75),ITGA4(-2.76)
Protein Synthesis	Catabolism of peptide	0.00707			2	1	1	ANPEP(-2.63),ENPEP(+3.74)
Cardiovascular Disease	Cardiogenic shock	0.00707			2	1	1	NOS1(-2.8),NOS2(+2.41)
Psychological Disorders	Anhedonia	0.00707			2	1	1	OPRK1(+2.76),PPARGC1A(-2.55)
Cell Morphology,Hematological System Development and Function,Inflammatory Response	Polarization of neutrophils	0.00707			2	1	1	ANPEP(-2.63),FN1(+2.75)
Cancer,Cellular Development,Cellular Growth and Proliferation,Neurological Disease,Organismal Injury and Abnormalities,Tumor Morphology	Proliferation of neuroblastoma cells	0.00707			2	1	1	IGF2(-9.86),LGALS7/LGALS7B(+3.01)
Cell Morphology,Cellular Function and Maintenance	PH of intracellular space	0.00707			2	1	1	NOS1(-2.8),NOS2(+2.41)
Cell Death and Survival	Cell death of apud cells	0.00716		-0.958	5	4	1	CCK(+3.84),GLIS3(+2.33),NOS2(+2.41),PCSK2(-2.85),RYR2(+2.06)
Free Radical Scavenging	Production of superoxide	0.00724		-0.537	6	4	2	ANGPT2(-2.44),FN1(+2.75),HBA1/HBA2(+4.09),NOS1(-2.8),NOS2(+2.41),XDH(+2.34)
Cardiovascular Disease,Organismal Injury and Abnormalities	Vaso-occlusion	0.00734		0.277	17	7	10	ABO(-4.31),CD14(+4.49),CD163(-5.67),CHI3L1(-2.88),COL5A2(-1.94),CTSV(+3.48),FN1(+2.75),HBA1/HBA2(+4.09),IGF2(-9.86),ITGA8(-2.76),NOS1(-2.8),NOS2(+2.41),NPPB(+12.0),NPR1(-2.44),PAPPA(-4.05),PCSK2(-2.85),SPRR3(+3.5)
Behavior,Reproductive System Development and Function	Maternal behavior	0.00736			3	1	2	APLNR(-2.38),NOS1(-2.8),OPRK1(+2.76)
Cardiovascular Disease,Organismal Injury and Abnormalities	Interstitial fibrosis of heart	0.00736			3	1	2	ANGPT2(-2.44),NOS2(+2.41),NPR1(-2.44)
Embryonic Development,Organismal Development,Skeletal and Muscular System Development and Function	Growth of limb	0.00736			3	2	1	NPPB(+12.0),NPR1(-2.44),STC1(+2.19)
Cell-To-Cell Signaling and Interaction	Binding of bone marrow cell lines	0.00736			3	2	1	FN1(+2.75),ITGA4(-2.76),ITGA6(+1.89)
Cancer,Organismal Injury and Abnormalities	Neoplasia of tumor cell lines	0.00745		0.536	14	8	6	ANGPT2(-2.44),CCN1(+3.5),CXCL5(+2.51),FN1(+2.75),GRHL2(+2.29),ITGA4(-2.76),NOS1(-2.8),NOS2(+2.41),PPARGC1A(-2.55),S100A4(+2.38),SOX2(+3.67),TBX3(-2.3),TNFRSF11A(+2.43),UCA1(-3.98)
Endocrine System Development and Function,Lipid Metabolism,Small Molecule Biochemistry,Vitamin and Mineral Metabolism	Steroidogenesis of hormone	0.00748	Decreased	-2.429	6	3	3	IGF2(-9.86),ITGA6(+1.89),NPR1(-2.44),PPARGC1A(-2.55),STC1(+2.19),XDH(+2.34)
Neurological Disease	Cognitive impairment	0.00758			21	15	6	CCN2(+2.91),CLSTN2(-2.76),GSTM1(+7.03),IGF2(-9.86),ITGA8(-2.76),KCNJ6(+3.94),LOC102724788/PRODH(+6.56),NCAM1(-2.31),NLGN4X(+3.03),NOS1(-2.8),NOS2(+2.41),NPTX2(+2.09),NQO2(+2.45),NRP2(-1.98),OPRK1(+2.76),PCDH9(+2.69),PEX6(+2.14),RYR2(+2.06),TNFRSF11A(+2.43),USP9X(+1.98),VGF(+3.31)
Organ Morphology,Organismal Development,Organismal Injury and Abnormalities,Renal and Urological Disease,Renal and Urological System Development and Function	Abnormal morphology of dilated renal tubule	0.00763			4	3	1	FAM20A(+2.19),GLIS3(+2.33),PCSK2(-2.85),XDH(+2.34)
Organ Morphology,Organismal Development,Organismal Injury and Abnormalities,Renal and Urological Disease,Renal and Urological System Development and Function	Abnormal morphology of kidney	0.0077			10	6	4	ACE2(+5.95),FAM20A(+2.19),GLIS3(+2.33),ITGA8(-2.76),NOS1(-2.8),NOS2(+2.41),PCCA(+2.0),PCSK2(-2.85),SLIT3(-2.41),XDH(+2.34)
Dermatological Diseases and Conditions,Inflammatory Disease,Organismal Injury and Abnormalities	Acne	0.00776			5	2	3	AKR1B10(-3.26),APOBEC3A(+3.02),CD14(+4.49),CD163(-5.67),ITGA4(-2.76)
Cell Death and Survival,Endocrine System Disorders,Gastrointestinal Disease,Organismal Injury and Abnormalities	Apoptosis of islet cells	0.00776		-0.022	5	3	2	GLIS3(+2.33),IGF2(-9.86),NOS2(+2.41),PCSK2(-2.85),RYR2(+2.06)
Connective Tissue Development and Function,Skeletal and Muscular System Development and Function,Tissue Development	Cartilage development	0.00782			7	4	3	CCN1(+3.5),CCN2(+2.91),CHST7(+2.49),HOXB3(-2.7),MATN3(-2.21),PPARGC1A(-2.55),SFRP2(+2.19)
Embryonic Development,Organismal Development	Development of head	0.00792		0.841	29	14	15	ADAMTS18(-3.17),AQP1(-2.8),CDH5(-3.21),COL5A2(-1.94),FAM20A(+2.19),FMOD(-5.79),FN1(+2.75),GRHL2(+2.29),HOXB3(-2.7),HSPB8(+2.08),IGF2(-9.86),ITGA4(-2.76),ITGA6(+1.89),ITGA8(-2.76),KCNQ4(-2.14),LRRC32(-2.34),NCAM1(-2.31),NLGN4X(+3.03),NOS2(+2.41),NRP2(-1.98),PCDH15(+6.92),S100A4(+2.38),SLIT3(-2.41),SOX2(+3.67),STC1(+2.19),TBX3(-2.3),TRNP1(+2.02),TWIST2(+3.02),USP9X(+1.98)
Cancer,Endocrine System Disorders,Organismal Injury and Abnormalities,Respiratory Disease	Lung neuroendocrine carcinoma	0.00793			8	4	4	CCK(+3.84),GSTM1(+7.03),IGF2(-9.86),NCAM1(-2.31),PCSK2(-2.85),RYR2(+2.06),SOX2(+3.67),TBX3(-2.3)
Cellular Development	Differentiation of tumor cell lines	0.00794		1.368	13	8	5	CCN1(+3.5),CCN2(+2.91),CD14(+4.49),FN1(+2.75),GRHL2(+2.29),IGF2(-9.86),NCAM1(-2.31),NID2(-3.77),PRKX(+2.08),PRTG(-3.38),SCIN(-2.82),SOX2(+3.67),TNFRSF11A(+2.43)
Cellular Movement,Embryonic Development	Cell movement of embryonic cells	0.00798		-0.594	6	2	4	AQP1(-2.8),FN1(+2.75),IGF2(-9.86),ITGA4(-2.76),NRP2(-1.98),S100A4(+2.38)
Organ Morphology,Organismal Development,Reproductive System Development and Function	Mass of ovary	0.00798			3	2	1	IGFBP6(+2.42),NOS1(-2.8),VGF(+3.31)
Cell-To-Cell Signaling and Interaction,Cellular Compromise,Cellular Function and Maintenance,Hematological System Development and Function,Inflammatory Response	Respiratory burst of neutrophils	0.00798			3	1	2	ANPEP(-2.63),FN1(+2.75),ITGA4(-2.76)
Cell Death and Survival,Cellular Development,Cellular Function and Maintenance,Cellular Growth and Proliferation	Self-renewal of stem cells	0.00804			4	3	1	FOXD3(+3.51),SOX2(+3.67),TBX3(-2.3),TRNP1(+2.02)
Molecular Transport	Quantity of Na+	0.00804		-0.426	4	2	2	AQP1(-2.8),CLTRN(+4.44),NOS1(-2.8),NOS2(+2.41)
Cardiovascular System Development and Function,Hematological System Development and Function	Mean arterial pressure	0.00807		-1.039	5	2	3	ACE2(+5.95),ANGPT2(-2.44),NOS1(-2.8),NOS2(+2.41),PCSK2(-2.85)
Organ Morphology,Organismal Development	Mass of secretory structure	0.00824			6	3	3	CCK(+3.84),FOXD3(+3.51),IGF2(-9.86),PCSK2(-2.85),PPARGC1A(-2.55),VGF(+3.31)
Cellular Development,Tissue Development	Differentiation of epithelial tissue	0.00831		-0.095	13	9	4	ANGPT2(-2.44),CDH5(-3.21),CTSV(+3.48),FN1(+2.75),GRHL2(+2.29),IFITM2(+4.82),IGF2(-9.86),ITGA6(+1.89),OPRK1(+2.76),SOX2(+3.67),TAGLN(+3.59),TBX3(-2.3),XDH(+2.34)
Metabolic Disease,Organismal Injury and Abnormalities	Amyloidosis	0.00832			19	14	5	AKAP2(+1.99),AQP1(-2.8),CCN2(+2.91),CD14(+4.49),CFD(+2.75),CH25H(+2.53),CHI3L1(-2.88),CSF3R(-2.85),CTSV(+3.48),HBA1/HBA2(+4.09),IGF2(-9.86),IGFBP6(+2.42),NOS1(-2.8),NOS2(+2.41),NQO2(+2.45),PCDH11X(+5.38),RYR2(+2.06),SOX2(+3.67),TAGLN(+3.59)
Cell-To-Cell Signaling and Interaction,Cellular Assembly and Organization	Cell-cell contact	0.00836		-1.578	20	11	9	ANGPT2(-2.44),ARHGEF5(+2.32),CCN1(+3.5),CDH5(-3.21),CLSTN2(-2.76),CTSV(+3.48),FN1(+2.75),IGF2(-9.86),ITGA4(-2.76),ITGA6(+1.89),NCAM1(-2.31),NLGN4X(+3.03),NLGN4Y(-20.89),NMRK2(+2.24),NOS1(-2.8),NPTX2(+2.09),SDK2(-2.21),SLITRK2(+22.85),VCL(+2.4),XDH(+2.34)
Cardiovascular Disease,Cardiovascular System Development and Function,Connective Tissue Development and Function,Connective Tissue Disorders,Organ Morphology,Organismal Development,Organismal Injury and Abnormalities,Tissue Morphology	Abnormal morphology of epicardium	0.00842			2	1	1	ITGA4(-2.76),RYR2(+2.06)
Cell Morphology,Cellular Movement,Skeletal and Muscular System Development and Function	Cell spreading of smooth muscle cells	0.00842			2	1	1	FBN1(-2.49),FN1(+2.75)
Cellular Growth and Proliferation,Hematological System Development and Function,Hematopoiesis	Colony formation of colony-forming unit macrophages	0.00842			2	0	2	HOXB3(-2.7),HOXB4(-3.35)
Endocrine System Development and Function,Molecular Transport,Small Molecule Biochemistry	Abnormal quantity of thyroid hormone	0.00842			2	1	1	CTSV(+3.48),DIO1(-2.9)
Connective Tissue Disorders,Developmental Disorder,Hereditary Disorder,Organismal Injury and Abnormalities,Skeletal and Muscular Disorders	Classic Marfan syndrome	0.00842			2	0	2	COL5A2(-1.94),FBN1(-2.49)
Cellular Movement,Hematological System Development and Function,Hypersensitivity Response,Immune Cell Trafficking	Cell rolling of eosinophils	0.00842			2	1	1	ITGA4(-2.76),MADCAM1(+2.54)

## Sheet: Network
Rank	Top Diseases and Functions	Score	N	Pos	Neg	Molecules in Network
1	Cellular Assembly and Organization, Cellular Movement, Protein Synthesis	37	22	18	4	ACE2(+5.95),AKR1B10(-3.26),Alpha catenin,CCN1(+3.5),CCN2(+2.91),Collagen Alpha1,collagen type i (family),CREB5(+2.52),CST1(+5.8),CST2(+4.92),CTSV(+3.48),DGCR6(+3.21),EPSTI1(+2.43),ERK1/2,Fascin,FBN1(-2.49),Growth hormone,HBA1/HBA2(+4.09),Hif1,IFITM2(+4.82),Igf,IGF2(-9.86),Igfbp,IGFBP6(+2.42),NMRK2(+2.24),NQO2(+2.45),PSMG3(+2.92),RIMBP3 (includes others)(-3.28),Rock,Smad,Smad1/5/8,TEAD,TWIST2(+3.0…
2	Connective Tissue Development and Function, Organ Development, Skeletal and Muscular System Development and Function	35	21	12	9	ADRB,ANKRD1(+7.87),ANPEP(-2.63),Atrial Natriuretic Peptide,Calcineurin protein(s),CaMKII,cAMP-Gef,CD163(-5.67),CPA6(+2.06),creatine kinase,CUBN(-3.38),CXCL5(+2.51),DIO1(-2.9),elastase,FAM20A(+2.19),GNA14(+4.05),HDL,KLHL6(-2.85),LGALS7/LGALS7B(+3.01),NCAM1(-2.31),NFkB (complex),Ngf,Nos,NOS1(-2.8),NPPB(+12.0),NPR1(-2.44),Pde4,PPARGC1A(-2.55),RNASE1(+2.8),RYR2(+2.06),SLC39A14(+2.02),Sod,SYT6(+3.0),t…
3	Cancer, Cell-To-Cell Signaling and Interaction, Cellular Movement	33	20	14	6	AMPK,APOBEC3A(+3.02),ARHGEF5(+2.32),caspase,CCK(+3.84),CD14(+4.49),CH25H(+2.53),CHCHD2(+39.52),CHI3L1(-2.88),CSF3R(-2.85),cytochrome C,ENPEP(+3.74),HLA-DRB5(+2.3),Ifn,Ifn gamma,IL18R1(+2.07),INPP5F(-1.97),JAK1/2,Jnk,KCNG1(+2.36),NOS2(+2.41),p70 S6k,PARP,PCDH11Y(-8.83),PCSK2(-2.85),PEPCK,phosphatase,PMAIP1(+2.4),PRDX4(+1.97),PRKAA,PTPN20(-2.21),Rxr,SFRP2(+2.19),Sos,TSH
4	Metabolic Disease, Organismal Injury and Abnormalities, Renal and Urological Disease	28	18	14	4	ANOS1(+3.35),calpain,CD3,CHST7(+2.49),CLTRN(+4.44),cytokine,estrogen receptor,FN1(+2.75),GSTM1(+7.03),HS3ST3B1(-2.07),Hsp90,Ige,IgG,KDM5D(-38.95),Mapk,NADPH oxidase,Nfat (family),NID2(-3.77),NPIPA8 (includes others)(+2.66),P38 MAPK,PCDH19(+2.87),PIWIL2(+3.26),Pka,PLS3(+2.57),RGCC(+2.79),RPS28(+2.2),SLC6A19(-2.47),SRC (family),sulfotransferase,SULT1A3/SULT1A4(+4.12),SYAP1(+1.86),TCR,Tnf (family),V…
5	Cellular Growth and Proliferation, Hematological System Development and Function, Hematopoiesis	26	17	10	7	26s Proteasome,ADA2(+2.76),Alp,ANGPT2(-2.44),Ap1,ATG9B(+4.33),CTCFL(+2.8),HERC3(+2.13),HIST1H1A(+2.31),HIST1H1D(+2.54),Histone h3,HOXB3(-2.7),HOXB4(-3.35),Hsp70,HSPA2(+2.22),HSPB8(+2.08),IFN Beta,IgG2a,IL1,IL12 (complex),IL12 (family),Immunoglobulin,Interferon alpha,LRRC32(-2.34),NNAT(-6.05),PI3K (complex),Pka catalytic subunit,Pro-inflammatory Cytokine,SLIT3(-2.41),Tgf beta,Tlr,TRIL(-5.13),TXLNG…
6	Organismal Injury and Abnormalities, Reproductive System Disease, Respiratory Disease	26	17	9	8	BANP,C1orf61(-2.68),C2CD4C(+2.21),CCND1,CCNG2,Cdkn1c,CYP4V2(-4.21),DHCR7,FRMPD2(-3.98),HIST1H1C,HNRNPL,IGFBPL1(+2.31),LSS,NEMF,NFIC,NLGN3,NLGN4Y(-20.89),NQO2(+2.45),OGA,PCCA(+2.0),PCDH11Y(-8.83),PORCN(+2.61),PRIM2,SLC12A6,SLC22A3(+3.26),SP2,TMEM183B(+3.33),TSPAN4,TTTY14(-5.69),WNT7B,ZFP28(-12.41),ZNF248(+12.99),ZNF37A(+2.29),ZNF462,ZNF471(-5.66)
7	Cell-To-Cell Signaling and Interaction, Cellular Assembly and Organization, Tissue Development	24	16	8	8	Akt,chymotrypsin,COL28A1(+2.72),COL4A4(+4.7),COL5A2(-1.94),collagen,Collagen type I (complex),Collagen type IV,Collagen(s),CREB3L3(-3.02),Fibrin,FMOD(-5.79),GPIIB-IIIA,Integrin,Integrin alpha 3 beta 1,Integrin alpha 4 beta 1,Integrin alpha 5 beta 1,Integrinα,ITGA4(-2.76),ITGA6(+1.89),ITGA8(-2.76),Laminin (complex),LOC102724788/PRODH(+6.56),MADCAM1(+2.54),MAP2K1/2,NEU4(-2.74),PELI2(-2.75),Rab5,Raf…
8	Behavior, Cell Death and Survival, Nervous System Development and Function	24	16	10	6	ABL2,AGAP5 (includes others)(+8.2),AKAP2(+1.99),ANKRD33B(+2.42),COG8(-2.46),CREB1,GRSF1,HRAS,HS2ST1,HSPB1,L-glutamic acid,MAPK1,MUC2,NANOGP8(-4.09),NPTX2(+2.09),PCDH11X(+5.38),RBPMS,RFPL1/RFPL3(-2.72),RFPL2(-2.69),RGPD4 (includes others)(+21.61),SERINC5,SLC22A7(-3.21),SLC35B2,SLC52A3(+2.19),SPOCK3(+2.38),TAS1R1,TINAGL1(+4.06),TMED7-TICAM2(-3.09),TMEM214,TRAF3IP3,TRIM25,TRIM34(+2.17),TRIP13,UQCC2,…
9	Cancer, Cell Morphology, Organismal Injury and Abnormalities	24	16	11	5	ADAM23,ADAMTS18(-3.17),ALB,CACNA1I(+1.9),CHCHD2(+39.52),CLPX,COL4A2,COX6A1,ELAVL1,FAM71F1(+2.34),FEM1A,GRB2,HIST1H2BA(+2.1),Histone h4,HTT,ITLN2(+2.26),KMT2B,LGI2(+2.43),MAPK6,MATN3(-2.21),MLLT10,NF1,PCDH9(+2.69),PDZRN4(-3.63),RNASEH1,RNF212(+2.73),SELENOP,SLX1A/SLX1B(+3.16),SMARCA4,TCF4,TRNP1(+2.02),UBL3(-2.13),UQCC2,ZNF558(-4.07),ZNF600(+2.03)
10	Auditory Disease, Cancer, Organismal Injury and Abnormalities	22	15	10	5	Actin,Arp2/3,Cadherin,CDH5(-3.21),CLSTN2(-2.76),ERK,F Actin,Focal adhesion kinase,FOXD3(+3.51),GRHL2(+2.29),Hsp27,Ldh (complex),LDL,LRP,MAPK8IP2(+3.26),Mek,Mlc,MYH14(-4.79),Myosin,Notch,NRP2(-1.98),Pak,PDGF BB,PI3K (family),PLA2,S100A4(+2.38),SCIN(-2.82),Secretase gamma,SOX2-OCT4,STC1(+2.19),TAGLN(+3.59),TNFRSF11A(+2.43),UTF1(+2.64),WASHC1(+3.85),XIST(+46.18)
11	Free Radical Scavenging, Infectious Diseases, Inflammatory Disease	20	14	4	10	ABL2,ACE2(+5.95),AQP1(-2.8),CCDC3(+2.45),CD163(-5.67),CHRFAM7A(+2.65),D-glucose,DNAJB11,FEM1A,hemoglobin,HPRT1,IER2,IL1B,LAMB3,MUC2,MUC20(-2.67),NEAT1(-2.52),NUPR1,OIT3(-2.48),PALM2-AKAP2(-5.55),PMPCA,PRINS,PRTG(-3.38),RIPK4,SELENOP,SHBG,TFRC,TNF,TPTEP1(+3.39),TREM1,TRIM4(-8.93),TUNAR,uric acid,ZNF737(-3.15),ZNF788P(-2.76)
12	Cellular Assembly and Organization, Cellular Function and Maintenance, Cellular Movement	20	14	8	6	ABCC6,ABO(-4.31),ACSL4,APH-1,APP,AR,ATP5PF,ATPase,CLPX,CRB2(-3.35),DDAH1,DDX39A,DDX4,FAM174B(+1.92),FOXI2(+3.7),GYG2(+1.96),HIF1A,ICAM1,IDE,Myh9l1,NEDD9,NEFL,NMRK2(+2.24),NUSAP1,PCDH11X(+5.38),PEX6(+2.14),RMC1(+2.97),SHISA3(-2.64),SHOC1(-3.05),SLFN11,TMEM79,USP20,ZNF429(-15.3),ZNF667(-8.23),ZRSR2(+2.25)
13	Carbohydrate Metabolism, Cell Signaling, Small Molecule Biochemistry	18	13	6	7	ADAMTS18(-3.17),Adaptor protein 2,ADCY,APLNR(-2.38),Calmodulin,CG,chemokine,CNNM1(+3.01),Creb,FSH,G protein beta gamma,Gi-coupled receptor,Gpcr,GRM6(-3.42),Hdac,KCNJ6(+3.94),KCNQ4(-2.14),Lh,Metalloprotease,Mmp,NLGN4X(+3.03),NMDA Receptor,NMUR1(-2.74),NMUR2(+3.44),Nr1h,OPRK1(+2.76),p85 (pik3r),PAPPA(-4.05),Pkc(s),PLC,PRKX(+2.08),Rac,RAS,Ras homolog,TBX3(-2.3)
14	Cell Cycle, Cellular Development, Respiratory System Development and Function	18	13	8	5	alanine,CFD(+2.75),CITED1,DLGAP1(+1.97),EPB41L2,EPB41L3(-2.15),GLIS3(+2.33),HIF3A,HISTONE,IGDCC3(-2.36),Insulin,JADE1(+1.9),KCNA2,L-leucine,MIF4GD,mir-296,miR-296-5p (miRNAs w/seed GGGCCCC),mir-34,miR-34a-5p (and other miRNAs w/seed GGCAGUG),Mir200,MISP(+2.53),NSD1,NuRD,PCDH15(+6.92),PCSK2(-2.85),PRMT3,Proinsulin,RNA polymerase II,SMARCD3(-2.01),SOX2(+3.67),SOX5,SOX6,TM7SF3,USP9X(+1.98),ZNF736(-6…
15	Cancer, Organismal Injury and Abnormalities, Respiratory Disease	18	13	5	8	ABL2,ARSE(+2.59),BICC1(-3.04),CLK3,CLPX,DDX3Y(-59.34),EGFR,EIF1AY(-15.28),HACD1(+2.13),HEXIM1,HSP90AA1,IFNB1,IRF1,KISS1R,KLHL36,LBR,LMNA,NIPSNAP1,NUDCD2,NXF1,NXF2/NXF2B,POLDIP2,PSKH2(-3.09),PUDP(+2.2),SCRIB,SDK2(-2.21),TNK2,TREX1,TRIM61(-4.21),TRIML2(+3.81),TRMT10C,USP14,USP9Y(-90.99),ZNF560(-5.77),ZNF860(+2.73)
16	Cell Morphology, Cellular Function and Maintenance, DNA Replication, Recombination, and Repair	18	13	6	7	ABHD12B(+3.16),ABL2,ASH2L,BRCA1,CDCA2,CTNNB1,EIF5AL1(-3.44),EWSR1,FAM43A(+2.38),HDAC1,HIST3H2BB(+2.32),HPRT1,HSP90B1,ITIH5(-2.21),KDM6A,MLLT10,PCNA,POLDIP2,PRC2,PRDM14,PRDM6(-3.75),RAB15(+1.97),RBBP5,RIOX1(+10.61),RNF2,SEC13,SLC38A5(+2.81),SS18,SUZ12,TBL1Y(-12.49),TMSB4Y(-2.43),TRRAP,UTY(-36.57),WDR36,ZFY(-19.79)
17	Cellular Assembly and Organization, Cellular Function and Maintenance, Organismal Injury and Abnormalities	6	6	4	2	ACTR1B,BAG5,BRK1,CALR,CBX4,CD74,DOCK7,DPP10(+2.16),EPB41L2,EPB41L3(-2.15),HLA-DRA,HSPB6,ICAM5,KCNH2,LGMN,MTREX,MXRA5(+3.92),NHS(+2.03),NOS1AP,PCDHA6(-2.66),PDIA2,PDIA5,PHB,RPS7,RTCB,SLC6A4,SLITRK2(+22.85),SNCA,SSH1,USP43,VPS35,WDR62,YWHAH,ZCCHC8,Zn2

## Sheet: Pathway
Pathways	p	FDR	Ratio	State	Z	N	Pos	Neg	Molecules
Apelin Cardiac Fibroblast Signaling Pathway	0.021068	0.190139	0.174		0	4	2	2	ACE2(+5.95),ANGPT2(-2.44),APLNR(-2.38),CCN2(+2.91)
White Adipose Tissue Browning Pathway	0.0217096	0.190139	0.062		0	8	4	4	ANGPT2(-2.44),CACNA1I(+1.9),CREB3L3(-3.02),CREB5(+2.52),NPPB(+12.0),NPR1(-2.44),PPARGC1A(-2.55),VGF(+3.31)
Superpathway of Citrulline Metabolism	0.0415857	0.307279	0.2			3	2	1	LOC102724788/PRODH(+6.56),NOS1(-2.8),NOS2(+2.41)

## Sheet: Regulators
Type	Regulator	p	FC	State	Z	N	Pos	Neg	Molecules
enzyme	HRAS	4.28e-07			1.177	25	17	8	AKAP2(+1.99),ANKRD1(+7.87),CCN1(+3.5),CCN2(+2.91),COL5A2(-1.94),CTSV(+3.48),FN1(+2.75),GNA14(+4.05),HOXB4(-3.35),IFITM2(+4.82),IGF2(-9.86),ITGA4(-2.76),ITGA6(+1.89),LGALS7/LGALS7B(+3.01),NID2(-3.77),NNAT(-6.05),NOS2(+2.41),NPPB(+12.0),PLS3(+2.57),S100A4(+2.38),SLIT3(-2.41),TAGLN(+3.59),TBX3(-2.3),TINAGL1(+4.06),VCL(+2.4)
transporter	SFTPA1	4.71e-07			-1.129	9	8	1	ANPEP(-2.63),CCN1(+3.5),CCN2(+2.91),CXCL5(+2.51),HBA1/HBA2(+4.09),LGALS7/LGALS7B(+3.01),NOS2(+2.41),SFRP2(+2.19),SLC22A3(+3.26)
other	AMOT	1.74e-06				3	3	0	ANKRD1(+7.87),CCN1(+3.5),CCN2(+2.91)
other	AMOTL2	1.74e-06				3	3	0	ANKRD1(+7.87),CCN1(+3.5),CCN2(+2.91)
other	AMOTL1	1.74e-06				3	3	0	ANKRD1(+7.87),CCN1(+3.5),CCN2(+2.91)
chemical drug	lipopolysaccharide	2.04e-06			1.189	47	27	20	ACE2(+5.95),AKAP2(+1.99),ANGPT2(-2.44),APLNR(-2.38),APOBEC3A(+3.02),AQP1(-2.8),CCN1(+3.5),CCN2(+2.91),CD14(+4.49),CD163(-5.67),CDH5(-3.21),CFD(+2.75),CH25H(+2.53),CHI3L1(-2.88),CHRFAM7A(+2.65),CHST7(+2.49),COL5A2(-1.94),CREB3L3(-3.02),CSF3R(-2.85),CTSV(+3.48),CUBN(-3.38),CXCL5(+2.51),FBN1(-2.49),FN1(+2.75),HLA-DRB5(+2.3),IFITM2(+4.82),IL18R1(+2.07),ITGA4(-2.76),ITGA8(-2.76),MUC20(-2.67),MYH14(-4.…
chemical toxicant	forskolin	6.58e-06			1.064	24	19	5	AKR1B10(-3.26),ARHGEF5(+2.32),CACNA1I(+1.9),CCK(+3.84),CCN2(+2.91),CD14(+4.49),CD163(-5.67),CTSV(+3.48),CXCL5(+2.51),FN1(+2.75),GNA14(+4.05),IGF2(-9.86),IGFBP6(+2.42),NNAT(-6.05),NOS2(+2.41),NPPB(+12.0),NPTX2(+2.09),PCDH11X(+5.38),PMAIP1(+2.4),PPARGC1A(-2.55),PRKX(+2.08),STC1(+2.19),VCL(+2.4),VGF(+3.31)
growth factor	TGFB1	7.82e-06		Activated	2.039	44	26	18	ANKRD1(+7.87),ANPEP(-2.63),APLNR(-2.38),AQP1(-2.8),CCN1(+3.5),CCN2(+2.91),CD14(+4.49),CD163(-5.67),CDH5(-3.21),CFD(+2.75),CHI3L1(-2.88),FBN1(-2.49),FN1(+2.75),GNA14(+4.05),GRHL2(+2.29),HLA-DRB5(+2.3),IGF2(-9.86),IGFBP6(+2.42),ITGA4(-2.76),ITGA6(+1.89),ITIH5(-2.21),KCNG1(+2.36),LOC102724788/PRODH(+6.56),NCAM1(-2.31),NOS2(+2.41),NPPB(+12.0),NPR1(-2.44),PAPPA(-4.05),PLS3(+2.57),PORCN(+2.61),PPARGC1A…
transcription regulator	FOS	1.76e-05			1.32	20	17	3	CCN2(+2.91),CD14(+4.49),CFD(+2.75),CHI3L1(-2.88),CTSV(+3.48),FBN1(-2.49),FN1(+2.75),HBA1/HBA2(+4.09),HSPB8(+2.08),IGDCC3(-2.36),IGFBP6(+2.42),ITGA6(+1.89),NPPB(+12.0),NPTX2(+2.09),PCDH11X(+5.38),PCDH19(+2.87),SFRP2(+2.19),TNFRSF11A(+2.43),WEE1(+2.03),XDH(+2.34)
transcription regulator	YAP1	1.86e-05		Activated	2.019	10	8	2	ANKRD1(+7.87),CCN1(+3.5),CCN2(+2.91),FN1(+2.75),IGF2(-9.86),PMAIP1(+2.4),SOX2(+3.67),TAGLN(+3.59),UCA1(-3.98),VCL(+2.4)
enzyme	TAZ	2.91e-05			1.551	8	7	1	ANKRD1(+7.87),CCN1(+3.5),CCN2(+2.91),COL5A2(-1.94),FN1(+2.75),NOS2(+2.41),PMAIP1(+2.4),TAGLN(+3.59)
enzyme	YOD1	3.39e-05				3	3	0	ANKRD1(+7.87),CCN1(+3.5),CCN2(+2.91)
transcription regulator	HOXB1	3.39e-05				3	0	3	COL5A2(-1.94),HOXB3(-2.7),HOXB4(-3.35)
peptidase	ADAM12	3.42e-05			-0.57	7	4	3	CCN2(+2.91),CFD(+2.75),COL5A2(-1.94),FBN1(-2.49),IGFBP6(+2.42),NID2(-3.77),SFRP2(+2.19)
chemical drug	propylthiouracil	5.07e-05				8	4	4	DIO1(-2.9),ENPEP(+3.74),IGF2(-9.86),ITGA6(+1.89),LOC102724788/PRODH(+6.56),PCSK2(-2.85),SFRP2(+2.19),SLC22A7(-3.21)
transcription regulator	FOXO3	5.14e-05			0.316	14	9	5	ANGPT2(-2.44),CCN1(+3.5),CCN2(+2.91),CDH5(-3.21),CH25H(+2.53),CTSV(+3.48),ENPEP(+3.74),FMOD(-5.79),FN1(+2.75),NOS2(+2.41),NRP2(-1.98),PMAIP1(+2.4),PPARGC1A(-2.55),TXNRD2(+2.39)
chemical - endogenous mammalian	sodium chloride	5.2e-05			-1.127	7	3	4	APLNR(-2.38),AQP1(-2.8),CCN2(+2.91),CLTRN(+4.44),NOS1(-2.8),NOS2(+2.41),NPR1(-2.44)
chemical drug	telmisartan	5.75e-05			-1.746	6	4	2	ACE2(+5.95),APLNR(-2.38),CCN1(+3.5),CCN2(+2.91),CD163(-5.67),NOS2(+2.41)
complex	SOX2-OCT4	5.89e-05				3	3	0	FOXD3(+3.51),SOX2(+3.67),UTF1(+2.64)
chemical - endogenous non-mammalian	jasplakinolide	5.89e-05				3	3	0	CCN1(+3.5),CCN2(+2.91),TAGLN(+3.59)
cytokine	TNF	5.99e-05			0.964	42	25	17	AKR1B10(-3.26),ANGPT2(-2.44),ANPEP(-2.63),AQP1(-2.8),CCK(+3.84),CCN1(+3.5),CCN2(+2.91),CD14(+4.49),CD163(-5.67),CDH5(-3.21),CFD(+2.75),CH25H(+2.53),CHI3L1(-2.88),CHST7(+2.49),CREB3L3(-3.02),CXCL5(+2.51),DIO1(-2.9),FN1(+2.75),IGF2(-9.86),IGFBP6(+2.42),IL18R1(+2.07),ITGA4(-2.76),ITGA6(+1.89),MADCAM1(+2.54),MUC20(-2.67),NCAM1(-2.31),NEAT1(-2.52),NOS1(-2.8),NOS2(+2.41),NPPB(+12.0),PAPPA(-4.05),PMAIP1…
transcription regulator	TP63	9.05e-05			0.785	16	13	3	ADA2(+2.76),ANOS1(+3.35),CCN1(+3.5),FBN1(-2.49),FN1(+2.75),GRHL2(+2.29),IGFBP6(+2.42),ITGA4(-2.76),KCNG1(+2.36),PMAIP1(+2.4),S100A4(+2.38),SPRR3(+3.5),TAGLN(+3.59),TINAGL1(+4.06),WEE1(+2.03),ZNF560(-5.77)
chemical drug	pimagedine	0.000115			-0.588	5	4	1	CCN2(+2.91),NOS1(-2.8),NOS2(+2.41),SLC22A3(+3.26),TAGLN(+3.59)
chemical reagent	GW9662	0.000127			1.192	7	6	1	CCN2(+2.91),CD14(+4.49),FN1(+2.75),LOC102724788/PRODH(+6.56),NOS2(+2.41),NPPB(+12.0),PPARGC1A(-2.55)
chemical drug	dasatinib	0.000128			-1.963	4	4	0	ANKRD1(+7.87),CCN1(+3.5),CCN2(+2.91),FN1(+2.75)
group	TEAD	0.000139				3	3	0	CCN1(+3.5),CCN2(+2.91),FN1(+2.75)
chemical drug	sitagliptin	0.000139				3	3	0	CCN2(+2.91),FN1(+2.75),NOS2(+2.41)
chemical toxicant	acrylamide	0.000139				3	2	1	NCAM1(-2.31),NOS2(+2.41),OPRK1(+2.76)
chemical drug	bleomycin	0.000143		Activated	2.939	10	8	2	ANGPT2(-2.44),CCN2(+2.91),FN1(+2.75),NOS2(+2.41),NPPB(+12.0),PPARGC1A(-2.55),RGCC(+2.79),S100A4(+2.38),SFRP2(+2.19),TINAGL1(+4.06)
chemical drug	lysine clonixinate	0.000145				2	1	1	NOS1(-2.8),NOS2(+2.41)
chemical - endogenous mammalian	N(6)-carboxymethyl-L-lysine	0.000145				2	2	0	CCN2(+2.91),FN1(+2.75)
transcription regulator	CTNNB1	0.000153			0.807	23	17	6	ABHD12B(+3.16),CCN1(+3.5),CCN2(+2.91),CFD(+2.75),DIO1(-2.9),FN1(+2.75),GRHL2(+2.29),HOXB4(-3.35),IGF2(-9.86),ITGA4(-2.76),ITGA6(+1.89),NCAM1(-2.31),NOS2(+2.41),NRP2(-1.98),PCCA(+2.0),PCDH15(+6.92),PCDH9(+2.69),PLS3(+2.57),S100A4(+2.38),SLC38A5(+2.81),SLC39A14(+2.02),SOX2(+3.67),UBA1(+2.02)
growth factor	FGF2	0.000186			0.641	15	8	7	AKR1B10(-3.26),ANGPT2(-2.44),ANPEP(-2.63),CCK(+3.84),CCN1(+3.5),FBN1(-2.49),FN1(+2.75),IGF2(-9.86),ITGA4(-2.76),NOS2(+2.41),PCSK2(-2.85),S100A4(+2.38),TAGLN(+3.59),TWIST2(+3.02),VGF(+3.31)
enzyme	KRAS	0.000188			0.508	19	11	8	AKR1B10(-3.26),ANPEP(-2.63),CCN2(+2.91),CHI3L1(-2.88),CSF3R(-2.85),FBN1(-2.49),FN1(+2.75),GSTM1(+7.03),IFITM2(+4.82),IGF2(-9.86),MUC20(-2.67),NCAM1(-2.31),NOS2(+2.41),PMAIP1(+2.4),PRDX4(+1.97),S100A4(+2.38),TINAGL1(+4.06),UBA1(+2.02),WEE1(+2.03)
other	LGALS3	0.000188			0	7	5	2	COL5A2(-1.94),CTSV(+3.48),FN1(+2.75),ITGA6(+1.89),LGALS7/LGALS7B(+3.01),NOS2(+2.41),PPARGC1A(-2.55)
transcription regulator	GATA4	0.00019			0.985	10	9	1	ACE2(+5.95),ANKRD1(+7.87),CCK(+3.84),CCN2(+2.91),CLSTN2(-2.76),NPPB(+12.0),RYR2(+2.06),S100A4(+2.38),SPRR3(+3.5),TAGLN(+3.59)
transcription regulator	MYB	0.000195			0.522	9	7	2	ANPEP(-2.63),CD14(+4.49),FN1(+2.75),GSTM1(+7.03),HERC3(+2.13),IGF2(-9.86),IL18R1(+2.07),RGCC(+2.79),SOX2(+3.67)
other	PCBP2	0.000196				3	2	1	CCN1(+3.5),CCN2(+2.91),CSF3R(-2.85)
chemical toxicant	SB 216763	0.000227			1.067	5	5	0	CCN1(+3.5),CCN2(+2.91),NOS2(+2.41),SOX2(+3.67),TAGLN(+3.59)
chemical drug	triamcinolone acetonide	0.000249			0	10	8	2	ANOS1(+3.35),AQP1(-2.8),DGCR6(+3.21),MXRA5(+3.92),NOS1(-2.8),NOS2(+2.41),PCDH19(+2.87),PEX6(+2.14),RGCC(+2.79),SFRP2(+2.19)
G-protein coupled receptor	F2R	0.000256			1.992	7	6	1	ANGPT2(-2.44),CCN1(+3.5),CCN2(+2.91),FN1(+2.75),ITGA6(+1.89),S100A4(+2.38),TAGLN(+3.59)
chemical - endogenous mammalian	tretinoin	0.000262		Inhibited	-2.095	36	20	16	ANPEP(-2.63),APLNR(-2.38),AQP1(-2.8),CCK(+3.84),CCN1(+3.5),CCN2(+2.91),CD14(+4.49),CDH5(-3.21),CSF3R(-2.85),CUBN(-3.38),CXCL5(+2.51),FN1(+2.75),FOXD3(+3.51),HOXB3(-2.7),HOXB4(-3.35),HSPA2(+2.22),IGF2(-9.86),IGFBP6(+2.42),ITGA4(-2.76),ITGA6(+1.89),LRRC32(-2.34),MUC20(-2.67),NCAM1(-2.31),NEU4(-2.74),NID2(-3.77),NOS2(+2.41),OPRK1(+2.76),PLS3(+2.57),PMAIP1(+2.4),PPARGC1A(-2.55),RNASE1(+2.8),SOX2(+3.6…
chemical drug	fluocinolone acetonide	0.000337			-0.447	5	4	1	ANOS1(+3.35),AQP1(-2.8),MXRA5(+3.92),PCDH19(+2.87),RGCC(+2.79)
growth factor	VEGFA	0.000339			0.324	12	7	5	ANGPT2(-2.44),ANPEP(-2.63),CCN1(+3.5),CCN2(+2.91),CDH5(-3.21),CST2(+4.92),CTSV(+3.48),FN1(+2.75),ITGA4(-2.76),NOS2(+2.41),PPARGC1A(-2.55),STC1(+2.19)
other	ITGA3	0.000354				3	3	0	CTSV(+3.48),FN1(+2.75),VCL(+2.4)
transcription regulator	EOMES	0.000362			0.378	7	5	2	APLNR(-2.38),CCK(+3.84),CST1(+5.8),MXRA5(+3.92),NRP2(-1.98),PCDH19(+2.87),SOX2(+3.67)
cytokine	WNT3A	0.000377			0.328	11	7	4	CCN1(+3.5),CCN2(+2.91),CFD(+2.75),FMOD(-5.79),FN1(+2.75),LRRC32(-2.34),NCAM1(-2.31),NOS2(+2.41),PORCN(+2.61),SFRP2(+2.19),TBX3(-2.3)
other	DYSF	0.00039				6	6	0	ANKRD1(+7.87),CFD(+2.75),CTSV(+3.48),FN1(+2.75),HLA-DRB5(+2.3),S100A4(+2.38)
complex	Ggtase I	0.000433				2	2	0	CCN1(+3.5),CCN2(+2.91)
complex	G protein beta gamma	0.000433				2	2	0	CCN1(+3.5),CCN2(+2.91)
group	Fascin	0.000433				2	2	0	CCN1(+3.5),CCN2(+2.91)
enzyme	CNP	0.000433				2	2	0	NOS2(+2.41),NPPB(+12.0)
transporter	SLC3A2	0.000433				2	2	0	ANKRD1(+7.87),CCN2(+2.91)
chemical toxicant	endosulfan	0.000433				2	1	1	NOS1(-2.8),NOS2(+2.41)
chemical drug	ramipril	0.000445			-1	4	4	0	ACE2(+5.95),CCN2(+2.91),FN1(+2.75),NOS2(+2.41)
enzyme	SNCA	0.000467			1.236	12	9	3	CCK(+3.84),DPP10(+2.16),HLA-DRB5(+2.3),KCNG1(+2.36),NEU4(-2.74),NOS2(+2.41),NPTX2(+2.09),NRP2(-1.98),OPRK1(+2.76),PCDH15(+6.92),PCDHA6(-2.66),SLITRK2(+22.85)
transcription regulator	TBX5	0.000477			0.647	6	5	1	ACE2(+5.95),ANKRD1(+7.87),CLSTN2(-2.76),NPPB(+12.0),RYR2(+2.06),S100A4(+2.38)
cytokine	Ccl2	0.000526			0.555	5	4	1	CD14(+4.49),CFD(+2.75),CTSV(+3.48),SOX2(+3.67),TBX3(-2.3)
other	BIRC5	0.000572				5	2	3	CCN2(+2.91),COL5A2(-1.94),FBN1(-2.49),FMOD(-5.79),FN1(+2.75)
kinase	PRKG1	0.000574			0.152	4	4	0	CCN2(+2.91),FN1(+2.75),NOS2(+2.41),TAGLN(+3.59)
other	COL9A1	0.000575				3	1	2	FMOD(-5.79),FN1(+2.75),MATN3(-2.21)
peptidase	ACE2	0.000575	5.946			3	2	1	CCN2(+2.91),FN1(+2.75),NOS1(-2.8)
chemical drug	bexarotene	0.000588			0.418	9	7	2	CCK(+3.84),CCN1(+3.5),CFD(+2.75),CHCHD2(+39.52),IGFBP6(+2.42),NOS1(-2.8),NOS2(+2.41),NRP2(-1.98),PCDH15(+6.92)
transcription regulator	MAFB	0.000616			-0.391	6	2	4	AKR1B10(-3.26),CD163(-5.67),HOXB3(-2.7),PCSK2(-2.85),RNASE1(+2.8),TAGLN(+3.59)
other	HSP90B1	0.000728			1	5	3	2	CXCL5(+2.51),EIF5AL1(-3.44),ITGA4(-2.76),NOS2(+2.41),RAB15(+1.97)
transcription regulator	MYOCD	0.000783			0.294	6	5	1	ACE2(+5.95),CLSTN2(-2.76),FN1(+2.75),NPPB(+12.0),S100A4(+2.38),TAGLN(+3.59)
group	Akt	0.000802			0.95	11	7	4	ANKRD1(+7.87),CCN2(+2.91),FN1(+2.75),IGF2(-9.86),NOS1(-2.8),NOS2(+2.41),NRP2(-1.98),PMAIP1(+2.4),PPARGC1A(-2.55),SOX2(+3.67),TNFRSF11A(+2.43)
chemical drug	sunitinib	0.000849			-0.351	5	3	2	CCN2(+2.91),FN1(+2.75),ITGA4(-2.76),ITGA6(+1.89),ITGA8(-2.76)
other	TSPAN33	0.000858				2	0	2	CDH5(-3.21),NOS1(-2.8)
ion channel	ABCC9	0.000858				2	1	1	PPARGC1A(-2.55),XDH(+2.34)
chemical - endogenous mammalian	5,6,7,8-tetrahydrobiopterin	0.000858				2	1	1	NOS1(-2.8),NOS2(+2.41)
chemical reagent	PTIO	0.000858				2	1	1	NCAM1(-2.31),OPRK1(+2.76)
chemical drug	trimetazidine	0.000858				2	1	1	CCN2(+2.91),PPARGC1A(-2.55)
other	BAHD1	0.000869				3	0	3	IGF2(-9.86),TBX3(-2.3),ZNF560(-5.77)
transcription regulator	SNAI2	0.000914		Activated	2.213	5	5	0	ANKRD1(+7.87),CCN1(+3.5),CCN2(+2.91),FN1(+2.75),TWIST2(+3.02)
transcription regulator	TWIST1	0.000916			0.867	8	4	4	CCDC3(+2.45),CCK(+3.84),CHI3L1(-2.88),FMOD(-5.79),FN1(+2.75),ITGA8(-2.76),NCAM1(-2.31),S100A4(+2.38)
cytokine	IFNG	0.000918			1.679	31	18	13	ADA2(+2.76),AQP1(-2.8),CCN2(+2.91),CD14(+4.49),CD163(-5.67),CDH5(-3.21),CH25H(+2.53),CHST7(+2.49),COL5A2(-1.94),CTSV(+3.48),CXCL5(+2.51),DIO1(-2.9),FN1(+2.75),GNA14(+4.05),HLA-DRB5(+2.3),IFITM2(+4.82),IL18R1(+2.07),ITGA4(-2.76),ITGA6(+1.89),NCAM1(-2.31),NEAT1(-2.52),NOS1(-2.8),NOS2(+2.41),PAPPA(-4.05),PCSK2(-2.85),PMAIP1(+2.4),PPARGC1A(-2.55),RGCC(+2.79),TNFRSF11A(+2.43),TRIL(-5.13),XIST(+46.18)
other	PRKAG3	0.000953				8	3	5	ANKRD1(+7.87),AQP1(-2.8),CDH5(-3.21),ITGA6(+1.89),ITIH5(-2.21),NOS1(-2.8),PPARGC1A(-2.55),RGCC(+2.79)
transcription regulator	FOXO4	0.000984			0.186	6	3	3	CCN2(+2.91),CDH5(-3.21),CH25H(+2.53),ENPEP(+3.74),FMOD(-5.79),NRP2(-1.98)
other	NORAD	0.001			1	4	3	1	CCN1(+3.5),CCN2(+2.91),SLIT3(-2.41),TAGLN(+3.59)
chemical reagent	7-nitroindazole	0.00105				3	1	2	NCAM1(-2.31),NOS1(-2.8),NOS2(+2.41)
chemical drug	iloprost	0.00105				3	2	1	ANGPT2(-2.44),CCN2(+2.91),NOS2(+2.41)
chemical drug	napabucasin	0.00106			-1.342	5	4	1	ITGA4(-2.76),ITGA6(+1.89),SOX2(+3.67),TWIST2(+3.02),WEE1(+2.03)
enzyme	DICER1	0.00106			-0.239	11	5	6	ANGPT2(-2.44),ANPEP(-2.63),CCN1(+3.5),IGDCC3(-2.36),IGF2(-9.86),IL18R1(+2.07),ITGA4(-2.76),ITGA6(+1.89),PELI2(-2.75),RGCC(+2.79),SOX2(+3.67)
enzyme	FN1	0.00107	2.750		1.399	9	8	1	CCN1(+3.5),CCN2(+2.91),CXCL5(+2.51),FN1(+2.75),ITGA4(-2.76),NOS2(+2.41),NPPB(+12.0),SOX2(+3.67),TAGLN(+3.59)
transcription regulator	MEF2C	0.00113			-0.266	7	5	2	ACE2(+5.95),CLSTN2(-2.76),NPPB(+12.0),PPARGC1A(-2.55),RYR2(+2.06),S100A4(+2.38),SFRP2(+2.19)
chemical drug	pioglitazone	0.00115			-1.342	8	6	2	ACE2(+5.95),AQP1(-2.8),CCN2(+2.91),CFD(+2.75),FN1(+2.75),NOS2(+2.41),PPARGC1A(-2.55),TNFRSF11A(+2.43)
mature microRNA	miR-182-5p (and other miRNAs w/seed UUGGCAA)	0.00123			0	4	2	2	COL4A4(+4.7),FN1(+2.75),ITGA4(-2.76),NCAM1(-2.31)
complex	NMDA Receptor	0.00124				3	1	2	NCAM1(-2.31),NOS1(-2.8),NOS2(+2.41)
kinase	AURKA	0.00124				3	3	0	PMAIP1(+2.4),SOX2(+3.67),XIST(+46.18)
transcription regulator	CEBPA	0.00125			-0.174	14	7	7	AKR1B10(-3.26),ANPEP(-2.63),APLNR(-2.38),ARHGEF5(+2.32),CD14(+4.49),CFD(+2.75),CHI3L1(-2.88),CSF3R(-2.85),PPARGC1A(-2.55),SPRR3(+3.5),SULT1A3/SULT1A4(+4.12),TNFRSF11A(+2.43),UCA1(-3.98),VCL(+2.4)
chemical - other	lysophosphatidic acid	0.00129		Activated	2.387	6	6	0	ANKRD1(+7.87),CCN1(+3.5),CCN2(+2.91),CD14(+4.49),NPPB(+12.0),TAGLN(+3.59)
transmembrane receptor	ENG	0.00135				4	3	1	CCN2(+2.91),CDH5(-3.21),FN1(+2.75),ITGA6(+1.89)
group	Vegf	0.00136			0.608	15	9	6	ANGPT2(-2.44),ANPEP(-2.63),APLNR(-2.38),CCN1(+3.5),CDH5(-3.21),CHI3L1(-2.88),CHST7(+2.49),FN1(+2.75),ITGA6(+1.89),NID2(-3.77),PMAIP1(+2.4),RGCC(+2.79),STC1(+2.19),TNFRSF11A(+2.43),XDH(+2.34)
chemical - endogenous mammalian	chondroitin sulfate	0.00142				2	2	0	FN1(+2.75),NOS2(+2.41)
transcription regulator	MTF2	0.00142				2	1	1	FOXD3(+3.51),TBX3(-2.3)
microRNA	MIR4269	0.00142				2	2	0	CCN1(+3.5),CCN2(+2.91)
enzyme	PTGIS	0.00142				2	1	1	NOS1(-2.8),NOS2(+2.41)
chemical drug	gabapentin	0.00142				2	0	2	NCAM1(-2.31),NOS1(-2.8)
group	Pkc(s)	0.00143			1.754	9	7	2	CCN1(+3.5),CCN2(+2.91),FN1(+2.75),IGF2(-9.86),NOS1(-2.8),NOS2(+2.41),STC1(+2.19),TAGLN(+3.59),TNFRSF11A(+2.43)
transcription regulator	ETS1	0.00143			-0.821	9	6	3	ANPEP(-2.63),CCN2(+2.91),CD14(+4.49),CDH5(-3.21),CST1(+5.8),CST2(+4.92),FN1(+2.75),HSPB8(+2.08),NPR1(-2.44)
group	Pde4	0.00146				3	2	1	CD14(+4.49),CD163(-5.67),CXCL5(+2.51)
chemical drug	isoprenaline	0.00146				3	3	0	CCK(+3.84),CCN2(+2.91),NPPB(+12.0)
chemical - kinase inhibitor	PD98059	0.00147			-1.254	16	11	5	ANGPT2(-2.44),ANKRD1(+7.87),ANPEP(-2.63),CCK(+3.84),CCN2(+2.91),CD14(+4.49),CXCL5(+2.51),FN1(+2.75),IGF2(-9.86),ITGA4(-2.76),NOS1(-2.8),NOS2(+2.41),S100A4(+2.38),STC1(+2.19),TAGLN(+3.59),TNFRSF11A(+2.43)
chemical - kinase inhibitor	6-bromoindirubin-3' oxime	0.00148			-1	4	2	2	GRHL2(+2.29),HOXB4(-3.35),IGF2(-9.86),SOX2(+3.67)
transmembrane receptor	ITGB1	0.00153			1.471	7	4	3	COL4A4(+4.7),COL5A2(-1.94),FN1(+2.75),IGF2(-9.86),NOS2(+2.41),NPPB(+12.0),PAPPA(-4.05)
chemical - endogenous mammalian	Ca2+	0.00159			1.234	10	8	2	CCK(+3.84),CCN1(+3.5),FN1(+2.75),ITGA6(+1.89),KCNG1(+2.36),NOS1(-2.8),PLS3(+2.57),PPARGC1A(-2.55),STC1(+2.19),TAGLN(+3.59)
chemical drug	fasudil	0.00162			-1	4	4	0	CCN2(+2.91),CD14(+4.49),NOS2(+2.41),TAGLN(+3.59)
transcription regulator	HOXA10	0.00166			0.707	8	4	4	AQP1(-2.8),CFD(+2.75),CSF3R(-2.85),CTSV(+3.48),FN1(+2.75),HOXB3(-2.7),NCAM1(-2.31),XDH(+2.34)
growth factor	AGT	0.00166			0.973	14	9	5	ACE2(+5.95),ANGPT2(-2.44),CCN2(+2.91),CDH5(-3.21),CREB5(+2.52),FN1(+2.75),IL18R1(+2.07),NOS1(-2.8),NOS2(+2.41),NPPB(+12.0),NPR1(-2.44),PPARGC1A(-2.55),STC1(+2.19),USP9X(+1.98)
transcription regulator	ID1	0.00168			0.492	5	3	2	CCN2(+2.91),FN1(+2.75),IGF2(-9.86),PPARGC1A(-2.55),SOX2(+3.67)
transcription regulator	SP100	0.00171				3	3	0	CCN2(+2.91),CD14(+4.49),HSPB8(+2.08)
other	FBN1	0.00197	-2.490			3	2	1	CCN1(+3.5),CCN2(+2.91),FBN1(-2.49)
transmembrane receptor	TNFRSF11A	0.00197	2.426			3	3	0	FN1(+2.75),SOX2(+3.67),TNFRSF11A(+2.43)
enzyme	PTGS2	0.0021			0.747	8	5	3	ANGPT2(-2.44),AQP1(-2.8),CD163(-5.67),CXCL5(+2.51),FN1(+2.75),ITGA6(+1.89),NOS2(+2.41),STC1(+2.19)
enzyme	NOS3	0.0021			0.943	4	3	1	ACE2(+5.95),CCN2(+2.91),NOS2(+2.41),NPR1(-2.44)
chemical drug	acetovanillone	0.0021		Inhibited	-2	4	4	0	NOS2(+2.41),NPPB(+12.0),RYR2(+2.06),TAGLN(+3.59)
growth factor	TGFB2	0.00211			0.395	6	4	2	CCN2(+2.91),CDH5(-3.21),FMOD(-5.79),FN1(+2.75),NOS2(+2.41),TAGLN(+3.59)
complex	F Actin	0.00211				2	2	0	CCN2(+2.91),CTSV(+3.48)
chemical drug	5R-hydroxytriptolide	0.00211				2	2	0	CD14(+4.49),NOS2(+2.41)
kinase	FES	0.00211				2	0	2	CSF3R(-2.85),ITGA4(-2.76)
mature microRNA	miR-320b (and other miRNAs w/seed AAAGCUG)	0.00211				2	1	1	AQP1(-2.8),TAGLN(+3.59)
chemical drug	quinapril	0.00211				2	2	0	CCN2(+2.91),NOS2(+2.41)
other	Bvht	0.00215			-1.109	5	1	4	HBA1/HBA2(+4.09),IGF2(-9.86),ITGA4(-2.76),PRDM6(-3.75),SMARCD3(-2.01)
translation regulator	EIF4G2	0.00226				3	1	2	IGF2(-9.86),SOX2(+3.67),TBX3(-2.3)
other	TERF2IP	0.00226				3	1	2	CCN2(+2.91),IGF2(-9.86),SLIT3(-2.41)
transmembrane receptor	IL6R	0.00228			0.651	5	4	1	CCK(+3.84),CXCL5(+2.51),FN1(+2.75),IGF2(-9.86),TNFRSF11A(+2.43)
peptidase	PROC	0.00228			0.317	4	3	1	ACE2(+5.95),ANGPT2(-2.44),CXCL5(+2.51),NOS2(+2.41)
chemical drug	losartan potassium	0.00242			-1.45	6	3	3	AQP1(-2.8),CCN2(+2.91),FN1(+2.75),NOS1(-2.8),NOS2(+2.41),NPR1(-2.44)
chemical - other	cardiotoxin	0.00245			0	7	4	3	CSF3R(-2.85),CTSV(+3.48),IGF2(-9.86),ITGA4(-2.76),ITGA6(+1.89),NOS2(+2.41),SFRP2(+2.19)
transcription regulator	SMAD7	0.00245			-0.891	7	6	1	CCN2(+2.91),FN1(+2.75),ITGA6(+1.89),NID2(-3.77),NOS2(+2.41),SOX2(+3.67),TAGLN(+3.59)
transcription regulator	HNRNPK	0.00247				4	4	0	CCK(+3.84),CCN2(+2.91),ITGA6(+1.89),SOX2(+3.67)
transcription regulator	MYCN	0.00249			-0.2	10	5	5	CCN2(+2.91),CDH5(-3.21),COL5A2(-1.94),FBN1(-2.49),FN1(+2.75),NCAM1(-2.31),PMAIP1(+2.4),RPS28(+2.2),SLIT3(-2.41),TAGLN(+3.59)
kinase	RET	0.00253				6	5	1	CTSV(+3.48),ITGA6(+1.89),NOS1(-2.8),PMAIP1(+2.4),STC1(+2.19),VGF(+3.31)
complex	Fibrin	0.00258				3	2	1	CDH5(-3.21),FN1(+2.75),TAGLN(+3.59)
transcription regulator	FOXO1	0.00262			1.062	13	8	5	ANGPT2(-2.44),CCN2(+2.91),CDH5(-3.21),CH25H(+2.53),CTSV(+3.48),ENPEP(+3.74),FMOD(-5.79),FN1(+2.75),NRP2(-1.98),PMAIP1(+2.4),PPARGC1A(-2.55),SOX2(+3.67),TNFRSF11A(+2.43)
kinase	ERBB3	0.00264			-0.186	6	4	2	CCN1(+3.5),CCN2(+2.91),FBN1(-2.49),FN1(+2.75),HBA1/HBA2(+4.09),IGF2(-9.86)
transcription regulator	WWTR1	0.00267				4	3	1	CCN1(+3.5),CCN2(+2.91),FN1(+2.75),UCA1(-3.98)
microRNA	mir-182	0.00267			1.067	4	2	2	COL4A4(+4.7),FN1(+2.75),ITGA4(-2.76),NCAM1(-2.31)
chemical drug	valsartan	0.00267			0	4	2	2	ANGPT2(-2.44),AQP1(-2.8),FN1(+2.75),NOS2(+2.41)
transcription regulator	TEAD4	0.0027			0.447	5	4	1	CCN1(+3.5),CCN2(+2.91),COL5A2(-1.94),TAGLN(+3.59),TRNP1(+2.02)
transcription regulator	EP300	0.00273			0.405	13	8	5	DDX3Y(-59.34),DIO1(-2.9),EPSTI1(+2.43),FN1(+2.75),IGFBP6(+2.42),IL18R1(+2.07),ITGA6(+1.89),NOS2(+2.41),NPR1(-2.44),PPARGC1A(-2.55),SLC6A19(-2.47),SOX2(+3.67),XIST(+46.18)
group	Tgf beta	0.0029			1.918	10	8	2	CCN1(+3.5),CCN2(+2.91),FN1(+2.75),ITGA6(+1.89),NOS2(+2.41),PPARGC1A(-2.55),RYR2(+2.06),SLIT3(-2.41),TAGLN(+3.59),TNFRSF11A(+2.43)
other	COL4A3	0.00292				3	3	0	CCN2(+2.91),COL4A4(+4.7),FN1(+2.75)
transcription regulator	SIX5	0.00292				3	2	1	IGF2(-9.86),SFRP2(+2.19),TWIST2(+3.02)
group	cAMP-Gef	0.00293				2	2	0	CXCL5(+2.51),NOS2(+2.41)
enzyme	HMGCR	0.00293				2	2	0	CCN1(+3.5),CCN2(+2.91)
enzyme	ERCC4	0.00293				2	1	1	DIO1(-2.9),FN1(+2.75)
other	SF3B2	0.00293				2	0	2	HOXB3(-2.7),HOXB4(-3.35)
transcription regulator	HIVEP3	0.00293				2	1	1	S100A4(+2.38),SLIT3(-2.41)
other	PHC2	0.00293				2	0	2	HOXB3(-2.7),HOXB4(-3.35)
chemical - endogenous mammalian	phosphatidic acid	0.00293				2	1	1	IGF2(-9.86),NOS2(+2.41)
kinase	TGFBR2	0.00298			-0.128	8	6	2	CCN2(+2.91),CD14(+4.49),FMOD(-5.79),FN1(+2.75),NOS2(+2.41),PTPN20(-2.21),TAGLN(+3.59),VCL(+2.4)
chemical - endogenous mammalian	L-triiodothyronine	0.003			0.05	12	9	3	CCN2(+2.91),DIO1(-2.9),HBA1/HBA2(+4.09),IGFBP6(+2.42),NOS2(+2.41),NPPB(+12.0),PCSK2(-2.85),PPARGC1A(-2.55),RYR2(+2.06),SFRP2(+2.19),UBA1(+2.02),VGF(+3.31)
cytokine	IFNB1	0.00312				10	7	3	CD14(+4.49),CH25H(+2.53),DDX3Y(-59.34),FBN1(-2.49),NID2(-3.77),NOS2(+2.41),PMAIP1(+2.4),SLC39A14(+2.02),VCL(+2.4),XIST(+46.18)
chemical - endogenous non-mammalian	piceatannol	0.00329				3	3	0	CXCL5(+2.51),NOS2(+2.41),PMAIP1(+2.4)
chemical - endogenous mammalian	heme	0.00329				3	2	1	CD14(+4.49),CD163(-5.67),NOS2(+2.41)
chemical - endogenous mammalian	nitric oxide	0.00338			-0.44	7	5	2	CCN2(+2.91),GSTM1(+7.03),NCAM1(-2.31),NOS2(+2.41),PMAIP1(+2.4),PPARGC1A(-2.55),VCL(+2.4)
transcription regulator	PPARGC1A	0.00355	-2.548		-1.31	11	8	3	CCN2(+2.91),DIO1(-2.9),FAM20A(+2.19),IGFBP6(+2.42),PMAIP1(+2.4),PPARGC1A(-2.55),SLC39A14(+2.02),SLIT3(-2.41),STC1(+2.19),TXNRD2(+2.39),XDH(+2.34)
chemical toxicant	2,3,4,7,8-pentachlorodibenzofuran	0.00358			-0.152	4	3	1	CCK(+3.84),EPB41L3(-2.15),HSPA2(+2.22),NOS2(+2.41)
transcription regulator	TAF4B	0.00369				3	3	0	CCN2(+2.91),FN1(+2.75),ITGA6(+1.89)
chemical drug	mycophenolic acid	0.0037			1.342	5	4	1	ANPEP(-2.63),CCN1(+3.5),CCN2(+2.91),CXCL5(+2.51),FN1(+2.75)
growth factor	MSTN	0.00383			1.951	4	2	2	CTSV(+3.48),FN1(+2.75),IGF2(-9.86),PPARGC1A(-2.55)
chemical drug	nitroprusside	0.00383			-0.786	4	2	2	MYH14(-4.79),NOS2(+2.41),OPRK1(+2.76),PPARGC1A(-2.55)
chemical - endogenous non-mammalian	12(S)-hydroxyeicosatetraenoic acid	0.00388				2	2	0	FN1(+2.75),NOS2(+2.41)
kinase	STC1	0.00388	2.185			2	2	0	STC1(+2.19),XIST(+46.18)
transporter	LASP1	0.00388				2	1	1	ITGA4(-2.76),S100A4(+2.38)
other	CD44	0.0039			0.388	8	5	3	CDH5(-3.21),COL5A2(-1.94),FN1(+2.75),IFITM2(+4.82),ITGA4(-2.76),SFRP2(+2.19),SOX2(+3.67),TNFRSF11A(+2.43)
growth factor	BMP4	0.0039			-0.272	8	4	4	CCN1(+3.5),CDH5(-3.21),ITGA4(-2.76),NCAM1(-2.31),NOS2(+2.41),SOX2(+3.67),TAGLN(+3.59),TBX3(-2.3)
chemical toxicant	bucladesine	0.00403			1.667	11	7	4	AKR1B10(-3.26),CD14(+4.49),DIO1(-2.9),IGF2(-9.86),IGFBP6(+2.42),NCAM1(-2.31),NOS2(+2.41),NPPB(+12.0),STC1(+2.19),TINAGL1(+4.06),VGF(+3.31)
transcription regulator	SMAD3	0.00408			0.083	9	6	3	ANKRD1(+7.87),CCN2(+2.91),CDH5(-3.21),FN1(+2.75),NOS2(+2.41),PPARGC1A(-2.55),SOX2(+3.67),TAGLN(+3.59),TBX3(-2.3)
transmembrane receptor	IL4R	0.0041				4	3	1	CD14(+4.49),NOS2(+2.41),PPARGC1A(-2.55),SOX2(+3.67)
kinase	MAPK1	0.00411			-1.373	11	9	2	ANPEP(-2.63),CCN2(+2.91),CHST7(+2.49),FAM20A(+2.19),FN1(+2.75),HBA1/HBA2(+4.09),NOS2(+2.41),NPTX2(+2.09),RFPL1/RFPL3(-2.72),SFRP2(+2.19),TRIM34(+2.17)
transcription regulator	CREB1	0.00427			1.286	15	11	4	CCK(+3.84),CCN1(+3.5),CH25H(+2.53),FN1(+2.75),NNAT(-6.05),NOS1(-2.8),NOS2(+2.41),NPTX2(+2.09),NRP2(-1.98),PCDH11X(+5.38),PCDH19(+2.87),PPARGC1A(-2.55),SPOCK3(+2.38),STC1(+2.19),VGF(+3.31)
other	MYOC	0.0043				5	4	1	ENPEP(+3.74),FBN1(-2.49),FN1(+2.75),IGFBPL1(+2.31),STC1(+2.19)
ligand-dependent nuclear receptor	RARG	0.0043			-1.342	5	4	1	CCN2(+2.91),FOXD3(+3.51),HOXB4(-3.35),IGFBP6(+2.42),SOX2(+3.67)
enzyme	CAT	0.00438		Inhibited	-2	4	4	0	FN1(+2.75),NOS2(+2.41),PMAIP1(+2.4),TAGLN(+3.59)
kinase	EGFR	0.00446			0.675	12	8	4	CCN2(+2.91),CHI3L1(-2.88),COL5A2(-1.94),CXCL5(+2.51),FBN1(-2.49),IGF2(-9.86),ITGA6(+1.89),NOS2(+2.41),SOX2(+3.67),UBA1(+2.02),VCL(+2.4),WEE1(+2.03)
cytokine	WNT5A	0.0045			0.372	6	6	0	CCK(+3.84),CD14(+4.49),FN1(+2.75),NOS2(+2.41),STC1(+2.19),TNFRSF11A(+2.43)
growth factor	IGF2	0.00471	-9.855		1.995	7	6	1	CCN2(+2.91),CTSV(+3.48),FN1(+2.75),IFITM2(+4.82),IGF2(-9.86),IGFBP6(+2.42),NOS2(+2.41)
chemical drug	tetradecanoylphorbol acetate	0.00478			1.31	25	16	9	AKR1B10(-3.26),ANGPT2(-2.44),APOBEC3A(+3.02),CCN1(+3.5),CCN2(+2.91),CD14(+4.49),CD163(-5.67),CH25H(+2.53),CSF3R(-2.85),CTSV(+3.48),DIO1(-2.9),FBN1(-2.49),GRHL2(+2.29),GSTM1(+7.03),IGF2(-9.86),IGFBP6(+2.42),IL18R1(+2.07),MUC20(-2.67),NOS2(+2.41),NPIPB8 (includes others)(+5.94),PCSK2(-2.85),PRKX(+2.08),SFRP2(+2.19),STC1(+2.19),VCL(+2.4)
transcription regulator	NANOG	0.00485			1.091	6	4	2	FOXD3(+3.51),HOXB3(-2.7),NPIPA8 (includes others)(+2.66),SOX2(+3.67),TBX3(-2.3),UTF1(+2.64)
kinase	FGFR2	0.00485			0.351	6	3	3	CUBN(-3.38),ENPEP(+3.74),FN1(+2.75),IGF2(-9.86),NNAT(-6.05),SOX2(+3.67)
growth factor	BMP7	0.00485		Inhibited	-2.424	6	3	3	FN1(+2.75),IGF2(-9.86),IGFBP6(+2.42),NCAM1(-2.31),PPARGC1A(-2.55),S100A4(+2.38)
G-protein coupled receptor	Agtr1b	0.00495				2	2	0	CCN2(+2.91),NOS2(+2.41)
other	VWF	0.00495				2	1	1	ANGPT2(-2.44),TAGLN(+3.59)
enzyme	GUSB	0.00495				2	2	0	CCN1(+3.5),CTSV(+3.48)
chemical reagent	8-hydroxy-2-(di-n-propylamino)tetralin	0.00495				2	1	1	CCK(+3.84),NOS1(-2.8)
chemical - endogenous mammalian	sphingosine-1-phosphate	0.00495			0.743	5	4	1	CCN2(+2.91),FN1(+2.75),NOS2(+2.41),NRP2(-1.98),TAGLN(+3.59)
other	SERPINF1	0.00498			-0.277	4	2	2	CCN2(+2.91),CDH5(-3.21),NOS2(+2.41),PPARGC1A(-2.55)
transcription regulator	NOTCH1	0.0051			0.887	9	9	0	ANKRD1(+7.87),CCN1(+3.5),CCN2(+2.91),CD14(+4.49),CFD(+2.75),HBA1/HBA2(+4.09),ITGA6(+1.89),NOS2(+2.41),TAGLN(+3.59)
transcription regulator	NFAT5	0.00519			0.689	5	4	1	AQP1(-2.8),HSPA2(+2.22),IL18R1(+2.07),NOS2(+2.41),S100A4(+2.38)
transcription regulator	KLF4	0.00548		Activated	2.117	9	7	2	CD14(+4.49),FN1(+2.75),NEAT1(-2.52),NOS2(+2.41),SOX2(+3.67),SPRR3(+3.5),TAGLN(+3.59),TBX3(-2.3),TWIST2(+3.02)
other	LLGL2	0.00556				3	3	0	ANKRD1(+7.87),CCN1(+3.5),CCN2(+2.91)
transcription regulator	FOXC2	0.00563			0.132	4	2	2	ANGPT2(-2.44),CFD(+2.75),FN1(+2.75),PPARGC1A(-2.55)
group	RAS	0.00583			1.165	6	4	2	ANPEP(-2.63),CCK(+3.84),CCN2(+2.91),CSF3R(-2.85),FN1(+2.75),NOS2(+2.41)
growth factor	BDNF	0.00588			-0.465	10	7	3	CCN1(+3.5),HSPA2(+2.22),NCAM1(-2.31),NOS1(-2.8),NOS2(+2.41),NPR1(-2.44),RYR2(+2.06),SFRP2(+2.19),TAGLN(+3.59),VGF(+3.31)
transcription regulator	TAF4	0.00594				5	3	2	CCN2(+2.91),FMOD(-5.79),ITGA6(+1.89),PPARGC1A(-2.55),SFRP2(+2.19)
enzyme	PTGES	0.00598				4	3	1	CCN2(+2.91),ITGA6(+1.89),NOS1(-2.8),NOS2(+2.41)
chemical - protease inhibitor	4-(2-aminoethyl)benzenesulfonylfluoride	0.0061				3	2	1	FN1(+2.75),MATN3(-2.21),TAGLN(+3.59)
chemical - endogenous non-mammalian	cercosporin	0.00614				2	2	0	CCN2(+2.91),FN1(+2.75)
enzyme	RLIM	0.00614				2	2	0	CCN2(+2.91),FN1(+2.75)
transcription regulator	LDB1	0.00614				2	1	1	CDH5(-3.21),SFRP2(+2.19)
enzyme	SETD7	0.00614				2	2	0	NOS2(+2.41),SOX2(+3.67)
chemical drug	calmidazolium	0.00614				2	1	1	FN1(+2.75),NCAM1(-2.31)
group	Ngf	0.00634			0.218	4	2	2	NCAM1(-2.31),NOS1(-2.8),NOS2(+2.41),VGF(+3.31)
transcription regulator	DMRT1	0.00648				5	4	1	HOXB4(-3.35),IGFBP6(+2.42),SOX2(+3.67),UTF1(+2.64),VCL(+2.4)
chemical drug	N-nitro-L-arginine methyl ester	0.00648			1.937	5	3	2	CCN2(+2.91),FN1(+2.75),NOS1(-2.8),NOS2(+2.41),PPARGC1A(-2.55)
chemical - endogenous mammalian	vitamin A	0.00667				3	2	1	AQP1(-2.8),KCNG1(+2.36),OPRK1(+2.76)
transcription regulator	ZEB1	0.00671				4	3	1	FN1(+2.75),GRHL2(+2.29),NRP2(-1.98),XDH(+2.34)
cytokine	IL6	0.00693			0.359	18	12	6	AKR1B10(-3.26),ANPEP(-2.63),CCK(+3.84),CCN2(+2.91),CD14(+4.49),CD163(-5.67),CFD(+2.75),CSF3R(-2.85),CXCL5(+2.51),DIO1(-2.9),FN1(+2.75),HLA-DRB5(+2.3),IGF2(-9.86),IGFBP6(+2.42),NOS2(+2.41),SLC39A14(+2.02),TNFRSF11A(+2.43),WEE1(+2.03)
chemical drug	topotecan	0.00698			-1.89	7	6	1	DPP10(+2.16),NNAT(-6.05),NOS2(+2.41),PCDH15(+6.92),PCDH9(+2.69),PMAIP1(+2.4),VCL(+2.4)
chemical drug	N-acetyl-L-cysteine	0.00705			1.264	8	5	3	AQP1(-2.8),CCN1(+3.5),CCN2(+2.91),ITGA4(-2.76),NOS2(+2.41),NPPB(+12.0),PPARGC1A(-2.55),TAGLN(+3.59)
other	NPPB	0.00728	11.997			3	2	1	CCN2(+2.91),FN1(+2.75),PPARGC1A(-2.55)
other	ARHGAP31	0.00728				3	3	0	CCN2(+2.91),FN1(+2.75),TWIST2(+3.02)
chemical drug	streptozocin	0.00741			-0.584	8	3	5	ANGPT2(-2.44),CCN2(+2.91),FBN1(-2.49),FN1(+2.75),NOS1(-2.8),NOS2(+2.41),PCSK2(-2.85),PPARGC1A(-2.55)
chemical - endogenous mammalian	hydrocortisone	0.00742			-0.126	6	5	1	CCN2(+2.91),CD163(-5.67),CFD(+2.75),CXCL5(+2.51),FN1(+2.75),IGFBP6(+2.42)
group	Atrial Natriuretic Peptide	0.00744				2	1	1	CCN2(+2.91),NPR1(-2.44)
chemical reagent	manumycin A	0.00744				2	1	1	ANPEP(-2.63),FN1(+2.75)
ligand-dependent nuclear receptor	AR	0.00749			1.12	13	12	1	ANKRD1(+7.87),FAM174B(+1.92),GSTM1(+7.03),IGF2(-9.86),ITGA6(+1.89),LGALS7/LGALS7B(+3.01),NMRK2(+2.24),PCDH11X(+5.38),PLS3(+2.57),PMAIP1(+2.4),SLC38A5(+2.81),VCL(+2.4),WEE1(+2.03)
cytokine	OSM	0.00754			0.374	14	11	3	AKR1B10(-3.26),ANGPT2(-2.44),CH25H(+2.53),CHI3L1(-2.88),CTSV(+3.48),CXCL5(+2.51),FN1(+2.75),HSPA2(+2.22),IGFBP6(+2.42),KCNG1(+2.36),NOS2(+2.41),TNFRSF11A(+2.43),USP9X(+1.98),XDH(+2.34)
growth factor	NRG2	0.00792				4	3	1	CCN1(+3.5),CCN2(+2.91),IGF2(-9.86),SOX2(+3.67)
kinase	MAPK14	0.00849			-0.423	7	5	2	ANKRD1(+7.87),FN1(+2.75),IGF2(-9.86),NOS2(+2.41),PPARGC1A(-2.55),SOX2(+3.67),TAGLN(+3.59)
enzyme	NOS2	0.00849	2.407		-0.375	7	4	3	CD14(+4.49),CFD(+2.75),CHI3L1(-2.88),CSF3R(-2.85),NOS2(+2.41),PPARGC1A(-2.55),SPRR3(+3.5)
chemical - endogenous non-mammalian	naringenin	0.00858				3	2	1	CXCL5(+2.51),NOS2(+2.41),PPARGC1A(-2.55)
transcription regulator	CREBBP	0.0086			1	11	7	4	CCN1(+3.5),CDH5(-3.21),DDX3Y(-59.34),EPSTI1(+2.43),IL18R1(+2.07),ITGA6(+1.89),NOS2(+2.41),PPARGC1A(-2.55),SLC6A19(-2.47),TAGLN(+3.59),XIST(+46.18)
chemical - endogenous mammalian	butyric acid	0.00878			1.101	12	7	5	AQP1(-2.8),CCK(+3.84),COL5A2(-1.94),HBA1/HBA2(+4.09),IFITM2(+4.82),IGF2(-9.86),IL18R1(+2.07),MYH14(-4.79),NOS2(+2.41),NPR1(-2.44),PMAIP1(+2.4),WEE1(+2.03)
transcription regulator	HAND2	0.0088			0.106	4	3	1	ACE2(+5.95),CLSTN2(-2.76),NPPB(+12.0),S100A4(+2.38)
chemical - endogenous mammalian	levothyroxine	0.0088			-0.132	4	3	1	CCK(+3.84),DIO1(-2.9),IGFBP6(+2.42),SFRP2(+2.19)
transcription regulator	LMO4	0.00886				2	1	1	PPARGC1A(-2.55),RYR2(+2.06)
transcription regulator	AJUBA	0.00886				2	1	1	HOXB4(-3.35),WEE1(+2.03)
transcription regulator	SMAD4	0.009			1.042	8	5	3	ANGPT2(-2.44),CCN2(+2.91),CDH5(-3.21),FN1(+2.75),ITGA6(+1.89),LOC102724788/PRODH(+6.56),RGCC(+2.79),TBX3(-2.3)
biologic drug	actinomycin D	0.009			-1.043	8	7	1	CCK(+3.84),CCN1(+3.5),CCN2(+2.91),FN1(+2.75),NOS2(+2.41),NPPB(+12.0),PAPPA(-4.05),PMAIP1(+2.4)
chemical - endogenous mammalian	beta-estradiol	0.00924			0.973	37	19	18	AKAP2(+1.99),ANPEP(-2.63),AQP1(-2.8),CCN1(+3.5),CCN2(+2.91),CD14(+4.49),CHI3L1(-2.88),CLSTN2(-2.76),CSF3R(-2.85),CST1(+5.8),CST2(+4.92),CUBN(-3.38),DIO1(-2.9),EPB41L3(-2.15),FBN1(-2.49),FMOD(-5.79),FN1(+2.75),GRHL2(+2.29),HBA1/HBA2(+4.09),HLA-DRB5(+2.3),HSPA2(+2.22),HSPB8(+2.08),IGF2(-9.86),IGFBP6(+2.42),INPP5F(-1.97),NCAM1(-2.31),NOS1(-2.8),NOS2(+2.41),NRP2(-1.98),OPRK1(+2.76),PMAIP1(+2.4),PPARG…
transcription regulator	SS18	0.00927				3	2	1	FAM43A(+2.38),IGF2(-9.86),SOX2(+3.67)
transcription regulator	H2AFX	0.00927				3	2	1	NOS2(+2.41),PPARGC1A(-2.55),SFRP2(+2.19)
growth factor	LEP	0.00938			-1.019	12	7	5	ANGPT2(-2.44),CCK(+3.84),CCN1(+3.5),CD14(+4.49),CFD(+2.75),CTSV(+3.48),NOS1(-2.8),NOS2(+2.41),NPR1(-2.44),PCSK2(-2.85),PPARGC1A(-2.55),VGF(+3.31)
kinase	MAP2K1	0.00946			0.469	7	5	2	ANKRD1(+7.87),CCN1(+3.5),CCN2(+2.91),CDH5(-3.21),NOS1(-2.8),NOS2(+2.41),TNFRSF11A(+2.43)
chemical drug	mifepristone	0.00957			-0.453	9	4	5	AQP1(-2.8),CCN2(+2.91),CD14(+4.49),CHI3L1(-2.88),COL5A2(-1.94),GSTM1(+7.03),IGF2(-9.86),ITGA4(-2.76),SFRP2(+2.19)
group	Raf	0.00974				4	2	2	ANPEP(-2.63),PMAIP1(+2.4),PPARGC1A(-2.55),TAGLN(+3.59)
chemical drug	pentoxifylline	0.01				3	3	0	CCN2(+2.91),NOS2(+2.41),NPPB(+12.0)
chemical - endogenous mammalian	fatty acid	0.0101			0.254	5	3	2	CCK(+3.84),CCN1(+3.5),CREB3L3(-3.02),NOS2(+2.41),PPARGC1A(-2.55)
growth factor	GDNF	0.0102				4	3	1	FN1(+2.75),ITGA6(+1.89),NNAT(-6.05),STC1(+2.19)
G-protein coupled receptor	CHRM1	0.0104				2	1	1	CCN1(+3.5),NOS1(-2.8)
other	FRS2	0.0104				2	2	0	ITGA6(+1.89),TAGLN(+3.59)
chemical reagent	RV 538	0.0104				2	2	0	NOS2(+2.41),TNFRSF11A(+2.43)
chemical drug	irinotecan	0.0104				2	2	0	NOS2(+2.41),PMAIP1(+2.4)
chemical - kinase inhibitor	SB203580	0.0105			-1.196	12	8	4	AQP1(-2.8),CCK(+3.84),CCN2(+2.91),CXCL5(+2.51),FN1(+2.75),ITGA4(-2.76),NOS2(+2.41),NPPB(+12.0),NPR1(-2.44),PPARGC1A(-2.55),TAGLN(+3.59),XDH(+2.34)
transcription regulator	SNAI1	0.0105			1.673	6	5	1	ANKRD1(+7.87),CCN1(+3.5),CCN2(+2.91),CDH5(-3.21),FN1(+2.75),SOX2(+3.67)
cytokine	IL17A	0.0106			1.353	8	7	1	CCN1(+3.5),CCN2(+2.91),CD14(+4.49),CD163(-5.67),CXCL5(+2.51),HSPB8(+2.08),NOS2(+2.41),TNFRSF11A(+2.43)
group	JAK1/2	0.0107		Activated	2	4	4	0	CCK(+3.84),HLA-DRB5(+2.3),KCNG1(+2.36),NOS2(+2.41)
chemical - kinase inhibitor	Bay 11-7082	0.0107			-0.068	4	2	2	CHI3L1(-2.88),CREB3L3(-3.02),NOS2(+2.41),S100A4(+2.38)
chemical toxicant	nitrofen	0.0108				3	1	2	APLNR(-2.38),AQP1(-2.8),ITGA6(+1.89)
group	cytokine	0.0109			0.848	6	5	1	CCN1(+3.5),ITGA6(+1.89),MADCAM1(+2.54),NOS1(-2.8),NOS2(+2.41),S100A4(+2.38)
chemical - kinase inhibitor	U0126	0.0112			-0.916	13	8	5	APLNR(-2.38),APOBEC3A(+3.02),AQP1(-2.8),CCN2(+2.91),CDH5(-3.21),CXCL5(+2.51),FN1(+2.75),ITGA6(+1.89),NNAT(-6.05),NOS1(-2.8),NOS2(+2.41),SOX2(+3.67),STC1(+2.19)
chemical - endogenous mammalian	linoleic acid	0.0113			-0.496	4	4	0	CCK(+3.84),NOS2(+2.41),NPPB(+12.0),TWIST2(+3.02)
enzyme	GNA14	0.0113	4.047			4	3	1	ANKRD1(+7.87),ANPEP(-2.63),HSPB8(+2.08),XDH(+2.34)
complex	NFkB (complex)	0.0113			1.921	15	11	4	ANKRD1(+7.87),AQP1(-2.8),CCK(+3.84),CCN1(+3.5),CCN2(+2.91),CXCL5(+2.51),DIO1(-2.9),FN1(+2.75),LGALS7/LGALS7B(+3.01),NCAM1(-2.31),NOS1(-2.8),NOS2(+2.41),NPPB(+12.0),PMAIP1(+2.4),SFRP2(+2.19)
chemical reagent	Pam3-Cys-Ser-Lys4	0.0119			-0.577	6	4	2	ANGPT2(-2.44),CD14(+4.49),HLA-DRB5(+2.3),ITGA4(-2.76),NOS2(+2.41),TNFRSF11A(+2.43)
kinase	ERBB2	0.012			0.412	17	14	3	ANGPT2(-2.44),ARHGEF5(+2.32),CCN2(+2.91),COL5A2(-1.94),EPSTI1(+2.43),FN1(+2.75),HSPB8(+2.08),IGF2(-9.86),IGFBP6(+2.42),ITGA6(+1.89),NOS2(+2.41),NPTX2(+2.09),PORCN(+2.61),S100A4(+2.38),TAGLN(+3.59),TWIST2(+3.02),VCL(+2.4)
chemical - kinase inhibitor	LY294002	0.012			-0.99	13	9	4	ANGPT2(-2.44),ANPEP(-2.63),CCN1(+3.5),CCN2(+2.91),CD14(+4.49),CUBN(-3.38),CXCL5(+2.51),FN1(+2.75),IGF2(-9.86),NOS2(+2.41),OPRK1(+2.76),PMAIP1(+2.4),TAGLN(+3.59)
enzyme	GALNT6	0.012				2	1	1	ANPEP(-2.63),FN1(+2.75)
peptidase	F10	0.012				2	2	0	CCN1(+3.5),CCN2(+2.91)
transmembrane receptor	CSF3R	0.012	-2.853			2	1	1	CD14(+4.49),CSF3R(-2.85)
other	RGCC	0.012	2.795			2	2	0	FN1(+2.75),NOS2(+2.41)
other	LAMC1	0.012				2	1	1	FN1(+2.75),IGF2(-9.86)
enzyme	MYH9	0.012				2	2	0	SOX2(+3.67),VCL(+2.4)
chemical - endogenous mammalian	nicotinamide-beta-riboside	0.0121				1	0	1	PPARGC1A(-2.55)
chemical - endogenous mammalian	3-hydroxy-3-methylglutaryl-coenzyme A	0.0121				1	1	0	NOS2(+2.41)
complex	Integrin alpha V beta 5	0.0121				1	1	0	NPPB(+12.0)
chemical - endogenous non-mammalian	D-cysteine	0.0121				1	1	0	NOS2(+2.41)
chemical - endogenous mammalian	cortodoxone	0.0121				1	1	0	FN1(+2.75)
other	ABLIM2	0.0121				1	1	0	TAGLN(+3.59)
chemical - endogenous non-mammalian	euxanthone	0.0121				1	1	0	STC1(+2.19)
chemical reagent	AMG-9810	0.0121				1	0	1	PPARGC1A(-2.55)
other	Gm12690	0.0121				1	1	0	FOXD3(+3.51)
other	C17orf98	0.0121				1	1	0	XIST(+46.18)
transcription regulator	ZNF426	0.0121				1	1	0	XIST(+46.18)
other	Tug1	0.0121				1	0	1	PPARGC1A(-2.55)
enzyme	RNF165	0.0121				1	1	0	XIST(+46.18)
other	Jpx	0.0121				1	1	0	XIST(+46.18)
kinase	LMTK3	0.0121				1	1	0	HSPB8(+2.08)
other	FENDRR	0.0121				1	1	0	FN1(+2.75)
other	TSPAN10	0.0121				1	0	1	CDH5(-3.21)
other	ABLIM3	0.0121				1	1	0	TAGLN(+3.59)
other	GABARAPL1	0.0121				1	1	0	OPRK1(+2.76)
other	TSPAN5	0.0121				1	0	1	CDH5(-3.21)
other	PHF20L1	0.0121				1	1	0	SOX2(+3.67)
other	TSPAN14	0.0121				1	0	1	CDH5(-3.21)
other	TSPAN15	0.0121				1	0	1	CDH5(-3.21)
other	FBXO8	0.0121				1	1	0	XIST(+46.18)
chemical - endogenous non-mammalian	8-prenylkaempferol	0.0121				1	1	0	NOS2(+2.41)
other	OSTN	0.0121				1	0	1	PPARGC1A(-2.55)
other	LINC01370	0.0121				1	1	0	GLIS3(+2.33)
other	TUNAR	0.0121				1	1	0	SOX2(+3.67)
kinase	UHMK1	0.0121				1	0	1	AQP1(-2.8)
chemical drug	iothalamate meglumine	0.0121				1	1	0	NOS2(+2.41)
enzyme	PAM	0.0121				1	0	1	AQP1(-2.8)
mature microRNA	miR-23a-5p (and other miRNAs w/seed GGGUUCC)	0.0121				1	1	0	LOC102724788/PRODH(+6.56)
G-protein coupled receptor	HTR1A	0.0121				1	0	1	NOS1(-2.8)
chemical - endogenous non-mammalian	6-shogaol	0.0121				1	1	0	NOS2(+2.41)
enzyme	RAB22A	0.0121				1	1	0	VGF(+3.31)
chemical reagent	GW 6471	0.0121				1	0	1	PPARGC1A(-2.55)
other	CKAP4	0.0121				1	1	0	CCN2(+2.91)
other	OMP	0.0121				1	1	0	CCK(+3.84)
other	CTNNA1	0.0121				1	1	0	VCL(+2.4)
G-protein coupled receptor	GRM7	0.0121				1	0	1	GRM6(-3.42)
other	CHL1	0.0121				1	0	1	NCAM1(-2.31)
enzyme	TSPAN17	0.0121				1	0	1	CDH5(-3.21)
other	JAGN1	0.0121				1	0	1	CSF3R(-2.85)
other	CORO2A	0.0121				1	0	1	DIO1(-2.9)
other	ABLIM1	0.0121				1	1	0	TAGLN(+3.59)
other	JADRR	0.0121				1	1	0	JADE1(+1.9)
transcription regulator	ALX4	0.0121				1	0	1	NCAM1(-2.31)
chemical reagent	leukadherin 1	0.0121				1	1	0	NOS2(+2.41)
enzyme	RANBP2	0.0121				1	1	0	FN1(+2.75)
other	TCHH	0.0121				1	1	0	NOS2(+2.41)
chemical reagent	(R)-PFI-2	0.0121				1	1	0	CCN2(+2.91)
chemical drug	tyrosine kinase inhibitor	0.0121				1	1	0	FN1(+2.75)
chemical drug	NF-kappaB inhibitor	0.0121				1	1	0	NOS2(+2.41)
chemical - endogenous non-mammalian	xanthotoxol	0.0121				1	1	0	NOS2(+2.41)
chemical drug	ethylketocyclazocine	0.0121				1	1	0	OPRK1(+2.76)
chemical drug	chlorpheniramine	0.0121				1	1	0	NOS2(+2.41)
chemical reagent	diethylthiocarbamate	0.0121				1	1	0	NOS2(+2.41)
chemical drug	asimadoline	0.0121				1	1	0	OPRK1(+2.76)
chemical drug	satraplatin	0.0121				1	1	0	SFRP2(+2.19)
chemical reagent	2,4-dichlorobenzamil	0.0121				1	1	0	CCN2(+2.91)
chemical reagent	oxodiperoxo(pyridine-2-carboxylate)vanadate(V)	0.0121				1	1	0	NOS2(+2.41)
chemical reagent	ethyl vanillin	0.0121				1	1	0	NOS2(+2.41)
chemical drug	benznidazole	0.0121				1	1	0	NOS2(+2.41)
chemical reagent	(des-Arg10,Leu9)-kallidin	0.0121				1	1	0	CCN2(+2.91)
chemical reagent	CE-2072	0.0121				1	1	0	NOS2(+2.41)
chemical drug	salvinorin a	0.0121				1	1	0	OPRK1(+2.76)
chemical - endogenous non-mammalian	(S)-norcoclaurine	0.0121				1	1	0	NOS2(+2.41)
chemical drug	bremazocine	0.0121				1	1	0	OPRK1(+2.76)
chemical drug	podophyllotoxin	0.0121				1	1	0	CCN2(+2.91)
chemical drug	nalfurafine	0.0121				1	1	0	OPRK1(+2.76)
chemical drug	metaproterenol sulfate	0.0121				1	1	0	NOS2(+2.41)
chemical - kinase inhibitor	tyrphostin AG 1288	0.0121				1	1	0	NOS2(+2.41)
chemical - endogenous mammalian	acyl-coenzyme A	0.0121				1	1	0	NOS2(+2.41)
chemical drug	mesterolone	0.0121				1	0	1	NOS1(-2.8)
chemical - endogenous mammalian	beta-tocopherol	0.0121				1	1	0	CCN2(+2.91)
enzyme	RAC1	0.0121		Activated	2.219	5	5	0	ANKRD1(+7.87),CCN2(+2.91),FN1(+2.75),ITGA6(+1.89),NPPB(+12.0)
enzyme	PTGS1	0.0124				3	2	1	ANGPT2(-2.44),NOS2(+2.41),STC1(+2.19)
chemical drug	zoledronic acid	0.0124				3	2	1	CCN1(+3.5),NCAM1(-2.31),TNFRSF11A(+2.43)
growth factor	TGFB3	0.0125			0.728	5	4	1	CCN1(+3.5),CCN2(+2.91),FN1(+2.75),PPARGC1A(-2.55),TAGLN(+3.59)
ligand-dependent nuclear receptor	AHR	0.0126			-0.349	10	6	4	CD14(+4.49),COL5A2(-1.94),DIO1(-2.9),ENPEP(+3.74),FN1(+2.75),ITGA6(+1.89),NID2(-3.77),NOS2(+2.41),SLC22A7(-3.21),VCL(+2.4)
transcription regulator	STAT3	0.013			0.515	14	9	5	ANGPT2(-2.44),CCN2(+2.91),CDH5(-3.21),CHI3L1(-2.88),FN1(+2.75),HLA-DRB5(+2.3),IFITM2(+4.82),IL18R1(+2.07),NOS2(+2.41),NRP2(-1.98),PMAIP1(+2.4),PPARGC1A(-2.55),SOX2(+3.67),TAGLN(+3.59)
complex	CG	0.013			0.368	10	5	5	AKR1B10(-3.26),APLNR(-2.38),CNNM1(+3.01),CTSV(+3.48),ITGA4(-2.76),NOS2(+2.41),NPR1(-2.44),PAPPA(-4.05),PMAIP1(+2.4),STC1(+2.19)
chemical drug	atorvastatin	0.0132			0.118	7	6	1	ACE2(+5.95),CCN1(+3.5),CCN2(+2.91),HBA1/HBA2(+4.09),NOS1(-2.8),NOS2(+2.41),TNFRSF11A(+2.43)
chemical - kinase inhibitor	PP1	0.0132				3	2	1	ANGPT2(-2.44),NPPB(+12.0),TAGLN(+3.59)
group	PRKAA	0.0132				3	2	1	NOS2(+2.41),PMAIP1(+2.4),PPARGC1A(-2.55)
peptidase	RCE1	0.0132				3	0	3	FBN1(-2.49),PAPPA(-4.05),SLIT3(-2.41)
G-protein coupled receptor	AGTR1	0.0132				3	3	0	ACE2(+5.95),FN1(+2.75),XDH(+2.34)
kinase	MAP2K6	0.0135			0.391	4	2	2	NOS2(+2.41),NPPB(+12.0),NPR1(-2.44),PPARGC1A(-2.55)
transcription regulator	ATF4	0.0137			1.746	6	5	1	ANKRD1(+7.87),FN1(+2.75),NID2(-3.77),PMAIP1(+2.4),TNFRSF11A(+2.43),XDH(+2.34)
chemical - endogenous mammalian	cyclic GMP	0.0138				2	1	1	PPARGC1A(-2.55),VCL(+2.4)
peptidase	USP3	0.0138				2	0	2	TBX3(-2.3),ZNF560(-5.77)
transcription regulator	ZNF148	0.0138				2	2	0	CXCL5(+2.51),FN1(+2.75)
other	DPPA4	0.0138				2	0	2	TBX3(-2.3),ZNF560(-5.77)
enzyme	GNA13	0.0138				2	2	0	NOS2(+2.41),TAGLN(+3.59)
other	CNOT3	0.0138				2	1	1	PPARGC1A(-2.55),TNFRSF11A(+2.43)
enzyme	PDE5A	0.0138				2	1	1	NOS1(-2.8),NOS2(+2.41)
chemical - endogenous mammalian	D-glucose	0.0139			0.241	15	9	6	ACE2(+5.95),ANGPT2(-2.44),AQP1(-2.8),CCN2(+2.91),CTSV(+3.48),FN1(+2.75),IGF2(-9.86),ITGA8(-2.76),LOC102724788/PRODH(+6.56),NOS2(+2.41),PCSK2(-2.85),PPARGC1A(-2.55),S100A4(+2.38),TAGLN(+3.59),VCL(+2.4)
complex	Laminin (complex)	0.0141				3	2	1	FN1(+2.75),IGF2(-9.86),ITGA6(+1.89)
kinase	CSF1R	0.0141				3	1	2	CD163(-5.67),FMOD(-5.79),NOS2(+2.41)
kinase	EFNA4	0.0141				3	3	0	CCN2(+2.91),FOXD3(+3.51),SPRR3(+3.5)
enzyme	GNA12	0.0142				4	4	0	ITGA6(+1.89),NOS2(+2.41),TAGLN(+3.59),VCL(+2.4)
transcription regulator	CEBPB	0.0145			-0.686	11	6	5	AKR1B10(-3.26),APLNR(-2.38),CD14(+4.49),CFD(+2.75),COL5A2(-1.94),CSF3R(-2.85),CXCL5(+2.51),NOS2(+2.41),PPARGC1A(-2.55),XDH(+2.34),XIST(+46.18)
chemical drug	cisplatin	0.0149		Activated	2.453	17	11	6	ANKRD1(+7.87),ANPEP(-2.63),AQP1(-2.8),CCN2(+2.91),CD14(+4.49),CXCL5(+2.51),FN1(+2.75),GSTM1(+7.03),HBA1/HBA2(+4.09),LGALS7/LGALS7B(+3.01),MUC20(-2.67),NCAM1(-2.31),NOS2(+2.41),PEX6(+2.14),PMAIP1(+2.4),PPARGC1A(-2.55),PRKY(-37.6)
transcription regulator	EED	0.0151				3	0	3	HOXB4(-3.35),SCIN(-2.82),TBX3(-2.3)
transcription regulator	CALR	0.0151				3	3	0	FN1(+2.75),RYR2(+2.06),VCL(+2.4)
kinase	EFNA3	0.0151				3	3	0	CCN2(+2.91),FOXD3(+3.51),SPRR3(+3.5)
chemical drug	GSK2816126	0.0151				3	2	1	IGF2(-9.86),NOS2(+2.41),TNFRSF11A(+2.43)
transcription regulator	CTCF	0.0154			-0.064	4	3	1	CTCFL(+2.8),HLA-DRB5(+2.3),IGF2(-9.86),XIST(+46.18)
chemical drug	simvastatin	0.0156			-1.442	7	6	1	ANGPT2(-2.44),CCN1(+3.5),CCN2(+2.91),CD14(+4.49),HBA1/HBA2(+4.09),NOS2(+2.41),NPPB(+12.0)
biologic drug	bevacizumab	0.0156				2	1	1	ANGPT2(-2.44),FN1(+2.75)
transcription regulator	HOXA11	0.0156				2	1	1	CTSV(+3.48),ITGA8(-2.76)
enzyme	SMURF2	0.0156				2	2	0	CCN2(+2.91),FN1(+2.75)
other	Zscan4c (includes others)	0.0156				2	0	2	TBX3(-2.3),ZNF560(-5.77)
chemical - endogenous mammalian	corticosterone	0.0159			-0.537	5	3	2	CCK(+3.84),CCN2(+2.91),NOS1(-2.8),NOS2(+2.41),PPARGC1A(-2.55)
group	Alpha catenin	0.0159			-0.6	5	3	2	COL5A2(-1.94),CTSV(+3.48),IGF2(-9.86),IGFBP6(+2.42),TWIST2(+3.02)
group	Ifn	0.0159			1.432	5	4	1	APOBEC3A(+3.02),CH25H(+2.53),ITGA4(-2.76),NOS2(+2.41),XDH(+2.34)
group	P38 MAPK	0.016			1.002	10	6	4	CCK(+3.84),CCN2(+2.91),CDH5(-3.21),FN1(+2.75),ITGA4(-2.76),NOS2(+2.41),NPPB(+12.0),NPR1(-2.44),PMAIP1(+2.4),PPARGC1A(-2.55)
growth factor	ANGPT1	0.016				3	0	3	ANGPT2(-2.44),CDH5(-3.21),HOXB4(-3.35)
kinase	ILK	0.016				3	3	0	FN1(+2.75),ITGA6(+1.89),NOS2(+2.41)
chemical - endogenous mammalian	advanced glycation end-products	0.016				3	3	0	CCN2(+2.91),FN1(+2.75),NOS2(+2.41)
chemical reagent	U73122	0.016				3	2	1	FN1(+2.75),NOS1(-2.8),NOS2(+2.41)
group	Hdac	0.0161			-0.092	6	2	4	ITGA8(-2.76),PPARGC1A(-2.55),RNASE1(+2.8),SFRP2(+2.19),SMARCD3(-2.01),TBX3(-2.3)
kinase	PRKCA	0.0164				5	5	0	CCN2(+2.91),CST1(+5.8),CST2(+4.92),FN1(+2.75),NOS2(+2.41)
chemical drug	doxorubicin	0.0164		Activated	3.244	11	10	1	CCN1(+3.5),CCN2(+2.91),CD14(+4.49),CXCL5(+2.51),IGFBP6(+2.42),LOC102724788/PRODH(+6.56),NCAM1(-2.31),NOS2(+2.41),NPPB(+12.0),PMAIP1(+2.4),RYR2(+2.06)
ligand-dependent nuclear receptor	PPARG	0.0165			0.153	12	10	2	CCN2(+2.91),CFD(+2.75),CXCL5(+2.51),FN1(+2.75),IGFBP6(+2.42),LOC102724788/PRODH(+6.56),MYH14(-4.79),NOS2(+2.41),NPPB(+12.0),PEX6(+2.14),PPARGC1A(-2.55),TAGLN(+3.59)
chemical reagent	cycloheximide	0.0165			-0.429	10	8	2	CCK(+3.84),CCN1(+3.5),CCN2(+2.91),DIO1(-2.9),FN1(+2.75),IGF2(-9.86),IGFBP6(+2.42),NOS2(+2.41),PMAIP1(+2.4),XDH(+2.34)
kinase	EFNA5	0.017				3	2	1	CCN2(+2.91),FOXD3(+3.51),NOS1(-2.8)
growth factor	NRG1	0.0173			0.872	8	6	2	ANGPT2(-2.44),ANKRD1(+7.87),CCN1(+3.5),CCN2(+2.91),FN1(+2.75),IGF2(-9.86),SOX2(+3.67),VCL(+2.4)
enzyme	LIPE	0.0174				5	2	3	ANKRD1(+7.87),AQP1(-2.8),FMOD(-5.79),ITGA6(+1.89),PPARGC1A(-2.55)
chemical - endogenous non-mammalian	3-deoxy-2-octulosonic acid(2)-lipid A	0.0175				2	2	0	CH25H(+2.53),NOS2(+2.41)
chemical drug	cryptotanshinone	0.0175				2	2	0	CD14(+4.49),NOS2(+2.41)
group	PLC	0.0175				2	2	0	NOS2(+2.41),TNFRSF11A(+2.43)
transcription regulator	PKNOX1	0.0175				2	0	2	COL5A2(-1.94),PPARGC1A(-2.55)
ion channel	ITPR1	0.0175				2	1	1	NOS1(-2.8),RYR2(+2.06)
chemical reagent	phenyl-N-tert-butylnitrone	0.0175				2	2	0	FN1(+2.75),NOS2(+2.41)
chemical drug	rofecoxib	0.0175				2	1	1	ANGPT2(-2.44),NOS2(+2.41)
chemical reagent	latrunculin B	0.0175				2	2	0	CCN2(+2.91),TAGLN(+3.59)
chemical - endogenous non-mammalian	isoliquiritigenin	0.0175				2	2	0	CCN2(+2.91),NOS2(+2.41)
chemical - endogenous mammalian	2-arachidonoylglycerol	0.0175				2	0	2	CREB3L3(-3.02),PPARGC1A(-2.55)
chemical drug	ethidium	0.0175				2	2	0	CCN1(+3.5),CCN2(+2.91)
growth factor	FGF1	0.018			-1.091	5	4	1	AKR1B10(-3.26),CCN1(+3.5),CCN2(+2.91),GSTM1(+7.03),SOX2(+3.67)
transcription regulator	TEAD3	0.0181				3	2	1	COL5A2(-1.94),TAGLN(+3.59),TRNP1(+2.02)
kinase	SPHK1	0.0181				3	3	0	CCN2(+2.91),FN1(+2.75),TAGLN(+3.59)
chemical toxicant	Pam3-Cys	0.0181				3	2	1	CD14(+4.49),CD163(-5.67),NOS2(+2.41)
kinase	MAPK8	0.0184			0.562	6	4	2	AQP1(-2.8),CCN2(+2.91),GSTM1(+7.03),NOS2(+2.41),NPPB(+12.0),PPARGC1A(-2.55)
transcription regulator	NFKBIA	0.0186			0.971	11	7	4	ANKRD1(+7.87),CH25H(+2.53),CHI3L1(-2.88),COL5A2(-1.94),CREB3L3(-3.02),FN1(+2.75),IGF2(-9.86),IGFBP6(+2.42),NOS2(+2.41),UBA1(+2.02),USP9X(+1.98)
transcription regulator	RUNX3	0.0186			-0.555	5	3	2	CCN1(+3.5),CCN2(+2.91),COL4A4(+4.7),FBN1(-2.49),PAPPA(-4.05)
chemical - kinase inhibitor	Sb202190	0.0186			-1.682	5	4	1	CCN2(+2.91),FN1(+2.75),NOS2(+2.41),PPARGC1A(-2.55),XDH(+2.34)
chemical drug	fluticasone propionate	0.0188			-0.14	6	3	3	CD163(-5.67),CHI3L1(-2.88),CXCL5(+2.51),GSTM1(+7.03),PPARGC1A(-2.55),RNASE1(+2.8)
ion channel	CFTR	0.0189				4	1	3	AQP1(-2.8),CUBN(-3.38),CYP4V2(-4.21),NOS2(+2.41)
chemical toxicant	3,4,5,3',4'-pentachlorobiphenyl	0.0189			-0.218	4	3	1	CCK(+3.84),EPB41L3(-2.15),HSPA2(+2.22),NOS2(+2.41)
transcription regulator	EPAS1	0.019			0.928	7	4	3	ANGPT2(-2.44),CCN1(+3.5),CCN2(+2.91),FN1(+2.75),ITIH5(-2.21),NEAT1(-2.52),SOX2(+3.67)
transporter	APOE	0.019			-1.982	9	8	1	CCN1(+3.5),CCN2(+2.91),CTSV(+3.48),IGFBP6(+2.42),NOS2(+2.41),NQO2(+2.45),PCDH9(+2.69),PCSK2(-2.85),SULT1A3/SULT1A4(+4.12)
group	Hsp27	0.0191				3	2	1	CD14(+4.49),CD163(-5.67),NOS2(+2.41)
kinase	Brd4	0.0191				3	2	1	COL5A2(-1.94),HBA1/HBA2(+4.09),TAGLN(+3.59)
chemical - kinase inhibitor	herbimycin	0.0191				3	3	0	CCN2(+2.91),NOS2(+2.41),TAGLN(+3.59)
enzyme	HMOX1	0.0191			-1.412	5	3	2	ANGPT2(-2.44),AQP1(-2.8),CD14(+4.49),CXCL5(+2.51),NOS2(+2.41)
chemical - endogenous mammalian	mannitol	0.0196				2	2	0	CCN2(+2.91),FN1(+2.75)
chemical reagent	8-(4-chlorophenylthio)-guanosine-3', 5'-cyclic monophosphate	0.0196				2	1	1	NOS2(+2.41),PPARGC1A(-2.55)
G-protein coupled receptor	FZD8	0.0196				2	2	0	CCN2(+2.91),FN1(+2.75)
transcription regulator	LYL1	0.0196				2	0	2	ANGPT2(-2.44),CDH5(-3.21)
kinase	PDK4	0.0196				2	1	1	NOS2(+2.41),PPARGC1A(-2.55)
chemical drug	pirfenidone	0.0196				2	2	0	CCN2(+2.91),FN1(+2.75)
chemical - endogenous mammalian	L-carnitine	0.0196				2	1	1	AQP1(-2.8),NOS2(+2.41)
G-protein coupled receptor	SMO	0.0197				4	1	3	DIO1(-2.9),NCAM1(-2.31),NRP2(-1.98),SOX2(+3.67)
chemical drug	dexamethasone	0.0202			-0.511	36	24	12	AGAP5 (includes others)(+8.2),ANKRD1(+7.87),ANOS1(+3.35),AQP1(-2.8),CCN1(+3.5),CCN2(+2.91),CD163(-5.67),CFD(+2.75),CHI3L1(-2.88),CTSV(+3.48),DIO1(-2.9),EPSTI1(+2.43),FN1(+2.75),FOXD3(+3.51),GSTM1(+7.03),HLA-DRB5(+2.3),IGF2(-9.86),IGFBP6(+2.42),IL18R1(+2.07),ITGA4(-2.76),MATN3(-2.21),MXRA5(+3.92),NCAM1(-2.31),NHS(+2.03),NOS1(-2.8),NOS2(+2.41),NPR1(-2.44),PCDH19(+2.87),PCDH9(+2.69),PCSK2(-2.85),PMA…
chemical - endogenous mammalian	lysophosphatidylinositol	0.0202				3	2	1	ANGPT2(-2.44),CXCL5(+2.51),STC1(+2.19)
other	APLN	0.0202				3	3	0	ACE2(+5.95),CCN2(+2.91),HBA1/HBA2(+4.09)
chemical drug	omeprazole	0.0202				3	3	0	CCN2(+2.91),ITGA6(+1.89),NOS2(+2.41)
ligand-dependent nuclear receptor	PGR	0.0206		Activated	2.813	8	8	0	FN1(+2.75),HBA1/HBA2(+4.09),HSPA2(+2.22),ITGA6(+1.89),KCNG1(+2.36),NQO2(+2.45),STC1(+2.19),VCL(+2.4)
chemical drug	sulforafan	0.0209				5	4	1	AKR1B10(-3.26),ENPEP(+3.74),GSTM1(+7.03),NOS2(+2.41),TWIST2(+3.02)
transcription regulator	TEAD2	0.0213				3	2	1	COL5A2(-1.94),TAGLN(+3.59),TRNP1(+2.02)
chemical toxicant	cytochalasin D	0.0213				3	2	1	CCN2(+2.91),HOXB3(-2.7),NOS2(+2.41)
group	Interferon alpha	0.0215			1.042	11	9	2	ADA2(+2.76),APOBEC3A(+3.02),CH25H(+2.53),CXCL5(+2.51),EPSTI1(+2.43),IFITM2(+4.82),IL18R1(+2.07),ITGA4(-2.76),NOS2(+2.41),PMAIP1(+2.4),TRIL(-5.13)
group	Mek	0.0217			0.156	7	5	2	ANPEP(-2.63),CCN2(+2.91),FOXD3(+3.51),ITGA6(+1.89),NPPB(+12.0),PMAIP1(+2.4),PPARGC1A(-2.55)
chemical drug	epigallocatechin-gallate	0.0217		Inhibited	-2.038	7	5	2	ANGPT2(-2.44),CCN1(+3.5),CCN2(+2.91),CXCL5(+2.51),FN1(+2.75),NOS1(-2.8),NOS2(+2.41)
biologic drug	trastuzumab	0.0217				2	1	1	ANGPT2(-2.44),NOS2(+2.41)
other	CBX7	0.0217				2	1	1	ANKRD1(+7.87),PAPPA(-4.05)
enzyme	ITCH	0.0217				2	2	0	CCN1(+3.5),CCN2(+2.91)
transmembrane receptor	DAG1	0.0217				2	0	2	CDH5(-3.21),NOS1(-2.8)
kinase	CDK5R1	0.0217				2	2	0	CD14(+4.49),PMAIP1(+2.4)
phosphatase	PTPN2	0.0217				2	1	1	NOS2(+2.41),PPARGC1A(-2.55)
transmembrane receptor	TNFRSF11B	0.0217				2	2	0	NOS2(+2.41),TNFRSF11A(+2.43)
other	DPPA2	0.0217				2	0	2	TBX3(-2.3),ZNF560(-5.77)
chemical drug	naltrexone	0.0217				2	1	1	NOS2(+2.41),PCSK2(-2.85)
chemical drug	calcitriol	0.0218			1.845	13	8	5	ANGPT2(-2.44),CCN1(+3.5),CD14(+4.49),CFD(+2.75),ENPEP(+3.74),FBN1(-2.49),FN1(+2.75),HOXB4(-3.35),ITGA4(-2.76),NCAM1(-2.31),RGCC(+2.79),VCL(+2.4),WEE1(+2.03)
kinase	TGFBR1	0.022			1.109	4	3	1	CCN2(+2.91),FMOD(-5.79),FN1(+2.75),TAGLN(+3.59)
ligand-dependent nuclear receptor	NR0B2	0.022			-0.762	4	2	2	CCN2(+2.91),CD163(-5.67),NOS2(+2.41),PPARGC1A(-2.55)
chemical - endogenous mammalian	hydrogen peroxide	0.0221			1.583	12	9	3	ANKRD1(+7.87),CCN2(+2.91),CFD(+2.75),CSF3R(-2.85),FN1(+2.75),ITGA6(+1.89),NOS1(-2.8),NOS2(+2.41),PPARGC1A(-2.55),SFRP2(+2.19),STC1(+2.19),TAGLN(+3.59)
transcription regulator	PRDM1	0.0221			0.816	7	4	3	CHI3L1(-2.88),CYP4V2(-4.21),ITGA4(-2.76),LGALS7/LGALS7B(+3.01),NOS2(+2.41),PMAIP1(+2.4),SULT1A3/SULT1A4(+4.12)
cytokine	PRL	0.0222			1.42	8	7	1	CTSV(+3.48),EPSTI1(+2.43),FN1(+2.75),GSTM1(+7.03),IGF2(-9.86),NOS2(+2.41),SFRP2(+2.19),XDH(+2.34)
transcription regulator	POU5F1	0.0222			1.418	9	6	3	FOXD3(+3.51),HOXB3(-2.7),NCAM1(-2.31),PMAIP1(+2.4),SOX2(+3.67),SPRR3(+3.5),TBX3(-2.3),TWIST2(+3.02),UTF1(+2.64)
enzyme	CUL3	0.0225				3	2	1	MATN3(-2.21),PLS3(+2.57),TAGLN(+3.59)
ligand-dependent nuclear receptor	RARB	0.0228			-1.387	5	3	2	CDH5(-3.21),FOXD3(+3.51),HOXB4(-3.35),IGFBP6(+2.42),SOX2(+3.67)
transcription regulator	KLF2	0.0235			-0.931	6	2	4	ANGPT2(-2.44),APLNR(-2.38),CCN2(+2.91),IGF2(-9.86),ITGA4(-2.76),WEE1(+2.03)
enzyme	RHOA	0.0237				4	4	0	CCN2(+2.91),FN1(+2.75),NOS2(+2.41),TAGLN(+3.59)
chemical - endogenous mammalian	hemin	0.0237			-1.067	4	3	1	CD163(-5.67),FN1(+2.75),HBA1/HBA2(+4.09),NOS2(+2.41)
enzyme	DGCR8	0.0237				3	2	1	NCAM1(-2.31),SOX2(+3.67),TAGLN(+3.59)
transcription regulator	FHL2	0.0237				3	2	1	CDH5(-3.21),NOS2(+2.41),TAGLN(+3.59)
other	LMNB1	0.0237				3	0	3	FBN1(-2.49),PAPPA(-4.05),SLIT3(-2.41)
transcription regulator	MLX	0.0239				2	0	2	DIO1(-2.9),IGF2(-9.86)
other	LY6E	0.0239				2	2	0	CCN2(+2.91),CD14(+4.49)
other	RPA1	0.0239				2	1	1	DLGAP1(+1.97),FMOD(-5.79)
chemical reagent	W7	0.0239				2	2	0	CD14(+4.49),NPPB(+12.0)
chemical - kinase inhibitor	SB 220025	0.024				1	1	0	NOS2(+2.41)
chemical - endogenous non-mammalian	loganin	0.024				1	1	0	CCN2(+2.91)
other	CHCHD10	0.024				1	1	0	CHCHD2(+39.52)
other	KCP	0.024				1	0	1	PPARGC1A(-2.55)
biologic drug	interferon gamma-1b	0.024				1	0	1	CD163(-5.67)
group	PKAr	0.024				1	1	0	CCK(+3.84)
complex	Mitochondrial complex 1	0.024				1	0	1	PPARGC1A(-2.55)
complex	cytochrome-c oxidase	0.024				1	0	1	AQP1(-2.8)
group	Rab11	0.024				1	1	0	ITGA6(+1.89)
other	l9Rl3	0.024				1	1	0	NOS2(+2.41)
other	NTN4	0.024				1	0	1	CDH5(-3.21)
transcription regulator	ZNF76	0.024				1	0	1	NOS1(-2.8)
other	ADRM1	0.024				1	1	0	NOS2(+2.41)
other	RBM17	0.024				1	1	0	FN1(+2.75)
G-protein coupled receptor	LPAR5	0.024				1	1	0	CCK(+3.84)
other	ABRA	0.024				1	1	0	TAGLN(+3.59)
transporter	SLC25A33	0.024				1	0	1	PPARGC1A(-2.55)
other	LAYN	0.024				1	1	0	XIST(+46.18)
other	PYGO1	0.024				1	1	0	XIST(+46.18)
other	BATF2	0.024				1	1	0	CCN1(+3.5)
complex	Hat	0.024				1	1	0	NOS2(+2.41)
other	EIF2B5	0.024				1	1	0	TAGLN(+3.59)
biologic drug	neuropeptide Y	0.024				1	1	0	NOS2(+2.41)
group	hyaluronidase	0.024				1	1	0	FN1(+2.75)
group	INTERLEUKIN	0.024				1	1	0	NOS2(+2.41)
chemical toxicant	dibromoacetic acid	0.024				1	0	1	IGF2(-9.86)
chemical drug	PF-4691502	0.024				1	1	0	PMAIP1(+2.4)
growth factor	FGF20	0.024				1	1	0	SOX2(+3.67)
mature microRNA	miR-16-1-3p (miRNAs w/seed CAGUAUU)	0.024				1	1	0	WEE1(+2.03)
mature microRNA	miR-4728-3p (miRNAs w/seed AUGCUGA)	0.024				1	1	0	PMAIP1(+2.4)
microRNA	MIR4728	0.024				1	1	0	PMAIP1(+2.4)
other	FERMT2	0.024				1	1	0	FN1(+2.75)
other	NID1	0.024				1	0	1	NID2(-3.77)
biologic drug	REGN421	0.024				1	1	0	NPPB(+12.0)
transporter	GABARAP	0.024				1	1	0	OPRK1(+2.76)
phosphatase	CDC14A	0.024				1	1	0	WEE1(+2.03)
enzyme	AOC3	0.024				1	1	0	MADCAM1(+2.54)
other	SIGLEC11	0.024				1	1	0	NOS2(+2.41)
phosphatase	PLPP3	0.024				1	1	0	FN1(+2.75)
G-protein coupled receptor	ADGRV1	0.024				1	1	0	HBA1/HBA2(+4.09)
peptidase	ADAMTS13	0.024				1	0	1	ANGPT2(-2.44)
transcription regulator	CUX2	0.024				1	0	1	NCAM1(-2.31)
kinase	GRK4	0.024				1	1	0	OPRK1(+2.76)
biologic drug	cyclic des-acyl ghrelin (6-13)	0.024				1	0	1	PPARGC1A(-2.55)
other	GAP43	0.024				1	1	0	NOS2(+2.41)
transcription regulator	DDX20	0.024				1	0	1	IGF2(-9.86)
other	HBG1	0.024				1	1	0	HBA1/HBA2(+4.09)
mature microRNA	miR-101b-3p (miRNAs w/seed UACAGUA)	0.024				1	1	0	STC1(+2.19)
chemical reagent	N-acetyl-lysyltyrosylcysteine-amide	0.024				1	1	0	XDH(+2.34)
other	RP11_469A152	0.024				1	1	0	SOX2(+3.67)
chemical drug	PI 3-kinase inhibitor	0.024				1	1	0	NOS2(+2.41)
chemical - kinase inhibitor	4-[(4'-chloro-2'-fluoro)phenylamino]-6,7-dimethoxyquinazoline	0.024				1	0	1	ANGPT2(-2.44)
chemical drug	polyethylene glycol	0.024				1	1	0	CCK(+3.84)
chemical drug	etorphine	0.024				1	1	0	OPRK1(+2.76)
chemical - kinase inhibitor	SC68376	0.024				1	1	0	NOS2(+2.41)
chemical - endogenous mammalian	methylmalonic acid	0.024				1	1	0	NOS2(+2.41)
chemical - endogenous mammalian	benzylamine	0.024				1	1	0	NOS2(+2.41)
chemical drug	foscarnet	0.024				1	1	0	STC1(+2.19)
chemical drug	sulfonylurea	0.024				1	1	0	HBA1/HBA2(+4.09)
complex	cAMP-dependent protein kinase	0.024				1	0	1	PPARGC1A(-2.55)
chemical drug	felodipine	0.024				1	1	0	NOS2(+2.41)
chemical - endogenous non-mammalian	erbstatin	0.024				1	1	0	NOS2(+2.41)
chemical reagent	constitutive proteasome-selective inhibitor	0.024				1	1	0	PMAIP1(+2.4)
chemical - protease inhibitor	PR-924	0.024				1	1	0	PMAIP1(+2.4)
chemical - endogenous mammalian	phenol	0.024				1	0	1	NOS1(-2.8)
chemical - endogenous non-mammalian	sinapinic acid	0.024				1	1	0	NOS2(+2.41)
chemical - endogenous non-mammalian	theaflavin-3,3'-digallate	0.024				1	1	0	NOS2(+2.41)
chemical drug	gamma tocopherol	0.024				1	1	0	NOS2(+2.41)
chemical drug	pyrilamine	0.024				1	1	0	NOS2(+2.41)
chemical toxicant	microcystin	0.024				1	1	0	NOS2(+2.41)
chemical - endogenous mammalian	des-Arg-9 bradykinin	0.024				1	1	0	CXCL5(+2.51)
chemical - endogenous non-mammalian	homoorientin	0.024				1	1	0	NOS2(+2.41)
chemical - kinase inhibitor	KT 5926	0.024				1	1	0	CD14(+4.49)
chemical - kinase inhibitor	tyrphostin 47	0.024				1	1	0	NOS2(+2.41)
chemical - endogenous mammalian	D-erythro-C16-ceramide	0.024				1	1	0	NOS2(+2.41)
chemical - endogenous mammalian	poly(ADP-ribose)	0.024				1	1	0	NOS2(+2.41)
chemical drug	JTV519	0.024				1	1	0	RYR2(+2.06)
chemical - endogenous non-mammalian	L-canavanine	0.024				1	1	0	HSPB8(+2.08)
chemical - endogenous mammalian	citrulline	0.024				1	1	0	NOS2(+2.41)
chemical toxicant	lipooligosaccharide	0.024				1	1	0	NOS2(+2.41)
chemical drug	flunisolide	0.024				1	1	0	NOS2(+2.41)
transcription regulator	RUNX1	0.0241			0.314	6	3	3	CHI3L1(-2.88),HBA1/HBA2(+4.09),ITGA4(-2.76),NCAM1(-2.31),PMAIP1(+2.4),RGCC(+2.79)
transcription regulator	VHL	0.0242				5	5	0	CCN2(+2.91),FN1(+2.75),JADE1(+1.9),PMAIP1(+2.4),TAGLN(+3.59)
chemical drug	tamoxifen	0.0243			-0.186	8	5	3	AQP1(-2.8),CCN1(+3.5),FN1(+2.75),IGF2(-9.86),NOS1(-2.8),NOS2(+2.41),SYT6(+3.0),TAGLN(+3.59)
enzyme	DNMT1	0.0246				4	2	2	FBN1(-2.49),IGF2(-9.86),SFRP2(+2.19),XIST(+46.18)
cytokine	SPP1	0.0246			-0.128	6	5	1	CD163(-5.67),CXCL5(+2.51),FN1(+2.75),NOS2(+2.41),S100A4(+2.38),TXNRD2(+2.39)
chemical drug	estrogen	0.0247			1.72	8	6	2	CCK(+3.84),CCN1(+3.5),CCN2(+2.91),FN1(+2.75),IGF2(-9.86),IGFBP6(+2.42),NOS1(-2.8),OPRK1(+2.76)
group	SRC (family)	0.0249				3	3	0	FN1(+2.75),S100A4(+2.38),SOX2(+3.67)
G-protein coupled receptor	GPER1	0.0249				3	3	0	CCN1(+3.5),CCN2(+2.91),SFRP2(+2.19)
transcription regulator	IRF6	0.0249				3	2	1	CD14(+4.49),NOS2(+2.41),PPARGC1A(-2.55)
chemical drug	erlotinib	0.0254		Activated	2	4	3	1	CD14(+4.49),CXCL5(+2.51),FBN1(-2.49),IGFBP6(+2.42)
chemical drug	halofuginone	0.0256				5	4	1	CCN2(+2.91),FBN1(-2.49),IFITM2(+4.82),RGCC(+2.79),TAGLN(+3.59)
chemical - endogenous non-mammalian	E. coli serotype 0127B8 lipopolysaccharide	0.0258			0.128	6	5	1	AQP1(-2.8),CCN2(+2.91),CD14(+4.49),CHST7(+2.49),GNA14(+4.05),NOS2(+2.41)
group	Rock	0.0262				3	3	0	CCN2(+2.91),FN1(+2.75),TAGLN(+3.59)
transcription regulator	CEBPE	0.0262				3	2	1	CD14(+4.49),CSF3R(-2.85),CTSV(+3.48)
peptidase	MMP1	0.0262				3	3	0	FN1(+2.75),S100A4(+2.38),TAGLN(+3.59)
other	DCN	0.0262				3	2	1	CCN2(+2.91),FBN1(-2.49),NOS2(+2.41)
other	ADM	0.0262				3	2	1	FN1(+2.75),NOS1(-2.8),NOS2(+2.41)
chemical drug	ABT-737	0.0262				2	2	0	CXCL5(+2.51),PMAIP1(+2.4)
transcription regulator	MED12	0.0262				2	2	0	ANKRD1(+7.87),CREB5(+2.52)
other	ADM2	0.0262				2	1	1	NOS2(+2.41),PPARGC1A(-2.55)
chemical - kinase inhibitor	PD 169316	0.0262				2	1	1	FN1(+2.75),PPARGC1A(-2.55)
chemical drug	butaprost	0.0262				2	2	0	CCN2(+2.91),NOS2(+2.41)
transcription regulator	ATF2	0.0263			1.006	4	3	1	FN1(+2.75),NOS2(+2.41),NPPB(+12.0),PPARGC1A(-2.55)
other	PDLIM2	0.0273			-1	4	4	0	GSTM1(+7.03),SLC22A3(+3.26),TAGLN(+3.59),ZNF300(+3.4)
chemical drug	glucocorticoid	0.028			-1.05	8	5	3	ACE2(+5.95),CCN2(+2.91),CD163(-5.67),FN1(+2.75),NOS1(-2.8),NOS2(+2.41),PPARGC1A(-2.55),STC1(+2.19)
transcription regulator	SMAD2	0.0282				4	3	1	CCN2(+2.91),CDH5(-3.21),FN1(+2.75),SOX2(+3.67)
transcription regulator	SP110	0.0285			-1.342	5	2	3	CCN1(+3.5),RAB15(+1.97),SMARCD3(-2.01),TBX3(-2.3),ZNF560(-5.77)
chemical - endogenous mammalian	lactosylceramide	0.0286				2	2	0	NOS2(+2.41),TNFRSF11A(+2.43)
group	Tnf receptor	0.0286				2	2	0	CCN2(+2.91),NOS2(+2.41)
group	JUN/JUNB/JUND	0.0286				2	1	1	CCN1(+3.5),CREB3L3(-3.02)
transcription regulator	EBF2	0.0286				2	1	1	LGI2(+2.43),SHISA3(-2.64)
transcription regulator	SALL4	0.0286				2	2	0	SOX2(+3.67),UTF1(+2.64)
complex	IgG1	0.0286				2	1	1	CD14(+4.49),ITGA4(-2.76)
other	SLC9A3R1	0.0286				2	2	0	OPRK1(+2.76),S100A4(+2.38)
mature microRNA	miR-199a-3p (and other miRNAs w/seed CAGUAGU)	0.0286				2	2	0	FN1(+2.75),ITGA6(+1.89)
transmembrane receptor	ADIPOR1	0.0286				2	1	1	NOS2(+2.41),PPARGC1A(-2.55)
phosphatase	PTPN3	0.0286				2	2	0	FN1(+2.75),TAGLN(+3.59)
transcription regulator	PLAG1	0.0288				3	0	3	AQP1(-2.8),IGF2(-9.86),SMARCD3(-2.01)
transcription regulator	MRTFB	0.0292			1.067	5	4	1	COL5A2(-1.94),ITGA6(+1.89),TAGLN(+3.59),TRNP1(+2.02),VCL(+2.4)
group	ADRB	0.0292			-0.6	5	3	2	ANKRD1(+7.87),KLHL6(-2.85),NOS2(+2.41),PPARGC1A(-2.55),WEE1(+2.03)
complex	Pka	0.03			1.264	5	4	1	CCK(+3.84),CCN2(+2.91),CD14(+4.49),NOS2(+2.41),PPARGC1A(-2.55)
growth factor	INHBA	0.0301			1.732	6	6	0	ANKRD1(+7.87),CCN2(+2.91),FN1(+2.75),PCDH9(+2.69),SOX2(+3.67),TAGLN(+3.59)
chemical toxicant	thapsigargin	0.0301			0.975	6	5	1	FN1(+2.75),ITGA4(-2.76),NOS2(+2.41),PMAIP1(+2.4),SLC38A5(+2.81),VCL(+2.4)
transcription regulator	GATA6	0.0308			-0.555	6	5	1	CD163(-5.67),FOXD3(+3.51),HBA1/HBA2(+4.09),SOX2(+3.67),SPRR3(+3.5),TAGLN(+3.59)
ligand-dependent nuclear receptor	RARA	0.0311			0	9	5	4	CD14(+4.49),CXCL5(+2.51),FOXD3(+3.51),HOXB4(-3.35),IGFBP6(+2.42),ITGA4(-2.76),MUC20(-2.67),SOX2(+3.67),UBL3(-2.13)
complex	Ifn gamma	0.0311			0.428	4	3	1	CHI3L1(-2.88),FN1(+2.75),NOS2(+2.41),PMAIP1(+2.4)
transcription regulator	CEBPD	0.0311				4	3	1	CD14(+4.49),CSF3R(-2.85),CTSV(+3.48),NOS2(+2.41)
chemical reagent	2-aminopurine	0.0311				2	2	0	NOS2(+2.41),NPPB(+12.0)
cytokine	FAM3B	0.0311				2	2	0	FN1(+2.75),RNASE1(+2.8)
transmembrane receptor	SEMA7A	0.0311				2	2	0	CCN2(+2.91),FN1(+2.75)
chemical drug	oxymatrine	0.0311				2	2	0	FN1(+2.75),NOS2(+2.41)
other	MGP	0.0311				2	2	0	CFD(+2.75),TAGLN(+3.59)
transcription regulator	HTATIP2	0.0311				2	1	1	ANGPT2(-2.44),SOX2(+3.67)
microRNA	mir-33	0.0311				2	1	1	CFD(+2.75),PPARGC1A(-2.55)
other	TFF3	0.0311				2	0	2	NEAT1(-2.52),PPARGC1A(-2.55)
chemical drug	chelerythrine	0.0311				2	2	0	NOS2(+2.41),NPPB(+12.0)
chemical - endogenous non-mammalian	lipoarabinomannan	0.0311				2	2	0	CD14(+4.49),HLA-DRB5(+2.3)
chemical - endogenous mammalian	sucrose	0.0311				2	0	2	AQP1(-2.8),NPR1(-2.44)
chemical drug	cannabidiol	0.0311				2	2	0	FN1(+2.75),NOS2(+2.41)
chemical toxicant	thioacetamide	0.0315				7	6	1	CCN2(+2.91),CD14(+4.49),FBN1(-2.49),IFITM2(+4.82),RGCC(+2.79),SOX2(+3.67),TAGLN(+3.59)
other	CLEC4G	0.0316				3	2	1	CCN2(+2.91),IGF2(-9.86),NOS2(+2.41)
transcription regulator	NOTCH3	0.0316				3	3	0	FN1(+2.75),NOS2(+2.41),TAGLN(+3.59)
kinase	EFNA2	0.0316				3	1	2	CCN2(+2.91),NOS1(-2.8),USP9Y(-90.99)
chemical - endogenous mammalian	niacinamide	0.0316				3	3	0	CD14(+4.49),NOS2(+2.41),PMAIP1(+2.4)
other	POMC	0.0321			-0.853	4	1	3	IGF2(-9.86),NOS1(-2.8),NOS2(+2.41),PPARGC1A(-2.55)
other	APP	0.0321			0.375	18	11	7	CCN2(+2.91),CDH5(-3.21),CH25H(+2.53),CTSV(+3.48),CXCL5(+2.51),FN1(+2.75),GLIS3(+2.33),HBA1/HBA2(+4.09),IGF2(-9.86),ITGA4(-2.76),ITGA6(+1.89),NNAT(-6.05),NOS1(-2.8),NOS2(+2.41),NRP2(-1.98),PMAIP1(+2.4),SHISA3(-2.64),TAGLN(+3.59)
growth factor	IGF1	0.0327			0.459	11	7	4	ANGPT2(-2.44),ANPEP(-2.63),CCN1(+3.5),CCN2(+2.91),FN1(+2.75),IGF2(-9.86),IGFBP6(+2.42),NCAM1(-2.31),NOS2(+2.41),SOX2(+3.67),WEE1(+2.03)
transcription regulator	TRIM28	0.033				3	3	0	PMAIP1(+2.4),S100A4(+2.38),SOX2(+3.67)
chemical - endogenous mammalian	glutamine	0.0332			-0.152	4	2	2	FN1(+2.75),IGF2(-9.86),PPARGC1A(-2.55),SOX2(+3.67)
cytokine	TNFSF10	0.0332			1.941	4	3	1	ANGPT2(-2.44),CD14(+4.49),IFITM2(+4.82),PMAIP1(+2.4)
other	HNRNPA2B1	0.0332				5	3	2	CTSV(+3.48),FN1(+2.75),PAPPA(-4.05),PPARGC1A(-2.55),SULT1A3/SULT1A4(+4.12)
group	ERK1/2	0.0336			0.926	8	6	2	AKR1B10(-3.26),ANGPT2(-2.44),CCK(+3.84),CCN2(+2.91),CTSV(+3.48),CXCL5(+2.51),FN1(+2.75),NOS2(+2.41)
chemical drug	paclitaxel	0.0336				8	6	2	APLNR(-2.38),APOBEC3A(+3.02),CCN2(+2.91),CXCL5(+2.51),ITGA6(+1.89),NNAT(-6.05),SOX2(+3.67),STC1(+2.19)
group	Mir122a,b	0.0337				2	2	0	CCK(+3.84),NOS2(+2.41)
chemical drug	GW7647	0.0337				2	1	1	IGFBP6(+2.42),PPARGC1A(-2.55)
transcription regulator	STAT1	0.034			1.342	9	7	2	ANGPT2(-2.44),CD14(+4.49),CH25H(+2.53),CSF3R(-2.85),EPSTI1(+2.43),HLA-DRB5(+2.3),IFITM2(+4.82),NOS2(+2.41),PMAIP1(+2.4)
transcription regulator	TCF12	0.0345				3	3	0	FN1(+2.75),SULT1A3/SULT1A4(+4.12),VGF(+3.31)
kinase	PRKCB	0.0345				3	2	1	FN1(+2.75),NOS2(+2.41),PPARGC1A(-2.55)
transcription regulator	IKZF1	0.0346			-1.915	7	5	2	ANOS1(+3.35),AQP1(-2.8),EPSTI1(+2.43),FN1(+2.75),IL18R1(+2.07),NCAM1(-2.31),OPRK1(+2.76)
chemical - endogenous mammalian	ergosterol-5,8-peroxide	0.0358				1	1	0	CCN2(+2.91)
biologic drug	drotrecogin alfa	0.0358				1	1	0	NPPB(+12.0)
chemical drug	aliskiren	0.0358				1	1	0	FN1(+2.75)
chemical - endogenous non-mammalian	cardamomin	0.0358				1	1	0	NOS2(+2.41)
chemical drug	MLN8054	0.0358				1	1	0	PMAIP1(+2.4)
chemical - endogenous non-mammalian	irisolidone	0.0358				1	1	0	NOS2(+2.41)
biologic drug	natriuretic peptide derivative	0.0358				1	0	1	PPARGC1A(-2.55)
chemical - endogenous non-mammalian	imperatorin	0.0358				1	1	0	NOS2(+2.41)
other	IGF2-AS	0.0358				1	0	1	IGF2(-9.86)
other	HSPBP1	0.0358				1	1	0	HSPA2(+2.22)
transcription regulator	KLF14	0.0358				1	0	1	PPARGC1A(-2.55)
chemical drug	2-(3-chlorophenylamino)phenylacetic acid	0.0358				1	1	0	FN1(+2.75)
enzyme	NAA30	0.0358				1	1	0	PMAIP1(+2.4)
ion channel	CACNA1D	0.0358				1	1	0	RYR2(+2.06)
biologic drug	botulinum toxin type A	0.0358				1	1	0	S100A4(+2.38)
other	TSIX	0.0358				1	1	0	XIST(+46.18)
chemical - endogenous non-mammalian	pinoresinol	0.0358				1	1	0	NOS2(+2.41)
transcription regulator	LPXN	0.0358				1	1	0	TAGLN(+3.59)
transcription regulator	HOXB8	0.0358				1	1	0	TAGLN(+3.59)
other	COL3A1	0.0358				1	1	0	FN1(+2.75)
other	EMP2	0.0358				1	1	0	ITGA6(+1.89)
enzyme	HAO1	0.0358				1	0	1	PPARGC1A(-2.55)
mature microRNA	miR-424-3p (miRNAs w/seed AAAACGU)	0.0358				1	1	0	WEE1(+2.03)
microRNA	mir-431	0.0358				1	1	0	FN1(+2.75)
translation regulator	EEF1D	0.0358				1	0	1	ITGA4(-2.76)
enzyme	PRDX4	0.0358	1.966			1	1	0	NOS2(+2.41)
kinase	NRP2	0.0358	-1.977			1	1	0	S100A4(+2.38)
other	SLN	0.0358				1	0	1	PPARGC1A(-2.55)
phosphatase	INPP5K	0.0358				1	0	1	IGF2(-9.86)
kinase	PIK3C3	0.0358				1	0	1	IGF2(-9.86)
ion channel	CACNA2D1	0.0358				1	1	0	CACNA1I(+1.9)
transporter	KPNB1	0.0358				1	1	0	PMAIP1(+2.4)
transcription regulator	Yap1	0.0358				1	1	0	TAGLN(+3.59)
translation regulator	IGF2BP3	0.0358				1	0	1	IGF2(-9.86)
transcription regulator	SOX21	0.0358				1	1	0	SOX2(+3.67)
enzyme	FKBP1B	0.0358				1	1	0	RYR2(+2.06)
other	CSPG4	0.0358				1	1	0	NOS2(+2.41)
chemical reagent	SJN 2511	0.0358				1	0	1	LRRC32(-2.34)
transporter	RACGAP1	0.0358				1	1	0	CD14(+4.49)
other	Gm33994	0.0358				1	1	0	SOX2(+3.67)
translation regulator	EEF1A1	0.0358				1	1	0	S100A4(+2.38)
ion channel	Cacnb1	0.0358				1	1	0	CACNA1I(+1.9)
enzyme	CYP2C9	0.0358				1	1	0	HBA1/HBA2(+4.09)
other	Naip1 (includes others)	0.0358				1	1	0	NOS2(+2.41)
other	SCT	0.0358				1	0	1	AQP1(-2.8)
transcription regulator	NKRF	0.0358				1	1	0	NOS2(+2.41)
chemical reagent	BR-4628	0.0358				1	1	0	CCN2(+2.91)
chemical drug	ditiocarb	0.0358				1	1	0	TAGLN(+3.59)
chemical reagent	tempo	0.0358				1	1	0	NOS2(+2.41)
chemical drug	methacholine	0.0358				1	1	0	FN1(+2.75)
chemical - kinase inhibitor	CVT-313	0.0358				1	1	0	SOX2(+3.67)
chemical reagent	aminooxyacetic acid	0.0358				1	1	0	PMAIP1(+2.4)
chemical drug	FK 409	0.0358				1	1	0	NOS2(+2.41)
chemical drug	pirenzepine	0.0358				1	0	1	NOS1(-2.8)
chemical drug	mycophenolate mofetil	0.0358				1	1	0	FN1(+2.75)
chemical reagent	cyclohexanecarboxylic acid	0.0358				1	0	1	NCAM1(-2.31)
chemical - endogenous mammalian	raffinose	0.0358				1	0	1	AQP1(-2.8)
transcription regulator	HES1	0.036				3	3	0	CCK(+3.84),CFD(+2.75),TAGLN(+3.59)
enzyme	CHD7	0.0363				2	2	0	PMAIP1(+2.4),UTF1(+2.64)
biologic drug	hemocyanin	0.0363				2	2	0	CD14(+4.49),NOS2(+2.41)
chemical drug	alpha-tocopherol	0.0363				2	2	0	CCN2(+2.91),PMAIP1(+2.4)
chemical - kinase inhibitor	bisindolylmaleimide iv	0.0363				2	2	0	CCN2(+2.91),NOS2(+2.41)
transmembrane receptor	IL10RA	0.0365			0	8	4	4	CCN1(+3.5),CSF3R(-2.85),FBN1(-2.49),FN1(+2.75),GSTM1(+7.03),NOS2(+2.41),PPARGC1A(-2.55),SCIN(-2.82)
G-protein coupled receptor	PTGER4	0.0366			-0.6	5	3	2	CH25H(+2.53),CREB3L3(-3.02),GLIS3(+2.33),NOS2(+2.41),SHISA3(-2.64)
growth factor	DKK1	0.0376				3	1	2	ANGPT2(-2.44),TAGLN(+3.59),TBX3(-2.3)
ligand-dependent nuclear receptor	ESR2	0.0385			-1.432	11	8	3	ANPEP(-2.63),CCN2(+2.91),CNNM1(+3.01),CST1(+5.8),CST2(+4.92),FN1(+2.75),HSPA2(+2.22),NID2(-3.77),NOS2(+2.41),PMAIP1(+2.4),UBL3(-2.13)
cytokine	IL1B	0.0387			0.846	18	11	7	CCN2(+2.91),CD14(+4.49),CHI3L1(-2.88),CHRFAM7A(+2.65),CXCL5(+2.51),DIO1(-2.9),FN1(+2.75),IGFBP6(+2.42),IL18R1(+2.07),NEAT1(-2.52),NOS1(-2.8),NOS2(+2.41),PAPPA(-4.05),PCSK2(-2.85),PPARGC1A(-2.55),RNASE1(+2.8),TNFRSF11A(+2.43),XDH(+2.34)
peptidase	ADAMTS12	0.0391				2	1	1	CHI3L1(-2.88),TAGLN(+3.59)
kinase	IRAK3	0.0391				2	2	0	CCN2(+2.91),NOS2(+2.41)
chemical drug	methyl-beta-cyclodextrin	0.0391				2	2	0	FOXD3(+3.51),SOX2(+3.67)
G-protein coupled receptor	RHO	0.0391				3	1	2	AQP1(-2.8),HIST1H2BA(+2.1),NCAM1(-2.31)
transcription regulator	MEF2D	0.0391				3	2	1	CCN2(+2.91),FN1(+2.75),PPARGC1A(-2.55)
chemical - endogenous mammalian	carbon monoxide	0.0391				3	3	0	CD14(+4.49),FN1(+2.75),NOS2(+2.41)
transcription regulator	RELA	0.0394			1.676	10	9	1	ANKRD1(+7.87),CCN2(+2.91),CD14(+4.49),CHI3L1(-2.88),CXCL5(+2.51),DGCR6(+3.21),FN1(+2.75),NOS2(+2.41),NPPB(+12.0),TWIST2(+3.02)
growth factor	CCN2	0.0398	2.909		0.944	4	3	1	CCN2(+2.91),FN1(+2.75),IGF2(-9.86),SOX2(+3.67)
chemical - endogenous mammalian	L-glutamic acid	0.0409			0.927	4	2	2	CFD(+2.75),NOS1(-2.8),NOS2(+2.41),PPARGC1A(-2.55)
group	Mapk	0.0409			0.152	4	2	2	ITGA4(-2.76),NOS1(-2.8),NOS2(+2.41),NPPB(+12.0)
chemical drug	troglitazone	0.0415			-0.779	9	8	1	CFD(+2.75),CXCL5(+2.51),FN1(+2.75),HBA1/HBA2(+4.09),ITGA6(+1.89),LOC102724788/PRODH(+6.56),NOS2(+2.41),PPARGC1A(-2.55),WEE1(+2.03)
chemical - endogenous mammalian	UTP	0.0419				2	2	0	CD14(+4.49),NOS2(+2.41)
complex	MAC	0.0419				2	2	0	FN1(+2.75),RGCC(+2.79)
microRNA	mir-142	0.0419				2	1	1	LRRC32(-2.34),SOX2(+3.67)
microRNA	mir-23	0.0419				2	1	1	HOXB4(-3.35),LOC102724788/PRODH(+6.56)
peptidase	CTSB	0.0419				2	2	0	CTSV(+3.48),NOS2(+2.41)
peptidase	CPE	0.0419				2	1	1	CCK(+3.84),PCSK2(-2.85)
G-protein coupled receptor	CCR1	0.0419				2	2	0	CTSV(+3.48),TNFRSF11A(+2.43)
chemical - endogenous mammalian	cyclic AMP	0.0419			0.346	7	4	3	CCN2(+2.91),FN1(+2.75),IGF2(-9.86),NOS1(-2.8),NOS2(+2.41),PPARGC1A(-2.55),VGF(+3.31)
chemical toxicant	tetrachlorodibenzodioxin	0.0421			0.956	9	7	2	CCK(+3.84),CCN1(+3.5),CTSV(+3.48),ENPEP(+3.74),HSPA2(+2.22),IGF2(-9.86),NOS2(+2.41),PCSK2(-2.85),S100A4(+2.38)
chemical - endogenous mammalian	dihydrotestosterone	0.0422			1.195	12	6	6	AQP1(-2.8),CCN2(+2.91),CHI3L1(-2.88),COL5A2(-1.94),FN1(+2.75),HERC3(+2.13),NID2(-3.77),NNAT(-6.05),NOS1(-2.8),NOS2(+2.41),PMAIP1(+2.4),RPS28(+2.2)
G-protein coupled receptor	F2RL1	0.0424				3	3	0	CCN1(+3.5),CCN2(+2.91),NOS2(+2.41)
chemical toxicant	Sn50 peptide	0.0424				3	3	0	CCN2(+2.91),NOS2(+2.41),STC1(+2.19)
chemical drug	tributyrin	0.044				3	3	0	CCN1(+3.5),CCN2(+2.91),CXCL5(+2.51)
other	BSCL2	0.044				3	3	0	ANKRD1(+7.87),CFD(+2.75),NOS2(+2.41)
transcription regulator	NEUROG1	0.044				3	2	1	FN1(+2.75),PAPPA(-4.05),S100A4(+2.38)
transcription regulator	OTX2	0.044				3	2	1	CLTRN(+4.44),NCAM1(-2.31),SOX2(+3.67)
chemical - kinase inhibitor	Go 6976	0.044				3	3	0	FN1(+2.75),NOS2(+2.41),STC1(+2.19)
chemical - endogenous mammalian	folic acid	0.044				3	2	1	FN1(+2.75),IGF2(-9.86),NOS2(+2.41)
transcription regulator	MED1	0.0441				5	3	2	CFD(+2.75),DIO1(-2.9),SOX2(+3.67),TBX3(-2.3),UTF1(+2.64)
chemical - endogenous mammalian	ATP	0.0445				4	2	2	CD14(+4.49),ITGA4(-2.76),NOS1(-2.8),NOS2(+2.41)
chemical drug	plicamycin	0.0445			-0.068	4	2	2	CCN2(+2.91),CYP4V2(-4.21),MYH14(-4.79),PMAIP1(+2.4)
enzyme	NCF1	0.0447				2	2	0	CD14(+4.49),FN1(+2.75)
G-protein coupled receptor	CX3CR1	0.0447				2	2	0	CD14(+4.49),NOS2(+2.41)
transporter	FABP4	0.0447				2	2	0	CCK(+3.84),NOS2(+2.41)
peptidase	F2	0.0448			1.742	7	6	1	ANGPT2(-2.44),CCN1(+3.5),CCN2(+2.91),FN1(+2.75),NOS2(+2.41),PMAIP1(+2.4),TXNRD2(+2.39)
other	EFNA1	0.0457				3	2	1	CCN2(+2.91),FN1(+2.75),USP9Y(-90.99)
chemical toxicant	methylmercury	0.0457				3	1	2	ANPEP(-2.63),NOS1(-2.8),PLS3(+2.57)
kinase	PRKAA2	0.0458			-1.176	4	1	3	FN1(+2.75),ITIH5(-2.21),NOS1(-2.8),PPARGC1A(-2.55)
enzyme	CD38	0.0461		Activated	2.236	5	3	2	FN1(+2.75),NCAM1(-2.31),PPARGC1A(-2.55),PRDX4(+1.97),S100A4(+2.38)
transcription regulator	TBP	0.0475				3	2	1	FN1(+2.75),IGF2(-9.86),XDH(+2.34)
chemical - endogenous non-mammalian	3-D-glucosyl-1,2-diacylglycerol	0.0475				1	1	0	NOS2(+2.41)
chemical drug	S-18886	0.0475				1	1	0	NOS2(+2.41)
chemical drug	trans-cinnamaldehyde	0.0475				1	1	0	NOS2(+2.41)
group	Bvr	0.0475				1	1	0	NOS2(+2.41)
group	Pld	0.0475				1	1	0	FN1(+2.75)
group	Metalloprotease	0.0475				1	1	0	FN1(+2.75)
chemical reagent	di-n-propyl disulfide	0.0475				1	1	0	GSTM1(+7.03)
chemical drug	smectite	0.0475				1	1	0	NOS2(+2.41)
chemical drug	tylophorine	0.0475				1	1	0	NOS2(+2.41)
complex	TR-RXR	0.0475				1	0	1	DIO1(-2.9)
chemical toxicant	methyleugenol	0.0475				1	1	0	NOS2(+2.41)
kinase	PFKFB4	0.0475				1	1	0	XDH(+2.34)
other	Dlx6os1	0.0475				1	0	1	AKR1B10(-3.26)
other	DAND5	0.0475				1	1	0	SOX2(+3.67)
transcription regulator	ZXDC	0.0475				1	1	0	CD14(+4.49)
other	PROM1	0.0475				1	0	1	CDH5(-3.21)
other	OLFM2	0.0475				1	1	0	TAGLN(+3.59)
other	LEO1	0.0475				1	1	0	SOX2(+3.67)
enzyme	B3GNT2	0.0475				1	1	0	CD14(+4.49)
enzyme	NDST2	0.0475				1	1	0	FN1(+2.75)
enzyme	ACOT11	0.0475				1	0	1	PPARGC1A(-2.55)
chemical - endogenous mammalian	tetrahydrocurcumin	0.0475				1	1	0	NOS2(+2.41)
group	Serine Protease	0.0475				1	1	0	NOS2(+2.41)
chemical drug	glucuronyl glucosamine glycan sulfate	0.0475				1	1	0	FN1(+2.75)
ion channel	KCNIP1	0.0475				1	1	0	DPP10(+2.16)
chemical reagent	GSK0660	0.0475				1	1	0	FN1(+2.75)
ion channel	KCND3	0.0475				1	1	0	DPP10(+2.16)
other	PKIA	0.0475				1	1	0	FN1(+2.75)
transcription regulator	ARID5B	0.0475				1	1	0	TAGLN(+3.59)
translation regulator	Bc1	0.0475				1	1	0	TAGLN(+3.59)
chemical drug	crocin	0.0475				1	1	0	NOS2(+2.41)
peptidase	ADAMTS1	0.0475				1	0	1	CDH5(-3.21)
other	COL5A1	0.0475				1	1	0	FN1(+2.75)
other	PHLDA1	0.0475				1	1	0	ITGA6(+1.89)
transporter	SNAP23	0.0475				1	1	0	TAGLN(+3.59)
chemical - endogenous non-mammalian	anatabine	0.0475				1	1	0	NOS2(+2.41)
other	H19	0.0475				1	0	1	IGF2(-9.86)
enzyme	A4GALT	0.0475				1	1	0	NOS2(+2.41)
other	CTNNAL1	0.0475				1	1	0	FN1(+2.75)
phosphatase	PTP4A2	0.0475				1	1	0	VCL(+2.4)
transcription regulator	PLAGL2	0.0475				1	0	1	IGF2(-9.86)
kinase	Rps6ka5	0.0475				1	1	0	NOS2(+2.41)
transcription regulator	HOXD11	0.0475				1	0	1	ITGA8(-2.76)
chemical reagent	SKLB023	0.0475				1	1	0	NOS2(+2.41)
transcription regulator	PHC1	0.0475				1	0	1	HOXB4(-3.35)
chemical reagent	A-Fos	0.0475				1	1	0	CCN2(+2.91)
biologic drug	Hyaluronidase	0.0475				1	0	1	ITIH5(-2.21)
transporter	APOC3	0.0475				1	1	0	NOS2(+2.41)
peptidase	LNPEP	0.0475				1	1	0	NOS2(+2.41)
transcription regulator	NOC2L	0.0475				1	1	0	PMAIP1(+2.4)
chemical reagent	unsaturated guluronate oligosaccharide	0.0475				1	1	0	NOS2(+2.41)
other	LAMTOR3	0.0475				1	1	0	SOX2(+3.67)
chemical drug	GR-MD-02	0.0475				1	1	0	NOS2(+2.41)
chemical drug	(+)-epicatechin	0.0475				1	1	0	NOS2(+2.41)
chemical reagent	pterosin B	0.0475				1	0	1	PPARGC1A(-2.55)
chemical reagent	PDGFRbeta-recognizing cyclic peptide	0.0475				1	1	0	FN1(+2.75)
chemical - endogenous mammalian	methylamine	0.0475				1	1	0	FN1(+2.75)
chemical reagent	apicularen A	0.0475				1	1	0	NOS2(+2.41)
chemical drug	diethylcarbamazine	0.0475				1	1	0	NOS2(+2.41)
chemical - endogenous non-mammalian	pyrazole	0.0475				1	1	0	NOS2(+2.41)
chemical - kinase inhibitor	KP-SD-1	0.0475				1	1	0	NOS2(+2.41)
chemical drug	lansoprazole	0.0475				1	1	0	CD14(+4.49)
chemical reagent	polymethyl methacrylate	0.0475				1	1	0	TNFRSF11A(+2.43)
chemical - endogenous non-mammalian	glabridin	0.0475				1	1	0	NOS2(+2.41)
chemical toxicant	H-8	0.0475				1	1	0	NOS2(+2.41)
chemical - endogenous mammalian	ethyl linoleate	0.0475				1	1	0	NOS2(+2.41)
chemical drug	ferrous sulfate	0.0475				1	1	0	NOS2(+2.41)
chemical drug	resiniferatoxin	0.0475				1	1	0	NOS2(+2.41)
chemical - endogenous non-mammalian	galangin	0.0475				1	1	0	NOS2(+2.41)
chemical - endogenous non-mammalian	flavone	0.0475				1	1	0	NOS2(+2.41)
chemical reagent	nor-binaltorphimine	0.0475				1	1	0	OPRK1(+2.76)
chemical - endogenous mammalian	trigonelline	0.0475				1	1	0	ACE2(+5.95)
chemical drug	galanthamine	0.0475				1	0	1	IGF2(-9.86)
chemical - kinase inhibitor	tyrphostin AG 18	0.0475				1	1	0	TAGLN(+3.59)
chemical - endogenous non-mammalian	erucic acid	0.0475				1	1	0	NOS2(+2.41)
chemical - endogenous mammalian	15-hydroxyeicosatetraenoic acid	0.0475				1	1	0	NOS2(+2.41)
chemical - endogenous mammalian	L-arginine	0.0477				2	2	0	FN1(+2.75),NOS2(+2.41)
other	ASXL2	0.0477				2	1	1	CFD(+2.75),PELI2(-2.75)
chemical drug	silymarin	0.0477				2	1	1	NOS2(+2.41),PPARGC1A(-2.55)
complex	PDGF BB	0.0479			1.157	8	6	2	CCN1(+3.5),CCN2(+2.91),FN1(+2.75),IGF2(-9.86),NOS1(-2.8),NOS2(+2.41),TAGLN(+3.59),XDH(+2.34)
transcription regulator	MRTFA	0.0482			1.931	5	5	0	ITGA6(+1.89),NPPB(+12.0),SPOCK3(+2.38),TAGLN(+3.59),VCL(+2.4)
other	DMD	0.0487				6	2	4	ANKRD1(+7.87),IGF2(-9.86),NOS1(-2.8),NQO2(+2.45),PPARGC1A(-2.55),SCIN(-2.82)
ligand-dependent nuclear receptor	THRB	0.0487			-0.862	6	4	2	CFD(+2.75),DIO1(-2.9),NPPB(+12.0),PCSK2(-2.85),PORCN(+2.61),SFRP2(+2.19)
chemical toxicant	carbon tetrachloride	0.0487			1.24	6	5	1	CCN2(+2.91),FN1(+2.75),GSTM1(+7.03),IGFBP6(+2.42),ITGA8(-2.76),NOS2(+2.41)
transcription regulator	SPDEF	0.0492				3	2	1	CCN2(+2.91),COL5A2(-1.94),ITGA6(+1.89)
transcription regulator	TEAD1	0.0492				3	2	1	COL5A2(-1.94),TAGLN(+3.59),TRNP1(+2.02)
kinase	PIK3CA	0.0492				3	3	0	CD14(+4.49),NOS2(+2.41),TWIST2(+3.02)
transmembrane receptor	F3	0.0492				3	3	0	CCN1(+3.5),CCN2(+2.91),TNFRSF11A(+2.43)
chemical drug	silibinin	0.0492				3	3	0	CCN2(+2.91),FN1(+2.75),NOS2(+2.41)
chemical drug	metformin	0.0503			-1.951	5	4	1	CCN2(+2.91),FN1(+2.75),HBA1/HBA2(+4.09),ITGA6(+1.89),PPARGC1A(-2.55)
other	ADIPOQ	0.0558			-1.886	5	3	2	CCN2(+2.91),CD163(-5.67),FN1(+2.75),NOS2(+2.41),PPARGC1A(-2.55)
transmembrane receptor	LEPR	0.0592		Inhibited	-2	5	3	2	FN1(+2.75),NOS2(+2.41),PPARGC1A(-2.55),SMARCD3(-2.01),VGF(+3.31)
transcription regulator	JUN	0.0631		Activated	2.138	10	9	1	CCN1(+3.5),CCN2(+2.91),CD14(+4.49),CFD(+2.75),CXCL5(+2.51),FN1(+2.75),IGFBP6(+2.42),NCAM1(-2.31),NOS2(+2.41),SOX2(+3.67)
chemical drug	resveratrol	0.0668			-1.896	7	4	3	CD14(+4.49),CD163(-5.67),FN1(+2.75),IGF2(-9.86),NOS2(+2.41),PPARGC1A(-2.55),TNFRSF11A(+2.43)
transcription regulator	SREBF1	0.0873		Activated	2	6	6	0	CD14(+4.49),CFD(+2.75),FN1(+2.75),NOS2(+2.41),PLS3(+2.57),VGF(+3.31)
biologic drug	filgrastim	0.0891			-1.754	9	7	2	AGAP5 (includes others)(+8.2),CD163(-5.67),EPSTI1(+2.43),HLA-DRB5(+2.3),IL18R1(+2.07),ITGA4(-2.76),NHS(+2.03),PMAIP1(+2.4),S100A4(+2.38)
transcription regulator	IRF8	0.0901			1.96	4	3	1	CD14(+4.49),CSF3R(-2.85),NOS2(+2.41),TWIST2(+3.02)
cytokine	EDN1	0.0957			1.993	5	5	0	CCN1(+3.5),CCN2(+2.91),FN1(+2.75),NPPB(+12.0),VCL(+2.4)
complex	Ap1	0.131			1.981	4	4	0	CCN2(+2.91),FN1(+2.75),NOS2(+2.41),S100A4(+2.38)
mature microRNA	miR-155-5p (miRNAs w/seed UAAUGCU)	0.138			-1.969	4	4	0	CCN1(+3.5),NOS2(+2.41),PMAIP1(+2.4),WEE1(+2.03)
other	ADCYAP1	0.158		Inhibited	-2.2	5	2	3	COL5A2(-1.94),FRMPD2(-3.98),NOS1(-2.8),NOS2(+2.41),RGCC(+2.79)
chemical drug	indomethacin	0.174		Activated	2.14	5	3	2	ANGPT2(-2.44),CD14(+4.49),NOS1(-2.8),NOS2(+2.41),RPS28(+2.2)
transcription regulator	GATA2	0.189		Inhibited	-2	7	3	4	ANGPT2(-2.44),ARHGEF5(+2.32),CDH5(-3.21),CHI3L1(-2.88),GRM6(-3.42),HBA1/HBA2(+4.09),SOX2(+3.67)
chemical drug	methylprednisolone	0.201		Activated	2.911	9	6	3	ANPEP(-2.63),CCN2(+2.91),CTSV(+3.48),DIO1(-2.9),FN1(+2.75),PLS3(+2.57),RGCC(+2.79),SLC22A7(-3.21),TINAGL1(+4.06)
ion channel	PKD1	0.218			-1.98	4	3	1	CCN1(+3.5),CCN2(+2.91),DDX3Y(-59.34),PCDH9(+2.69)
transcription regulator	TP73	0.223		Inhibited	-2.228	7	4	3	CCN1(+3.5),COL5A2(-1.94),FN1(+2.75),HSPB8(+2.08),NCAM1(-2.31),PMAIP1(+2.4),UBL3(-2.13)
chemical - endogenous mammalian	palmitic acid	0.297			1.996	4	3	1	CCN2(+2.91),FN1(+2.75),NOS2(+2.41),PPARGC1A(-2.55)
transcription regulator	TCF7L2	0.373		Activated	2	5	4	1	CCN2(+2.91),CREB5(+2.52),HSPA2(+2.22),PPARGC1A(-2.55),SOX2(+3.67)
biologic drug	poly rI:rC-RNA	0.465			1.763	7	6	1	CD14(+4.49),DIO1(-2.9),FN1(+2.75),IGFBP6(+2.42),NOS2(+2.41),PMAIP1(+2.4),SOX2(+3.67)
transcription regulator	STAT6	1			-1.98	5	3	2	GNA14(+4.05),IL18R1(+2.07),PPARGC1A(-2.55),TNFRSF11A(+2.43),UBL3(-2.13)
ligand-dependent nuclear receptor	PPARA	1			-1.954	5	3	2	DIO1(-2.9),IGFBP6(+2.42),NOS2(+2.41),NPPB(+12.0),PPARGC1A(-2.55)
