# Supplementary material for: Developmental modeling of hepatogenesis using obese iPSCs-hepatocyte differentiation uncovers pathological features
Source: Cell Death Dis. 2022 Aug 1;13(8):670. doi: 10.1038/s41419-022-05125-9 (PMC9343434; doi:10.1038/s41419-022-05125-9)
Supplement: Supplementary file 8 — Supplementary File-6 [file 41419_2022_5125_MOESM8_ESM.xlsx]

## Sheet: Function
Categories	Diseases or Functions	p	State	Z	N	Pos	Neg	Molecules
Tissue Development	Organization of extracellular matrix	1.03e-11			19	9	10	COL13A1(-3.03),COL4A3(+5.79),COL4A4(+3.56),COL5A1(-2.29),COL5A2(-2.56),COL6A1(-2.33),COL6A3(-3.82),CTSV(+2.43),DPP4(+4.12),FGA(+4.54),FN1(+4.04),HTRA1(-4.15),ITGA4(-3.38),MMP3(-2.86),NPNT(+3.78),PDGFRA(+2.43),TGFBI(-5.93),VTN(+2.91),VWF(-3.49)
Endocrine System Disorders,Gastrointestinal Disease,Metabolic Disease,Organismal Injury and Abnormalities,Skeletal and Muscular Disorders	Diabetic foot ulcer disorder	2.69e-11			10	5	5	COL13A1(-3.03),COL4A3(+5.79),COL4A4(+3.56),COL5A1(-2.29),COL5A2(-2.56),COL6A1(-2.33),COL6A3(-3.82),DPP4(+4.12),PDGFRA(+2.43),SLC7A11(+2.19)
Dermatological Diseases and Conditions,Organismal Injury and Abnormalities	Skin lesion	8.64e-09		-1.178	129	54	75	A4GALT(+3.04),ABHD12B(+3.47),ACE2(+11.02),ADAM28(+2.58),ADAMTS18(-3.43),AKR1C1/AKR1C2(-3.27),AMOT(+4.1),ANKRD1(+4.03),APOA1(+6.58),APOA4(+3.77),BMP2(+2.06),BRDT(+2.92),C2orf81(-2.93),C4orf50(-3.33),C5(+3.05),CD163(-10.44),CDH6(+3.22),CDRT4(+2.62),CHST4(-4.99),CLEC11A(-2.96),COL13A1(-3.03),COL4A3(+5.79),COL4A4(+3.56),COL5A1(-2.29),COL5A2(-2.56),COL6A1(-2.33),COL6A3(-3.82),CORO7/CORO7-PAM16(-2.71),…
Organismal Injury and Abnormalities	Ulcer	1.79e-08			12	7	5	APOA1(+6.58),COL13A1(-3.03),COL4A3(+5.79),COL4A4(+3.56),COL5A1(-2.29),COL5A2(-2.56),COL6A1(-2.33),COL6A3(-3.82),DPP4(+4.12),FGA(+4.54),PDGFRA(+2.43),SLC7A11(+2.19)
Cancer,Organismal Injury and Abnormalities	Intrathoracic malignant tumor	2.17e-08		-0.032	67	30	37	ACE2(+11.02),ADAM28(+2.58),ADM(+3.41),AGAP5 (includes others)(+5.13),APOA1(+6.58),BMP2(+2.06),CHGA(-2.72),CLTRN(+4.95),COL13A1(-3.03),COL4A4(+3.56),COL5A1(-2.29),COL6A3(-3.82),CPAMD8(-2.43),CTNNA2(-3.61),DGCR5(+2.48),DPP4(+4.12),EPB41L3(-2.39),EPSTI1(+2.94),FBXL7(-3.36),FGA(+4.54),FN1(+4.04),GJB1(+4.13),GRM8(+3.4),GRPR(+2.55),GSTM1(+8.22),HIST1H1C(-2.65),HIST1H1E(-2.23),HLA-DQB1(-2.92),HTRA1(-4.1…
Connective Tissue Disorders,Organismal Injury and Abnormalities,Skeletal and Muscular Disorders	Dupuytren contracture	2.52e-08			9	2	7	ADAMTS18(-3.43),COL13A1(-3.03),COL4A3(+5.79),COL4A4(+3.56),COL5A1(-2.29),COL5A2(-2.56),COL6A1(-2.33),COL6A3(-3.82),MMP3(-2.86)
Cancer,Organismal Injury and Abnormalities	Thoracic neoplasm	2.54e-08		0.403	68	30	38	ACE2(+11.02),ADAM28(+2.58),ADM(+3.41),AGAP5 (includes others)(+5.13),APOA1(+6.58),BMP2(+2.06),CHGA(-2.72),CLTRN(+4.95),COL13A1(-3.03),COL4A4(+3.56),COL5A1(-2.29),COL6A3(-3.82),CPAMD8(-2.43),CTNNA2(-3.61),DGCR5(+2.48),DPP4(+4.12),EPB41L3(-2.39),EPSTI1(+2.94),FBXL7(-3.36),FGA(+4.54),FN1(+4.04),FOXC1(-2.74),GJB1(+4.13),GRM8(+3.4),GRPR(+2.55),GSTM1(+8.22),HIST1H1C(-2.65),HIST1H1E(-2.23),HLA-DQB1(-2.9…
Cancer,Organismal Injury and Abnormalities,Respiratory Disease	Lung cancer	3.85e-08		-0.032	66	29	37	ACE2(+11.02),ADAM28(+2.58),ADM(+3.41),AGAP5 (includes others)(+5.13),APOA1(+6.58),BMP2(+2.06),CHGA(-2.72),CLTRN(+4.95),COL13A1(-3.03),COL5A1(-2.29),COL6A3(-3.82),CPAMD8(-2.43),CTNNA2(-3.61),DGCR5(+2.48),DPP4(+4.12),EPB41L3(-2.39),EPSTI1(+2.94),FBXL7(-3.36),FGA(+4.54),FN1(+4.04),GJB1(+4.13),GRM8(+3.4),GRPR(+2.55),GSTM1(+8.22),HIST1H1C(-2.65),HIST1H1E(-2.23),HLA-DQB1(-2.92),HTRA1(-4.15),IGF2(-2.26)…
Cancer,Dermatological Diseases and Conditions,Organismal Injury and Abnormalities	Skin cancer	3.89e-08			126	51	75	A4GALT(+3.04),ABHD12B(+3.47),ACE2(+11.02),ADAM28(+2.58),ADAMTS18(-3.43),AKR1C1/AKR1C2(-3.27),AMOT(+4.1),APOA4(+3.77),BMP2(+2.06),BRDT(+2.92),C2orf81(-2.93),C4orf50(-3.33),C5(+3.05),CD163(-10.44),CDH6(+3.22),CDRT4(+2.62),CHST4(-4.99),CLEC11A(-2.96),COL13A1(-3.03),COL4A3(+5.79),COL4A4(+3.56),COL5A1(-2.29),COL5A2(-2.56),COL6A1(-2.33),COL6A3(-3.82),CORO7/CORO7-PAM16(-2.71),CPAMD8(-2.43),CST1(+2.59),C…
Connective Tissue Disorders,Organismal Injury and Abnormalities,Skeletal and Muscular Disorders	Advanced Dupuytren contracture	5.33e-08			7	2	5	COL13A1(-3.03),COL4A3(+5.79),COL4A4(+3.56),COL5A1(-2.29),COL5A2(-2.56),COL6A1(-2.33),COL6A3(-3.82)
Cancer,Organismal Injury and Abnormalities,Reproductive System Disease	Peyronie disease	5.33e-08			7	2	5	COL13A1(-3.03),COL4A3(+5.79),COL4A4(+3.56),COL5A1(-2.29),COL5A2(-2.56),COL6A1(-2.33),COL6A3(-3.82)
Cancer,Organismal Injury and Abnormalities,Reproductive System Disease	Endometrial cancer	3.07e-07			71	28	43	ADAMTS18(-3.43),ADM(+3.41),AGAP5 (includes others)(+5.13),AKR1C1/AKR1C2(-3.27),APOA4(+3.77),BRDT(+2.92),CD163(-10.44),COL13A1(-3.03),COL5A1(-2.29),COL6A3(-3.82),CPAMD8(-2.43),CTNNA2(-3.61),DPP4(+4.12),ENPEP(+3.46),EPB41L3(-2.39),FGA(+4.54),FN1(+4.04),FRMPD2(-3.06),GASK1B(+4.19),GPR176(-3.13),GRM8(+3.4),GRPR(+2.55),HIST1H1C(-2.65),HTRA1(-4.15),HYAL4(+3.51),IGF2(-2.26),IRX2(-3.24),IRX3(-2.85),ITGA4…
Cancer,Organismal Injury and Abnormalities	Lymphoreticular neoplasm	3.07e-07			68	28	40	ABHD12B(+3.47),ADAM28(+2.58),AGAP5 (includes others)(+5.13),ANOS1(+2.23),BMP2(+2.06),C4orf50(-3.33),CD163(-10.44),CHGA(-2.72),COL4A3(+5.79),COL4A4(+3.56),COL5A2(-2.56),COL6A1(-2.33),COL6A3(-3.82),CTAGE9 (includes others)(+4.01),CTNNA2(-3.61),CXCL11(-2.44),DPP4(+4.12),EIF5AL1(-4.49),FBXL7(-3.36),FN1(+4.04),FOXC1(-2.74),GCOM1(-3.6),GLIS3(+2.51),GSTM1(+8.22),GSTT2/GSTT2B(-4.96),HIST1H1C(-2.65),HLA-D…
Cancer,Organismal Injury and Abnormalities,Reproductive System Disease	Uterine cancer	5.18e-07			74	30	44	ADAMTS18(-3.43),ADM(+3.41),AGAP5 (includes others)(+5.13),AKR1C1/AKR1C2(-3.27),APOA4(+3.77),BRDT(+2.92),CD163(-10.44),COL13A1(-3.03),COL5A1(-2.29),COL6A3(-3.82),CPAMD8(-2.43),CTNNA2(-3.61),CTSV(+2.43),DPP4(+4.12),ENPEP(+3.46),EPB41L3(-2.39),FGA(+4.54),FN1(+4.04),FRMPD2(-3.06),GASK1B(+4.19),GPR176(-3.13),GRM8(+3.4),GRPR(+2.55),HIST1H1C(-2.65),HTRA1(-4.15),HYAL4(+3.51),IGF2(-2.26),IRX2(-3.24),IRX3(…
Cancer,Organismal Injury and Abnormalities,Reproductive System Disease	Endometrial carcinoma	6.29e-07			67	26	41	ADAMTS18(-3.43),ADM(+3.41),AGAP5 (includes others)(+5.13),AKR1C1/AKR1C2(-3.27),APOA4(+3.77),BRDT(+2.92),CD163(-10.44),COL13A1(-3.03),COL5A1(-2.29),COL6A3(-3.82),CPAMD8(-2.43),CTNNA2(-3.61),DPP4(+4.12),EPB41L3(-2.39),FGA(+4.54),FN1(+4.04),FRMPD2(-3.06),GASK1B(+4.19),GPR176(-3.13),GRM8(+3.4),GRPR(+2.55),HYAL4(+3.51),IGF2(-2.26),IRX2(-3.24),IRX3(-2.85),ITGA4(-3.38),ITIH5(-2.63),ITPR1(-2.64),KCNMA1(-…
Cancer,Organismal Injury and Abnormalities,Reproductive System Disease	Uterine carcinoma	6.39e-07			70	28	42	ADAMTS18(-3.43),ADM(+3.41),AGAP5 (includes others)(+5.13),AKR1C1/AKR1C2(-3.27),APOA4(+3.77),BRDT(+2.92),CD163(-10.44),COL13A1(-3.03),COL5A1(-2.29),COL6A3(-3.82),CPAMD8(-2.43),CTNNA2(-3.61),CTSV(+2.43),DPP4(+4.12),EPB41L3(-2.39),FGA(+4.54),FN1(+4.04),FRMPD2(-3.06),GASK1B(+4.19),GPR176(-3.13),GRM8(+3.4),GRPR(+2.55),HYAL4(+3.51),IGF2(-2.26),IRX2(-3.24),IRX3(-2.85),ITGA4(-3.38),ITIH5(-2.63),ITPR1(-2.…
Cancer,Hematological Disease,Organismal Injury and Abnormalities	Neoplasia of blood cells	8.29e-07			73	32	41	ABHD12B(+3.47),ADAM28(+2.58),AGAP5 (includes others)(+5.13),AMOT(+4.1),ANOS1(+2.23),BMP2(+2.06),C4orf50(-3.33),C5(+3.05),CD163(-10.44),CHGA(-2.72),COL4A3(+5.79),COL4A4(+3.56),COL5A2(-2.56),COL6A1(-2.33),COL6A3(-3.82),CTAGE9 (includes others)(+4.01),CTNNA2(-3.61),CXCL11(-2.44),DPP4(+4.12),EIF5AL1(-4.49),EPSTI1(+2.94),FBXL7(-3.36),FCGR1A(+4.76),FN1(+4.04),GCOM1(-3.6),GLIS3(+2.51),GSTM1(+8.22),GSTT2…
Cancer,Organismal Injury and Abnormalities	Melanoma	9.87e-07		-1.387	132	60	72	A4GALT(+3.04),ABHD12B(+3.47),ACE2(+11.02),ADAM28(+2.58),ADAMTS18(-3.43),ADM(+3.41),AGAP5 (includes others)(+5.13),AMOT(+4.1),APOA1(+6.58),BMP2(+2.06),BRDT(+2.92),C4orf50(-3.33),C5(+3.05),CD163(-10.44),CDH5(-3.55),CDH6(+3.22),CDRT4(+2.62),CHST4(-4.99),CLEC11A(-2.96),COL13A1(-3.03),COL4A3(+5.79),COL4A4(+3.56),COL5A1(-2.29),COL5A2(-2.56),COL6A1(-2.33),COL6A3(-3.82),CORO7/CORO7-PAM16(-2.71),CPAMD8(-2…
Cancer,Organismal Injury and Abnormalities	Advanced malignant solid tumor	1.07e-06		-0.186	28	13	15	ADM(+3.41),AKR1C1/AKR1C2(-3.27),APOA1(+6.58),C5(+3.05),CDH6(+3.22),CHGA(-2.72),COL6A3(-3.82),DPP4(+4.12),EMP1(-3.56),ENPEP(+3.46),EPB41L3(-2.39),EPSTI1(+2.94),FCGR1A(+4.76),FN1(+4.04),GSTM5(-3.17),HIST1H1C(-2.65),HTRA1(-4.15),IGF2(-2.26),KCNMA1(-2.76),MMP3(-2.86),MX1(+3.74),NCAM1(-2.96),PDGFRA(+2.43),RNASE1(+2.87),SLC7A11(+2.19),SNHG5(-3.59),TFPI2(-3.21),TNIK(-4.73)
Cancer,Dermatological Diseases and Conditions,Organismal Injury and Abnormalities	Cutaneous melanoma	1.1e-06			117	49	68	A4GALT(+3.04),ABHD12B(+3.47),ACE2(+11.02),ADAM28(+2.58),ADAMTS18(-3.43),AMOT(+4.1),BMP2(+2.06),BRDT(+2.92),C4orf50(-3.33),C5(+3.05),CD163(-10.44),CDH6(+3.22),CDRT4(+2.62),CHST4(-4.99),CLEC11A(-2.96),COL13A1(-3.03),COL4A3(+5.79),COL4A4(+3.56),COL5A1(-2.29),COL5A2(-2.56),COL6A1(-2.33),COL6A3(-3.82),CORO7/CORO7-PAM16(-2.71),CPAMD8(-2.43),CST1(+2.59),CTAGE9 (includes others)(+4.01),CTNNA2(-3.61),CXCL…
Cancer,Organismal Injury and Abnormalities,Reproductive System Disease	Endometrial adenocarcinoma	1.69e-06			60	25	35	ADM(+3.41),AGAP5 (includes others)(+5.13),AKR1C1/AKR1C2(-3.27),BRDT(+2.92),CD163(-10.44),COL13A1(-3.03),COL5A1(-2.29),COL6A3(-3.82),CPAMD8(-2.43),CTNNA2(-3.61),DPP4(+4.12),EPB41L3(-2.39),FGA(+4.54),FN1(+4.04),FRMPD2(-3.06),GASK1B(+4.19),GRM8(+3.4),GRPR(+2.55),HYAL4(+3.51),IGF2(-2.26),IRX3(-2.85),ITGA4(-3.38),ITIH5(-2.63),ITPR1(-2.64),KCNMA1(-2.76),LGI2(+4.37),LRRTM2(+3.1),MUC20(-3.73),MX1(+3.74),…
Cancer,Organismal Injury and Abnormalities,Respiratory Disease	Respiratory system tumor	2.04e-06		0.403	70	30	40	ACE2(+11.02),ADAM28(+2.58),ADM(+3.41),AGAP5 (includes others)(+5.13),APOA1(+6.58),BMP2(+2.06),CHGA(-2.72),CLTRN(+4.95),COL13A1(-3.03),COL4A4(+3.56),COL5A1(-2.29),COL6A3(-3.82),CPAMD8(-2.43),CTNNA2(-3.61),DGCR5(+2.48),DPP4(+4.12),EPB41L3(-2.39),EPSTI1(+2.94),FBXL7(-3.36),FGA(+4.54),FN1(+4.04),GJB1(+4.13),GRM8(+3.4),GRPR(+2.55),GSTM1(+8.22),HIST1H1C(-2.65),HIST1H1E(-2.23),HLA-DQB1(-2.92),HTRA1(-4.1…
Cardiovascular System Development and Function,Organismal Development	Angiogenesis	2.51e-06		0.153	32	16	16	ACE2(+11.02),ADM(+3.41),AMOT(+4.1),APOA1(+6.58),BMP2(+2.06),C5(+3.05),CDH5(-3.55),CHGA(-2.72),COL13A1(-3.03),COL4A3(+5.79),COL5A1(-2.29),EMP1(-3.56),ENPEP(+3.46),FN1(+4.04),FOXC1(-2.74),GSTM1(+8.22),HLA-DQB1(-2.92),HTRA1(-4.15),IGF2(-2.26),ITGA4(-3.38),KCNMA1(-2.76),LINC00599(-4.86),MMP3(-2.86),NPPB(+4.22),PDGFRA(+2.43),PRKX(+2.08),STC1(+2.25),TBXT(-3.48),TGFBI(-5.93),VTN(+2.91),VWF(-3.49),WNT4(+…
Cardiovascular System Development and Function,Organismal Development	Vasculogenesis	2.66e-06		0.705	28	13	15	ACE2(+11.02),ADM(+3.41),AMOT(+4.1),APOA1(+6.58),BMP2(+2.06),C5(+3.05),CDH5(-3.55),CHGA(-2.72),COL13A1(-3.03),COL4A3(+5.79),EMP1(-3.56),FN1(+4.04),FOXC1(-2.74),GSTM1(+8.22),HLA-DQB1(-2.92),HTRA1(-4.15),IGF2(-2.26),ITGA4(-3.38),KCNMA1(-2.76),LINC00599(-4.86),MMP3(-2.86),PDGFRA(+2.43),PRKX(+2.08),STC1(+2.25),TBXT(-3.48),TGFBI(-5.93),VTN(+2.91),VWF(-3.49)
Cancer,Hematological Disease,Organismal Injury and Abnormalities	Hematologic cancer	3.33e-06			71	31	40	ABHD12B(+3.47),ADAM28(+2.58),AGAP5 (includes others)(+5.13),AMOT(+4.1),ANOS1(+2.23),C4orf50(-3.33),C5(+3.05),CD163(-10.44),CHGA(-2.72),COL4A3(+5.79),COL4A4(+3.56),COL5A2(-2.56),COL6A1(-2.33),COL6A3(-3.82),CTAGE9 (includes others)(+4.01),CTNNA2(-3.61),CXCL11(-2.44),DPP4(+4.12),EIF5AL1(-4.49),EPSTI1(+2.94),FBXL7(-3.36),FCGR1A(+4.76),FN1(+4.04),GCOM1(-3.6),GLIS3(+2.51),GSTM1(+8.22),GSTT2/GSTT2B(-4.9…
Cancer,Organismal Injury and Abnormalities,Reproductive System Disease	Breast or gynecological cancer	3.56e-06			104	48	56	ABHD12B(+3.47),ACE2(+11.02),ADAM28(+2.58),ADAMTS18(-3.43),ADM(+3.41),AGAP5 (includes others)(+5.13),AKR1C1/AKR1C2(-3.27),AMOT(+4.1),APOA1(+6.58),APOA4(+3.77),BRDT(+2.92),C5(+3.05),CD163(-10.44),CDH5(-3.55),CDH6(+3.22),COL13A1(-3.03),COL4A4(+3.56),COL5A1(-2.29),COL5A2(-2.56),COL6A1(-2.33),COL6A3(-3.82),CPAMD8(-2.43),CTNNA2(-3.61),CTSV(+2.43),CXCL11(-2.44),DPP4(+4.12),ENPEP(+3.46),EPB41L3(-2.39),EP…
Hereditary Disorder,Immunological Disease,Organismal Injury and Abnormalities	Familial autoimmune disease	4.4e-06			11	4	7	ACTN3(-2.91),ADA2(+3.0),COL13A1(-3.03),COL4A3(+5.79),COL4A4(+3.56),COL5A1(-2.29),COL5A2(-2.56),COL6A1(-2.33),COL6A3(-3.82),HLA-DQB1(-2.92),XIST(+78.97)
Cancer,Gastrointestinal Disease,Organismal Injury and Abnormalities	Colorectal cancer	6.9e-06			99	41	58	ACE2(+11.02),ADAM28(+2.58),ADAMTS18(-3.43),ADM(+3.41),AGAP5 (includes others)(+5.13),AKR1C1/AKR1C2(-3.27),AMOT(+4.1),APOA4(+3.77),BMP2(+2.06),C1orf115(-3.07),CD163(-10.44),CDH5(-3.55),CDH6(+3.22),CHGA(-2.72),COL4A3(+5.79),COL4A4(+3.56),COL5A1(-2.29),COL5A2(-2.56),COL6A1(-2.33),COL6A3(-3.82),CORO7/CORO7-PAM16(-2.71),CPAMD8(-2.43),CST1(+2.59),CTNNA2(-3.61),DDX3Y(-65.67),DGCR6(+4.35),ELFN2(-3.51),EM…
Cancer,Organismal Injury and Abnormalities,Reproductive System Disease	Female genital tract cancer	7.97e-06			86	37	49	ABHD12B(+3.47),ACE2(+11.02),ADAMTS18(-3.43),ADM(+3.41),AGAP5 (includes others)(+5.13),AKR1C1/AKR1C2(-3.27),APOA1(+6.58),APOA4(+3.77),BRDT(+2.92),C5(+3.05),CD163(-10.44),COL13A1(-3.03),COL4A4(+3.56),COL5A1(-2.29),COL6A3(-3.82),CPAMD8(-2.43),CTNNA2(-3.61),CTSV(+2.43),CXCL11(-2.44),DPP4(+4.12),ENPEP(+3.46),EPB41L3(-2.39),EVPL(-3.47),FGA(+4.54),FN1(+4.04),FRMPD2(-3.06),GASK1B(+4.19),GPR176(-3.13),GRM…
Cancer,Organismal Injury and Abnormalities,Reproductive System Disease	Endometrioid endometrial adenocarcinoma	8.42e-06			56	22	34	AGAP5 (includes others)(+5.13),AKR1C1/AKR1C2(-3.27),BRDT(+2.92),CD163(-10.44),COL13A1(-3.03),COL5A1(-2.29),COL6A3(-3.82),CPAMD8(-2.43),CTNNA2(-3.61),DPP4(+4.12),EPB41L3(-2.39),FGA(+4.54),FN1(+4.04),FRMPD2(-3.06),GASK1B(+4.19),GRM8(+3.4),HYAL4(+3.51),IRX3(-2.85),ITGA4(-3.38),ITIH5(-2.63),ITPR1(-2.64),KCNMA1(-2.76),LGI2(+4.37),LRRTM2(+3.1),MUC20(-3.73),MX1(+3.74),NEB(-2.41),PCDH15(+4.76),PCDHA6(-3.…
Cancer,Gastrointestinal Disease,Organismal Injury and Abnormalities	Colorectal tumor	8.47e-06			100	42	58	ACE2(+11.02),ADAM28(+2.58),ADAMTS18(-3.43),ADM(+3.41),AGAP5 (includes others)(+5.13),AKR1C1/AKR1C2(-3.27),AMOT(+4.1),APOA4(+3.77),BMP2(+2.06),C1orf115(-3.07),CD163(-10.44),CDH5(-3.55),CDH6(+3.22),CHGA(-2.72),COL4A3(+5.79),COL4A4(+3.56),COL5A1(-2.29),COL5A2(-2.56),COL6A1(-2.33),COL6A3(-3.82),CORO7/CORO7-PAM16(-2.71),CPAMD8(-2.43),CST1(+2.59),CTNNA2(-3.61),CTSV(+2.43),DDX3Y(-65.67),DGCR6(+4.35),ELF…
Cancer,Gastrointestinal Disease,Organismal Injury and Abnormalities	Colorectal adenocarcinoma	9.21e-06			87	35	52	ACE2(+11.02),ADAM28(+2.58),ADAMTS18(-3.43),ADM(+3.41),AGAP5 (includes others)(+5.13),AKR1C1/AKR1C2(-3.27),AMOT(+4.1),APOA4(+3.77),CD163(-10.44),CDH5(-3.55),CDH6(+3.22),CHGA(-2.72),COL4A3(+5.79),COL4A4(+3.56),COL5A1(-2.29),COL5A2(-2.56),COL6A1(-2.33),COL6A3(-3.82),CORO7/CORO7-PAM16(-2.71),CPAMD8(-2.43),CST1(+2.59),CTNNA2(-3.61),DDX3Y(-65.67),DGCR6(+4.35),ELFN2(-3.51),ENPEP(+3.46),EPB41L3(-2.39),EV…
Cancer,Organismal Injury and Abnormalities,Respiratory Disease	Lung carcinoma	9.74e-06		-0.555	56	23	33	ACE2(+11.02),AGAP5 (includes others)(+5.13),APOA1(+6.58),CHGA(-2.72),CLTRN(+4.95),COL13A1(-3.03),COL5A1(-2.29),COL6A3(-3.82),CPAMD8(-2.43),CTNNA2(-3.61),DPP4(+4.12),EPB41L3(-2.39),FBXL7(-3.36),FGA(+4.54),FN1(+4.04),GJB1(+4.13),GRM8(+3.4),GRPR(+2.55),GSTM1(+8.22),HIST1H1C(-2.65),HIST1H1E(-2.23),HLA-DQB1(-2.92),IGF2(-2.26),ITPR1(-2.64),KCNJ16(+3.66),KCNMA1(-2.76),LPA(-3.17),LPP(+2.51),MMP3(-2.86),M…
Cancer,Gastrointestinal Disease,Organismal Injury and Abnormalities	Colon adenocarcinoma	1.32e-05			84	34	50	ACE2(+11.02),ADAM28(+2.58),ADAMTS18(-3.43),ADM(+3.41),AGAP5 (includes others)(+5.13),AMOT(+4.1),APOA4(+3.77),CD163(-10.44),CDH5(-3.55),CDH6(+3.22),CHGA(-2.72),COL4A3(+5.79),COL4A4(+3.56),COL5A1(-2.29),COL5A2(-2.56),COL6A1(-2.33),COL6A3(-3.82),CORO7/CORO7-PAM16(-2.71),CPAMD8(-2.43),CST1(+2.59),CTNNA2(-3.61),DDX3Y(-65.67),DGCR6(+4.35),ELFN2(-3.51),ENPEP(+3.46),EPB41L3(-2.39),EVPL(-3.47),FCGR1A(+4.7…
Cancer,Gastrointestinal Disease,Organismal Injury and Abnormalities	Colon cancer	1.36e-05			88	37	51	ACE2(+11.02),ADAM28(+2.58),ADAMTS18(-3.43),ADM(+3.41),AGAP5 (includes others)(+5.13),AMOT(+4.1),APOA4(+3.77),BMP2(+2.06),CD163(-10.44),CDH5(-3.55),CDH6(+3.22),CHGA(-2.72),COL4A3(+5.79),COL4A4(+3.56),COL5A1(-2.29),COL5A2(-2.56),COL6A1(-2.33),COL6A3(-3.82),CORO7/CORO7-PAM16(-2.71),CPAMD8(-2.43),CST1(+2.59),CTNNA2(-3.61),DDX3Y(-65.67),DGCR6(+4.35),ELFN2(-3.51),ENPEP(+3.46),EPB41L3(-2.39),EVPL(-3.47)…
Connective Tissue Disorders,Immunological Disease,Organismal Injury and Abnormalities	Collagen disease	1.37e-05			8	3	5	ACTN3(-2.91),COL4A3(+5.79),COL4A4(+3.56),COL5A1(-2.29),COL5A2(-2.56),COL6A1(-2.33),COL6A3(-3.82),XIST(+78.97)
Cancer,Organismal Injury and Abnormalities	Neoplasia of cells	1.42e-05		1.708	102	43	59	ABHD12B(+3.47),ADAM28(+2.58),ADAMTS18(-3.43),AGAP5 (includes others)(+5.13),AMOT(+4.1),ANOS1(+2.23),BMP2(+2.06),C2orf81(-2.93),C4orf50(-3.33),C5(+3.05),CD163(-10.44),CDH5(-3.55),CHGA(-2.72),COL4A3(+5.79),COL4A4(+3.56),COL5A1(-2.29),COL5A2(-2.56),COL6A1(-2.33),COL6A3(-3.82),CPAMD8(-2.43),CTAGE9 (includes others)(+4.01),CTNNA2(-3.61),CXCL11(-2.44),DPP4(+4.12),EIF5AL1(-4.49),ENPEP(+3.46),EPB41L3(-2.…
Cardiovascular System Development and Function	Development of vasculature	1.43e-05		0.225	33	17	16	ACE2(+11.02),ADM(+3.41),AMOT(+4.1),APOA1(+6.58),BMP2(+2.06),C5(+3.05),CDH5(-3.55),CHGA(-2.72),COL13A1(-3.03),COL4A3(+5.79),COL5A1(-2.29),EMP1(-3.56),ENPEP(+3.46),FGA(+4.54),FN1(+4.04),FOXC1(-2.74),GSTM1(+8.22),HLA-DQB1(-2.92),HTRA1(-4.15),IGF2(-2.26),ITGA4(-3.38),KCNMA1(-2.76),LINC00599(-4.86),MMP3(-2.86),NPPB(+4.22),PDGFRA(+2.43),PRKX(+2.08),STC1(+2.25),TBXT(-3.48),TGFBI(-5.93),VTN(+2.91),VWF(-3…
Cancer,Gastrointestinal Disease,Organismal Injury and Abnormalities	Colorectal carcinoma	1.53e-05			88	36	52	ACE2(+11.02),ADAM28(+2.58),ADAMTS18(-3.43),ADM(+3.41),AGAP5 (includes others)(+5.13),AKR1C1/AKR1C2(-3.27),AMOT(+4.1),APOA4(+3.77),CD163(-10.44),CDH5(-3.55),CDH6(+3.22),CHGA(-2.72),COL4A3(+5.79),COL4A4(+3.56),COL5A1(-2.29),COL5A2(-2.56),COL6A1(-2.33),COL6A3(-3.82),CORO7/CORO7-PAM16(-2.71),CPAMD8(-2.43),CST1(+2.59),CTNNA2(-3.61),DDX3Y(-65.67),DGCR6(+4.35),ELFN2(-3.51),ENPEP(+3.46),EPB41L3(-2.39),EV…
Cancer,Hematological Disease,Immunological Disease,Organismal Injury and Abnormalities	Myeloid leukemia	1.55e-05			43	18	25	ABHD12B(+3.47),ADAM28(+2.58),AGAP5 (includes others)(+5.13),C4orf50(-3.33),COL4A4(+3.56),COL5A2(-2.56),COL6A1(-2.33),COL6A3(-3.82),CTAGE9 (includes others)(+4.01),DPP4(+4.12),EIF5AL1(-4.49),FBXL7(-3.36),GCOM1(-3.6),GSTM1(+8.22),GSTT2/GSTT2B(-4.96),HLA-DQB1(-2.92),HYAL4(+3.51),ITPR1(-2.64),LOC102724788/PRODH(+5.89),LPA(-3.17),LPP(+2.51),LRRTM2(+3.1),MUC20(-3.73),MXRA5(+3.26),MYH14(-6.93),NCAM1(-2.…
Cancer,Organismal Injury and Abnormalities	Development of adenocarcinoma	1.57e-05			93	41	52	ABHD12B(+3.47),ACE2(+11.02),ADAM28(+2.58),ADM(+3.41),AGAP5 (includes others)(+5.13),AKR1C1/AKR1C2(-3.27),BRDT(+2.92),C5(+3.05),CD163(-10.44),CLTRN(+4.95),COL13A1(-3.03),COL4A4(+3.56),COL5A1(-2.29),COL6A3(-3.82),CPAMD8(-2.43),CST1(+2.59),CTNNA2(-3.61),CXCL11(-2.44),DPP4(+4.12),ENPEP(+3.46),EPB41L3(-2.39),EVPL(-3.47),FBXL7(-3.36),FCGR1A(+4.76),FGA(+4.54),FN1(+4.04),FRMPD2(-3.06),GASK1B(+4.19),GJB1(…
Cancer,Hematological Disease,Organismal Injury and Abnormalities	Bone marrow neoplasm	1.76e-05			46	20	26	ABHD12B(+3.47),ADAM28(+2.58),AGAP5 (includes others)(+5.13),BMP2(+2.06),C4orf50(-3.33),COL4A3(+5.79),COL4A4(+3.56),COL5A2(-2.56),COL6A1(-2.33),COL6A3(-3.82),CTAGE9 (includes others)(+4.01),DPP4(+4.12),EIF5AL1(-4.49),FBXL7(-3.36),GCOM1(-3.6),GSTM1(+8.22),GSTT2/GSTT2B(-4.96),HLA-DQB1(-2.92),HYAL4(+3.51),ITGA4(-3.38),ITPR1(-2.64),LOC102724788/PRODH(+5.89),LPA(-3.17),LPP(+2.51),LRRTM2(+3.1),MUC20(-3.…
Cancer,Organismal Injury and Abnormalities	Frequency of tumor	1.87e-05		-0.533	132	61	71	ABHD12B(+3.47),ACE2(+11.02),ADAM28(+2.58),ADAMTS18(-3.43),ADM(+3.41),AGAP5 (includes others)(+5.13),AKR1C1/AKR1C2(-3.27),AMOT(+4.1),APOA1(+6.58),APOA4(+3.77),BMP2(+2.06),BRDT(+2.92),C1orf115(-3.07),C5(+3.05),CD163(-10.44),CDH5(-3.55),CDH6(+3.22),CHGA(-2.72),CLEC11A(-2.96),CLTRN(+4.95),COL13A1(-3.03),COL4A3(+5.79),COL4A4(+3.56),COL5A1(-2.29),COL5A2(-2.56),COL6A1(-2.33),COL6A3(-3.82),CORO7/CORO7-PA…
Cardiovascular System Development and Function,Cell-To-Cell Signaling and Interaction	Interaction of endothelial cells	2.04e-05		-0.633	11	5	6	ADAM28(+2.58),C5(+3.05),CDH5(-3.55),COL4A3(+5.79),CXCL11(-2.44),FN1(+4.04),ITGA4(-3.38),LPA(-3.17),TGFBI(-5.93),VTN(+2.91),VWF(-3.49)
Cancer,Hematological Disease,Organismal Injury and Abnormalities	Myeloid neoplasm	2.07e-05			46	20	26	ABHD12B(+3.47),ADAM28(+2.58),AGAP5 (includes others)(+5.13),BMP2(+2.06),C4orf50(-3.33),COL4A3(+5.79),COL4A4(+3.56),COL5A2(-2.56),COL6A1(-2.33),COL6A3(-3.82),CTAGE9 (includes others)(+4.01),DPP4(+4.12),EIF5AL1(-4.49),FBXL7(-3.36),GCOM1(-3.6),GSTM1(+8.22),GSTT2/GSTT2B(-4.96),HLA-DQB1(-2.92),HYAL4(+3.51),ITPR1(-2.64),KCNMA1(-2.76),LOC102724788/PRODH(+5.89),LPA(-3.17),LPP(+2.51),LRRTM2(+3.1),MUC20(-3…
Dermatological Diseases and Conditions,Inflammatory Disease,Organismal Injury and Abnormalities,Skeletal and Muscular Disorders	Dermatomyositis	2.07e-05			8	2	6	C5(+3.05),COL5A1(-2.29),COL5A2(-2.56),COL6A1(-2.33),COL6A3(-3.82),CXCL11(-2.44),FCGR1A(+4.76),TGFBI(-5.93)
Cancer,Hematological Disease,Organismal Injury and Abnormalities	Bone marrow cancer	2.11e-05			45	19	26	ABHD12B(+3.47),ADAM28(+2.58),AGAP5 (includes others)(+5.13),C4orf50(-3.33),COL4A3(+5.79),COL4A4(+3.56),COL5A2(-2.56),COL6A1(-2.33),COL6A3(-3.82),CTAGE9 (includes others)(+4.01),DPP4(+4.12),EIF5AL1(-4.49),FBXL7(-3.36),GCOM1(-3.6),GSTM1(+8.22),GSTT2/GSTT2B(-4.96),HLA-DQB1(-2.92),HYAL4(+3.51),ITGA4(-3.38),ITPR1(-2.64),LOC102724788/PRODH(+5.89),LPA(-3.17),LPP(+2.51),LRRTM2(+3.1),MUC20(-3.73),MXRA5(+3…
Dermatological Diseases and Conditions,Organismal Injury and Abnormalities	Burn	2.33e-05			7	2	5	COL13A1(-3.03),COL4A3(+5.79),COL4A4(+3.56),COL5A1(-2.29),COL5A2(-2.56),COL6A1(-2.33),COL6A3(-3.82)
Cancer,Organismal Injury and Abnormalities	Tumorigenesis of epithelial neoplasm	2.49e-05		-1.044	130	61	69	ABHD12B(+3.47),ACE2(+11.02),ADAM28(+2.58),ADAMTS18(-3.43),ADM(+3.41),AGAP5 (includes others)(+5.13),AKR1C1/AKR1C2(-3.27),AMOT(+4.1),APOA1(+6.58),APOA4(+3.77),BMP2(+2.06),BRDT(+2.92),C1orf115(-3.07),C5(+3.05),CD163(-10.44),CDH5(-3.55),CDH6(+3.22),CHGA(-2.72),CLTRN(+4.95),COL13A1(-3.03),COL4A3(+5.79),COL4A4(+3.56),COL5A1(-2.29),COL5A2(-2.56),COL6A1(-2.33),COL6A3(-3.82),CORO7/CORO7-PAM16(-2.71),CPAM…
Cancer,Dermatological Diseases and Conditions,Organismal Injury and Abnormalities	Skin carcinoma	2.52e-05			35	10	25	ADAM28(+2.58),ADAMTS18(-3.43),AKR1C1/AKR1C2(-3.27),APOA4(+3.77),C2orf81(-2.93),CD163(-10.44),COL4A4(+3.56),COL6A3(-3.82),CORO7/CORO7-PAM16(-2.71),CTNNA2(-3.61),CXCL11(-2.44),EPB41L3(-2.39),FGA(+4.54),FOXC1(-2.74),GRM8(+3.4),GSTM1(+8.22),JAKMIP1(-2.41),KCNMA1(-2.76),LPA(-3.17),MUC20(-3.73),MX1(+3.74),NCAM1(-2.96),NEB(-2.41),PCDH15(+4.76),PCDHA6(-3.25),PCDHGA5(-2.86),PDZRN4(-3.78),RGPD4 (includes o…
Endocrine System Disorders,Gastrointestinal Disease,Metabolic Disease,Organismal Injury and Abnormalities	Diabetic complication	2.84e-05			17	10	7	ACE2(+11.02),BMP2(+2.06),COL13A1(-3.03),COL4A3(+5.79),COL4A4(+3.56),COL5A1(-2.29),COL5A2(-2.56),COL6A1(-2.33),COL6A3(-3.82),DPP4(+4.12),ENPEP(+3.46),FN1(+4.04),FOXC1(-2.74),PDGFRA(+2.43),SLC7A11(+2.19),VWF(-3.49),WNT4(+2.86)
Cancer,Organismal Injury and Abnormalities	Fibroma	2.89e-05			8	3	5	COL13A1(-3.03),COL4A3(+5.79),COL4A4(+3.56),COL5A1(-2.29),COL5A2(-2.56),COL6A1(-2.33),COL6A3(-3.82),PDGFRA(+2.43)
Cancer,Organismal Injury and Abnormalities	Metastatic solid tumor	2.94e-05		-0.186	23	11	12	ADM(+3.41),AKR1C1/AKR1C2(-3.27),APOA1(+6.58),C5(+3.05),CDH6(+3.22),CHGA(-2.72),COL6A3(-3.82),EMP1(-3.56),EPB41L3(-2.39),EPSTI1(+2.94),FCGR1A(+4.76),FN1(+4.04),HIST1H1C(-2.65),HTRA1(-4.15),IGF2(-2.26),MMP3(-2.86),MX1(+3.74),NCAM1(-2.96),PDGFRA(+2.43),RNASE1(+2.87),SLC7A11(+2.19),SNHG5(-3.59),TNIK(-4.73)
Cardiovascular System Development and Function,Cellular Movement	Cell movement of endothelial cells	2.95e-05		1.339	16	9	7	ADM(+3.41),AMOT(+4.1),BMP2(+2.06),CDH5(-3.55),CHGA(-2.72),DPP4(+4.12),FN1(+4.04),FOXC1(-2.74),IGF2(-2.26),ITGA4(-3.38),PDGFRA(+2.43),PRKX(+2.08),STC1(+2.25),TGFBI(-5.93),VTN(+2.91),VWF(-3.49)
Cancer,Organismal Injury and Abnormalities,Reproductive System Disease	Tumorigenesis of reproductive tract	3e-05			86	37	49	ABHD12B(+3.47),ACE2(+11.02),ADAMTS18(-3.43),ADM(+3.41),AGAP5 (includes others)(+5.13),AKR1C1/AKR1C2(-3.27),APOA1(+6.58),APOA4(+3.77),BRDT(+2.92),C5(+3.05),CD163(-10.44),COL13A1(-3.03),COL4A4(+3.56),COL5A1(-2.29),COL6A3(-3.82),CPAMD8(-2.43),CTNNA2(-3.61),CTSV(+2.43),CXCL11(-2.44),DPP4(+4.12),ENPEP(+3.46),EPB41L3(-2.39),EVPL(-3.47),FGA(+4.54),FN1(+4.04),FRMPD2(-3.06),GASK1B(+4.19),GPR176(-3.13),GRM…
Cancer,Organismal Injury and Abnormalities	Solid tumor	3.15e-05		0.184	187	84	103	A4GALT(+3.04),ABHD12B(+3.47),ACE2(+11.02),ADAM28(+2.58),ADAMTS18(-3.43),ADM(+3.41),AGAP5 (includes others)(+5.13),AKR1C1/AKR1C2(-3.27),AMOT(+4.1),ANKRD1(+4.03),ANOS1(+2.23),APOA1(+6.58),APOA4(+3.77),ARL17A/ARL17B(+3.23),BMP2(+2.06),BRDT(+2.92),C1orf115(-3.07),C2orf81(-2.93),C4orf50(-3.33),C5(+3.05),CD163(-10.44),CDH5(-3.55),CDH6(+3.22),CDRT4(+2.62),CHGA(-2.72),CHST4(-4.99),CLEC11A(-2.96),CLTRN(+4…
Cancer,Organismal Injury and Abnormalities,Reproductive System Disease	Female genital tract adenocarcinoma	3.31e-05			73	31	42	ABHD12B(+3.47),ACE2(+11.02),ADM(+3.41),AGAP5 (includes others)(+5.13),AKR1C1/AKR1C2(-3.27),BRDT(+2.92),C5(+3.05),CD163(-10.44),COL13A1(-3.03),COL4A4(+3.56),COL5A1(-2.29),COL6A3(-3.82),CPAMD8(-2.43),CTNNA2(-3.61),CXCL11(-2.44),DPP4(+4.12),ENPEP(+3.46),EPB41L3(-2.39),EVPL(-3.47),FGA(+4.54),FN1(+4.04),FRMPD2(-3.06),GASK1B(+4.19),GRM8(+3.4),GRPR(+2.55),GSTM5(-3.17),HIST1H1C(-2.65),HYAL4(+3.51),IGF2(-…
Cancer,Organismal Injury and Abnormalities	Malignant solid tumor	3.41e-05		-0.584	186	84	102	A4GALT(+3.04),ABHD12B(+3.47),ACE2(+11.02),ADAM28(+2.58),ADAMTS18(-3.43),ADM(+3.41),AGAP5 (includes others)(+5.13),AKR1C1/AKR1C2(-3.27),AMOT(+4.1),ANKRD1(+4.03),ANOS1(+2.23),APOA1(+6.58),APOA4(+3.77),ARL17A/ARL17B(+3.23),BMP2(+2.06),BRDT(+2.92),C1orf115(-3.07),C2orf81(-2.93),C4orf50(-3.33),C5(+3.05),CD163(-10.44),CDH5(-3.55),CDH6(+3.22),CDRT4(+2.62),CHGA(-2.72),CHST4(-4.99),CLEC11A(-2.96),CLTRN(+4…
Cell-To-Cell Signaling and Interaction	Attachment of connective tissue cells	3.43e-05		1	4	3	1	BMP2(+2.06),FN1(+4.04),HACD1(+2.4),TGFBI(-5.93)
Cancer,Organismal Injury and Abnormalities	Incidence of tumor	3.74e-05		-0.232	134	62	72	ABHD12B(+3.47),ACE2(+11.02),ADAM28(+2.58),ADAMTS18(-3.43),ADM(+3.41),AGAP5 (includes others)(+5.13),AKR1C1/AKR1C2(-3.27),AMOT(+4.1),APOA1(+6.58),APOA4(+3.77),BMP2(+2.06),BRDT(+2.92),C1orf115(-3.07),C5(+3.05),CD163(-10.44),CDH5(-3.55),CDH6(+3.22),CHGA(-2.72),CLEC11A(-2.96),CLTRN(+4.95),COL13A1(-3.03),COL4A3(+5.79),COL4A4(+3.56),COL5A1(-2.29),COL5A2(-2.56),COL6A1(-2.33),COL6A3(-3.82),CORO7/CORO7-PA…
Gastrointestinal Disease,Hepatic System Disease,Organismal Injury and Abnormalities	Liver lesion	4.12e-05	Decreased	-2.22	100	41	59	ACE2(+11.02),ADAM28(+2.58),ADAMTS18(-3.43),ADM(+3.41),AGAP5 (includes others)(+5.13),AKR1C1/AKR1C2(-3.27),AMOT(+4.1),APOA1(+6.58),BMP2(+2.06),BRDT(+2.92),C2orf81(-2.93),C4orf50(-3.33),C5(+3.05),CD163(-10.44),CDH5(-3.55),CDH6(+3.22),COL13A1(-3.03),COL4A3(+5.79),COL4A4(+3.56),COL5A1(-2.29),COL5A2(-2.56),COL6A1(-2.33),COL6A3(-3.82),CPAMD8(-2.43),CTAGE9 (includes others)(+4.01),CTNNA2(-3.61),CXCL11(-…
Cardiovascular System Development and Function,Cellular Movement	Migration of endothelial cells	4.12e-05		1.153	15	9	6	ADM(+3.41),AMOT(+4.1),BMP2(+2.06),CDH5(-3.55),CHGA(-2.72),DPP4(+4.12),FN1(+4.04),FOXC1(-2.74),IGF2(-2.26),ITGA4(-3.38),PDGFRA(+2.43),PRKX(+2.08),STC1(+2.25),TGFBI(-5.93),VTN(+2.91)
Cancer,Organismal Injury and Abnormalities	Development of malignant tumor	4.24e-05		-0.456	129	59	70	ABHD12B(+3.47),ACE2(+11.02),ADAM28(+2.58),ADAMTS18(-3.43),ADM(+3.41),AGAP5 (includes others)(+5.13),AKR1C1/AKR1C2(-3.27),AMOT(+4.1),APOA4(+3.77),BMP2(+2.06),BRDT(+2.92),C5(+3.05),CD163(-10.44),CDH5(-3.55),CDH6(+3.22),CHGA(-2.72),CLEC11A(-2.96),CLTRN(+4.95),COL13A1(-3.03),COL4A3(+5.79),COL4A4(+3.56),COL5A1(-2.29),COL5A2(-2.56),COL6A1(-2.33),COL6A3(-3.82),CORO7/CORO7-PAM16(-2.71),CPAMD8(-2.43),CST1…
Cancer,Organismal Injury and Abnormalities,Reproductive System Disease	Development of genital tumor	4.47e-05			83	34	49	ABHD12B(+3.47),ACE2(+11.02),ADAMTS18(-3.43),ADM(+3.41),AGAP5 (includes others)(+5.13),AKR1C1/AKR1C2(-3.27),APOA4(+3.77),BRDT(+2.92),C5(+3.05),CD163(-10.44),COL13A1(-3.03),COL4A4(+3.56),COL5A1(-2.29),COL6A3(-3.82),CPAMD8(-2.43),CTNNA2(-3.61),CTSV(+2.43),CXCL11(-2.44),DPP4(+4.12),ENPEP(+3.46),EPB41L3(-2.39),EVPL(-3.47),FGA(+4.54),FN1(+4.04),FRMPD2(-3.06),GASK1B(+4.19),GPR176(-3.13),GRM8(+3.4),GRPR(…
Cancer,Gastrointestinal Disease,Hepatic System Disease,Organismal Injury and Abnormalities	Liver tumor	4.47e-05		-1.99	97	38	59	ACE2(+11.02),ADAM28(+2.58),ADAMTS18(-3.43),AGAP5 (includes others)(+5.13),AKR1C1/AKR1C2(-3.27),AMOT(+4.1),APOA1(+6.58),BMP2(+2.06),BRDT(+2.92),C2orf81(-2.93),C4orf50(-3.33),C5(+3.05),CD163(-10.44),CDH5(-3.55),CDH6(+3.22),COL13A1(-3.03),COL4A3(+5.79),COL4A4(+3.56),COL5A1(-2.29),COL5A2(-2.56),COL6A1(-2.33),COL6A3(-3.82),CPAMD8(-2.43),CTAGE9 (includes others)(+4.01),CTNNA2(-3.61),CXCL11(-2.44),DPP4(…
Cancer,Hematological Disease,Immunological Disease,Organismal Injury and Abnormalities	Acute myeloid leukemia	4.51e-05			41	18	23	ABHD12B(+3.47),ADAM28(+2.58),AGAP5 (includes others)(+5.13),C4orf50(-3.33),COL4A4(+3.56),COL5A2(-2.56),COL6A1(-2.33),COL6A3(-3.82),CTAGE9 (includes others)(+4.01),DPP4(+4.12),EIF5AL1(-4.49),FBXL7(-3.36),GCOM1(-3.6),GSTM1(+8.22),GSTT2/GSTT2B(-4.96),HLA-DQB1(-2.92),HYAL4(+3.51),ITPR1(-2.64),LOC102724788/PRODH(+5.89),LPA(-3.17),LPP(+2.51),LRRTM2(+3.1),MUC20(-3.73),MXRA5(+3.26),MYH14(-6.93),NCAM1(-2.…
Cell-To-Cell Signaling and Interaction,Cellular Compromise,Tumor Morphology	Adhesion of cancer cells	4.67e-05		0.555	5	2	3	FN1(+4.04),ITGA4(-3.38),TGFBI(-5.93),VTN(+2.91),VWF(-3.49)
Cell-To-Cell Signaling and Interaction	Activation of connective tissue cells	5.12e-05		-0.32	9	8	1	BMP2(+2.06),COL4A3(+5.79),FCGR1A(+4.76),FN1(+4.04),IGF2(-2.26),IL32(+3.2),NPPB(+4.22),STC1(+2.25),WNT4(+2.86)
Cardiovascular System Development and Function,Tissue Morphology	Relaxation of pulmonary artery	5.87e-05			3	3	0	ADM(+3.41),APOA1(+6.58),FN1(+4.04)
Cancer,Gastrointestinal Disease,Organismal Injury and Abnormalities	Development of digestive organ tumor	6.02e-05			95	38	57	ACE2(+11.02),ADAM28(+2.58),ADAMTS18(-3.43),ADM(+3.41),AGAP5 (includes others)(+5.13),AKR1C1/AKR1C2(-3.27),AMOT(+4.1),APOA4(+3.77),CD163(-10.44),CDH5(-3.55),CDH6(+3.22),CHGA(-2.72),COL4A3(+5.79),COL4A4(+3.56),COL5A1(-2.29),COL5A2(-2.56),COL6A1(-2.33),COL6A3(-3.82),CORO7/CORO7-PAM16(-2.71),CPAMD8(-2.43),CST1(+2.59),CTNNA2(-3.61),DDX3Y(-65.67),DGCR6(+4.35),ELFN2(-3.51),ENPEP(+3.46),EPB41L3(-2.39),EV…
Cancer,Organismal Injury and Abnormalities	Breast or colorectal cancer	6.2e-05			109	47	62	ACE2(+11.02),ADAM28(+2.58),ADAMTS18(-3.43),ADM(+3.41),AGAP5 (includes others)(+5.13),AKR1C1/AKR1C2(-3.27),AMOT(+4.1),APOA1(+6.58),APOA4(+3.77),BMP2(+2.06),C1orf115(-3.07),CD163(-10.44),CDH5(-3.55),CDH6(+3.22),CHGA(-2.72),COL4A3(+5.79),COL4A4(+3.56),COL5A1(-2.29),COL5A2(-2.56),COL6A1(-2.33),COL6A3(-3.82),CORO7/CORO7-PAM16(-2.71),CPAMD8(-2.43),CST1(+2.59),CTNNA2(-3.61),DDX3Y(-65.67),DGCR6(+4.35),DP…
Cancer,Organismal Injury and Abnormalities	Advanced extracranial solid tumor	6.28e-05		0.277	21	10	11	ADM(+3.41),AKR1C1/AKR1C2(-3.27),APOA1(+6.58),CDH6(+3.22),COL6A3(-3.82),DPP4(+4.12),EMP1(-3.56),ENPEP(+3.46),EPB41L3(-2.39),EPSTI1(+2.94),FN1(+4.04),GSTM5(-3.17),HTRA1(-4.15),KCNMA1(-2.76),MMP3(-2.86),PDGFRA(+2.43),RNASE1(+2.87),SLC7A11(+2.19),SNHG5(-3.59),TFPI2(-3.21),TNIK(-4.73)
Cancer,Organismal Injury and Abnormalities	Advanced malignant tumor	6.35e-05		0.607	31	14	17	ADM(+3.41),AKR1C1/AKR1C2(-3.27),APOA1(+6.58),BMP2(+2.06),C5(+3.05),CDH6(+3.22),CHGA(-2.72),COL6A3(-3.82),DPP4(+4.12),EMP1(-3.56),ENPEP(+3.46),EPB41L3(-2.39),EPSTI1(+2.94),FCGR1A(+4.76),FN1(+4.04),GSTM5(-3.17),HIST1H1C(-2.65),HTRA1(-4.15),IGF2(-2.26),ITGA4(-3.38),KCNMA1(-2.76),MMP3(-2.86),MX1(+3.74),NCAM1(-2.96),PDGFRA(+2.43),RNASE1(+2.87),SLC7A11(+2.19),SNHG5(-3.59),TFPI2(-3.21),TGFBI(-5.93),TNIK…
Cancer,Organismal Injury and Abnormalities	Anogenital cancer	6.41e-05			121	53	68	ABHD12B(+3.47),ACE2(+11.02),ADAM28(+2.58),ADAMTS18(-3.43),ADM(+3.41),AGAP5 (includes others)(+5.13),AKR1C1/AKR1C2(-3.27),AMOT(+4.1),ANKRD1(+4.03),APOA1(+6.58),APOA4(+3.77),ARL17A/ARL17B(+3.23),BMP2(+2.06),BRDT(+2.92),C4orf50(-3.33),C5(+3.05),CD163(-10.44),CDH5(-3.55),CDH6(+3.22),CHGA(-2.72),COL13A1(-3.03),COL4A4(+3.56),COL5A1(-2.29),COL5A2(-2.56),COL6A1(-2.33),COL6A3(-3.82),CPAMD8(-2.43),CTNNA2(-…
Cancer,Organismal Injury and Abnormalities	Development of carcinoma	6.68e-05		-0.625	127	59	68	ABHD12B(+3.47),ACE2(+11.02),ADAM28(+2.58),ADAMTS18(-3.43),ADM(+3.41),AGAP5 (includes others)(+5.13),AKR1C1/AKR1C2(-3.27),AMOT(+4.1),APOA4(+3.77),BMP2(+2.06),BRDT(+2.92),C5(+3.05),CD163(-10.44),CDH5(-3.55),CDH6(+3.22),CHGA(-2.72),CLTRN(+4.95),COL13A1(-3.03),COL4A3(+5.79),COL4A4(+3.56),COL5A1(-2.29),COL5A2(-2.56),COL6A1(-2.33),COL6A3(-3.82),CORO7/CORO7-PAM16(-2.71),CPAMD8(-2.43),CST1(+2.59),CTNNA2(…
Cellular Movement	Cell movement of muscle cells	6.71e-05		0.54	10	6	4	ADM(+3.41),BMP2(+2.06),COL4A3(+5.79),CTSV(+2.43),CXCL11(-2.44),FN1(+4.04),MMP3(-2.86),NET1(-2.21),TFPI2(-3.21),VTN(+2.91)
Cell-To-Cell Signaling and Interaction,Reproductive System Development and Function	Binding of gonadal cell lines	7.56e-05		-0.092	6	2	4	CHST4(-4.99),FGA(+4.54),FN1(+4.04),GP1BB(-2.89),ITGA4(-3.38),VWF(-3.49)
Cancer,Hematological Disease,Organismal Injury and Abnormalities	Malignant myeloid neoplasm	8.07e-05			43	19	24	ABHD12B(+3.47),ADAM28(+2.58),AGAP5 (includes others)(+5.13),C4orf50(-3.33),COL4A3(+5.79),COL4A4(+3.56),COL5A2(-2.56),COL6A1(-2.33),COL6A3(-3.82),CTAGE9 (includes others)(+4.01),DPP4(+4.12),EIF5AL1(-4.49),FBXL7(-3.36),GCOM1(-3.6),GSTM1(+8.22),GSTT2/GSTT2B(-4.96),HLA-DQB1(-2.92),HYAL4(+3.51),ITPR1(-2.64),LOC102724788/PRODH(+5.89),LPA(-3.17),LPP(+2.51),LRRTM2(+3.1),MUC20(-3.73),MXRA5(+3.26),MYH14(-6…
Connective Tissue Disorders,Hereditary Disorder,Immunological Disease,Inflammatory Disease,Inflammatory Response,Organismal Injury and Abnormalities,Renal and Urological Disease	Autosomal recessive Alport syndrome	8.12e-05			2	2	0	COL4A3(+5.79),COL4A4(+3.56)
Connective Tissue Disorders,Hereditary Disorder,Immunological Disease,Inflammatory Disease,Inflammatory Response,Organismal Injury and Abnormalities,Renal and Urological Disease	Thin basement membrane disease	8.12e-05			2	2	0	COL4A3(+5.79),COL4A4(+3.56)
Cellular Function and Maintenance,Cellular Movement,Endocrine System Development and Function	Localization of alpha islet cells	8.12e-05			2	0	2	IGF2(-2.26),NCAM1(-2.96)
Cardiovascular System Development and Function,Cell-To-Cell Signaling and Interaction	Binding of endothelial cells	8.52e-05		-0.241	10	5	5	ADAM28(+2.58),C5(+3.05),COL4A3(+5.79),CXCL11(-2.44),FN1(+4.04),ITGA4(-3.38),LPA(-3.17),TGFBI(-5.93),VTN(+2.91),VWF(-3.49)
Cancer,Hematological Disease,Immunological Disease,Organismal Injury and Abnormalities	Leukemia	8.88e-05			49	22	27	ABHD12B(+3.47),ADAM28(+2.58),AGAP5 (includes others)(+5.13),AMOT(+4.1),C4orf50(-3.33),C5(+3.05),COL4A4(+3.56),COL5A2(-2.56),COL6A1(-2.33),COL6A3(-3.82),CTAGE9 (includes others)(+4.01),CXCL11(-2.44),DPP4(+4.12),EIF5AL1(-4.49),FBXL7(-3.36),FCGR1A(+4.76),GCOM1(-3.6),GSTM1(+8.22),GSTT2/GSTT2B(-4.96),HLA-DQB1(-2.92),HYAL4(+3.51),ITGA4(-3.38),ITPR1(-2.64),LOC102724788/PRODH(+5.89),LPA(-3.17),LPP(+2.51)…
Cancer,Organismal Injury and Abnormalities	Fibrous tissue tumor	8.94e-05			9	4	5	COL13A1(-3.03),COL4A3(+5.79),COL4A4(+3.56),COL5A1(-2.29),COL5A2(-2.56),COL6A1(-2.33),COL6A3(-3.82),PDGFRA(+2.43),SLC7A11(+2.19)
Cancer,Organismal Injury and Abnormalities,Reproductive System Disease	Genital tract cancer	9.09e-05			110	46	64	ABHD12B(+3.47),ACE2(+11.02),ADAMTS18(-3.43),ADM(+3.41),AGAP5 (includes others)(+5.13),AKR1C1/AKR1C2(-3.27),ANKRD1(+4.03),APOA1(+6.58),APOA4(+3.77),ARL17A/ARL17B(+3.23),BMP2(+2.06),BRDT(+2.92),C4orf50(-3.33),C5(+3.05),CD163(-10.44),CDH5(-3.55),CDH6(+3.22),CHGA(-2.72),COL13A1(-3.03),COL4A4(+3.56),COL5A1(-2.29),COL5A2(-2.56),COL6A3(-3.82),CPAMD8(-2.43),CTNNA2(-3.61),CTSV(+2.43),CXCL11(-2.44),DPP4(+4…
Cancer,Gastrointestinal Disease,Hepatic System Disease,Organismal Injury and Abnormalities	Liver cancer	9.2e-05		-1	85	32	53	ADAM28(+2.58),ADAMTS18(-3.43),AKR1C1/AKR1C2(-3.27),AMOT(+4.1),APOA1(+6.58),C2orf81(-2.93),C4orf50(-3.33),C5(+3.05),CD163(-10.44),CDH5(-3.55),CDH6(+3.22),COL13A1(-3.03),COL4A3(+5.79),COL4A4(+3.56),COL5A1(-2.29),COL5A2(-2.56),COL6A1(-2.33),COL6A3(-3.82),CPAMD8(-2.43),CTNNA2(-3.61),CXCL11(-2.44),DPP4(+4.12),EPB41L3(-2.39),EVPL(-3.47),FBXL7(-3.36),FGA(+4.54),FN1(+4.04),GJB1(+4.13),GPR55(-3.18),GRM8(+…
Endocrine System Disorders,Gastrointestinal Disease,Metabolic Disease,Organismal Injury and Abnormalities	Diabetes mellitus	9.29e-05		-0.623	34	20	14	ACE2(+11.02),APOA1(+6.58),BMP2(+2.06),C5(+3.05),CHGA(-2.72),COL13A1(-3.03),COL4A3(+5.79),COL4A4(+3.56),COL5A1(-2.29),COL5A2(-2.56),COL6A1(-2.33),COL6A3(-3.82),CTSV(+2.43),DPP4(+4.12),ENPEP(+3.46),FCGR1A(+4.76),FN1(+4.04),FOXC1(-2.74),GLIS3(+2.51),HACD2(+2.9),HLA-DQB1(-2.92),HYAL4(+3.51),IGF2(-2.26),ITGA4(-3.38),ITPR1(-2.64),KCNJ6(+9.85),LPA(-3.17),NPPB(+4.22),PCDH15(+4.76),PDGFRA(+2.43),SLC7A11(+…
Cardiovascular System Development and Function,Cellular Development,Cellular Function and Maintenance,Cellular Growth and Proliferation,Organismal Development,Tissue Development	Endothelial cell development	9.34e-05		0.103	15	9	6	ADM(+3.41),APOA1(+6.58),BMP2(+2.06),CDH5(-3.55),CHGA(-2.72),COL4A3(+5.79),FN1(+4.04),IGF2(-2.26),ITGA4(-3.38),LINC00599(-4.86),PDGFRA(+2.43),PRKX(+2.08),STC1(+2.25),TBXT(-3.48),VTN(+2.91)
Cancer,Organismal Injury and Abnormalities	Liquid tumor	9.89e-05			51	24	27	ABHD12B(+3.47),ADAM28(+2.58),AGAP5 (includes others)(+5.13),AMOT(+4.1),BMP2(+2.06),C4orf50(-3.33),C5(+3.05),COL4A3(+5.79),COL4A4(+3.56),COL5A2(-2.56),COL6A1(-2.33),COL6A3(-3.82),CTAGE9 (includes others)(+4.01),CXCL11(-2.44),DPP4(+4.12),EIF5AL1(-4.49),FBXL7(-3.36),FCGR1A(+4.76),GCOM1(-3.6),GSTM1(+8.22),GSTT2/GSTT2B(-4.96),HLA-DQB1(-2.92),HYAL4(+3.51),ITGA4(-3.38),ITPR1(-2.64),LOC102724788/PRODH(+5…
Cell-To-Cell Signaling and Interaction	Attachment of cells	0.000112		0.377	8	5	3	ACE2(+11.02),BMP2(+2.06),FN1(+4.04),HACD1(+2.4),TFPI2(-3.21),TGFBI(-5.93),VTN(+2.91),VWF(-3.49)
Cancer,Organismal Injury and Abnormalities,Reproductive System Disease	Malignant neoplasm of male genital organ	0.000127			73	30	43	ADAMTS18(-3.43),AGAP5 (includes others)(+5.13),ANKRD1(+4.03),APOA1(+6.58),ARL17A/ARL17B(+3.23),BMP2(+2.06),BRDT(+2.92),C4orf50(-3.33),C5(+3.05),CD163(-10.44),CDH5(-3.55),CDH6(+3.22),CHGA(-2.72),COL13A1(-3.03),COL4A4(+3.56),COL5A1(-2.29),COL5A2(-2.56),COL6A3(-3.82),CPAMD8(-2.43),CTNNA2(-3.61),EPB41L3(-2.39),EPSTI1(+2.94),FBXL7(-3.36),FGA(+4.54),FN1(+4.04),FOXC1(-2.74),FRMPD2(-3.06),GJB1(+4.13),GPR…
Tissue Development	Mineralization of extracellular matrix	0.000129			4	3	1	BMP2(+2.06),FN1(+4.04),VTN(+2.91),VWF(-3.49)
Connective Tissue Disorders,Organismal Injury and Abnormalities,Tissue Morphology	Degeneration of connective tissue	0.00013		0.798	7	4	3	C5(+3.05),FCGR1A(+4.76),FN1(+4.04),HTRA1(-4.15),IL32(+3.2),KCNMA1(-2.76),MMP3(-2.86)
Cancer,Organismal Injury and Abnormalities	Squamous-cell carcinoma	0.00013			67	27	40	ADAM28(+2.58),ADAMTS18(-3.43),AGAP5 (includes others)(+5.13),BMP2(+2.06),C2orf81(-2.93),CD163(-10.44),CDH5(-3.55),COL4A4(+3.56),COL5A1(-2.29),COL6A3(-3.82),CPAMD8(-2.43),CTNNA2(-3.61),DPP4(+4.12),ENPEP(+3.46),EPB41L3(-2.39),EPSTI1(+2.94),FBXL7(-3.36),FGA(+4.54),FN1(+4.04),GASK1B(+4.19),GRM8(+3.4),GRPR(+2.55),GSTM1(+8.22),GSTT2/GSTT2B(-4.96),HIST1H1C(-2.65),HIST1H1E(-2.23),HLA-DQB1(-2.92),HTRA1(-4…
Cancer,Organismal Injury and Abnormalities,Respiratory Disease	Non-small cell lung carcinoma	0.000132		0	47	21	26	ACE2(+11.02),AGAP5 (includes others)(+5.13),CLTRN(+4.95),COL13A1(-3.03),COL5A1(-2.29),COL6A3(-3.82),CTNNA2(-3.61),DPP4(+4.12),EPB41L3(-2.39),FBXL7(-3.36),FN1(+4.04),GJB1(+4.13),GRM8(+3.4),GRPR(+2.55),GSTM1(+8.22),HIST1H1C(-2.65),HIST1H1E(-2.23),HLA-DQB1(-2.92),ITPR1(-2.64),KCNJ16(+3.66),LPA(-3.17),LPP(+2.51),MMP3(-2.86),MUC20(-3.73),MXRA5(+3.26),MYH14(-6.93),NCAM1(-2.96),NEB(-2.41),NET1(-2.21),PC…
Cell Death and Survival	Necrosis	0.000144		-0.858	60	31	29	A4GALT(+3.04),ADM(+3.41),ANKRD1(+4.03),APOA1(+6.58),BMP2(+2.06),C5(+3.05),CDH5(-3.55),CDH6(+3.22),CLEC11A(-2.96),COL4A3(+5.79),COL6A1(-2.33),CTNNA2(-3.61),CTSV(+2.43),CXCL11(-2.44),DGCR5(+2.48),DPP4(+4.12),EMP1(-3.56),FCGR1A(+4.76),FGA(+4.54),FN1(+4.04),GLIS3(+2.51),GSTM1(+8.22),GSTM5(-3.17),HIST1H1C(-2.65),HLA-DQB1(-2.92),HTRA1(-4.15),IGF2(-2.26),IL32(+3.2),ITGA4(-3.38),ITPR1(-2.64),KCNJ6(+9.85)…
Cellular Movement,Skeletal and Muscular System Development and Function	Migration of muscle cells	0.000144		0.538	9	5	4	ADM(+3.41),BMP2(+2.06),CTSV(+2.43),CXCL11(-2.44),FN1(+4.04),MMP3(-2.86),NET1(-2.21),TFPI2(-3.21),VTN(+2.91)
Cellular Movement	Invasion of cells	0.000146		0.916	29	16	13	A4GALT(+3.04),ADM(+3.41),BMP2(+2.06),CDH5(-3.55),CHGA(-2.72),CTSV(+2.43),DGCR5(+2.48),DPP4(+4.12),EPSTI1(+2.94),FN1(+4.04),FOXC1(-2.74),GJB1(+4.13),HTRA1(-4.15),IGF2(-2.26),IL32(+3.2),ITGA4(-3.38),KCNMA1(-2.76),LGI1(+4.86),MMP3(-2.86),MX1(+3.74),NET1(-2.21),PDGFRA(+2.43),RASSF10(-2.74),SLC7A11(+2.19),SRY(-2.97),TFPI2(-3.21),TGFBI(-5.93),VTN(+2.91),XIST(+78.97)
Connective Tissue Disorders,Hematological Disease,Immunological Disease,Organismal Injury and Abnormalities	Neonatal alloimmune thrombocytopenia	0.000151			3	2	1	C5(+3.05),FCGR1A(+4.76),GP1BB(-2.89)
Cancer,Organismal Injury and Abnormalities	Endometrioid carcinoma	0.000158			62	25	37	ACE2(+11.02),AGAP5 (includes others)(+5.13),AKR1C1/AKR1C2(-3.27),BRDT(+2.92),C5(+3.05),CD163(-10.44),COL13A1(-3.03),COL4A4(+3.56),COL5A1(-2.29),COL6A3(-3.82),CPAMD8(-2.43),CTNNA2(-3.61),DPP4(+4.12),EPB41L3(-2.39),EVPL(-3.47),FGA(+4.54),FN1(+4.04),FRMPD2(-3.06),GASK1B(+4.19),GRM8(+3.4),HYAL4(+3.51),IRX3(-2.85),ITGA4(-3.38),ITIH5(-2.63),ITPR1(-2.64),KCNMA1(-2.76),LGI2(+4.37),LRRTM2(+3.1),MUC20(-3.7…
Cellular Movement,Skeletal and Muscular System Development and Function	Migration of vascular smooth muscle cells	0.000159		0	7	4	3	ADM(+3.41),BMP2(+2.06),CXCL11(-2.44),FN1(+4.04),MMP3(-2.86),TFPI2(-3.21),VTN(+2.91)
Cardiovascular Disease,Organismal Injury and Abnormalities	Acute coronary syndrome	0.00016			9	7	2	ACE2(+11.02),APOA1(+6.58),C5(+3.05),DPP4(+4.12),FCGR1A(+4.76),GSTM1(+8.22),LPA(-3.17),NPPB(+4.22),VWF(-3.49)
Dermatological Diseases and Conditions,Inflammatory Disease,Organismal Injury and Abnormalities,Skeletal and Muscular Disorders	Juvenile dermatomyositis	0.000164			5	0	5	COL5A1(-2.29),COL5A2(-2.56),COL6A1(-2.33),COL6A3(-3.82),TGFBI(-5.93)
Connective Tissue Disorders,Developmental Disorder,Hereditary Disorder,Immunological Disease,Organismal Injury and Abnormalities,Skeletal and Muscular Disorders	Ullrich congenital muscular dystrophy	0.000178			6	1	5	ACTN3(-2.91),COL5A1(-2.29),COL5A2(-2.56),COL6A1(-2.33),COL6A3(-3.82),XIST(+78.97)
Cardiovascular Disease,Organismal Injury and Abnormalities,Tissue Morphology	Size of atherosclerotic lesion	0.000178			6	3	3	APOA1(+6.58),APOA4(+3.77),CTSV(+2.43),IGF2(-2.26),LPA(-3.17),MMP3(-2.86)
Immunological Disease	Systemic autoimmune syndrome	0.000183		1.702	35	19	16	ACTN3(-2.91),ADA2(+3.0),ADM(+3.41),APOA1(+6.58),C5(+3.05),CD163(-10.44),COL4A3(+5.79),COL4A4(+3.56),COL5A1(-2.29),COL5A2(-2.56),COL6A1(-2.33),COL6A3(-3.82),CTSV(+2.43),CXCL11(-2.44),DPP4(+4.12),EPSTI1(+2.94),FBXL7(-3.36),FCGR1A(+4.76),FN1(+4.04),GSTM1(+8.22),HACD2(+2.9),HLA-DQB1(-2.92),ITGA4(-3.38),ITPR1(-2.64),LPA(-3.17),LPP(+2.51),MMP3(-2.86),MX1(+3.74),PCDH15(+4.76),PMF1/PMF1-BGLAP(-5.1),SLC7A…
Cell-To-Cell Signaling and Interaction,Reproductive System Development and Function	Adhesion of gonadal cell lines	0.000191			4	2	2	FGA(+4.54),FN1(+4.04),GP1BB(-2.89),VWF(-3.49)
Cardiovascular Disease	Vascular lesion	0.000202			11	5	6	ADM(+3.41),APOA1(+6.58),APOA4(+3.77),COL5A1(-2.29),COL5A2(-2.56),CTSV(+2.43),FN1(+4.04),IGF2(-2.26),LPA(-3.17),MMP3(-2.86),VWF(-3.49)
Developmental Disorder,Hereditary Disorder,Organismal Injury and Abnormalities,Skeletal and Muscular Disorders	Autosomal dominant Emery-Dreifuss muscular dystrophy	0.000209			5	0	5	COL5A1(-2.29),COL5A2(-2.56),COL6A1(-2.33),COL6A3(-3.82),TGFBI(-5.93)
Cell-To-Cell Signaling and Interaction,Tissue Development	Binding of extracellular matrix	0.000211			7	5	2	COL13A1(-3.03),DPP4(+4.12),FGA(+4.54),FN1(+4.04),ITGA4(-3.38),NPNT(+3.78),VTN(+2.91)
Cellular Movement	Cell movement of melanoma cell lines	0.000214		-0.322	8	4	4	CDH5(-3.55),COL4A3(+5.79),CXCL11(-2.44),FN1(+4.04),ITPR1(-2.64),MX1(+3.74),NET1(-2.21),VTN(+2.91)
Cancer,Organismal Injury and Abnormalities,Reproductive System Disease	Genital tumor	0.000217			110	46	64	ABHD12B(+3.47),ACE2(+11.02),ADAMTS18(-3.43),ADM(+3.41),AGAP5 (includes others)(+5.13),AKR1C1/AKR1C2(-3.27),ANKRD1(+4.03),APOA1(+6.58),APOA4(+3.77),ARL17A/ARL17B(+3.23),BMP2(+2.06),BRDT(+2.92),C4orf50(-3.33),C5(+3.05),CD163(-10.44),CDH5(-3.55),CDH6(+3.22),CHGA(-2.72),COL13A1(-3.03),COL4A4(+3.56),COL5A1(-2.29),COL5A2(-2.56),COL6A3(-3.82),CPAMD8(-2.43),CTNNA2(-3.61),CTSV(+2.43),CXCL11(-2.44),DPP4(+4…
Cancer,Dermatological Diseases and Conditions,Organismal Injury and Abnormalities	Basal cell carcinoma	0.00022			19	6	13	AKR1C1/AKR1C2(-3.27),APOA4(+3.77),COL4A4(+3.56),COL6A3(-3.82),CORO7/CORO7-PAM16(-2.71),CXCL11(-2.44),EPB41L3(-2.39),FGA(+4.54),FOXC1(-2.74),GSTM1(+8.22),JAKMIP1(-2.41),MUC20(-3.73),MX1(+3.74),NEB(-2.41),PCDH15(+4.76),PCDHA6(-3.25),TFPI2(-3.21),TMEM132D(-3.25),VWDE(-2.86)
Organismal Injury and Abnormalities	Sclerosis	0.000231			7	6	1	ADAMTS18(-3.43),C5(+3.05),FCGR1A(+4.76),FN1(+4.04),PDGFRA(+2.43),SLC7A11(+2.19),VTN(+2.91)
Tissue Development	Development of epithelial tissue	0.000237		-0.098	18	12	6	ADM(+3.41),APOA1(+6.58),BMP2(+2.06),CDH5(-3.55),CHGA(-2.72),COL4A3(+5.79),COL4A4(+3.56),FN1(+4.04),IGF2(-2.26),ITGA4(-3.38),LINC00599(-4.86),PCDH15(+4.76),PDGFRA(+2.43),PRKX(+2.08),STC1(+2.25),TBXT(-3.48),VTN(+2.91),WNT4(+2.86)
Cancer,Dermatological Diseases and Conditions,Organismal Injury and Abnormalities	Skin squamous cell carcinoma	0.000242			23	7	16	ADAM28(+2.58),ADAMTS18(-3.43),C2orf81(-2.93),CD163(-10.44),COL6A3(-3.82),CTNNA2(-3.61),EPB41L3(-2.39),FGA(+4.54),GRM8(+3.4),GSTM1(+8.22),KCNMA1(-2.76),LPA(-3.17),PCDH15(+4.76),PCDHA6(-3.25),PCDHGA5(-2.86),PDZRN4(-3.78),RGPD4 (includes others)(+33.22),TMEM132D(-3.25),TNIK(-4.73),TRIML2(+3.72),VWDE(-2.86),ZFP28(-12.83),ZNF471(-8.53)
Cell Morphology,Cellular Movement	Cell spreading of lung cell lines	0.000242			2	2	0	FN1(+4.04),VTN(+2.91)
Cell-To-Cell Signaling and Interaction	Maturation of focal adhesions	0.000242			2	1	1	FN1(+4.04),NET1(-2.21)
Connective Tissue Disorders,Developmental Disorder,Hereditary Disorder,Immunological Disease,Organismal Injury and Abnormalities,Skeletal and Muscular Disorders	Autosomal dominant Ullrich congenital muscular dystrophy	0.000242			2	0	2	COL6A1(-2.33),COL6A3(-3.82)
Connective Tissue Disorders,Dermatological Diseases and Conditions,Developmental Disorder,Hereditary Disorder,Metabolic Disease,Organismal Injury and Abnormalities,Skeletal and Muscular Disorders	Ehlers-Danlos syndrome type VIIA	0.000242			2	0	2	COL5A1(-2.29),COL5A2(-2.56)
Cell Morphology,Cellular Movement,Visual System Development and Function	Cell spreading of eye cell lines	0.000242			2	1	1	FN1(+4.04),TGFBI(-5.93)
Connective Tissue Disorders,Developmental Disorder,Hereditary Disorder,Immunological Disease,Organismal Injury and Abnormalities,Skeletal and Muscular Disorders	Autosomal recessive Ullrich congenital muscular dystrophy	0.000242			2	0	2	COL6A1(-2.33),COL6A3(-3.82)
Lipid Metabolism,Small Molecule Biochemistry	Recruitment of phospholipid	0.000242			2	2	0	APOA1(+6.58),VTN(+2.91)
Cell-To-Cell Signaling and Interaction,Cellular Compromise,Tumor Morphology	Adhesion of glioma cells	0.000242			2	2	0	FN1(+4.04),VTN(+2.91)
Cellular Assembly and Organization,Cellular Function and Maintenance	Release of granules	0.000243			4	4	0	C5(+3.05),FCGR1A(+4.76),FGA(+4.54),FN1(+4.04)
Cancer,Gastrointestinal Disease,Hepatic System Disease,Organismal Injury and Abnormalities	Hepatobiliary system cancer	0.000249		-1	87	33	54	ACE2(+11.02),ADAM28(+2.58),ADAMTS18(-3.43),AKR1C1/AKR1C2(-3.27),AMOT(+4.1),APOA1(+6.58),C2orf81(-2.93),C4orf50(-3.33),C5(+3.05),CD163(-10.44),CDH5(-3.55),CDH6(+3.22),CHST4(-4.99),COL13A1(-3.03),COL4A3(+5.79),COL4A4(+3.56),COL5A1(-2.29),COL5A2(-2.56),COL6A1(-2.33),COL6A3(-3.82),CPAMD8(-2.43),CTNNA2(-3.61),CXCL11(-2.44),DPP4(+4.12),EPB41L3(-2.39),EVPL(-3.47),FBXL7(-3.36),FGA(+4.54),FN1(+4.04),GJB1(…
Cellular Movement	Migration of cells	0.000249		-1.4	49	26	23	ADM(+3.41),AMOT(+4.1),APOA1(+6.58),BMP2(+2.06),C5(+3.05),CDH5(-3.55),CHGA(-2.72),CHST4(-4.99),CLEC11A(-2.96),COL4A3(+5.79),COL6A1(-2.33),CTNNA2(-3.61),CTSV(+2.43),CXCL11(-2.44),DGCR5(+2.48),DPP4(+4.12),FGA(+4.54),FN1(+4.04),FOXC1(-2.74),GJB1(+4.13),HTRA1(-4.15),HYAL4(+3.51),IGF2(-2.26),IL32(+3.2),IRX2(-3.24),ITGA4(-3.38),ITPR1(-2.64),KCNMA1(-2.76),LPA(-3.17),LPP(+2.51),MICOS10-NBL1/NBL1(+4.47),MM…
Cancer,Organismal Injury and Abnormalities	Malignant genitourinary solid tumor	0.000252			126	55	71	ABHD12B(+3.47),ACE2(+11.02),ADAM28(+2.58),ADAMTS18(-3.43),ADM(+3.41),AGAP5 (includes others)(+5.13),AKR1C1/AKR1C2(-3.27),AMOT(+4.1),ANKRD1(+4.03),APOA1(+6.58),APOA4(+3.77),ARL17A/ARL17B(+3.23),BMP2(+2.06),BRDT(+2.92),C4orf50(-3.33),C5(+3.05),CD163(-10.44),CDH5(-3.55),CDH6(+3.22),CHGA(-2.72),CHST4(-4.99),COL13A1(-3.03),COL4A4(+3.56),COL5A1(-2.29),COL5A2(-2.56),COL6A1(-2.33),COL6A3(-3.82),CPAMD8(-2…
Cancer,Organismal Injury and Abnormalities	Invasion of tissue	0.000256		0	9	4	5	BMP2(+2.06),CDH5(-3.55),CHGA(-2.72),FN1(+4.04),GJB1(+4.13),MMP3(-2.86),NCAM1(-2.96),NPNT(+3.78),TFPI2(-3.21)
Cancer,Organismal Injury and Abnormalities,Reproductive System Disease	Prostate cancer	0.000271			71	29	42	ADAMTS18(-3.43),AGAP5 (includes others)(+5.13),ANKRD1(+4.03),APOA1(+6.58),ARL17A/ARL17B(+3.23),BMP2(+2.06),BRDT(+2.92),C4orf50(-3.33),C5(+3.05),CD163(-10.44),CDH5(-3.55),CDH6(+3.22),CHGA(-2.72),COL13A1(-3.03),COL4A4(+3.56),COL5A1(-2.29),COL5A2(-2.56),COL6A3(-3.82),CPAMD8(-2.43),CTNNA2(-3.61),EPB41L3(-2.39),EPSTI1(+2.94),FBXL7(-3.36),FGA(+4.54),FN1(+4.04),FOXC1(-2.74),FRMPD2(-3.06),GPR55(-3.18),GR…
Cancer,Gastrointestinal Disease,Organismal Injury and Abnormalities	Large intestine neoplasm	0.000272			145	67	78	ACE2(+11.02),ADAM28(+2.58),ADAMTS18(-3.43),ADM(+3.41),AGAP5 (includes others)(+5.13),AKR1C1/AKR1C2(-3.27),AMOT(+4.1),APOA4(+3.77),BMP2(+2.06),BRDT(+2.92),C1orf115(-3.07),C2orf81(-2.93),C4orf50(-3.33),C5(+3.05),CD163(-10.44),CDH5(-3.55),CDH6(+3.22),CHGA(-2.72),CHST4(-4.99),COL4A3(+5.79),COL4A4(+3.56),COL5A1(-2.29),COL5A2(-2.56),COL6A1(-2.33),COL6A3(-3.82),CORO7/CORO7-PAM16(-2.71),CPAMD8(-2.43),CST…
Cell-To-Cell Signaling and Interaction,Cellular Compromise,Cellular Function and Maintenance,Hematological System Development and Function,Inflammatory Response	Respiratory burst of neutrophils	0.000272			4	3	1	C5(+3.05),FN1(+4.04),ITGA4(-3.38),VTN(+2.91)
Cardiovascular Disease,Organismal Injury and Abnormalities,Skeletal and Muscular Disorders	Acute myocardial infarction	0.000277			7	6	1	ACE2(+11.02),APOA1(+6.58),C5(+3.05),FCGR1A(+4.76),GSTM1(+8.22),NPPB(+4.22),VWF(-3.49)
Cancer,Organismal Injury and Abnormalities	Genitourinary carcinoma	0.000281			113	48	65	ABHD12B(+3.47),ACE2(+11.02),ADAM28(+2.58),ADAMTS18(-3.43),ADM(+3.41),AGAP5 (includes others)(+5.13),AKR1C1/AKR1C2(-3.27),ANKRD1(+4.03),APOA4(+3.77),BMP2(+2.06),BRDT(+2.92),C4orf50(-3.33),C5(+3.05),CD163(-10.44),CDH5(-3.55),CDH6(+3.22),CHGA(-2.72),CHST4(-4.99),COL13A1(-3.03),COL4A4(+3.56),COL5A1(-2.29),COL5A2(-2.56),COL6A3(-3.82),CPAMD8(-2.43),CST1(+2.59),CTNNA2(-3.61),CTSV(+2.43),CXCL11(-2.44),DP…
Cardiovascular Disease,Organismal Injury and Abnormalities	Peripheral vascular disease	0.000283			16	8	8	ACE2(+11.02),ADA2(+3.0),APOA1(+6.58),CD163(-10.44),COL6A1(-2.33),FCGR1A(+4.76),FN1(+4.04),HTRA1(-4.15),ITGA4(-3.38),LPA(-3.17),MMP3(-2.86),NPPB(+4.22),SLC22A3(+7.17),TINAGL1(+3.79),TNIK(-4.73),VWF(-3.49)
Organismal Injury and Abnormalities,Renal and Urological Disease	Renal impairment	0.000289			11	10	1	ADM(+3.41),C5(+3.05),CHGA(-2.72),COL4A3(+5.79),DPP4(+4.12),FCGR1A(+4.76),GSTM1(+8.22),NPPB(+4.22),SLC7A11(+2.19),STC1(+2.25),WNT4(+2.86)
Cellular Movement	Cell movement	0.0003		-1.068	53	28	25	ADM(+3.41),AMOT(+4.1),ANOS1(+2.23),APOA1(+6.58),BMP2(+2.06),C5(+3.05),CDH5(-3.55),CHGA(-2.72),CHST4(-4.99),CLEC11A(-2.96),COL4A3(+5.79),COL6A1(-2.33),CTNNA2(-3.61),CTSV(+2.43),CXCL11(-2.44),DGCR5(+2.48),DPP4(+4.12),FGA(+4.54),FN1(+4.04),FOXC1(-2.74),GJB1(+4.13),HTRA1(-4.15),HYAL4(+3.51),IGF2(-2.26),IL32(+3.2),IRX2(-3.24),ITGA4(-3.38),ITPR1(-2.64),KCNMA1(-2.76),LPA(-3.17),LPP(+2.51),MICOS10-NBL1/N…
Infectious Diseases	Systemic inflammatory response syndrome and/or sepsis	0.000319			9	4	5	ADM(+3.41),C5(+3.05),CD163(-10.44),CLEC11A(-2.96),FCGR1A(+4.76),HLA-DQB1(-2.92),ITGA4(-3.38),NPPB(+4.22),VWF(-3.49)
Connective Tissue Disorders,Hereditary Disorder,Organismal Injury and Abnormalities	Hereditary connective tissue disorder	0.000321			20	10	10	A4GALT(+3.04),ACTN3(-2.91),APOA1(+6.58),BMP2(+2.06),COL4A3(+5.79),COL4A4(+3.56),COL5A1(-2.29),COL5A2(-2.56),COL6A1(-2.33),COL6A3(-3.82),CORO7/CORO7-PAM16(-2.71),FN1(+4.04),IGF2(-2.26),IL32(+3.2),KCNJ6(+9.85),PDGFRA(+2.43),TBXT(-3.48),TGFBI(-5.93),XIST(+78.97),ZNF469(-3.0)
Cellular Movement,Skeletal and Muscular System Development and Function	Migration of smooth muscle cells	0.000345		0.538	8	5	3	ADM(+3.41),BMP2(+2.06),CTSV(+2.43),CXCL11(-2.44),FN1(+4.04),MMP3(-2.86),TFPI2(-3.21),VTN(+2.91)
Cancer,Organismal Injury and Abnormalities	Visceral metastasis	0.000346		-0.186	15	7	8	ADM(+3.41),AKR1C1/AKR1C2(-3.27),APOA1(+6.58),CDH6(+3.22),COL6A3(-3.82),EMP1(-3.56),EPB41L3(-2.39),EPSTI1(+2.94),HTRA1(-4.15),MMP3(-2.86),MX1(+3.74),PDGFRA(+2.43),SLC7A11(+2.19),SNHG5(-3.59),TNIK(-4.73)
Dermatological Diseases and Conditions,Organismal Injury and Abnormalities	Bleeding of skin	0.000351			5	4	1	ADM(+3.41),C5(+3.05),FCGR1A(+4.76),FGA(+4.54),VWF(-3.49)
Organ Morphology,Renal and Urological System Development and Function	Quantity of kidney	0.000351		-0.447	5	4	1	ACE2(+11.02),CDH6(+3.22),IGF2(-2.26),STC1(+2.25),WNT4(+2.86)
Cancer,Gastrointestinal Disease,Organismal Injury and Abnormalities	Malignant neoplasm of large intestine	0.000367			144	66	78	ACE2(+11.02),ADAM28(+2.58),ADAMTS18(-3.43),ADM(+3.41),AGAP5 (includes others)(+5.13),AKR1C1/AKR1C2(-3.27),AMOT(+4.1),APOA4(+3.77),BMP2(+2.06),BRDT(+2.92),C1orf115(-3.07),C2orf81(-2.93),C4orf50(-3.33),C5(+3.05),CD163(-10.44),CDH5(-3.55),CDH6(+3.22),CHGA(-2.72),CHST4(-4.99),COL4A3(+5.79),COL4A4(+3.56),COL5A1(-2.29),COL5A2(-2.56),COL6A1(-2.33),COL6A3(-3.82),CORO7/CORO7-PAM16(-2.71),CPAMD8(-2.43),CST…
Organismal Injury and Abnormalities,Renal and Urological Disease	Chronic renal failure	0.00037			8	8	0	ADM(+3.41),C5(+3.05),COL4A3(+5.79),FCGR1A(+4.76),GSTM1(+8.22),NPPB(+4.22),SLC7A11(+2.19),STC1(+2.25)
Metabolic Disease,Organismal Injury and Abnormalities	Glucose metabolism disorder	0.000396		-0.977	37	22	15	ACE2(+11.02),ADM(+3.41),APOA1(+6.58),BMP2(+2.06),C5(+3.05),CHGA(-2.72),COL13A1(-3.03),COL4A3(+5.79),COL4A4(+3.56),COL5A1(-2.29),COL5A2(-2.56),COL6A1(-2.33),COL6A3(-3.82),CTSV(+2.43),DPP4(+4.12),ENPEP(+3.46),FCGR1A(+4.76),FN1(+4.04),FOXC1(-2.74),GLIS3(+2.51),GRM8(+3.4),HACD2(+2.9),HLA-DQB1(-2.92),HYAL4(+3.51),IGF2(-2.26),ITGA4(-3.38),ITPR1(-2.64),KCNJ6(+9.85),LPA(-3.17),NPPB(+4.22),PCDH15(+4.76),P…
Cell-To-Cell Signaling and Interaction,Cellular Assembly and Organization,Tissue Development	Adhesion of cell-associated matrix	0.000407			6	4	2	COL13A1(-3.03),FGA(+4.54),FN1(+4.04),ITGA4(-3.38),NPNT(+3.78),VTN(+2.91)
Cancer,Organismal Injury and Abnormalities	Extracranial solid tumor	0.00042		0.028	183	83	100	A4GALT(+3.04),ABHD12B(+3.47),ACE2(+11.02),ADAM28(+2.58),ADAMTS18(-3.43),ADM(+3.41),AGAP5 (includes others)(+5.13),AKR1C1/AKR1C2(-3.27),AMOT(+4.1),ANKRD1(+4.03),APOA1(+6.58),APOA4(+3.77),ARL17A/ARL17B(+3.23),BMP2(+2.06),BRDT(+2.92),C1orf115(-3.07),C2orf81(-2.93),C4orf50(-3.33),C5(+3.05),CD163(-10.44),CDH5(-3.55),CDH6(+3.22),CDRT4(+2.62),CHGA(-2.72),CHST4(-4.99),CLEC11A(-2.96),CLTRN(+4.95),COL13A1(…
Connective Tissue Disorders,Organismal Injury and Abnormalities,Skeletal and Muscular Disorders,Tissue Morphology	Damage of cartilage tissue	0.000428		0.485	6	4	2	C5(+3.05),FCGR1A(+4.76),FN1(+4.04),HTRA1(-4.15),IL32(+3.2),MMP3(-2.86)
Embryonic Development,Hematological System Development and Function,Lymphoid Tissue Structure and Development,Organ Development,Organismal Development,Tissue Development	Lymphangiogenesis	0.000431		-0.343	5	1	4	ADM(+3.41),FOXC1(-2.74),IGF2(-2.26),ITGA4(-3.38),TGFBI(-5.93)
Cancer,Gastrointestinal Disease,Organismal Injury and Abnormalities	Large intestine adenocarcinoma	0.000454			137	62	75	ACE2(+11.02),ADAM28(+2.58),ADAMTS18(-3.43),ADM(+3.41),AGAP5 (includes others)(+5.13),AKR1C1/AKR1C2(-3.27),AMOT(+4.1),APOA4(+3.77),BRDT(+2.92),C2orf81(-2.93),C4orf50(-3.33),C5(+3.05),CD163(-10.44),CDH5(-3.55),CDH6(+3.22),CHGA(-2.72),CHST4(-4.99),COL4A3(+5.79),COL4A4(+3.56),COL5A1(-2.29),COL5A2(-2.56),COL6A1(-2.33),COL6A3(-3.82),CORO7/CORO7-PAM16(-2.71),CPAMD8(-2.43),CST1(+2.59),CTNNA2(-3.61),CYP4V…
Cancer,Gastrointestinal Disease,Organismal Injury and Abnormalities	Digestive organ tumor	0.00047		-1.655	163	74	89	ACE2(+11.02),ADAM28(+2.58),ADAMTS18(-3.43),ADM(+3.41),AGAP5 (includes others)(+5.13),AKR1C1/AKR1C2(-3.27),AMOT(+4.1),APOA1(+6.58),APOA4(+3.77),BMP2(+2.06),BRDT(+2.92),C1orf115(-3.07),C2orf81(-2.93),C4orf50(-3.33),C5(+3.05),CD163(-10.44),CDH5(-3.55),CDH6(+3.22),CHGA(-2.72),CHST4(-4.99),COL13A1(-3.03),COL4A3(+5.79),COL4A4(+3.56),COL5A1(-2.29),COL5A2(-2.56),COL6A1(-2.33),COL6A3(-3.82),CORO7/CORO7-PA…
Connective Tissue Disorders,Hereditary Disorder,Immunological Disease,Inflammatory Disease,Inflammatory Response,Organismal Injury and Abnormalities,Renal and Urological Disease	Autosomal dominant Alport syndrome	0.000482			2	2	0	COL4A3(+5.79),COL4A4(+3.56)
Cell-To-Cell Signaling and Interaction,Nervous System Development and Function	Adhesion of astrocytes	0.000482			2	2	0	FN1(+4.04),VTN(+2.91)
Cellular Movement	Haptotaxis of neuroblastoma cell lines	0.000482			2	2	0	FN1(+4.04),VTN(+2.91)
Cardiovascular Disease,Hereditary Disorder,Neurological Disease,Organismal Injury and Abnormalities	CADASIL	0.000482			2	0	2	HTRA1(-4.15),VWF(-3.49)
Developmental Disorder,Hereditary Disorder,Metabolic Disease,Organismal Injury and Abnormalities,Renal and Urological Disease	Familial visceral amyloidosis, ostertag type	0.000482			2	2	0	APOA1(+6.58),FGA(+4.54)
Cell-To-Cell Signaling and Interaction,Hematological System Development and Function,Immune Cell Trafficking	Adhesion of immune cells	0.000485		-1.116	13	9	4	ADAM28(+2.58),APOA1(+6.58),APOA4(+3.77),C5(+3.05),CHST4(-4.99),CXCL11(-2.44),FCGR1A(+4.76),FGA(+4.54),FN1(+4.04),HYAL4(+3.51),ITGA4(-3.38),VTN(+2.91),VWF(-3.49)
Cell Morphology,Cellular Assembly and Organization,Cellular Function and Maintenance	Reorganization of actin cytoskeleton	0.000494		-0.664	7	3	4	FN1(+4.04),NET1(-2.21),SCIN(-3.1),TNIK(-4.73),VTN(+2.91),VWF(-3.49),WNT4(+2.86)
Cell-To-Cell Signaling and Interaction	Binding of epithelial cells	0.000494		1.27	7	5	2	C5(+3.05),CHGA(-2.72),FGA(+4.54),FN1(+4.04),ITGA4(-3.38),NPPB(+4.22),VTN(+2.91)
Organismal Injury and Abnormalities,Renal and Urological Disease	End stage renal disease	0.000534			7	7	0	C5(+3.05),COL4A3(+5.79),FCGR1A(+4.76),GSTM1(+8.22),NPPB(+4.22),SLC7A11(+2.19),STC1(+2.25)
Cell-To-Cell Signaling and Interaction,Connective Tissue Development and Function	Attachment of fibroblasts	0.000537			3	2	1	FN1(+4.04),HACD1(+2.4),TGFBI(-5.93)
Skeletal and Muscular Disorders	Laminopathy	0.000546			6	1	5	COL5A1(-2.29),COL5A2(-2.56),COL6A1(-2.33),COL6A3(-3.82),FN1(+4.04),TGFBI(-5.93)
Cancer,Organismal Injury and Abnormalities,Respiratory Disease	Development of lung carcinoma	0.000547			38	17	21	ACE2(+11.02),AGAP5 (includes others)(+5.13),CLTRN(+4.95),COL13A1(-3.03),COL5A1(-2.29),COL6A3(-3.82),CTNNA2(-3.61),FBXL7(-3.36),FN1(+4.04),GJB1(+4.13),GRM8(+3.4),GRPR(+2.55),GSTM1(+8.22),HIST1H1C(-2.65),HIST1H1E(-2.23),LPA(-3.17),LPP(+2.51),MXRA5(+3.26),MYH14(-6.93),NCAM1(-2.96),NEB(-2.41),NET1(-2.21),PCDH11Y(-7.01),PCDH15(+4.76),PDGFRA(+2.43),RGPD4 (includes others)(+33.22),SDK2(-3.07),SLC7A11(+2…
Cardiovascular System Development and Function,Cell Morphology,Organismal Development,Tissue Morphology	Morphology of endothelial cells	0.000557			5	2	3	ADM(+3.41),CDH5(-3.55),CHGA(-2.72),FN1(+4.04),VWF(-3.49)
Cardiovascular Disease,Organismal Injury and Abnormalities,Skeletal and Muscular Disorders	Myocardial infarction	0.000572			10	7	3	ACE2(+11.02),ADM(+3.41),APOA1(+6.58),C5(+3.05),CD163(-10.44),FCGR1A(+4.76),GSTM1(+8.22),LPA(-3.17),NPPB(+4.22),VWF(-3.49)
Cancer,Gastrointestinal Disease,Organismal Injury and Abnormalities	Gastrointestinal tumor	0.000605		-1.257	149	69	80	ACE2(+11.02),ADAM28(+2.58),ADAMTS18(-3.43),ADM(+3.41),AGAP5 (includes others)(+5.13),AKR1C1/AKR1C2(-3.27),AMOT(+4.1),APOA4(+3.77),BMP2(+2.06),BRDT(+2.92),C1orf115(-3.07),C2orf81(-2.93),C4orf50(-3.33),C5(+3.05),CD163(-10.44),CDH5(-3.55),CDH6(+3.22),CHGA(-2.72),CHST4(-4.99),COL4A3(+5.79),COL4A4(+3.56),COL5A1(-2.29),COL5A2(-2.56),COL6A1(-2.33),COL6A3(-3.82),CORO7/CORO7-PAM16(-2.71),CPAMD8(-2.43),CST…
Tissue Development	Formation of epithelial tissue	0.000628			6	6	0	ADM(+3.41),COL4A3(+5.79),COL4A4(+3.56),FN1(+4.04),VTN(+2.91),WNT4(+2.86)
Cancer,Gastrointestinal Disease,Organismal Injury and Abnormalities	Secondary neoplasm of digestive system	0.000631			12	5	7	AKR1C1/AKR1C2(-3.27),APOA1(+6.58),CDH6(+3.22),COL6A3(-3.82),EMP1(-3.56),EPB41L3(-2.39),HTRA1(-4.15),MMP3(-2.86),MX1(+3.74),PDGFRA(+2.43),SLC7A11(+2.19),TNIK(-4.73)
Cellular Movement	Homing of cells	0.000653		-0.008	18	12	6	AMOT(+4.1),ANOS1(+2.23),APOA1(+6.58),BMP2(+2.06),C5(+3.05),CHGA(-2.72),CHST4(-4.99),COL4A3(+5.79),CXCL11(-2.44),DPP4(+4.12),FN1(+4.04),IGF2(-2.26),ITGA4(-3.38),LPA(-3.17),NPPB(+4.22),PDGFRA(+2.43),PORCN(+2.9),VTN(+2.91)
Cancer,Organismal Injury and Abnormalities,Reproductive System Disease	Prostatic carcinoma	0.000657			62	25	37	ADAMTS18(-3.43),AGAP5 (includes others)(+5.13),ANKRD1(+4.03),BMP2(+2.06),BRDT(+2.92),C4orf50(-3.33),CD163(-10.44),CDH5(-3.55),CDH6(+3.22),CHGA(-2.72),COL13A1(-3.03),COL4A4(+3.56),COL5A2(-2.56),CPAMD8(-2.43),CTNNA2(-3.61),EPB41L3(-2.39),EPSTI1(+2.94),FBXL7(-3.36),FGA(+4.54),FN1(+4.04),FOXC1(-2.74),FRMPD2(-3.06),GPR55(-3.18),GRM8(+3.4),GSTM1(+8.22),HYAL4(+3.51),IGF2(-2.26),ITIH5(-2.63),ITPR1(-2.64)…
Developmental Disorder	Incomplete turning of embryo	0.000662			4	3	1	BMP2(+2.06),CDH5(-3.55),FN1(+4.04),PDGFRA(+2.43)
Drug Metabolism,Protein Synthesis	Metabolism of glutathione	0.000662			4	2	2	GSTM1(+8.22),GSTM5(-3.17),GSTT2/GSTT2B(-4.96),SLC7A11(+2.19)
Hereditary Disorder,Organismal Injury and Abnormalities	Sex-Linked Hereditary Disorder	0.000668			13	5	8	ANOS1(+2.23),C5(+3.05),COL5A1(-2.29),COL5A2(-2.56),COL6A1(-2.33),COL6A3(-3.82),FCGR1A(+4.76),GJB1(+4.13),HLA-DQB1(-2.92),IGF2(-2.26),PORCN(+2.9),TGFBI(-5.93),USP9Y(-107.54)
Cancer,Gastrointestinal Disease,Organismal Injury and Abnormalities	Gastro-esophageal carcinoma	0.000676			40	11	29	ADAM28(+2.58),ADAMTS18(-3.43),C2orf81(-2.93),CDH5(-3.55),CHGA(-2.72),COL4A4(+3.56),COL5A1(-2.29),COL6A3(-3.82),CPAMD8(-2.43),CST1(+2.59),EPB41L3(-2.39),FN1(+4.04),GSTM1(+8.22),HTRA1(-4.15),IGF2(-2.26),ITGA4(-3.38),ITPR1(-2.64),KCNMA1(-2.76),LPA(-3.17),MMP3(-2.86),MXRA5(+3.26),NCAM1(-2.96),NEB(-2.41),NET1(-2.21),NPPB(+4.22),PCDH15(+4.76),PCDHA6(-3.25),PDGFRA(+2.43),SALL3(-2.27),SDK2(-3.07),SLC22A3…
Cell-To-Cell Signaling and Interaction	Aggregation of cells	0.000683		0.874	12	7	5	ADAMTS18(-3.43),AMOT(+4.1),C5(+3.05),FGA(+4.54),FN1(+4.04),MMP3(-2.86),NCAM1(-2.96),PDGFRA(+2.43),RAB27B(-3.03),SLC7A11(+2.19),VTN(+2.91),VWF(-3.49)
Developmental Disorder,Hereditary Disorder,Organismal Injury and Abnormalities,Skeletal and Muscular Disorders	Dystrophy of muscle	0.000684			11	4	7	ACTN3(-2.91),COL5A1(-2.29),COL5A2(-2.56),COL6A1(-2.33),COL6A3(-3.82),FN1(+4.04),HLA-DQB1(-2.92),IL32(+3.2),SLC7A11(+2.19),TGFBI(-5.93),XIST(+78.97)
Organismal Functions,Organismal Injury and Abnormalities,Tissue Morphology	Healing of wound	0.000712			8	6	2	ADM(+3.41),ANKRD1(+4.03),C5(+3.05),COL5A1(-2.29),FGA(+4.54),FN1(+4.04),MMP3(-2.86),PDGFRA(+2.43)
Cancer,Organismal Injury and Abnormalities	Pelvic cancer	0.000735			112	46	66	ABHD12B(+3.47),ACE2(+11.02),ADAMTS18(-3.43),ADM(+3.41),AGAP5 (includes others)(+5.13),AKR1C1/AKR1C2(-3.27),ANKRD1(+4.03),APOA1(+6.58),APOA4(+3.77),ARL17A/ARL17B(+3.23),BMP2(+2.06),BRDT(+2.92),C4orf50(-3.33),C5(+3.05),CD163(-10.44),CDH5(-3.55),CDH6(+3.22),CHGA(-2.72),CHST4(-4.99),COL13A1(-3.03),COL4A4(+3.56),COL5A1(-2.29),COL5A2(-2.56),COL6A3(-3.82),CPAMD8(-2.43),CTNNA2(-3.61),CTSV(+2.43),CXCL11(-…
Drug Metabolism	Conjugation of glutathione	0.00074			3	1	2	GSTM1(+8.22),GSTM5(-3.17),GSTT2/GSTT2B(-4.96)
Cardiovascular System Development and Function,Cellular Movement,Immune Cell Trafficking	Migration of lymphatic endothelial cells	0.00074			3	0	3	IGF2(-2.26),ITGA4(-3.38),TGFBI(-5.93)
Hereditary Disorder,Immunological Disease,Organismal Injury and Abnormalities	Wiskott-Aldrich syndrome	0.00074			3	3	0	C5(+3.05),FCGR1A(+4.76),MX1(+3.74)
Lipid Metabolism,Small Molecule Biochemistry	Metabolism of eicosanoid	0.000747		0.749	10	6	4	AKR1C1/AKR1C2(-3.27),BMP2(+2.06),C5(+3.05),FCGR1A(+4.76),FN1(+4.04),IGF2(-2.26),IL32(+3.2),NCAM1(-2.96),VTN(+2.91),VWF(-3.49)
Cellular Movement,Hematological System Development and Function,Immune Cell Trafficking	Homing of mononuclear leukocytes	0.000753		-1.373	9	5	4	APOA1(+6.58),C5(+3.05),CHST4(-4.99),CXCL11(-2.44),DPP4(+4.12),FN1(+4.04),ITGA4(-3.38),LPA(-3.17),NPPB(+4.22)
Cellular Movement,Hematological System Development and Function,Immune Cell Trafficking,Inflammatory Response	Cell movement of monocytes	0.000757		0.312	8	6	2	APOA1(+6.58),C5(+3.05),CTSV(+2.43),FN1(+4.04),ITGA4(-3.38),LPA(-3.17),MICOS10-NBL1/NBL1(+4.47),NPPB(+4.22)
Cancer,Gastrointestinal Disease,Organismal Injury and Abnormalities	Gastrointestinal tract cancer	0.000773			148	68	80	ACE2(+11.02),ADAM28(+2.58),ADAMTS18(-3.43),ADM(+3.41),AGAP5 (includes others)(+5.13),AKR1C1/AKR1C2(-3.27),AMOT(+4.1),APOA4(+3.77),BMP2(+2.06),BRDT(+2.92),C1orf115(-3.07),C2orf81(-2.93),C4orf50(-3.33),C5(+3.05),CD163(-10.44),CDH5(-3.55),CDH6(+3.22),CHGA(-2.72),CHST4(-4.99),COL4A3(+5.79),COL4A4(+3.56),COL5A1(-2.29),COL5A2(-2.56),COL6A1(-2.33),COL6A3(-3.82),CORO7/CORO7-PAM16(-2.71),CPAMD8(-2.43),CST…
Cardiovascular Disease,Organismal Injury and Abnormalities	Advanced stage peripheral arterial disease	0.000773			7	3	4	ADA2(+3.0),CD163(-10.44),COL6A1(-2.33),FCGR1A(+4.76),ITGA4(-3.38),SLC22A3(+7.17),TNIK(-4.73)
Embryonic Development,Organismal Development,Tissue Development	Development of mesenchyme	0.000785			4	2	2	BMP2(+2.06),FOXC1(-2.74),ITGA4(-3.38),WNT4(+2.86)
Skeletal and Muscular Disorders	Progressive myopathy	0.000793			9	2	7	COL5A1(-2.29),COL5A2(-2.56),COL6A1(-2.33),COL6A3(-3.82),HLA-DQB1(-2.92),IL32(+3.2),NEB(-2.41),PDGFRA(+2.43),TGFBI(-5.93)
Connective Tissue Disorders,Developmental Disorder,Hereditary Disorder,Immunological Disease,Organismal Injury and Abnormalities,Skeletal and Muscular Disorders	Bethlem myopathy	0.000798			2	0	2	COL6A1(-2.33),COL6A3(-3.82)
Cell-To-Cell Signaling and Interaction,Cellular Compromise,Tumor Morphology	Adhesion of small cell lung cancer cells	0.000798			2	1	1	FN1(+4.04),ITGA4(-3.38)
Cellular Movement	Cell movement of chronic lymphocytic leukemia cells	0.000798			2	1	1	ITGA4(-3.38),PORCN(+2.9)
Cellular Movement,Immune Cell Trafficking	Invasion of B-lymphocyte derived cell lines	0.000798			2	1	1	HTRA1(-4.15),SLC7A11(+2.19)
Cancer,Organismal Injury and Abnormalities	Genitourinary adenocarcinoma	0.000804			101	45	56	ABHD12B(+3.47),ACE2(+11.02),ADAM28(+2.58),ADAMTS18(-3.43),ADM(+3.41),AGAP5 (includes others)(+5.13),AKR1C1/AKR1C2(-3.27),ANKRD1(+4.03),BMP2(+2.06),BRDT(+2.92),C4orf50(-3.33),C5(+3.05),CD163(-10.44),CDH5(-3.55),CDH6(+3.22),COL13A1(-3.03),COL4A4(+3.56),COL5A1(-2.29),COL5A2(-2.56),COL6A3(-3.82),CPAMD8(-2.43),CST1(+2.59),CTNNA2(-3.61),CXCL11(-2.44),DPP4(+4.12),ENPEP(+3.46),EPB41L3(-2.39),EPSTI1(+2.94…
Cellular Movement	Invasion of tumor cell lines	0.000836		1.082	23	13	10	ADM(+3.41),BMP2(+2.06),DGCR5(+2.48),DPP4(+4.12),EPSTI1(+2.94),FN1(+4.04),FOXC1(-2.74),GJB1(+4.13),HTRA1(-4.15),IGF2(-2.26),IL32(+3.2),ITGA4(-3.38),MMP3(-2.86),MX1(+3.74),NET1(-2.21),PDGFRA(+2.43),RASSF10(-2.74),SLC7A11(+2.19),SRY(-2.97),TFPI2(-3.21),TGFBI(-5.93),VTN(+2.91),XIST(+78.97)
Cancer,Organismal Injury and Abnormalities	Secondary tumor	0.000845		0.607	26	12	14	ADM(+3.41),AKR1C1/AKR1C2(-3.27),APOA1(+6.58),BMP2(+2.06),C5(+3.05),CDH6(+3.22),CHGA(-2.72),COL6A3(-3.82),EMP1(-3.56),EPB41L3(-2.39),EPSTI1(+2.94),FCGR1A(+4.76),FN1(+4.04),HIST1H1C(-2.65),HTRA1(-4.15),IGF2(-2.26),ITGA4(-3.38),MMP3(-2.86),MX1(+3.74),NCAM1(-2.96),PDGFRA(+2.43),RNASE1(+2.87),SLC7A11(+2.19),SNHG5(-3.59),TGFBI(-5.93),TNIK(-4.73)
Cellular Movement,Hematological System Development and Function,Immune Cell Trafficking,Inflammatory Response	Transmigration of monocytes	0.000852			4	3	1	C5(+3.05),CTSV(+2.43),FN1(+4.04),ITGA4(-3.38)
Cell Morphology,Cellular Movement,Hair and Skin Development and Function	Cell spreading of epithelial cell lines	0.000857			3	1	2	FN1(+4.04),TGFBI(-5.93),TNIK(-4.73)
Cellular Growth and Proliferation,Connective Tissue Development and Function,Tissue Development	Proliferation of fibroblast-like synoviocytes	0.000857			3	2	1	FN1(+4.04),KCNMA1(-2.76),VTN(+2.91)
Cardiovascular Disease,Connective Tissue Disorders,Dermatological Diseases and Conditions,Immunological Disease,Inflammatory Disease,Organismal Injury and Abnormalities,Skeletal and Muscular Disorders	Systemic sclerosis	0.000894			6	6	0	C5(+3.05),FCGR1A(+4.76),FN1(+4.04),PDGFRA(+2.43),SLC7A11(+2.19),VTN(+2.91)
Cellular Movement	Chemotaxis	0.000906		0.396	17	12	5	AMOT(+4.1),ANOS1(+2.23),APOA1(+6.58),BMP2(+2.06),C5(+3.05),CHGA(-2.72),COL4A3(+5.79),CXCL11(-2.44),DPP4(+4.12),FN1(+4.04),IGF2(-2.26),ITGA4(-3.38),LPA(-3.17),NPPB(+4.22),PDGFRA(+2.43),PORCN(+2.9),VTN(+2.91)
Cell-To-Cell Signaling and Interaction,Hair and Skin Development and Function	Adhesion of epithelial cell lines	0.000922			4	3	1	FGA(+4.54),FN1(+4.04),ITGA4(-3.38),VTN(+2.91)
Cellular Movement,Connective Tissue Development and Function	Homing of fibroblast cell lines	0.000986			3	3	0	FN1(+4.04),PDGFRA(+2.43),VTN(+2.91)
Cellular Movement,Hematological System Development and Function,Immune Cell Trafficking	Transmigration of leukocytes	0.000986		0.202	7	4	3	C5(+3.05),CDH5(-3.55),CTSV(+2.43),CXCL11(-2.44),FN1(+4.04),ITGA4(-3.38),STC1(+2.25)
Cancer,Gastrointestinal Disease,Organismal Injury and Abnormalities	Digestive system cancer	0.000995		-0.946	159	72	87	ACE2(+11.02),ADAM28(+2.58),ADAMTS18(-3.43),ADM(+3.41),AGAP5 (includes others)(+5.13),AKR1C1/AKR1C2(-3.27),AMOT(+4.1),APOA1(+6.58),APOA4(+3.77),BMP2(+2.06),BRDT(+2.92),C1orf115(-3.07),C2orf81(-2.93),C4orf50(-3.33),C5(+3.05),CD163(-10.44),CDH5(-3.55),CDH6(+3.22),CHGA(-2.72),CHST4(-4.99),COL13A1(-3.03),COL4A3(+5.79),COL4A4(+3.56),COL5A1(-2.29),COL5A2(-2.56),COL6A1(-2.33),COL6A3(-3.82),CORO7/CORO7-PA…
Cancer,Organismal Injury and Abnormalities,Respiratory Disease	Lung adenocarcinoma	0.001			37	16	21	ACE2(+11.02),AGAP5 (includes others)(+5.13),CLTRN(+4.95),COL13A1(-3.03),COL5A1(-2.29),COL6A3(-3.82),CTNNA2(-3.61),FBXL7(-3.36),FN1(+4.04),GJB1(+4.13),GRM8(+3.4),GRPR(+2.55),HIST1H1C(-2.65),HIST1H1E(-2.23),LPA(-3.17),LPP(+2.51),MXRA5(+3.26),MYH14(-6.93),NCAM1(-2.96),NEB(-2.41),NET1(-2.21),PCDH11Y(-7.01),PCDH15(+4.76),PDGFRA(+2.43),RGPD4 (includes others)(+33.22),SDK2(-3.07),SLC7A11(+2.19),SLITRK2(…
Cancer,Organismal Injury and Abnormalities,Respiratory Disease	Advanced lung cancer	0.00101		0.277	10	6	4	ADM(+3.41),APOA1(+6.58),EPSTI1(+2.94),FN1(+4.04),HTRA1(-4.15),KCNMA1(-2.76),MMP3(-2.86),PDGFRA(+2.43),RNASE1(+2.87),SNHG5(-3.59)
Cancer,Gastrointestinal Disease,Organismal Injury and Abnormalities	Gastric adenocarcinoma	0.00102			31	8	23	ADAM28(+2.58),ADAMTS18(-3.43),CDH5(-3.55),CHGA(-2.72),COL5A1(-2.29),COL6A3(-3.82),CST1(+2.59),EPB41L3(-2.39),FN1(+4.04),GSTM1(+8.22),HTRA1(-4.15),ITGA4(-3.38),ITPR1(-2.64),KCNMA1(-2.76),LPA(-3.17),MMP3(-2.86),MXRA5(+3.26),NCAM1(-2.96),NEB(-2.41),NET1(-2.21),PCDH15(+4.76),PCDHA6(-3.25),PDGFRA(+2.43),SLC22A3(+7.17),TFPI2(-3.21),TGFBI(-5.93),TMEM132D(-3.25),VWDE(-2.86),ZNF454(-3.47),ZNF469(-3.0),ZNF…
Cancer,Organismal Injury and Abnormalities	Cancer of cells	0.00102		1.706	81	32	49	ADAM28(+2.58),ADAMTS18(-3.43),AGAP5 (includes others)(+5.13),AMOT(+4.1),ANOS1(+2.23),BMP2(+2.06),C2orf81(-2.93),CD163(-10.44),CDH5(-3.55),CHGA(-2.72),COL4A4(+3.56),COL5A1(-2.29),COL6A1(-2.33),COL6A3(-3.82),CPAMD8(-2.43),CTNNA2(-3.61),CXCL11(-2.44),DPP4(+4.12),EIF5AL1(-4.49),ENPEP(+3.46),EPB41L3(-2.39),EPSTI1(+2.94),FBXL7(-3.36),FGA(+4.54),FN1(+4.04),GASK1B(+4.19),GLIS3(+2.51),GRM8(+3.4),GRPR(+2.5…
Cell-To-Cell Signaling and Interaction	Activation of cells	0.00108		0.057	26	16	10	APOA1(+6.58),BMP2(+2.06),C5(+3.05),CD163(-10.44),CHGA(-2.72),CLEC11A(-2.96),COL4A3(+5.79),DPP4(+4.12),ENPEP(+3.46),FCGR1A(+4.76),FGA(+4.54),FN1(+4.04),GJB1(+4.13),GP1BB(-2.89),HLA-DQB1(-2.92),IGF2(-2.26),IL32(+3.2),ITGA4(-3.38),ITPR1(-2.64),KCNMA1(-2.76),NPPB(+4.22),PDGFRA(+2.43),STC1(+2.25),VTN(+2.91),VWF(-3.49),WNT4(+2.86)
Cell-To-Cell Signaling and Interaction	Binding of blood cells	0.00108		-0.707	14	9	5	ADAM28(+2.58),APOA1(+6.58),APOA4(+3.77),C5(+3.05),CHST4(-4.99),CXCL11(-2.44),FCGR1A(+4.76),FGA(+4.54),FN1(+4.04),HYAL4(+3.51),ITGA4(-3.38),LPA(-3.17),VTN(+2.91),VWF(-3.49)
Cancer,Gastrointestinal Disease,Organismal Injury and Abnormalities	Gastric carcinoma	0.00109			32	9	23	ADAM28(+2.58),ADAMTS18(-3.43),CDH5(-3.55),CHGA(-2.72),COL5A1(-2.29),COL6A3(-3.82),CST1(+2.59),EPB41L3(-2.39),FN1(+4.04),GSTM1(+8.22),HTRA1(-4.15),ITGA4(-3.38),ITPR1(-2.64),KCNMA1(-2.76),LPA(-3.17),MMP3(-2.86),MXRA5(+3.26),NCAM1(-2.96),NEB(-2.41),NET1(-2.21),PCDH15(+4.76),PCDHA6(-3.25),PDGFRA(+2.43),SLC22A3(+7.17),TFPI2(-3.21),TGFBI(-5.93),TMEM132D(-3.25),VWDE(-2.86),XIST(+78.97),ZNF454(-3.47),ZNF…
Cell-To-Cell Signaling and Interaction,Hematological System Development and Function,Immune Cell Trafficking,Inflammatory Response	Binding of neutrophils	0.0011			6	5	1	APOA1(+6.58),C5(+3.05),FGA(+4.54),FN1(+4.04),ITGA4(-3.38),VTN(+2.91)
Cardiovascular Disease,Organismal Injury and Abnormalities	Aortic aneurysm	0.0011			5	1	4	ADM(+3.41),COL5A1(-2.29),COL5A2(-2.56),MMP3(-2.86),VWF(-3.49)
Cellular Movement	Transmigration of cells	0.00111		0.572	8	4	4	C5(+3.05),CDH5(-3.55),CHGA(-2.72),CTSV(+2.43),CXCL11(-2.44),FN1(+4.04),ITGA4(-3.38),STC1(+2.25)
Embryonic Development,Organismal Development	Development of body trunk	0.00112		0.963	30	16	14	ACE2(+11.02),ADAMTS18(-3.43),ADM(+3.41),ANKRD1(+4.03),APOA1(+6.58),BMP2(+2.06),CDH5(-3.55),CDH6(+3.22),COL4A3(+5.79),COL4A4(+3.56),COL5A1(-2.29),EMP1(-3.56),FN1(+4.04),FOXC1(-2.74),GLIS3(+2.51),IGF2(-2.26),ITGA4(-3.38),MMP3(-2.86),MYH14(-6.93),NEB(-2.41),NET1(-2.21),NPNT(+3.78),NPPB(+4.22),PDGFRA(+2.43),PRKX(+2.08),SLC7A11(+2.19),TBXT(-3.48),TGFBI(-5.93),VWF(-3.49),WNT4(+2.86)
Cell Signaling,Molecular Transport,Vitamin and Mineral Metabolism	Deposition of Ca2+	0.00113			3	3	0	ADM(+3.41),BMP2(+2.06),FN1(+4.04)
Nervous System Development and Function,Neurological Disease,Organ Morphology,Organismal Development,Organismal Injury and Abnormalities	Abnormal morphology of hippocampus layer	0.00113			3	1	2	CTNNA2(-3.61),CTSV(+2.43),NCAM1(-2.96)
Cell Morphology	Shape change of endothelial cell lines	0.00113			3	3	0	ADM(+3.41),FN1(+4.04),VTN(+2.91)
Cellular Assembly and Organization,Cellular Function and Maintenance	Organization of actin cytoskeleton	0.00115		-0.513	11	6	5	AMOT(+4.1),CORO7/CORO7-PAM16(-2.71),FN1(+4.04),NET1(-2.21),OR2A4/OR2A7(+3.15),PCDH15(+4.76),SCIN(-3.1),TNIK(-4.73),VTN(+2.91),VWF(-3.49),WNT4(+2.86)
Cancer,Gastrointestinal Disease,Organismal Injury and Abnormalities	Gastrointestinal adenocarcinoma	0.00118			138	62	76	ACE2(+11.02),ADAM28(+2.58),ADAMTS18(-3.43),ADM(+3.41),AGAP5 (includes others)(+5.13),AKR1C1/AKR1C2(-3.27),AMOT(+4.1),APOA4(+3.77),BRDT(+2.92),C2orf81(-2.93),C4orf50(-3.33),C5(+3.05),CD163(-10.44),CDH5(-3.55),CDH6(+3.22),CHGA(-2.72),CHST4(-4.99),COL4A3(+5.79),COL4A4(+3.56),COL5A1(-2.29),COL5A2(-2.56),COL6A1(-2.33),COL6A3(-3.82),CORO7/CORO7-PAM16(-2.71),CPAMD8(-2.43),CST1(+2.59),CTNNA2(-3.61),CYP4V…
Cellular Movement	Chemotaxis of lung cell lines	0.00119			2	2	0	FN1(+4.04),VTN(+2.91)
Cellular Assembly and Organization	Quantity of collagen fibrils	0.00119			2	0	2	COL5A1(-2.29),COL6A3(-3.82)
Cellular Compromise,Inflammatory Response	Degranulation of blood platelets	0.00119			6	3	3	APOA1(+6.58),FGA(+4.54),FN1(+4.04),IGF2(-2.26),RAB27B(-3.03),VWF(-3.49)
Lipid Metabolism,Small Molecule Biochemistry,Vitamin and Mineral Metabolism	Steroid metabolism	0.00123		-1.054	10	6	4	AKR1C1/AKR1C2(-3.27),APOA1(+6.58),APOA4(+3.77),BMP2(+2.06),CYP4V2(-4.58),IGF2(-2.26),KCNMA1(-2.76),PDGFRA(+2.43),STC1(+2.25),WNT4(+2.86)
Developmental Disorder,Embryonic Development,Organismal Development,Tissue Morphology	Abnormal morphology of vitelline vessel	0.00124			6	4	2	ADM(+3.41),AMOT(+4.1),CDH5(-3.55),FN1(+4.04),HIST1H1C(-2.65),PDGFRA(+2.43)
Cell-To-Cell Signaling and Interaction,Hematological System Development and Function,Immune Cell Trafficking,Inflammatory Response	Adhesion of phagocytes	0.00124		0.059	7	5	2	APOA1(+6.58),C5(+3.05),FGA(+4.54),FN1(+4.04),ITGA4(-3.38),VTN(+2.91),VWF(-3.49)
Cardiovascular Disease,Organismal Injury and Abnormalities	Vaso-occlusion	0.00126		-0.685	16	9	7	APOA1(+6.58),APOA4(+3.77),C5(+3.05),CD163(-10.44),COL5A2(-2.56),CTSV(+2.43),FGA(+4.54),FN1(+4.04),IGF2(-2.26),LINC00599(-4.86),LPA(-3.17),MMP3(-2.86),NPPB(+4.22),SLC7A11(+2.19),VTN(+2.91),VWF(-3.49)
Infectious Diseases	Sepsis	0.00127			8	4	4	ADM(+3.41),C5(+3.05),CD163(-10.44),CLEC11A(-2.96),FCGR1A(+4.76),HLA-DQB1(-2.92),ITGA4(-3.38),NPPB(+4.22)
Lipid Metabolism,Small Molecule Biochemistry	Synthesis of eicosanoid	0.00128		0.749	9	6	3	BMP2(+2.06),C5(+3.05),FCGR1A(+4.76),FN1(+4.04),IGF2(-2.26),IL32(+3.2),NCAM1(-2.96),VTN(+2.91),VWF(-3.49)
Cardiovascular Disease,Organismal Injury and Abnormalities	Microangiopathy	0.00128			7	6	1	ACE2(+11.02),AMOT(+4.1),C5(+3.05),COL4A3(+5.79),PDGFRA(+2.43),SLC7A11(+2.19),VWF(-3.49)
Developmental Disorder	Growth failure or short stature	0.00129		-0.146	20	10	10	A4GALT(+3.04),AMOT(+4.1),BMP2(+2.06),CDH5(-3.55),CHGA(-2.72),COL13A1(-3.03),CORO7/CORO7-PAM16(-2.71),CTSV(+2.43),FN1(+4.04),GLIS3(+2.51),HIST1H1C(-2.65),HLA-DQB1(-2.92),IGF2(-2.26),ITPR1(-2.64),LGI1(+4.86),NEB(-2.41),PDGFRA(+2.43),SLC39A14(+2.19),TGFBI(-5.93),XIST(+78.97)
Cancer,Organismal Injury and Abnormalities	Connective tissue tumor	0.00135			31	10	21	ADAMTS18(-3.43),APOA4(+3.77),BRDT(+2.92),CD163(-10.44),COL13A1(-3.03),COL4A3(+5.79),COL4A4(+3.56),COL5A1(-2.29),COL5A2(-2.56),COL6A1(-2.33),COL6A3(-3.82),CPAMD8(-2.43),FN1(+4.04),GPR176(-3.13),IGF2(-2.26),IRX2(-3.24),ITIH5(-2.63),ITPR1(-2.64),MMP3(-2.86),MYH14(-6.93),NCAM1(-2.96),PCDH15(+4.76),PDGFRA(+2.43),RMC1(+3.52),RPA4(+2.83),RPS4Y1(-46.4),SALL3(-2.27),SLC7A11(+2.19),TBXT(-3.48),VWDE(-2.86),…
Cell-To-Cell Signaling and Interaction	Adhesion of epithelial cells	0.00139		1.614	6	4	2	C5(+3.05),CHGA(-2.72),FGA(+4.54),FN1(+4.04),ITGA4(-3.38),VTN(+2.91)
Auditory Disease,Neurological Disease	Sensorineural hearing loss	0.00139			6	5	1	COL4A3(+5.79),DPP4(+4.12),KCNMA1(-2.76),PCDH15(+4.76),SLC52A3(+2.68),SLC7A11(+2.19)
Skeletal and Muscular System Development and Function	Contractility of muscle	0.00142		0.128	8	3	5	ACE2(+11.02),ADM(+3.41),CHGA(-2.72),COL6A1(-2.33),COL6A3(-3.82),CTSV(+2.43),KCNMA1(-2.76),NEB(-2.41)
Cellular Movement,Hematological System Development and Function,Immune Cell Trafficking,Inflammatory Response	Transendothelial migration of monocytes	0.00144			3	2	1	C5(+3.05),FN1(+4.04),ITGA4(-3.38)
Dermatological Diseases and Conditions,Organismal Injury and Abnormalities	Formation of skin lesion	0.00145		-1	6	4	2	APOA1(+6.58),BMP2(+2.06),CLEC11A(-2.96),GPR55(-3.18),GSTM1(+8.22),PDGFRA(+2.43)
Cancer,Organismal Injury and Abnormalities	Malignant neoplasm of retroperitoneum	0.00149			60	23	37	ACE2(+11.02),ADAM28(+2.58),ADAMTS18(-3.43),ADM(+3.41),AKR1C1/AKR1C2(-3.27),AMOT(+4.1),BMP2(+2.06),C5(+3.05),CD163(-10.44),CDH6(+3.22),CHGA(-2.72),COL5A1(-2.29),COL6A1(-2.33),COL6A3(-3.82),CST1(+2.59),CTNNA2(-3.61),DPP4(+4.12),ENPEP(+3.46),EVPL(-3.47),FBXL7(-3.36),FCGR1A(+4.76),FGA(+4.54),FN1(+4.04),GSTM1(+8.22),HIST1H1C(-2.65),HIST1H1E(-2.23),IGF2(-2.26),IRX2(-3.24),ITGA4(-3.38),ITIH5(-2.63),ITPR…
Cellular Movement,Hematological System Development and Function,Immune Cell Trafficking	Transmigration of mononuclear leukocytes	0.00149		0.798	5	3	2	C5(+3.05),CTSV(+2.43),CXCL11(-2.44),FN1(+4.04),ITGA4(-3.38)
Organ Morphology,Renal and Urological System Development and Function	Quantity of nephron	0.00154		0	4	4	0	ACE2(+11.02),CDH6(+3.22),STC1(+2.25),WNT4(+2.86)
Cell Morphology,Cellular Movement	Cell spreading of tumor cell lines	0.00162		0.592	6	2	4	FN1(+4.04),ITGA4(-3.38),NET1(-2.21),SYNM(-2.36),TNIK(-4.73),VTN(+2.91)
Embryonic Development,Hematological System Development and Function,Lymphoid Tissue Structure and Development,Organ Development,Organismal Development,Tissue Development	Growth of lymph vessel	0.00162			3	1	2	ADM(+3.41),FOXC1(-2.74),IGF2(-2.26)
Cancer,Endocrine System Disorders,Organismal Injury and Abnormalities	Nonfunctional neuroendocrine tumor	0.00162			3	0	3	CHGA(-2.72),MMP3(-2.86),NCAM1(-2.96)
Cell-To-Cell Signaling and Interaction	Attachment of blood cells	0.00162			3	2	1	ACE2(+11.02),FN1(+4.04),VWF(-3.49)
Cellular Development,Hematological System Development and Function,Lymphoid Tissue Structure and Development	Maturation of monocyte-derived dendritic cells	0.00162			3	3	0	APOA1(+6.58),C5(+3.05),RNASE1(+2.87)
Cancer,Organismal Injury and Abnormalities,Reproductive System Disease	Breast or ovarian cancer	0.00164			65	29	36	ABHD12B(+3.47),ACE2(+11.02),ADAM28(+2.58),ADAMTS18(-3.43),AKR1C1/AKR1C2(-3.27),AMOT(+4.1),APOA1(+6.58),C5(+3.05),CDH5(-3.55),CDH6(+3.22),COL4A4(+3.56),COL5A1(-2.29),COL5A2(-2.56),COL6A1(-2.33),COL6A3(-3.82),CPAMD8(-2.43),CTNNA2(-3.61),CXCL11(-2.44),DPP4(+4.12),ENPEP(+3.46),EPB41L3(-2.39),EPSTI1(+2.94),EVPL(-3.47),FBXL7(-3.36),FGA(+4.54),FN1(+4.04),GASK1B(+4.19),GCOM1(-3.6),GRM8(+3.4),GSTM1(+8.22)…
Cell-To-Cell Signaling and Interaction,Renal and Urological System Development and Function	Adhesion of kidney cell lines	0.00165			4	3	1	FGA(+4.54),FN1(+4.04),ITGA4(-3.38),VTN(+2.91)
Amino Acid Metabolism,Small Molecule Biochemistry	Translocation of L-glutamic acid	0.00166			2	2	0	GJB1(+4.13),SLC7A11(+2.19)
Cellular Movement,Hematological System Development and Function,Hypersensitivity Response,Immune Cell Trafficking	Arrest in cell rolling of eosinophils	0.00166			2	1	1	C5(+3.05),ITGA4(-3.38)
Cell Morphology	Elongation of lens fiber cells	0.00166			2	2	0	COL4A3(+5.79),COL4A4(+3.56)
Cellular Development,Endocrine System Development and Function	Differentiation of thyrotrophs	0.00166			2	2	0	BMP2(+2.06),WNT4(+2.86)
Skeletal and Muscular Disorders,Tissue Morphology	Degradation of cartilage matrix	0.00166			2	1	1	IL32(+3.2),MMP3(-2.86)
Cell Signaling	Transduction of protein	0.00166			2	1	1	LPA(-3.17),PDGFRA(+2.43)
Cell Morphology,Cellular Movement,Hematological System Development and Function,Immune Cell Trafficking,Inflammatory Response	Cell spreading of macrophages	0.00166			2	2	0	FN1(+4.04),VTN(+2.91)
Endocrine System Development and Function,Lipid Metabolism,Molecular Transport,Small Molecule Biochemistry	Release of aldosterone	0.00166			2	2	0	ADM(+3.41),NPPB(+4.22)
Cardiovascular System Development and Function,Tissue Morphology	Morphology of blood vessel	0.00166			11	7	4	ADM(+3.41),AMOT(+4.1),BMP2(+2.06),CDH5(-3.55),COL4A3(+5.79),COL5A1(-2.29),FN1(+4.04),FOXC1(-2.74),ITGA4(-3.38),PDGFRA(+2.43),VTN(+2.91)
Cancer,Organismal Injury and Abnormalities	Non-melanoma solid tumor	0.00167		-0.262	177	79	98	ABHD12B(+3.47),ACE2(+11.02),ADAM28(+2.58),ADAMTS18(-3.43),ADM(+3.41),AGAP5 (includes others)(+5.13),AKR1C1/AKR1C2(-3.27),AMOT(+4.1),ANKRD1(+4.03),ANOS1(+2.23),APOA1(+6.58),APOA4(+3.77),BMP2(+2.06),BRDT(+2.92),C1orf115(-3.07),C2orf81(-2.93),C4orf50(-3.33),C5(+3.05),CD163(-10.44),CDH5(-3.55),CDH6(+3.22),CHGA(-2.72),CHST4(-4.99),CLEC11A(-2.96),CLTRN(+4.95),COL13A1(-3.03),COL4A3(+5.79),COL4A4(+3.56),…
Developmental Disorder,Hereditary Disorder,Organismal Injury and Abnormalities,Skeletal and Muscular Disorders	Duchenne muscular dystrophy	0.00168			6	0	6	COL5A1(-2.29),COL5A2(-2.56),COL6A1(-2.33),COL6A3(-3.82),HLA-DQB1(-2.92),TGFBI(-5.93)
Cell-To-Cell Signaling and Interaction,Hematological System Development and Function,Immune Cell Trafficking	Adhesion of granulocytes	0.00168			6	5	1	APOA1(+6.58),C5(+3.05),FGA(+4.54),FN1(+4.04),ITGA4(-3.38),VTN(+2.91)
Cardiovascular Disease,Organismal Injury and Abnormalities	Atherosclerosis	0.00171		-0.404	14	7	7	APOA1(+6.58),APOA4(+3.77),C5(+3.05),CD163(-10.44),COL5A2(-2.56),CTSV(+2.43),FN1(+4.04),IGF2(-2.26),LINC00599(-4.86),LPA(-3.17),MMP3(-2.86),NPPB(+4.22),SLC7A11(+2.19),VWF(-3.49)
Cellular Assembly and Organization	Quantity of nucleus	0.00176		-1	4	2	2	ADM(+3.41),CTSV(+2.43),IGF2(-2.26),NET1(-2.21)
Hereditary Disorder,Organismal Injury and Abnormalities,Skeletal and Muscular Disorders	Hereditary myopathy	0.00179			17	8	9	ACTN3(-2.91),ANKRD1(+4.03),APOA1(+6.58),COL5A1(-2.29),COL5A2(-2.56),COL6A1(-2.33),COL6A3(-3.82),FN1(+4.04),GJB1(+4.13),HLA-DQB1(-2.92),IL32(+3.2),MYH14(-6.93),NEB(-2.41),SLC52A3(+2.68),SLC7A11(+2.19),TGFBI(-5.93),XIST(+78.97)
Cancer,Gastrointestinal Disease,Hepatic System Disease,Organismal Injury and Abnormalities	Liver carcinoma	0.00179			77	28	49	ADAM28(+2.58),ADAMTS18(-3.43),AKR1C1/AKR1C2(-3.27),AMOT(+4.1),C2orf81(-2.93),C4orf50(-3.33),C5(+3.05),CD163(-10.44),CDH5(-3.55),CDH6(+3.22),COL13A1(-3.03),COL4A3(+5.79),COL4A4(+3.56),COL5A1(-2.29),COL5A2(-2.56),COL6A1(-2.33),COL6A3(-3.82),CPAMD8(-2.43),CTNNA2(-3.61),CXCL11(-2.44),DPP4(+4.12),EPB41L3(-2.39),EVPL(-3.47),FBXL7(-3.36),FGA(+4.54),FN1(+4.04),GJB1(+4.13),GPR55(-3.18),GRM8(+3.4),IGF2(-2.…
Cancer,Organismal Injury and Abnormalities,Reproductive System Disease	Prostatic adenocarcinoma	0.0018			58	24	34	ADAMTS18(-3.43),AGAP5 (includes others)(+5.13),ANKRD1(+4.03),BMP2(+2.06),BRDT(+2.92),C4orf50(-3.33),CD163(-10.44),CDH5(-3.55),CDH6(+3.22),COL13A1(-3.03),COL4A4(+3.56),COL5A2(-2.56),CPAMD8(-2.43),CTNNA2(-3.61),EPB41L3(-2.39),EPSTI1(+2.94),FBXL7(-3.36),FGA(+4.54),FN1(+4.04),FRMPD2(-3.06),GPR55(-3.18),GRM8(+3.4),GSTM1(+8.22),HYAL4(+3.51),IGF2(-2.26),ITIH5(-2.63),ITPR1(-2.64),KCNJ6(+9.85),KCNMA1(-2.7…
Hereditary Disorder,Organismal Injury and Abnormalities,Renal and Urological Disease	Familial glomerulopathy	0.00181			3	3	0	COL4A3(+5.79),COL4A4(+3.56),FN1(+4.04)
Tissue Morphology	Morphology of extraembryonic tissue	0.00184			8	4	4	BMP2(+2.06),COL5A1(-2.29),CTSV(+2.43),FN1(+4.04),HIST1H1C(-2.65),ITGA4(-3.38),TBXT(-3.48),XIST(+78.97)
Organismal Injury and Abnormalities	Sclerotic lesion	0.00189			8	5	3	APOA1(+6.58),APOA4(+3.77),CTSV(+2.43),FN1(+4.04),IGF2(-2.26),LPA(-3.17),MMP3(-2.86),PDGFRA(+2.43)
Cancer,Gastrointestinal Disease,Organismal Injury and Abnormalities	Gastrointestinal carcinoma	0.00194			141	64	77	ACE2(+11.02),ADAM28(+2.58),ADAMTS18(-3.43),ADM(+3.41),AGAP5 (includes others)(+5.13),AKR1C1/AKR1C2(-3.27),AMOT(+4.1),APOA4(+3.77),BRDT(+2.92),C2orf81(-2.93),C4orf50(-3.33),C5(+3.05),CD163(-10.44),CDH5(-3.55),CDH6(+3.22),CHGA(-2.72),CHST4(-4.99),COL4A3(+5.79),COL4A4(+3.56),COL5A1(-2.29),COL5A2(-2.56),COL6A1(-2.33),COL6A3(-3.82),CORO7/CORO7-PAM16(-2.71),CPAMD8(-2.43),CST1(+2.59),CTNNA2(-3.61),CYP4V…
Cancer,Organismal Injury and Abnormalities	Head and neck tumor	0.00195			146	61	85	ABHD12B(+3.47),ACE2(+11.02),ADAM28(+2.58),ADAMTS18(-3.43),AGAP5 (includes others)(+5.13),AKR1C1/AKR1C2(-3.27),AMOT(+4.1),ANKRD1(+4.03),APOA1(+6.58),BMP2(+2.06),BRDT(+2.92),C1orf115(-3.07),C2orf81(-2.93),C4orf50(-3.33),C5(+3.05),CD163(-10.44),CDH5(-3.55),CHGA(-2.72),CLEC11A(-2.96),COL13A1(-3.03),COL4A3(+5.79),COL4A4(+3.56),COL5A1(-2.29),COL5A2(-2.56),COL6A1(-2.33),COL6A3(-3.82),CORO7/CORO7-PAM16(-…
Cardiovascular Disease,Neurological Disease,Organismal Injury and Abnormalities	Infarction of brain	0.00197			5	2	3	APOA1(+6.58),FN1(+4.04),HTRA1(-4.15),LPA(-3.17),VWF(-3.49)
Endocrine System Development and Function,Lipid Metabolism,Small Molecule Biochemistry,Vitamin and Mineral Metabolism	Metabolism of glucocorticoid	0.00202			3	3	0	APOA1(+6.58),BMP2(+2.06),WNT4(+2.86)
Cardiovascular System Development and Function	Binding of blood vessel	0.00202			3	0	3	CHST4(-4.99),ITGA4(-3.38),VWF(-3.49)
Cellular Compromise,Neurological Disease,Organismal Injury and Abnormalities	Injury of neurons	0.00202			3	0	3	CHGA(-2.72),IGF2(-2.26),ITPR1(-2.64)
Developmental Disorder,Organismal Injury and Abnormalities,Reproductive System Disease	Sex reversal	0.00202			3	1	2	AKR1C1/AKR1C2(-3.27),SRY(-2.97),WNT4(+2.86)
Tissue Development	Formation of basement membrane	0.00202			3	3	0	ADM(+3.41),COL4A3(+5.79),COL4A4(+3.56)
Cellular Movement,Renal and Urological System Development and Function	Cell movement of kidney cell lines	0.00203		1.709	7	5	2	APOA1(+6.58),FGA(+4.54),FN1(+4.04),NCAM1(-2.96),PRKX(+2.08),TNIK(-4.73),VTN(+2.91)
Cellular Movement,Immune Cell Trafficking	Leukocyte migration	0.00204		-1.831	25	14	11	ADM(+3.41),APOA1(+6.58),BMP2(+2.06),C5(+3.05),CDH5(-3.55),CHGA(-2.72),CHST4(-4.99),CLEC11A(-2.96),COL4A3(+5.79),CTSV(+2.43),CXCL11(-2.44),DPP4(+4.12),FN1(+4.04),HYAL4(+3.51),IGF2(-2.26),IRX2(-3.24),ITGA4(-3.38),LPA(-3.17),MICOS10-NBL1/NBL1(+4.47),NPPB(+4.22),SLC7A11(+2.19),STC1(+2.25),TGFBI(-5.93),VTN(+2.91),VWF(-3.49)
Hereditary Disorder,Organismal Injury and Abnormalities	X-linked hereditary disease	0.00206			12	5	7	ANOS1(+2.23),C5(+3.05),COL5A1(-2.29),COL5A2(-2.56),COL6A1(-2.33),COL6A3(-3.82),FCGR1A(+4.76),GJB1(+4.13),HLA-DQB1(-2.92),IGF2(-2.26),PORCN(+2.9),TGFBI(-5.93)
Cancer,Hematological Disease,Immunological Disease,Organismal Injury and Abnormalities	Non-Hodgkin lymphoma	0.00206			28	10	18	ANOS1(+2.23),CD163(-10.44),CHGA(-2.72),COL6A1(-2.33),CTNNA2(-3.61),CXCL11(-2.44),DPP4(+4.12),EIF5AL1(-4.49),FN1(+4.04),GLIS3(+2.51),HIST1H1C(-2.65),ITIH5(-2.63),ITPR1(-2.64),KCNJ16(+3.66),MX1(+3.74),NCAM1(-2.96),NEB(-2.41),PCDH15(+4.76),PDGFRA(+2.43),PMF1/PMF1-BGLAP(-5.1),SALL3(-2.27),SDK2(-3.07),TMEM132D(-3.25),TNIK(-4.73),VTN(+2.91),VWDE(-2.86),VWF(-3.49),ZNF37A(+3.21)
Cellular Movement	Migration of melanoma cell lines	0.00208	Decreased	-2	6	2	4	CDH5(-3.55),COL4A3(+5.79),CXCL11(-2.44),ITPR1(-2.64),NET1(-2.21),VTN(+2.91)
Embryonic Development,Organ Development,Organismal Development,Renal and Urological System Development and Function,Tissue Development	Formation of kidney	0.0021		0	10	8	2	ADM(+3.41),BMP2(+2.06),CDH6(+3.22),COL4A3(+5.79),COL4A4(+3.56),FOXC1(-2.74),IGF2(-2.26),NPNT(+3.78),PRKX(+2.08),WNT4(+2.86)
Cellular Movement	Migration of tumor cell lines	0.00211		-0.329	23	11	12	BMP2(+2.06),C5(+3.05),CDH5(-3.55),COL4A3(+5.79),CXCL11(-2.44),DGCR5(+2.48),DPP4(+4.12),FGA(+4.54),FN1(+4.04),FOXC1(-2.74),HTRA1(-4.15),IGF2(-2.26),IL32(+3.2),ITGA4(-3.38),ITPR1(-2.64),MMP3(-2.86),NCAM1(-2.96),NET1(-2.21),PDGFRA(+2.43),SYNM(-2.36),TGFBI(-5.93),VTN(+2.91),XIST(+78.97)
Developmental Disorder,Hereditary Disorder,Metabolic Disease,Organismal Injury and Abnormalities	Familial amyloidosis	0.00213			4	3	1	APOA1(+6.58),APOA4(+3.77),FGA(+4.54),TGFBI(-5.93)
Cell-To-Cell Signaling and Interaction,Hematological System Development and Function,Inflammatory Response	Binding of professional phagocytic cells	0.00214		-0.301	8	6	2	APOA1(+6.58),C5(+3.05),FCGR1A(+4.76),FGA(+4.54),FN1(+4.04),ITGA4(-3.38),VTN(+2.91),VWF(-3.49)
Cardiovascular Disease,Organismal Injury and Abnormalities	Ischemia of heart	0.00214			8	7	1	ACE2(+11.02),APOA1(+6.58),C5(+3.05),DPP4(+4.12),FCGR1A(+4.76),GSTM1(+8.22),NPPB(+4.22),VWF(-3.49)
Cancer,Organismal Injury and Abnormalities	Abdominal cancer	0.00216		-0.875	166	75	91	ABHD12B(+3.47),ACE2(+11.02),ADAM28(+2.58),ADAMTS18(-3.43),ADM(+3.41),AGAP5 (includes others)(+5.13),AKR1C1/AKR1C2(-3.27),AMOT(+4.1),ANKRD1(+4.03),APOA1(+6.58),APOA4(+3.77),ARL17A/ARL17B(+3.23),BMP2(+2.06),BRDT(+2.92),C1orf115(-3.07),C2orf81(-2.93),C4orf50(-3.33),C5(+3.05),CD163(-10.44),CDH5(-3.55),CDH6(+3.22),CHGA(-2.72),CHST4(-4.99),COL13A1(-3.03),COL4A3(+5.79),COL4A4(+3.56),COL5A1(-2.29),COL5A2…
Cancer,Organismal Injury and Abnormalities	Abdominal neoplasm	0.00216		-1.263	168	76	92	ABHD12B(+3.47),ACE2(+11.02),ADAM28(+2.58),ADAMTS18(-3.43),ADM(+3.41),AGAP5 (includes others)(+5.13),AKR1C1/AKR1C2(-3.27),AMOT(+4.1),ANKRD1(+4.03),APOA1(+6.58),APOA4(+3.77),ARL17A/ARL17B(+3.23),BMP2(+2.06),BRDT(+2.92),C1orf115(-3.07),C2orf81(-2.93),C4orf50(-3.33),C5(+3.05),CD163(-10.44),CDH5(-3.55),CDH6(+3.22),CHGA(-2.72),CHST4(-4.99),COL13A1(-3.03),COL4A3(+5.79),COL4A4(+3.56),COL5A1(-2.29),COL5A2…
Embryonic Development,Hematological System Development and Function,Lymphoid Tissue Structure and Development,Organ Development,Organismal Development,Tissue Development	Lymphangiogenesis of lymphoid tissue	0.00219			2	1	1	ADM(+3.41),ITGA4(-3.38)
Cancer,Endocrine System Disorders,Organismal Injury and Abnormalities,Reproductive System Disease	Non-functioning pituitary adenoma	0.00219			2	0	2	MMP3(-2.86),NCAM1(-2.96)
Connective Tissue Disorders,Dermatological Diseases and Conditions,Developmental Disorder,Hereditary Disorder,Metabolic Disease,Organismal Injury and Abnormalities,Skeletal and Muscular Disorders	Classic Ehlers-Danlos syndrome	0.00219			2	0	2	COL5A1(-2.29),COL5A2(-2.56)
Cellular Movement,Connective Tissue Development and Function	Haptotaxis of fibroblast cell lines	0.00219			2	2	0	FN1(+4.04),VTN(+2.91)
Cardiovascular System Development and Function,Cell-To-Cell Signaling and Interaction	Binding of high endothelial postcapillary venule	0.00219			2	0	2	CHST4(-4.99),ITGA4(-3.38)
Cell-To-Cell Signaling and Interaction	Adhesion of myeloid cells	0.00221		0.289	7	5	2	APOA1(+6.58),C5(+3.05),FGA(+4.54),FN1(+4.04),ITGA4(-3.38),VTN(+2.91),VWF(-3.49)
Cell-To-Cell Signaling and Interaction	Adhesion of connective tissue cells	0.00221		0.647	7	5	2	ADM(+3.41),BMP2(+2.06),FN1(+4.04),HACD1(+2.4),IGF2(-2.26),RNASE1(+2.87),TGFBI(-5.93)
Cancer,Endocrine System Disorders,Organismal Injury and Abnormalities	Neuroendocrine tumor	0.00221		-0.831	19	9	10	ADAMTS18(-3.43),CDH6(+3.22),CHGA(-2.72),COL4A3(+5.79),CTSV(+2.43),GJB1(+4.13),GRM8(+3.4),GSTM1(+8.22),HIST1H1E(-2.23),IGF2(-2.26),KCNMA1(-2.76),LPA(-3.17),MMP3(-2.86),NCAM1(-2.96),NEB(-2.41),PDGFRA(+2.43),RNASE1(+2.87),TFPI2(-3.21),VTN(+2.91)
Cell-To-Cell Signaling and Interaction	Binding of lymphoma cell lines	0.00225		1.188	5	3	2	DPP4(+4.12),FGA(+4.54),FN1(+4.04),ITGA4(-3.38),LPA(-3.17)
Cell-To-Cell Signaling and Interaction,Embryonic Development	Adhesion of embryonic cell lines	0.00226			4	3	1	FGA(+4.54),FN1(+4.04),ITGA4(-3.38),VTN(+2.91)
Connective Tissue Disorders,Inflammatory Disease,Inflammatory Response,Organismal Injury and Abnormalities,Skeletal and Muscular Disorders	Experimentally-induced arthritis	0.00227		0.266	7	5	2	APOA1(+6.58),C5(+3.05),FCGR1A(+4.76),FGA(+4.54),FN1(+4.04),HTRA1(-4.15),MMP3(-2.86)
Cancer,Hematological Disease,Immunological Disease,Organismal Injury and Abnormalities	Mature B-cell neoplasm	0.00236			30	11	19	AMOT(+4.1),CD163(-10.44),CHGA(-2.72),COL4A4(+3.56),COL6A1(-2.33),CTNNA2(-3.61),CXCL11(-2.44),DPP4(+4.12),EIF5AL1(-4.49),EPSTI1(+2.94),FN1(+4.04),GLIS3(+2.51),HIST1H1C(-2.65),IGF2(-2.26),ITGA4(-3.38),ITIH5(-2.63),ITPR1(-2.64),KCNJ16(+3.66),NCAM1(-2.96),NEB(-2.41),PCDH15(+4.76),PDGFRA(+2.43),PMF1/PMF1-BGLAP(-5.1),SALL3(-2.27),SDK2(-3.07),TMEM132D(-3.25),TNIK(-4.73),VTN(+2.91),VWDE(-2.86),ZNF37A(+3.…
Developmental Disorder	Growth Failure	0.00237		-0.146	17	8	9	AMOT(+4.1),CDH5(-3.55),CHGA(-2.72),COL13A1(-3.03),CTSV(+2.43),FN1(+4.04),GLIS3(+2.51),HIST1H1C(-2.65),HLA-DQB1(-2.92),IGF2(-2.26),ITPR1(-2.64),LGI1(+4.86),NEB(-2.41),PDGFRA(+2.43),SLC39A14(+2.19),TGFBI(-5.93),XIST(+78.97)
Immunological Disease	Graft-vs-host disease	0.00238			6	4	2	C5(+3.05),DPP4(+4.12),FCGR1A(+4.76),FN1(+4.04),ITGA4(-3.38),SCIN(-3.1)
Cancer,Gastrointestinal Disease,Organismal Injury and Abnormalities	Gastroesophageal adenocarcinoma	0.00244			35	8	27	ADAM28(+2.58),ADAMTS18(-3.43),CDH5(-3.55),CHGA(-2.72),COL5A1(-2.29),COL6A3(-3.82),CPAMD8(-2.43),CST1(+2.59),EPB41L3(-2.39),FN1(+4.04),GSTM1(+8.22),HTRA1(-4.15),ITGA4(-3.38),ITPR1(-2.64),KCNMA1(-2.76),LPA(-3.17),MMP3(-2.86),MXRA5(+3.26),NCAM1(-2.96),NEB(-2.41),NET1(-2.21),PCDH15(+4.76),PCDHA6(-3.25),PDGFRA(+2.43),SALL3(-2.27),SDK2(-3.07),SLC22A3(+7.17),TFPI2(-3.21),TGFBI(-5.93),TMEM132D(-3.25),VWD…
Lipid Metabolism,Small Molecule Biochemistry	Synthesis of fatty acid	0.00246		0.996	11	8	3	APOA4(+3.77),BMP2(+2.06),C5(+3.05),FCGR1A(+4.76),FN1(+4.04),HACD2(+2.9),IGF2(-2.26),IL32(+3.2),NCAM1(-2.96),VTN(+2.91),VWF(-3.49)
Cancer,Organismal Injury and Abnormalities,Respiratory Disease	Pulmonary metastasis	0.00254		0.277	7	4	3	ADM(+3.41),APOA1(+6.58),EPSTI1(+2.94),HTRA1(-4.15),MMP3(-2.86),PDGFRA(+2.43),SNHG5(-3.59)
Dermatological Diseases and Conditions,Organ Morphology,Organismal Injury and Abnormalities	Abnormal morphology of dermis	0.00254			4	2	2	APOA1(+6.58),COL5A1(-2.29),COL5A2(-2.56),CTSV(+2.43)
Cellular Growth and Proliferation,Connective Tissue Development and Function,Tissue Development	Proliferation of bone cells	0.00256		0.967	5	4	1	ADM(+3.41),BMP2(+2.06),FN1(+4.04),IGF2(-2.26),PDGFRA(+2.43)
Cell Death and Survival,Endocrine System Disorders,Gastrointestinal Disease,Organismal Injury and Abnormalities	Apoptosis of islet cells	0.00256		0.394	5	3	2	APOA1(+6.58),DPP4(+4.12),GLIS3(+2.51),IGF2(-2.26),TGFBI(-5.93)
Organismal Injury and Abnormalities,Renal and Urological Disease	Nephrotoxicity	0.00256			5	4	1	COL5A1(-2.29),FGA(+4.54),FN1(+4.04),GSTM1(+8.22),SLC7A11(+2.19)
Cancer,Neurological Disease,Organismal Injury and Abnormalities	Grade 4 high grade glioma	0.00257			16	9	7	AGAP5 (includes others)(+5.13),AKR1C1/AKR1C2(-3.27),COL4A4(+3.56),GSTM5(-3.17),IL32(+3.2),NCAM1(-2.96),NIPAL4(+2.58),OR2A4/OR2A7(+3.15),PCDH11Y(-7.01),PDGFRA(+2.43),RGPD4 (includes others)(+33.22),SYNM(-2.36),TFPI2(-3.21),TRIML2(+3.72),VTN(+2.91),ZNF429(-11.03)
Cancer,Neurological Disease,Organismal Injury and Abnormalities	Grade 4 malignant glioma	0.00257			16	9	7	AGAP5 (includes others)(+5.13),AKR1C1/AKR1C2(-3.27),COL4A4(+3.56),GSTM5(-3.17),IL32(+3.2),NCAM1(-2.96),NIPAL4(+2.58),OR2A4/OR2A7(+3.15),PCDH11Y(-7.01),PDGFRA(+2.43),RGPD4 (includes others)(+33.22),SYNM(-2.36),TFPI2(-3.21),TRIML2(+3.72),VTN(+2.91),ZNF429(-11.03)
Cancer,Neurological Disease,Organismal Injury and Abnormalities	Grade 4 astrocytoma	0.00257			16	9	7	AGAP5 (includes others)(+5.13),AKR1C1/AKR1C2(-3.27),COL4A4(+3.56),GSTM5(-3.17),IL32(+3.2),NCAM1(-2.96),NIPAL4(+2.58),OR2A4/OR2A7(+3.15),PCDH11Y(-7.01),PDGFRA(+2.43),RGPD4 (includes others)(+33.22),SYNM(-2.36),TFPI2(-3.21),TRIML2(+3.72),VTN(+2.91),ZNF429(-11.03)
Organismal Injury and Abnormalities,Renal and Urological Disease	Failure of kidney	0.00262			9	9	0	ADM(+3.41),C5(+3.05),COL4A3(+5.79),FCGR1A(+4.76),GSTM1(+8.22),NPPB(+4.22),SLC7A11(+2.19),STC1(+2.25),WNT4(+2.86)
Neurological Disease,Organismal Injury and Abnormalities	Seizures	0.00262		-0.815	14	10	4	ADM(+3.41),ANOS1(+2.23),C5(+3.05),FCGR1A(+4.76),GJB1(+4.13),ITPR1(-2.64),KCNJ6(+9.85),KCNMA1(-2.76),LGI1(+4.86),MIR22HG(+2.35),NCAM1(-2.96),NNAT(-5.81),PCDH15(+4.76),SLC39A14(+2.19)
Organismal Injury and Abnormalities,Renal and Urological Disease	Chronic kidney disease	0.00267			9	9	0	ADM(+3.41),C5(+3.05),COL4A3(+5.79),DPP4(+4.12),FCGR1A(+4.76),GSTM1(+8.22),NPPB(+4.22),SLC7A11(+2.19),STC1(+2.25)
Carbohydrate Metabolism	Release of carbohydrate	0.00269		1.929	4	4	0	ADM(+3.41),APOA1(+6.58),FN1(+4.04),NPPB(+4.22)
Cell-To-Cell Signaling and Interaction,Hematological System Development and Function,Hypersensitivity Response,Immune Cell Trafficking	Adhesion of eosinophils	0.00271			3	2	1	C5(+3.05),FN1(+4.04),ITGA4(-3.38)
Cellular Movement,Hematological System Development and Function,Immune Cell Trafficking,Inflammatory Response	Migration of bone marrow-derived macrophages	0.00271			3	3	0	C5(+3.05),FN1(+4.04),VTN(+2.91)
Carbohydrate Metabolism,Molecular Transport,Small Molecule Biochemistry	Release of glycerol	0.00271			3	3	0	ADM(+3.41),APOA1(+6.58),NPPB(+4.22)
Inflammatory Disease,Organismal Injury and Abnormalities,Respiratory Disease	Fibrosis of lung	0.00273			9	6	3	C5(+3.05),CXCL11(-2.44),GCOM1(-3.6),GRM8(+3.4),IGF2(-2.26),NPPB(+4.22),PDGFRA(+2.43),SLC7A11(+2.19),VTN(+2.91)
Cancer,Organismal Injury and Abnormalities	Nonhematologic malignant neoplasm	0.00276		-0.538	177	80	97	A4GALT(+3.04),ABHD12B(+3.47),ACE2(+11.02),ADAM28(+2.58),ADAMTS18(-3.43),ADM(+3.41),AGAP5 (includes others)(+5.13),AKR1C1/AKR1C2(-3.27),AMOT(+4.1),ANKRD1(+4.03),APOA1(+6.58),APOA4(+3.77),BMP2(+2.06),BRDT(+2.92),C1orf115(-3.07),C2orf81(-2.93),C4orf50(-3.33),C5(+3.05),CD163(-10.44),CDH5(-3.55),CDH6(+3.22),CDRT4(+2.62),CHGA(-2.72),CHST4(-4.99),CLEC11A(-2.96),CLTRN(+4.95),COL13A1(-3.03),COL4A3(+5.79),…
Connective Tissue Development and Function,Skeletal and Muscular System Development and Function,Tissue Development	Growth of bone tissue	0.00278		0.967	5	4	1	ADM(+3.41),BMP2(+2.06),FN1(+4.04),IGF2(-2.26),PDGFRA(+2.43)
Organismal Injury and Abnormalities	Fibrosis	0.00279		-1.371	17	14	3	ACE2(+11.02),APOA1(+6.58),BMP2(+2.06),C5(+3.05),COL4A3(+5.79),CTSV(+2.43),CXCL11(-2.44),FN1(+4.04),GCOM1(-3.6),GLIS3(+2.51),GRM8(+3.4),IGF2(-2.26),NPPB(+4.22),PDGFRA(+2.43),SLC7A11(+2.19),STC1(+2.25),VTN(+2.91)
Cancer,Gastrointestinal Disease,Organismal Injury and Abnormalities	Metastatic colorectal cancer	0.00279			10	3	7	AKR1C1/AKR1C2(-3.27),CDH6(+3.22),COL6A3(-3.82),EMP1(-3.56),EPB41L3(-2.39),HTRA1(-4.15),MMP3(-2.86),PDGFRA(+2.43),SLC7A11(+2.19),TNIK(-4.73)
Cancer,Gastrointestinal Disease,Organismal Injury and Abnormalities	Upper gastrointestinal carcinoma	0.00279			54	17	37	ADAM28(+2.58),ADAMTS18(-3.43),AGAP5 (includes others)(+5.13),C2orf81(-2.93),CDH5(-3.55),CHGA(-2.72),COL4A4(+3.56),COL5A1(-2.29),COL6A3(-3.82),CPAMD8(-2.43),CST1(+2.59),CTNNA2(-3.61),DPP4(+4.12),ENPEP(+3.46),EPB41L3(-2.39),FN1(+4.04),GSTM1(+8.22),HIST1H1E(-2.23),HTRA1(-4.15),IGF2(-2.26),ITGA4(-3.38),ITPR1(-2.64),KCNMA1(-2.76),LPA(-3.17),LRRTM2(+3.1),MMP3(-2.86),MXRA5(+3.26),MYH14(-6.93),NCAM1(-2.9…
Embryonic Development,Organ Development,Organismal Development,Renal and Urological System Development and Function,Tissue Development	Development of glomerular basement membrane	0.00281			2	2	0	COL4A3(+5.79),COL4A4(+3.56)
Cardiovascular System Development and Function	Density of vasculature	0.00281			2	1	1	FGA(+4.54),MMP3(-2.86)
Cell-To-Cell Signaling and Interaction,Cellular Compromise,Tumor Morphology	Adhesion of melanoma cells	0.00281			2	0	2	TGFBI(-5.93),VWF(-3.49)
Hematological Disease,Immunological Disease,Metabolic Disease,Organismal Injury and Abnormalities	Immunoglobulin G deficiency	0.00281			2	2	0	C5(+3.05),FCGR1A(+4.76)
Connective Tissue Disorders,Dermatological Diseases and Conditions,Hematological Disease,Immunological Disease,Organismal Injury and Abnormalities	Acute immune thrombocytopenic purpura	0.00281			2	2	0	C5(+3.05),FCGR1A(+4.76)
Cell Morphology,Hematological System Development and Function,Inflammatory Response,Tissue Morphology	Abnormal morphology of blood platelets	0.00281			2	0	2	GP1BB(-2.89),VWF(-3.49)
Connective Tissue Disorders,Dermatological Diseases and Conditions,Hematological Disease,Immunological Disease,Organismal Injury and Abnormalities	Chronic immune thrombocytopenic purpura	0.00281			2	2	0	C5(+3.05),FCGR1A(+4.76)
Cardiovascular System Development and Function,Connective Tissue Development and Function,Organismal Development,Tissue Development	Vascularization of bone	0.00281			2	2	0	BMP2(+2.06),STC1(+2.25)
Organismal Injury and Abnormalities,Respiratory Disease	Recurrent sinopulmonary infection	0.00281			2	2	0	C5(+3.05),FCGR1A(+4.76)
Cell Morphology,Cellular Movement	Cell spreading of bone cancer cell lines	0.00281			2	2	0	FN1(+4.04),VTN(+2.91)
Cellular Development,Connective Tissue Development and Function,Skeletal and Muscular System Development and Function,Tissue Development	Differentiation of calvarial cells	0.00281			2	2	0	BMP2(+2.06),STC1(+2.25)
Cardiovascular Disease,Organismal Injury and Abnormalities	Infarction	0.00288			12	8	4	ACE2(+11.02),ADM(+3.41),APOA1(+6.58),C5(+3.05),CD163(-10.44),FCGR1A(+4.76),FN1(+4.04),GSTM1(+8.22),HTRA1(-4.15),LPA(-3.17),NPPB(+4.22),VWF(-3.49)
Cardiovascular System Development and Function,Cellular Development,Cellular Function and Maintenance,Cellular Growth and Proliferation,Organismal Development,Tissue Development	Proliferation of endothelial cells	0.00292		0.115	11	7	4	ADM(+3.41),APOA1(+6.58),BMP2(+2.06),CHGA(-2.72),COL4A3(+5.79),FN1(+4.04),IGF2(-2.26),ITGA4(-3.38),LINC00599(-4.86),PDGFRA(+2.43),PRKX(+2.08)
Cancer,Organismal Injury and Abnormalities,Reproductive System Disease	Breast or ovarian carcinoma	0.00293			54	20	34	ABHD12B(+3.47),ACE2(+11.02),ADAM28(+2.58),ADAMTS18(-3.43),AKR1C1/AKR1C2(-3.27),AMOT(+4.1),C5(+3.05),CDH6(+3.22),COL4A4(+3.56),COL5A1(-2.29),COL5A2(-2.56),COL6A1(-2.33),COL6A3(-3.82),CPAMD8(-2.43),CTNNA2(-3.61),CXCL11(-2.44),DPP4(+4.12),ENPEP(+3.46),EPB41L3(-2.39),EVPL(-3.47),FBXL7(-3.36),FGA(+4.54),FN1(+4.04),GCOM1(-3.6),GSTM5(-3.17),HIST1H1C(-2.65),HTRA1(-4.15),IGF2(-2.26),ITIH5(-2.63),ITPR1(-2.…
Cell Morphology,Cellular Movement,Embryonic Development	Cell spreading of embryonic cell lines	0.00297			3	1	2	FN1(+4.04),ITGA4(-3.38),TNIK(-4.73)
Connective Tissue Disorders,Dermatological Diseases and Conditions,Developmental Disorder,Hereditary Disorder,Metabolic Disease,Organismal Injury and Abnormalities,Skeletal and Muscular Disorders	Ehlers-Danlos syndrome	0.00297			3	0	3	COL5A1(-2.29),COL5A2(-2.56),ZNF469(-3.0)
Cardiovascular Disease	Occlusion of blood vessel	0.003		-0.404	15	8	7	APOA1(+6.58),APOA4(+3.77),C5(+3.05),CD163(-10.44),COL5A2(-2.56),CTSV(+2.43),FGA(+4.54),FN1(+4.04),IGF2(-2.26),LINC00599(-4.86),LPA(-3.17),MMP3(-2.86),NPPB(+4.22),SLC7A11(+2.19),VWF(-3.49)
Cell-To-Cell Signaling and Interaction,Hematological System Development and Function,Immune Cell Trafficking,Inflammatory Response	Adhesion of neutrophils	0.00301			5	5	0	APOA1(+6.58),C5(+3.05),FGA(+4.54),FN1(+4.04),VTN(+2.91)
Connective Tissue Disorders,Inflammatory Disease,Organismal Injury and Abnormalities,Skeletal and Muscular Disorders	Rheumatic Disease	0.00302		0.97	30	19	11	ADAMTS18(-3.43),ADM(+3.41),APOA1(+6.58),BMP2(+2.06),C5(+3.05),CD163(-10.44),CXCL11(-2.44),DPP4(+4.12),EPSTI1(+2.94),FBXL7(-3.36),FCGR1A(+4.76),FGA(+4.54),FN1(+4.04),GSTM1(+8.22),HLA-DQB1(-2.92),HTRA1(-4.15),HYAL4(+3.51),IL32(+3.2),ITPR1(-2.64),LPP(+2.51),MMP3(-2.86),MX1(+3.74),PCDH15(+4.76),PDGFRA(+2.43),PMF1/PMF1-BGLAP(-5.1),SLC7A11(+2.19),TFPI2(-3.21),TPTEP1(+6.64),VTN(+2.91),ZNF728(-6.09)
Inflammatory Disease	Severe inflammatory disorder	0.00312			8	3	5	C5(+3.05),COL4A3(+5.79),EIF1AY(-24.12),FCGR1A(+4.76),HIST1H1C(-2.65),ITGA4(-3.38),KDM5D(-88.81),RPS4Y1(-46.4)
Cellular Movement,Hematological System Development and Function,Immune Cell Trafficking,Inflammatory Response	Migration of monocytes	0.00313		1.091	5	4	1	C5(+3.05),CTSV(+2.43),FN1(+4.04),ITGA4(-3.38),MICOS10-NBL1/NBL1(+4.47)
Inflammatory Disease,Inflammatory Response,Skeletal and Muscular Disorders	Inflammation of muscle	0.00318			4	3	1	APOA1(+6.58),C5(+3.05),COL13A1(-3.03),FCGR1A(+4.76)
Cell-To-Cell Signaling and Interaction	Binding of myeloid cells	0.00326		-0.106	8	6	2	APOA1(+6.58),C5(+3.05),FCGR1A(+4.76),FGA(+4.54),FN1(+4.04),ITGA4(-3.38),VTN(+2.91),VWF(-3.49)
Cancer,Endocrine System Disorders,Gastrointestinal Disease,Organismal Injury and Abnormalities	Pancreatic cancer	0.00327			46	15	31	ACE2(+11.02),ADAMTS18(-3.43),AKR1C1/AKR1C2(-3.27),AMOT(+4.1),BMP2(+2.06),C5(+3.05),CD163(-10.44),CHGA(-2.72),COL5A1(-2.29),COL6A1(-2.33),COL6A3(-3.82),CTNNA2(-3.61),DPP4(+4.12),EVPL(-3.47),FBXL7(-3.36),FGA(+4.54),FN1(+4.04),HIST1H1E(-2.23),IRX2(-3.24),ITIH5(-2.63),ITPR1(-2.64),JAKMIP1(-2.41),LPA(-3.17),LPP(+2.51),MYH14(-6.93),NEB(-2.41),PCDH15(+4.76),PCDHA6(-3.25),PCDHGA5(-2.86),PDGFRA(+2.43),RGP…
Cancer,Hematological Disease,Immunological Disease,Organismal Injury and Abnormalities	Low-grade lymphoma	0.0034			16	6	10	CHGA(-2.72),FN1(+4.04),GLIS3(+2.51),HIST1H1C(-2.65),ITIH5(-2.63),ITPR1(-2.64),KCNJ16(+3.66),NEB(-2.41),PCDH15(+4.76),PMF1/PMF1-BGLAP(-5.1),SDK2(-3.07),TMEM132D(-3.25),TNIK(-4.73),VTN(+2.91),VWDE(-2.86),ZNF37A(+3.21)
Cardiovascular Disease,Organismal Injury and Abnormalities	Atherosclerotic lesion	0.0034			7	4	3	APOA1(+6.58),APOA4(+3.77),CTSV(+2.43),FN1(+4.04),IGF2(-2.26),LPA(-3.17),MMP3(-2.86)
Cellular Assembly and Organization,Cellular Function and Maintenance	Organization of filaments	0.00341			8	3	5	COL5A1(-2.29),COL5A2(-2.56),CORO7/CORO7-PAM16(-2.71),FN1(+4.04),FOXC1(-2.74),JAKMIP1(-2.41),PCDH15(+4.76),VTN(+2.91)
Cell-To-Cell Signaling and Interaction	Binding of endocrine cells	0.00349			2	1	1	NCAM1(-2.96),NPPB(+4.22)
Cell-To-Cell Signaling and Interaction,Hematological System Development and Function,Immune Cell Trafficking,Inflammatory Response	Binding of monocyte-derived macrophages	0.00349			2	1	1	FCGR1A(+4.76),ITGA4(-3.38)
Endocrine System Disorders,Gastrointestinal Disease,Organismal Injury and Abnormalities	Pancreatic cyst	0.00349			2	2	0	FGA(+4.54),GLIS3(+2.51)
Hematological Disease,Immunological Disease,Metabolic Disease,Organismal Injury and Abnormalities	Severe hypogammaglobulinemia	0.00349			2	2	0	C5(+3.05),FCGR1A(+4.76)
Infectious Diseases,Inflammatory Disease,Neurological Disease	Postpoliomyelitis syndrome	0.00349			2	2	0	C5(+3.05),FCGR1A(+4.76)
Cancer,Endocrine System Disorders,Gastrointestinal Disease,Organismal Injury and Abnormalities	Growth of pancreatic endocrine tumor	0.00349			2	2	0	COL4A3(+5.79),CTSV(+2.43)
Developmental Disorder,Hematological Disease,Hereditary Disorder,Immunological Disease,Metabolic Disease,Organismal Injury and Abnormalities	Congenital agammaglobulinemia	0.00349			2	2	0	C5(+3.05),FCGR1A(+4.76)
Cellular Movement	Transmigration of cancer cells	0.00349			2	0	2	CHGA(-2.72),ITGA4(-3.38)
Immunological Disease,Inflammatory Disease,Neurological Disease	Guillain-Barré syndrome	0.00349			2	2	0	C5(+3.05),FCGR1A(+4.76)
Cardiovascular Disease,Dermatological Diseases and Conditions,Organismal Injury and Abnormalities	Stasis ulcer	0.00349			2	2	0	FGA(+4.54),PDGFRA(+2.43)
Cancer,Gastrointestinal Disease,Organismal Injury and Abnormalities	Stomach tumor	0.0035			33	10	23	ADAM28(+2.58),ADAMTS18(-3.43),CDH5(-3.55),CHGA(-2.72),COL5A1(-2.29),COL6A3(-3.82),CST1(+2.59),EPB41L3(-2.39),FN1(+4.04),GSTM1(+8.22),HTRA1(-4.15),ITGA4(-3.38),ITPR1(-2.64),KCNMA1(-2.76),LPA(-3.17),MMP3(-2.86),MXRA5(+3.26),NCAM1(-2.96),NEB(-2.41),NET1(-2.21),PCDH15(+4.76),PCDHA6(-3.25),PDGFRA(+2.43),SLC22A3(+7.17),SLC7A11(+2.19),TFPI2(-3.21),TGFBI(-5.93),TMEM132D(-3.25),VWDE(-2.86),XIST(+78.97),ZN…
Cardiovascular Disease,Hematological Disease,Organismal Injury and Abnormalities	Thrombotic microangiopathy	0.00354			3	2	1	C5(+3.05),SLC7A11(+2.19),VWF(-3.49)
Embryonic Development,Organismal Development,Skeletal and Muscular System Development and Function	Growth of limb	0.00354			3	3	0	BMP2(+2.06),NPPB(+4.22),STC1(+2.25)
Cancer,Neurological Disease,Organismal Injury and Abnormalities	High grade astrocytoma	0.00355			22	10	12	AGAP5 (includes others)(+5.13),AKR1C1/AKR1C2(-3.27),CLEC11A(-2.96),COL4A4(+3.56),FN1(+4.04),GSTM5(-3.17),HIST1H1C(-2.65),IGF2(-2.26),IL32(+3.2),KCNMA1(-2.76),NCAM1(-2.96),NIPAL4(+2.58),OR2A4/OR2A7(+3.15),PCDH11Y(-7.01),PDGFRA(+2.43),RGPD4 (includes others)(+33.22),SYNM(-2.36),TFPI2(-3.21),TGFBI(-5.93),TRIML2(+3.72),VTN(+2.91),ZNF429(-11.03)
Cancer,Hematological Disease,Immunological Disease,Organismal Injury and Abnormalities	Small B-cell lymphocytic lymphoma	0.00358			13	5	8	GLIS3(+2.51),HIST1H1C(-2.65),ITIH5(-2.63),ITPR1(-2.64),KCNJ16(+3.66),NEB(-2.41),PCDH15(+4.76),SDK2(-3.07),TMEM132D(-3.25),TNIK(-4.73),VTN(+2.91),VWDE(-2.86),ZNF37A(+3.21)
Cancer,Neurological Disease,Organismal Injury and Abnormalities	Nervous system neoplasm	0.00358			31	18	13	ABHD12B(+3.47),ADM(+3.41),AGAP5 (includes others)(+5.13),AKR1C1/AKR1C2(-3.27),C5(+3.05),CLEC11A(-2.96),COL4A3(+5.79),COL4A4(+3.56),DPP4(+4.12),FCGR1A(+4.76),FN1(+4.04),GLIS3(+2.51),GRPR(+2.55),GSTM5(-3.17),HIST1H1C(-2.65),IGF2(-2.26),IL32(+3.2),KCNMA1(-2.76),NCAM1(-2.96),NET1(-2.21),NIPAL4(+2.58),OR2A4/OR2A7(+3.15),PCDH11Y(-7.01),PDGFRA(+2.43),RGPD4 (includes others)(+33.22),SYNM(-2.36),TFPI2(-3.…
Cancer,Organismal Injury and Abnormalities	Papillary adenocarcinoma	0.00361			11	8	3	AMOT(+4.1),CST1(+2.59),DPP4(+4.12),ENPEP(+3.46),FN1(+4.04),GSTM5(-3.17),IGF2(-2.26),PDGFRA(+2.43),RGPD4 (includes others)(+33.22),SLC7A11(+2.19),TFPI2(-3.21)
Cardiovascular System Development and Function,Tissue Morphology	Permeability of vascular system	0.00367		-0.655	7	3	4	C5(+3.05),CDH5(-3.55),MMP3(-2.86),NPPB(+4.22),RNASE1(+2.87),TGFBI(-5.93),VWF(-3.49)
Tissue Development	Disassembly of extracellular matrix	0.00373			4	2	2	CTSV(+2.43),DPP4(+4.12),HTRA1(-4.15),MMP3(-2.86)
Cardiovascular Disease,Hematological Disease,Organismal Injury and Abnormalities	Thrombus	0.00373			8	5	3	C5(+3.05),FGA(+4.54),GP1BB(-2.89),LPA(-3.17),PDGFRA(+2.43),SLC7A11(+2.19),VTN(+2.91),VWF(-3.49)
Cancer,Organismal Injury and Abnormalities	Connective or soft tissue tumor	0.00375			33	12	21	ADAMTS18(-3.43),APOA4(+3.77),BRDT(+2.92),CD163(-10.44),COL13A1(-3.03),COL4A3(+5.79),COL4A4(+3.56),COL5A1(-2.29),COL5A2(-2.56),COL6A1(-2.33),COL6A3(-3.82),CPAMD8(-2.43),DPP4(+4.12),FN1(+4.04),GPR176(-3.13),GRPR(+2.55),IGF2(-2.26),IRX2(-3.24),ITIH5(-2.63),ITPR1(-2.64),MMP3(-2.86),MYH14(-6.93),NCAM1(-2.96),PCDH15(+4.76),PDGFRA(+2.43),RMC1(+3.52),RPA4(+2.83),RPS4Y1(-46.4),SALL3(-2.27),SLC7A11(+2.19),…
Cancer,Organismal Injury and Abnormalities	Ductal carcinoma	0.00376			51	15	36	ACE2(+11.02),ADAM28(+2.58),ADAMTS18(-3.43),AMOT(+4.1),BMP2(+2.06),C2orf81(-2.93),C4orf50(-3.33),CD163(-10.44),CDH5(-3.55),CHGA(-2.72),CHST4(-4.99),COL4A4(+3.56),COL5A1(-2.29),COL6A1(-2.33),COL6A3(-3.82),CPAMD8(-2.43),CTNNA2(-3.61),DPP4(+4.12),EVPL(-3.47),FBXL7(-3.36),FGA(+4.54),FN1(+4.04),HIST1H1E(-2.23),IRX2(-3.24),ITIH5(-2.63),ITPR1(-2.64),JAKMIP1(-2.41),LPA(-3.17),LPP(+2.51),MYH14(-6.93),NEB(-…
Cell-To-Cell Signaling and Interaction,Cellular Movement,Hematological System Development and Function,Immune Cell Trafficking	Recruitment of mononuclear leukocytes	0.00383		1.4	6	3	3	APOA1(+6.58),C5(+3.05),CDH5(-3.55),CXCL11(-2.44),FN1(+4.04),ITGA4(-3.38)
Cancer,Gastrointestinal Disease,Organismal Injury and Abnormalities	Pancreatobiliary tumor	0.00384			57	20	37	ACE2(+11.02),ADAM28(+2.58),ADAMTS18(-3.43),AKR1C1/AKR1C2(-3.27),AMOT(+4.1),BMP2(+2.06),C2orf81(-2.93),C4orf50(-3.33),C5(+3.05),CD163(-10.44),CDH5(-3.55),CDH6(+3.22),CHGA(-2.72),CHST4(-4.99),COL4A3(+5.79),COL4A4(+3.56),COL5A1(-2.29),COL6A1(-2.33),COL6A3(-3.82),CTNNA2(-3.61),CTSV(+2.43),DPP4(+4.12),EVPL(-3.47),FBXL7(-3.36),FGA(+4.54),FN1(+4.04),HIST1H1E(-2.23),IRX2(-3.24),ITIH5(-2.63),ITPR1(-2.64),…
Cancer,Organismal Injury and Abnormalities	Extraadrenal retroperitoneal tumor	0.00386			63	26	37	ACE2(+11.02),ADAM28(+2.58),ADAMTS18(-3.43),ADM(+3.41),AKR1C1/AKR1C2(-3.27),AMOT(+4.1),BMP2(+2.06),C5(+3.05),CD163(-10.44),CDH6(+3.22),CHGA(-2.72),COL4A3(+5.79),COL5A1(-2.29),COL6A1(-2.33),COL6A3(-3.82),CST1(+2.59),CTNNA2(-3.61),CTSV(+2.43),DPP4(+4.12),ENPEP(+3.46),EVPL(-3.47),FBXL7(-3.36),FCGR1A(+4.76),FGA(+4.54),FN1(+4.04),GSTM1(+8.22),HIST1H1C(-2.65),HIST1H1E(-2.23),IGF2(-2.26),IRX2(-3.24),ITGA…
Cancer,Organismal Injury and Abnormalities	Tumorigenesis of tissue	0.00387		-0.69	175	78	97	ABHD12B(+3.47),ACE2(+11.02),ADAM28(+2.58),ADAMTS18(-3.43),ADM(+3.41),AGAP5 (includes others)(+5.13),AKR1C1/AKR1C2(-3.27),AMOT(+4.1),ANKRD1(+4.03),APOA1(+6.58),APOA4(+3.77),BMP2(+2.06),BRDT(+2.92),C1orf115(-3.07),C2orf81(-2.93),C4orf50(-3.33),C5(+3.05),CD163(-10.44),CDH5(-3.55),CDH6(+3.22),CHGA(-2.72),CHST4(-4.99),CLEC11A(-2.96),CLTRN(+4.95),COL13A1(-3.03),COL4A3(+5.79),COL4A4(+3.56),COL5A1(-2.29)…
Cancer,Organismal Injury and Abnormalities	Head and neck squamous cell carcinoma	0.00391			46	20	26	ADAM28(+2.58),ADAMTS18(-3.43),AGAP5 (includes others)(+5.13),BMP2(+2.06),CDH5(-3.55),COL4A4(+3.56),COL5A1(-2.29),CPAMD8(-2.43),CTNNA2(-3.61),DPP4(+4.12),ENPEP(+3.46),EPSTI1(+2.94),FBXL7(-3.36),FN1(+4.04),GASK1B(+4.19),GRPR(+2.55),GSTT2/GSTT2B(-4.96),HIST1H1C(-2.65),HIST1H1E(-2.23),HLA-DQB1(-2.92),IL32(+3.2),ITIH5(-2.63),ITPR1(-2.64),LRRTM2(+3.1),MUC20(-3.73),MX1(+3.74),MXRA5(+3.26),MYH14(-6.93),N…
Developmental Disorder,Embryonic Development,Tissue Morphology	Abnormal morphology of visceral yolk sac	0.00392			4	2	2	COL5A1(-2.29),CTSV(+2.43),FN1(+4.04),HIST1H1C(-2.65)
Inflammatory Disease,Inflammatory Response,Organismal Injury and Abnormalities,Respiratory Disease	Asthma	0.00397			9	7	2	APOA1(+6.58),C5(+3.05),FCGR1A(+4.76),FN1(+4.04),GSTM1(+8.22),ITGA4(-3.38),KCNMA1(-2.76),LINC01697(+2.47),SLC7A11(+2.19)
Neurological Disease,Organismal Injury and Abnormalities	Seizure disorder	0.00398		-0.815	15	11	4	ADM(+3.41),ANOS1(+2.23),C5(+3.05),FCGR1A(+4.76),GJB1(+4.13),ITPR1(-2.64),KCNJ6(+9.85),KCNMA1(-2.76),LGI1(+4.86),MIR22HG(+2.35),NCAM1(-2.96),NNAT(-5.81),NPPB(+4.22),PCDH15(+4.76),SLC39A14(+2.19)
Cancer,Gastrointestinal Disease,Organismal Injury and Abnormalities	Hepatobiliary carcinoma	0.00404			79	29	50	ACE2(+11.02),ADAM28(+2.58),ADAMTS18(-3.43),AKR1C1/AKR1C2(-3.27),AMOT(+4.1),C2orf81(-2.93),C4orf50(-3.33),C5(+3.05),CD163(-10.44),CDH5(-3.55),CDH6(+3.22),CHST4(-4.99),COL13A1(-3.03),COL4A3(+5.79),COL4A4(+3.56),COL5A1(-2.29),COL5A2(-2.56),COL6A1(-2.33),COL6A3(-3.82),CPAMD8(-2.43),CTNNA2(-3.61),CXCL11(-2.44),DPP4(+4.12),EPB41L3(-2.39),EVPL(-3.47),FBXL7(-3.36),FGA(+4.54),FN1(+4.04),GJB1(+4.13),GPR55(…
Cellular Movement,Immune Cell Trafficking	Cell movement of lymphatic system cells	0.00405		-0.523	13	6	7	APOA1(+6.58),BMP2(+2.06),CHST4(-4.99),CLEC11A(-2.96),COL4A3(+5.79),CTSV(+2.43),CXCL11(-2.44),DPP4(+4.12),FN1(+4.04),IGF2(-2.26),IRX2(-3.24),ITGA4(-3.38),TGFBI(-5.93)
Cardiovascular Disease,Neurological Disease,Organismal Injury and Abnormalities	Cerebrovascular dysfunction	0.00412			10	6	4	ACE2(+11.02),ADA2(+3.0),APOA1(+6.58),FN1(+4.04),HTRA1(-4.15),LPA(-3.17),MMP3(-2.86),NPPB(+4.22),TINAGL1(+3.79),VWF(-3.49)
Cell-To-Cell Signaling and Interaction	Binding of cell surface	0.00417			3	1	2	LPA(-3.17),NCAM1(-2.96),VTN(+2.91)
Neurological Disease,Organismal Injury and Abnormalities	Progressive myoclonic epilepsy	0.00417			3	2	1	C5(+3.05),FCGR1A(+4.76),NNAT(-5.81)
Cell-To-Cell Signaling and Interaction,Molecular Transport,Small Molecule Biochemistry	Release of acetylcholine	0.00417			3	1	2	COL13A1(-3.03),IGF2(-2.26),NPPB(+4.22)
Cell Cycle,Connective Tissue Development and Function	Mitogenesis of fibroblast cell lines	0.00417			3	2	1	ADM(+3.41),BMP2(+2.06),IGF2(-2.26)
Cancer,Endocrine System Disorders,Organismal Injury and Abnormalities	Endocrine gland tumor	0.00422		-0.883	138	60	78	ABHD12B(+3.47),ACE2(+11.02),ADAM28(+2.58),ADAMTS18(-3.43),AGAP5 (includes others)(+5.13),AMOT(+4.1),ANKRD1(+4.03),APOA1(+6.58),BMP2(+2.06),BRDT(+2.92),C1orf115(-3.07),C2orf81(-2.93),C4orf50(-3.33),C5(+3.05),CD163(-10.44),CDH5(-3.55),CDH6(+3.22),CHGA(-2.72),CLEC11A(-2.96),COL13A1(-3.03),COL4A3(+5.79),COL4A4(+3.56),COL5A1(-2.29),COL5A2(-2.56),COL6A1(-2.33),COL6A3(-3.82),CORO7/CORO7-PAM16(-2.71),CPA…
Auditory Disease,Dermatological Diseases and Conditions,Immunological Disease,Inflammatory Disease,Inflammatory Response,Organismal Injury and Abnormalities	Contact dermatitis of ear	0.00423			2	0	2	HLA-DQB1(-2.92),MMP3(-2.86)
Organismal Injury and Abnormalities	Lysis of blood clot	0.00423			2	1	1	LPA(-3.17),VTN(+2.91)
Developmental Disorder,Endocrine System Disorders,Hereditary Disorder,Organismal Injury and Abnormalities,Reproductive System Disease	46 XY sex reversal	0.00423			2	0	2	AKR1C1/AKR1C2(-3.27),SRY(-2.97)
Cardiovascular Disease,Cell Death and Survival,Connective Tissue Disorders,Hematological Disease,Organismal Injury and Abnormalities	Fetal erythroblastosis	0.00423			2	2	0	C5(+3.05),FCGR1A(+4.76)
Hereditary Disorder,Neurological Disease,Organismal Injury and Abnormalities,Psychological Disorders	Unverricht-Lundborg syndrome	0.00423			2	2	0	C5(+3.05),FCGR1A(+4.76)
Cellular Function and Maintenance,Cellular Movement,Hematological System Development and Function,Immune Cell Trafficking	Retention of mononuclear leukocytes	0.00423			2	1	1	FN1(+4.04),ITGA4(-3.38)
Cell Morphology,Cellular Movement	Cell spreading of melanoma cell lines	0.00423			2	2	0	FN1(+4.04),VTN(+2.91)
Cell-To-Cell Signaling and Interaction,Respiratory System Development and Function	Adhesion of lung cell lines	0.00423			2	2	0	FN1(+4.04),VTN(+2.91)
Organ Development	Function of adrenal gland	0.00423			2	1	1	CHGA(-2.72),WNT4(+2.86)
Infectious Diseases,Respiratory Disease	Whooping cough	0.00423			2	2	0	C5(+3.05),FCGR1A(+4.76)
Cellular Development,Cellular Growth and Proliferation,Connective Tissue Development and Function,Skeletal and Muscular System Development and Function,Tissue Development	Proliferation of osteoprogenitor cells	0.00423			2	2	0	BMP2(+2.06),PDGFRA(+2.43)
Cell-To-Cell Signaling and Interaction,Cellular Growth and Proliferation,Hematological System Development and Function,Hematopoiesis	Stimulation of red blood cells	0.00423			2	1	1	BMP2(+2.06),IGF2(-2.26)
Cellular Movement,Hematological System Development and Function,Immune Cell Trafficking,Inflammatory Response	Chemotaxis of bone marrow-derived neutrophils	0.00423			2	2	0	APOA1(+6.58),C5(+3.05)
Cellular Development,Embryonic Development,Organismal Development,Tissue Development	Differentiation of mesenchymal cells	0.00424		0.191	5	3	2	BMP2(+2.06),FOXC1(-2.74),IGF2(-2.26),PDGFRA(+2.43),WNT4(+2.86)
Cellular Assembly and Organization,Cellular Function and Maintenance	Organization of cytoskeleton	0.00428		0.352	32	17	15	ADM(+3.41),AMOT(+4.1),BMP2(+2.06),C5(+3.05),CORO7/CORO7-PAM16(-2.71),CTNNA2(-3.61),CTSV(+2.43),EPB41L3(-2.39),FCGR1A(+4.76),FN1(+4.04),GJB1(+4.13),GSTM1(+8.22),ITGA4(-3.38),ITPR1(-2.64),JAKMIP1(-2.41),LGI1(+4.86),MICOS10-NBL1/NBL1(+4.47),NCAM1(-2.96),NET1(-2.21),OR2A4/OR2A7(+3.15),PCDH15(+4.76),PDGFRA(+2.43),PRKY(-83.43),SALL3(-2.27),SCIN(-3.1),SDK2(-3.07),SLITRK2(+23.86),SYNM(-2.36),TNIK(-4.73),…
Cardiovascular Disease,Organismal Injury and Abnormalities	Peripheral arterial disease	0.00433			8	4	4	ADA2(+3.0),APOA1(+6.58),CD163(-10.44),COL6A1(-2.33),FCGR1A(+4.76),ITGA4(-3.38),SLC22A3(+7.17),TNIK(-4.73)
Cell Death and Survival,Skeletal and Muscular Disorders	Apoptosis of muscle cell lines	0.00433		-0.9	4	3	1	ADM(+3.41),ANKRD1(+4.03),BMP2(+2.06),IGF2(-2.26)
Dermatological Diseases and Conditions,Developmental Disorder,Hereditary Disorder,Metabolic Disease,Organismal Injury and Abnormalities	Hutchinson-Gilford progeria syndrome	0.0044			5	2	3	MICOS10-NBL1/NBL1(+4.47),MMP3(-2.86),NCAM1(-2.96),STC1(+2.25),TFPI2(-3.21)
Organ Morphology	Morphology of skin	0.00441			10	5	5	ACE2(+11.02),APOA1(+6.58),COL5A1(-2.29),COL5A2(-2.56),CTSV(+2.43),EVPL(-3.47),IGF2(-2.26),NIPAL4(+2.58),PDGFRA(+2.43),RAB27B(-3.03)
Cancer,Neurological Disease,Organismal Injury and Abnormalities	Glioma cancer	0.00447			23	11	12	ABHD12B(+3.47),AGAP5 (includes others)(+5.13),AKR1C1/AKR1C2(-3.27),CLEC11A(-2.96),COL4A4(+3.56),FN1(+4.04),GSTM5(-3.17),HIST1H1C(-2.65),IGF2(-2.26),IL32(+3.2),KCNMA1(-2.76),NCAM1(-2.96),NIPAL4(+2.58),OR2A4/OR2A7(+3.15),PCDH11Y(-7.01),PDGFRA(+2.43),RGPD4 (includes others)(+33.22),SYNM(-2.36),TFPI2(-3.21),TGFBI(-5.93),TRIML2(+3.72),VTN(+2.91),ZNF429(-11.03)
Protein Synthesis	Metabolism of cellular protein	0.00447			7	5	2	ADA2(+3.0),APOA1(+6.58),APOA4(+3.77),FGA(+4.54),FN1(+4.04),IGF2(-2.26),TGFBI(-5.93)
Cellular Movement,Hematological System Development and Function,Immune Cell Trafficking	Cell movement of mononuclear leukocytes	0.00448		-0.699	14	9	5	APOA1(+6.58),C5(+3.05),CHST4(-4.99),COL4A3(+5.79),CTSV(+2.43),CXCL11(-2.44),DPP4(+4.12),FN1(+4.04),IRX2(-3.24),ITGA4(-3.38),LPA(-3.17),MICOS10-NBL1/NBL1(+4.47),NPPB(+4.22),VTN(+2.91)
Cardiovascular System Development and Function,Cell Death and Survival	Cell viability of endothelial cells	0.00455			4	2	2	BMP2(+2.06),CDH5(-3.55),LINC00599(-4.86),PDGFRA(+2.43)
Cellular Movement,Embryonic Development	Cell movement of embryonic cell lines	0.00458		0.928	7	4	3	APOA1(+6.58),FGA(+4.54),FN1(+4.04),IGF2(-2.26),ITGA4(-3.38),TNIK(-4.73),VTN(+2.91)
Cellular Function and Maintenance	Ion homeostasis of cells	0.00462		0.929	16	11	5	A4GALT(+3.04),ADM(+3.41),APOA1(+6.58),C5(+3.05),CHGA(-2.72),FCGR1A(+4.76),FN1(+4.04),IGF2(-2.26),ITPR1(-2.64),KCNMA1(-2.76),PDGFRA(+2.43),SLC39A14(+2.19),STC1(+2.25),VTN(+2.91),VWF(-3.49),WNT4(+2.86)
Cancer,Neurological Disease,Organismal Injury and Abnormalities	Grade 3-4 glioma cancer	0.00464			17	10	7	ABHD12B(+3.47),AGAP5 (includes others)(+5.13),AKR1C1/AKR1C2(-3.27),COL4A4(+3.56),GSTM5(-3.17),IL32(+3.2),NCAM1(-2.96),NIPAL4(+2.58),OR2A4/OR2A7(+3.15),PCDH11Y(-7.01),PDGFRA(+2.43),RGPD4 (includes others)(+33.22),SYNM(-2.36),TFPI2(-3.21),TRIML2(+3.72),VTN(+2.91),ZNF429(-11.03)
Cellular Movement	Cell movement of tumor cell lines	0.00465		0.142	25	12	13	BMP2(+2.06),C5(+3.05),CDH5(-3.55),COL4A3(+5.79),CXCL11(-2.44),DGCR5(+2.48),DPP4(+4.12),FGA(+4.54),FN1(+4.04),FOXC1(-2.74),HTRA1(-4.15),IGF2(-2.26),IL32(+3.2),ITGA4(-3.38),ITPR1(-2.64),MMP3(-2.86),MX1(+3.74),NCAM1(-2.96),NET1(-2.21),PDGFRA(+2.43),SYNM(-2.36),TGFBI(-5.93),TNIK(-4.73),VTN(+2.91),XIST(+78.97)
Embryonic Development,Nervous System Development and Function,Organ Development,Organismal Development,Tissue Development,Visual System Development and Function	Formation of eye	0.00469			13	2	11	ADAMTS18(-3.43),CDH5(-3.55),COL4A3(+5.79),COL5A1(-2.29),COL5A2(-2.56),CPAMD8(-2.43),FOXC1(-2.74),IGF2(-2.26),IRX3(-2.85),ITGA4(-3.38),NCAM1(-2.96),NKD1(-3.1),STC1(+2.25)
Cancer,Hematological Disease,Organismal Injury and Abnormalities	Mature lymphocytic neoplasm	0.00471			33	13	20	AMOT(+4.1),ANOS1(+2.23),CD163(-10.44),CHGA(-2.72),COL4A4(+3.56),COL6A1(-2.33),CTNNA2(-3.61),CXCL11(-2.44),DPP4(+4.12),EIF5AL1(-4.49),EPSTI1(+2.94),FN1(+4.04),GLIS3(+2.51),HIST1H1C(-2.65),IGF2(-2.26),ITGA4(-3.38),ITIH5(-2.63),ITPR1(-2.64),KCNJ16(+3.66),MX1(+3.74),NCAM1(-2.96),NEB(-2.41),PCDH15(+4.76),PDGFRA(+2.43),PMF1/PMF1-BGLAP(-5.1),SALL3(-2.27),SDK2(-3.07),TMEM132D(-3.25),TNIK(-4.73),VTN(+2.91…
Developmental Disorder,Hereditary Disorder,Organismal Injury and Abnormalities,Skeletal and Muscular Disorders	Progressive muscular dystrophy	0.0048			7	1	6	COL5A1(-2.29),COL5A2(-2.56),COL6A1(-2.33),COL6A3(-3.82),HLA-DQB1(-2.92),IL32(+3.2),TGFBI(-5.93)
Cellular Movement,Hematological System Development and Function,Immune Cell Trafficking,Inflammatory Response	Chemotaxis of mononuclear leukocytes	0.0048		-0.96	7	5	2	APOA1(+6.58),C5(+3.05),CXCL11(-2.44),DPP4(+4.12),FN1(+4.04),LPA(-3.17),NPPB(+4.22)
Cancer,Organismal Injury and Abnormalities	Breast or pancreatic cancer	0.00482			82	36	46	ABHD12B(+3.47),ACE2(+11.02),ADAM28(+2.58),ADAMTS18(-3.43),AKR1C1/AKR1C2(-3.27),AMOT(+4.1),APOA1(+6.58),BMP2(+2.06),C5(+3.05),CD163(-10.44),CDH5(-3.55),CDH6(+3.22),CHGA(-2.72),COL4A4(+3.56),COL5A1(-2.29),COL5A2(-2.56),COL6A1(-2.33),COL6A3(-3.82),CPAMD8(-2.43),CTNNA2(-3.61),CXCL11(-2.44),DPP4(+4.12),ENPEP(+3.46),EPB41L3(-2.39),EPSTI1(+2.94),EVPL(-3.47),FBXL7(-3.36),FGA(+4.54),FN1(+4.04),GASK1B(+4.1…
Nervous System Development and Function	Sensory system development	0.00483			14	3	11	ADAMTS18(-3.43),BMP2(+2.06),CDH5(-3.55),COL4A3(+5.79),COL5A1(-2.29),COL5A2(-2.56),CPAMD8(-2.43),FOXC1(-2.74),IGF2(-2.26),IRX3(-2.85),ITGA4(-3.38),NCAM1(-2.96),NKD1(-3.1),STC1(+2.25)
Connective Tissue Disorders,Inflammatory Disease,Inflammatory Response,Organismal Injury and Abnormalities,Skeletal and Muscular Disorders	Adjuvant arthritis	0.00486			3	2	1	APOA1(+6.58),FCGR1A(+4.76),MMP3(-2.86)
Cardiovascular Disease,Hematological Disease,Hereditary Disorder,Metabolic Disease,Organismal Injury and Abnormalities	Familial hypercholesterolemia	0.00486			3	2	1	APOA1(+6.58),DPP4(+4.12),LPA(-3.17)
Cancer,Endocrine System Disorders,Organismal Injury and Abnormalities,Reproductive System Disease	Advanced serous ovarian adenocarcinoma	0.00489			5	3	2	DPP4(+4.12),ENPEP(+3.46),GSTM5(-3.17),PDGFRA(+2.43),TFPI2(-3.21)
Lipid Metabolism,Small Molecule Biochemistry	Metabolism of prostaglandin	0.00492		0.557	7	4	3	AKR1C1/AKR1C2(-3.27),BMP2(+2.06),C5(+3.05),IGF2(-2.26),IL32(+3.2),VTN(+2.91),VWF(-3.49)
Cancer,Organismal Injury and Abnormalities	Grade 3-4 tumor	0.00494			18	11	7	ABHD12B(+3.47),AGAP5 (includes others)(+5.13),AKR1C1/AKR1C2(-3.27),COL4A4(+3.56),FN1(+4.04),GSTM5(-3.17),IL32(+3.2),NCAM1(-2.96),NIPAL4(+2.58),OR2A4/OR2A7(+3.15),PCDH11Y(-7.01),PDGFRA(+2.43),RGPD4 (includes others)(+33.22),SYNM(-2.36),TFPI2(-3.21),TRIML2(+3.72),VTN(+2.91),ZNF429(-11.03)
Cell Morphology	Elongation of cells	0.005			4	4	0	BRDT(+2.92),COL4A3(+5.79),COL4A4(+3.56),VTN(+2.91)
Cellular Movement	Cell movement of ovarian cancer cell lines	0.005			4	2	2	CDH5(-3.55),DPP4(+4.12),FN1(+4.04),HTRA1(-4.15)
Neurological Disease,Organismal Injury and Abnormalities	Brain lesion	0.00503			23	13	10	ABHD12B(+3.47),AGAP5 (includes others)(+5.13),AKR1C1/AKR1C2(-3.27),APOA1(+6.58),COL4A3(+5.79),COL4A4(+3.56),FN1(+4.04),GSTM5(-3.17),HTRA1(-4.15),IL32(+3.2),LPA(-3.17),NCAM1(-2.96),NIPAL4(+2.58),OR2A4/OR2A7(+3.15),PCDH11Y(-7.01),PDGFRA(+2.43),RGPD4 (includes others)(+33.22),SYNM(-2.36),TFPI2(-3.21),TRIML2(+3.72),VTN(+2.91),VWF(-3.49),ZNF429(-11.03)
Developmental Disorder,Hereditary Disorder,Metabolic Disease,Organismal Injury and Abnormalities	Autosomal dominant amyloidosis	0.00505			2	1	1	APOA1(+6.58),TGFBI(-5.93)
Embryonic Development,Organismal Development,Tissue Morphology	Fusion of allantois	0.00505			2	0	2	COL13A1(-3.03),ITGA4(-3.38)
Drug Metabolism	Catabolism of xenobiotic	0.00505			2	1	1	GSTM1(+8.22),GSTM5(-3.17)
Embryonic Development,Organismal Development,Tissue Morphology	Fusion of chorion	0.00505			2	0	2	COL13A1(-3.03),ITGA4(-3.38)
Inflammatory Disease,Inflammatory Response,Neurological Disease,Organismal Injury and Abnormalities	Severe encephalitis	0.00505			2	2	0	C5(+3.05),FCGR1A(+4.76)
Connective Tissue Disorders,Dermatological Diseases and Conditions,Hematological Disease,Organismal Injury and Abnormalities	Chronic idiopathic thrombocytopenic purpura	0.00505			2	2	0	C5(+3.05),FCGR1A(+4.76)
Connective Tissue Development and Function,Embryonic Development,Organ Development,Organismal Development,Skeletal and Muscular System Development and Function,Tissue Development	Growth of metatarsal bone	0.00505			2	2	0	BMP2(+2.06),STC1(+2.25)
Connective Tissue Disorders,Developmental Disorder,Hereditary Disorder,Organismal Injury and Abnormalities,Skeletal and Muscular Disorders	Classic Marfan syndrome	0.00505			2	0	2	COL5A1(-2.29),COL5A2(-2.56)
Skeletal and Muscular System Development and Function,Tissue Development	Synthesis of cartilage matrix	0.00505			2	2	0	BMP2(+2.06),STC1(+2.25)
Cardiovascular System Development and Function,Cell Morphology,Cellular Movement	Cell spreading of endothelial cell lines	0.00505			2	2	0	FN1(+4.04),VTN(+2.91)
Inflammatory Disease,Neurological Disease,Organismal Injury and Abnormalities	Transverse myelitis	0.00505			2	2	0	C5(+3.05),FCGR1A(+4.76)
Embryonic Development,Tissue Morphology	Morphology of yolk sac	0.00506			5	2	3	COL5A1(-2.29),CTSV(+2.43),FN1(+4.04),HIST1H1C(-2.65),TBXT(-3.48)
Dermatological Diseases and Conditions,Developmental Disorder,Organismal Injury and Abnormalities	Congenital anomaly of skin	0.0051			6	3	3	ADM(+3.41),COL5A1(-2.29),COL5A2(-2.56),NIPAL4(+2.58),PORCN(+2.9),ZNF469(-3.0)
Cell-To-Cell Signaling and Interaction,Cellular Growth and Proliferation	Stimulation of cells	0.00512		-0.018	10	6	4	APOA1(+6.58),BMP2(+2.06),C5(+3.05),CLEC11A(-2.96),CXCL11(-2.44),DPP4(+4.12),FN1(+4.04),IGF2(-2.26),LGI1(+4.86),NCAM1(-2.96)
Hair and Skin Development and Function,Organ Morphology	Morphology of fur	0.00523			3	2	1	ACE2(+11.02),CTSV(+2.43),RAB27B(-3.03)
Cancer,Neurological Disease,Organismal Injury and Abnormalities	Meningioma	0.00523			3	1	2	IGF2(-2.26),NCAM1(-2.96),PDGFRA(+2.43)
Cell Morphology,Cellular Movement,Hematological System Development and Function,Inflammatory Response	Cell spreading of blood platelets	0.00523			3	2	1	FN1(+4.04),VTN(+2.91),VWF(-3.49)
Cell-To-Cell Signaling and Interaction,Hematological System Development and Function,Immune Cell Trafficking,Inflammatory Response	Binding of macrophages	0.00524			4	3	1	APOA1(+6.58),FCGR1A(+4.76),FGA(+4.54),ITGA4(-3.38)
Cancer,Endocrine System Disorders,Gastrointestinal Disease,Organismal Injury and Abnormalities	Pancreatic carcinoma	0.00526			43	12	31	ACE2(+11.02),ADAMTS18(-3.43),AKR1C1/AKR1C2(-3.27),AMOT(+4.1),BMP2(+2.06),C5(+3.05),CD163(-10.44),CHGA(-2.72),COL5A1(-2.29),COL6A1(-2.33),COL6A3(-3.82),CTNNA2(-3.61),DPP4(+4.12),EVPL(-3.47),FBXL7(-3.36),FGA(+4.54),HIST1H1E(-2.23),IRX2(-3.24),ITIH5(-2.63),ITPR1(-2.64),JAKMIP1(-2.41),LPA(-3.17),LPP(+2.51),MYH14(-6.93),NEB(-2.41),PCDH15(+4.76),PCDHA6(-3.25),PCDHGA5(-2.86),PDGFRA(+2.43),RGPD4 (include…
Cancer,Neurological Disease,Organismal Injury and Abnormalities	Glioma	0.00527			26	13	13	ABHD12B(+3.47),AGAP5 (includes others)(+5.13),AKR1C1/AKR1C2(-3.27),CLEC11A(-2.96),COL4A4(+3.56),DPP4(+4.12),FN1(+4.04),GLIS3(+2.51),GSTM5(-3.17),HIST1H1C(-2.65),IGF2(-2.26),IL32(+3.2),KCNMA1(-2.76),NCAM1(-2.96),NET1(-2.21),NIPAL4(+2.58),OR2A4/OR2A7(+3.15),PCDH11Y(-7.01),PDGFRA(+2.43),RGPD4 (includes others)(+33.22),SYNM(-2.36),TFPI2(-3.21),TGFBI(-5.93),TRIML2(+3.72),VTN(+2.91),ZNF429(-11.03)
Connective Tissue Disorders,Inflammatory Disease,Inflammatory Response,Organismal Injury and Abnormalities,Skeletal and Muscular Disorders	Inflammation of joint	0.00529		0.97	24	14	10	ADAMTS18(-3.43),ADM(+3.41),APOA1(+6.58),BMP2(+2.06),C5(+3.05),CD163(-10.44),DPP4(+4.12),FBXL7(-3.36),FCGR1A(+4.76),FGA(+4.54),FN1(+4.04),HLA-DQB1(-2.92),HTRA1(-4.15),HYAL4(+3.51),IL32(+3.2),ITPR1(-2.64),MMP3(-2.86),PCDH15(+4.76),PDGFRA(+2.43),PMF1/PMF1-BGLAP(-5.1),SLC7A11(+2.19),TFPI2(-3.21),TPTEP1(+6.64),ZNF728(-6.09)
Cellular Development,Tissue Development	Differentiation of epithelial cells	0.00538		-1	10	5	5	AKR1C1/AKR1C2(-3.27),BMP2(+2.06),CTSV(+2.43),EVPL(-3.47),FN1(+4.04),FOXC1(-2.74),IGF2(-2.26),NIPAL4(+2.58),SCEL(+6.68),SRY(-2.97)
Cellular Assembly and Organization	Organization of plasma membrane	0.00538			6	5	1	A4GALT(+3.04),CDH5(-3.55),CDH6(+3.22),LRRTM2(+3.1),SLC7A11(+2.19),SLITRK2(+23.86)
Cancer,Organismal Injury and Abnormalities,Reproductive System Disease	Breast cancer	0.00548			45	20	25	ADAM28(+2.58),ADAMTS18(-3.43),AKR1C1/AKR1C2(-3.27),AMOT(+4.1),APOA1(+6.58),CDH5(-3.55),CDH6(+3.22),COL5A2(-2.56),COL6A1(-2.33),CPAMD8(-2.43),CTNNA2(-3.61),DPP4(+4.12),EPSTI1(+2.94),EVPL(-3.47),FBXL7(-3.36),FGA(+4.54),FN1(+4.04),GASK1B(+4.19),GCOM1(-3.6),GRM8(+3.4),GSTM1(+8.22),GSTM5(-3.17),HIST1H1C(-2.65),HTRA1(-4.15),IGF2(-2.26),IL32(+3.2),ITIH5(-2.63),ITPR1(-2.64),KCNJ6(+9.85),KCNMA1(-2.76),MMP…
Cell-To-Cell Signaling and Interaction,Cellular Assembly and Organization	Cell-cell contact	0.00548		0.527	17	6	11	APOA4(+3.77),CDH5(-3.55),CHGA(-2.72),COL13A1(-3.03),CTSV(+2.43),FN1(+4.04),GJB1(+4.13),IGF2(-2.26),ITGA4(-3.38),LRRTM2(+3.1),MMP3(-2.86),NCAM1(-2.96),NET1(-2.21),NLGN4Y(-26.87),PCDHGA5(-2.86),SDK2(-3.07),SLITRK2(+23.86)
Cellular Movement,Renal and Urological System Development and Function	Migration of kidney cell lines	0.00561		1.067	5	4	1	FGA(+4.54),FN1(+4.04),NCAM1(-2.96),PRKX(+2.08),VTN(+2.91)
Endocrine System Development and Function,Lipid Metabolism,Molecular Transport,Small Molecule Biochemistry	Concentration of corticosterone	0.00561		-0.343	5	2	3	ADM(+3.41),CHGA(-2.72),IGF2(-2.26),KCNMA1(-2.76),WNT4(+2.86)
Developmental Disorder	Chorioallantoic membrane fusion failure	0.00562			3	1	2	FN1(+4.04),HIST1H1C(-2.65),ITGA4(-3.38)
Cellular Development,Endocrine System Development and Function	Differentiation of neuroendocrine cells	0.00562			3	3	0	BMP2(+2.06),GLIS3(+2.51),WNT4(+2.86)
Connective Tissue Disorders,Developmental Disorder,Hereditary Disorder,Organismal Injury and Abnormalities,Skeletal and Muscular Disorders	Marfan syndrome	0.00562			3	1	2	APOA1(+6.58),COL5A1(-2.29),COL5A2(-2.56)
Connective Tissue Disorders,Organismal Injury and Abnormalities,Skeletal and Muscular Disorders	Abnormality of cartilage tissue	0.00565		0.485	7	5	2	C5(+3.05),CTSV(+2.43),FCGR1A(+4.76),FN1(+4.04),HTRA1(-4.15),IL32(+3.2),MMP3(-2.86)
Organismal Injury and Abnormalities,Renal and Urological Disease	Renal lesion	0.00566			29	17	12	ADAM28(+2.58),ADM(+3.41),CDH6(+3.22),COL4A3(+5.79),COL6A3(-3.82),CST1(+2.59),CTNNA2(-3.61),ENPEP(+3.46),FBXL7(-3.36),FCGR1A(+4.76),FN1(+4.04),GLIS3(+2.51),GSTM1(+8.22),HIST1H1C(-2.65),IGF2(-2.26),ITGA4(-3.38),ITIH5(-2.63),KCNMA1(-2.76),NNAT(-5.81),PCDH15(+4.76),PDGFRA(+2.43),RCOR3(+2.73),RGPD4 (includes others)(+33.22),RPA4(+2.83),SLC7A11(+2.19),STC1(+2.25),TMEM158(-2.75),TNIK(-4.73),VWF(-3.49)
Cellular Movement	Cell movement of cancer cells	0.00568		-1.213	6	3	3	CHGA(-2.72),CXCL11(-2.44),DPP4(+4.12),FN1(+4.04),ITGA4(-3.38),PORCN(+2.9)
Infectious Diseases,Inflammatory Disease,Organismal Injury and Abnormalities,Respiratory Disease	Severe acute respiratory syndrome	0.0058			5	0	5	EIF1AY(-24.12),HIST1H1C(-2.65),ITGA4(-3.38),KDM5D(-88.81),RPS4Y1(-46.4)
Cell-To-Cell Signaling and Interaction,Hematological System Development and Function	Aggregation of blood cells	0.00587		0.066	8	5	3	ADAMTS18(-3.43),C5(+3.05),FGA(+4.54),PDGFRA(+2.43),RAB27B(-3.03),SLC7A11(+2.19),VTN(+2.91),VWF(-3.49)
Inflammatory Disease,Inflammatory Response,Neurological Disease,Organismal Injury and Abnormalities	Progressive encephalitis	0.00593			2	2	0	C5(+3.05),FCGR1A(+4.76)
Cellular Development,Cellular Growth and Proliferation,Nervous System Development and Function,Organ Development,Tissue Development	Proliferation of granule cells	0.00593			2	2	0	LGI1(+4.86),VTN(+2.91)
Immunological Disease,Neurological Disease,Skeletal and Muscular Disorders	Generalized myasthenia gravis	0.00593			2	2	0	C5(+3.05),FCGR1A(+4.76)
Connective Tissue Development and Function,Connective Tissue Disorders,Organismal Injury and Abnormalities,Skeletal and Muscular Disorders,Tissue Development,Tissue Morphology	Catabolism of cartilage tissue	0.00593			2	0	2	HTRA1(-4.15),MMP3(-2.86)
Cell Death and Survival	Survival of rhabdomyosarcoma cell lines	0.00593			2	1	1	IGF2(-2.26),PDGFRA(+2.43)
Organismal Injury and Abnormalities,Renal and Urological Disease	Steroid dependent nephrotic syndrome	0.00593			2	2	0	C5(+3.05),FCGR1A(+4.76)
Carbohydrate Metabolism	Storage of glycogen	0.00593			2	1	1	BMP2(+2.06),IGF2(-2.26)
Cardiovascular System Development and Function,Cell-To-Cell Signaling and Interaction	Adhesion of endothelial cells	0.00599		-0.926	6	4	2	ADAM28(+2.58),COL4A3(+5.79),FN1(+4.04),ITGA4(-3.38),TGFBI(-5.93),VTN(+2.91)
Cancer,Endocrine System Disorders,Organismal Injury and Abnormalities	Extrapancreatic neuroendocrine tumor	0.00601			17	7	10	ADAMTS18(-3.43),CDH6(+3.22),CHGA(-2.72),COL4A3(+5.79),GJB1(+4.13),GRM8(+3.4),GSTM1(+8.22),HIST1H1E(-2.23),IGF2(-2.26),KCNMA1(-2.76),LPA(-3.17),MMP3(-2.86),NCAM1(-2.96),NEB(-2.41),RNASE1(+2.87),TFPI2(-3.21),VTN(+2.91)
Lipid Metabolism,Molecular Transport,Small Molecule Biochemistry	Absorption of cholesterol	0.00602			3	2	1	AKR1C1/AKR1C2(-3.27),APOA1(+6.58),APOA4(+3.77)
Cancer,Hematological Disease,Immunological Disease,Organismal Injury and Abnormalities	Diffuse small-cell lymphoma	0.00611			15	5	10	CTNNA2(-3.61),GLIS3(+2.51),HIST1H1C(-2.65),ITIH5(-2.63),ITPR1(-2.64),KCNJ16(+3.66),NEB(-2.41),PCDH15(+4.76),SALL3(-2.27),SDK2(-3.07),TMEM132D(-3.25),TNIK(-4.73),VTN(+2.91),VWDE(-2.86),ZNF37A(+3.21)
Protein Trafficking	Interaction of protein	0.00614		-0.116	9	5	4	ADM(+3.41),BMP2(+2.06),CHST4(-4.99),COL4A3(+5.79),FGA(+4.54),FN1(+4.04),IGF2(-2.26),ITPR1(-2.64),KCNMA1(-2.76)
Cancer,Gastrointestinal Disease,Organismal Injury and Abnormalities	Rectal adenocarcinoma	0.00621			14	4	10	AKR1C1/AKR1C2(-3.27),COL6A3(-3.82),CPAMD8(-2.43),GLIS3(+2.51),HIST1H1C(-2.65),JAKMIP1(-2.41),KCNJ6(+9.85),PDGFRA(+2.43),PDZRN4(-3.78),SDK2(-3.07),SLC7A11(+2.19),ZNF429(-11.03),ZNF470(-4.6),ZNF471(-8.53)
Cardiovascular System Development and Function,Organ Development,Organ Morphology	Contractility of heart ventricle	0.00626	Increased	2	4	4	0	ACE2(+11.02),ADM(+3.41),APOA1(+6.58),CTSV(+2.43)
Cellular Movement,Reproductive System Development and Function	Cell movement of gonadal cell lines	0.00626			4	2	2	FN1(+4.04),ITGA4(-3.38),VTN(+2.91),VWF(-3.49)
Developmental Disorder,Tissue Morphology	Abnormal morphology of extraembryonic tissue	0.00632			7	4	3	BMP2(+2.06),COL5A1(-2.29),CTSV(+2.43),FN1(+4.04),HIST1H1C(-2.65),ITGA4(-3.38),XIST(+78.97)
Cell Death and Survival	Cell survival	0.00635		1.254	33	19	14	ADM(+3.41),ANKRD1(+4.03),BMP2(+2.06),C5(+3.05),CDH5(-3.55),CLEC11A(-2.96),COL4A3(+5.79),CXCL11(-2.44),DPP4(+4.12),EMP1(-3.56),FCGR1A(+4.76),FN1(+4.04),GSTM1(+8.22),IGF2(-2.26),ITPR1(-2.64),KCNJ6(+9.85),LINC00599(-4.86),MX1(+3.74),NCAM1(-2.96),NPNT(+3.78),PCDHGA5(-2.86),PDGFRA(+2.43),RASSF10(-2.74),SLC22A3(+7.17),STC1(+2.25),SYNM(-2.36),TFPI2(-3.21),TMEM158(-2.75),TPK1(+3.39),VTN(+2.91),WNT4(+2.86…
Inflammatory Disease,Neurological Disease,Skeletal and Muscular Disorders	Relapsed multiple sclerosis	0.00639			5	4	1	C5(+3.05),EPSTI1(+2.94),FCGR1A(+4.76),ITGA4(-3.38),MX1(+3.74)
Cell Death and Survival	Cell death of tumor cell lines	0.0064		-0.97	35	21	14	A4GALT(+3.04),ADM(+3.41),ANKRD1(+4.03),BMP2(+2.06),C5(+3.05),CTNNA2(-3.61),DGCR5(+2.48),DPP4(+4.12),FCGR1A(+4.76),FGA(+4.54),FN1(+4.04),GLIS3(+2.51),GSTM1(+8.22),HLA-DQB1(-2.92),HTRA1(-4.15),IGF2(-2.26),IL32(+3.2),ITGA4(-3.38),ITPR1(-2.64),LOC102724788/PRODH(+5.89),MMP3(-2.86),NCAM1(-2.96),NNAT(-5.81),PCDH11Y(-7.01),PCDH15(+4.76),PDGFRA(+2.43),PORCN(+2.9),RASSF10(-2.74),RMC1(+3.52),RNASE1(+2.87),…
Cell-To-Cell Signaling and Interaction,Hematological System Development and Function,Inflammatory Response	Aggregation of blood platelets	0.00646		-0.255	7	4	3	ADAMTS18(-3.43),FGA(+4.54),PDGFRA(+2.43),RAB27B(-3.03),SLC7A11(+2.19),VTN(+2.91),VWF(-3.49)
Cellular Movement,Hair and Skin Development and Function	Cell movement of epithelial cell lines	0.00648		1.4	6	4	2	APOA1(+6.58),FGA(+4.54),FN1(+4.04),TGFBI(-5.93),TNIK(-4.73),VTN(+2.91)
Cell Signaling	Activation of enzyme	0.00677			12	6	6	ADM(+3.41),BMP2(+2.06),C5(+3.05),COL4A3(+5.79),CXCL11(-2.44),GPR176(-3.13),GPR55(-3.18),GRM8(+3.4),GRPR(+2.55),IGF2(-2.26),MUC20(-3.73),TNIK(-4.73)
Cellular Development,Embryonic Development,Hair and Skin Development and Function,Organ Development,Organismal Development,Tissue Development	Differentiation of keratinocytes	0.00683			6	4	2	CTSV(+2.43),EVPL(-3.47),FN1(+4.04),FOXC1(-2.74),NIPAL4(+2.58),SCEL(+6.68)
Cellular Assembly and Organization,Cellular Function and Maintenance	Release of vesicles	0.00688			3	2	1	FCGR1A(+4.76),FGA(+4.54),RAB27B(-3.03)
Organ Morphology,Renal and Urological System Development and Function	Quantity of renal glomerulus	0.00688			3	3	0	ACE2(+11.02),STC1(+2.25),WNT4(+2.86)
Cell-To-Cell Signaling and Interaction	Binding of E. coli	0.00688			2	1	1	FN1(+4.04),TFPI2(-3.21)
Neurological Disease,Organismal Injury and Abnormalities	Environmentally induced seizure	0.00688			2	2	0	KCNJ6(+9.85),LGI1(+4.86)
Nervous System Development and Function,Neurological Disease,Organ Morphology,Organismal Development,Organismal Injury and Abnormalities	Abnormal morphology of stratum pyramidale	0.00688			2	1	1	CTSV(+2.43),NCAM1(-2.96)
Metabolic Disease,Organismal Injury and Abnormalities,Renal and Urological Disease	Microalbuminuria	0.00688			2	1	1	DPP4(+4.12),VWF(-3.49)
Developmental Disorder,Hereditary Disorder,Ophthalmic Disease,Organismal Injury and Abnormalities	Anterior segment dysgenesis	0.00688			2	0	2	CPAMD8(-2.43),FOXC1(-2.74)
Cardiovascular System Development and Function,Cell Morphology,Cellular Movement	Cell spreading of vascular endothelial cells	0.00688			2	1	1	FN1(+4.04),VWF(-3.49)
Cellular Movement	Invasion of endometrial cancer cell lines	0.00688			2	1	1	HTRA1(-4.15),PDGFRA(+2.43)
Cell-To-Cell Signaling and Interaction	Binding of ovarian cancer cell lines	0.00688			2	1	1	FN1(+4.04),IGF2(-2.26)
Cellular Movement	Cell movement of rhabdomyosarcoma cell lines	0.00688			2	1	1	FN1(+4.04),IGF2(-2.26)

## Sheet: Network
Rank	Top Diseases and Functions	Score	N	Pos	Neg	Molecules in Network
1	Cancer, Connective Tissue Disorders, Organismal Injury and Abnormalities	37	21	9	12	AKR1C1/AKR1C2(-3.27),Akt,Alpha catenin,AMOT(+4.1),ANKRD1(+4.03),BMP,BMP2(+2.06),COL13A1(-3.03),COL4A3(+5.79),COL4A4(+3.56),COL5A1(-2.29),COL5A2(-2.56),COL6A1(-2.33),COL6A3(-3.82),collagen,Collagen type I (complex),Collagen type ix,Collagen type V,Collagen type VI,GTPase,Kallikrein,LOC102724788/PRODH(+5.89),MAC,MICOS10-NBL1/NBL1(+4.47),NET1(-2.21),NKD1(-3.1),Notch,PORCN(+2.9),PRC2,SYNM(-2.36),T3-T…
2	Drug Metabolism, Glutathione Depletion In Liver, Hereditary Disorder	35	20	12	8	ADM(+3.41),APOA1(+6.58),C5(+3.05),CG,collagen type i (family),CXCL11(-2.44),EGLN,EMP1(-3.56),EPSTI1(+2.94),FCGR1A(+4.76),FOXC1(-2.74),GASK1B(+4.19),glutathione peroxidase,glutathione transferase,Glutathione-S-transferase,Growth hormone,GST,GSTM1(+8.22),GSTM5(-3.17),GSTT2/GSTT2B(-4.96),Ifn,IFN Beta,IL32(+3.2),Integrin alpha 3 beta 1,MX1(+3.74),NADPH oxidase,NFkB (complex),PELI2(-3.57),PI3K (family…
3	Nervous System Development and Function, Neurological Disease, Organ Morphology	30	18	7	11	Actin,ACTN3(-2.91),Alpha Actinin,Cadherin,Calmodulin,calpain,CaMKII,CDH6(+3.22),CHGA(-2.72),CLEC11A(-2.96),CST1(+2.59),CTNNA2(-3.61),CTSV(+2.43),ENPEP(+3.46),ERK,F Actin,Fcer1,ITPR1(-2.64),LPP(+2.51),MYH14(-6.93),NCAM1(-2.96),NEB(-2.41),Nfat (family),Ngf,PCDH11Y(-7.01),Pdgf (complex),Pld,PMF1/PMF1-BGLAP(-5.1),PP2A,Rap1,RGPD4 (includes others)(+33.22),Rock,Smad,SRY(-2.97),YPEL2(+2.37)
4	Cancer, Gastrointestinal Disease, Organismal Injury and Abnormalities	28	17	6	11	BANP,BCL2L2-PABPN1(+2.64),CACNB3,CPAMD8(-2.43),FRMPD2(-3.06),GOLGA6L9 (includes others)(-15.58),HIST1H1C(-2.65),HIST1H1E(-2.23),HNRNPL,HS2ST1,IPO7,KMT2C,MTRNR2L8(+2.93),NLGN4Y(-26.87),NSD1,PMF1/PMF1-BGLAP(-5.1),RAB4B-EGLN2(-5.21),RALY,RNF113B(+4.34),RNU7-1,SLITRK3,SPTBN1,TRIM25,TSKS,TTC12,TTTY14(-8.14),TVP23C(+2.53),UBN2,USP14,ZBTB46,ZFX,ZFY(-22.23),ZNF248(+10.83),ZNF37A(+3.21),ZNF471(-8.53)
5	Cardiovascular Disease, Organismal Injury and Abnormalities, Protein Synthesis	24	15	8	7	ACE2(+11.02),APOA4(+3.77),cAMP-dependent protein kinase,CDH5(-3.55),Collagen type III,Collagen(s),Complement component 1,CYP4V2(-4.58),elastase,ERK1/2,FGA(+4.54),Fibrin,Fibrinogen,GJB1(+4.13),GPIIB-IIIA,HDL,HDL-cholesterol,hemoglobin,Integrin alpha V beta 3,LDL,LGI1(+4.86),LINC00599(-4.86),LPA(-3.17),MMP3(-2.86),NPPB(+4.22),Pak,Pka catalytic subunit,Rap,SAA,SCIN(-3.1),Thrombospondin,VTN(+2.91),VW…
6	Cardiovascular Disease, Cardiovascular System Development and Function, Organismal Injury and Abnormalities	22	14	4	10	A4GALT(+3.04),ADA2(+3.0),ADAM28(+2.58),ADAMTS18(-3.43),Alp,CD163(-10.44),chemokine,CHST4(-4.99),Collagen type IV,cytokine,EPB41L3(-2.39),HLA-DQB1(-2.92),Ige,IGF2(-2.26),IgG,IgG1,IL12 (complex),IL12 (family),Immunoglobulin,Integrin,Interferon alpha,ITGA4(-3.38),Jnk,KCNMA1(-2.76),Laminin (complex),Metalloprotease,MHC Class II (complex),Mmp,NPNT(+3.78),RASSF10(-2.74),STAT5a/b,Tgf beta,Tnf (family),T…
7	Metabolic Disease, Neurological Disease, Organismal Injury and Abnormalities	22	14	5	9	ACSL4,ALB,APP,C1orf115(-3.07),CSNK1E,DDX3Y(-65.67),FBXL7(-3.36),GJC2,HLA-A,IFNB1,IRX2(-3.24),JAKMIP1(-2.41),mir-155,MIR22HG(+2.35),MUC2,MYLK3,NCOA6,NFKB1,NIPAL4(+2.58),NUDCD2,ODF2,PCDH15(+4.76),PDZRN4(-3.78),PTGS2,RPA4(+2.83),SALL3(-2.27),SCEL(+6.68),SENP1,SOX2,SOX5,TAZ,TLE1,TP73,TRIM61(-6.46),VWDE(-2.86)
8	Cancer, Cell Death and Survival, Connective Tissue Development and Function	22	14	6	8	AAAS,ADRB2,AGAP5 (includes others)(+5.13),Basp1,BRCA1,CDCA2,DGCR5(+2.48),EGFR,ELFN2(-3.51),endothelin receptor,GCOM1(-3.6),HS2ST1,HSPB1,HSPH1,KCNJ6(+9.85),KISS1R,MAPK1,NEDD9,NF1,NUP153,PCDHA6(-3.25),PPP1CA,RFPL1/RFPL3(-2.64),RPAP3,SDK2(-3.07),SEC13,SHMT2,SLITRK2(+23.86),SNCA,SPEN,STC1(+2.25),TBL1Y(-19.2),TMEM132D(-3.25),TRIML2(+3.72),ZNF429(-11.03)
9	Cellular Development, Cellular Growth and Proliferation, Connective Tissue Development and Function	22	14	8	6	ABHD12B(+3.47),ADAM11,ADAM23,AKIRIN2,BCL6,C4orf50(-3.33),Cadherin (E,N,P,VE),CCND1,CDCA2,CLK3,CORO7/CORO7-PAM16(-2.71),CSNK1E,CTNNB1,DKK4(-4.26),ELAVL1,EOMES,FBLL1(-3.23),HACD1(+2.4),HACD2(+2.9),HSPH1,KDM2B,KPNA2,LGI2(+4.37),LGR4,LRRTM2(+3.1),MLLT10,MLLT6,MXRA5(+3.26),PCDH11Y(-7.01),RCOR3(+2.73),RNF212(+2.78),SOX5,SOX6,SRC,ZFP28(-12.83)
10	Cell-To-Cell Signaling and Interaction, Cellular Function and Maintenance, Hematological System Development and Function	20	13	8	5	AKT2,CDRT4(+2.62),CLK3,CTAGE9 (includes others)(+4.01),DGCR6(+4.35),EFNA1,EVPL(-3.47),GP1BB(-2.89),HLA-A,JPX(+2.28),KPNA3,KRTAP12-2,MIA2,MIA3,miR-155-5p (miRNAs w/seed UAAUGCU),mir-34,miR-34a-5p (and other miRNAs w/seed GGCAGUG),MUC2,MUC20(-3.73),NANOGP8(-8.14),PRDM14,RBPMS,RORA,RORC,SHBG,SIRT1,SLC2A4,SLC52A3(+2.68),SORT1,TINAGL1(+3.79),TNF,TPK1(+3.39),TPTEP1(+6.64),TRIP13,USP9Y(-107.54)
11	Cell Signaling, Cell-To-Cell Signaling and Interaction, Nervous System Development and Function	18	12	9	3	26s Proteasome,ADCY,ATG9B(+6.29),BRDT(+2.92),CHRM2,CLTRN(+4.95),DRD4,endocannabinoid,FSH,Girk,GLIS3(+2.51),GNRH,GPR119,GPR176(-3.13),GPR55(-3.18),GPR65,GRM8(+3.4),GRPR(+2.55),HISTONE,Insulin,KCNA2,KCNJ16(+3.66),KISS1R,Lh,LPAR2,NF1,NFE2,NMBR,NNAT(-5.81),Pka,PLC,PRKX(+2.08),RXFP2,SHBG,SLC39A14(+2.19)
12	Cancer, Endocrine System Disorders, Organismal Injury and Abnormalities	16	11	6	5	ANOS1(+2.23),Ap1,CD3,Creb,cytochrome C,DPP4(+4.12),estrogen receptor,FN1(+4.04),Focal adhesion kinase,Gpcr,Hdac,Histone h3,Hsp90,HTRA1(-4.15),IL1,IRX3(-2.85),KDM5D(-88.81),Mapk,Mek,P38 MAPK,PDGF BB,PDGFRA(+2.43),PI3K (complex),Pkc(s),PTK,RAB27B(-3.03),Rac,RAS,Ras homolog,RNASE1(+2.87),SLC7A11(+2.19),SNHG5(-3.59),SRC (family),TCR,Vegf
13	Endocrine System Disorders, Immunological Disease, Metabolic Disease	16	11	4	7	ARL1,ARL17A/ARL17B(+3.23),CCDC47,EIF1AY(-24.12),GPLD1,HIF1A,HNF4A,HYAL,HYAL4(+3.51),hyaluronic acid,hyaluronidase,ISY1-RAB43(+7.75),Iti,ITIH1,ITIH4,ITIH5(-2.63),KLHL20,MME,MTF1,NCOA6,PCDHGA5(-2.86),PCNA,PMS1,PRIM1,PRIM2,RBBP5,RIPK4,RORC,RPAP3,SENP1,SLC22A3(+7.17),TRIM4(-9.53),UTY(-56.77),ZNF469(-3.0),ZNF667(-8.06)
14	Cancer, Protein Synthesis, RNA Damage and Repair	4	4	0	4	CD81,Ck2,CLK1,CSN2,CTCF,CXCL16,EIF5AL1(-4.49),FKBP3,HCLS1,HEXIM1,HSP90B1,IGSF8,IL3,IRF1,JAK2,MEPCE,mir-155,Myosin,NCL,PRKRA,PSME1,RNA polymerase II,RNY1(-4.15),RO60,RPS12,RPS20,RPS4Y1(-46.4),RPS6,spermine,SWAP70,TLR1,TROPONIN,ZNF560(-6.1),ZNF746,Zscan4c (includes others)
15	Cellular Assembly and Organization, Post-Translational Modification, Protein Trafficking	2	1	0	1	EPB41L2,ZNF736(-69.21)
16	Cancer, Organismal Injury and Abnormalities, Reproductive System Disease	2	1	0	1	NUPR1,ZNF737(-2.32)
17	Cell Signaling, Inflammatory Response, Post-Translational Modification	2	1	0	1	TRIM59,ZDHHC22(-3.07)

## Sheet: Pathway
Pathways	p	FDR	Ratio	State	Z	N	Pos	Neg	Molecules
Hepatic Fibrosis / Hepatic Stellate Cell Activation	0.00255424	0.0223708	0.0591			11	4	7	COL13A1(-3.03),COL4A3(+5.79),COL4A4(+3.56),COL5A1(-2.29),COL5A2(-2.56),COL6A1(-2.33),COL6A3(-3.82),FN1(+4.04),IGF2(-2.26),MYH14(-6.93),PDGFRA(+2.43)
GP6 Signaling Pathway	0.00285124	0.0223708	0.0756		-1	9	3	6	COL13A1(-3.03),COL4A3(+5.79),COL4A4(+3.56),COL5A1(-2.29),COL5A2(-2.56),COL6A1(-2.33),COL6A3(-3.82),FGA(+4.54),ITPR1(-2.64)

## Sheet: Regulators
Type	Regulator	p	FC	State	Z	N	Pos	Neg	Molecules
transcription regulator	EOMES	1.01e-07			1.32	10	4	6	ADM(+3.41),COL6A3(-3.82),CST1(+2.59),DKK4(-4.26),FOXC1(-2.74),MXRA5(+3.26),PDGFRA(+2.43),TBXT(-3.48),TFPI2(-3.21),TGFBI(-5.93)
other	ARHGAP31	1.49e-05			-1.342	5	2	3	BMP2(+2.06),COL5A1(-2.29),COL6A1(-2.33),FN1(+4.04),MMP3(-2.86)
group	Alpha catenin	2.26e-05			1.316	8	2	6	COL5A1(-2.29),COL5A2(-2.56),COL6A1(-2.33),COL6A3(-3.82),CTSV(+2.43),IGF2(-2.26),NKD1(-3.1),PDGFRA(+2.43)
mature microRNA	miR-182-5p (and other miRNAs w/seed UUGGCAA)	3.45e-05			0.391	5	2	3	COL4A4(+3.56),FN1(+4.04),ITGA4(-3.38),NCAM1(-2.96),VWF(-3.49)
transcription regulator	HOXA10	6.65e-05			-0.113	9	6	3	ADM(+3.41),CTSV(+2.43),DPP4(+4.12),FN1(+4.04),HLA-DQB1(-2.92),IRX3(-2.85),MICOS10-NBL1/NBL1(+4.47),NCAM1(-2.96),WNT4(+2.86)
microRNA	mir-182	9.56e-05			1.387	5	2	3	COL4A4(+3.56),FN1(+4.04),ITGA4(-3.38),NCAM1(-2.96),VWF(-3.49)
enzyme	CHI3L1	0.000105				4	1	3	COL6A1(-2.33),EMP1(-3.56),SLC39A14(+2.19),TMEM158(-2.75)
other	Saa3	0.000122				4	3	1	APOA1(+6.58),BMP2(+2.06),MMP3(-2.86),WNT4(+2.86)
transcription regulator	CTNNB1	0.000123			0	20	7	13	ABHD12B(+3.47),BMP2(+2.06),CHGA(-2.72),CTNNA2(-3.61),DKK4(-4.26),FN1(+4.04),FOXC1(-2.74),GJB1(+4.13),HTRA1(-4.15),IGF2(-2.26),ITGA4(-3.38),MMP3(-2.86),NCAM1(-2.96),NKD1(-3.1),PCDH15(+4.76),SLC39A14(+2.19),SYNM(-2.36),TBXT(-3.48),TNIK(-4.73),WNT4(+2.86)
chemical drug	salirasib	0.000154			-0.447	5	3	2	ADM(+3.41),COL5A1(-2.29),COL5A2(-2.56),PDGFRA(+2.43),STC1(+2.25)
transcription regulator	FEV	0.000182			0	6	3	3	GPR176(-3.13),HTRA1(-4.15),KCNJ16(+3.66),KDM5D(-88.81),SLC22A3(+7.17),VTN(+2.91)
chemical toxicant	forskolin	0.000192			1.391	18	9	9	ADM(+3.41),APOA1(+6.58),CD163(-10.44),CTSV(+2.43),FN1(+4.04),GSTM5(-3.17),HLA-DQB1(-2.92),IGF2(-2.26),ITPR1(-2.64),MMP3(-2.86),NKD1(-3.1),NNAT(-5.81),NPPB(+4.22),PRKX(+2.08),SLC7A11(+2.19),STC1(+2.25),TFPI2(-3.21),WNT4(+2.86)
enzyme	HRAS	0.000207			0.475	17	9	8	ADM(+3.41),ANKRD1(+4.03),CHGA(-2.72),COL5A2(-2.56),CTSV(+2.43),DPP4(+4.12),FN1(+4.04),HTRA1(-4.15),IGF2(-2.26),IRX3(-2.85),ITGA4(-3.38),LPP(+2.51),MMP3(-2.86),NNAT(-5.81),NPPB(+4.22),PDGFRA(+2.43),TINAGL1(+3.79)
chemical drug	dexamethasone	0.000213			-0.051	37	19	18	ADAM28(+2.58),ADM(+3.41),AGAP5 (includes others)(+5.13),AKR1C1/AKR1C2(-3.27),ANKRD1(+4.03),ANOS1(+2.23),APOA1(+6.58),APOA4(+3.77),BMP2(+2.06),C5(+3.05),CD163(-10.44),CHGA(-2.72),CLEC11A(-2.96),COL4A3(+5.79),COL5A1(-2.29),COL6A1(-2.33),CTSV(+2.43),EPSTI1(+2.94),FGA(+4.54),FN1(+4.04),GP1BB(-2.89),GSTM1(+8.22),GSTM5(-3.17),HLA-DQB1(-2.92),IGF2(-2.26),IL32(+3.2),ITGA4(-3.38),ITPR1(-2.64),MMP3(-2.86),…
cytokine	WNT3A	0.000242			-1.129	10	4	6	BMP2(+2.06),CLEC11A(-2.96),FN1(+4.04),IRX3(-2.85),NCAM1(-2.96),NKD1(-3.1),PDGFRA(+2.43),PORCN(+2.9),TBXT(-3.48),TMEM158(-2.75)
kinase	FGFR2	0.000254			1.846	7	5	2	AMOT(+4.1),ENPEP(+3.46),FN1(+4.04),GASK1B(+4.19),IGF2(-2.26),NNAT(-5.81),PDGFRA(+2.43)
chemical drug	fluticasone propionate	0.000277			-0.867	8	4	4	ADM(+3.41),CD163(-10.44),EMP1(-3.56),GSTM1(+8.22),HTRA1(-4.15),MX1(+3.74),RNASE1(+2.87),VWF(-3.49)
chemical drug	sunitinib	0.0003			-0.585	5	1	4	COL5A1(-2.29),COL6A1(-2.33),FN1(+4.04),ITGA4(-3.38),TGFBI(-5.93)
chemical - endogenous mammalian	progesterone	0.000344			1.598	16	8	8	ADM(+3.41),BMP2(+2.06),CTSV(+2.43),CXCL11(-2.44),DPP4(+4.12),ENPEP(+3.46),FN1(+4.04),FOXC1(-2.74),HLA-DQB1(-2.92),MICOS10-NBL1/NBL1(+4.47),MMP3(-2.86),NCAM1(-2.96),NET1(-2.21),RAB27B(-3.03),TGFBI(-5.93),WNT4(+2.86)
transmembrane receptor	FCGR1A	0.000447	4.758			3	3	0	C5(+3.05),FCGR1A(+4.76),RMC1(+3.52)
transcription regulator	SPDEF	0.000498		Activated	2.236	5	0	5	COL13A1(-3.03),COL5A1(-2.29),COL5A2(-2.56),COL6A1(-2.33),COL6A3(-3.82)
complex	PRC2	0.000524				4	2	2	BMP2(+2.06),MX1(+3.74),NKD1(-3.1),TBXT(-3.48)
chemical reagent	di-n-propyl disulfide	0.000544				2	1	1	GSTM1(+8.22),GSTM5(-3.17)
kinase	MAP2K1	0.000595				8	3	5	ANKRD1(+4.03),CDH5(-3.55),DPP4(+4.12),ITPR1(-2.64),MMP3(-2.86),NET1(-2.21),PDGFRA(+2.43),TFPI2(-3.21)
transcription regulator	SMAD7	0.000657			0.97	7	2	5	BMP2(+2.06),COL6A1(-2.33),COL6A3(-3.82),FN1(+4.04),NET1(-2.21),TBXT(-3.48),TGFBI(-5.93)
growth factor	TGFB1	0.000664			0.007	32	14	18	ADM(+3.41),AKR1C1/AKR1C2(-3.27),ANKRD1(+4.03),BMP2(+2.06),C5(+3.05),CD163(-10.44),CDH5(-3.55),COL5A1(-2.29),COL6A1(-2.33),COL6A3(-3.82),FCGR1A(+4.76),FGA(+4.54),FN1(+4.04),FOXC1(-2.74),HLA-DQB1(-2.92),HTRA1(-4.15),IGF2(-2.26),IL32(+3.2),ITGA4(-3.38),ITIH5(-2.63),ITPR1(-2.64),LOC102724788/PRODH(+5.89),MMP3(-2.86),NCAM1(-2.96),NET1(-2.21),NPPB(+4.22),PDGFRA(+2.43),PORCN(+2.9),SLC39A14(+2.19),TGFBI(…
ligand-dependent nuclear receptor	AHR	0.00076			0.234	11	4	7	ADM(+3.41),COL13A1(-3.03),COL5A1(-2.29),COL5A2(-2.56),COL6A1(-2.33),COL6A3(-3.82),ENPEP(+3.46),FN1(+4.04),GSTM5(-3.17),PDGFRA(+2.43),TGFBI(-5.93)
peptidase	ADAM12	0.000781			-0.277	5	0	5	COL5A2(-2.56),COL6A3(-3.82),MMP3(-2.86),TGFBI(-5.93),VWF(-3.49)
transcription regulator	SMAD3	0.000863			-1.144	9	5	4	ANKRD1(+4.03),APOA1(+6.58),APOA4(+3.77),BMP2(+2.06),CDH5(-3.55),COL6A1(-2.33),COL6A3(-3.82),FN1(+4.04),NET1(-2.21)
chemical - endogenous mammalian	chondroitin sulfate	0.000902				2	1	1	FN1(+4.04),MMP3(-2.86)
chemical reagent	JV-1-65 hGHRH(1-29)NH2	0.000902				2	1	1	GRPR(+2.55),IGF2(-2.26)
cytokine	TNF	0.000913			0.818	32	17	15	A4GALT(+3.04),ADM(+3.41),APOA1(+6.58),BMP2(+2.06),C5(+3.05),CD163(-10.44),CDH5(-3.55),CHST4(-4.99),CLEC11A(-2.96),COL4A3(+5.79),CXCL11(-2.44),DPP4(+4.12),EMP1(-3.56),FN1(+4.04),GASK1B(+4.19),GPR176(-3.13),IGF2(-2.26),IL32(+3.2),ITGA4(-3.38),ITPR1(-2.64),JPX(+2.28),MMP3(-2.86),MUC20(-3.73),MX1(+3.74),NCAM1(-2.96),NET1(-2.21),NPPB(+4.22),PDGFRA(+2.43),RNASE1(+2.87),TFPI2(-3.21),TINAGL1(+3.79),TPTEP…
other	DYSF	0.000989				5	4	1	ANKRD1(+4.03),CTSV(+2.43),FN1(+4.04),HLA-DQB1(-2.92),PDGFRA(+2.43)
transcription regulator	TP63	0.00112			0.764	12	8	4	ADA2(+3.0),ADM(+3.41),ANOS1(+2.23),COL4A3(+5.79),COL5A1(-2.29),EMP1(-3.56),FN1(+4.04),ITGA4(-3.38),SLC7A11(+2.19),TINAGL1(+3.79),WNT4(+2.86),ZNF560(-6.1)
transcription regulator	NFKBIA	0.00119			1.863	12	4	8	ANKRD1(+4.03),APOA1(+6.58),BMP2(+2.06),COL5A2(-2.56),CXCL11(-2.44),FN1(+4.04),GPR176(-3.13),GSTM5(-3.17),IGF2(-2.26),IRX3(-2.85),ITPR1(-2.64),MMP3(-2.86)
kinase	ERBB2	0.0012			-1.373	17	4	13	CLEC11A(-2.96),COL5A1(-2.29),COL5A2(-2.56),COL6A1(-2.33),COL6A3(-3.82),EMP1(-3.56),EPSTI1(+2.94),FN1(+4.04),HTRA1(-4.15),IGF2(-2.26),IRX3(-2.85),MMP3(-2.86),NET1(-2.21),NPNT(+3.78),PORCN(+2.9),TGFBI(-5.93),VWF(-3.49)
peptidase	CPXM1	0.00134				2	0	2	COL5A1(-2.29),COL6A1(-2.33)
peptidase	HTRA1	0.00134	-4.148			2	0	2	HTRA1(-4.15),MMP3(-2.86)
chemical drug	LGK-974	0.00134				2	0	2	COL6A3(-3.82),NKD1(-3.1)
kinase	EPHB4	0.00145			0	4	1	3	BMP2(+2.06),IGF2(-2.26),NCAM1(-2.96),TBXT(-3.48)
transmembrane receptor	TLR2	0.0015			-0.686	7	4	3	BMP2(+2.06),FN1(+4.04),ITGA4(-3.38),MMP3(-2.86),MX1(+3.74),SLC7A11(+2.19),VWF(-3.49)
other	MYOC	0.0016				5	4	1	ENPEP(+3.46),FN1(+4.04),RAB27B(-3.03),SLC7A11(+2.19),STC1(+2.25)
G-protein coupled receptor	ACKR3	0.00172				3	2	1	ADM(+3.41),C5(+3.05),VWF(-3.49)
cytokine	PRL	0.00173			0.793	9	6	3	COL5A1(-2.29),CTSV(+2.43),CXCL11(-2.44),EPSTI1(+2.94),FN1(+4.04),GSTM1(+8.22),IGF2(-2.26),MICOS10-NBL1/NBL1(+4.47),PDGFRA(+2.43)
chemical toxicant	3-methylcholanthrene	0.00193			1.067	4	3	1	ADM(+3.41),GSTM1(+8.22),GSTM5(-3.17),SLC7A11(+2.19)
other	BIRC5	0.00206				4	1	3	COL5A2(-2.56),FN1(+4.04),HLA-DQB1(-2.92),VWF(-3.49)
translation regulator	IGF2BP1	0.00216				3	0	3	COL5A1(-2.29),COL6A3(-3.82),IGF2(-2.26)
cytokine	IFNG	0.00227			1.246	25	12	13	ADA2(+3.0),ADM(+3.41),CD163(-10.44),CDH5(-3.55),COL5A2(-2.56),CTSV(+2.43),CXCL11(-2.44),DPP4(+4.12),FCGR1A(+4.76),FN1(+4.04),GRM8(+3.4),HLA-DQB1(-2.92),HTRA1(-4.15),IL32(+3.2),ITGA4(-3.38),ITPR1(-2.64),JPX(+2.28),KCNMA1(-2.76),MMP3(-2.86),MX1(+3.74),NCAM1(-2.96),SLC7A11(+2.19),SYNM(-2.36),TMEM158(-2.75),XIST(+78.97)
enzyme	PTGS2	0.00233			0.369	7	2	5	CD163(-10.44),CHGA(-2.72),FN1(+4.04),IRX2(-3.24),NEB(-2.41),NKD1(-3.1),STC1(+2.25)
chemical toxicant	bucladesine	0.00233			1.005	10	6	4	ADM(+3.41),CHGA(-2.72),IGF2(-2.26),NCAM1(-2.96),NKD1(-3.1),NPPB(+4.22),PDGFRA(+2.43),STC1(+2.25),TINAGL1(+3.79),WNT4(+2.86)
kinase	STC1	0.00248	2.255			2	2	0	STC1(+2.25),XIST(+78.97)
chemical drug	filgotinib	0.00248				2	1	1	MMP3(-2.86),MX1(+3.74)
transcription regulator	PBX2	0.00248				2	1	1	COL5A2(-2.56),PDGFRA(+2.43)
growth factor	IGF1	0.00249			-0.42	12	5	7	ADM(+3.41),AKR1C1/AKR1C2(-3.27),BMP2(+2.06),CHGA(-2.72),CLEC11A(-2.96),FN1(+4.04),IGF2(-2.26),MMP3(-2.86),NCAM1(-2.96),PDGFRA(+2.43),TGFBI(-5.93),WNT4(+2.86)
complex	CG	0.00274			0.742	10	6	4	ADM(+3.41),BMP2(+2.06),CTSV(+2.43),EMP1(-3.56),GASK1B(+4.19),ITGA4(-3.38),STC1(+2.25),TFPI2(-3.21),TMEM158(-2.75),WNT4(+2.86)
growth factor	VEGFA	0.00274			0.353	9	4	5	BMP2(+2.06),CDH5(-3.55),CTSV(+2.43),FN1(+4.04),HLA-DQB1(-2.92),ITGA4(-3.38),STC1(+2.25),SYNM(-2.36),TFPI2(-3.21)
transcription regulator	HNF1A	0.00275			1.912	12	10	2	ACE2(+11.02),AKR1C1/AKR1C2(-3.27),ARL17A/ARL17B(+3.23),C5(+3.05),CLTRN(+4.95),CYP4V2(-4.58),DPP4(+4.12),ENPEP(+3.46),FGA(+4.54),GJB1(+4.13),VTN(+2.91),ZNF300(+4.7)
enzyme	TAZ	0.00281			-0.152	5	2	3	ANKRD1(+4.03),COL5A1(-2.29),COL5A2(-2.56),FN1(+4.04),TFPI2(-3.21)
enzyme	KDM6A	0.00316				2	0	2	TBXT(-3.48),UTY(-56.77)
peptidase	TPSAB1/TPSB2	0.00316				2	1	1	FN1(+4.04),MMP3(-2.86)
chemical toxicant	lead acetate	0.00316				2	1	1	GSTM1(+8.22),GSTM5(-3.17)
enzyme	NRAS	0.0032			-0.64	7	3	4	ANKRD1(+4.03),CLEC11A(-2.96),ENPEP(+3.46),FN1(+4.04),HTRA1(-4.15),IRX3(-2.85),NCAM1(-2.96)
chemical - kinase inhibitor	Go 6976	0.00355			-1.131	4	3	1	BMP2(+2.06),CHGA(-2.72),FN1(+4.04),STC1(+2.25)
complex	LDL	0.00368			-0.085	8	3	5	BMP2(+2.06),CDH5(-3.55),CXCL11(-2.44),FCGR1A(+4.76),ITPR1(-2.64),LINC00599(-4.86),MMP3(-2.86),MX1(+3.74)
other	CR1L	0.00386				3	0	3	COL5A1(-2.29),COL6A1(-2.33),COL6A3(-3.82)
cytokine	TIMP1	0.00386				3	1	2	A4GALT(+3.04),IGF2(-2.26),MMP3(-2.86)
transmembrane receptor	LGALS3BP	0.00393				2	1	1	FN1(+4.04),MMP3(-2.86)
cytokine	IFNL4	0.00393				2	1	1	CXCL11(-2.44),MX1(+3.74)
chemical drug	calmidazolium	0.00393				2	1	1	FN1(+4.04),NCAM1(-2.96)
growth factor	BMP4	0.00407			-1.537	7	1	6	BMP2(+2.06),CDH5(-3.55),ITGA4(-3.38),MMP3(-2.86),NCAM1(-2.96),SALL3(-2.27),TBXT(-3.48)
other	COLQ	0.0044			-1.732	4	2	2	COL5A2(-2.56),COL6A3(-3.82),FN1(+4.04),WNT4(+2.86)
growth factor	GDNF	0.00463				4	2	2	FN1(+4.04),NNAT(-5.81),RPS4Y1(-46.4),STC1(+2.25)
G-protein coupled receptor	CCR2	0.00474			-1.342	5	1	4	CD163(-10.44),COL6A1(-2.33),COL6A3(-3.82),FN1(+4.04),TGFBI(-5.93)
chemical drug	simvastatin	0.00475			0.272	7	4	3	APOA1(+6.58),BMP2(+2.06),FGA(+4.54),HIST1H1C(-2.65),MMP3(-2.86),NPPB(+4.22),VWF(-3.49)
chemical drug	baclofen	0.00477				2	1	1	BMP2(+2.06),MMP3(-2.86)
chemical drug	hesperetin	0.00477				2	0	2	CHGA(-2.72),MMP3(-2.86)
transcription regulator	STAT3	0.0048			0.478	13	8	5	ADM(+3.41),APOA4(+3.77),C5(+3.05),CDH5(-3.55),COL5A1(-2.29),DPP4(+4.12),FCGR1A(+4.76),FGA(+4.54),FN1(+4.04),MMP3(-2.86),MX1(+3.74),TBXT(-3.48),TFPI2(-3.21)
chemical drug	decitabine	0.0048			-0.197	16	8	8	AMOT(+4.1),ANKRD1(+4.03),CDH6(+3.22),COL6A3(-3.82),FN1(+4.04),FOXC1(-2.74),GJB1(+4.13),ITGA4(-3.38),MMP3(-2.86),MX1(+3.74),NCAM1(-2.96),NPNT(+3.78),RASSF10(-2.74),TFPI2(-3.21),TGFBI(-5.93),VTN(+2.91)
growth factor	TGFB3	0.00492			-1.264	5	2	3	CDH6(+3.22),COL5A1(-2.29),FN1(+4.04),HTRA1(-4.15),MMP3(-2.86)
chemical drug	lipopolysaccharide	0.00512			1.368	30	15	15	ACE2(+11.02),ADM(+3.41),APOA1(+6.58),APOA4(+3.77),BMP2(+2.06),C5(+3.05),CD163(-10.44),CDH5(-3.55),COL5A1(-2.29),COL5A2(-2.56),COL6A1(-2.33),CTSV(+2.43),CXCL11(-2.44),FN1(+4.04),HACD2(+2.9),HLA-DQB1(-2.92),HTRA1(-4.15),IL32(+3.2),ITGA4(-3.38),MMP3(-2.86),MUC20(-3.73),MX1(+3.74),MYH14(-6.93),NPPB(+4.22),RFPL1/RFPL3(-2.64),SLC39A14(+2.19),SLC7A11(+2.19),TFPI2(-3.21),VTN(+2.91),VWF(-3.49)
ligand-dependent nuclear receptor	THRB	0.00512			0	7	4	3	APOA1(+6.58),KCNMA1(-2.76),NKD1(-3.1),NPPB(+4.22),PORCN(+2.9),TGFBI(-5.93),WNT4(+2.86)
transcription regulator	MYB	0.00546			-0.116	6	3	3	ADM(+3.41),FN1(+4.04),GSTM1(+8.22),IGF2(-2.26),ITPR1(-2.64),MMP3(-2.86)
chemical toxicant	paraquat	0.00549			0.065	5	3	2	APOA1(+6.58),FN1(+4.04),KCNMA1(-2.76),MMP3(-2.86),SLC7A11(+2.19)
group	Hdac	0.00561			0.509	6	4	2	BMP2(+2.06),HTRA1(-4.15),IRX3(-2.85),NPNT(+3.78),RNASE1(+2.87),WNT4(+2.86)
transcription regulator	CBX5	0.00569			1.342	5	1	4	EIF1AY(-24.12),GASK1B(+4.19),HIST1H1C(-2.65),MUC20(-3.73),TGFBI(-5.93)
other	VGLL3	0.00569				2	1	1	ADM(+3.41),MMP3(-2.86)
enzyme	ALOX12	0.00569				2	2	0	FN1(+4.04),PDGFRA(+2.43)
transcription regulator	ETV6	0.00569				2	0	2	CDH5(-3.55),MMP3(-2.86)
other	ITGA3	0.00569				2	2	0	CTSV(+2.43),FN1(+4.04)
ligand-dependent nuclear receptor	PGR	0.00572			0.216	8	3	5	COL6A1(-2.33),FN1(+4.04),FOXC1(-2.74),NET1(-2.21),RAB27B(-3.03),STC1(+2.25),TGFBI(-5.93),WNT4(+2.86)
growth factor	IGF2	0.00611	-2.259		1.536	6	3	3	BMP2(+2.06),CTSV(+2.43),FN1(+4.04),IGF2(-2.26),MMP3(-2.86),TGFBI(-5.93)
biologic drug	pituitary adenylate cyclase-activating polypeptide	0.0062				3	2	1	ADM(+3.41),NKD1(-3.1),WNT4(+2.86)
ligand-dependent nuclear receptor	NR2F1	0.0062				3	3	0	APOA1(+6.58),APOA4(+3.77),VTN(+2.91)
other	NEDD9	0.0062				3	3	0	ADM(+3.41),BMP2(+2.06),STC1(+2.25)
kinase	MAPK8	0.00646			-1.342	6	5	1	APOA1(+6.58),BMP2(+2.06),GSTM1(+8.22),MMP3(-2.86),NPPB(+4.22),WNT4(+2.86)
group	Notch	0.00649				4	2	2	ADM(+3.41),ANKRD1(+4.03),NET1(-2.21),TBXT(-3.48)
chemical drug	cerivastatin	0.00649				4	3	1	APOA1(+6.58),BMP2(+2.06),FN1(+4.04),NET1(-2.21)
group	TCF/LEF	0.00669				2	1	1	FN1(+4.04),TBXT(-3.48)
transporter	SLC4A1	0.00669				2	2	0	C5(+3.05),FCGR1A(+4.76)
group	Akt	0.00689			0.726	8	6	2	ADM(+3.41),AMOT(+4.1),ANKRD1(+4.03),BMP2(+2.06),FN1(+4.04),IGF2(-2.26),IL32(+3.2),NET1(-2.21)
transcription regulator	CTCF	0.0071			-0.747	4	2	2	APOA1(+6.58),HLA-DQB1(-2.92),IGF2(-2.26),XIST(+78.97)
complex	T3-TR-RXR	0.00713				3	1	2	AKR1C1/AKR1C2(-3.27),COL6A3(-3.82),FGA(+4.54)
G-protein coupled receptor	AGTR1	0.00713				3	2	1	ACE2(+11.02),FN1(+4.04),GSTM5(-3.17)
kinase	AKT1	0.00746			0.633	8	5	3	AKR1C1/AKR1C2(-3.27),ANKRD1(+4.03),BMP2(+2.06),CTSV(+2.43),FN1(+4.04),GSTM5(-3.17),IGF2(-2.26),PDGFRA(+2.43)
chemical drug	mifepristone	0.0076			0.29	8	3	5	ADM(+3.41),COL5A2(-2.56),GSTM1(+8.22),HLA-DQB1(-2.92),IGF2(-2.26),ITGA4(-3.38),MMP3(-2.86),PDGFRA(+2.43)
ligand-dependent nuclear receptor	NR4A2	0.00775			1.131	4	1	3	ADM(+3.41),COL6A1(-2.33),KCNMA1(-2.76),MMP3(-2.86)
cytokine	IFNA10	0.00775				2	1	1	CXCL11(-2.44),MX1(+3.74)
cytokine	IFNA21	0.00775				2	1	1	CXCL11(-2.44),MX1(+3.74)
enzyme	GALNT6	0.00775				2	2	0	DPP4(+4.12),FN1(+4.04)
cytokine	IFNA5	0.00775				2	1	1	CXCL11(-2.44),MX1(+3.74)
cytokine	IFNA17	0.00775				2	1	1	CXCL11(-2.44),MX1(+3.74)
other	COL9A1	0.00775				2	1	1	FN1(+4.04),TGFBI(-5.93)
cytokine	IFNA7	0.00775				2	1	1	CXCL11(-2.44),MX1(+3.74)
transcription regulator	POU3F2	0.00775				2	0	2	CHGA(-2.72),NCAM1(-2.96)
transcription regulator	TFCP2	0.00775				2	1	1	FGA(+4.54),SRY(-2.97)
other	IQGAP2	0.00775				2	1	1	NKD1(-3.1),WNT4(+2.86)
cytokine	IFNA14	0.00775				2	1	1	CXCL11(-2.44),MX1(+3.74)
cytokine	IFNA6	0.00775				2	1	1	CXCL11(-2.44),MX1(+3.74)
other	LAMC1	0.00775				2	1	1	FN1(+4.04),IGF2(-2.26)
chemical drug	medroxyprogesterone acetate	0.00797			0.322	5	3	2	COL4A3(+5.79),FN1(+4.04),HTRA1(-4.15),TFPI2(-3.21),WNT4(+2.86)
transcription regulator	EED	0.00814				3	0	3	NKD1(-3.1),SCIN(-3.1),TBXT(-3.48)
transcription regulator	FOS	0.00829			0.816	12	6	6	C5(+3.05),CHGA(-2.72),COL6A1(-2.33),CTSV(+2.43),FGA(+4.54),FN1(+4.04),FOXC1(-2.74),MMP3(-2.86),NET1(-2.21),NPPB(+4.22),TGFBI(-5.93),WNT4(+2.86)
ligand-dependent nuclear receptor	ESR2	0.00852				11	7	4	A4GALT(+3.04),BMP2(+2.06),COL13A1(-3.03),CST1(+2.59),FN1(+4.04),GJB1(+4.13),GRPR(+2.55),MICOS10-NBL1/NBL1(+4.47),MMP3(-2.86),RASSF10(-2.74),VWF(-3.49)
biologic drug	actinomycin D	0.00872			-1.276	7	4	3	ADM(+3.41),APOA1(+6.58),CLEC11A(-2.96),FN1(+4.04),GSTM5(-3.17),MMP3(-2.86),NPPB(+4.22)
cytokine	WNT1	0.00876			-0.555	5	2	3	FN1(+4.04),IGF2(-2.26),MMP3(-2.86),RNASE1(+2.87),TBXT(-3.48)
other	CDH1	0.00879			0.854	4	2	2	APOA4(+3.77),FN1(+4.04),MMP3(-2.86),NCAM1(-2.96)
transporter	SLC2A1	0.00889				2	2	0	FN1(+4.04),SLC7A11(+2.19)
cytokine	IFNA8	0.00889				2	1	1	CXCL11(-2.44),MX1(+3.74)
cytokine	IFNA16	0.00889				2	1	1	CXCL11(-2.44),MX1(+3.74)
chemical toxicant	N-ethyl-N-nitrosourea	0.00889				2	1	1	GSTM1(+8.22),TBXT(-3.48)
chemical drug	lenalidomide	0.0091		Activated	2.611	7	4	3	ANOS1(+2.23),FN1(+4.04),ITPR1(-2.64),KCNMA1(-2.76),TRIM4(-9.53),WNT4(+2.86),YPEL2(+2.37)
G-protein coupled receptor	SMO	0.00915				4	0	4	NCAM1(-2.96),NKD1(-3.1),SYNM(-2.36),TNIK(-4.73)
transcription regulator	SOX4	0.00932			-0.128	6	2	4	EMP1(-3.56),ENPEP(+3.46),FN1(+4.04),HLA-DQB1(-2.92),IGF2(-2.26),NCAM1(-2.96)
complex	Integrin alpha V beta 5	0.00961				1	1	0	NPPB(+4.22)
chemical - endogenous mammalian	endocannabinoid	0.00961				1	1	0	APOA1(+6.58)
chemical - endogenous mammalian	cortodoxone	0.00961				1	1	0	FN1(+4.04)
chemical - endogenous non-mammalian	euxanthone	0.00961				1	1	0	STC1(+2.25)
other	C17orf98	0.00961				1	1	0	XIST(+78.97)
transcription regulator	ZNF426	0.00961				1	1	0	XIST(+78.97)
transporter	GJC2	0.00961				1	1	0	GJB1(+4.13)
enzyme	RNF165	0.00961				1	1	0	XIST(+78.97)
other	Jpx	0.00961				1	1	0	XIST(+78.97)
other	FENDRR	0.00961				1	1	0	FN1(+4.04)
other	TSPAN10	0.00961				1	0	1	CDH5(-3.55)
other	TSPAN5	0.00961				1	0	1	CDH5(-3.55)
enzyme	SGMS2	0.00961				1	1	0	APOA1(+6.58)
other	TSPAN14	0.00961				1	0	1	CDH5(-3.55)
other	TSPAN15	0.00961				1	0	1	CDH5(-3.55)
other	FBXO8	0.00961				1	1	0	XIST(+78.97)
enzyme	PHF2	0.00961				1	0	1	HTRA1(-4.15)
other	Tcp4	0.00961				1	0	1	HTRA1(-4.15)
chemical drug	ivabradine	0.00961				1	0	1	CXCL11(-2.44)
group	GTPase	0.00961				1	1	0	BMP2(+2.06)
chemical toxicant	dixanthogen	0.00961				1	0	1	GSTM5(-3.17)
other	LSM10	0.00961				1	0	1	HIST1H1C(-2.65)
other	CHGB	0.00961				1	0	1	CHGA(-2.72)
other	LINC01370	0.00961				1	1	0	GLIS3(+2.51)
peptidase	C2	0.00961				1	1	0	C5(+3.05)
mature microRNA	miR-616-3p (miRNAs w/seed GUCAUUG)	0.00961				1	0	1	TFPI2(-3.21)
mature microRNA	miR-23a-5p (and other miRNAs w/seed GGGUUCC)	0.00961				1	1	0	LOC102724788/PRODH(+5.89)
mature microRNA	miR-342-5p (and other miRNAs w/seed GGGGUGC)	0.00961				1	1	0	KCNJ16(+3.66)
transcription regulator	EAF1	0.00961				1	1	0	WNT4(+2.86)
enzyme	DDX1	0.00961				1	0	1	HTRA1(-4.15)
other	CHL1	0.00961				1	0	1	NCAM1(-2.96)
enzyme	Macf1	0.00961				1	0	1	TBXT(-3.48)
enzyme	TSPAN17	0.00961				1	0	1	CDH5(-3.55)
transcription regulator	ALX4	0.00961				1	0	1	NCAM1(-2.96)
transcription regulator	RBM39	0.00961				1	0	1	HTRA1(-4.15)
enzyme	RANBP2	0.00961				1	1	0	FN1(+4.04)
transcription regulator	MED4	0.00961				1	0	1	HTRA1(-4.15)
enzyme	IGHMBP2	0.00961				1	1	0	APOA1(+6.58)
chemical drug	tyrosine kinase inhibitor	0.00961				1	1	0	FN1(+4.04)
biologic drug	pentagastrin	0.00961				1	0	1	CHGA(-2.72)
transcription regulator	RELA	0.00966			0.588	10	6	4	ANKRD1(+4.03),BMP2(+2.06),CXCL11(-2.44),DGCR6(+4.35),FN1(+4.04),GP1BB(-2.89),IL32(+3.2),MMP3(-2.86),NPPB(+4.22),TFPI2(-3.21)
transcription regulator	EGR1	0.0098			0.115	6	4	2	APOA1(+6.58),CHGA(-2.72),ENPEP(+3.46),FN1(+4.04),IGF2(-2.26),WNT4(+2.86)
other	BAHD1	0.0101				2	0	2	IGF2(-2.26),ZNF560(-6.1)
group	Vegf	0.0102			0.336	11	5	6	BMP2(+2.06),CDH5(-3.55),COL4A3(+5.79),CXCL11(-2.44),EMP1(-3.56),FN1(+4.04),GASK1B(+4.19),ITPR1(-2.64),STC1(+2.25),TMEM158(-2.75),VWF(-3.49)
kinase	Brd4	0.0104				3	1	2	COL4A3(+5.79),COL5A2(-2.56),COL6A3(-3.82)
group	P38 MAPK	0.0105			0.563	9	4	5	BMP2(+2.06),CDH5(-3.55),CXCL11(-2.44),FN1(+4.04),HTRA1(-4.15),IL32(+3.2),ITGA4(-3.38),MMP3(-2.86),NPPB(+4.22)
other	COL18A1	0.0107			0	4	1	3	CDH5(-3.55),CHGA(-2.72),FN1(+4.04),VWF(-3.49)
enzyme	TERT	0.0108				5	1	4	COL5A2(-2.56),HTRA1(-4.15),MMP3(-2.86),MX1(+3.74),TBXT(-3.48)
transmembrane receptor	ITGB1	0.0111			0.762	5	3	2	COL4A4(+3.56),COL5A2(-2.56),FN1(+4.04),IGF2(-2.26),NPPB(+4.22)
transcription regulator	MYOCD	0.0111			1.067	4	4	0	ACE2(+11.02),FN1(+4.04),LPP(+2.51),NPPB(+4.22)
enzyme	DDX17	0.0114				2	0	2	HTRA1(-4.15),NET1(-2.21)
transcription regulator	IKZF1	0.0114			-0.522	7	4	3	ANOS1(+2.23),EMP1(-3.56),EPSTI1(+2.94),FN1(+4.04),NCAM1(-2.96),VWF(-3.49),YPEL2(+2.37)
other	RASSF1	0.0116		Activated	2	4	0	4	COL13A1(-3.03),EMP1(-3.56),EPB41L3(-2.39),TMEM158(-2.75)
group	Interferon alpha	0.012			0.396	10	6	4	A4GALT(+3.04),ADA2(+3.0),CXCL11(-2.44),EPSTI1(+2.94),FCGR1A(+4.76),IL32(+3.2),ITGA4(-3.38),ITPR1(-2.64),MMP3(-2.86),MX1(+3.74)
transcription regulator	MRTFB	0.0121			1	5	2	3	ADM(+3.41),COL5A2(-2.56),GSTM5(-3.17),PDGFRA(+2.43),RAB27B(-3.03)
chemical - endogenous mammalian	tretinoin	0.0121			0.036	25	11	14	ADM(+3.41),BMP2(+2.06),CDH5(-3.55),CDH6(+3.22),CLEC11A(-2.96),COL4A3(+5.79),COL6A3(-3.82),DPP4(+4.12),FN1(+4.04),FOXC1(-2.74),GJB1(+4.13),IGF2(-2.26),ITGA4(-3.38),MMP3(-2.86),MUC20(-3.73),NCAM1(-2.96),PDGFRA(+2.43),PMF1/PMF1-BGLAP(-5.1),RNASE1(+2.87),RPS4Y1(-46.4),SLC7A11(+2.19),STC1(+2.25),TBXT(-3.48),TGFBI(-5.93),VWF(-3.49)
chemical drug	fluocinolone acetonide	0.0123				3	3	0	ANOS1(+2.23),MXRA5(+3.26),WNT4(+2.86)
G-protein coupled receptor	FZD8	0.0127				2	2	0	BMP2(+2.06),FN1(+4.04)
complex	hemoglobin	0.0127				2	1	1	ADM(+3.41),CD163(-10.44)
chemical drug	1-(carboxymethylthio)tetradecane	0.0127				2	2	0	APOA1(+6.58),APOA4(+3.77)
group	IFN Beta	0.0128			1	5	4	1	CXCL11(-2.44),DPP4(+4.12),ENPEP(+3.46),FN1(+4.04),MX1(+3.74)
chemical toxicant	beta-naphthoflavone	0.013				3	1	2	AKR1C1/AKR1C2(-3.27),GSTM1(+8.22),GSTM5(-3.17)
other	CBX7	0.0141				2	2	0	ANKRD1(+4.03),BMP2(+2.06)
chemical drug	vitamin K2	0.0141				2	0	2	AKR1C1/AKR1C2(-3.27),COL6A1(-2.33)
chemical - endogenous mammalian	cyclic AMP	0.0142			-1.3	7	3	4	BMP2(+2.06),CHGA(-2.72),FCGR1A(+4.76),FN1(+4.04),IGF2(-2.26),LPA(-3.17),VWF(-3.49)
group	Rock	0.0144				3	3	0	BMP2(+2.06),FN1(+4.04),LPP(+2.51)
growth factor	MSTN	0.0144				3	2	1	CTSV(+2.43),FN1(+4.04),IGF2(-2.26)
growth factor	NOG	0.0144				3	1	2	BMP2(+2.06),MMP3(-2.86),NCAM1(-2.96)
transcription regulator	FOXO3	0.0145			0.059	8	5	3	BMP2(+2.06),CDH5(-3.55),CTSV(+2.43),ENPEP(+3.46),FN1(+4.04),FOXC1(-2.74),GSTM5(-3.17),NPNT(+3.78)
growth factor	AGT	0.0148		Activated	2.092	10	7	3	ACE2(+11.02),ADM(+3.41),CDH5(-3.55),COL6A1(-2.33),FCGR1A(+4.76),FN1(+4.04),GSTM5(-3.17),LPP(+2.51),NPPB(+4.22),STC1(+2.25)
chemical toxicant	isobutylmethylxanthine	0.0155				6	2	4	CHGA(-2.72),COL5A1(-2.29),COL6A1(-2.33),FN1(+4.04),MMP3(-2.86),PDGFRA(+2.43)
other	CD44	0.0155			-1.069	6	2	4	CDH5(-3.55),COL5A2(-2.56),FN1(+4.04),ITGA4(-3.38),MMP3(-2.86),NPNT(+3.78)
transcription regulator	NAB2	0.0156				2	1	1	FN1(+4.04),MMP3(-2.86)
enzyme	KRAS	0.0162			-0.555	12	7	5	COL4A3(+5.79),FN1(+4.04),GSTM1(+8.22),IGF2(-2.26),MICOS10-NBL1/NBL1(+4.47),MMP3(-2.86),MUC20(-3.73),MX1(+3.74),NCAM1(-2.96),NKD1(-3.1),PDGFRA(+2.43),TINAGL1(+3.79)
chemical drug	triamcinolone acetonide	0.0162			0.128	6	4	2	ANOS1(+2.23),BMP2(+2.06),COL13A1(-3.03),DGCR6(+4.35),MXRA5(+3.26),VWF(-3.49)
other	FBN1	0.0171				2	0	2	COL6A3(-3.82),MMP3(-2.86)
enzyme	IDO1	0.0171				2	2	0	FCGR1A(+4.76),SLC7A11(+2.19)
enzyme	DDX5	0.0171				2	0	2	HTRA1(-4.15),NET1(-2.21)
kinase	MAP2K7	0.0175				3	1	2	FN1(+4.04),MMP3(-2.86),TFPI2(-3.21)
cytokine	IL32	0.0175	3.196			3	2	1	IL32(+3.2),MMP3(-2.86),MX1(+3.74)
transcription regulator	MSC	0.0175				3	2	1	CHST4(-4.99),EPSTI1(+2.94),SCEL(+6.68)
G-protein coupled receptor	F2R	0.0175			-0.762	4	1	3	COL13A1(-3.03),FN1(+4.04),TFPI2(-3.21),VWF(-3.49)
cytokine	CCL11	0.0183				3	1	2	CXCL11(-2.44),DPP4(+4.12),MMP3(-2.86)
chemical drug	dasatinib	0.0187				2	2	0	ANKRD1(+4.03),FN1(+4.04)
transcription regulator	EBF2	0.0187				2	2	0	LGI1(+4.86),LGI2(+4.37)
other	TERF2IP	0.0187				2	1	1	GASK1B(+4.19),IGF2(-2.26)
phosphatase	PTPN3	0.0187				2	1	1	FN1(+4.04),TGFBI(-5.93)
chemical - endogenous non-mammalian	mezerein	0.0187				2	2	0	FN1(+4.04),MX1(+3.74)
transcription regulator	NKX2-3	0.0191			-0.184	6	4	2	ADM(+3.41),BMP2(+2.06),GASK1B(+4.19),TFPI2(-3.21),TMEM158(-2.75),YPEL2(+2.37)
cytokine	IL6	0.0191			0.735	14	8	6	ADM(+3.41),APOA1(+6.58),BMP2(+2.06),CD163(-10.44),FCGR1A(+4.76),FGA(+4.54),FN1(+4.04),IGF2(-2.26),ITPR1(-2.64),LPA(-3.17),MMP3(-2.86),NKD1(-3.1),SLC39A14(+2.19),WNT4(+2.86)
biologic drug	interferon gamma-1b	0.0191				1	0	1	CD163(-10.44)
other	NTN4	0.0191				1	0	1	CDH5(-3.55)
enzyme	CYP26A1	0.0191				1	0	1	TBXT(-3.48)
other	RBM17	0.0191				1	1	0	FN1(+4.04)
other	L3MBTL1	0.0191				1	0	1	MMP3(-2.86)
other	LAYN	0.0191				1	1	0	XIST(+78.97)
other	PYGO1	0.0191				1	1	0	XIST(+78.97)
transporter	VPS33B	0.0191				1	0	1	VWF(-3.49)
other	PARM1	0.0191				1	1	0	BMP2(+2.06)
group	INK4	0.0191				1	0	1	TFPI2(-3.21)
chemical drug	LY 518674	0.0191				1	1	0	APOA1(+6.58)
group	hyaluronidase	0.0191				1	1	0	FN1(+4.04)
growth factor	LEFTY2	0.0191				1	0	1	MMP3(-2.86)
chemical toxicant	dibromoacetic acid	0.0191				1	0	1	IGF2(-2.26)
other	FERMT2	0.0191				1	1	0	FN1(+4.04)
biologic drug	REGN421	0.0191				1	1	0	NPPB(+4.22)
peptidase	PRSS2	0.0191				1	0	1	MMP3(-2.86)
transcription regulator	SALL1	0.0191				1	0	1	TBXT(-3.48)
translation regulator	EIF4E2	0.0191				1	1	0	PDGFRA(+2.43)
phosphatase	PLPP3	0.0191				1	1	0	FN1(+4.04)
enzyme	B4GALNT2	0.0191				1	0	1	VWF(-3.49)
ion channel	TRPC6	0.0191				1	1	0	MX1(+3.74)
transcription regulator	CUX2	0.0191				1	0	1	NCAM1(-2.96)
transcription regulator	DDX20	0.0191				1	0	1	IGF2(-2.26)
mature microRNA	miR-101b-3p (miRNAs w/seed UACAGUA)	0.0191				1	1	0	STC1(+2.25)
chemical toxicant	ristocetin	0.0191				1	0	1	VWF(-3.49)
chemical drug	foscarnet	0.0191				1	1	0	STC1(+2.25)
chemical toxicant	benzo(a)pyrene-7,8-dione	0.0191				1	0	1	AKR1C1/AKR1C2(-3.27)
chemical - endogenous mammalian	N(6)-carboxymethyl-L-lysine	0.0191				1	1	0	FN1(+4.04)
transcription regulator	SRF	0.0197			0.447	8	3	5	ANKRD1(+4.03),BMP2(+2.06),GSTM5(-3.17),NET1(-2.21),PCDH15(+4.76),RAB27B(-3.03),TBXT(-3.48),TRIM4(-9.53)
group	Mapk	0.0198			0	4	2	2	APOA1(+6.58),ITGA4(-3.38),MMP3(-2.86),NPPB(+4.22)
transcription regulator	AIRE	0.02				3	1	2	BMP2(+2.06),CXCL11(-2.44),IGF2(-2.26)
growth factor	FGF2	0.0202			0.08	9	4	5	ADM(+3.41),FN1(+4.04),IGF2(-2.26),ITGA4(-3.38),MMP3(-2.86),NKD1(-3.1),PDGFRA(+2.43),VWF(-3.49),WNT4(+2.86)
complex	Fibrin	0.0204				2	1	1	CDH5(-3.55),FN1(+4.04)
transcription regulator	LMX1B	0.0204				2	2	0	COL4A3(+5.79),COL4A4(+3.56)
cytokine	FAM3B	0.0204				2	2	0	FN1(+4.04),RNASE1(+2.87)
cytokine	IFNK	0.0204				2	1	1	CXCL11(-2.44),MX1(+3.74)
chemical - endogenous non-mammalian	cafestol	0.0204				2	1	1	APOA1(+6.58),GSTM5(-3.17)
chemical drug	chelerythrine	0.0204				2	1	1	CHGA(-2.72),NPPB(+4.22)
chemical drug	cannabidiol	0.0204				2	1	1	FN1(+4.04),GPR55(-3.18)
chemical drug	propylthiouracil	0.0205				4	2	2	ENPEP(+3.46),GSTT2/GSTT2B(-4.96),IGF2(-2.26),LOC102724788/PRODH(+5.89)
other	VCAN	0.0208			0.555	5	5	0	ADM(+3.41),FN1(+4.04),GLIS3(+2.51),MX1(+3.74),WNT4(+2.86)
transcription regulator	HIC1	0.0209				3	2	1	ITPR1(-2.64),KCNJ6(+9.85),SLC7A11(+2.19)
ligand-dependent nuclear receptor	NR1I3	0.0211				4	2	2	APOA1(+6.58),CORO7/CORO7-PAM16(-2.71),GSTM1(+8.22),GSTM5(-3.17)
complex	NFkB (complex)	0.0211			1.504	12	7	5	ADM(+3.41),ANKRD1(+4.03),BMP2(+2.06),CXCL11(-2.44),FCGR1A(+4.76),FN1(+4.04),IL32(+3.2),ITPR1(-2.64),MMP3(-2.86),NCAM1(-2.96),NPPB(+4.22),TFPI2(-3.21)
transporter	UCP1	0.0213		Activated	2.219	5	3	2	ANKRD1(+4.03),CTSV(+2.43),GSTM1(+8.22),ITPR1(-2.64),SYNM(-2.36)
transcription regulator	STAT5A	0.0217				7	2	5	EIF1AY(-24.12),GASK1B(+4.19),GJB1(+4.13),HIST1H1C(-2.65),MUC20(-3.73),RAB27B(-3.03),TGFBI(-5.93)
chemical drug	tamoxifen	0.0217			0.816	7	5	2	ADM(+3.41),APOA4(+3.77),BMP2(+2.06),FN1(+4.04),IGF2(-2.26),LPA(-3.17),MX1(+3.74)
transcription regulator	POU4F1	0.0217				4	0	4	IRX2(-3.24),IRX3(-2.85),KCNMA1(-2.76),SALL3(-2.27)
transcription regulator	TWIST1	0.0218			-0.094	5	2	3	COL6A1(-2.33),FN1(+4.04),NCAM1(-2.96),PDGFRA(+2.43),TGFBI(-5.93)
other	COL4A3	0.0221	5.795			2	2	0	COL4A4(+3.56),FN1(+4.04)
transcription regulator	SIX5	0.0221				2	1	1	IGF2(-2.26),WNT4(+2.86)
transcription regulator	Fus	0.0221				2	1	1	HIST1H1C(-2.65),VTN(+2.91)
other	PRKAG3	0.0223				5	2	3	ANKRD1(+4.03),CDH5(-3.55),IRX3(-2.85),ITIH5(-2.63),WNT4(+2.86)
group	PI3K (family)	0.023			-1	4	1	3	ADM(+3.41),AKR1C1/AKR1C2(-3.27),CXCL11(-2.44),MMP3(-2.86)
transcription regulator	BTG2	0.0238				2	0	2	MMP3(-2.86),NCAM1(-2.96)
transcription regulator	NFIC	0.0238				2	1	1	HTRA1(-4.15),PDGFRA(+2.43)
chemical - endogenous mammalian	GABA	0.0238				2	1	1	FN1(+4.04),MMP3(-2.86)
group	Growth hormone	0.0241			-0.314	6	4	2	BMP2(+2.06),FN1(+4.04),GSTM1(+8.22),GSTM5(-3.17),IGF2(-2.26),STC1(+2.25)
kinase	ERBB3	0.0244			-0.068	4	1	3	COL6A1(-2.33),FN1(+4.04),IGF2(-2.26),MMP3(-2.86)
other	ADIPOQ	0.0244			-0.492	5	2	3	BMP2(+2.06),CD163(-10.44),CXCL11(-2.44),FN1(+4.04),MMP3(-2.86)
chemical drug	glucocorticoid	0.0247			-0.543	7	3	4	ACE2(+11.02),CD163(-10.44),CHGA(-2.72),CLEC11A(-2.96),FN1(+4.04),MMP3(-2.86),STC1(+2.25)
other	BSCL2	0.0247				3	2	1	ANKRD1(+4.03),HACD2(+2.9),MMP3(-2.86)
transcription regulator	NEUROG1	0.0247				3	2	1	C1orf115(-3.07),FN1(+4.04),GASK1B(+4.19)
chemical - endogenous mammalian	folic acid	0.0247				3	2	1	FN1(+4.04),IGF2(-2.26),WNT4(+2.86)
other	PTH	0.0249				5	4	1	BMP2(+2.06),FN1(+4.04),STC1(+2.25),TFPI2(-3.21),WNT4(+2.86)
chemical drug	trichostatin A	0.0253			0.057	15	6	9	AMOT(+4.1),ANKRD1(+4.03),ATG9B(+6.29),BMP2(+2.06),COL6A3(-3.82),FN1(+4.04),FOXC1(-2.74),HLA-DQB1(-2.92),MMP3(-2.86),MYH14(-6.93),NCAM1(-2.96),NPNT(+3.78),TBXT(-3.48),TFPI2(-3.21),VWF(-3.49)
other	CDC73	0.0257				2	0	2	HIST1H1C(-2.65),IGF2(-2.26)
transcription regulator	TAF4B	0.0257				2	1	1	FN1(+4.04),MMP3(-2.86)
other	EFNA1	0.0257				3	1	2	FN1(+4.04),SRY(-2.97),USP9Y(-107.54)
cytokine	IL10	0.026			0.489	8	4	4	ADM(+3.41),BMP2(+2.06),CD163(-10.44),CXCL11(-2.44),FCGR1A(+4.76),ITGA4(-3.38),TINAGL1(+3.79),TMEM158(-2.75)
cytokine	MIF	0.0265			-1.934	4	1	3	COL4A4(+3.56),ITGA4(-3.38),ITIH5(-2.63),MMP3(-2.86)
transcription regulator	TBP	0.0267				3	1	2	FN1(+4.04),IGF2(-2.26),NKD1(-3.1)
transcription regulator	MYC	0.0275			-0.291	18	9	9	ADM(+3.41),COL5A1(-2.29),COL5A2(-2.56),COL6A3(-3.82),CTSV(+2.43),CXCL11(-2.44),EMP1(-3.56),EVPL(-3.47),FN1(+4.04),IRX3(-2.85),LOC102724788/PRODH(+5.89),MX1(+3.74),NCAM1(-2.96),PDGFRA(+2.43),RGPD4 (includes others)(+33.22),SCEL(+6.68),TBXT(-3.48),XIST(+78.97)
complex	MAC	0.0276				2	1	1	FN1(+4.04),MMP3(-2.86)
peptidase	CTSS	0.0276				2	2	0	COL4A3(+5.79),CTSV(+2.43)
biologic drug	filgrastim	0.0276			-1.172	9	5	4	ADAM28(+2.58),AGAP5 (includes others)(+5.13),CD163(-10.44),EPSTI1(+2.94),GP1BB(-2.89),HLA-DQB1(-2.92),IL32(+3.2),ITGA4(-3.38),MX1(+3.74)
biologic drug	drotrecogin alfa	0.0286				1	1	0	NPPB(+4.22)
other	AMOT	0.0286	4.102			1	1	0	ANKRD1(+4.03)
chemical drug	aliskiren	0.0286				1	1	0	FN1(+4.04)
complex	TFIIH	0.0286				1	0	1	COL6A1(-2.33)
other	IGF2-AS	0.0286				1	0	1	IGF2(-2.26)
other	FREM1	0.0286				1	1	0	NPNT(+3.78)
other	AMOTL2	0.0286				1	1	0	ANKRD1(+4.03)
chemical drug	2-(3-chlorophenylamino)phenylacetic acid	0.0286				1	1	0	FN1(+4.04)
other	AMOTL1	0.0286				1	1	0	ANKRD1(+4.03)
other	TSIX	0.0286				1	1	0	XIST(+78.97)
other	COL3A1	0.0286				1	1	0	FN1(+4.04)
transcription regulator	PURB	0.0286				1	0	1	HTRA1(-4.15)
enzyme	HAO1	0.0286				1	1	0	PDGFRA(+2.43)
enzyme	CNP	0.0286				1	1	0	NPPB(+4.22)
microRNA	mir-431	0.0286				1	1	0	FN1(+4.04)
translation regulator	EEF1D	0.0286				1	0	1	ITGA4(-3.38)
enzyme	GBP1	0.0286				1	0	1	VWF(-3.49)
transporter	SLC3A2	0.0286				1	1	0	ANKRD1(+4.03)
phosphatase	INPP5K	0.0286				1	0	1	IGF2(-2.26)
kinase	PIK3C3	0.0286				1	0	1	IGF2(-2.26)
transcription regulator	MED24	0.0286				1	0	1	HTRA1(-4.15)
translation regulator	IGF2BP3	0.0286				1	0	1	IGF2(-2.26)
other	IFT20	0.0286				1	1	0	PDGFRA(+2.43)
enzyme	Cdkal1	0.0286				1	0	1	CHGA(-2.72)
transcription regulator	JMY	0.0286				1	0	1	HTRA1(-4.15)
chemical - endogenous mammalian	basic calcium phosphate crystal	0.0286				1	0	1	MMP3(-2.86)
chemical drug	methacholine	0.0286				1	1	0	FN1(+4.04)
chemical drug	chlorisondamine	0.0286				1	0	1	CHGA(-2.72)
chemical drug	mycophenolate mofetil	0.0286				1	1	0	FN1(+4.04)
chemical reagent	cyclohexanecarboxylic acid	0.0286				1	0	1	NCAM1(-2.96)
chemical drug	latanoprost	0.0286				1	0	1	MMP3(-2.86)
chemical toxicant	glyphosate	0.0286				1	0	1	ITPR1(-2.64)
transcription regulator	SMAD4	0.0288				6	5	1	APOA1(+6.58),APOA4(+3.77),BMP2(+2.06),CDH5(-3.55),FN1(+4.04),LOC102724788/PRODH(+5.89)
group	Ifn	0.0295			0.277	4	2	2	CXCL11(-2.44),IL32(+3.2),ITGA4(-3.38),MX1(+3.74)
transcription regulator	POU2F1	0.0295				4	2	2	GSTM1(+8.22),GSTM5(-3.17),SLC7A11(+2.19),VWF(-3.49)
other	SFN	0.0295				2	1	1	AMOT(+4.1),NET1(-2.21)
chemical - kinase inhibitor	U0126	0.0296			1.134	10	2	8	CDH5(-3.55),CHGA(-2.72),CXCL11(-2.44),EMP1(-3.56),FN1(+4.04),MMP3(-2.86),NNAT(-5.81),STC1(+2.25),TFPI2(-3.21),TMEM158(-2.75)
enzyme	POR	0.0308				5	2	3	APOA4(+3.77),FOXC1(-2.74),GSTM1(+8.22),GSTM5(-3.17),HLA-DQB1(-2.92)
chemical drug	methotrexate	0.0309		Activated	2.236	6	4	2	C5(+3.05),CLEC11A(-2.96),CTSV(+2.43),CXCL11(-2.44),FGA(+4.54),SSBP3-AS1(+2.76)
transcription regulator	IKZF3	0.031				3	3	0	ANOS1(+2.23),FN1(+4.04),YPEL2(+2.37)
other	CLDN7	0.0311			1.131	4	4	0	MX1(+3.74),SCEL(+6.68),TINAGL1(+3.79),TPK1(+3.39)
enzyme	GNAQ	0.0311				4	4	0	ADM(+3.41),ANKRD1(+4.03),BMP2(+2.06),CTSV(+2.43)
transcription regulator	KLF2	0.0315				5	1	4	ADM(+3.41),IGF2(-2.26),ITGA4(-3.38),TFPI2(-3.21),VWF(-3.49)
transmembrane receptor	PTCH1	0.0315				2	1	1	IGF2(-2.26),PDGFRA(+2.43)
chemical drug	oltipraz	0.0315				2	1	1	ACE2(+11.02),GSTM5(-3.17)
transmembrane receptor	IL10RA	0.0316			0.378	7	5	2	BMP2(+2.06),FN1(+4.04),GSTM1(+8.22),GSTM5(-3.17),PDGFRA(+2.43),SCIN(-3.1),SLC7A11(+2.19)
cytokine	C5	0.0319	3.049			4	3	1	C5(+3.05),FCGR1A(+4.76),FN1(+4.04),MMP3(-2.86)
transcription regulator	NKX2-1	0.0321				5	4	1	C5(+3.05),DPP4(+4.12),NKD1(-3.1),PDGFRA(+2.43),WNT4(+2.86)
enzyme	GNA14	0.0321				3	3	0	ADM(+3.41),ANKRD1(+4.03),BMP2(+2.06)
enzyme	SNCA	0.0326			0.956	7	5	2	CDH6(+3.22),LRRTM2(+3.1),MMP3(-2.86),MX1(+3.74),PCDH15(+4.76),PCDHA6(-3.25),SLITRK2(+23.86)
chemical reagent	8-bromo-cAMP	0.0327			0.447	5	3	2	ADM(+3.41),APOA1(+6.58),BMP2(+2.06),CLEC11A(-2.96),IGF2(-2.26)
transcription regulator	SOX1	0.0333				3	1	2	IRX3(-2.85),PDGFRA(+2.43),TBXT(-3.48)
enzyme	ACSL4	0.0335				2	1	1	ITPR1(-2.64),XIST(+78.97)
chemical drug	ramipril	0.0335				2	2	0	ACE2(+11.02),FN1(+4.04)
chemical drug	glycyrrhizic acid	0.0335				2	1	1	APOA1(+6.58),VWF(-3.49)
other	LMNA	0.0347				6	2	4	EPB41L3(-2.39),FN1(+4.04),GLIS3(+2.51),GSTT2/GSTT2B(-4.96),MMP3(-2.86),PMF1/PMF1-BGLAP(-5.1)
transcription regulator	ELF3	0.0356				2	1	1	FN1(+4.04),MMP3(-2.86)
enzyme	FECH	0.0356				2	1	1	APOA4(+3.77),COL6A3(-3.82)
other	Hmgn3	0.0356				2	2	0	APOA1(+6.58),FGA(+4.54)
chemical toxicant	butylated hydroxyanisol	0.0356				2	1	1	GSTM1(+8.22),GSTM5(-3.17)
cytokine	IL1RN	0.036			0	4	2	2	CXCL11(-2.44),HLA-DQB1(-2.92),IL32(+3.2),MX1(+3.74)
chemical drug	tetradecanoylphorbol acetate	0.0364			1.893	18	11	7	ADAM28(+2.58),ADM(+3.41),C5(+3.05),CD163(-10.44),CHGA(-2.72),CTSV(+2.43),FCGR1A(+4.76),GPR55(-3.18),GSTM1(+8.22),IGF2(-2.26),IL32(+3.2),MMP3(-2.86),MUC20(-3.73),NPIPB8 (includes others)(+3.15),PRKX(+2.08),SLC7A11(+2.19),STC1(+2.25),TFPI2(-3.21)
kinase	MAPK14	0.0368			-0.492	5	3	2	ANKRD1(+4.03),BMP2(+2.06),FN1(+4.04),IGF2(-2.26),MMP3(-2.86)
transmembrane receptor	IL6R	0.0369				3	1	2	FN1(+4.04),IGF2(-2.26),MMP3(-2.86)
kinase	MAP2K6	0.0369				3	1	2	CHGA(-2.72),MMP3(-2.86),NPPB(+4.22)
chemical drug	sulforafan	0.0369				4	2	2	AKR1C1/AKR1C2(-3.27),ENPEP(+3.46),GSTM1(+8.22),GSTM5(-3.17)
chemical drug	dimethyl sulfoxide	0.0369			0.849	4	3	1	BMP2(+2.06),NPPB(+4.22),PRKX(+2.08),TBXT(-3.48)
chemical drug	nicotine	0.0375			-0.195	5	3	2	BMP2(+2.06),CHGA(-2.72),FN1(+4.04),GRPR(+2.55),TFPI2(-3.21)
chemical - endogenous mammalian	beta-estradiol	0.0378			0.42	28	13	15	A4GALT(+3.04),ADM(+3.41),APOA1(+6.58),APOA4(+3.77),BMP2(+2.06),CHGA(-2.72),COL13A1(-3.03),CST1(+2.59),CTNNA2(-3.61),CXCL11(-2.44),EMP1(-3.56),EPB41L3(-2.39),FN1(+4.04),FOXC1(-2.74),GJB1(+4.13),HTRA1(-4.15),IGF2(-2.26),MICOS10-NBL1/NBL1(+4.47),MMP3(-2.86),MX1(+3.74),NCAM1(-2.96),NET1(-2.21),PDGFRA(+2.43),RASSF10(-2.74),STC1(+2.25),TFPI2(-3.21),VWF(-3.49),WNT4(+2.86)
group	Pld	0.0379				1	1	0	FN1(+4.04)
group	Metalloprotease	0.0379				1	1	0	FN1(+4.04)
enzyme	MARCH5	0.0379				1	0	1	COL6A1(-2.33)
other	PROM1	0.0379				1	0	1	CDH5(-3.55)
G-protein coupled receptor	GPR65	0.0379				1	0	1	MMP3(-2.86)
other	TSPAN33	0.0379				1	0	1	CDH5(-3.55)
transporter	GJB6	0.0379				1	1	0	GJB1(+4.13)
enzyme	Slfn1	0.0379				1	1	0	PDGFRA(+2.43)
enzyme	NDST2	0.0379				1	1	0	FN1(+4.04)
other	WNT9B	0.0379				1	1	0	WNT4(+2.86)
chemical drug	glucuronyl glucosamine glycan sulfate	0.0379				1	1	0	FN1(+4.04)
chemical reagent	GSK0660	0.0379				1	1	0	FN1(+4.04)
other	PKIA	0.0379				1	1	0	FN1(+4.04)
phosphatase	PTPRA	0.0379				1	0	1	MMP3(-2.86)
transcription regulator	EAF2	0.0379				1	1	0	WNT4(+2.86)
other	BOK	0.0379				1	0	1	ITPR1(-2.64)
transcription regulator	CBFA2T2	0.0379				1	0	1	CHGA(-2.72)
peptidase	ADAMTS1	0.0379				1	0	1	CDH5(-3.55)
other	COL5A1	0.0379	-2.294			1	1	0	FN1(+4.04)
transcription regulator	TCF20	0.0379				1	0	1	MMP3(-2.86)
ion channel	P2RX4	0.0379				1	0	1	MMP3(-2.86)
chemical reagent	parbendazole	0.0379				1	1	0	BMP2(+2.06)
other	H19	0.0379				1	0	1	IGF2(-2.26)
enzyme	CYP11B2	0.0379				1	0	1	KCNMA1(-2.76)
other	CTNNAL1	0.0379				1	1	0	FN1(+4.04)
other	HNRNPH1	0.0379				1	0	1	ITPR1(-2.64)
transcription regulator	PLAGL2	0.0379				1	0	1	IGF2(-2.26)
biologic drug	Hyaluronidase	0.0379				1	0	1	ITIH5(-2.63)
transporter	APOC3	0.0379				1	1	0	APOA1(+6.58)
chemical reagent	PDGFRbeta-recognizing cyclic peptide	0.0379				1	1	0	FN1(+4.04)
chemical - endogenous mammalian	methylamine	0.0379				1	1	0	FN1(+4.04)
chemical reagent	PTIO	0.0379				1	0	1	NCAM1(-2.96)
chemical drug	nevirapine	0.0379				1	1	0	APOA1(+6.58)
chemical - endogenous mammalian	trigonelline	0.0379				1	1	0	ACE2(+11.02)
chemical drug	galanthamine	0.0379				1	0	1	IGF2(-2.26)
chemical - endogenous mammalian	dinoprost	0.0381				3	2	1	ADM(+3.41),AKR1C1/AKR1C2(-3.27),GSTM1(+8.22)
microRNA	mir-223	0.0396			-1	4	1	3	EMP1(-3.56),GASK1B(+4.19),GSTM5(-3.17),TGFBI(-5.93)
transcription regulator	HEY2	0.0399				2	2	0	ANKRD1(+4.03),BMP2(+2.06)
transcription regulator	NFATC4	0.0399				2	1	1	ITPR1(-2.64),NPPB(+4.22)
transcription regulator	HLX	0.0399				2	2	0	ANKRD1(+4.03),BMP2(+2.06)
transmembrane receptor	ITGAV	0.0399				2	2	0	FN1(+4.04),VTN(+2.91)
enzyme	HSD11B1	0.0399				2	2	0	APOA1(+6.58),FGA(+4.54)
transcription regulator	RAD21	0.0399				2	0	2	HLA-DQB1(-2.92),IGF2(-2.26)
group	Insulin	0.0402			1.741	9	4	5	APOA1(+6.58),COL5A1(-2.29),COL6A1(-2.33),FN1(+4.04),IGF2(-2.26),MMP3(-2.86),PDGFRA(+2.43),TGFBI(-5.93),WNT4(+2.86)
enzyme	APC	0.0405				4	2	2	CHGA(-2.72),DPP4(+4.12),MMP3(-2.86),PCDH15(+4.76)
transporter	SFTPA1	0.0406				3	2	1	AKR1C1/AKR1C2(-3.27),AMOT(+4.1),SLC22A3(+7.17)
chemical drug	bleomycin	0.0412			1.953	5	4	1	C5(+3.05),FN1(+4.04),NPPB(+4.22),TINAGL1(+3.79),VWF(-3.49)
cytokine	OSM	0.0413			0.68	10	5	5	AKR1C1/AKR1C2(-3.27),COL6A1(-2.33),CTSV(+2.43),EVPL(-3.47),FGA(+4.54),FN1(+4.04),FOXC1(-2.74),IL32(+3.2),MMP3(-2.86),MX1(+3.74)
transcription regulator	JUND	0.0419				3	1	2	C5(+3.05),COL6A1(-2.33),MMP3(-2.86)
transcription regulator	SOX3	0.0419				3	1	2	IRX3(-2.85),PDGFRA(+2.43),TBXT(-3.48)
transcription regulator	SIRT1	0.042			1.163	8	5	3	EVPL(-3.47),FN1(+4.04),GSTM1(+8.22),HLA-DQB1(-2.92),MMP3(-2.86),NPNT(+3.78),PDGFRA(+2.43),SLC7A11(+2.19)
transcription regulator	ZBED6	0.0422				2	0	2	COL13A1(-3.03),IGF2(-2.26)
peptidase	PLAT	0.0422				2	1	1	FN1(+4.04),MMP3(-2.86)
chemical drug	mibolerone	0.0424			-0.218	4	0	4	CLEC11A(-2.96),COL6A3(-3.82),CYP4V2(-4.58),TGFBI(-5.93)
transcription regulator	NOTCH1	0.0433		Activated	2.219	6	3	3	AKR1C1/AKR1C2(-3.27),ANKRD1(+4.03),BMP2(+2.06),CHGA(-2.72),MMP3(-2.86),WNT4(+2.86)
cytokine	CXCL12	0.0435			-0.391	5	4	1	BMP2(+2.06),C5(+3.05),DPP4(+4.12),FN1(+4.04),MMP3(-2.86)
cytokine	EDN1	0.0443			0.01	5	2	3	COL5A1(-2.29),FN1(+4.04),MMP3(-2.86),NPPB(+4.22),VWF(-3.49)
cytokine	IL17F	0.0444				2	1	1	IL32(+3.2),MMP3(-2.86)
chemical - endogenous mammalian	nicotinic acid	0.0444				2	1	1	APOA1(+6.58),LPA(-3.17)
other	MBD3	0.0446				3	1	2	DPP4(+4.12),HTRA1(-4.15),NKD1(-3.1)
transcription regulator	TBX5	0.0446				3	3	0	ACE2(+11.02),ANKRD1(+4.03),NPPB(+4.22)
peptidase	F2	0.0453			0.7	6	4	2	FN1(+4.04),IL32(+3.2),PDGFRA(+2.43),TFPI2(-3.21),VTN(+2.91),VWF(-3.49)
chemical drug	methapyrilene	0.0453				4	4	0	CTSV(+2.43),FGA(+4.54),GJB1(+4.13),GSTM1(+8.22)
kinase	ERN1	0.0453				4	2	2	CDH6(+3.22),COL6A1(-2.33),GP1BB(-2.89),TINAGL1(+3.79)
transcription regulator	GMNN	0.0459				3	1	2	IRX3(-2.85),PDGFRA(+2.43),TBXT(-3.48)
chemical - kinase inhibitor	PD98059	0.0466			-0.691	10	6	4	ANKRD1(+4.03),APOA1(+6.58),BMP2(+2.06),EMP1(-3.56),FN1(+4.04),IGF2(-2.26),ITGA4(-3.38),MMP3(-2.86),PDGFRA(+2.43),STC1(+2.25)
transcription regulator	GATA4	0.0466			1.934	5	3	2	ACE2(+11.02),ANKRD1(+4.03),EVPL(-3.47),NPPB(+4.22),TGFBI(-5.93)
group	Ap2	0.0468				2	1	1	ADM(+3.41),IGF2(-2.26)
chemical drug	asoprisnil	0.0468				2	2	0	DPP4(+4.12),WNT4(+2.86)
peptidase	MMP2	0.0468				2	2	0	BMP2(+2.06),FN1(+4.04)
chemical drug	parthenolide	0.0468				2	1	1	ANKRD1(+4.03),NKD1(-3.1)
chemical drug	dienogest	0.0471				1	1	0	HSD17B7P2(+3.32)
complex	IFN alpha receptor	0.0471				1	1	0	MX1(+3.74)
other	EGOT	0.0471				1	0	1	ITPR1(-2.64)
other	RNU7-1	0.0471				1	0	1	HIST1H1C(-2.65)
transcription regulator	PRRX2	0.0471				1	1	0	PDGFRA(+2.43)
transcription regulator	KLF8	0.0471				1	1	0	EPSTI1(+2.94)
biologic drug	propolis	0.0471				1	1	0	VTN(+2.91)
other	Firre	0.0471				1	1	0	XIST(+78.97)
transporter	SLC39A8	0.0471				1	0	1	MMP3(-2.86)
group	Igf	0.0471				1	1	0	FN1(+4.04)
enzyme	GLS	0.0471				1	1	0	FN1(+4.04)
kinase	FGR	0.0471				1	1	0	IL32(+3.2)
growth factor	FGF13	0.0471				1	0	1	MMP3(-2.86)
transcription regulator	MYBBP1A	0.0471				1	0	1	MMP3(-2.86)
transcription regulator	RBM14	0.0471				1	0	1	HTRA1(-4.15)
other	KCTD11	0.0471				1	0	1	IGF2(-2.26)
transcription regulator	CITED1	0.0471				1	0	1	IGF2(-2.26)
peptidase	CTSK	0.0471				1	1	0	CTSV(+2.43)
peptidase	CASP9	0.0471				1	0	1	NCAM1(-2.96)
other	PLAA	0.0471				1	1	0	IL32(+3.2)
other	SSBP1	0.0471				1	1	0	FGA(+4.54)
transcription regulator	Foxe3	0.0471				1	1	0	PDGFRA(+2.43)
chemical drug	gabapentin	0.0471				1	0	1	NCAM1(-2.96)
chemical drug	bisphosphonate	0.0471				1	1	0	BMP2(+2.06)
chemical drug	ethacrynic acid	0.0471				1	0	1	AKR1C1/AKR1C2(-3.27)
chemical drug	oxytetracycline	0.0471				1	1	0	BMP2(+2.06)
chemical reagent	manganese chloride	0.0471				1	1	0	SLC39A14(+2.19)
chemical - endogenous mammalian	retinaldehyde	0.0471				1	1	0	BMP2(+2.06)
chemical drug	vidarabine	0.0471				1	1	0	BMP2(+2.06)
transcription regulator	HMGB1	0.0473				3	1	2	CD163(-10.44),MMP3(-2.86),MX1(+3.74)
other	NORAD	0.0491				2	1	1	COL5A1(-2.29),IL32(+3.2)
group	GNRH	0.0491				2	1	1	CHGA(-2.72),STC1(+2.25)
chemical drug	pentoxifylline	0.0491				2	2	0	FGA(+4.54),NPPB(+4.22)
chemical - endogenous mammalian	aldosterone	0.0616			1.875	4	3	1	ADM(+3.41),BMP2(+2.06),FN1(+4.04),KCNMA1(-2.76)
other	ADCYAP1	0.078		Inhibited	-2.236	5	0	5	CHGA(-2.72),COL5A1(-2.29),COL5A2(-2.56),FRMPD2(-3.06),TGFBI(-5.93)
chemical drug	raloxifene	0.0832		Activated	2	4	3	1	BMP2(+2.06),MMP3(-2.86),PDGFRA(+2.43),STC1(+2.25)
cytokine	IL17A	0.0905		Inhibited	-2.176	5	1	4	CD163(-10.44),IL32(+3.2),ITPR1(-2.64),MMP3(-2.86),VWF(-3.49)
transcription regulator	GATA6	0.117			1.982	4	2	2	CD163(-10.44),DPP4(+4.12),EVPL(-3.47),PDGFRA(+2.43)
chemical drug	doxorubicin	0.237		Activated	2.414	6	5	1	ADM(+3.41),FGA(+4.54),LOC102724788/PRODH(+5.89),NCAM1(-2.96),NPPB(+4.22),WNT4(+2.86)
chemical - endogenous mammalian	ethanol	0.316		Activated	2.195	5	3	2	ADM(+3.41),APOA1(+6.58),MMP3(-2.86),SLC7A11(+2.19),TFPI2(-3.21)
complex	CD3	0.415		Inhibited	-2	7	2	5	DPP4(+4.12),HLA-DQB1(-2.92),IL32(+3.2),ITGA4(-3.38),ITPR1(-2.64),KDM5D(-88.81),TFPI2(-3.21)
