# Supplementary material for: Developmental modeling of hepatogenesis using obese iPSCs-hepatocyte differentiation uncovers pathological features
Source: Cell Death Dis. 2022 Aug 1;13(8):670. doi: 10.1038/s41419-022-05125-9 (PMC9343434; doi:10.1038/s41419-022-05125-9)
Supplement: Supplementary file 9 — Supplementary File-7 [file 41419_2022_5125_MOESM9_ESM.xlsx]

## Sheet: Function
Categories	Diseases or Functions	p	State	Z	N	Pos	Neg	Molecules
Cancer,Organismal Injury and Abnormalities	Neoplasia of cells	2.65e-05			34	9	25	ABO(-4.36),ALDH1A1(-4.96),ALDH1L1(-3.12),APLNR(-2.1),CDX2(-3.37),CFTR(-3.69),CLTB(+2.32),CPN1(-2.88),CST2(+3.5),CYP1A1(-2.96),DDC(-3.48),DIO1(-3.49),DSC3(-3.94),DUSP9(-4.33),FOXA1(-2.81),GSTA1(-3.11),H19(-9.3),HHIP(-2.84),HOXB3(-2.67),IGFBP6(+2.58),KLB(-2.46),LOXL4(+2.46),MASP1(-5.94),MT1E(-2.27),NID2(-2.98),NPPB(+6.07),PMF1/PMF1-BGLAP(+3.01),PTCHD4(-3.82),RIMBP3 (includes others)(-2.96),SLCO2B1(…
Cellular Compromise,Organismal Injury and Abnormalities	Atrophy of acinar gland cells	3.3e-05			2	0	2	CFTR(-3.69),SLC39A5(-3.19)
Cancer,Organismal Injury and Abnormalities,Reproductive System Disease	Breast or gynecological cancer	8e-05			33	7	26	ABO(-4.36),ALDH1A1(-4.96),ALDH1L1(-3.12),CDX2(-3.37),CFTR(-3.69),COG8(-2.46),CYP1A1(-2.96),DIO1(-3.49),DSC3(-3.94),DUSP9(-4.33),FOXA1(-2.81),GSTA1(-3.11),H19(-9.3),HHIP(-2.84),HOXB3(-2.67),HOXB4(-2.86),IGFBP6(+2.58),KLB(-2.46),LGSN(-2.38),MASP1(-5.94),MT1E(-2.27),NEAT1(-2.46),NID2(-2.98),NPPB(+6.07),PAH(-4.24),PTCHD4(-3.82),SLC38A5(+1.99),SPAM1(+2.12),SPTLC3(-2.98),SULT1A3/SULT1A4(+4.76),TNNC1(+1…
Cellular Growth and Proliferation,Hematological System Development and Function,Hematopoiesis	Colony formation of colony forming unit megakaryocyte mixed cells	8.22e-05			2	0	2	HOXB3(-2.67),HOXB4(-2.86)
Cardiovascular Disease,Organismal Injury and Abnormalities	Embolus	0.000166			3	1	2	ABO(-4.36),NPPB(+6.07),VTN(-3.05)
Cancer,Organismal Injury and Abnormalities	Genitourinary tumor	0.000228			40	10	30	ABO(-4.36),ALDH1A1(-4.96),ALDH1L1(-3.12),CDX2(-3.37),CFTR(-3.69),COG8(-2.46),CPN1(-2.88),CST1(+2.57),CYP1A1(-2.96),DDC(-3.48),DIO1(-3.49),DSC3(-3.94),DUSP9(-4.33),FOXA1(-2.81),GSTA1(-3.11),H19(-9.3),HHIP(-2.84),HOXB3(-2.67),HOXB4(-2.86),IGFBP6(+2.58),KLB(-2.46),LGSN(-2.38),LOXL4(+2.46),MASP1(-5.94),MT1E(-2.27),NEAT1(-2.46),NID2(-2.98),NPIPB5 (includes others)(+2.04),NPPB(+6.07),PAH(-4.24),PRDM6(-…
Drug Metabolism,Lipid Metabolism,Small Molecule Biochemistry,Vitamin and Mineral Metabolism	Synthesis of alitretinoin	0.000245			2	0	2	ALDH1A1(-4.96),CYP1A1(-2.96)
Small Molecule Biochemistry	Metabolism of phenol derivative	0.000319			3	1	2	CYP1A1(-2.96),DDC(-3.48),SULT1A3/SULT1A4(+4.76)
Cellular Growth and Proliferation,Connective Tissue Development and Function,Skeletal and Muscular System Development and Function	Colony formation of osteoclast precursor cells	0.000358			2	0	2	HOXB3(-2.67),HOXB4(-2.86)
Cellular Growth and Proliferation,Hematological System Development and Function,Hematopoiesis	Colony formation of colony-forming unit macrophages	0.000358			2	0	2	HOXB3(-2.67),HOXB4(-2.86)
Cancer,Organismal Injury and Abnormalities	Malignant genitourinary solid tumor	0.000396			39	9	30	ABO(-4.36),ALDH1A1(-4.96),ALDH1L1(-3.12),CDX2(-3.37),CFTR(-3.69),COG8(-2.46),CPN1(-2.88),CST1(+2.57),CYP1A1(-2.96),DDC(-3.48),DIO1(-3.49),DSC3(-3.94),DUSP9(-4.33),FOXA1(-2.81),GSTA1(-3.11),H19(-9.3),HHIP(-2.84),HOXB3(-2.67),HOXB4(-2.86),IGFBP6(+2.58),KLB(-2.46),LGSN(-2.38),MASP1(-5.94),MT1E(-2.27),NEAT1(-2.46),NID2(-2.98),NPIPB5 (includes others)(+2.04),NPPB(+6.07),PAH(-4.24),PRDM6(-4.07),PTCHD4(…
Cancer,Skeletal and Muscular Disorders,Tissue Morphology	Transformation of vertebrae	0.000473			3	0	3	ALDH1A1(-4.96),CDX2(-3.37),HOXB4(-2.86)
Cancer,Gastrointestinal Disease,Organismal Injury and Abnormalities	Gastroesophageal cancer	0.000645			16	6	10	CDX2(-3.37),CST1(+2.57),CST2(+3.5),DDC(-3.48),DUSP9(-4.33),H19(-9.3),HHIP(-2.84),HOXB3(-2.67),IGFBP6(+2.58),LGR6(+2.51),NID2(-2.98),NPPB(+6.07),PAH(-4.24),SPTLC3(-2.98),TRIM58(+2.44),UGT3A1(-3.54)
Digestive System Development and Function,Gastrointestinal Disease,Hepatic System Development and Function,Hepatic System Disease,Organ Morphology,Organismal Development,Organismal Injury and Abnormalities	Abnormal morphology of gall bladder	0.000648			2	0	2	CFTR(-3.69),KLB(-2.46)
Embryonic Development,Organismal Development	Development of tail	0.000733			2	0	2	ALDH1A1(-4.96),CDX2(-3.37)
Cancer,Organismal Injury and Abnormalities	Development of carcinoma	0.000771			38	9	29	ALDH1A1(-4.96),ALDH1L1(-3.12),CDX2(-3.37),CFTR(-3.69),CLTB(+2.32),COG8(-2.46),CORO7/CORO7-PAM16(+4.84),CPN1(-2.88),CST1(+2.57),CYP1A1(-2.96),DIO1(-3.49),DSC3(-3.94),DUSP9(-4.33),FOXA1(-2.81),H19(-9.3),HHIP(-2.84),HOXB3(-2.67),HOXB4(-2.86),IGFBP6(+2.58),KLB(-2.46),LGR6(+2.51),LGSN(-2.38),MASP1(-5.94),MT1E(-2.27),NID2(-2.98),NPIPB5 (includes others)(+2.04),PAH(-4.24),PARM1(-4.72),PRDM6(-4.07),PTCHD…
Lipid Metabolism,Small Molecule Biochemistry,Vitamin and Mineral Metabolism	Modification of retinaldehyde	0.000919			2	0	2	ALDH1A1(-4.96),CYP1A1(-2.96)
Cellular Growth and Proliferation,Hematological System Development and Function	Colony formation of erythroid cell lines	0.000919			2	0	2	HOXB3(-2.67),HOXB4(-2.86)
Cancer,Organismal Injury and Abnormalities	Cancer of cells	0.00096			27	8	19	ABO(-4.36),ALDH1A1(-4.96),ALDH1L1(-3.12),CDX2(-3.37),CFTR(-3.69),CST2(+3.5),CYP1A1(-2.96),DDC(-3.48),DIO1(-3.49),DSC3(-3.94),DUSP9(-4.33),FOXA1(-2.81),H19(-9.3),HHIP(-2.84),IGFBP6(+2.58),LOXL4(+2.46),MASP1(-5.94),MT1E(-2.27),NID2(-2.98),NPPB(+6.07),PMF1/PMF1-BGLAP(+3.01),PTCHD4(-3.82),SLCO2B1(-6.41),SPAM1(+2.12),SULT1A3/SULT1A4(+4.76),TRIM58(+2.44),VTN(-3.05)
Lipid Metabolism,Molecular Transport,Small Molecule Biochemistry	Uptake of fatty acid	0.00108			3	0	3	CFTR(-3.69),FOXA1(-2.81),SLCO2B1(-6.41)
Cancer,Gastrointestinal Disease,Organismal Injury and Abnormalities	Gastrointestinal tumor	0.00113			44	11	33	ALDH1A1(-4.96),ALDH1L1(-3.12),APLNR(-2.1),CDX2(-3.37),CFTR(-3.69),CLTB(+2.32),COG8(-2.46),CORO7/CORO7-PAM16(+4.84),CPN1(-2.88),CST1(+2.57),CST2(+3.5),CYP1A1(-2.96),DDC(-3.48),DIO1(-3.49),DSC3(-3.94),DUSP9(-4.33),FOXA1(-2.81),GSTA1(-3.11),H19(-9.3),HHIP(-2.84),HOXB3(-2.67),IGFBP6(+2.58),KLB(-2.46),LGR6(+2.51),LGSN(-2.38),MASP1(-5.94),MT1E(-2.27),NEAT1(-2.46),NID2(-2.98),NPPB(+6.07),PAH(-4.24),PARM…
Ophthalmic Disease,Organismal Injury and Abnormalities	Abnormality of lacrimal gland	0.00135			2	0	2	CFTR(-3.69),CYP1A1(-2.96)
Cancer,Gastrointestinal Disease,Organismal Injury and Abnormalities	Upper gastrointestinal tract cancer	0.00151			20	6	14	CDX2(-3.37),CFTR(-3.69),CST1(+2.57),CST2(+3.5),CYP1A1(-2.96),DDC(-3.48),DUSP9(-4.33),H19(-9.3),HHIP(-2.84),HOXB3(-2.67),IGFBP6(+2.58),LGR6(+2.51),NID2(-2.98),NPPB(+6.07),PAH(-4.24),PTCHD4(-3.82),SLCO2B1(-6.41),SPTLC3(-2.98),TRIM58(+2.44),UGT3A1(-3.54)
Respiratory System Development and Function	Compliance of lung	0.00173			2	0	2	CFTR(-3.69),HHIP(-2.84)
Skeletal and Muscular System Development and Function	Fusion of bone	0.00183			3	0	3	H19(-9.3),HOXB3(-2.67),HOXB4(-2.86)
Vitamin and Mineral Metabolism	Quantity of fat-soluble vitamin	0.00186			2	0	2	ALDH1A1(-4.96),GSTA1(-3.11)
Lipid Metabolism,Small Molecule Biochemistry	Metabolism of arachidonic acid	0.00186			2	0	2	CFTR(-3.69),CYP1A1(-2.96)
Cancer,Organismal Injury and Abnormalities	Extraadrenal retroperitoneal tumor	0.00189			22	4	18	ABO(-4.36),APLNR(-2.1),CDX2(-3.37),CFTR(-3.69),CPN1(-2.88),CST1(+2.57),CYP1A1(-2.96),DIO1(-3.49),FOXA1(-2.81),H19(-9.3),HHIP(-2.84),HOXB3(-2.67),IGFBP6(+2.58),KLB(-2.46),MASP1(-5.94),MT1E(-2.27),NID2(-2.98),NPIPB5 (includes others)(+2.04),SLC39A5(-3.19),SPTLC3(-2.98),TRIM58(+2.44),UGT3A1(-3.54)
Connective Tissue Development and Function,Connective Tissue Disorders,Nervous System Development and Function,Organ Morphology,Organismal Development,Organismal Injury and Abnormalities,Skeletal and Muscular Disorders,Skeletal and Muscular System Development and Function,Tissue Development	Abnormal morphology of axis	0.002			2	0	2	HOXB3(-2.67),HOXB4(-2.86)
Cancer,Organismal Injury and Abnormalities,Reproductive System Disease	Breast or ovarian cancer	0.00201			22	4	18	ABO(-4.36),ALDH1A1(-4.96),ALDH1L1(-3.12),CDX2(-3.37),CFTR(-3.69),COG8(-2.46),CYP1A1(-2.96),FOXA1(-2.81),GSTA1(-3.11),H19(-9.3),HOXB3(-2.67),IGFBP6(+2.58),LGSN(-2.38),MT1E(-2.27),NEAT1(-2.46),NID2(-2.98),NPPB(+6.07),PAH(-4.24),SPTLC3(-2.98),SULT1A3/SULT1A4(+4.76),TNNC1(+1.93),VTN(-3.05)
Drug Metabolism	Metabolism of xenobiotic	0.00204			3	1	2	ALDH1A1(-4.96),GSTA1(-3.11),SULT1A3/SULT1A4(+4.76)
Cancer,Organismal Injury and Abnormalities	Malignant solid tumor	0.00212			51	15	36	ABO(-4.36),ALDH1A1(-4.96),ALDH1L1(-3.12),APLNR(-2.1),CDX2(-3.37),CFTR(-3.69),CLTB(+2.32),COG8(-2.46),CORO7/CORO7-PAM16(+4.84),CPN1(-2.88),CST1(+2.57),CST2(+3.5),CYP1A1(-2.96),DDC(-3.48),DIO1(-3.49),DSC3(-3.94),DUSP9(-4.33),FOXA1(-2.81),GSTA1(-3.11),H19(-9.3),HHIP(-2.84),HOXB3(-2.67),HOXB4(-2.86),IGFBP6(+2.58),KLB(-2.46),LGR6(+2.51),LGSN(-2.38),LOXL4(+2.46),MASP1(-5.94),MT1E(-2.27),NEAT1(-2.46),NI…
Gastrointestinal Disease,Organismal Injury and Abnormalities	Formation of polyp	0.0023			2	0	2	CDX2(-3.37),H19(-9.3)
Connective Tissue Disorders,Developmental Disorder,Hereditary Disorder,Organismal Injury and Abnormalities,Skeletal and Muscular Disorders	3MC syndrome type 1	0.00237			1	0	1	MASP1(-5.94)
Cardiovascular Disease,Organismal Injury and Abnormalities	Binding of blood clot	0.00237			1	0	1	VTN(-3.05)
Lipid Metabolism,Molecular Transport,Small Molecule Biochemistry	Absorption of pravastatin	0.00237			1	0	1	SLCO2B1(-6.41)
Digestive System Development and Function,Organ Morphology,Organismal Development,Organismal Injury and Abnormalities	Hypertrophy of ileum	0.00237			1	0	1	CFTR(-3.69)
Cell Morphology,Cellular Movement,Hematological System Development and Function,Immune Cell Trafficking,Inflammatory Response	Cell spreading of bone marrow-derived macrophages	0.00237			1	0	1	VTN(-3.05)
Cardiovascular Disease	Chronic right ventricular overload	0.00237			1	1	0	NPPB(+6.07)
Developmental Disorder,Hereditary Disorder,Metabolic Disease,Organismal Injury and Abnormalities	Autosomal recessive phenylketonuria	0.00237			1	0	1	PAH(-4.24)
Tissue Morphology	Conversion of mucosa	0.00237			1	0	1	CDX2(-3.37)
Cell Morphology,Cellular Assembly and Organization,Endocrine System Disorders,Organ Morphology,Organismal Injury and Abnormalities,Reproductive System Development and Function,Reproductive System Disease	Ectopic arrangement of manchette	0.00237			1	0	1	RIMBP3 (includes others)(-2.96)
Amino Acid Metabolism,Drug Metabolism,Post-Translational Modification,Small Molecule Biochemistry	Conversion of levodopa	0.00237			1	0	1	DDC(-3.48)
Molecular Transport	Efflux of hydrogen	0.00237			1	0	1	CFTR(-3.69)
Cell-To-Cell Signaling and Interaction,Post-Translational Modification,Small Molecule Biochemistry	Decarboxylation of 5-hydroxytryptamine	0.00237			1	0	1	DDC(-3.48)
Endocrine System Disorders,Gastrointestinal Disease,Organ Morphology,Organismal Injury and Abnormalities	Atrophy of pancreatic acinus	0.00237			1	0	1	CFTR(-3.69)
Cardiovascular Disease,Hereditary Disorder,Organismal Injury and Abnormalities,Skeletal and Muscular Disorders	Familial hypertrophic cardiomyopathy type 13	0.00237			1	1	0	TNNC1(+1.93)
Cancer,Dermatological Diseases and Conditions,Organismal Injury and Abnormalities,Respiratory Disease	Lung metastasis of melanoma cells	0.00237			1	0	1	NID2(-2.98)
Organ Morphology,Organismal Development,Organismal Injury and Abnormalities,Respiratory Disease,Respiratory System Development and Function	Abnormal morphology of paranasal sinus	0.00237			1	0	1	CFTR(-3.69)
Cardiovascular Disease,Organismal Injury and Abnormalities	Advanced chronic heart failure	0.00237			1	1	0	TNNC1(+1.93)
Tissue Morphology	Thickness of interstitial tissue	0.00237			1	0	1	CFTR(-3.69)
Digestive System Development and Function,Organ Morphology,Organismal Development	Volume of pancreatic acinus	0.00237			1	0	1	CFTR(-3.69)
Small Molecule Biochemistry	Binding of bilirubin	0.00237			1	0	1	GSTA1(-3.11)
Endocrine System Disorders,Gastrointestinal Disease,Inflammatory Disease,Inflammatory Response,Organismal Injury and Abnormalities	Susceptibility to idiopathic pancreatitis	0.00237			1	0	1	CFTR(-3.69)
Gastrointestinal Disease,Organismal Injury and Abnormalities	Obstruction of interlobular duct	0.00237			1	0	1	CFTR(-3.69)
Hereditary Disorder,Metabolic Disease,Organismal Injury and Abnormalities	Deficiency of aromatic-l-amino-acid decarboxylase	0.00237			1	0	1	DDC(-3.48)
Developmental Disorder,Hereditary Disorder,Metabolic Disease,Organismal Injury and Abnormalities,Respiratory Disease	CFTR R117H mutation positive cystic fibrosis	0.00237			1	0	1	CFTR(-3.69)
Cardiovascular Disease,Cardiovascular System Development and Function,Hereditary Disorder,Organ Morphology,Organismal Development,Organismal Injury and Abnormalities,Skeletal and Muscular Disorders	Dilated cardiomyopathy 1z	0.00237			1	1	0	TNNC1(+1.93)
Lipid Metabolism,Small Molecule Biochemistry,Vitamin and Mineral Metabolism	Production of 2-hydroxyestradiol	0.00237			1	0	1	CYP1A1(-2.96)
Carbohydrate Metabolism,Lipid Metabolism,Small Molecule Biochemistry	Recruitment of phosphatidylinositol 4,5-diphosphate	0.00237			1	0	1	VTN(-3.05)
Cell Morphology	Apico-basal polarity of colorectal cancer cell lines	0.00237			1	0	1	CDX2(-3.37)
Hereditary Disorder,Ophthalmic Disease,Organismal Injury and Abnormalities	Autosomal dominant myopia type 24	0.00237			1	0	1	SLC39A5(-3.19)
Lipid Metabolism,Molecular Transport,Small Molecule Biochemistry	Uptake of eicosapentenoic acid	0.00237			1	0	1	CFTR(-3.69)
Endocrine System Disorders,Gastrointestinal Disease,Inflammatory Disease,Inflammatory Response,Organismal Injury and Abnormalities	Acute inflammation of pancreas	0.00237			1	0	1	CFTR(-3.69)
Cancer,Dermatological Diseases and Conditions,Organismal Injury and Abnormalities,Tissue Morphology	Quantity of basal-cell carcinoma	0.00237			1	0	1	HHIP(-2.84)
Cell-To-Cell Signaling and Interaction	Binding of Helicobacter pylori	0.00237			1	0	1	VTN(-3.05)
Developmental Disorder,Hereditary Disorder,Metabolic Disease,Organismal Injury and Abnormalities,Respiratory Disease	CFTR G551D mutation positive cystic fibrosis	0.00237			1	0	1	CFTR(-3.69)
Ophthalmic Disease,Organismal Injury and Abnormalities	Dysfunction of lacrimal gland	0.00237			1	0	1	CYP1A1(-2.96)
Hematological System Development and Function	Binding of serum	0.00237			1	0	1	VTN(-3.05)
Developmental Disorder,Hereditary Disorder,Metabolic Disease,Organismal Injury and Abnormalities,Respiratory Disease	CFTR G551S mutation positive cystic fibrosis	0.00237			1	0	1	CFTR(-3.69)
Metabolic Disease,Organismal Injury and Abnormalities	Sweat chloride elevation without cystic fibrosis	0.00237			1	0	1	CFTR(-3.69)
Developmental Disorder,Hereditary Disorder,Metabolic Disease,Organismal Injury and Abnormalities,Respiratory Disease	CFTR G178R mutation positive cystic fibrosis	0.00237			1	0	1	CFTR(-3.69)
Developmental Disorder,Hereditary Disorder,Metabolic Disease,Organismal Injury and Abnormalities,Respiratory Disease	CFTR S1251N mutation positive cystic fibrosis	0.00237			1	0	1	CFTR(-3.69)
Hereditary Disorder,Immunological Disease,Organismal Injury and Abnormalities	Anaphylotoxin inactivator deficiency	0.00237			1	0	1	CPN1(-2.88)
Developmental Disorder,Hereditary Disorder,Metabolic Disease,Organismal Injury and Abnormalities,Respiratory Disease	CFTR S549R mutation positive cystic fibrosis	0.00237			1	0	1	CFTR(-3.69)
Cellular Movement,Endocrine System Development and Function	Migration of beta islet cells	0.00237			1	0	1	VTN(-3.05)
Cardiovascular Disease	Cardiovascular insufficiency	0.00237			1	0	1	PRDM6(-4.07)
Amino Acid Metabolism,Drug Metabolism,Post-Translational Modification,Small Molecule Biochemistry	Decarboxylation of levodopa	0.00237			1	0	1	DDC(-3.48)
Developmental Disorder,Hereditary Disorder,Metabolic Disease,Organismal Injury and Abnormalities,Respiratory Disease	CFTR DeltaF508 homozygous mutation positive cystic fibrosis	0.00237			1	0	1	CFTR(-3.69)
Cell Death and Survival,Cellular Compromise	Cytotoxicity of heart cell lines	0.00237			1	0	1	GSTA1(-3.11)
Small Molecule Biochemistry	Absorption of fexofenadine	0.00237			1	0	1	SLCO2B1(-6.41)
Developmental Disorder,Hereditary Disorder,Metabolic Disease,Organismal Injury and Abnormalities	Non-PKU mild hyperphenylalaninemia	0.00237			1	0	1	PAH(-4.24)
Gastrointestinal Disease,Organismal Injury and Abnormalities	Obstruction of intralobular duct	0.00237			1	0	1	CFTR(-3.69)
Hematological Disease,Organismal Injury and Abnormalities,Renal and Urological Disease	Neonatal hypertrypsinemia	0.00237			1	0	1	CFTR(-3.69)
Organ Morphology	Thickening of mucus	0.00237			1	0	1	CFTR(-3.69)
Cell Death and Survival,Cellular Compromise	Cytotoxicity of muscle cell lines	0.00237			1	0	1	GSTA1(-3.11)
Cell Signaling,Vitamin and Mineral Metabolism	Delay in initiation of decay of Ca2+	0.00237			1	1	0	TNNC1(+1.93)
Cell Morphology,Hair and Skin Development and Function	Regulatory volume decrease of epithelial cell lines	0.00237			1	0	1	CFTR(-3.69)
Lipid Metabolism,Molecular Transport,Nucleic Acid Metabolism,Small Molecule Biochemistry	Quantity of 3-hydroxy-3-methylglutaryl-coenzyme A	0.00237			1	0	1	KLB(-2.46)
Inflammatory Response	Inflammation of lumen	0.00237			1	0	1	CFTR(-3.69)
Developmental Disorder,Hereditary Disorder,Metabolic Disease,Organismal Injury and Abnormalities	Classical phenylketonuria	0.00237			1	0	1	PAH(-4.24)
Lipid Metabolism,Small Molecule Biochemistry	Retroconversion of docosahexaenoic acid	0.00237			1	0	1	CFTR(-3.69)
Developmental Disorder,Hereditary Disorder,Metabolic Disease,Organismal Injury and Abnormalities,Respiratory Disease	CFTR S549N mutation positive cystic fibrosis	0.00237			1	0	1	CFTR(-3.69)
Developmental Disorder,Hereditary Disorder,Metabolic Disease,Organismal Injury and Abnormalities,Respiratory Disease	CFTR S1255P mutation positive cystic fibrosis	0.00237			1	0	1	CFTR(-3.69)
Developmental Disorder,Hereditary Disorder,Metabolic Disease,Organismal Injury and Abnormalities,Respiratory Disease	CFTR G1349D mutation positive cystic fibrosis	0.00237			1	0	1	CFTR(-3.69)
Cellular Compromise	Acidification of trans Golgi network	0.00237			1	0	1	CFTR(-3.69)
Cancer,Neurological Disease,Organismal Injury and Abnormalities	Ependymoma in fourth cerebral ventricle	0.00237			1	0	1	CFTR(-3.69)
Lipid Metabolism,Small Molecule Biochemistry	Metabolism of eicosapentenoic acid	0.00237			1	0	1	CFTR(-3.69)
Developmental Disorder,Hereditary Disorder,Metabolic Disease,Organismal Injury and Abnormalities,Respiratory Disease	CFTR G1244E mutation positive cystic fibrosis	0.00237			1	0	1	CFTR(-3.69)
Cellular Assembly and Organization	Leakage of phosphatidylcholine-phosphatidylserine large unilamellar vesicle	0.00237			1	0	1	VTN(-3.05)
Digestive System Development and Function	Filling of crypt	0.00237			1	0	1	CFTR(-3.69)
Cancer,Hereditary Disorder,Organismal Injury and Abnormalities,Renal and Urological Disease	Familial Wilms tumor 2	0.00237			1	0	1	H19(-9.3)
Cellular Assembly and Organization	Induction of mitochondria	0.00237			1	1	0	NPPB(+6.07)
Cardiovascular Disease,Developmental Disorder,Hereditary Disorder,Organismal Injury and Abnormalities	Patent ductus arteriosus 3	0.00237			1	0	1	PRDM6(-4.07)
Cellular Compromise,Cellular Function and Maintenance	Endoplasmic reticulum stress	0.00237			1	0	1	APLNR(-2.1)
Dermatological Diseases and Conditions,Hereditary Disorder,Organismal Injury and Abnormalities	Hypotrichosis and recurrent skin vesicles	0.00237			1	0	1	DSC3(-3.94)
Cellular Assembly and Organization	Initiation of assembly of nuclear speckles	0.00237			1	0	1	NEAT1(-2.46)
Embryonic Development,Organismal Development	Patterning of rostrocaudal axis	0.00245			3	0	3	CDX2(-3.37),HOXB3(-2.67),HOXB4(-2.86)
Cancer,Organismal Injury and Abnormalities	Breast or colorectal cancer	0.00256			32	8	24	ABO(-4.36),ALDH1A1(-4.96),ALDH1L1(-3.12),CDX2(-3.37),CFTR(-3.69),CLTB(+2.32),COG8(-2.46),CORO7/CORO7-PAM16(+4.84),CST1(+2.57),CYP1A1(-2.96),FOXA1(-2.81),H19(-9.3),HHIP(-2.84),HOXB3(-2.67),IGFBP6(+2.58),KLB(-2.46),LGR6(+2.51),LGSN(-2.38),MASP1(-5.94),MT1E(-2.27),NEAT1(-2.46),NID2(-2.98),NPPB(+6.07),PARM1(-4.72),PRDM6(-4.07),PTCHD4(-3.82),SLC39A5(-3.19),SLCO2B1(-6.41),SULT1A3/SULT1A4(+4.76),TNNC1(+…
Inflammatory Disease,Organismal Injury and Abnormalities	Sarcoidosis	0.00258			3	2	1	CFTR(-3.69),NPPB(+6.07),TNNC1(+1.93)
Cancer,Gastrointestinal Disease,Organismal Injury and Abnormalities	Gastro-esophageal carcinoma	0.00269			14	6	8	CDX2(-3.37),CST1(+2.57),CST2(+3.5),DUSP9(-4.33),H19(-9.3),HOXB3(-2.67),IGFBP6(+2.58),LGR6(+2.51),NID2(-2.98),NPPB(+6.07),PAH(-4.24),SPTLC3(-2.98),TRIM58(+2.44),UGT3A1(-3.54)
Cancer,Gastrointestinal Disease,Organismal Injury and Abnormalities	Gastrointestinal tract cancer	0.00277			43	10	33	ALDH1A1(-4.96),ALDH1L1(-3.12),APLNR(-2.1),CDX2(-3.37),CFTR(-3.69),CLTB(+2.32),COG8(-2.46),CORO7/CORO7-PAM16(+4.84),CPN1(-2.88),CST1(+2.57),CST2(+3.5),CYP1A1(-2.96),DDC(-3.48),DIO1(-3.49),DSC3(-3.94),DUSP9(-4.33),FOXA1(-2.81),GSTA1(-3.11),H19(-9.3),HHIP(-2.84),HOXB3(-2.67),IGFBP6(+2.58),KLB(-2.46),LGR6(+2.51),LGSN(-2.38),MASP1(-5.94),MT1E(-2.27),NEAT1(-2.46),NID2(-2.98),NPPB(+6.07),PAH(-4.24),PARM…
Cellular Development,Connective Tissue Development and Function	Adipogenesis of adipocytes	0.00278			2	0	2	ALDH1A1(-4.96),DUSP9(-4.33)
Lipid Metabolism,Small Molecule Biochemistry,Vitamin and Mineral Metabolism	Metabolism of retinol	0.00278			2	0	2	ALDH1A1(-4.96),CYP1A1(-2.96)
Cancer,Organismal Injury and Abnormalities	Breast or pancreatic cancer	0.00282			27	4	23	ABO(-4.36),ALDH1A1(-4.96),ALDH1L1(-3.12),APLNR(-2.1),CDX2(-3.37),CFTR(-3.69),COG8(-2.46),CYP1A1(-2.96),FOXA1(-2.81),GSTA1(-3.11),H19(-9.3),HHIP(-2.84),HOXB3(-2.67),IGFBP6(+2.58),KLB(-2.46),LGSN(-2.38),MASP1(-5.94),MT1E(-2.27),NEAT1(-2.46),NID2(-2.98),NPPB(+6.07),PAH(-4.24),SLC39A5(-3.19),SPTLC3(-2.98),SULT1A3/SULT1A4(+4.76),TNNC1(+1.93),VTN(-3.05)
Lipid Metabolism,Small Molecule Biochemistry,Vitamin and Mineral Metabolism	Synthesis of terpenoid	0.00282			5	0	5	ALDH1A1(-4.96),CFTR(-3.69),CYP1A1(-2.96),FOXA1(-2.81),GSTA1(-3.11)
Endocrine System Development and Function,Small Molecule Biochemistry	Metabolism of hormone	0.00287			4	0	4	CYP1A1(-2.96),DIO1(-3.49),FOXA1(-2.81),GSTA1(-3.11)
Cancer,Organismal Injury and Abnormalities	Anogenital cancer	0.00291			35	7	28	ABO(-4.36),ALDH1A1(-4.96),ALDH1L1(-3.12),CDX2(-3.37),CFTR(-3.69),COG8(-2.46),CYP1A1(-2.96),DIO1(-3.49),DSC3(-3.94),DUSP9(-4.33),FOXA1(-2.81),GSTA1(-3.11),H19(-9.3),HHIP(-2.84),HOXB3(-2.67),HOXB4(-2.86),IGFBP6(+2.58),KLB(-2.46),LGSN(-2.38),MASP1(-5.94),MT1E(-2.27),NEAT1(-2.46),NID2(-2.98),NPPB(+6.07),PAH(-4.24),PRDM6(-4.07),PTCHD4(-3.82),SLC38A5(+1.99),SPAM1(+2.12),SPTLC3(-2.98),SULT1A3/SULT1A4(+4…
Cell-To-Cell Signaling and Interaction,Drug Metabolism,Small Molecule Biochemistry	Metabolism of dopamine	0.00295			2	1	1	DDC(-3.48),SULT1A3/SULT1A4(+4.76)
Skeletal and Muscular System Development and Function	Morphology of skeleton	0.003			5	0	5	CDX2(-3.37),CYP1A1(-2.96),HHIP(-2.84),HOXB3(-2.67),HOXB4(-2.86)
Organ Morphology,Organismal Development,Reproductive System Development and Function	Mass of ovary	0.00312			2	1	1	CFTR(-3.69),IGFBP6(+2.58)
Drug Metabolism,Lipid Metabolism,Small Molecule Biochemistry,Vitamin and Mineral Metabolism	Metabolism of tretinoin	0.00312			2	0	2	ALDH1A1(-4.96),CYP1A1(-2.96)
Cancer,Organismal Injury and Abnormalities	Malignant neoplasm of retroperitoneum	0.00325			20	3	17	ABO(-4.36),APLNR(-2.1),CDX2(-3.37),CFTR(-3.69),CPN1(-2.88),CST1(+2.57),CYP1A1(-2.96),DIO1(-3.49),FOXA1(-2.81),H19(-9.3),HHIP(-2.84),HOXB3(-2.67),IGFBP6(+2.58),KLB(-2.46),MASP1(-5.94),MT1E(-2.27),NID2(-2.98),NPIPB5 (includes others)(+2.04),SLC39A5(-3.19),SPTLC3(-2.98)
Small Molecule Biochemistry	Release of hormone	0.0033			2	1	1	CFTR(-3.69),NPPB(+6.07)
Organ Morphology,Tissue Morphology	Quantity of exocrine cells	0.00348			2	0	2	CFTR(-3.69),FOXA1(-2.81)
Skeletal and Muscular System Development and Function	Morphology of axial skeleton	0.00358			4	0	4	CDX2(-3.37),CYP1A1(-2.96),HOXB3(-2.67),HOXB4(-2.86)
Lipid Metabolism,Small Molecule Biochemistry,Vitamin and Mineral Metabolism	Metabolism of terpenoid	0.0036			5	0	5	ALDH1A1(-4.96),CFTR(-3.69),CYP1A1(-2.96),FOXA1(-2.81),GSTA1(-3.11)
Cancer,Gastrointestinal Disease,Organismal Injury and Abnormalities	Esophageal carcinoma	0.00367			7	4	3	CDX2(-3.37),CST1(+2.57),H19(-9.3),LGR6(+2.51),NPPB(+6.07),PAH(-4.24),TRIM58(+2.44)
Organ Morphology,Reproductive System Development and Function	Quantity of corpus luteum	0.00367			2	1	1	CFTR(-3.69),IGFBP6(+2.58)
Cancer,Dermatological Diseases and Conditions,Organismal Injury and Abnormalities	Cutaneous melanoma	0.00371			32	8	24	ABO(-4.36),ALDH1L1(-3.12),APLNR(-2.1),CFTR(-3.69),COG8(-2.46),CORO7/CORO7-PAM16(+4.84),CPN1(-2.88),CST1(+2.57),CST2(+3.5),CYP1A1(-2.96),DDC(-3.48),DSC3(-3.94),GSTA1(-3.11),HHIP(-2.84),KLB(-2.46),LGR6(+2.51),LGSN(-2.38),LOXL4(+2.46),MASP1(-5.94),MT1E(-2.27),NID2(-2.98),NPPB(+6.07),PAH(-4.24),PARM1(-4.72),PRDM6(-4.07),PTCHD4(-3.82),SLCO2B1(-6.41),SPAM1(+2.12),SPTLC3(-2.98),TRIM58(+2.44),UGT3A1(-3.5…
Cell Cycle	Cell cycle progression of hematopoietic progenitor cells	0.00386			2	0	2	HOXB3(-2.67),HOXB4(-2.86)
Cellular Development,Skeletal and Muscular System Development and Function,Tissue Development	Differentiation of muscle	0.00431			5	2	3	APLNR(-2.1),H19(-9.3),NMRK2(+2.36),NPPB(+6.07),PRDM6(-4.07)
Cancer,Dermatological Diseases and Conditions,Organismal Injury and Abnormalities	Skin cancer	0.00433			33	8	25	ABO(-4.36),ALDH1L1(-3.12),APLNR(-2.1),CFTR(-3.69),COG8(-2.46),CORO7/CORO7-PAM16(+4.84),CPN1(-2.88),CST1(+2.57),CST2(+3.5),CYP1A1(-2.96),DDC(-3.48),DSC3(-3.94),FOXA1(-2.81),GSTA1(-3.11),HHIP(-2.84),KLB(-2.46),LGR6(+2.51),LGSN(-2.38),LOXL4(+2.46),MASP1(-5.94),MT1E(-2.27),NID2(-2.98),NPPB(+6.07),PAH(-4.24),PARM1(-4.72),PRDM6(-4.07),PTCHD4(-3.82),SLCO2B1(-6.41),SPAM1(+2.12),SPTLC3(-2.98),TRIM58(+2.44…
Cellular Development,Cellular Growth and Proliferation	Proliferation of prostate cancer cell lines	0.00443			5	1	4	ALDH1A1(-4.96),ALDH1L1(-3.12),FOXA1(-2.81),HOXB3(-2.67),SPAM1(+2.12)
Cancer,Organismal Injury and Abnormalities,Reproductive System Disease	Breast cancer	0.00464			16	4	12	ABO(-4.36),ALDH1A1(-4.96),ALDH1L1(-3.12),CFTR(-3.69),COG8(-2.46),CYP1A1(-2.96),FOXA1(-2.81),H19(-9.3),HOXB3(-2.67),IGFBP6(+2.58),MT1E(-2.27),NEAT1(-2.46),NID2(-2.98),NPPB(+6.07),SULT1A3/SULT1A4(+4.76),TNNC1(+1.93)
Cardiovascular Disease,Cardiovascular System Development and Function,Connective Tissue Disorders,Organ Morphology,Organismal Development,Organismal Injury and Abnormalities,Tissue Morphology	Lack of pericardium	0.00474			1	0	1	HOXB4(-2.86)
Cellular Movement	Invasion by TPC-1 cells	0.00474			1	0	1	H19(-9.3)
Infectious Diseases	Binding of mouse mammary tumor virus	0.00474			1	0	1	FOXA1(-2.81)
Developmental Disorder,Hereditary Disorder,Metabolic Disease,Organismal Injury and Abnormalities	Congenital disorder of glycosylation type 2h	0.00474			1	0	1	COG8(-2.46)
Behavior	Flinching	0.00474			1	1	0	NPPB(+6.07)
Cellular Development,Cellular Growth and Proliferation,Embryonic Development,Nervous System Development and Function,Organismal Development,Tissue Development	Neurogenesis of dopaminergic progenitor cells	0.00474			1	0	1	FOXA1(-2.81)
Lipid Metabolism,Small Molecule Biochemistry	Incorporation of linoleic acid	0.00474			1	0	1	CFTR(-3.69)
Cardiovascular Disease,Organismal Injury and Abnormalities	Formation of embolus	0.00474			1	0	1	VTN(-3.05)
Amino Acid Metabolism,Drug Metabolism,Small Molecule Biochemistry	Degradation of levodopa	0.00474			1	0	1	DDC(-3.48)
Carbohydrate Metabolism,Drug Metabolism,Small Molecule Biochemistry	Activation of heparin	0.00474			1	0	1	VTN(-3.05)
Cell Morphology,Hematological System Development and Function,Inflammatory Response	Elongation of macrophages	0.00474			1	0	1	VTN(-3.05)
Lipid Metabolism,Molecular Transport,Small Molecule Biochemistry	Uptake of linoleic acid	0.00474			1	0	1	CFTR(-3.69)
Digestive System Development and Function,Gastrointestinal Disease,Organ Morphology,Organismal Development,Organismal Injury and Abnormalities	Abnormal morphology of small cecum	0.00474			1	0	1	CFTR(-3.69)
Lipid Metabolism,Small Molecule Biochemistry	Conversion of linoleic acid	0.00474			1	0	1	CFTR(-3.69)
Small Molecule Biochemistry	Metabolism of clopidogrel	0.00474			1	0	1	CYP1A1(-2.96)
Drug Metabolism	Generation of riluzole	0.00474			1	0	1	CYP1A1(-2.96)
Connective Tissue Development and Function,Embryonic Development,Organ Development,Organismal Development,Skeletal and Muscular System Development and Function,Tissue Development	Development of caudal vertebra	0.00474			1	0	1	ALDH1A1(-4.96)
Small Molecule Biochemistry	Metabolism of dibenzo(1,4)dioxin	0.00474			1	0	1	CYP1A1(-2.96)
Respiratory Disease	Abnormal vital capacity	0.00474			1	0	1	CFTR(-3.69)
Developmental Disorder,Embryonic Development,Organismal Development,Tissue Morphology	Abnormal morphology of periocular mesenchyme	0.00474			1	0	1	ALDH1A1(-4.96)
Amino Acid Metabolism,Small Molecule Biochemistry	Cleavage of L-lysine	0.00474			1	0	1	CPN1(-2.88)
Cancer,Developmental Disorder,Embryonic Development,Organismal Injury and Abnormalities	Invasion of perioptic mesenchyme	0.00474			1	0	1	ALDH1A1(-4.96)
Connective Tissue Development and Function,Organ Development,Skeletal and Muscular System Development and Function,Tissue Development	Growth of lumbar vertebra	0.00474			1	1	0	NPPB(+6.07)
Embryonic Development,Nervous System Development and Function,Ophthalmic Disease,Organ Development,Organ Morphology,Organismal Development,Organismal Injury and Abnormalities,Tissue Development,Tissue Morphology,Visual System Development and Function	Lack of iris stroma	0.00474			1	0	1	ALDH1A1(-4.96)
Tissue Morphology	Extension of vascular tissue	0.00474			1	0	1	CDX2(-3.37)
Connective Tissue Development and Function,Connective Tissue Disorders,Organ Morphology,Organismal Injury and Abnormalities,Skeletal and Muscular Disorders,Skeletal and Muscular System Development and Function,Tissue Development	Abnormal morphology of upper horn of hyoid bone	0.00474			1	0	1	HOXB3(-2.67)
Organismal Injury and Abnormalities,Reproductive System Disease	Dysplasia of placental tissue	0.00474			1	0	1	H19(-9.3)
Cell-To-Cell Signaling and Interaction	Binding of adrenocortical cells	0.00474			1	1	0	NPPB(+6.07)
Cardiovascular Disease,Organismal Injury and Abnormalities,Skeletal and Muscular Disorders	Concentric hypertrophic cardiomyopathy	0.00474			1	1	0	NPPB(+6.07)
Lipid Metabolism,Small Molecule Biochemistry	Demethylation of 2-hydroxyestradiol	0.00474			1	0	1	CYP1A1(-2.96)
Cell Cycle	Replication of crypt cells	0.00474			1	0	1	CDX2(-3.37)
Cellular Assembly and Organization	Quantity of microfilaments	0.00474			1	0	1	CDX2(-3.37)
Cellular Development,Embryonic Development,Organismal Development,Tissue Development	Differentiation of trophoectoderm	0.00474			1	0	1	CDX2(-3.37)
Nervous System Development and Function,Organ Morphology,Organismal Development	Mass of cerebellum	0.00474			1	1	0	IGFBP6(+2.58)
Lipid Metabolism,Small Molecule Biochemistry,Vitamin and Mineral Metabolism	Toxicity of retinol	0.00474			1	0	1	ALDH1A1(-4.96)
Connective Tissue Disorders,Developmental Disorder,Hereditary Disorder,Organismal Injury and Abnormalities,Skeletal and Muscular Disorders	Megarbane-Dagher-Melki type spondylometaphyseal dysplasia	0.00474			1	1	0	CORO7/CORO7-PAM16(+4.84)
Energy Production,Small Molecule Biochemistry	Oxidation of acetaldehyde	0.00474			1	0	1	ALDH1A1(-4.96)
Embryonic Development,Tissue Morphology	Dilation of terminal lung tubules	0.00474			1	0	1	FOXA1(-2.81)
Developmental Disorder,Endocrine System Disorders,Organismal Injury and Abnormalities,Reproductive System Disease	Congenital bilateral aplasia of vas deferens	0.00474			1	0	1	CFTR(-3.69)
Cardiovascular System Development and Function,Tissue Morphology	Opening of carotid artery	0.00474			1	0	1	VTN(-3.05)
Cardiovascular Disease,Hematological Disease,Organismal Injury and Abnormalities	Instability of thrombus	0.00474			1	0	1	VTN(-3.05)
Drug Metabolism,Small Molecule Biochemistry	Metabolism of ketoconazole	0.00474			1	0	1	CYP1A1(-2.96)
Cancer,Skeletal and Muscular Disorders,Tissue Morphology	Transformation of vertebral column	0.00474			1	0	1	CDX2(-3.37)
Developmental Disorder,Hereditary Disorder,Neurological Disease,Organismal Injury and Abnormalities	Hereditary sensory and autonomic neuropathy type III	0.00474			1	0	1	DDC(-3.48)
Cell-To-Cell Signaling and Interaction,Respiratory System Development and Function	Intercellular communication of airway epithelial cells	0.00474			1	0	1	CFTR(-3.69)
Lipid Metabolism,Molecular Transport,Small Molecule Biochemistry	Uptake of docosahexaenoic acid	0.00474			1	0	1	CFTR(-3.69)
Cancer,Organismal Injury and Abnormalities,Reproductive System Disease	Glandular intraepithelial neoplasm in prostate gland	0.00474			1	0	1	FOXA1(-2.81)
Cellular Development,Embryonic Development,Organ Development,Organismal Development	Maturation of villus cells	0.00474			1	0	1	CDX2(-3.37)
Small Molecule Biochemistry	Activation of levothyroxine	0.00474			1	0	1	DIO1(-3.49)
Digestive System Development and Function,Gastrointestinal Disease,Hepatic System Development and Function,Hepatic System Disease,Organ Morphology,Organismal Development,Organismal Injury and Abnormalities	Abnormal morphology of small gall bladder	0.00474			1	0	1	KLB(-2.46)
Lipid Metabolism,Molecular Transport,Small Molecule Biochemistry	Abnormal quantity of ketone body	0.00474			1	0	1	KLB(-2.46)
Inflammatory Disease,Organismal Injury and Abnormalities,Renal and Urological Disease	Hemorrhagic cystitis	0.00474			1	0	1	ALDH1A1(-4.96)
Cell-To-Cell Signaling and Interaction	Binding of bacteria	0.00489			2	0	2	CFTR(-3.69),VTN(-3.05)
Cancer,Gastrointestinal Disease,Organismal Injury and Abnormalities	Gastric cancer	0.00498			12	3	9	CDX2(-3.37),CST1(+2.57),DDC(-3.48),DUSP9(-4.33),H19(-9.3),HHIP(-2.84),HOXB3(-2.67),IGFBP6(+2.58),LGR6(+2.51),NID2(-2.98),SPTLC3(-2.98),UGT3A1(-3.54)
Cardiovascular Disease,Organismal Injury and Abnormalities	Chronic heart failure	0.00511			2	2	0	NPPB(+6.07),TNNC1(+1.93)
Cancer,Gastrointestinal Disease,Organismal Injury and Abnormalities	Gastrointestinal adenocarcinoma	0.00544			40	9	31	ALDH1A1(-4.96),ALDH1L1(-3.12),APLNR(-2.1),CDX2(-3.37),CFTR(-3.69),CLTB(+2.32),COG8(-2.46),CORO7/CORO7-PAM16(+4.84),CPN1(-2.88),CST1(+2.57),CST2(+3.5),CYP1A1(-2.96),DDC(-3.48),DIO1(-3.49),DSC3(-3.94),DUSP9(-4.33),FOXA1(-2.81),GSTA1(-3.11),H19(-9.3),HHIP(-2.84),HOXB3(-2.67),IGFBP6(+2.58),KLB(-2.46),LGR6(+2.51),LGSN(-2.38),MASP1(-5.94),MT1E(-2.27),NID2(-2.98),PAH(-4.24),PARM1(-4.72),PRDM6(-4.07),PTC…
Cancer,Neurological Disease,Organismal Injury and Abnormalities	Central nervous system cancer	0.00545			10	3	7	ALDH1A1(-4.96),CLTB(+2.32),FOXA1(-2.81),H19(-9.3),IGFBP6(+2.58),PAH(-4.24),SLCO2B1(-6.41),SPAM1(+2.12),SPTLC3(-2.98),VTN(-3.05)
Cancer,Gastrointestinal Disease,Organismal Injury and Abnormalities	Gastrointestinal carcinoma	0.00545			41	10	31	ALDH1A1(-4.96),ALDH1L1(-3.12),APLNR(-2.1),CDX2(-3.37),CFTR(-3.69),CLTB(+2.32),COG8(-2.46),CORO7/CORO7-PAM16(+4.84),CPN1(-2.88),CST1(+2.57),CST2(+3.5),CYP1A1(-2.96),DDC(-3.48),DIO1(-3.49),DSC3(-3.94),DUSP9(-4.33),FOXA1(-2.81),GSTA1(-3.11),H19(-9.3),HHIP(-2.84),HOXB3(-2.67),IGFBP6(+2.58),KLB(-2.46),LGR6(+2.51),LGSN(-2.38),MASP1(-5.94),MT1E(-2.27),NID2(-2.98),NPPB(+6.07),PAH(-4.24),PARM1(-4.72),PRDM…
Cancer,Neurological Disease,Organismal Injury and Abnormalities	Glioma	0.0057			10	2	8	ALDH1A1(-4.96),CFTR(-3.69),FOXA1(-2.81),H19(-9.3),IGFBP6(+2.58),PAH(-4.24),SLCO2B1(-6.41),SPAM1(+2.12),SPTLC3(-2.98),VTN(-3.05)
Cancer,Neurological Disease,Organismal Injury and Abnormalities	Central nervous system solid tumor	0.00572			11	3	8	ALDH1A1(-4.96),CFTR(-3.69),CLTB(+2.32),FOXA1(-2.81),H19(-9.3),IGFBP6(+2.58),PAH(-4.24),SLCO2B1(-6.41),SPAM1(+2.12),SPTLC3(-2.98),VTN(-3.05)
Cancer,Gastrointestinal Disease,Organismal Injury and Abnormalities	Upper gastrointestinal carcinoma	0.00572			18	6	12	CDX2(-3.37),CFTR(-3.69),CST1(+2.57),CST2(+3.5),CYP1A1(-2.96),DUSP9(-4.33),H19(-9.3),HOXB3(-2.67),IGFBP6(+2.58),LGR6(+2.51),NID2(-2.98),NPPB(+6.07),PAH(-4.24),PTCHD4(-3.82),SLCO2B1(-6.41),SPTLC3(-2.98),TRIM58(+2.44),UGT3A1(-3.54)
Cell-To-Cell Signaling and Interaction	Binding of epithelial cells	0.00573			3	1	2	CFTR(-3.69),NPPB(+6.07),VTN(-3.05)
Endocrine System Development and Function,Lipid Metabolism,Small Molecule Biochemistry,Vitamin and Mineral Metabolism	Synthesis of estrogen	0.00604			2	0	2	CFTR(-3.69),CYP1A1(-2.96)
Cancer,Organismal Injury and Abnormalities	Squamous-cell carcinoma	0.00623			20	7	13	ABO(-4.36),ALDH1L1(-3.12),CDX2(-3.37),CFTR(-3.69),CST2(+3.5),CYP1A1(-2.96),DSC3(-3.94),DUSP9(-4.33),FOXA1(-2.81),HHIP(-2.84),IGFBP6(+2.58),LOXL4(+2.46),MASP1(-5.94),MT1E(-2.27),NPPB(+6.07),PTCHD4(-3.82),SLCO2B1(-6.41),SPAM1(+2.12),SULT1A3/SULT1A4(+4.76),TRIM58(+2.44)
Skeletal and Muscular System Development and Function	Fusion of vertebrae	0.00703			2	0	2	HOXB3(-2.67),HOXB4(-2.86)
Endocrine System Disorders,Gastrointestinal Disease,Inflammatory Disease,Inflammatory Response,Organismal Injury and Abnormalities	Chronic pancreatitis	0.00703			2	0	2	CFTR(-3.69),CYP1A1(-2.96)
Vitamin and Mineral Metabolism	Metabolism of vitamin	0.00706			3	0	3	ALDH1A1(-4.96),ALDH1L1(-3.12),CYP1A1(-2.96)
Cell-To-Cell Signaling and Interaction,Drug Metabolism,Small Molecule Biochemistry	Sulfation of dopamine	0.0071			1	1	0	SULT1A3/SULT1A4(+4.76)
Cell Cycle,Cellular Assembly and Organization,DNA Replication, Recombination, and Repair	Opening of chromatin	0.0071			1	0	1	FOXA1(-2.81)
Cell Morphology,Cellular Movement	Cell spreading of lung cell lines	0.0071			1	0	1	VTN(-3.05)
Cell Death and Survival,Cellular Development,Hematological System Development and Function,Hematopoiesis	Regeneration of hematopoietic progenitor cells	0.0071			1	0	1	HOXB4(-2.86)
Carbohydrate Metabolism,Small Molecule Biochemistry	Transmission of N-acetylglucosamine	0.0071			1	0	1	UGT3A1(-3.54)
Lipid Metabolism,Molecular Transport,Small Molecule Biochemistry,Vitamin and Mineral Metabolism	Clearance of retinaldehyde	0.0071			1	0	1	ALDH1A1(-4.96)
Infectious Diseases	Infectivity of Rhesus rotavirus	0.0071			1	0	1	VTN(-3.05)
Connective Tissue Development and Function,Connective Tissue Disorders,Organ Morphology,Organismal Development,Organismal Injury and Abnormalities,Respiratory Disease,Respiratory System Development and Function,Skeletal and Muscular Disorders,Skeletal and Muscular System Development and Function,Tissue Morphology	Abnormal morphology of laryngeal cartilage	0.0071			1	0	1	HOXB3(-2.67)
Cell Morphology,Cellular Assembly and Organization	Size of centrosome	0.0071			1	0	1	CFTR(-3.69)
Small Molecule Biochemistry	Metabolism of dacarbazine	0.0071			1	0	1	CYP1A1(-2.96)
Embryonic Development,Nervous System Development and Function,Organ Development,Organismal Development,Tissue Development,Visual System Development and Function	Development of corneal stroma	0.0071			1	0	1	ALDH1A1(-4.96)
Digestive System Development and Function,Endocrine System Development and Function,Organ Morphology,Tissue Morphology	Quantity of enteroendocrine L cells	0.0071			1	0	1	FOXA1(-2.81)
Organismal Functions	Healing of bladder cancer cell lines	0.0071			1	0	1	MT1E(-2.27)
Gastrointestinal Disease,Organismal Injury and Abnormalities	Meconium ileus	0.0071			1	0	1	CFTR(-3.69)
Organ Morphology	Contraction of myometrium	0.0071			1	1	0	NPPB(+6.07)
Organismal Injury and Abnormalities	Obstruction of lumen	0.0071			1	0	1	CFTR(-3.69)
Cellular Compromise,Reproductive System Development and Function	Acidification of gonadal cell lines	0.0071			1	0	1	APLNR(-2.1)
Drug Metabolism,Small Molecule Biochemistry	Metabolism of flutamide	0.0071			1	0	1	CYP1A1(-2.96)
Lipid Metabolism,Small Molecule Biochemistry	Conversion of eicosapentenoic acid	0.0071			1	0	1	CFTR(-3.69)
Cell-To-Cell Signaling and Interaction,Renal and Urological System Development and Function	Gap junctional intercellular communication of kidney cell lines	0.0071			1	0	1	CFTR(-3.69)
Developmental Disorder,Embryonic Development,Organismal Development,Tissue Morphology	Lack of ultimobranchial body	0.0071			1	0	1	HOXB3(-2.67)
Connective Tissue Disorders,Developmental Disorder,Organismal Injury and Abnormalities,Skeletal and Muscular Disorders	Hypoplasia of hyoid bone	0.0071			1	0	1	HOXB3(-2.67)
Lipid Metabolism,Small Molecule Biochemistry	Incorporation of docosahexaenoic acid	0.0071			1	0	1	CFTR(-3.69)
Lipid Metabolism,Small Molecule Biochemistry	Inhibition of aldosterone	0.0071			1	1	0	NPPB(+6.07)
Cell Morphology,Hematological System Development and Function,Inflammatory Response	Cell flattening of macrophages	0.0071			1	0	1	VTN(-3.05)
Drug Metabolism,Endocrine System Development and Function,Lipid Metabolism,Molecular Transport,Small Molecule Biochemistry	Release of hydrocortisone	0.0071			1	1	0	NPPB(+6.07)
Cell-To-Cell Signaling and Interaction	Density of focal adhesions	0.0071			1	0	1	VTN(-3.05)
Lipid Metabolism,Molecular Transport,Small Molecule Biochemistry,Vitamin and Mineral Metabolism	Clearance of retinol	0.0071			1	0	1	ALDH1A1(-4.96)
Hematological Disease	Depression of bone marrow	0.0071			1	0	1	CYP1A1(-2.96)
Endocrine System Disorders,Metabolic Disease,Organismal Injury and Abnormalities	Severely symptomatic disease stage hyperthyroidism	0.0071			1	0	1	DIO1(-3.49)
Connective Tissue Development and Function,Embryonic Development,Organ Development,Organismal Development,Skeletal and Muscular System Development and Function,Tissue Development	Development of sacral vertebra	0.0071			1	0	1	ALDH1A1(-4.96)
Cardiovascular Disease	Postural tachycardia syndrome	0.0071			1	0	1	DDC(-3.48)
Amino Acid Metabolism,Small Molecule Biochemistry	Cleavage of arginine	0.0071			1	0	1	CPN1(-2.88)
Digestive System Development and Function,Endocrine System Disorders,Gastrointestinal Disease,Organ Morphology,Organismal Development,Organismal Injury and Abnormalities	Abnormal morphology of dilated pancreatic duct	0.0071			1	0	1	CFTR(-3.69)
Small Molecule Biochemistry	Clearance of amodiaquine	0.0071			1	0	1	CYP1A1(-2.96)
Organ Morphology,Skeletal and Muscular System Development and Function	Contraction of diaphragm	0.0071			1	1	0	TNNC1(+1.93)
Respiratory Disease	Bronchiectasis type 1	0.0071			1	0	1	CFTR(-3.69)
Skeletal and Muscular System Development and Function	Force generation of cardiomyocytes	0.0071			1	1	0	TNNC1(+1.93)
Cell-To-Cell Signaling and Interaction,Cellular Compromise,Tumor Morphology	Adhesion of glioma cells	0.0071			1	0	1	VTN(-3.05)
Ophthalmic Disease,Organismal Development,Organismal Injury and Abnormalities	Abnormal morphology of thick eyelid	0.0071			1	0	1	ALDH1A1(-4.96)
Energy Production,Molecular Transport,Nucleic Acid Metabolism,Small Molecule Biochemistry	Efflux of ATP	0.0071			1	0	1	CFTR(-3.69)
Skeletal and Muscular System Development and Function	Length of skeleton	0.00756			2	0	2	CYP1A1(-2.96),HHIP(-2.84)
Skeletal and Muscular System Development and Function	Morphogenesis of skeletal system	0.00766			3	0	3	HHIP(-2.84),HOXB3(-2.67),HOXB4(-2.86)
Cancer,Neurological Disease,Organismal Injury and Abnormalities	Central nervous system neuroepithelial tumor	0.00773			9	2	7	ALDH1A1(-4.96),CFTR(-3.69),FOXA1(-2.81),IGFBP6(+2.58),PAH(-4.24),SLCO2B1(-6.41),SPAM1(+2.12),SPTLC3(-2.98),VTN(-3.05)
Skeletal and Muscular System Development and Function	Morphogenesis of embryonic skeleton	0.00782			2	0	2	HOXB3(-2.67),HOXB4(-2.86)
Lipid Metabolism,Molecular Transport,Small Molecule Biochemistry	Concentration of lipid	0.00801			8	0	8	ALDH1A1(-4.96),CFTR(-3.69),CYP1A1(-2.96),DIO1(-3.49),FOXA1(-2.81),GSTA1(-3.11),KLB(-2.46),VTN(-3.05)
Organ Morphology,Reproductive System Development and Function	Morphology of placenta	0.00804			3	0	3	CDX2(-3.37),DUSP9(-4.33),H19(-9.3)
Nutritional Disease	Weight loss	0.00806			4	0	4	CDX2(-3.37),CFTR(-3.69),CYP1A1(-2.96),KLB(-2.46)
Inflammatory Response	Acute inflammation	0.0081			2	0	2	CFTR(-3.69),CPN1(-2.88)
Renal and Urological System Development and Function	Osmolality of urine	0.0081			2	0	2	APLNR(-2.1),FOXA1(-2.81)
Cancer,Gastrointestinal Disease,Organismal Injury and Abnormalities	Gastroesophageal adenocarcinoma	0.0084			12	5	7	CST1(+2.57),CST2(+3.5),DUSP9(-4.33),H19(-9.3),HOXB3(-2.67),IGFBP6(+2.58),LGR6(+2.51),NID2(-2.98),PAH(-4.24),SPTLC3(-2.98),TRIM58(+2.44),UGT3A1(-3.54)
Connective Tissue Development and Function,Nervous System Development and Function,Organ Morphology,Organismal Development,Skeletal and Muscular System Development and Function,Tissue Development	Morphology of vertebrae	0.00842			3	0	3	CYP1A1(-2.96),HOXB3(-2.67),HOXB4(-2.86)
Cancer,Organismal Injury and Abnormalities	Extracranial solid tumor	0.00855			50	14	36	ABO(-4.36),ALDH1A1(-4.96),ALDH1L1(-3.12),APLNR(-2.1),CDX2(-3.37),CFTR(-3.69),CLTB(+2.32),COG8(-2.46),CORO7/CORO7-PAM16(+4.84),CPN1(-2.88),CST1(+2.57),CST2(+3.5),CYP1A1(-2.96),DDC(-3.48),DIO1(-3.49),DSC3(-3.94),DUSP9(-4.33),FOXA1(-2.81),GSTA1(-3.11),H19(-9.3),HHIP(-2.84),HOXB3(-2.67),HOXB4(-2.86),IGFBP6(+2.58),KLB(-2.46),LGR6(+2.51),LGSN(-2.38),LOXL4(+2.46),MASP1(-5.94),MT1E(-2.27),NEAT1(-2.46),NI…
Gastrointestinal Disease,Organismal Injury and Abnormalities	Intestinal polyp	0.00865			2	0	2	CDX2(-3.37),H19(-9.3)
Cardiovascular Disease,Organismal Injury and Abnormalities	Acute heart failure	0.00865			2	2	0	NPPB(+6.07),TNNC1(+1.93)
Gastrointestinal Disease,Hepatic System Disease,Hereditary Disorder,Organismal Injury and Abnormalities	Progressive familial intrahepatic cholestasis type 1	0.00894			2	0	2	CFTR(-3.69),PAH(-4.24)
Embryonic Development,Organismal Development,Reproductive System Development and Function	Fertilization	0.00895			3	1	2	CFTR(-3.69),RIMBP3 (includes others)(-2.96),SPAM1(+2.12)
Lipid Metabolism,Small Molecule Biochemistry,Vitamin and Mineral Metabolism	Steroid metabolism	0.00901			4	0	4	CFTR(-3.69),CYP1A1(-2.96),FOXA1(-2.81),GSTA1(-3.11)
Cancer,Organismal Injury and Abnormalities	Non-melanoma solid tumor	0.00931			49	14	35	ABO(-4.36),ALDH1A1(-4.96),ALDH1L1(-3.12),APLNR(-2.1),CDX2(-3.37),CFTR(-3.69),CLTB(+2.32),COG8(-2.46),CORO7/CORO7-PAM16(+4.84),CPN1(-2.88),CST1(+2.57),CST2(+3.5),CYP1A1(-2.96),DDC(-3.48),DIO1(-3.49),DSC3(-3.94),DUSP9(-4.33),FOXA1(-2.81),GSTA1(-3.11),H19(-9.3),HHIP(-2.84),HOXB3(-2.67),HOXB4(-2.86),IGFBP6(+2.58),KLB(-2.46),LGR6(+2.51),LGSN(-2.38),LOXL4(+2.46),MASP1(-5.94),MT1E(-2.27),NID2(-2.98),NPI…
Cancer,Organismal Injury and Abnormalities	Abdominal neoplasm	0.00936			47	12	35	ABO(-4.36),ALDH1A1(-4.96),ALDH1L1(-3.12),APLNR(-2.1),CDX2(-3.37),CFTR(-3.69),CLTB(+2.32),COG8(-2.46),CORO7/CORO7-PAM16(+4.84),CPN1(-2.88),CST1(+2.57),CST2(+3.5),CYP1A1(-2.96),DDC(-3.48),DIO1(-3.49),DSC3(-3.94),DUSP9(-4.33),FOXA1(-2.81),GSTA1(-3.11),H19(-9.3),HHIP(-2.84),HOXB3(-2.67),HOXB4(-2.86),IGFBP6(+2.58),KLB(-2.46),LGR6(+2.51),LGSN(-2.38),LOXL4(+2.46),MASP1(-5.94),MT1E(-2.27),NEAT1(-2.46),NI…
Endocrine System Disorders,Organismal Injury and Abnormalities	Abnormal function of thyroid gland	0.00945			1	0	1	DIO1(-3.49)
Organismal Injury and Abnormalities	Lysis of fibrin clot	0.00945			1	0	1	VTN(-3.05)
Nervous System Development and Function	Morphogenesis of glossopharyngeal nerve	0.00945			1	0	1	HOXB3(-2.67)
Cell-To-Cell Signaling and Interaction	Binding of Pseudomonas aeruginosa	0.00945			1	0	1	CFTR(-3.69)
Small Molecule Biochemistry	Inactivation of thyroid hormone	0.00945			1	0	1	DIO1(-3.49)
Cell-To-Cell Signaling and Interaction,Nervous System Development and Function	Adhesion of astrocytes	0.00945			1	0	1	VTN(-3.05)
Cancer,Hematological Disease,Immunological Disease,Organismal Injury and Abnormalities	Child T-cell acute lymphoblastic leukemia t(12,21)/ETV6-RUNX1	0.00945			1	0	1	DDC(-3.48)
Cancer,Hematological Disease,Immunological Disease,Organismal Injury and Abnormalities	Childhood B-hyperdiploid acute lymphoblastic leukemia	0.00945			1	0	1	DDC(-3.48)
Cell Cycle,Gene Expression	Binding of Ttf1 binding site	0.00945			1	0	1	FOXA1(-2.81)
Dermatological Diseases and Conditions,Hereditary Disorder,Inflammatory Disease,Inflammatory Response,Organismal Injury and Abnormalities	Moderate Netherton syndrome	0.00945			1	0	1	DSC3(-3.94)
Tissue Development	Filling of lumen	0.00945			1	0	1	CFTR(-3.69)
Cancer,Skeletal and Muscular Disorders,Tissue Morphology	Transformation of cervical vertebra	0.00945			1	0	1	ALDH1A1(-4.96)
Cancer,Hematological Disease,Immunological Disease,Organismal Injury and Abnormalities	Childhood B-other acute lymphoblastic leukemia	0.00945			1	0	1	DDC(-3.48)
Lipid Metabolism,Small Molecule Biochemistry	Breakdown of fatty acid	0.00945			1	0	1	FOXA1(-2.81)
Cardiovascular Disease,Organismal Injury and Abnormalities	Stable chronic heart failure	0.00945			1	1	0	TNNC1(+1.93)
Cancer,Gastrointestinal Disease,Organismal Injury and Abnormalities	Lower gastrointestinal carcinoma	0.00945			1	0	1	CDX2(-3.37)
Cardiovascular System Development and Function,Digestive System Development and Function,Gastrointestinal Disease,Hepatic System Disease,Organismal Injury and Abnormalities	Bile duct proliferation	0.00945			1	0	1	CFTR(-3.69)
Lipid Metabolism,Small Molecule Biochemistry	Metabolism of 20-hydroxyeicosatetraenoic acid	0.00945			1	0	1	CYP1A1(-2.96)
Cell-To-Cell Signaling and Interaction,Skeletal and Muscular System Development and Function	Binding of smooth muscle cell lines	0.00945			1	0	1	VTN(-3.05)
Cellular Movement	Haptotaxis of neuroblastoma cell lines	0.00945			1	0	1	VTN(-3.05)
Small Molecule Biochemistry	Metabolism of rosiglitazone	0.00945			1	0	1	CYP1A1(-2.96)
Developmental Disorder,Endocrine System Disorders,Gastrointestinal Disease,Hereditary Disorder,Organismal Injury and Abnormalities,Reproductive System Disease	Autosomal dominant Beckwith-Wiedemann syndrome	0.00945			1	0	1	H19(-9.3)
Cell-To-Cell Signaling and Interaction,Drug Metabolism,Small Molecule Biochemistry	Conversion of dopamine	0.00945			1	0	1	DDC(-3.48)
Small Molecule Biochemistry	Metabolism of amodiaquine	0.00945			1	0	1	CYP1A1(-2.96)
Drug Metabolism,Energy Production,Lipid Metabolism,Small Molecule Biochemistry,Vitamin and Mineral Metabolism	Oxidation of tretinoin	0.00945			1	0	1	ALDH1A1(-4.96)
Endocrine System Development and Function,Small Molecule Biochemistry	Hydroxylation of melatonin	0.00945			1	0	1	CYP1A1(-2.96)
Organ Morphology,Skeletal and Muscular System Development and Function	Quantity of rib	0.00952			2	0	2	CDX2(-3.37),H19(-9.3)
Cancer,Endocrine System Disorders,Organismal Injury and Abnormalities	Neuroendocrine tumor	0.00971			7	1	6	CDX2(-3.37),CPN1(-2.88),FOXA1(-2.81),SLC39A5(-3.19),TRIM58(+2.44),UGT3A1(-3.54),VTN(-3.05)
Cancer,Hematological Disease,Organismal Injury and Abnormalities	Hematologic cancer	0.0102			19	3	16	ABO(-4.36),ALDH1A1(-4.96),APLNR(-2.1),CLTB(+2.32),CPN1(-2.88),CYP1A1(-2.96),DDC(-3.48),DIO1(-3.49),DSC3(-3.94),DUSP9(-4.33),GSTA1(-3.11),H19(-9.3),HOXB3(-2.67),KLB(-2.46),NID2(-2.98),PMF1/PMF1-BGLAP(+3.01),RIMBP3 (includes others)(-2.96),SULT1A3/SULT1A4(+4.76),VTN(-3.05)
Organismal Injury and Abnormalities,Reproductive System Disease	Disease of placenta	0.0102			3	0	3	CDX2(-3.37),DUSP9(-4.33),H19(-9.3)
Organ Morphology,Organismal Development,Organismal Injury and Abnormalities,Respiratory Disease,Respiratory System Development and Function	Abnormal morphology of nose	0.0104			2	0	2	ALDH1A1(-4.96),CFTR(-3.69)
Cancer,Hematological Disease,Organismal Injury and Abnormalities	Neoplasia of blood cells	0.0105			19	3	16	ABO(-4.36),ALDH1A1(-4.96),APLNR(-2.1),CLTB(+2.32),CPN1(-2.88),CYP1A1(-2.96),DDC(-3.48),DIO1(-3.49),DSC3(-3.94),DUSP9(-4.33),GSTA1(-3.11),H19(-9.3),HOXB3(-2.67),KLB(-2.46),NID2(-2.98),PMF1/PMF1-BGLAP(+3.01),RIMBP3 (includes others)(-2.96),SULT1A3/SULT1A4(+4.76),VTN(-3.05)
Organismal Injury and Abnormalities,Renal and Urological Disease	Chronic renal failure	0.0107			3	2	1	CYP1A1(-2.96),NPPB(+6.07),TNNC1(+1.93)
Endocrine System Development and Function,Small Molecule Biochemistry	Synthesis of hormone	0.0108			3	0	3	CYP1A1(-2.96),DIO1(-3.49),GSTA1(-3.11)
Cancer,Gastrointestinal Disease,Organismal Injury and Abnormalities	Digestive organ tumor	0.0108			45	11	34	ABO(-4.36),ALDH1A1(-4.96),ALDH1L1(-3.12),APLNR(-2.1),CDX2(-3.37),CFTR(-3.69),CLTB(+2.32),COG8(-2.46),CORO7/CORO7-PAM16(+4.84),CPN1(-2.88),CST1(+2.57),CST2(+3.5),CYP1A1(-2.96),DDC(-3.48),DIO1(-3.49),DSC3(-3.94),DUSP9(-4.33),FOXA1(-2.81),GSTA1(-3.11),H19(-9.3),HHIP(-2.84),HOXB3(-2.67),IGFBP6(+2.58),KLB(-2.46),LGR6(+2.51),LGSN(-2.38),MASP1(-5.94),MT1E(-2.27),NEAT1(-2.46),NID2(-2.98),NPPB(+6.07),PAH(…
Cancer,Gastrointestinal Disease,Inflammatory Disease,Organismal Injury and Abnormalities	Barrett syndrome	0.011			2	0	2	CDX2(-3.37),CYP1A1(-2.96)
Cancer,Neurological Disease,Organismal Injury and Abnormalities	High grade astrocytoma	0.0111			8	2	6	ALDH1A1(-4.96),FOXA1(-2.81),IGFBP6(+2.58),PAH(-4.24),SLCO2B1(-6.41),SPAM1(+2.12),SPTLC3(-2.98),VTN(-3.05)
Lipid Metabolism,Molecular Transport,Small Molecule Biochemistry	Quantity of ceramide	0.0114			2	0	2	CFTR(-3.69),VTN(-3.05)
Cancer,Organismal Injury and Abnormalities	Nonhematologic malignant neoplasm	0.0115			49	14	35	ABO(-4.36),ALDH1A1(-4.96),ALDH1L1(-3.12),APLNR(-2.1),CDX2(-3.37),CFTR(-3.69),CLTB(+2.32),COG8(-2.46),CORO7/CORO7-PAM16(+4.84),CPN1(-2.88),CST1(+2.57),CST2(+3.5),CYP1A1(-2.96),DDC(-3.48),DIO1(-3.49),DSC3(-3.94),DUSP9(-4.33),FOXA1(-2.81),GSTA1(-3.11),H19(-9.3),HHIP(-2.84),HOXB3(-2.67),HOXB4(-2.86),IGFBP6(+2.58),KLB(-2.46),LGR6(+2.51),LGSN(-2.38),LOXL4(+2.46),MASP1(-5.94),MT1E(-2.27),NID2(-2.98),NPI…
Cancer,Organismal Functions,Organismal Injury and Abnormalities,Tumor Morphology	Inhibition of tumor	0.0117			2	1	1	CFTR(-3.69),IGFBP6(+2.58)
Lipid Metabolism,Small Molecule Biochemistry,Vitamin and Mineral Metabolism	Synthesis of steroid	0.0117			4	0	4	CFTR(-3.69),CYP1A1(-2.96),FOXA1(-2.81),GSTA1(-3.11)
Drug Metabolism	Metabolism of coumarin	0.0118			1	0	1	CYP1A1(-2.96)
Cellular Development	Epithelial to mesenchymal transdifferentiation of prostate cancer cell lines	0.0118			1	0	1	FOXA1(-2.81)
Endocrine System Development and Function,Lipid Metabolism,Small Molecule Biochemistry,Vitamin and Mineral Metabolism	Metabolism of 17-alpha-ethinylestradiol	0.0118			1	0	1	CYP1A1(-2.96)
Cell-To-Cell Signaling and Interaction,Cellular Compromise,Tumor Morphology	Adhesion of ovarian cancer cells	0.0118			1	0	1	VTN(-3.05)
Organ Morphology,Tissue Morphology	Quantity of acinar gland cells	0.0118			1	0	1	CFTR(-3.69)
Embryonic Development,Nervous System Development and Function,Ophthalmic Disease,Organ Development,Organ Morphology,Organismal Development,Organismal Injury and Abnormalities,Tissue Development,Visual System Development and Function	Lack of sclera	0.0118			1	0	1	ALDH1A1(-4.96)
Amino Acid Metabolism,Small Molecule Biochemistry,Vitamin and Mineral Metabolism	Biosynthesis of L-tetrahydrofolic acid	0.0118			1	0	1	ALDH1L1(-3.12)
Embryonic Development,Organismal Development,Tissue Development	Development of trophoectoderm	0.0118			1	0	1	CDX2(-3.37)
Developmental Disorder,Hereditary Disorder,Organismal Injury and Abnormalities	Russell-Silver syndrome	0.0118			1	0	1	H19(-9.3)
Cell-To-Cell Signaling and Interaction,Cellular Function and Maintenance,Hematological System Development and Function,Inflammatory Response	Efferocytosis of neutrophils	0.0118			1	0	1	VTN(-3.05)
Developmental Disorder,Endocrine System Disorders,Hereditary Disorder,Organismal Injury and Abnormalities,Reproductive System Disease	True hermaphroditism	0.0118			1	0	1	CYP1A1(-2.96)
Organ Morphology,Organismal Development,Organismal Injury and Abnormalities,Respiratory Disease,Respiratory System Development and Function,Tissue Morphology	Abnormal morphology of nasal mucosa	0.0118			1	0	1	CFTR(-3.69)
Lipid Metabolism,Small Molecule Biochemistry	Sulfation of 2-hydroxyestradiol	0.0118			1	1	0	SULT1A3/SULT1A4(+4.76)
Cancer,Endocrine System Disorders,Gastrointestinal Disease,Hepatic System Disease,Organismal Injury and Abnormalities	Pancreaticobiliary carcinoma	0.0118			1	0	1	CDX2(-3.37)
Cell Morphology,Reproductive System Development and Function	Whole-cell conductance of oocytes	0.0118			1	0	1	CFTR(-3.69)
Amino Acid Metabolism,Molecular Transport,Small Molecule Biochemistry	Quantity of L-phenylalanine	0.0118			1	0	1	PAH(-4.24)
Cancer,Organismal Injury and Abnormalities	Metastatic potential of adenocarcinoma cell lines	0.0118			1	0	1	CDX2(-3.37)
Cellular Assembly and Organization,Cellular Compromise	Disruption of nucleosomes	0.0118			1	0	1	FOXA1(-2.81)
Endocrine System Disorders,Gastrointestinal Disease,Hereditary Disorder,Inflammatory Disease,Inflammatory Response,Organismal Injury and Abnormalities	Hereditary chronic pancreatitis	0.0118			1	0	1	CFTR(-3.69)
Digestive System Development and Function,Gastrointestinal Disease,Hepatic System Development and Function,Hepatic System Disease,Organ Morphology,Organismal Development,Organismal Injury and Abnormalities	Abnormal morphology of dilated gall bladder	0.0118			1	0	1	CFTR(-3.69)
Cancer,Organismal Injury and Abnormalities	Abdominal adenocarcinoma	0.0123			43	10	33	ABO(-4.36),ALDH1A1(-4.96),ALDH1L1(-3.12),APLNR(-2.1),CDX2(-3.37),CFTR(-3.69),CLTB(+2.32),COG8(-2.46),CORO7/CORO7-PAM16(+4.84),CPN1(-2.88),CST1(+2.57),CST2(+3.5),CYP1A1(-2.96),DDC(-3.48),DIO1(-3.49),DSC3(-3.94),DUSP9(-4.33),FOXA1(-2.81),GSTA1(-3.11),H19(-9.3),HHIP(-2.84),HOXB3(-2.67),IGFBP6(+2.58),KLB(-2.46),LGR6(+2.51),LGSN(-2.38),MASP1(-5.94),MT1E(-2.27),NID2(-2.98),NPIPB5 (includes others)(+2.0…
Cancer,Organismal Injury and Abnormalities,Reproductive System Disease	Female genital tract cancer	0.0127			23	4	19	ALDH1A1(-4.96),ALDH1L1(-3.12),CDX2(-3.37),CFTR(-3.69),CYP1A1(-2.96),DIO1(-3.49),DSC3(-3.94),DUSP9(-4.33),GSTA1(-3.11),H19(-9.3),HHIP(-2.84),HOXB4(-2.86),IGFBP6(+2.58),KLB(-2.46),LGSN(-2.38),MASP1(-5.94),PAH(-4.24),PTCHD4(-3.82),SLC38A5(+1.99),SPAM1(+2.12),SPTLC3(-2.98),TRIM58(+2.44),VTN(-3.05)
Cardiovascular System Development and Function,Cellular Development,Skeletal and Muscular System Development and Function,Tissue Development	Differentiation of cardiomyocytes	0.013			2	1	1	APLNR(-2.1),NPPB(+6.07)
Cancer,Gastrointestinal Disease,Organismal Injury and Abnormalities	Pancreatobiliary tumor	0.0134			18	2	16	ABO(-4.36),APLNR(-2.1),CDX2(-3.37),CFTR(-3.69),CPN1(-2.88),CYP1A1(-2.96),DSC3(-3.94),FOXA1(-2.81),HHIP(-2.84),HOXB3(-2.67),IGFBP6(+2.58),KLB(-2.46),MASP1(-5.94),NID2(-2.98),SLC39A5(-3.19),SPTLC3(-2.98),TRIM58(+2.44),UGT3A1(-3.54)
Developmental Disorder,Organismal Injury and Abnormalities	Abnormality of abdominal wall	0.0137			2	0	2	H19(-9.3),HOXB4(-2.86)
Connective Tissue Development and Function,Connective Tissue Disorders,Organ Morphology,Organismal Injury and Abnormalities,Skeletal and Muscular Disorders,Skeletal and Muscular System Development and Function,Tissue Development	Abnormal morphology of sternum	0.0137			2	0	2	H19(-9.3),HOXB4(-2.86)
Endocrine System Disorders,Gastrointestinal Disease,Inflammatory Disease,Inflammatory Response,Organismal Injury and Abnormalities	Inflammation of pancreas	0.0137			3	0	3	CFTR(-3.69),CYP1A1(-2.96),SLC39A5(-3.19)
Embryonic Development,Nervous System Development and Function,Organ Development,Organ Morphology,Organismal Development,Tissue Development,Visual System Development and Function	Morphogenesis of embryonic eye	0.0141			1	0	1	ALDH1A1(-4.96)
Nutritional Disease	Vitamin D deficiency	0.0141			1	1	0	TNNC1(+1.93)
Organismal Development	Formation of bile duct	0.0141			1	0	1	FOXA1(-2.81)
Energy Production,Lipid Metabolism,Small Molecule Biochemistry	Oxidation of 2-hydroxyestradiol	0.0141			1	0	1	CYP1A1(-2.96)
Gastrointestinal Disease,Hepatic System Disease,Organismal Injury and Abnormalities	Abnormal function of hepatobiliary system	0.0141			1	0	1	ALDH1A1(-4.96)
Neurological Disease,Organismal Injury and Abnormalities,Psychological Disorders	Postencephalitic Parkinsonism	0.0141			1	0	1	DDC(-3.48)
Gastrointestinal Disease,Inflammatory Response,Organismal Injury and Abnormalities	Inflammation of submandibular gland	0.0141			1	0	1	CFTR(-3.69)
Cell Morphology,Developmental Disorder,Embryonic Development,Organismal Development,Tissue Morphology	Lack of trophoblast giant cells	0.0141			1	0	1	CDX2(-3.37)
Cell Morphology,Cellular Movement,Hematological System Development and Function,Immune Cell Trafficking	Cell spreading of PBMCs	0.0141			1	0	1	VTN(-3.05)
Psychological Disorders	Cigarette habituation susceptibility syndrome	0.0141			1	0	1	DDC(-3.48)
Molecular Transport,Protein Trafficking	Accumulation of glycoprotein	0.0141			1	0	1	FOXA1(-2.81)
Drug Metabolism,Endocrine System Development and Function,Lipid Metabolism,Small Molecule Biochemistry	Sulfation of beta-estradiol	0.0141			1	1	0	SULT1A3/SULT1A4(+4.76)
Drug Metabolism,Small Molecule Biochemistry	Demethylation of almotriptan	0.0141			1	0	1	CYP1A1(-2.96)
Cellular Movement	Chemotaxis of lung cell lines	0.0141			1	0	1	VTN(-3.05)
Organ Morphology,Organismal Development,Organismal Injury and Abnormalities,Reproductive System Development and Function,Reproductive System Disease	Abnormal morphology of cervix	0.0141			1	0	1	CFTR(-3.69)
Neurological Disease,Organismal Injury and Abnormalities,Psychological Disorders,Skeletal and Muscular Disorders	Advanced idiopathic Parkinson disease	0.0141			1	0	1	DDC(-3.48)
Cell Death and Survival	Cell viability of thyroid tumor cell lines	0.0141			1	0	1	H19(-9.3)
Cancer,Gastrointestinal Disease,Organismal Injury and Abnormalities	Esophageal adenocarcinoma	0.0142			5	3	2	CST1(+2.57),H19(-9.3),LGR6(+2.51),PAH(-4.24),TRIM58(+2.44)
Cancer,Gastrointestinal Disease,Organismal Injury and Abnormalities	Digestive system cancer	0.0145			44	10	34	ABO(-4.36),ALDH1A1(-4.96),ALDH1L1(-3.12),APLNR(-2.1),CDX2(-3.37),CFTR(-3.69),CLTB(+2.32),COG8(-2.46),CORO7/CORO7-PAM16(+4.84),CPN1(-2.88),CST1(+2.57),CST2(+3.5),CYP1A1(-2.96),DDC(-3.48),DIO1(-3.49),DSC3(-3.94),DUSP9(-4.33),FOXA1(-2.81),GSTA1(-3.11),H19(-9.3),HHIP(-2.84),HOXB3(-2.67),IGFBP6(+2.58),KLB(-2.46),LGR6(+2.51),LGSN(-2.38),MASP1(-5.94),MT1E(-2.27),NEAT1(-2.46),NID2(-2.98),NPPB(+6.07),PAH(…
Amino Acid Metabolism	Quantity of aromatic amino acid	0.0148			2	0	2	DIO1(-3.49),PAH(-4.24)
Cell Morphology	Cellularity	0.0159			2	0	2	HOXB3(-2.67),HOXB4(-2.86)
Cancer,Organismal Injury and Abnormalities	Melanoma	0.016			34	9	25	ABO(-4.36),ALDH1L1(-3.12),APLNR(-2.1),CFTR(-3.69),COG8(-2.46),CORO7/CORO7-PAM16(+4.84),CPN1(-2.88),CST1(+2.57),CST2(+3.5),CYP1A1(-2.96),DDC(-3.48),DSC3(-3.94),GSTA1(-3.11),HHIP(-2.84),KLB(-2.46),LGR6(+2.51),LGSN(-2.38),LOXL4(+2.46),MASP1(-5.94),MT1E(-2.27),NID2(-2.98),NPPB(+6.07),PAH(-4.24),PARM1(-4.72),PRDM6(-4.07),PTCHD4(-3.82),SLC39A5(-3.19),SLCO2B1(-6.41),SPAM1(+2.12),SPTLC3(-2.98),TNNC1(+1.9…
Organ Morphology,Organismal Injury and Abnormalities,Reproductive System Development and Function,Reproductive System Disease	Abnormal morphology of labyrinthine zone of placenta	0.0162			2	0	2	CDX2(-3.37),DUSP9(-4.33)
Lipid Metabolism,Small Molecule Biochemistry,Vitamin and Mineral Metabolism	Synthesis of steroid hormone	0.0162			2	0	2	FOXA1(-2.81),GSTA1(-3.11)
Organismal Injury and Abnormalities,Renal and Urological Disease	Stage V chronic kidney disease	0.0165			1	1	0	TNNC1(+1.93)
Cell Signaling	Receptor guanylyl cyclase signaling pathway	0.0165			1	1	0	NPPB(+6.07)
Organ Morphology,Organismal Development,Organismal Injury and Abnormalities	Lack of Harderian gland	0.0165			1	0	1	ALDH1A1(-4.96)
Cell-To-Cell Signaling and Interaction,Drug Metabolism,Small Molecule Biochemistry	Catabolism of dopamine	0.0165			1	1	0	SULT1A3/SULT1A4(+4.76)
Embryonic Development,Organismal Development	Development of eyelid	0.0165			1	0	1	ALDH1A1(-4.96)
Dermatological Diseases and Conditions,Hereditary Disorder,Inflammatory Disease,Inflammatory Response,Organismal Injury and Abnormalities	Advanced stage Netherton syndrome	0.0165			1	0	1	DSC3(-3.94)
Molecular Transport	Transport of iodide	0.0165			1	0	1	CFTR(-3.69)
Drug Metabolism,Endocrine System Development and Function,Lipid Metabolism,Small Molecule Biochemistry,Vitamin and Mineral Metabolism	Metabolism of beta-estradiol	0.0165			1	0	1	CYP1A1(-2.96)
Neurological Disease	Glossopharyngeal-vagus nerve fusion	0.0165			1	0	1	HOXB3(-2.67)
Small Molecule Biochemistry	Sulfation of raloxifene	0.0165			1	1	0	SULT1A3/SULT1A4(+4.76)
Cardiovascular Disease,Neurological Disease,Organismal Injury and Abnormalities,Reproductive System Disease	Eclampsia	0.0165			1	1	0	TNNC1(+1.93)
Organ Morphology,Reproductive System Development and Function	Size of placenta	0.0165			1	0	1	H19(-9.3)
Lipid Metabolism,Small Molecule Biochemistry,Vitamin and Mineral Metabolism	Conversion of vitamin A	0.0165			1	0	1	CYP1A1(-2.96)
Connective Tissue Development and Function,Connective Tissue Disorders,Organ Morphology,Organismal Injury and Abnormalities,Skeletal and Muscular Disorders,Skeletal and Muscular System Development and Function,Tissue Development	Abnormal morphology of hyoid bone lesser horn	0.0165			1	0	1	HOXB3(-2.67)
Amino Acid Metabolism,Molecular Transport,Small Molecule Biochemistry	Transport of glutamine	0.0165			1	1	0	SLC38A5(+1.99)
Developmental Disorder,Hereditary Disorder,Neurological Disease,Organismal Injury and Abnormalities	Sirenomelia	0.0165			1	0	1	CDX2(-3.37)
Endocrine System Development and Function,Lipid Metabolism,Molecular Transport,Small Molecule Biochemistry	Release of aldosterone	0.0165			1	1	0	NPPB(+6.07)
Endocrine System Disorders,Gastrointestinal Disease,Organismal Injury and Abnormalities	Exocrine pancreatic insufficiency	0.0165			1	0	1	CFTR(-3.69)
Lipid Metabolism,Molecular Transport,Small Molecule Biochemistry,Vitamin and Mineral Metabolism	Concentration of retinaldehyde	0.0165			1	0	1	ALDH1A1(-4.96)
Cancer,Dermatological Diseases and Conditions,Organismal Injury and Abnormalities	Skin squamous cell carcinoma	0.0168			7	4	3	CST2(+3.5),FOXA1(-2.81),HHIP(-2.84),LOXL4(+2.46),MASP1(-5.94),SPAM1(+2.12),TRIM58(+2.44)
Cancer,Endocrine System Disorders,Organismal Injury and Abnormalities	Abdominal neuroendocrine tumor	0.0169			5	1	4	CPN1(-2.88),FOXA1(-2.81),SLC39A5(-3.19),TRIM58(+2.44),UGT3A1(-3.54)
Cellular Assembly and Organization	Quantity of actin filaments	0.017			2	0	2	CDX2(-3.37),VTN(-3.05)
Cardiovascular Disease	Hypotension	0.017			2	1	1	DDC(-3.48),NPPB(+6.07)
Cell Death and Survival,Skeletal and Muscular Disorders	Cell death of muscle cell lines	0.0178			2	0	2	GSTA1(-3.11),HOXB4(-2.86)
Cancer,Endocrine System Disorders,Gastrointestinal Disease,Organismal Injury and Abnormalities	Pancreatic tumor	0.0179			16	2	14	ABO(-4.36),APLNR(-2.1),CDX2(-3.37),CFTR(-3.69),CPN1(-2.88),FOXA1(-2.81),HHIP(-2.84),HOXB3(-2.67),IGFBP6(+2.58),KLB(-2.46),MASP1(-5.94),NID2(-2.98),SLC39A5(-3.19),SPTLC3(-2.98),TRIM58(+2.44),UGT3A1(-3.54)
Cancer,Gastrointestinal Disease,Organismal Injury and Abnormalities	Gastric carcinoma	0.0179			10	3	7	CDX2(-3.37),CST1(+2.57),DUSP9(-4.33),H19(-9.3),HOXB3(-2.67),IGFBP6(+2.58),LGR6(+2.51),NID2(-2.98),SPTLC3(-2.98),UGT3A1(-3.54)
Cardiovascular Disease,Organismal Injury and Abnormalities	Peripheral vascular disease	0.0184			5	1	4	CYP1A1(-2.96),DDC(-3.48),NPPB(+6.07),PAH(-4.24),SLCO2B1(-6.41)
Cellular Development,Skeletal and Muscular System Development and Function,Tissue Development	Differentiation of muscle cells	0.0184			4	2	2	APLNR(-2.1),NMRK2(+2.36),NPPB(+6.07),PRDM6(-4.07)
Cancer,Organismal Injury and Abnormalities	Carcinoma	0.0185			48	13	35	ABO(-4.36),ALDH1A1(-4.96),ALDH1L1(-3.12),APLNR(-2.1),CDX2(-3.37),CFTR(-3.69),CLTB(+2.32),COG8(-2.46),CORO7/CORO7-PAM16(+4.84),CPN1(-2.88),CST1(+2.57),CST2(+3.5),CYP1A1(-2.96),DDC(-3.48),DIO1(-3.49),DSC3(-3.94),DUSP9(-4.33),FOXA1(-2.81),GSTA1(-3.11),H19(-9.3),HHIP(-2.84),HOXB3(-2.67),HOXB4(-2.86),IGFBP6(+2.58),KLB(-2.46),LGR6(+2.51),LGSN(-2.38),LOXL4(+2.46),MASP1(-5.94),MT1E(-2.27),NID2(-2.98),NPI…
Cancer,Organismal Injury and Abnormalities,Reproductive System Disease	Tumorigenesis of reproductive tract	0.0188			23	4	19	ALDH1A1(-4.96),ALDH1L1(-3.12),CDX2(-3.37),CFTR(-3.69),CYP1A1(-2.96),DIO1(-3.49),DSC3(-3.94),DUSP9(-4.33),GSTA1(-3.11),H19(-9.3),HHIP(-2.84),HOXB4(-2.86),IGFBP6(+2.58),KLB(-2.46),LGSN(-2.38),MASP1(-5.94),PAH(-4.24),PTCHD4(-3.82),SLC38A5(+1.99),SPAM1(+2.12),SPTLC3(-2.98),TRIM58(+2.44),VTN(-3.05)
Cardiovascular Disease,Connective Tissue Disorders,Hematological Disease,Organismal Injury and Abnormalities,Reproductive System Disease	HELLP syndrome	0.0188			1	1	0	TNNC1(+1.93)
Developmental Disorder,Organismal Development,Organismal Injury and Abnormalities	Abnormal morphology of abdominal wall	0.0188			1	0	1	HOXB4(-2.86)
Cell Cycle	Arrest in G2/M phase of lung cancer cell lines	0.0188			1	0	1	DUSP9(-4.33)
Drug Metabolism,Nucleic Acid Metabolism,Small Molecule Biochemistry	Metabolism of theophylline	0.0188			1	0	1	CYP1A1(-2.96)
Lipid Metabolism,Molecular Transport,Small Molecule Biochemistry	Accumulation of D-erythro-C16-ceramide	0.0188			1	0	1	ALDH1L1(-3.12)
Organismal Development,Organismal Injury and Abnormalities	Abnormal morphology of chest	0.0188			1	0	1	HOXB4(-2.86)
Protein Trafficking	Trafficking of protein	0.0188			1	0	1	CDX2(-3.37)
Energy Production,Lipid Metabolism,Small Molecule Biochemistry,Vitamin and Mineral Metabolism	Oxidation of retinaldehyde	0.0188			1	0	1	ALDH1A1(-4.96)
Lipid Metabolism,Molecular Transport,Nucleic Acid Metabolism,Small Molecule Biochemistry	Concentration of acetyl-coenzyme A	0.0188			1	0	1	KLB(-2.46)
Embryonic Development,Nervous System Development and Function,Ophthalmic Disease,Organ Development,Organ Morphology,Organismal Development,Organismal Injury and Abnormalities,Tissue Development,Visual System Development and Function	Abnormal morphology of ocular posterior segment	0.0188			1	0	1	ALDH1A1(-4.96)
Developmental Disorder,Embryonic Development,Organismal Development,Tissue Morphology	Abnormal morphology of optic cup	0.0188			1	0	1	ALDH1A1(-4.96)
Cellular Movement,Connective Tissue Development and Function	Haptotaxis of fibroblast cell lines	0.0188			1	0	1	VTN(-3.05)
Cell Death and Survival,Organismal Injury and Abnormalities,Renal and Urological Disease	Anoikis of kidney cell lines	0.0188			1	0	1	VTN(-3.05)
Cardiovascular Disease,Organismal Injury and Abnormalities	Acute decompensated heart failure	0.0188			1	1	0	TNNC1(+1.93)
Carbohydrate Metabolism	Gluconeogenesis of hepatocytes	0.0188			1	0	1	ALDH1A1(-4.96)
Developmental Disorder,Ophthalmic Disease,Organismal Injury and Abnormalities	Persistent hyperplastic primary vitreous	0.0188			1	0	1	ALDH1A1(-4.96)
Cellular Assembly and Organization	Accumulation of zymogen granules	0.0188			1	0	1	CFTR(-3.69)
Molecular Transport,Nucleic Acid Metabolism,Small Molecule Biochemistry	Transport of rosuvastatin	0.0188			1	0	1	SLCO2B1(-6.41)
Digestive System Development and Function,Endocrine System Disorders,Gastrointestinal Disease,Organ Morphology,Organismal Development,Organismal Injury and Abnormalities	Abnormal morphology of small pancreas	0.0188			1	0	1	CFTR(-3.69)
Connective Tissue Disorders,Organismal Injury and Abnormalities,Skeletal and Muscular Disorders,Skeletal and Muscular System Development and Function	Abnormal morphology of axial skeleton	0.0193			3	0	3	CDX2(-3.37),HOXB3(-2.67),HOXB4(-2.86)
Cellular Growth and Proliferation	Colony formation	0.0193			6	1	5	ALDH1A1(-4.96),CDX2(-3.37),HOXB3(-2.67),HOXB4(-2.86),LOXL4(+2.46),NEAT1(-2.46)
Amino Acid Metabolism,Small Molecule Biochemistry	Catabolism of amino acids	0.0197			2	0	2	DDC(-3.48),PAH(-4.24)
Lipid Metabolism,Small Molecule Biochemistry	Synthesis of fatty acid	0.0209			4	0	4	CFTR(-3.69),CYP1A1(-2.96),FOXA1(-2.81),VTN(-3.05)
Cellular Movement	Beat of cilia	0.0211			1	0	1	CFTR(-3.69)
Carbohydrate Metabolism,Drug Metabolism,Molecular Transport,Small Molecule Biochemistry	Accumulation of doxorubicin	0.0211			1	0	1	CDX2(-3.37)
Lipid Metabolism,Small Molecule Biochemistry,Vitamin and Mineral Metabolism	Conversion of retinaldehyde	0.0211			1	0	1	CYP1A1(-2.96)
Endocrine System Development and Function,Organ Morphology,Tissue Morphology	Quantity of delta islet cells	0.0211			1	0	1	FOXA1(-2.81)
Lipid Metabolism,Molecular Transport,Small Molecule Biochemistry,Vitamin and Mineral Metabolism	Quantity of vitamin E	0.0211			1	0	1	GSTA1(-3.11)
Drug Metabolism	Metabolism of amiodarone	0.0211			1	0	1	CYP1A1(-2.96)
Cellular Assembly and Organization,Embryonic Development,Organismal Development,Reproductive System Development and Function	Penetration of zona pellucida	0.0211			1	1	0	SPAM1(+2.12)
Lipid Metabolism,Small Molecule Biochemistry	Metabolism of linoleic acid	0.0211			1	0	1	CFTR(-3.69)
Skeletal and Muscular System Development and Function	Fusion of neural arch	0.0211			1	0	1	HOXB4(-2.86)
Drug Metabolism	Metabolism of tolbutamide	0.0211			1	0	1	CYP1A1(-2.96)
Drug Metabolism,Endocrine System Development and Function,Energy Production,Lipid Metabolism,Small Molecule Biochemistry	Oxidation of beta-estradiol	0.0211			1	0	1	CYP1A1(-2.96)
Developmental Disorder,Hereditary Disorder,Neurological Disease,Organismal Injury and Abnormalities	Angelman syndrome	0.0211			1	0	1	DDC(-3.48)
Connective Tissue Disorders,Inflammatory Disease,Inflammatory Response,Organismal Injury and Abnormalities,Respiratory Disease	Pulmonary interstitial fibrosis	0.0211			1	0	1	CFTR(-3.69)
Cell Morphology,Cellular Movement	Cell spreading of bone cancer cell lines	0.0211			1	0	1	VTN(-3.05)
Infectious Diseases	Release of Hepatitis C virus	0.0211			1	0	1	CYP1A1(-2.96)
Cardiovascular Disease,Organismal Injury and Abnormalities	Ischemia of heart	0.0219			3	2	1	NPPB(+6.07),SLCO2B1(-6.41),TNNC1(+1.93)
Cancer,Organismal Injury and Abnormalities	Liquid tumor	0.0221			14	2	12	ABO(-4.36),ALDH1A1(-4.96),APLNR(-2.1),CLTB(+2.32),CPN1(-2.88),CYP1A1(-2.96),DDC(-3.48),DIO1(-3.49),DSC3(-3.94),GSTA1(-3.11),HOXB3(-2.67),KLB(-2.46),RIMBP3 (includes others)(-2.96),SULT1A3/SULT1A4(+4.76)
Lipid Metabolism,Small Molecule Biochemistry	Synthesis of lipid	0.0233			7	0	7	ALDH1A1(-4.96),CFTR(-3.69),CYP1A1(-2.96),FOXA1(-2.81),GSTA1(-3.11),SPTLC3(-2.98),VTN(-3.05)
Cellular Function and Maintenance,Molecular Transport	Efflux of chloride	0.0235			1	0	1	CFTR(-3.69)
Connective Tissue Development and Function,Connective Tissue Disorders,Organ Morphology,Organismal Development,Organismal Injury and Abnormalities,Respiratory Disease,Respiratory System Development and Function,Skeletal and Muscular Disorders,Skeletal and Muscular System Development and Function,Tissue Morphology	Abnormal morphology of cricoid cartilage	0.0235			1	0	1	HOXB3(-2.67)
Hematological Disease,Infectious Diseases	Malaria caused by Plasmodium falciparum	0.0235			1	0	1	ABO(-4.36)
Cellular Growth and Proliferation	Colony formation of bladder cancer cell lines	0.0235			1	1	0	LOXL4(+2.46)
Connective Tissue Development and Function,Tissue Morphology	Quantity of visceral fat	0.0235			1	0	1	ALDH1A1(-4.96)
Protein Synthesis	Metabolism of toxin peptide	0.0235			1	0	1	CYP1A1(-2.96)
Cardiovascular System Development and Function,Organismal Development	Morphogenesis of capillary vessel	0.0235			1	0	1	HOXB3(-2.67)
Digestive System Development and Function,Organ Morphology,Organismal Development	Size of tongue	0.0235			1	0	1	H19(-9.3)
Cell-To-Cell Signaling and Interaction,Small Molecule Biochemistry	Synthesis of 5-hydroxytryptamine	0.0235			1	0	1	DDC(-3.48)
Lipid Metabolism,Molecular Transport,Small Molecule Biochemistry	Quantity of linoleic acid	0.0235			1	0	1	CFTR(-3.69)
Cellular Movement	Migration of rhabdomyosarcoma cell lines	0.0235			1	1	0	IGFBP6(+2.58)
Cellular Development,Cellular Growth and Proliferation,Connective Tissue Development and Function,Hematological System Development and Function,Hematopoiesis,Tissue Development	Differentiation of cord blood cells	0.0235			1	0	1	HOXB4(-2.86)
Embryonic Development,Nervous System Development and Function,Organ Development,Organ Morphology,Organismal Development,Tissue Development,Tissue Morphology,Visual System Development and Function	Thickness of corneal stroma	0.0235			1	0	1	ALDH1A1(-4.96)
Cancer,Endocrine System Disorders,Organismal Injury and Abnormalities	Extrapancreatic neuroendocrine tumor	0.0247			6	1	5	CPN1(-2.88),FOXA1(-2.81),SLC39A5(-3.19),TRIM58(+2.44),UGT3A1(-3.54),VTN(-3.05)
Respiratory System Development and Function	Morphology of respiratory tract	0.0252			3	0	3	ALDH1A1(-4.96),CFTR(-3.69),HOXB3(-2.67)
Hematological Disease	Hypomagnesemia	0.0258			1	1	0	TNNC1(+1.93)
Connective Tissue Development and Function,Embryonic Development,Organ Development,Organismal Development,Skeletal and Muscular System Development and Function,Tissue Development	Growth of tibia	0.0258			1	1	0	NPPB(+6.07)
Cell Morphology	Detachment of flagella	0.0258			1	0	1	RIMBP3 (includes others)(-2.96)
Digestive System Development and Function,Gastrointestinal Disease,Organ Morphology,Organismal Development,Organismal Injury and Abnormalities	Abnormal morphology of submandibular gland	0.0258			1	0	1	CFTR(-3.69)
Cellular Development,Digestive System Development and Function	Differentiation of enterocytes	0.0258			1	0	1	CDX2(-3.37)
Cell Death and Survival,Embryonic Development	Anoikis of embryonic cell lines	0.0258			1	0	1	VTN(-3.05)
Cell-To-Cell Signaling and Interaction,Connective Tissue Disorders,Hematological Disease,Hematological System Development and Function,Inflammatory Response,Organismal Injury and Abnormalities	Abnormal aggregation of blood platelets	0.0258			1	0	1	VTN(-3.05)
Lipid Metabolism,Small Molecule Biochemistry	Conversion of arachidonic acid	0.0258			1	0	1	CFTR(-3.69)
Cell Morphology,Cellular Movement	Cell spreading of melanoma cell lines	0.0258			1	0	1	VTN(-3.05)
Cardiovascular Disease,Organismal Injury and Abnormalities	Severe heart failure	0.0258			1	1	0	NPPB(+6.07)
Cell-To-Cell Signaling and Interaction,Respiratory System Development and Function	Adhesion of lung cell lines	0.0258			1	0	1	VTN(-3.05)
Cardiovascular Disease	Cardiogenic shock	0.0258			1	1	0	TNNC1(+1.93)
Dermatological Diseases and Conditions,Organismal Injury and Abnormalities	Anhidrosis	0.0258			1	0	1	FOXA1(-2.81)
Dermatological Diseases and Conditions,Hereditary Disorder,Organismal Injury and Abnormalities	Autosomal recessive hypotrichosis	0.0258			1	0	1	DSC3(-3.94)
Connective Tissue Development and Function,Connective Tissue Disorders,Organ Morphology,Organismal Development,Organismal Injury and Abnormalities,Skeletal and Muscular Disorders,Skeletal and Muscular System Development and Function,Tissue Development	Abnormal morphology of exoccipital bone	0.0258			1	0	1	HOXB3(-2.67)
Ophthalmic Disease,Organ Morphology,Organismal Development,Organismal Injury and Abnormalities	Abnormal morphology of lacrimal gland	0.0258			1	0	1	CFTR(-3.69)
Amino Acid Metabolism,Small Molecule Biochemistry	Catabolism of L-phenylalanine	0.0258			1	0	1	PAH(-4.24)
Amino Acid Metabolism,Protein Synthesis,Small Molecule Biochemistry	Incorporation of selenocysteine	0.0258			1	0	1	DIO1(-3.49)
Skeletal and Muscular System Development and Function	Fusion of occipital bone	0.0258			1	0	1	HOXB3(-2.67)
Nucleic Acid Metabolism,Small Molecule Biochemistry	Biosynthesis of cyclic nucleotides	0.0259			3	1	2	APLNR(-2.1),CFTR(-3.69),NPPB(+6.07)
Cell-To-Cell Signaling and Interaction,Cellular Assembly and Organization,Tissue Development	Adhesion of cell-associated matrix	0.0262			2	0	2	NID2(-2.98),VTN(-3.05)
Cancer,Endocrine System Disorders,Gastrointestinal Disease,Organismal Injury and Abnormalities	Pancreatic carcinoid tumor	0.0263			4	1	3	CPN1(-2.88),SLC39A5(-3.19),TRIM58(+2.44),UGT3A1(-3.54)
Cancer,Gastrointestinal Disease,Organismal Injury and Abnormalities	Large intestine neoplasm	0.0268			39	9	30	ALDH1A1(-4.96),ALDH1L1(-3.12),APLNR(-2.1),CDX2(-3.37),CFTR(-3.69),CLTB(+2.32),COG8(-2.46),CORO7/CORO7-PAM16(+4.84),CPN1(-2.88),CST1(+2.57),CYP1A1(-2.96),DDC(-3.48),DIO1(-3.49),DSC3(-3.94),FOXA1(-2.81),GSTA1(-3.11),H19(-9.3),HHIP(-2.84),HOXB3(-2.67),IGFBP6(+2.58),KLB(-2.46),LGR6(+2.51),LGSN(-2.38),MASP1(-5.94),MT1E(-2.27),NEAT1(-2.46),NID2(-2.98),PARM1(-4.72),PRDM6(-4.07),PTCHD4(-3.82),SLC38A5(+1.…
Reproductive System Development and Function	Morphology of reproductive system	0.0271			6	1	5	CDX2(-3.37),CFTR(-3.69),DUSP9(-4.33),H19(-9.3),IGFBP6(+2.58),RIMBP3 (includes others)(-2.96)
Embryonic Development,Organismal Development	Development of body trunk	0.0275			9	2	7	ALDH1A1(-4.96),APLNR(-2.1),CDX2(-3.37),CFTR(-3.69),FOXA1(-2.81),HOXB3(-2.67),HOXB4(-2.86),NPPB(+6.07),TNNC1(+1.93)
Cancer,Cellular Movement,Organismal Injury and Abnormalities,Tumor Morphology	Invasion of gastric cancer cells	0.0281			1	0	1	CDX2(-3.37)
Lipid Metabolism,Molecular Transport,Small Molecule Biochemistry	Quantity of 5-hydroxyeicosatetraenoic acid	0.0281			1	0	1	CYP1A1(-2.96)
Embryonic Development,Organismal Development,Tissue Morphology	Fusion of allantois	0.0281			1	0	1	CDX2(-3.37)
Gene Expression	Paternal imprinting	0.0281			1	0	1	H19(-9.3)
Connective Tissue Development and Function,Connective Tissue Disorders,Organ Morphology,Organismal Injury and Abnormalities,Skeletal and Muscular Disorders,Skeletal and Muscular System Development and Function,Tissue Development	Abnormal morphology of split sternum	0.0281			1	0	1	HOXB4(-2.86)
Cell Cycle	Cell division of somatic cells	0.0281			1	0	1	HOXB4(-2.86)
Drug Metabolism	Catabolism of xenobiotic	0.0281			1	0	1	GSTA1(-3.11)
Neurological Disease	Dyslexia	0.0281			1	0	1	DDC(-3.48)
Cellular Movement,Hematological System Development and Function,Immune Cell Trafficking,Inflammatory Response	Migration of monocyte-derived macrophages	0.0281			1	0	1	VTN(-3.05)
Renal and Urological System Development and Function	Urination	0.0281			1	0	1	APLNR(-2.1)
Embryonic Development,Organismal Development,Tissue Morphology	Fusion of chorion	0.0281			1	0	1	CDX2(-3.37)
Lipid Metabolism,Small Molecule Biochemistry	Biosynthesis of sphingoid base	0.0281			1	0	1	SPTLC3(-2.98)
Cardiovascular Disease,Organismal Injury and Abnormalities,Respiratory Disease	Acute pulmonary embolism	0.0281			1	1	0	NPPB(+6.07)
Endocrine System Development and Function,Molecular Transport,Small Molecule Biochemistry	Abnormal quantity of thyroid hormone	0.0281			1	0	1	DIO1(-3.49)
Endocrine System Development and Function,Small Molecule Biochemistry	Metabolism of thyroid hormone	0.0281			1	0	1	DIO1(-3.49)
Cardiovascular Disease,Cardiovascular System Development and Function,Hereditary Disorder,Organ Morphology,Organismal Development,Organismal Injury and Abnormalities,Skeletal and Muscular Disorders	Dilated cardiomyopathy 1S	0.0281			1	1	0	TNNC1(+1.93)
Drug Metabolism,Lipid Metabolism,Molecular Transport,Small Molecule Biochemistry	Release of beta-estradiol	0.0281			1	1	0	NPPB(+6.07)
Cardiovascular System Development and Function,Cell Morphology,Cellular Movement	Cell spreading of endothelial cell lines	0.0281			1	0	1	VTN(-3.05)
Amino Acid Metabolism,Molecular Transport,Small Molecule Biochemistry	Transport of glycine	0.0281			1	1	0	SLC38A5(+1.99)
Cardiovascular Disease,Hereditary Disorder,Neurological Disease,Organismal Injury and Abnormalities	Ischemic stroke	0.0286			2	1	1	DDC(-3.48),NPPB(+6.07)
Cancer,Gastrointestinal Disease,Organismal Injury and Abnormalities	Development of digestive organ tumor	0.0294			25	5	20	ALDH1A1(-4.96),ALDH1L1(-3.12),CDX2(-3.37),CLTB(+2.32),COG8(-2.46),CORO7/CORO7-PAM16(+4.84),CST1(+2.57),DUSP9(-4.33),H19(-9.3),HOXB3(-2.67),IGFBP6(+2.58),KLB(-2.46),LGR6(+2.51),LGSN(-2.38),MASP1(-5.94),MT1E(-2.27),NID2(-2.98),PARM1(-4.72),PRDM6(-4.07),PTCHD4(-3.82),SLCO2B1(-6.41),SPTLC3(-2.98),UGT3A1(-3.54),VTN(-3.05),ZNF321P(-4.94)
Cancer,Organismal Injury and Abnormalities	Upper aerodigestive tract carcinoma	0.0294			13	6	7	CDX2(-3.37),CFTR(-3.69),CST1(+2.57),CYP1A1(-2.96),H19(-9.3),IGFBP6(+2.58),LGR6(+2.51),NPPB(+6.07),PAH(-4.24),PTCHD4(-3.82),SLCO2B1(-6.41),SPAM1(+2.12),TRIM58(+2.44)
Cardiovascular Disease,Organismal Injury and Abnormalities	Peripheral arterial disease	0.0295			3	0	3	CYP1A1(-2.96),PAH(-4.24),SLCO2B1(-6.41)
Connective Tissue Disorders,Organismal Injury and Abnormalities,Skeletal and Muscular Disorders	Abnormality of rib	0.03			2	0	2	CDX2(-3.37),H19(-9.3)
Cancer,Organismal Injury and Abnormalities	Lymphoreticular neoplasm	0.0301			16	3	13	ABO(-4.36),APLNR(-2.1),CLTB(+2.32),CPN1(-2.88),CYP1A1(-2.96),DSC3(-3.94),DUSP9(-4.33),GSTA1(-3.11),H19(-9.3),HOXB3(-2.67),KLB(-2.46),NID2(-2.98),PMF1/PMF1-BGLAP(+3.01),RIMBP3 (includes others)(-2.96),SULT1A3/SULT1A4(+4.76),VTN(-3.05)
Cancer,Organismal Injury and Abnormalities	Abdominal carcinoma	0.0301			44	10	34	ABO(-4.36),ALDH1A1(-4.96),ALDH1L1(-3.12),APLNR(-2.1),CDX2(-3.37),CFTR(-3.69),CLTB(+2.32),COG8(-2.46),CORO7/CORO7-PAM16(+4.84),CPN1(-2.88),CST1(+2.57),CST2(+3.5),CYP1A1(-2.96),DDC(-3.48),DIO1(-3.49),DSC3(-3.94),DUSP9(-4.33),FOXA1(-2.81),GSTA1(-3.11),H19(-9.3),HHIP(-2.84),HOXB3(-2.67),HOXB4(-2.86),IGFBP6(+2.58),KLB(-2.46),LGR6(+2.51),LGSN(-2.38),MASP1(-5.94),MT1E(-2.27),NID2(-2.98),NPIPB5 (includes…
Cancer,Neurological Disease,Organismal Injury and Abnormalities	Brain tumor	0.0303			7	2	5	CFTR(-3.69),CLTB(+2.32),PAH(-4.24),SLCO2B1(-6.41),SPAM1(+2.12),SPTLC3(-2.98),VTN(-3.05)
Cellular Development,Cellular Growth and Proliferation,Nervous System Development and Function,Organ Development,Tissue Development	Proliferation of granule cells	0.0304			1	0	1	VTN(-3.05)
Lipid Metabolism,Molecular Transport,Small Molecule Biochemistry	Excretion of bile acid	0.0304			1	0	1	KLB(-2.46)
Embryonic Development,Organ Development,Organ Morphology,Organismal Development,Respiratory System Development and Function,Tissue Development	Branching morphogenesis of lung	0.0304			1	0	1	FOXA1(-2.81)
Cellular Movement,Renal and Urological System Development and Function	Migration of mesangial cells	0.0304			1	1	0	NPPB(+6.07)
Cancer,Organismal Injury and Abnormalities,Respiratory Disease,Tumor Morphology	Progression of respiratory system tumor	0.0304			1	1	0	IGFBP6(+2.58)
Cardiovascular System Development and Function,Cellular Function and Maintenance,Organ Development,Organ Morphology,Skeletal and Muscular System Development and Function	Relaxation of cardiomyocytes	0.0304			1	1	0	TNNC1(+1.93)
Energy Production,Small Molecule Biochemistry	Oxidation of ethanol	0.0304			1	0	1	ALDH1A1(-4.96)
Developmental Disorder,Gastrointestinal Disease,Hepatic System Disease,Organismal Injury and Abnormalities	Biliary atresia	0.0304			1	0	1	CFTR(-3.69)

## Sheet: Network
Rank	Top Diseases and Functions	Score	N	Pos	Neg	Molecules in Network
1	Cellular Growth and Proliferation, Hematological System Development and Function, Hematopoiesis	50	21	4	17	ALDH1A1(-4.96),Alp,AMPK,APLNR(-2.1),CDX2(-3.37),CORO7/CORO7-PAM16(+4.84),CYP1A1(-2.96),DDC(-3.48),DIO1(-3.49),DUSP9(-4.33),ERK,ERK1/2,FOXA1(-2.81),GSTA1(-3.11),H19(-9.3),HHIP(-2.84),Histone h3,HOXB3(-2.67),HOXB4(-2.86),IGFBP6(+2.58),IL1,Insulin,KLB(-2.46),Mapk,NFkB (complex),NID2(-2.98),NPPB(+6.07),P38 MAPK,PI3K (complex),Pkc(s),RNA polymerase II,SLCO2B1(-6.41),TNNC1(+1.93),Vegf,VTN(-3.05)
2	Gastrointestinal Disease, Humoral Immune Response, Inflammatory Response	27	13	3	10	5,6,7,8-tetrahydrobiopterin,ABO(-4.36),Akt,ALDH1L1(-3.12),APOE,C2,C3,CAPN2,CPN1(-2.88),CR1,CST1(+2.57),FCN2,FCN3,hydrogen peroxide,ICAM1,IFNG,Jnk,LGSN(-2.38),mannose,MASP1(-5.94),MASP2,Mbl1,MBL2,mir-223,MT1E(-2.27),NEAT1(-2.46),PAH(-4.24),PARM1(-4.72),PRKCA,SOX2-OT,SPAM1(+2.12),SULT1A3/SULT1A4(+4.76),TNF,TRIL(-5.13),ULBP1
3	Cell Death and Survival, Organ Development, Reproductive System Development and Function	27	13	7	6	CDCA5,CDKN1A,COG8(-2.46),CTNNB1,DSC3(-3.94),ERCC2,FAT2,GPX2,MDM2,miR-194-5p (miRNAs w/seed GUAACAG),mir-224,NCL,NMRK2(+2.36),NPIPB5 (includes others)(+2.04),PLEKHA6,PMF1/PMF1-BGLAP(+3.01),POLR1C,PTCH2,PTCHD4(-3.82),RAB4B-EGLN2(+4.77),RIMBP3 (includes others)(-2.96),RNY1(+2.65),RYK,SLC38A5(+1.99),SLC39A5(-3.19),SLCO1B3,Srebp,TERC,TP53,TRIM25,TRIM58(+2.44),TWIST2,UBE2D3,UGT3A1(-3.54),ZBTB7A
4	Cell-mediated Immune Response, Cellular Development, Cellular Function and Maintenance	15	8	5	3	ABCC11,APMAP,ATP8B1,CFTR(-3.69),Ck2,CLTB(+2.32),Cma2/Mcpt9,CST2(+3.5),CYP4V2,DYM,EGFR,FAR1,HDAC1,HNRNPL,LGR6(+2.51),LONP1,LOXL4(+2.46),MYH8,PDXK,peptidase,PLD3,PRDM6(-4.07),PSMA3,RASEF,SEC61A2,SLC7A8,SNX4,SPTLC3(-2.98),SPTSSA,TARS2,THADA,THEM6,TM9SF3,TMEM183B(+3.04),TOR4A

## Sheet: Pathway
Pathways	p	FDR	Ratio	State	Z	N	Pos	Neg	Molecules
Thyroid Hormone Metabolism II (via Conjugation and/or Degradation)	0.0183156	0.127454	0.0789			3	1	2	DIO1(-3.49),SULT1A3/SULT1A4(+4.76),UGT3A1(-3.54)
Aryl Hydrocarbon Receptor Signaling	0.0323869	0.127454	0.028			4	0	4	ALDH1A1(-4.96),ALDH1L1(-3.12),CYP1A1(-2.96),GSTA1(-3.11)
Melatonin Degradation I	0.0330412	0.127454	0.05			3	1	2	CYP1A1(-2.96),SULT1A3/SULT1A4(+4.76),UGT3A1(-3.54)
Superpathway of Melatonin Degradation	0.0365162	0.127454	0.0462			3	1	2	CYP1A1(-2.96),SULT1A3/SULT1A4(+4.76),UGT3A1(-3.54)
Serotonin Degradation	0.0380064	0.127454	0.0448			3	1	2	ALDH1A1(-4.96),SULT1A3/SULT1A4(+4.76),UGT3A1(-3.54)
Xenobiotic Metabolism Signaling	0.0395575	0.127454	0.0174			5	1	4	ALDH1A1(-4.96),ALDH1L1(-3.12),CYP1A1(-2.96),GSTA1(-3.11),SULT1A3/SULT1A4(+4.76)

## Sheet: Regulators
Type	Regulator	p	FC	State	Z	N	Pos	Neg	Molecules
peptidase	ADAM12	3.82e-05			-1.067	4	2	2	IGFBP6(+2.58),LOXL4(+2.46),NID2(-2.98),PARM1(-4.72)
transcription regulator	FOXA1	4.4e-05	-2.807			5	0	5	CDX2(-3.37),CFTR(-3.69),DDC(-3.48),FOXA1(-2.81),HHIP(-2.84)
chemical drug	oltipraz	5.26e-05				3	0	3	CYP1A1(-2.96),GSTA1(-3.11),SLCO2B1(-6.41)
transmembrane receptor	LRP5	7.8e-05				3	1	2	ALDH1A1(-4.96),FOXA1(-2.81),SLC38A5(+1.99)
transcription regulator	HOXB1	9.27e-05				2	0	2	HOXB3(-2.67),HOXB4(-2.86)
chemical toxicant	benz[a]anthracene	9.27e-05				2	0	2	CYP1A1(-2.96),GSTA1(-3.11)
other	SF3B2	0.00013				2	0	2	HOXB3(-2.67),HOXB4(-2.86)
other	PHC2	0.00013				2	0	2	HOXB3(-2.67),HOXB4(-2.86)
chemical - endogenous mammalian	tretinoin	0.000141			-1.309	13	2	11	ALDH1A1(-4.96),APLNR(-2.1),CDX2(-3.37),CFTR(-3.69),CYP1A1(-2.96),DUSP9(-4.33),FOXA1(-2.81),HOXB3(-2.67),HOXB4(-2.86),IGFBP6(+2.58),KLB(-2.46),NID2(-2.98),PMF1/PMF1-BGLAP(+3.01)
transcription regulator	EED	0.000173				3	0	3	CDX2(-3.37),FOXA1(-2.81),HOXB4(-2.86)
chemical drug	testosterone propionate	0.000212				3	1	2	ABO(-4.36),CLTB(+2.32),PARM1(-4.72)
transcription regulator	FOXA2	0.000228				5	0	5	CDX2(-3.37),CPN1(-2.88),DDC(-3.48),FOXA1(-2.81),HHIP(-2.84)
chemical toxicant	beta-naphthoflavone	0.000288				3	0	3	CYP1A1(-2.96),GSTA1(-3.11),SLCO2B1(-6.41)
chemical drug	dimethyl sulfoxide	0.000322			1	4	3	1	CYP1A1(-2.96),LOXL4(+2.46),NPPB(+6.07),TNNC1(+1.93)
transcription regulator	RNF2	0.000466				3	0	3	CDX2(-3.37),HOXB3(-2.67),HOXB4(-2.86)
chemical toxicant	polycyclic aromatic hydrocarbons	0.000477				2	0	2	CYP1A1(-2.96),GSTA1(-3.11)
cytokine	TNF	0.000575			1.337	13	3	10	CFTR(-3.69),CYP1A1(-2.96),DIO1(-3.49),DSC3(-3.94),DUSP9(-4.33),GSTA1(-3.11),H19(-9.3),IGFBP6(+2.58),KLB(-2.46),NEAT1(-2.46),NPPB(+6.07),SLCO2B1(-6.41),TNNC1(+1.93)
chemical - endogenous mammalian	levothyroxine	0.000645				3	1	2	DIO1(-3.49),GSTA1(-3.11),IGFBP6(+2.58)
transcription regulator	CTNNB1	0.000932			-0.896	8	2	6	ALDH1A1(-4.96),CDX2(-3.37),CYP1A1(-2.96),DIO1(-3.49),HHIP(-2.84),HOXB4(-2.86),SLC38A5(+1.99),TNNC1(+1.93)
transcription regulator	CCNH	0.00103				2	0	2	CDX2(-3.37),FOXA1(-2.81)
chemical drug	phenobarbital	0.00124				3	0	3	CYP1A1(-2.96),DIO1(-3.49),GSTA1(-3.11)
transcription regulator	FEV	0.00133				3	0	3	DDC(-3.48),FOXA1(-2.81),VTN(-3.05)
chemical - endogenous mammalian	beta-estradiol	0.00146			-0.026	13	5	8	CFTR(-3.69),CST1(+2.57),CST2(+3.5),CYP1A1(-2.96),DDC(-3.48),DIO1(-3.49),FOXA1(-2.81),GSTA1(-3.11),H19(-9.3),IGFBP6(+2.58),LOXL4(+2.46),SLCO2B1(-6.41),TNNC1(+1.93)
transcription regulator	KMT2D	0.00164			0.152	4	1	3	DSC3(-3.94),RIMBP3 (includes others)(-2.96),TNNC1(+1.93),VTN(-3.05)
transcription regulator	DMRT1	0.00188				3	1	2	ALDH1A1(-4.96),HOXB4(-2.86),IGFBP6(+2.58)
chemical toxicant	bucladesine	0.00194			0	5	2	3	DIO1(-3.49),H19(-9.3),HHIP(-2.84),IGFBP6(+2.58),NPPB(+6.07)
chemical drug	ketoconazole	0.00242				2	0	2	CYP1A1(-2.96),GSTA1(-3.11)
group	P38 MAPK	0.00247			0.254	5	2	3	CDX2(-3.37),CYP1A1(-2.96),DDC(-3.48),NPPB(+6.07),TNNC1(+1.93)
chemical - endogenous non-mammalian	pelargonidin	0.00252				1	0	1	CYP1A1(-2.96)
complex	Integrin alpha V beta 5	0.00252				1	1	0	NPPB(+6.07)
chemical reagent	2,2',4,4',5,5'-hexabromodiphenyl ether	0.00252				1	0	1	CYP1A1(-2.96)
chemical - endogenous mammalian	ethylphenylhydantoin	0.00252				1	0	1	GSTA1(-3.11)
chemical - endogenous mammalian	5,7-dimethoxyflavone	0.00252				1	0	1	CYP1A1(-2.96)
chemical reagent	DE 71	0.00252				1	0	1	CYP1A1(-2.96)
chemical - endogenous non-mammalian	harman	0.00252				1	0	1	CYP1A1(-2.96)
chemical drug	allobarbital	0.00252				1	0	1	GSTA1(-3.11)
transcription regulator	AHRR	0.00252				1	0	1	CYP1A1(-2.96)
mature microRNA	miR-194-5p (miRNAs w/seed GUAACAG)	0.00252				1	0	1	FOXA1(-2.81)
transporter	SLC30A9	0.00252				1	0	1	CYP1A1(-2.96)
transporter	NAPB	0.00252				1	0	1	CYP1A1(-2.96)
other	CORO2A	0.00252				1	0	1	DIO1(-3.49)
chemical - kinase inhibitor	SB202474	0.00252				1	0	1	CYP1A1(-2.96)
chemical toxicant	sterigmatocystin	0.00252				1	0	1	CYP1A1(-2.96)
chemical drug	thiabendazole	0.00252				1	0	1	CYP1A1(-2.96)
chemical toxicant	naphthalene-1-2-dione	0.00252				1	0	1	CYP1A1(-2.96)
chemical toxicant	trans-7,8-dihydroxy-7,8-dihydrobenzo(a)pyrene	0.00252				1	0	1	CYP1A1(-2.96)
chemical toxicant	anthracene	0.00252				1	0	1	CYP1A1(-2.96)
chemical toxicant	2-amino-3-methylimidazo(4,5-f)quinoline	0.00252				1	0	1	CYP1A1(-2.96)
chemical drug	barbital	0.00252				1	0	1	GSTA1(-3.11)
chemical toxicant	isosafrole	0.00252				1	0	1	GSTA1(-3.11)
chemical drug	harmaline	0.00252				1	0	1	CYP1A1(-2.96)
chemical drug	estramustine	0.00252				1	0	1	CYP1A1(-2.96)
transcription regulator	EOMES	0.00262				3	1	2	APLNR(-2.1),CST1(+2.57),H19(-9.3)
ligand-dependent nuclear receptor	NR1I3	0.00262				3	1	2	ALDH1A1(-4.96),CORO7/CORO7-PAM16(+4.84),DIO1(-3.49)
chemical toxicant	butylated hydroxyanisol	0.00276				2	0	2	GSTA1(-3.11),SLCO2B1(-6.41)
transcription regulator	HNF1B	0.00328				3	0	3	CPN1(-2.88),GSTA1(-3.11),NID2(-2.98)
chemical drug	gentamicin	0.00336		Activated	2	4	0	4	ALDH1A1(-4.96),CYP1A1(-2.96),DDC(-3.48),DIO1(-3.49)
transcription regulator	POU2F1	0.00352				3	1	2	CDX2(-3.37),CYP1A1(-2.96),TNNC1(+1.93)
chemical - kinase inhibitor	staurosporine	0.00352				3	0	3	CFTR(-3.69),CYP1A1(-2.96),H19(-9.3)
chemical - endogenous mammalian	lipoxin A4	0.00371				2	0	2	CFTR(-3.69),CYP1A1(-2.96)
chemical drug	amiodarone	0.00371				2	0	2	CYP1A1(-2.96),SLCO2B1(-6.41)
transcription regulator	CEBPB	0.00421				5	0	5	ALDH1A1(-4.96),APLNR(-2.1),CFTR(-3.69),CYP1A1(-2.96),GSTA1(-3.11)
complex	PXR ligand-PXR-Retinoic acid-RXRα	0.00456				2	0	2	ALDH1A1(-4.96),GSTA1(-3.11)
transcription regulator	KLF4	0.00462			-1.165	4	0	4	ALDH1A1(-4.96),CDX2(-3.37),CYP1A1(-2.96),NEAT1(-2.46)
transcription regulator	COMMD3-BMI1	0.00479				2	0	2	FOXA1(-2.81),HOXB3(-2.67)
chemical - kinase inhibitor	6-bromoindirubin-3' oxime	0.00479				2	0	2	CDX2(-3.37),HOXB4(-2.86)
chemical reagent	2,2',4,4'-tetrabromodiphenyl ether	0.00503				1	0	1	CYP1A1(-2.96)
chemical - endogenous non-mammalian	diosmetin	0.00503				1	0	1	CYP1A1(-2.96)
chemical drug	DF 203	0.00503				1	0	1	CYP1A1(-2.96)
chemical - endogenous non-mammalian	canthaxanthin	0.00503				1	0	1	CYP1A1(-2.96)
enzyme	DDX43	0.00503				1	0	1	H19(-9.3)
enzyme	LCTL	0.00503				1	0	1	KLB(-2.46)
other	MCM3AP-AS1	0.00503				1	0	1	FOXA1(-2.81)
other	NID1	0.00503				1	0	1	NID2(-2.98)
biologic drug	REGN421	0.00503				1	1	0	NPPB(+6.07)
transcription regulator	PCBD1	0.00503				1	0	1	PAH(-4.24)
transcription regulator	TRIP11	0.00503				1	0	1	CYP1A1(-2.96)
chemical - endogenous mammalian	2,2-(2-chlorophenyl-4'-chlorophenyl)-1,1-dichloroethene	0.00503				1	0	1	CYP1A1(-2.96)
chemical toxicant	alpha-endosulfan	0.00503				1	0	1	CYP1A1(-2.96)
chemical drug	primaquine	0.00503				1	0	1	CYP1A1(-2.96)
chemical toxicant	dibenzo(a,l)pyrene	0.00503				1	0	1	CYP1A1(-2.96)
chemical toxicant	benzo(a)pyrene-7,8-dione	0.00503				1	0	1	CYP1A1(-2.96)
chemical - kinase inhibitor	lavendustin A	0.00503				1	0	1	CYP1A1(-2.96)
chemical reagent	indolo(3,2-b)carbazole	0.00503				1	0	1	CYP1A1(-2.96)
chemical drug	D-lysergic acid diethylamide	0.00503				1	0	1	DDC(-3.48)
enzyme	ACOX1	0.00572				3	0	3	DIO1(-3.49),PAH(-4.24),SLCO2B1(-6.41)
enzyme	HRAS	0.00586				6	1	5	CDX2(-3.37),CYP1A1(-2.96),DUSP9(-4.33),HOXB4(-2.86),NID2(-2.98),NPPB(+6.07)
ligand-dependent nuclear receptor	PPARA	0.00593				5	2	3	CYP1A1(-2.96),DIO1(-3.49),IGFBP6(+2.58),NPPB(+6.07),PAH(-4.24)
chemical drug	ciprofibrate	0.00595				3	0	3	DIO1(-3.49),PAH(-4.24),SLCO2B1(-6.41)
enzyme	KAT6A	0.006				2	0	2	HOXB3(-2.67),HOXB4(-2.86)
transcription regulator	CDX2	0.00617	-3.37			3	0	3	CDX2(-3.37),DDC(-3.48),HOXB4(-2.86)
chemical drug	rosiglitazone	0.00665		Inhibited	-2.182	5	2	3	CYP1A1(-2.96),GSTA1(-3.11),IGFBP6(+2.58),KLB(-2.46),NPPB(+6.07)
transcription regulator	SOX2	0.00677				5	0	5	ALDH1A1(-4.96),CDX2(-3.37),DDC(-3.48),H19(-9.3),HOXB3(-2.67)
group	C/EBP	0.00678				2	0	2	CYP1A1(-2.96),GSTA1(-3.11)
ligand-dependent nuclear receptor	RXRA	0.00685				4	2	2	ALDH1A1(-4.96),FOXA1(-2.81),IGFBP6(+2.58),NPPB(+6.07)
transcription regulator	CDX1	0.00733				2	0	2	DDC(-3.48),HOXB4(-2.86)
chemical drug	isoproterenol	0.00739				3	1	2	APLNR(-2.1),CYP1A1(-2.96),NPPB(+6.07)
transcription regulator	HNF1A	0.0075			-1.929	5	0	5	CPN1(-2.88),DDC(-3.48),GSTA1(-3.11),PAH(-4.24),VTN(-3.05)
transcription regulator	MED1	0.00752				3	1	2	CYP1A1(-2.96),DIO1(-3.49),TNNC1(+1.93)
biologic drug	drotrecogin alfa	0.00753				1	1	0	NPPB(+6.07)
chemical toxicant	benzo(a)pyrene 7,8-dihydrodiol	0.00753				1	0	1	CYP1A1(-2.96)
chemical toxicant	1,2,5,6-dibenzanthracene	0.00753				1	0	1	CYP1A1(-2.96)
chemical drug	diosmin	0.00753				1	0	1	CYP1A1(-2.96)
chemical reagent	prochloraz	0.00753				1	0	1	CYP1A1(-2.96)
other	HIST1H1D	0.00753				1	0	1	H19(-9.3)
transcription regulator	LMCD1	0.00753				1	1	0	TNNC1(+1.93)
transporter	ABCC2	0.00753				1	0	1	GSTA1(-3.11)
enzyme	CNP	0.00753				1	1	0	NPPB(+6.07)
transcription regulator	KLF16	0.00753				1	0	1	CYP1A1(-2.96)
transcription regulator	SOX21	0.00753				1	0	1	CDX2(-3.37)
transporter	GOPC	0.00753				1	0	1	CFTR(-3.69)
chemical drug	ditiocarb	0.00753				1	0	1	GSTA1(-3.11)
chemical drug	amantadine	0.00753				1	0	1	DDC(-3.48)
chemical toxicant	3-nitrobenzanthrone	0.00753				1	0	1	CYP1A1(-2.96)
chemical reagent	BRF110	0.00753				1	0	1	DDC(-3.48)
ligand-dependent nuclear receptor	ESR2	0.00795				5	3	2	CST1(+2.57),CST2(+3.5),FOXA1(-2.81),LOXL4(+2.46),NID2(-2.98)
ligand-dependent nuclear receptor	NR1I2	0.00805				3	0	3	ALDH1A1(-4.96),CYP1A1(-2.96),GSTA1(-3.11)
chemical toxicant	3-methylcholanthrene	0.00848				2	0	2	CYP1A1(-2.96),GSTA1(-3.11)
chemical toxicant	forskolin	0.00881			0.218	6	2	4	CFTR(-3.69),DUSP9(-4.33),H19(-9.3),HHIP(-2.84),IGFBP6(+2.58),NPPB(+6.07)
other	S100A9	0.00888				3	0	3	ALDH1A1(-4.96),DDC(-3.48),H19(-9.3)
cytokine	IL1B	0.0092			0.919	7	1	6	CFTR(-3.69),CYP1A1(-2.96),DIO1(-3.49),GSTA1(-3.11),H19(-9.3),IGFBP6(+2.58),NEAT1(-2.46)
kinase	MAPK8	0.00931				3	1	2	CYP1A1(-2.96),KLB(-2.46),NPPB(+6.07)
group	tyrosine kinase	0.01				1	0	1	CYP1A1(-2.96)
chemical drug	benoxaprofen	0.01				1	0	1	CYP1A1(-2.96)
complex	TR-RXR	0.01				1	0	1	DIO1(-3.49)
transporter	ATP8B1	0.01				1	0	1	CFTR(-3.69)
transporter	SLCO1C1	0.01				1	0	1	ALDH1A1(-4.96)
chemical - other	proanthocyanidin derivative	0.01				1	0	1	CYP1A1(-2.96)
chemical drug	bitertanol	0.01				1	0	1	CYP1A1(-2.96)
growth factor	ARTN	0.01				1	0	1	ALDH1A1(-4.96)
transcription regulator	SUFU	0.01				1	0	1	HHIP(-2.84)
G-protein coupled receptor	ADRA2A	0.01				1	0	1	CYP1A1(-2.96)
transcription regulator	FOXH1	0.01				1	0	1	ALDH1A1(-4.96)
transcription regulator	PHC1	0.01				1	0	1	HOXB4(-2.86)
enzyme	DNM2	0.01				1	0	1	CFTR(-3.69)
chemical - endogenous non-mammalian	3',4'-dimethoxyflavone	0.01				1	0	1	CYP1A1(-2.96)
chemical - endogenous mammalian	benzoquinone	0.01				1	0	1	GSTA1(-3.11)
chemical drug	amodiaquine	0.01				1	0	1	DDC(-3.48)
chemical drug	salicylamide	0.01				1	0	1	CYP1A1(-2.96)
chemical - endogenous non-mammalian	taxifolin	0.01				1	0	1	CYP1A1(-2.96)
chemical - endogenous non-mammalian	colcemid	0.01				1	0	1	CYP1A1(-2.96)
chemical toxicant	palmatine	0.01				1	0	1	CYP1A1(-2.96)
chemical drug	vigabatrin	0.01				1	0	1	DDC(-3.48)
chemical reagent	Pb2+	0.01				1	0	1	CYP1A1(-2.96)
transcription regulator	POU5F1	0.0103				4	0	4	CDX2(-3.37),FOXA1(-2.81),H19(-9.3),HOXB3(-2.67)
peptidase	SHH	0.0104				3	0	3	DDC(-3.48),FOXA1(-2.81),HHIP(-2.84)
other	S100A8	0.0107				3	0	3	ALDH1A1(-4.96),DDC(-3.48),H19(-9.3)
chemical drug	4-hydroxytamoxifen	0.0107				3	0	3	CYP1A1(-2.96),DUSP9(-4.33),FOXA1(-2.81)
transcription regulator	USF2	0.011				2	0	2	CFTR(-3.69),HOXB4(-2.86)
transcription regulator	PPARGC1A	0.0114			-1.246	4	1	3	CPN1(-2.88),CYP1A1(-2.96),DIO1(-3.49),IGFBP6(+2.58)
chemical - endogenous mammalian	ursodeoxycholic acid	0.0117				2	0	2	CDX2(-3.37),CYP1A1(-2.96)
transcription regulator	HAND2	0.0124				2	2	0	NPPB(+6.07),TNNC1(+1.93)
chemical toxicant	sulfadimethoxine	0.0125				1	0	1	GSTA1(-3.11)
chemical toxicant	1,2,3,4,6,7,8-heptachlorodibenzofuran	0.0125				1	0	1	CYP1A1(-2.96)
biologic drug	propolis	0.0125				1	0	1	VTN(-3.05)
chemical - endogenous non-mammalian	harmol	0.0125				1	0	1	CYP1A1(-2.96)
kinase	WNK4	0.0125				1	0	1	CFTR(-3.69)
chemical toxicant	2,3,7,8-tetrachlorodibenzofuran	0.0125				1	0	1	CYP1A1(-2.96)
chemical reagent	potassium perchlorate	0.0125				1	0	1	DIO1(-3.49)
chemical - endogenous non-mammalian	Hg2+	0.0125				1	0	1	CYP1A1(-2.96)
ligand-dependent nuclear receptor	AHR	0.0128				4	0	4	CYP1A1(-2.96),DIO1(-3.49),GSTA1(-3.11),NID2(-2.98)
transcription regulator	GATA6	0.0129				3	1	2	CDX2(-3.37),FOXA1(-2.81),TNNC1(+1.93)
transcription regulator	SOX9	0.0131				2	0	2	CDX2(-3.37),H19(-9.3)
ligand-dependent nuclear receptor	RXRB	0.0142				2	1	1	ALDH1A1(-4.96),IGFBP6(+2.58)
transcription regulator	GATA4	0.0145				3	2	1	CDX2(-3.37),NPPB(+6.07),TNNC1(+1.93)
ion channel	LRRC26	0.015				1	1	0	CST1(+2.57)
enzyme	ERCC1	0.015				1	0	1	DIO1(-3.49)
transcription regulator	TAF10	0.015				1	0	1	DIO1(-3.49)
transcription regulator	BARD1	0.015				1	0	1	CYP1A1(-2.96)
enzyme	ERCC3	0.015				1	0	1	DIO1(-3.49)
chemical drug	ambroxol	0.015				1	0	1	CFTR(-3.69)
chemical toxicant	dibenzoylmethane	0.015				1	0	1	CYP1A1(-2.96)
chemical - endogenous non-mammalian	bergamottin	0.015				1	0	1	CYP1A1(-2.96)
chemical - endogenous mammalian	catechol	0.015				1	0	1	GSTA1(-3.11)
chemical drug	decitabine	0.0151			-0.896	6	0	6	ABO(-4.36),CFTR(-3.69),CYP1A1(-2.96),FOXA1(-2.81),H19(-9.3),VTN(-3.05)
other	Bvht	0.0153				2	0	2	CDX2(-3.37),PRDM6(-4.07)
transcription regulator	TFAP2C	0.0153				2	0	2	CDX2(-3.37),FOXA1(-2.81)
group	Rb	0.0161				2	0	2	CYP1A1(-2.96),H19(-9.3)
chemical - endogenous mammalian	L-triiodothyronine	0.0168			-1.126	4	2	2	ALDH1A1(-4.96),DIO1(-3.49),IGFBP6(+2.58),NPPB(+6.07)
transcription regulator	TEAD4	0.0169				2	1	1	CDX2(-3.37),TNNC1(+1.93)
ligand-dependent nuclear receptor	THRB	0.0173				3	1	2	DDC(-3.48),DIO1(-3.49),NPPB(+6.07)
chemical toxicant	carbon tetrachloride	0.0173				3	1	2	FOXA1(-2.81),H19(-9.3),IGFBP6(+2.58)
other	DCAF13	0.0175				1	0	1	CDX2(-3.37)
chemical toxicant	patulin	0.0175				1	0	1	CYP1A1(-2.96)
other	FNIP1	0.0175				1	1	0	TNNC1(+1.93)
enzyme	ACIN1	0.0175				1	0	1	FOXA1(-2.81)
other	AGR2	0.0175				1	0	1	CDX2(-3.37)
enzyme	ERCC4	0.0175				1	0	1	DIO1(-3.49)
other	IGFBP4	0.0175				1	1	0	IGFBP6(+2.58)
transporter	SLCO1B3	0.0175				1	0	1	SLCO2B1(-6.41)
enzyme	GNMT	0.0175				1	0	1	CYP1A1(-2.96)
chemical drug	clonazepam	0.0175				1	0	1	GSTA1(-3.11)
chemical toxicant	DDT	0.0175				1	0	1	GSTA1(-3.11)
chemical toxicant	rutin	0.0175				1	0	1	SLCO2B1(-6.41)
transcription regulator	TBX5	0.0182				2	2	0	NPPB(+6.07),TNNC1(+1.93)
chemical reagent	cobalt chloride	0.0182				2	0	2	CDX2(-3.37),CYP1A1(-2.96)
chemical drug	genistein	0.0183			0	4	1	3	CFTR(-3.69),CYP1A1(-2.96),DIO1(-3.49),NPPB(+6.07)
chemical toxicant	benzo(a)pyrene	0.0184				3	1	2	CYP1A1(-2.96),GSTA1(-3.11),IGFBP6(+2.58)
chemical toxicant	3,4,5,3',4'-pentachlorobiphenyl	0.019				2	0	2	CYP1A1(-2.96),SLCO2B1(-6.41)
G-protein coupled receptor	SMO	0.0194				2	0	2	DIO1(-3.49),HHIP(-2.84)
chemical drug	lipopolysaccharide	0.0196			-0.864	10	2	8	APLNR(-2.1),CFTR(-3.69),CYP1A1(-2.96),FOXA1(-2.81),H19(-9.3),NID2(-2.98),NPPB(+6.07),TNNC1(+1.93),TRIL(-5.13),VTN(-3.05)
chemical - endogenous mammalian	progesterone	0.0196			1.153	5	0	5	ALDH1A1(-4.96),CFTR(-3.69),CYP1A1(-2.96),H19(-9.3),PARM1(-4.72)
complex	Ahr-Arnt	0.02				1	0	1	CYP1A1(-2.96)
other	THRSP	0.02				1	0	1	DIO1(-3.49)
transcription regulator	TBL1X	0.02				1	0	1	DIO1(-3.49)
transcription regulator	TBL1XR1	0.02				1	0	1	DIO1(-3.49)
chemical reagent	I-BET-151	0.02				1	0	1	NEAT1(-2.46)
chemical toxicant	butylhydroxybutylnitrosamine	0.02				1	0	1	CYP1A1(-2.96)
chemical drug	itraconazole	0.02				1	0	1	CYP1A1(-2.96)
chemical drug	NCX-4040	0.02				1	0	1	CYP1A1(-2.96)
chemical toxicant	methoxychlor	0.02				1	0	1	DIO1(-3.49)
chemical toxicant	pyrogallol	0.02				1	0	1	GSTA1(-3.11)
chemical - protease inhibitor	tosyllysine chloromethyl ketone	0.02				1	0	1	CYP1A1(-2.96)
transcription regulator	NFYA	0.0203				2	0	2	CYP1A1(-2.96),HOXB4(-2.86)
ligand-dependent nuclear receptor	RARG	0.0207				2	1	1	HOXB4(-2.86),IGFBP6(+2.58)
chemical reagent	tert-butyl-hydroquinone	0.0212				2	0	2	CYP1A1(-2.96),GSTA1(-3.11)
transcription regulator	MYOCD	0.0216				2	2	0	NPPB(+6.07),TNNC1(+1.93)
chemical drug	motexafin gadolinium	0.0224				1	0	1	MT1E(-2.27)
microRNA	mir-224	0.0224				1	0	1	DIO1(-3.49)
phosphatase	CDKN3	0.0224				1	0	1	H19(-9.3)
peptidase	USP17L2 (includes others)	0.0224				1	0	1	ALDH1A1(-4.96)
chemical toxicant	lead acetate	0.0224				1	0	1	GSTA1(-3.11)
biologic drug	actinomycin D	0.0226				3	1	2	CYP1A1(-2.96),GSTA1(-3.11),NPPB(+6.07)
transcription regulator	KMT2A	0.0234				2	0	2	HOXB3(-2.67),HOXB4(-2.86)
transcription regulator	RELA	0.0238				4	1	3	CFTR(-3.69),CYP1A1(-2.96),GSTA1(-3.11),NPPB(+6.07)
transcription regulator	EP300	0.0243				4	1	3	CYP1A1(-2.96),DDC(-3.48),DIO1(-3.49),IGFBP6(+2.58)
chemical - endogenous non-mammalian	aflatoxin B1	0.0249				1	0	1	CYP1A1(-2.96)
G-protein coupled receptor	FFAR1	0.0249				1	0	1	CYP1A1(-2.96)
other	Sox2ot	0.0249				1	0	1	ALDH1A1(-4.96)
other	ITGB5	0.0249				1	0	1	VTN(-3.05)
transcription regulator	TAF5	0.0249				1	0	1	DIO1(-3.49)
transcription regulator	HOXB3	0.0249	-2.675			1	0	1	HOXB4(-2.86)
transcription regulator	RYBP	0.0249				1	0	1	CDX2(-3.37)
peptidase	DHH	0.0249				1	0	1	HHIP(-2.84)
transcription regulator	ARID4B	0.0249				1	0	1	HOXB3(-2.67)
chemical drug	clofibrate	0.0258				2	0	2	CYP1A1(-2.96),SLCO2B1(-6.41)
enzyme	CYP1A1	0.0263	-2.964			2	0	2	CYP1A1(-2.96),GSTA1(-3.11)
chemical toxicant	diethylnitrosamine	0.0268				2	0	2	PAH(-4.24),SLCO2B1(-6.41)
chemical drug	coal tar	0.0273				1	0	1	CYP1A1(-2.96)
other	C9orf72	0.0273				1	0	1	NEAT1(-2.46)
transcription regulator	ZFP57	0.0273				1	0	1	H19(-9.3)
transporter	VLDLR	0.0273				1	1	0	SLC38A5(+1.99)
transcription regulator	ARID4A	0.0273				1	0	1	HOXB3(-2.67)
chemical toxicant	3,4,3',4'-tetrachlorobiphenyl	0.0273				1	0	1	CYP1A1(-2.96)
chemical reagent	2-aminoethoxydiphenylborane	0.0273				1	0	1	CYP1A1(-2.96)
chemical - endogenous mammalian	Cu2+	0.0273				1	0	1	CYP1A1(-2.96)
other	SOX2-OT	0.0298				1	0	1	ALDH1A1(-4.96)
transcription regulator	FOXD3	0.0298				1	0	1	FOXA1(-2.81)
transcription regulator	GATA5	0.0298				1	1	0	TNNC1(+1.93)
transcription regulator	AJUBA	0.0298				1	0	1	HOXB4(-2.86)
chemical - other	catecholamine	0.0298				1	0	1	CYP1A1(-2.96)
other	SPARC	0.0308				2	1	1	CYP1A1(-2.96),LOXL4(+2.46)
chemical - endogenous non-mammalian	harmine	0.0322				1	0	1	CYP1A1(-2.96)
transcription regulator	EN1	0.0322				1	0	1	ALDH1A1(-4.96)
transporter	RBP1	0.0322				1	0	1	ALDH1A1(-4.96)
chemical drug	phencyclidine	0.0322				1	0	1	DDC(-3.48)
chemical - endogenous mammalian	hydroquinone	0.0322				1	0	1	GSTA1(-3.11)
group	Rxr	0.0335				2	0	2	DIO1(-3.49),GSTA1(-3.11)
transcription regulator	YY1	0.0335				3	1	2	CFTR(-3.69),HOXB4(-2.86),TNNC1(+1.93)
complex	Ahr-aryl hydrocarbon-Arnt	0.0347				1	0	1	CYP1A1(-2.96)
transcription regulator	HNF4G	0.0347				1	0	1	GSTA1(-3.11)
kinase	TGFBR3	0.0347				1	0	1	ALDH1A1(-4.96)
chemical drug	salmeterol	0.0347				1	0	1	CFTR(-3.69)
chemical - other	polyamines	0.0347				1	1	0	PMF1/PMF1-BGLAP(+3.01)
chemical drug	mirtazapine	0.0347				1	0	1	CYP1A1(-2.96)
ligand-dependent nuclear receptor	PPARG	0.0347				4	2	2	GSTA1(-3.11),IGFBP6(+2.58),KLB(-2.46),NPPB(+6.07)
chemical drug	dexamethasone	0.0349			-1.727	10	2	8	ALDH1A1(-4.96),ALDH1L1(-3.12),CYP1A1(-2.96),DIO1(-3.49),GSTA1(-3.11),HHIP(-2.84),IGFBP6(+2.58),PAH(-4.24),PMF1/PMF1-BGLAP(+3.01),SLCO2B1(-6.41)
ligand-dependent nuclear receptor	AR	0.0358			0	4	2	2	ALDH1A1(-4.96),FOXA1(-2.81),NMRK2(+2.36),SLC38A5(+1.99)
chemical toxicant	1,4-bis[2-(3,5-dichloropyridyloxy)]benzene	0.0362				2	1	1	CORO7/CORO7-PAM16(+4.84),DIO1(-3.49)
group	Gli	0.0371				1	0	1	HHIP(-2.84)
enzyme	GNA13	0.0371				1	0	1	GSTA1(-3.11)
chemical drug	hydroxyflutamide	0.0371				1	0	1	DDC(-3.48)
kinase	PRKCA	0.0379				2	2	0	CST1(+2.57),CST2(+3.5)
transcription regulator	ARNT	0.0379				2	0	2	CYP1A1(-2.96),GSTA1(-3.11)
group	Srebp	0.0395				1	0	1	H19(-9.3)
microRNA	mir-218	0.0395				1	1	0	LOXL4(+2.46)
other	DSP	0.0395				1	0	1	DSC3(-3.94)
chemical toxicant	aroclor 1254	0.0395				1	0	1	CYP1A1(-2.96)
chemical toxicant	2-acetylaminofluorene	0.0395				1	0	1	CYP1A1(-2.96)
chemical - endogenous mammalian	indole	0.0395				1	0	1	CYP1A1(-2.96)
chemical - endogenous non-mammalian	myricetin	0.0395				1	0	1	CYP1A1(-2.96)
chemical - kinase inhibitor	Sb202190	0.0402				2	0	2	CFTR(-3.69),CYP1A1(-2.96)
transcription regulator	IRF2	0.0407				2	0	2	CFTR(-3.69),SLCO2B1(-6.41)
kinase	FGFR2	0.0419				2	0	2	HHIP(-2.84),KLB(-2.46)
chemical - kinase inhibitor	U0126	0.0419				4	0	4	ALDH1L1(-3.12),APLNR(-2.1),CFTR(-3.69),CYP1A1(-2.96)
microRNA	mir-208	0.0419				1	1	0	TNNC1(+1.93)
G-protein coupled receptor	P2RY2	0.0419				1	0	1	VTN(-3.05)
enzyme	SMPD1	0.0419				1	0	1	DIO1(-3.49)
other	TARBP2	0.0419				1	1	0	TNNC1(+1.93)
chemical drug	NO 1886	0.0419				1	0	1	CYP1A1(-2.96)
chemical drug	nimesulide	0.0419				1	0	1	CYP1A1(-2.96)
chemical drug	paclitaxel	0.0422				3	0	3	ALDH1L1(-3.12),APLNR(-2.1),CYP1A1(-2.96)
chemical drug	sulforafan	0.0425				2	0	2	ALDH1A1(-4.96),DDC(-3.48)
transcription regulator	MEF2C	0.0437				2	2	0	NPPB(+6.07),TNNC1(+1.93)
ligand-dependent nuclear receptor	THRA	0.0443				2	0	2	CDX2(-3.37),DIO1(-3.49)
ligand-dependent nuclear receptor	RARB	0.0443				2	1	1	HOXB4(-2.86),IGFBP6(+2.58)
group	Endothelin	0.0444				1	1	0	NPPB(+6.07)
transcription regulator	TAF1	0.0444				1	0	1	DIO1(-3.49)
chemical drug	indirubin	0.0444				1	0	1	CYP1A1(-2.96)
enzyme	SUZ12	0.0449				2	0	2	FOXA1(-2.81),H19(-9.3)
chemical drug	methylprednisolone	0.0455			0.479	4	0	4	ALDH1A1(-4.96),DIO1(-3.49),FOXA1(-2.81),GSTA1(-3.11)
transcription regulator	KDM5B	0.0461				2	0	2	FOXA1(-2.81),MT1E(-2.27)
cytokine	IL6	0.0462			0	5	1	4	CDX2(-3.37),CYP1A1(-2.96),DIO1(-3.49),GSTA1(-3.11),IGFBP6(+2.58)
chemical toxicant	n-nitrosomethylbenzylamine	0.0467				2	0	2	DSC3(-3.94),GSTA1(-3.11)
other	HNF1A-AS1	0.0468				1	0	1	H19(-9.3)
other	NOD1	0.0468				1	0	1	CDX2(-3.37)
transcription regulator	HOXA13	0.0468				1	0	1	ALDH1A1(-4.96)
transcription regulator	BRD7	0.0468				1	0	1	CYP1A1(-2.96)
transcription regulator	BACH1	0.0468				1	0	1	GSTA1(-3.11)
kinase	GSK3A	0.0468				1	1	0	TNNC1(+1.93)
other	MUC4	0.0468				1	0	1	VTN(-3.05)
chemical drug	isoprenaline	0.0468				1	1	0	NPPB(+6.07)
chemical toxicant	ethoxyquin	0.0468				1	0	1	SLCO2B1(-6.41)
chemical drug	metyrapone	0.0468				1	0	1	CYP1A1(-2.96)
chemical toxicant	dichlororibofuranosylbenzimidazole	0.0468				1	0	1	CYP1A1(-2.96)
chemical drug	quercetin	0.0479				2	0	2	CYP1A1(-2.96),GSTA1(-3.11)
chemical - endogenous mammalian	hydrocortisone	0.0491				2	1	1	ALDH1L1(-3.12),IGFBP6(+2.58)
chemical - endogenous non-mammalian	puromycin	0.0492				1	0	1	CYP1A1(-2.96)
growth factor	GDF15	0.0492				1	0	1	MT1E(-2.27)
transcription regulator	MLX	0.0492				1	0	1	DIO1(-3.49)
transcription regulator	PPP1R13L	0.0492				1	0	1	DSC3(-3.94)
transcription regulator	PHB	0.0492				1	0	1	H19(-9.3)
G-protein coupled receptor	KISS1R	0.0492				1	0	1	HHIP(-2.84)
chemical reagent	W7	0.0492				1	1	0	NPPB(+6.07)
chemical toxicant	fumonisin B1	0.0492				1	0	1	CYP1A1(-2.96)
chemical - endogenous mammalian	7-ketocholesterol	0.0492				1	0	1	CYP1A1(-2.96)
