# Supplementary material for: Developmental modeling of hepatogenesis using obese iPSCs-hepatocyte differentiation uncovers pathological features
Source: Cell Death Dis. 2022 Aug 1;13(8):670. doi: 10.1038/s41419-022-05125-9 (PMC9343434; doi:10.1038/s41419-022-05125-9)
Supplement: Supplementary file 10 — Supplementary File-8 [file 41419_2022_5125_MOESM10_ESM.xlsx]

## Sheet: Function
Categories	Diseases or Functions	p	State	Z	N	Pos	Neg	Molecules
Infectious Diseases	Latent tuberculosis	7.23e-07			5	0	5	HIST1H1B(-3.14),HIST1H1C(-4.39),HIST1H1D(-4.61),HIST1H1E(-2.68),HIST1H2AG(-2.08)
Cancer,Organismal Injury and Abnormalities	Cancer of cells	4.11e-06			31	4	27	CBWD3/CBWD6(+5.59),CSMD1(-3.42),FGF4(-3.67),FLT1(-4.01),FOXD3(-4.35),GP6(+2.85),GSTT2/GSTT2B(-3.22),HBA1/HBA2(-3.74),HES1(-3.19),HIST1H1B(-3.14),HIST1H1C(-4.39),HIST1H1D(-4.61),HIST1H1E(-2.68),HIST1H2AI(-2.68),HIST1H2BD(-2.39),HIST2H3D(-2.86),IRF4(-3.37),KCNN2(-2.92),LOXL4(+2.61),NEB(-2.51),NMU(-2.56),PALM2-AKAP2(+6.81),PCDH9(-4.0),POU3F1(-3.65),PTGER4(-2.83),RPS20(-2.4),RYR1(-2.66),RYR2(-2.49),S…
Cancer,Organismal Injury and Abnormalities	Neoplasia of cells	7.65e-06			34	4	30	CBWD3/CBWD6(+5.59),CSMD1(-3.42),FGF4(-3.67),FLT1(-4.01),FOXD3(-4.35),GOLGA8J (includes others)(-2.44),GP6(+2.85),GSTT2/GSTT2B(-3.22),HBA1/HBA2(-3.74),HES1(-3.19),HIST1H1B(-3.14),HIST1H1C(-4.39),HIST1H1D(-4.61),HIST1H1E(-2.68),HIST1H2AI(-2.68),HIST1H2BD(-2.39),HIST2H3D(-2.86),IRF4(-3.37),KCNN2(-2.92),LOXL4(+2.61),NEB(-2.51),NMU(-2.56),NPIPA8 (includes others)(-3.15),NRARP(-2.29),PALM2-AKAP2(+6.81)…
Cancer,Organismal Injury and Abnormalities	Squamous-cell carcinoma	1.68e-05			25	4	21	CBWD3/CBWD6(+5.59),CSMD1(-3.42),FGF4(-3.67),FLT1(-4.01),FOXD3(-4.35),GP6(+2.85),GSTT2/GSTT2B(-3.22),HBA1/HBA2(-3.74),HES1(-3.19),HIST1H1B(-3.14),HIST1H1C(-4.39),HIST1H1E(-2.68),HIST1H2AI(-2.68),HIST1H2BD(-2.39),HIST2H3D(-2.86),KCNN2(-2.92),LOXL4(+2.61),NEB(-2.51),NMU(-2.56),PALM2-AKAP2(+6.81),PCDH9(-4.0),PTGER4(-2.83),RYR1(-2.66),RYR2(-2.49),SLIT2(-3.33)
Cancer,Neurological Disease,Organismal Injury and Abnormalities	Central nervous system neuroepithelial tumor	2.08e-05			13	3	10	CBWD3/CBWD6(+5.59),CSRP1(+2.28),FLT1(-4.01),HIST1H1C(-4.39),HSPA2(-3.08),IRF4(-3.37),KCNN2(-2.92),PALM2-AKAP2(+6.81),POU3F1(-3.65),RYR1(-2.66),RYR2(-2.49),SLIT2(-3.33),TGFBI(-2.44)
Cancer,Organismal Injury and Abnormalities	Lymphohematopoietic cancer	3.87e-05			24	2	22	CBWD3/CBWD6(+5.59),CSMD1(-3.42),FLT1(-4.01),GOLGA8J (includes others)(-2.44),GSTT2/GSTT2B(-3.22),HBA1/HBA2(-3.74),HES1(-3.19),HIST1H1C(-4.39),HIST1H1D(-4.61),HIST2H3D(-2.86),IRF4(-3.37),NEB(-2.51),NPIPA8 (includes others)(-3.15),NRARP(-2.29),PALM2-AKAP2(+6.81),PCDH9(-4.0),POU3F1(-3.65),PTGER4(-2.83),RPS20(-2.4),RYR1(-2.66),RYR2(-2.49),SLIT2(-3.33),TGFBI(-2.44),UTF1(-3.37)
Cancer,Organismal Injury and Abnormalities	Cancer	5.65e-05		0.544	51	10	41	ACE2(+2.42),CA8(-3.15),CBWD3/CBWD6(+5.59),CSMD1(-3.42),CSRP1(+2.28),DKK4(-3.8),FAM72A(-2.89),FGF4(-3.67),FLT1(-4.01),FOXD3(-4.35),GOLGA8J (includes others)(-2.44),GP6(+2.85),GSTT2/GSTT2B(-3.22),HBA1/HBA2(-3.74),HERC3(-3.52),HES1(-3.19),HIST1H1A(-3.14),HIST1H1B(-3.14),HIST1H1C(-4.39),HIST1H1D(-4.61),HIST1H1E(-2.68),HIST1H2AG(-2.08),HIST1H2AI(-2.68),HIST1H2BD(-2.39),HIST2H3D(-2.86),HSPA2(-3.08),IRF…
Cancer,Neurological Disease,Organismal Injury and Abnormalities	Glioma cancer	6.05e-05			12	2	10	CBWD3/CBWD6(+5.59),CSRP1(+2.28),FLT1(-4.01),HIST1H1C(-4.39),HSPA2(-3.08),IRF4(-3.37),KCNN2(-2.92),POU3F1(-3.65),RYR1(-2.66),RYR2(-2.49),SLIT2(-3.33),TGFBI(-2.44)
Cancer,Neurological Disease,Organismal Injury and Abnormalities	Glioma	7.73e-05			13	3	10	CBWD3/CBWD6(+5.59),CSRP1(+2.28),FLT1(-4.01),HIST1H1C(-4.39),HSPA2(-3.08),IRF4(-3.37),KCNN2(-2.92),PALM2-AKAP2(+6.81),POU3F1(-3.65),RYR1(-2.66),RYR2(-2.49),SLIT2(-3.33),TGFBI(-2.44)
Cancer,Organismal Injury and Abnormalities	Trophoblastic tumor	0.000112			3	0	3	FLT1(-4.01),FOXD3(-4.35),PTGER4(-2.83)
Cancer,Hematological Disease,Organismal Injury and Abnormalities	Hematologic cancer	0.000115			23	2	21	CBWD3/CBWD6(+5.59),CSMD1(-3.42),FLT1(-4.01),GOLGA8J (includes others)(-2.44),GSTT2/GSTT2B(-3.22),HBA1/HBA2(-3.74),HES1(-3.19),HIST1H1C(-4.39),HIST1H1D(-4.61),HIST2H3D(-2.86),IRF4(-3.37),NEB(-2.51),NPIPA8 (includes others)(-3.15),NRARP(-2.29),PALM2-AKAP2(+6.81),PCDH9(-4.0),POU3F1(-3.65),PTGER4(-2.83),RPS20(-2.4),RYR1(-2.66),RYR2(-2.49),TGFBI(-2.44),UTF1(-3.37)
Cancer,Hematological Disease,Organismal Injury and Abnormalities	Neoplasia of blood cells	0.00012			23	2	21	CBWD3/CBWD6(+5.59),CSMD1(-3.42),FLT1(-4.01),GOLGA8J (includes others)(-2.44),GSTT2/GSTT2B(-3.22),HBA1/HBA2(-3.74),HES1(-3.19),HIST1H1C(-4.39),HIST1H1D(-4.61),HIST2H3D(-2.86),IRF4(-3.37),NEB(-2.51),NPIPA8 (includes others)(-3.15),NRARP(-2.29),PALM2-AKAP2(+6.81),PCDH9(-4.0),POU3F1(-3.65),PTGER4(-2.83),RPS20(-2.4),RYR1(-2.66),RYR2(-2.49),TGFBI(-2.44),UTF1(-3.37)
Cancer,Hematological Disease,Organismal Injury and Abnormalities	Malignant myeloid neoplasm	0.000165			16	2	14	CBWD3/CBWD6(+5.59),CSMD1(-3.42),FLT1(-4.01),GOLGA8J (includes others)(-2.44),GSTT2/GSTT2B(-3.22),HBA1/HBA2(-3.74),HES1(-3.19),HIST2H3D(-2.86),NEB(-2.51),NPIPA8 (includes others)(-3.15),NRARP(-2.29),PALM2-AKAP2(+6.81),PCDH9(-4.0),RPS20(-2.4),RYR1(-2.66),RYR2(-2.49)
Cancer,Organismal Injury and Abnormalities	Lymphoreticular neoplasm	0.000172			21	2	19	CBWD3/CBWD6(+5.59),CSMD1(-3.42),FLT1(-4.01),GOLGA8J (includes others)(-2.44),GSTT2/GSTT2B(-3.22),HBA1/HBA2(-3.74),HES1(-3.19),HIST1H1C(-4.39),HIST1H1D(-4.61),HIST2H3D(-2.86),IRF4(-3.37),NEB(-2.51),NPIPA8 (includes others)(-3.15),NRARP(-2.29),PALM2-AKAP2(+6.81),PCDH9(-4.0),RPS20(-2.4),RYR1(-2.66),RYR2(-2.49),TGFBI(-2.44),UTF1(-3.37)
Cancer,Hematological Disease,Organismal Injury and Abnormalities	Bone marrow cancer	0.000182			16	2	14	CBWD3/CBWD6(+5.59),CSMD1(-3.42),FLT1(-4.01),GOLGA8J (includes others)(-2.44),GSTT2/GSTT2B(-3.22),HBA1/HBA2(-3.74),HES1(-3.19),HIST2H3D(-2.86),NEB(-2.51),NPIPA8 (includes others)(-3.15),NRARP(-2.29),PALM2-AKAP2(+6.81),PCDH9(-4.0),RPS20(-2.4),RYR1(-2.66),RYR2(-2.49)
Cancer,Hematological Disease,Immunological Disease,Organismal Injury and Abnormalities	Acute myeloid leukemia	0.000208			15	2	13	CBWD3/CBWD6(+5.59),CSMD1(-3.42),FLT1(-4.01),GOLGA8J (includes others)(-2.44),GSTT2/GSTT2B(-3.22),HBA1/HBA2(-3.74),HES1(-3.19),HIST2H3D(-2.86),NEB(-2.51),NPIPA8 (includes others)(-3.15),NRARP(-2.29),PALM2-AKAP2(+6.81),PCDH9(-4.0),RYR1(-2.66),RYR2(-2.49)
Cellular Assembly and Organization,DNA Replication, Recombination, and Repair	Positioning of nucleosomes	0.000277			2	0	2	HIST1H1C(-4.39),HIST1H1D(-4.61)
Cell Morphology,Organismal Injury and Abnormalities,Tissue Morphology	Hypertrophy of neurons	0.000277			2	0	2	HES1(-3.19),POU3F1(-3.65)
Cancer,Organismal Injury and Abnormalities	Liquid tumor	0.000278			18	2	16	CBWD3/CBWD6(+5.59),CSMD1(-3.42),FLT1(-4.01),GOLGA8J (includes others)(-2.44),GSTT2/GSTT2B(-3.22),HBA1/HBA2(-3.74),HES1(-3.19),HIST2H3D(-2.86),IRF4(-3.37),NEB(-2.51),NPIPA8 (includes others)(-3.15),NRARP(-2.29),PALM2-AKAP2(+6.81),PCDH9(-4.0),POU3F1(-3.65),RPS20(-2.4),RYR1(-2.66),RYR2(-2.49)
Cell Morphology,Cellular Development	Branching of cells	0.000302		-1.613	7	1	6	CSRP1(+2.28),FGF4(-3.67),PCDH9(-4.0),RYR1(-2.66),RYR2(-2.49),SLIT2(-3.33),TGFBI(-2.44)
Cell Signaling,Vitamin and Mineral Metabolism	Leakage of Ca2+	0.000332			2	0	2	RYR1(-2.66),RYR2(-2.49)
Cancer,Organismal Injury and Abnormalities,Reproductive System Disease	Hydatidiform mole	0.000332			2	0	2	FLT1(-4.01),PTGER4(-2.83)
Organismal Injury and Abnormalities	Nonimmune hydrops fetalis	0.000332			2	0	2	HBA1/HBA2(-3.74),NEB(-2.51)
Connective Tissue Development and Function,Embryonic Development,Skeletal and Muscular System Development and Function,Tissue Development	Patterning of axis	0.000332			3	0	3	FOXD3(-4.35),HIST1H1C(-4.39),HIST1H1D(-4.61)
Cardiovascular System Development and Function,Organismal Development	Formation of aorta	0.000392			2	0	2	FGF4(-3.67),FLT1(-4.01)
Embryonic Development,Organismal Development,Tissue Development	Formation of extraembryonic endoderm	0.000392			2	0	2	FGF4(-3.67),FOXD3(-4.35)
Cell Morphology	Sprouting	0.000411		-1.615	7	1	6	CSRP1(+2.28),FGF4(-3.67),PCDH9(-4.0),RYR1(-2.66),RYR2(-2.49),SLIT2(-3.33),TGFBI(-2.44)
Cancer,Hematological Disease,Immunological Disease,Organismal Injury and Abnormalities	Small B-cell lymphocytic lymphoma	0.000427			7	0	7	HIST1H1C(-4.39),HIST1H1D(-4.61),IRF4(-3.37),NEB(-2.51),RPS20(-2.4),RYR2(-2.49),UTF1(-3.37)
Cancer,Hematological Disease,Immunological Disease,Organismal Injury and Abnormalities	Leukemia	0.000434			17	2	15	CBWD3/CBWD6(+5.59),CSMD1(-3.42),FLT1(-4.01),GOLGA8J (includes others)(-2.44),GSTT2/GSTT2B(-3.22),HBA1/HBA2(-3.74),HES1(-3.19),HIST2H3D(-2.86),IRF4(-3.37),NEB(-2.51),NPIPA8 (includes others)(-3.15),NRARP(-2.29),PALM2-AKAP2(+6.81),PCDH9(-4.0),POU3F1(-3.65),RYR1(-2.66),RYR2(-2.49)
Developmental Disorder,Hereditary Disorder,Organismal Injury and Abnormalities,Skeletal and Muscular Disorders	Autosomal recessive congenital myopathy	0.000456			2	0	2	NEB(-2.51),RYR1(-2.66)
Cardiovascular Disease,Cardiovascular System Development and Function,Organismal Injury and Abnormalities,Tissue Morphology	Abnormal regression of vasculature	0.000456			2	0	2	NRARP(-2.29),PTGER4(-2.83)
Cell Morphology,Cellular Assembly and Organization,Cellular Development,Cellular Function and Maintenance,Cellular Growth and Proliferation,Embryonic Development,Nervous System Development and Function,Organismal Development,Tissue Development	Branching of neurites	0.000461		-1.294	6	1	5	CSRP1(+2.28),FGF4(-3.67),PCDH9(-4.0),RYR1(-2.66),RYR2(-2.49),SLIT2(-3.33)
Neurological Disease	Mild cognitive impairment	0.000462			3	0	3	CA8(-3.15),PTGER4(-2.83),RYR2(-2.49)
Cellular Assembly and Organization,Cellular Function and Maintenance,Organismal Development	Secretion of alpha granules	0.000526			2	1	1	FGF4(-3.67),GP6(+2.85)
Cardiovascular Disease,Cardiovascular System Development and Function,Organ Morphology,Organismal Development,Organismal Injury and Abnormalities,Skeletal and Muscular Disorders	Left ventricular dilation	0.00055			3	1	2	ACE2(+2.42),PTGER4(-2.83),RYR2(-2.49)
Cell Death and Survival,Cellular Function and Maintenance	Self-renewal of cells	0.000558			4	0	4	FGF4(-3.67),FOXD3(-4.35),HES1(-3.19),UTF1(-3.37)
Cellular Growth and Proliferation	Pluripotency of cells	0.000573			3	0	3	FGF4(-3.67),FOXD3(-4.35),UTF1(-3.37)
Cancer,Neurological Disease,Organismal Injury and Abnormalities	High grade astrocytoma	0.00062			10	2	8	CBWD3/CBWD6(+5.59),CSRP1(+2.28),FLT1(-4.01),HIST1H1C(-4.39),HSPA2(-3.08),KCNN2(-2.92),POU3F1(-3.65),RYR2(-2.49),SLIT2(-3.33),TGFBI(-2.44)
Cancer,Hematological Disease,Immunological Disease,Organismal Injury and Abnormalities	Chronic lymphocytic leukemia / small lymphocytic lymphoma	0.000656			8	0	8	FLT1(-4.01),HIST1H1C(-4.39),HIST1H1D(-4.61),IRF4(-3.37),NEB(-2.51),RPS20(-2.4),RYR2(-2.49),UTF1(-3.37)
Embryonic Development,Organismal Development	Morphogenesis of embryo	0.000722			5	0	5	FGF4(-3.67),FLT1(-4.01),HES1(-3.19),RYR1(-2.66),TBXT(-4.33)
Developmental Disorder	Growth Failure	0.000724	Increased	2.646	8	0	8	FLT1(-4.01),HIST1H1C(-4.39),HIST1H1D(-4.61),NEB(-2.51),NRARP(-2.29),RYR2(-2.49),TGFBI(-2.44),UTF1(-3.37)
Skeletal and Muscular System Development and Function	Muscle contraction	0.00082			5	1	4	ACE2(+2.42),NEB(-2.51),NMU(-2.56),RYR1(-2.66),RYR2(-2.49)
Cancer,Organismal Injury and Abnormalities,Respiratory Disease	Non-small cell lung carcinoma	0.00085			16	1	15	ACE2(+2.42),CSMD1(-3.42),FLT1(-4.01),FOXD3(-4.35),GOLGA8J (includes others)(-2.44),HES1(-3.19),HIST1H1C(-4.39),HIST1H1E(-2.68),HIST1H2BD(-2.39),KCNN2(-2.92),NEB(-2.51),NMU(-2.56),RYR1(-2.66),RYR2(-2.49),SLIT2(-3.33),TGFBI(-2.44)
Cancer,Organismal Injury and Abnormalities,Respiratory Disease	Nonsquamous non-small cell lung carcinoma	0.000861			14	1	13	ACE2(+2.42),CSMD1(-3.42),FLT1(-4.01),FOXD3(-4.35),GOLGA8J (includes others)(-2.44),HIST1H1C(-4.39),HIST1H1E(-2.68),KCNN2(-2.92),NEB(-2.51),NMU(-2.56),RYR1(-2.66),RYR2(-2.49),SLIT2(-3.33),TGFBI(-2.44)
Cardiovascular System Development and Function	Morphogenesis of cardiovascular system	0.000891			5	0	5	FLT1(-4.01),HES1(-3.19),RYR1(-2.66),SLIT2(-3.33),TBXT(-4.33)
Cellular Growth and Proliferation	Inhibition of cells	0.000961			4	1	3	FGF4(-3.67),FOXD3(-4.35),GP6(+2.85),PTGER4(-2.83)
Organismal Injury and Abnormalities,Reproductive System Disease	Disorder of pregnancy	0.00109			8	1	7	CSRP1(+2.28),FLT1(-4.01),FOXD3(-4.35),HBA1/HBA2(-3.74),HES1(-3.19),NRARP(-2.29),PTGER4(-2.83),UTF1(-3.37)
Cell Morphology,Cellular Assembly and Organization,Cellular Development,Cellular Function and Maintenance,Cellular Growth and Proliferation,Embryonic Development,Nervous System Development and Function,Organismal Development,Tissue Development	Dendritic growth/branching	0.00112		-0.927	5	1	4	CSRP1(+2.28),PCDH9(-4.0),RYR1(-2.66),RYR2(-2.49),SLIT2(-3.33)
Cancer,Connective Tissue Disorders,Organismal Injury and Abnormalities,Skeletal and Muscular Disorders	Chordoma	0.00114			2	0	2	FLT1(-4.01),TBXT(-4.33)
Cancer,Organismal Injury and Abnormalities,Reproductive System Disease	Uterine cancer	0.00115			21	1	20	CA8(-3.15),CSMD1(-3.42),FAM72A(-2.89),FLT1(-4.01),HBA1/HBA2(-3.74),HIST1H1A(-3.14),HIST1H1B(-3.14),HIST1H1C(-4.39),HIST1H2AI(-2.68),HIST1H2BD(-2.39),HSPA2(-3.08),NEB(-2.51),NMU(-2.56),PCDH19(-3.25),PCDH9(-4.0),POU3F1(-3.65),PTGER4(-2.83),RNF113B(+2.52),RYR1(-2.66),RYR2(-2.49),SLIT2(-3.33)
Cancer,Gastrointestinal Disease,Organismal Injury and Abnormalities	Rectal adenocarcinoma	0.00121			7	0	7	CSMD1(-3.42),FLT1(-4.01),HIST1H1C(-4.39),KCNN2(-2.92),NMU(-2.56),PCDH19(-3.25),SLIT2(-3.33)
Cancer,Organismal Injury and Abnormalities,Respiratory Disease	Lung squamous cell carcinoma	0.00123			7	0	7	CSMD1(-3.42),FLT1(-4.01),HIST1H1C(-4.39),HIST1H2BD(-2.39),NEB(-2.51),NMU(-2.56),RYR2(-2.49)
Cardiovascular Disease,Organismal Injury and Abnormalities	Acute coronary event	0.00125			4	1	3	ACE2(+2.42),FLT1(-4.01),PTGER4(-2.83),RYR2(-2.49)
Cancer,Gastrointestinal Disease,Organismal Injury and Abnormalities	Mucinous adenocarcinoma of rectum	0.00125			2	0	2	FLT1(-4.01),SLIT2(-3.33)
Cardiovascular Disease,Organismal Injury and Abnormalities	Acute coronary syndrome	0.00148			4	2	2	ACE2(+2.42),FLT1(-4.01),GP6(+2.85),PTGER4(-2.83)
Cancer,Connective Tissue Disorders,Organismal Injury and Abnormalities,Skeletal and Muscular Disorders	Bone cancer	0.00159			4	1	3	FLT1(-4.01),RYR1(-2.66),TBXT(-4.33),ZACN(+4.21)
Cancer,Organismal Injury and Abnormalities	Lymphatic system tumor	0.00173			15	0	15	CSMD1(-3.42),FLT1(-4.01),HIST1H1C(-4.39),HIST1H1D(-4.61),HIST1H1E(-2.68),HIST1H2BD(-2.39),IRF4(-3.37),NEB(-2.51),POU3F1(-3.65),PTGER4(-2.83),RPS20(-2.4),RYR2(-2.49),SLIT2(-3.33),TGFBI(-2.44),UTF1(-3.37)
Cellular Movement	Movement of eye cell lines	0.00173			2	0	2	FLT1(-4.01),TGFBI(-2.44)
Cardiovascular Disease,Cardiovascular System Development and Function,Connective Tissue Disorders,Organ Morphology,Organismal Development,Organismal Injury and Abnormalities,Tissue Morphology	Abnormal morphology of pericardium	0.00173			3	0	3	HIST1H1C(-4.39),HIST1H1D(-4.61),RYR2(-2.49)
Developmental Disorder	Dysmorphogenesis	0.00193			3	0	3	FOXD3(-4.35),HIST1H1C(-4.39),HIST1H1D(-4.61)
Gene Expression	Activation of DNA endogenous promoter	0.00203		0.304	11	0	11	FGF4(-3.67),FOXD3(-4.35),HES1(-3.19),HIST1H1B(-3.14),HIST1H1C(-4.39),HIST1H1D(-4.61),IRF4(-3.37),NRARP(-2.29),POU3F1(-3.65),TBXT(-4.33),UTF1(-3.37)
Cancer,Endocrine System Disorders,Organismal Injury and Abnormalities,Reproductive System Disease	Ovarian serous tumor	0.00207			8	1	7	CA8(-3.15),CSMD1(-3.42),FLT1(-4.01),HIST1H1C(-4.39),HIST1H2BD(-2.39),PALM2-AKAP2(+6.81),RYR1(-2.66),SLIT2(-3.33)
RNA Damage and Repair	Nonsense-mediated mRNA decay	0.00209			3	0	3	RPL7A(-2.14),RPS17(-2.35),RPS20(-2.4)
Cardiovascular System Development and Function,Cell Morphology,Cellular Development,Organismal Development,Tissue Development	Tubulation of vascular endothelial cells	0.00209			3	0	3	FLT1(-4.01),SLIT2(-3.33),TGFBI(-2.44)
Cell Death and Survival	Quantity of apoptotic cells	0.00219			3	0	3	FGF4(-3.67),FLT1(-4.01),POU3F1(-3.65)
Cancer,Neurological Disease,Organismal Injury and Abnormalities	Glioblastoma	0.0022			6	1	5	CSRP1(+2.28),FLT1(-4.01),HIST1H1C(-4.39),HSPA2(-3.08),POU3F1(-3.65),TGFBI(-2.44)
Developmental Disorder,Hereditary Disorder,Neurological Disease,Organismal Injury and Abnormalities	Early infantile epileptic encephalopathy type 9	0.00228			1	0	1	PCDH19(-3.25)
Connective Tissue Disorders,Hematological Disease,Organismal Injury and Abnormalities	ZF type alpha-thalassemia	0.00228			1	0	1	HBA1/HBA2(-3.74)
Cancer,Developmental Disorder,Embryonic Development,Organismal Injury and Abnormalities	Invasion of allantoic bud	0.00228			1	0	1	FLT1(-4.01)
Developmental Disorder,Gastrointestinal Disease	Hypoplasia of extrahepatic bile duct	0.00228			1	0	1	HES1(-3.19)
Cell-To-Cell Signaling and Interaction	Attachment of blood platelets	0.00228			1	1	0	ACE2(+2.42)
Cellular Development,Embryonic Development,Organismal Development,Tissue Development	Differentiation of pancreatic progenitor cells	0.00228			1	0	1	HES1(-3.19)
Cancer,Cardiovascular Disease,Developmental Disorder,Hematological Disease,Hereditary Disorder,Organismal Injury and Abnormalities	Diamond-blackfan anemia type 4	0.00228			1	0	1	RPS17(-2.35)
Cardiovascular Disease,Organismal Injury and Abnormalities,Reproductive System Disease	Advanced stage preeclampsia	0.00228			1	0	1	FLT1(-4.01)
Cellular Assembly and Organization,Cellular Development,Tissue Development	Invagination of sarcolemma	0.00228			1	0	1	RYR1(-2.66)
Skeletal and Muscular Disorders	Minicore lesion	0.00228			1	0	1	RYR1(-2.66)
Skeletal and Muscular System Development and Function	Isometric tension of myofiber	0.00228			1	0	1	NEB(-2.51)
Developmental Disorder,Hereditary Disorder,Neurological Disease,Ophthalmic Disease,Organismal Injury and Abnormalities,Skeletal and Muscular Disorders	Minicore myopathy with external ophthalmoplegia	0.00228			1	0	1	RYR1(-2.66)
Hematological Disease,Immunological Disease,Organismal Injury and Abnormalities,Tissue Development	Myelosuppression of spleen	0.00228			1	0	1	FGF4(-3.67)
Developmental Disorder,Neurological Disease	Hypoplasia of superior cervical ganglion	0.00228			1	0	1	HES1(-3.19)
Organismal Injury and Abnormalities,Reproductive System Disease	Massive perivillous fibrin deposition	0.00228			1	0	1	FLT1(-4.01)
Connective Tissue Disorders,Hematological Disease,Organismal Injury and Abnormalities	Alpha thalassaemia trait	0.00228			1	0	1	HBA1/HBA2(-3.74)
Metabolic Disease,Organismal Injury and Abnormalities	Exertional heat stroke	0.00228			1	0	1	RYR1(-2.66)
Cell Morphology,Organ Morphology,Skeletal and Muscular Disorders,Skeletal and Muscular System Development and Function,Tissue Morphology	Loss of Z line	0.00228			1	0	1	RYR1(-2.66)
Cardiovascular System Development and Function,Digestive System Development and Function,Gastrointestinal Disease,Hepatic System Development and Function,Hepatic System Disease,Organismal Development,Organismal Injury and Abnormalities,Tissue Morphology	Abnormal morphology of common bile duct	0.00228			1	0	1	HES1(-3.19)
Cell Morphology,Cellular Assembly and Organization,Nervous System Development and Function	Elongation of sensory axons	0.00228			1	0	1	SLIT2(-3.33)
Cellular Development,Cellular Growth and Proliferation,Nervous System Development and Function,Organ Development,Tissue Development,Visual System Development and Function	Outgrowth of retinal ganglion cells	0.00228			1	0	1	SLIT2(-3.33)
Developmental Disorder,Hereditary Disorder,Organismal Injury and Abnormalities,Skeletal and Muscular Disorders	Nemaline myopathy type 2	0.00228			1	0	1	NEB(-2.51)
Cardiovascular Disease,Organismal Injury and Abnormalities,Reproductive System Disease	Late-onset superimposed preeclampsia	0.00228			1	0	1	FLT1(-4.01)
Connective Tissue Disorders,Developmental Disorder,Organismal Injury and Abnormalities,Skeletal and Muscular Disorders	Thoracic kyphosis	0.00228			1	0	1	RYR1(-2.66)
Cardiovascular Disease,Organismal Injury and Abnormalities,Reproductive System Disease	Early-onset superimposed preeclampsia	0.00228			1	0	1	FLT1(-4.01)
Organ Morphology,Organismal Development,Reproductive System Development and Function	Area of endometrium	0.00228			1	0	1	FLT1(-4.01)
Connective Tissue Disorders,Developmental Disorder,Hereditary Disorder,Ophthalmic Disease,Organismal Injury and Abnormalities	Autosomal dominant Groenouw corneal dystrophy type I	0.00228			1	0	1	TGFBI(-2.44)
Connective Tissue Disorders,Hematological Disease,Organismal Injury and Abnormalities	Alpha + thalassemia	0.00228			1	0	1	HBA1/HBA2(-3.74)
Connective Tissue Disorders,Developmental Disorder,Hereditary Disorder,Organismal Injury and Abnormalities,Skeletal and Muscular Disorders	King-Denborough syndrome	0.00228			1	0	1	RYR1(-2.66)
Tissue Morphology	Density of neuronal progenitor cells	0.00228			1	0	1	HES1(-3.19)
Connective Tissue Disorders,Developmental Disorder,Hereditary Disorder,Ophthalmic Disease,Organismal Injury and Abnormalities	Reis-Bückler corneal dystrophy	0.00228			1	0	1	TGFBI(-2.44)
Organismal Development,Tissue Morphology	Vasodilation of paw	0.00228			1	0	1	NMU(-2.56)
Connective Tissue Disorders,Developmental Disorder,Hereditary Disorder,Ophthalmic Disease,Organismal Injury and Abnormalities	Autosomal dominant Thiel Behnke corneal dystrophy	0.00228			1	0	1	TGFBI(-2.44)
Connective Tissue Disorders,Developmental Disorder,Hereditary Disorder,Ophthalmic Disease,Organismal Injury and Abnormalities	Autosomal dominant lattice corneal dystrophy type I	0.00228			1	0	1	TGFBI(-2.44)
Organismal Injury and Abnormalities	Hemoglobin H hydrops fetalis syndrome	0.00228			1	0	1	HBA1/HBA2(-3.74)
Developmental Disorder,Hereditary Disorder,Organismal Injury and Abnormalities,Skeletal and Muscular Disorders	Autosomal recessive central core disease	0.00228			1	0	1	RYR1(-2.66)
Cellular Assembly and Organization,Tissue Development	Endothelialization of tubules	0.00228			1	0	1	TBXT(-4.33)
Cardiovascular Disease,Hereditary Disorder,Organismal Injury and Abnormalities,Skeletal and Muscular Disorders	Familial arrhythmogenic right ventricular dysplasia type 2	0.00228			1	0	1	RYR2(-2.49)
Connective Tissue Disorders,Organismal Injury and Abnormalities,Skeletal and Muscular Disorders	Spine abnormality of lumbar region	0.00228			1	0	1	TBXT(-4.33)
Connective Tissue Disorders,Hematological Disease,Organismal Injury and Abnormalities	Nondeletional hemoglobin H disease	0.00228			1	0	1	HBA1/HBA2(-3.74)
Cardiovascular System Development and Function	Physiological reperfusion of hindlimb	0.00228			1	0	1	FLT1(-4.01)
Embryonic Development,Tissue Morphology	Remodeling of ductus arteriosus	0.00228			1	0	1	PTGER4(-2.83)
Cell-To-Cell Signaling and Interaction,Nervous System Development and Function	Activation of catecholaminergic neurons	0.00228			1	0	1	NMU(-2.56)
Developmental Disorder,Hereditary Disorder,Neurological Disease,Organismal Injury and Abnormalities	Rahman syndrome	0.00228			1	0	1	HIST1H1E(-2.68)
Hereditary Disorder,Organismal Injury and Abnormalities,Skeletal and Muscular Disorders	Malignant hyperthermia equivocal halothane	0.00228			1	0	1	RYR1(-2.66)
Organismal Injury and Abnormalities,Skeletal and Muscular Disorders	Late-onset axial myopathy	0.00228			1	0	1	RYR1(-2.66)
Cell-To-Cell Signaling and Interaction,Embryonic Development	Coupling of mesenchymal cells	0.00228			1	0	1	FGF4(-3.67)
Organ Morphology,Renal and Urological System Development and Function	Quantity of mesangial matrix	0.00228			1	1	0	ACE2(+2.42)
Tissue Development	Function of mucosal barrier	0.00228			1	0	1	PTGER4(-2.83)
Cardiovascular System Development and Function,Cellular Development,Cellular Function and Maintenance,Cellular Growth and Proliferation,Embryonic Development,Organismal Development,Tissue Development	Endothelialization of angioblasts	0.00228			1	0	1	TBXT(-4.33)
Connective Tissue Disorders,Developmental Disorder,Hereditary Disorder,Organismal Injury and Abnormalities,Skeletal and Muscular Disorders	Sacral agenesis with vertebral anomalies	0.00228			1	0	1	TBXT(-4.33)
Hematological Disease,Hereditary Disorder,Organismal Injury and Abnormalities	Platelet-type bleeding disorder type 11	0.00228			1	1	0	GP6(+2.85)
Tissue Morphology	Volume of edematous tissue	0.00228			1	0	1	FLT1(-4.01)
Dermatological Diseases and Conditions,Hereditary Disorder,Immunological Disease,Organismal Injury and Abnormalities	Susceptibility to autoimmune disease type 1	0.00228			1	0	1	FOXD3(-4.35)
Embryonic Development,Tissue Development	Patterning of allantois	0.00228			1	0	1	TBXT(-4.33)
Connective Tissue Disorders,Hematological Disease,Organismal Injury and Abnormalities	Hmong type alpha thalassemia	0.00228			1	0	1	HBA1/HBA2(-3.74)
Organismal Injury and Abnormalities	Hypertrophy of intestinal villus	0.00228			1	0	1	SLIT2(-3.33)
Connective Tissue Disorders,Hematological Disease,Organismal Injury and Abnormalities	Non-deletional alpha thalassemia 2	0.00228			1	0	1	HBA1/HBA2(-3.74)
Connective Tissue Disorders,Organismal Injury and Abnormalities,Skeletal and Muscular Disorders	Spine abnormality of thoracic vertebra	0.00228			1	0	1	TBXT(-4.33)
Cardiovascular Disease,Cell Death and Survival,Connective Tissue Disorders,Developmental Disorder,Hematological Disease,Organismal Injury and Abnormalities	Alpha Heinz body anemias	0.00228			1	0	1	HBA1/HBA2(-3.74)
Cardiovascular Disease,Cardiovascular System Development and Function,Cell Morphology,Cellular Function and Maintenance,Organismal Injury and Abnormalities,Tissue Morphology	Permeability of lymphatic endothelial cells	0.00228			1	0	1	TGFBI(-2.44)
Organismal Injury and Abnormalities	Nemaline rod	0.00228			1	0	1	RYR1(-2.66)
Cell Morphology,Cellular Assembly and Organization,Nervous System Development and Function,Neurological Disease,Organismal Injury and Abnormalities	Hypertrophy of myelin sheath	0.00228			1	0	1	POU3F1(-3.65)
Cellular Function and Maintenance,Reproductive System Development and Function	Presence of spermatocytes	0.00228			1	0	1	HSPA2(-3.08)
Metabolic Disease,Organismal Injury and Abnormalities	Malignant hypothermia	0.00228			1	0	1	RYR1(-2.66)
Developmental Disorder,Hereditary Disorder,Metabolic Disease,Ophthalmic Disease,Organismal Injury and Abnormalities	Autosomal dominant lattice corneal dystrophy type IIIA	0.00228			1	0	1	TGFBI(-2.44)
Cellular Movement,Nervous System Development and Function	Positioning of spiral ganglion cells	0.00228			1	0	1	SLIT2(-3.33)
Cardiovascular Disease,Skeletal and Muscular Disorders	Ischemia of hindlimb	0.00228			1	0	1	FLT1(-4.01)
Embryonic Development,Nervous System Development and Function,Organismal Development,Tissue Development	Neurogenesis of olfactory placode	0.00228			1	0	1	HES1(-3.19)
Cancer,Hematological Disease,Organismal Injury and Abnormalities	Alpha-globin type erythremia	0.00228			1	0	1	HBA1/HBA2(-3.74)
Cellular Movement,Embryonic Development	Migration of hemangioblasts	0.00228			1	0	1	FLT1(-4.01)
Hereditary Disorder,Organismal Injury and Abnormalities,Skeletal and Muscular Disorders	Malignant hyperthermia and exertional rhabdomyolysis	0.00228			1	0	1	RYR1(-2.66)
Cardiovascular System Development and Function,Tissue Morphology	Relaxation of ductus arteriosus	0.00228			1	0	1	PTGER4(-2.83)
Cell Cycle,Reproductive System Development and Function	Mitosis of uterine epithelial cells	0.00228			1	0	1	FLT1(-4.01)
Connective Tissue Disorders,Developmental Disorder,Hereditary Disorder,Organismal Injury and Abnormalities,Skeletal and Muscular Disorders	Muscular dystrophy and arthrogryposis	0.00228			1	0	1	RYR1(-2.66)
Hematological Disease	Alpha-globin type methemoglobinemia	0.00228			1	0	1	HBA1/HBA2(-3.74)
Developmental Disorder,Hereditary Disorder,Neurological Disease,Organismal Injury and Abnormalities	Cerebellar ataxia, mental retardation, and dysequilibrium syndrome type 3	0.00228			1	0	1	CA8(-3.15)
Cellular Development,Reproductive System Development and Function	Differentiation of spermatocytes	0.00228			1	0	1	HSPA2(-3.08)
Developmental Disorder,Hereditary Disorder,Neurological Disease,Organismal Injury and Abnormalities,Skeletal and Muscular Disorders	Congenital neuromuscular disease with uniform type 1 fiber	0.00228			1	0	1	RYR1(-2.66)
Neurological Disease	Appendicular dystonia	0.00228			1	0	1	CA8(-3.15)
Hematological Disease,Infectious Diseases	Occult placental malaria infection	0.00228			1	0	1	FLT1(-4.01)
Cell-To-Cell Signaling and Interaction,Cellular Movement,Connective Tissue Development and Function,Skeletal and Muscular System Development and Function	Recruitment of chondroclasts	0.00228			1	0	1	FLT1(-4.01)
Cancer,Organismal Injury and Abnormalities,Reproductive System Disease	Complete hydatidiform mole	0.00228			1	0	1	FLT1(-4.01)
Cancer,Organismal Injury and Abnormalities	Serous adenocarcinoma	0.00247			9	1	8	CA8(-3.15),CSMD1(-3.42),FLT1(-4.01),HIST1H1C(-4.39),HIST1H2BD(-2.39),NMU(-2.56),PALM2-AKAP2(+6.81),RYR1(-2.66),SLIT2(-3.33)
Cancer,Organismal Injury and Abnormalities,Respiratory Disease	Lung adenocarcinoma	0.00253			13	1	12	ACE2(+2.42),CSMD1(-3.42),FLT1(-4.01),GOLGA8J (includes others)(-2.44),HIST1H1C(-4.39),HIST1H1E(-2.68),KCNN2(-2.92),NEB(-2.51),NMU(-2.56),RYR1(-2.66),RYR2(-2.49),SLIT2(-3.33),TGFBI(-2.44)
Cancer,Gastrointestinal Disease,Organismal Injury and Abnormalities	Colon cancer	0.00253			25	3	22	ACE2(+2.42),CSMD1(-3.42),FGF4(-3.67),FLT1(-4.01),HES1(-3.19),HIST1H1A(-3.14),HIST1H1B(-3.14),HIST1H1C(-4.39),HIST1H1D(-4.61),HIST1H1E(-2.68),HIST1H2BD(-2.39),HSPA2(-3.08),IRF4(-3.37),NEB(-2.51),NMU(-2.56),PALM2-AKAP2(+6.81),PCDH19(-3.25),PCDH9(-4.0),POU3F1(-3.65),RNF113B(+2.52),RPS20(-2.4),RYR1(-2.66),RYR2(-2.49),SLIT2(-3.33),TGFBI(-2.44)
Cardiovascular Disease,Cardiovascular System Development and Function,Connective Tissue Disorders,Organ Morphology,Organismal Development,Organismal Injury and Abnormalities,Tissue Morphology	Abnormal morphology of enlarged pericardium	0.00257			2	0	2	HIST1H1C(-4.39),HIST1H1D(-4.61)
Cell Death and Survival,Endocrine System Disorders,Gastrointestinal Disease,Organismal Injury and Abnormalities	Cell death of islet cells	0.0026			3	0	3	RYR2(-2.49),SLIT2(-3.33),TGFBI(-2.44)
Embryonic Development,Tissue Morphology	Morphology of yolk sac	0.00273			3	0	3	HIST1H1C(-4.39),HIST1H1D(-4.61),TBXT(-4.33)
Cancer,Endocrine System Disorders,Organismal Injury and Abnormalities,Reproductive System Disease	Ovarian adenocarcinoma	0.00297			12	3	9	ACE2(+2.42),CA8(-3.15),CSMD1(-3.42),FLT1(-4.01),HIST1H1C(-4.39),HIST1H2BD(-2.39),HSPA2(-3.08),NMU(-2.56),PALM2-AKAP2(+6.81),RNF113B(+2.52),RYR1(-2.66),SLIT2(-3.33)
Cancer,Organismal Injury and Abnormalities,Reproductive System Disease	Uterine carcinoma	0.00308			19	1	18	CA8(-3.15),CSMD1(-3.42),FAM72A(-2.89),FLT1(-4.01),HIST1H1A(-3.14),HIST1H1B(-3.14),HIST1H2AI(-2.68),HIST1H2BD(-2.39),HSPA2(-3.08),NEB(-2.51),NMU(-2.56),PCDH19(-3.25),PCDH9(-4.0),POU3F1(-3.65),PTGER4(-2.83),RNF113B(+2.52),RYR1(-2.66),RYR2(-2.49),SLIT2(-3.33)
Cardiovascular Disease,Organismal Injury and Abnormalities	Dysfunction of heart	0.00312			4	1	3	ACE2(+2.42),FLT1(-4.01),PTGER4(-2.83),RYR2(-2.49)
Cancer,Organismal Injury and Abnormalities	Tumorigenesis of tissue	0.00314			48	9	39	ACE2(+2.42),CA8(-3.15),CBWD3/CBWD6(+5.59),CSMD1(-3.42),CSRP1(+2.28),DKK4(-3.8),FAM72A(-2.89),FGF4(-3.67),FLT1(-4.01),FOXD3(-4.35),GOLGA8J (includes others)(-2.44),GP6(+2.85),GSTT2/GSTT2B(-3.22),HBA1/HBA2(-3.74),HERC3(-3.52),HES1(-3.19),HIST1H1A(-3.14),HIST1H1B(-3.14),HIST1H1C(-4.39),HIST1H1D(-4.61),HIST1H1E(-2.68),HIST1H2AG(-2.08),HIST1H2AI(-2.68),HIST1H2BD(-2.39),HIST2H3D(-2.86),HSPA2(-3.08),IRF…
Cancer,Organismal Injury and Abnormalities,Renal and Urological Disease	Urothelial cancer	0.00316			5	0	5	FLT1(-4.01),HIST1H1C(-4.39),HIST1H2BD(-2.39),NMU(-2.56),POU3F1(-3.65)
Embryonic Development,Organ Development,Organ Morphology,Organismal Development,Respiratory System Development and Function,Tissue Development	Morphology of lung	0.00333			4	1	3	ACE2(+2.42),HES1(-3.19),PTGER4(-2.83),TGFBI(-2.44)
Cellular Movement	Chemorepulsion	0.0034			2	0	2	FLT1(-4.01),SLIT2(-3.33)
Organismal Functions	Core body temperature	0.0034			2	0	2	NMU(-2.56),RYR1(-2.66)
Cellular Function and Maintenance	Cellular homeostasis	0.00343		-1.02	13	1	12	CSMD1(-3.42),FGF4(-3.67),FLT1(-4.01),IRF4(-3.37),KCNN2(-2.92),NMU(-2.56),NRARP(-2.29),PTGER4(-2.83),RPS17(-2.35),RYR1(-2.66),RYR2(-2.49),TGFBI(-2.44),ZACN(+4.21)
Organismal Development,Organismal Injury and Abnormalities	Abnormal morphology of thoracic cavity	0.00353			9	1	8	ACE2(+2.42),FLT1(-4.01),HES1(-3.19),HIST1H1C(-4.39),HIST1H1D(-4.61),PTGER4(-2.83),RYR2(-2.49),TGFBI(-2.44),UTF1(-3.37)
Cell Morphology,Cellular Movement,Hematological System Development and Function,Inflammatory Response	Cell spreading of blood platelets	0.00358			2	1	1	FGF4(-3.67),GP6(+2.85)
Cardiovascular Disease	Congestion of vasculature	0.00358			2	1	1	ACE2(+2.42),PTGER4(-2.83)
Cancer,Hematological Disease,Immunological Disease,Organismal Injury and Abnormalities	Mature B-cell neoplasm	0.00359			11	0	11	CSMD1(-3.42),FLT1(-4.01),HIST1H1C(-4.39),HIST1H1D(-4.61),IRF4(-3.37),NEB(-2.51),POU3F1(-3.65),PTGER4(-2.83),RPS20(-2.4),RYR2(-2.49),UTF1(-3.37)
Skeletal and Muscular System Development and Function	Function of muscle	0.00365			5	1	4	ACE2(+2.42),NEB(-2.51),PTGER4(-2.83),RYR1(-2.66),RYR2(-2.49)
Cancer,Organismal Injury and Abnormalities	Intrathoracic malignant tumor	0.00375			17	1	16	ACE2(+2.42),CSMD1(-3.42),FLT1(-4.01),FOXD3(-4.35),GOLGA8J (includes others)(-2.44),HES1(-3.19),HIST1H1C(-4.39),HIST1H1E(-2.68),HIST1H2BD(-2.39),IRF4(-3.37),KCNN2(-2.92),NEB(-2.51),NMU(-2.56),RYR1(-2.66),RYR2(-2.49),SLIT2(-3.33),TGFBI(-2.44)
Developmental Disorder	Chorioallantoic membrane fusion failure	0.00377			2	0	2	HIST1H1C(-4.39),HIST1H1D(-4.61)
Cancer,Organismal Injury and Abnormalities	Occult primary tumor	0.00378			3	0	3	FLT1(-4.01),HIST1H1C(-4.39),IRF4(-3.37)
Cardiovascular Disease,Organismal Injury and Abnormalities,Skeletal and Muscular Disorders	Acute myocardial infarction	0.00394			3	1	2	ACE2(+2.42),FLT1(-4.01),PTGER4(-2.83)
Cardiovascular Disease	Early onset hypertension	0.00395			2	1	1	ACE2(+2.42),FLT1(-4.01)
Cancer,Dermatological Diseases and Conditions,Organismal Injury and Abnormalities	Primary skin tumor	0.00395			2	0	2	IRF4(-3.37),PTGER4(-2.83)
Cancer,Gastrointestinal Disease,Organismal Injury and Abnormalities	Colorectal cancer	0.00407			27	3	24	ACE2(+2.42),CSMD1(-3.42),FGF4(-3.67),FLT1(-4.01),HES1(-3.19),HIST1H1A(-3.14),HIST1H1B(-3.14),HIST1H1C(-4.39),HIST1H1D(-4.61),HIST1H1E(-2.68),HIST1H2BD(-2.39),HSPA2(-3.08),IRF4(-3.37),KCNN2(-2.92),NEB(-2.51),NMU(-2.56),PALM2-AKAP2(+6.81),PCDH19(-3.25),PCDH9(-4.0),POU3F1(-3.65),PTGER4(-2.83),RNF113B(+2.52),RPS20(-2.4),RYR1(-2.66),RYR2(-2.49),SLIT2(-3.33),TGFBI(-2.44)
Cardiovascular System Development and Function,Embryonic Development,Organ Development,Organ Morphology,Organismal Development,Tissue Development	Morphogenesis of ventricular septum	0.00414			2	0	2	HES1(-3.19),SLIT2(-3.33)
Cancer,Gastrointestinal Disease,Organismal Injury and Abnormalities	Colorectal adenocarcinoma	0.0042			24	3	21	ACE2(+2.42),CSMD1(-3.42),FGF4(-3.67),FLT1(-4.01),HIST1H1A(-3.14),HIST1H1B(-3.14),HIST1H1C(-4.39),HIST1H1D(-4.61),HIST1H1E(-2.68),HIST1H2BD(-2.39),HSPA2(-3.08),IRF4(-3.37),KCNN2(-2.92),NEB(-2.51),NMU(-2.56),PALM2-AKAP2(+6.81),PCDH19(-3.25),PCDH9(-4.0),RNF113B(+2.52),RPS20(-2.4),RYR1(-2.66),RYR2(-2.49),SLIT2(-3.33),TGFBI(-2.44)
Cancer,Dermatological Diseases and Conditions,Organismal Injury and Abnormalities	Non-melanoma skin cancer	0.00424			8	3	5	CSMD1(-3.42),FLT1(-4.01),GP6(+2.85),LOXL4(+2.61),PALM2-AKAP2(+6.81),PCDH9(-4.0),RYR1(-2.66),RYR2(-2.49)
Protein Synthesis	Initiation of translation of protein	0.00452			3	0	3	RPL7A(-2.14),RPS17(-2.35),RPS20(-2.4)
Neurological Disease,Organismal Injury and Abnormalities	Brain lesion	0.00453			9	3	6	CBWD3/CBWD6(+5.59),FLT1(-4.01),GP6(+2.85),IRF4(-3.37),KCNN2(-2.92),PALM2-AKAP2(+6.81),RYR1(-2.66),RYR2(-2.49),SLIT2(-3.33)
Cell-To-Cell Signaling and Interaction,Cellular Growth and Proliferation	Suppression of neuroblastoma cell lines	0.00456			1	0	1	FOXD3(-4.35)
Cellular Development	Commitment of neuronal progenitor cells	0.00456			1	0	1	HES1(-3.19)
Hereditary Disorder,Organismal Injury and Abnormalities,Skeletal and Muscular Disorders	Susceptibility to malignant hyperthermia	0.00456			1	0	1	RYR1(-2.66)
Neurological Disease,Organismal Injury and Abnormalities	Edema of lateral cerebral ventricle	0.00456			1	0	1	FLT1(-4.01)
Cellular Movement,Nervous System Development and Function	Positioning of cholinergic neurons	0.00456			1	0	1	SLIT2(-3.33)
Organ Development,Skeletal and Muscular System Development and Function	Force generation of anterior tibial muscle	0.00456			1	0	1	NEB(-2.51)
Cell Death and Survival,Organismal Injury and Abnormalities	Anoikis of vascular endothelial cells	0.00456			1	0	1	FLT1(-4.01)
Cardiovascular System Development and Function,Digestive System Development and Function,Gastrointestinal Disease,Hepatic System Development and Function,Hepatic System Disease,Organismal Development,Organismal Injury and Abnormalities,Tissue Morphology	Abnormal morphology of cystic duct	0.00456			1	0	1	HES1(-3.19)
Cell Morphology	Cell flattening of pheochromocytoma cell lines	0.00456			1	0	1	HES1(-3.19)
Organ Morphology	Conversion of anterior tibial muscle	0.00456			1	0	1	HBA1/HBA2(-3.74)
Cardiovascular Disease,Hereditary Disorder,Organismal Injury and Abnormalities	Catecholaminergic polymorphic ventricular tachycardia type 2	0.00456			1	0	1	RYR2(-2.49)
Cancer,Gastrointestinal Disease,Organismal Injury and Abnormalities	Gastric squamous cell carcinoma	0.00456			1	0	1	SLIT2(-3.33)
Cardiovascular Disease,Hematological Disease,Metabolic Disease,Nutritional Disease,Organismal Injury and Abnormalities,Reproductive System Disease	Iron deficiency anemia of pregnancy	0.00456			1	0	1	HBA1/HBA2(-3.74)
Infectious Diseases	Infection by Schistosoma mansoni	0.00456			1	0	1	HBA1/HBA2(-3.74)
Cell Morphology,Nervous System Development and Function	Extension of nervous tissue cell lines	0.00456			1	0	1	FLT1(-4.01)
Cell Morphology	Elongation of epithelial cells	0.00456			1	0	1	FGF4(-3.67)
Skeletal and Muscular System Development and Function	Fusion of vertebral body	0.00456			1	0	1	NRARP(-2.29)
Developmental Disorder,Neurological Disease	Quadrupedal gait	0.00456			1	0	1	CA8(-3.15)
Cancer,Cellular Development,Organismal Injury and Abnormalities	Immortalization of granulocyte-macrophage progenitor cells	0.00456			1	0	1	HES1(-3.19)
Hair and Skin Development and Function,Organ Morphology	Yellowness of fur	0.00456			1	1	0	ACE2(+2.42)
Cell Death and Survival,Embryonic Development	Apoptosis of sclerotome cells	0.00456			1	0	1	TBXT(-4.33)
Connective Tissue Disorders,Organismal Injury and Abnormalities,Skeletal and Muscular Disorders	Destruction of ankle joint	0.00456			1	0	1	FLT1(-4.01)
Cardiovascular System Development and Function,Embryonic Development,Organismal Development,Skeletal and Muscular System Development and Function	Vasculogenesis of limb	0.00456			1	0	1	FLT1(-4.01)
Cardiovascular System Development and Function,Cell Morphology	Extension of endothelial cell lines	0.00456			1	0	1	FLT1(-4.01)
Cell-To-Cell Signaling and Interaction,Embryonic Development,Organ Development,Organismal Development,Skeletal and Muscular System Development and Function,Tissue Development	Aggregation of myoepithelial cells	0.00456			1	0	1	SLIT2(-3.33)
Cardiovascular System Development and Function,Cellular Function and Maintenance,Tissue Development	Function of pericytes	0.00456			1	0	1	FLT1(-4.01)
Auditory and Vestibular System Development and Function,Cellular Development,Cellular Growth and Proliferation,Embryonic Development,Nervous System Development and Function,Organ Development,Organismal Development,Tissue Development	Formation of inner hair cells	0.00456			1	0	1	HES1(-3.19)
Cell Cycle	Exit from cell cycle progression of epithelial cells	0.00456			1	0	1	FGF4(-3.67)
Neurological Disease	Distal peripheral neuropathy	0.00456			1	0	1	FLT1(-4.01)
Cell Morphology,Cellular Assembly and Organization,Cellular Function and Maintenance,Organ Morphology,Skeletal and Muscular System Development and Function,Tissue Morphology	Length of thin filaments	0.00456			1	0	1	NEB(-2.51)
Cancer,Organismal Injury and Abnormalities,Tumor Morphology	Transformation of carcinoma cells	0.00456			1	0	1	FGF4(-3.67)
Cellular Function and Maintenance,Cellular Growth and Proliferation	Hyperproduction of retinal rods	0.00456			1	0	1	NRARP(-2.29)
Embryonic Development,Nervous System Development and Function	Maintenance of neural crest	0.00456			1	0	1	FOXD3(-4.35)
Embryonic Development,Nervous System Development and Function,Tissue Development	Survival of neural crest	0.00456			1	0	1	FOXD3(-4.35)
Organismal Injury and Abnormalities,Reproductive System Disease	Prolonged pregnancy	0.00456			1	0	1	FLT1(-4.01)
Cardiovascular System Development and Function,Organismal Development	Sprouting angiogenesis	0.00474			2	0	2	FLT1(-4.01),NRARP(-2.29)
Cardiovascular System Development and Function,Organismal Development	Vasculogenesis	0.00483		-1.804	8	1	7	ACE2(+2.42),FGF4(-3.67),FLT1(-4.01),HES1(-3.19),NRARP(-2.29),SLIT2(-3.33),TBXT(-4.33),TGFBI(-2.44)
Cell Morphology,Cellular Development,Cellular Growth and Proliferation,Nervous System Development and Function,Organismal Development,Tissue Development	Morphogenesis of neurons	0.00486		-1.321	7	1	6	CSRP1(+2.28),FGF4(-3.67),HES1(-3.19),PCDH9(-4.0),RYR1(-2.66),RYR2(-2.49),SLIT2(-3.33)
Connective Tissue Disorders,Hematological Disease,Organismal Injury and Abnormalities	Hemoglobinopathy	0.00487			3	0	3	FLT1(-4.01),HBA1/HBA2(-3.74),POU3F1(-3.65)
Cancer,Neurological Disease,Organismal Injury and Abnormalities	Grade 3-4 glioma cancer	0.00489			7	1	6	CBWD3/CBWD6(+5.59),FLT1(-4.01),IRF4(-3.37),KCNN2(-2.92),RYR1(-2.66),RYR2(-2.49),SLIT2(-3.33)
Organismal Injury and Abnormalities	Hypertrophy	0.00491			6	1	5	ACE2(+2.42),FLT1(-4.01),HES1(-3.19),POU3F1(-3.65),RYR2(-2.49),SLIT2(-3.33)
Cardiovascular System Development and Function,Organ Development	Fractional shortening of heart	0.00495			2	0	2	FLT1(-4.01),RYR2(-2.49)
Cardiovascular System Development and Function,Organismal Development	Patterning of blood vessel	0.00495			2	0	2	FLT1(-4.01),NRARP(-2.29)
Cardiovascular System Development and Function,Organismal Development	Angiogenesis	0.00512	Decreased	-2.059	9	1	8	ACE2(+2.42),FGF4(-3.67),FLT1(-4.01),HES1(-3.19),NRARP(-2.29),PTGER4(-2.83),SLIT2(-3.33),TBXT(-4.33),TGFBI(-2.44)
Organismal Injury and Abnormalities,Respiratory Disease	Acute lung injury	0.00524			3	0	3	FLT1(-4.01),HBA1/HBA2(-3.74),PTGER4(-2.83)
Cellular Development,Cellular Growth and Proliferation,Connective Tissue Development and Function,Hematological System Development and Function,Hematopoiesis,Organismal Development,Tissue Development	Development of erythroid precursor cells	0.0056			2	0	2	HES1(-3.19),NMU(-2.56)
Developmental Disorder,Embryonic Development,Organismal Development,Tissue Morphology	Lack of vitelline vessel	0.0056			2	0	2	HIST1H1C(-4.39),HIST1H1D(-4.61)
Cancer,Gastrointestinal Disease,Organismal Injury and Abnormalities	Colon adenocarcinoma	0.00571			23	3	20	ACE2(+2.42),CSMD1(-3.42),FGF4(-3.67),FLT1(-4.01),HIST1H1A(-3.14),HIST1H1B(-3.14),HIST1H1C(-4.39),HIST1H1D(-4.61),HIST1H1E(-2.68),HIST1H2BD(-2.39),HSPA2(-3.08),IRF4(-3.37),NEB(-2.51),NMU(-2.56),PALM2-AKAP2(+6.81),PCDH19(-3.25),PCDH9(-4.0),RNF113B(+2.52),RPS20(-2.4),RYR1(-2.66),RYR2(-2.49),SLIT2(-3.33),TGFBI(-2.44)
Molecular Transport	Transmembrane transport of ion	0.00613			3	1	2	RYR1(-2.66),RYR2(-2.49),ZACN(+4.21)
Cardiovascular Disease,Organismal Injury and Abnormalities	Abnormality of left ventricle	0.00627			4	1	3	ACE2(+2.42),FLT1(-4.01),PTGER4(-2.83),RYR2(-2.49)
Cardiovascular System Development and Function,Organismal Development	Development of artery	0.00645			3	0	3	FGF4(-3.67),FLT1(-4.01),HES1(-3.19)
Cancer,Endocrine System Disorders,Organismal Injury and Abnormalities,Reproductive System Disease	Adenosquamous ovarian carcinoma	0.00658			8	2	6	ACE2(+2.42),CSMD1(-3.42),FLT1(-4.01),HSPA2(-3.08),NMU(-2.56),RNF113B(+2.52),RYR1(-2.66),SLIT2(-3.33)
Organismal Injury and Abnormalities	Edema	0.00666			5	0	5	FLT1(-4.01),HBA1/HBA2(-3.74),NEB(-2.51),NMU(-2.56),PTGER4(-2.83)
Cell-To-Cell Signaling and Interaction	Adhesion of blood cells	0.00672	Increased	2.152	5	1	4	FGF4(-3.67),FLT1(-4.01),GP6(+2.85),PTGER4(-2.83),SLIT2(-3.33)
Nervous System Development and Function	Development of trochlear nerve	0.00683			1	0	1	HES1(-3.19)
Cell Morphology,Cellular Development,Embryonic Development,Tissue Development	Tubulation of embryonic cell lines	0.00683			1	0	1	FLT1(-4.01)
Cellular Growth and Proliferation	Colony formation of pheochromocytoma cell lines	0.00683			1	0	1	HES1(-3.19)
Cardiovascular Disease,Hereditary Disorder,Organismal Injury and Abnormalities,Skeletal and Muscular Disorders	Familial arrhythmogenic right ventricular dysplasia type 1	0.00683			1	0	1	RYR2(-2.49)
Cell Morphology,Cellular Assembly and Organization,Organ Morphology,Skeletal and Muscular System Development and Function,Tissue Morphology	Structure of sarcomere	0.00683			1	0	1	NEB(-2.51)
Cancer,Organismal Injury and Abnormalities,Reproductive System Disease	Hyperplasia of lobules of mammary gland	0.00683			1	0	1	FGF4(-3.67)
Cell Morphology,Nervous System Development and Function,Neurological Disease,Organismal Injury and Abnormalities,Tissue Morphology	Hypertrophy of axons	0.00683			1	0	1	POU3F1(-3.65)
Cellular Development,Nervous System Development and Function,Tissue Development	Fate determination of hair cells	0.00683			1	0	1	HES1(-3.19)
Cell Morphology,Organ Morphology,Organismal Development,Renal and Urological System Development and Function,Tissue Morphology	Thickness of glomerular basement membrane	0.00683			1	1	0	ACE2(+2.42)
Cellular Development,Hematological System Development and Function,Lymphoid Tissue Structure and Development	Maturation of plasma cells	0.00683			1	0	1	IRF4(-3.37)
Cardiovascular System Development and Function,Tissue Morphology	Relaxation of arteriole	0.00683			1	0	1	FLT1(-4.01)
Cell Morphology,Cellular Movement,Visual System Development and Function	Cell spreading of eye cell lines	0.00683			1	0	1	TGFBI(-2.44)
Cardiovascular System Development and Function,Cellular Growth and Proliferation,Organismal Development,Tissue Morphology	Outgrowth of mural cells	0.00683			1	0	1	FLT1(-4.01)
Cardiovascular System Development and Function,Renal and Urological System Development and Function	Stabilization of glomerular capillary	0.00683			1	0	1	FLT1(-4.01)
Cardiovascular System Development and Function,Cell-To-Cell Signaling and Interaction	Adhesion of lymphatic endothelial cells	0.00683			1	0	1	TGFBI(-2.44)
Organismal Injury and Abnormalities,Reproductive System Disease	Placental hemorrhage	0.00683			1	0	1	FLT1(-4.01)
Cardiovascular System Development and Function,Tissue Development	Accumulation of endothelial cells	0.00683			1	0	1	FLT1(-4.01)
Connective Tissue Disorders,Developmental Disorder,Hereditary Disorder,Ophthalmic Disease,Organismal Injury and Abnormalities	Avellino corneal dystrophy	0.00683			1	0	1	TGFBI(-2.44)
Developmental Disorder,Digestive System Development and Function,Gastrointestinal Disease,Hepatic System Development and Function,Hepatic System Disease,Organ Morphology,Organismal Development,Organismal Injury and Abnormalities	Agenesis of gall bladder	0.00683			1	0	1	HES1(-3.19)
Cell Morphology,Hematological Disease,Humoral Immune Response,Immunological Disease,Lymphoid Tissue Structure and Development	Lack of plasma cells	0.00683			1	0	1	IRF4(-3.37)
Cellular Development,Tissue Development	Delay in differentiation of epithelial cells	0.00683			1	0	1	FGF4(-3.67)
Cellular Compromise,Tissue Morphology	Disorganization of endothelial cells	0.00683			1	0	1	FLT1(-4.01)
Cellular Movement	Chemorepulsion of brain cancer cell lines	0.00683			1	0	1	FLT1(-4.01)
Neurological Disease	Action tremor	0.00683			1	0	1	POU3F1(-3.65)
Hair and Skin Development and Function,Hereditary Disorder,Organismal Injury and Abnormalities	Variation in skin/hair/eye pigmentation 1	0.00683			1	0	1	IRF4(-3.37)
Cardiovascular System Development and Function,Cell Cycle	Mitosis of endothelial cells	0.00683			1	0	1	FLT1(-4.01)
Organ Morphology,Reproductive System Development and Function	Remodeling of mammary gland	0.00683			1	0	1	FGF4(-3.67)
Cellular Assembly and Organization	Redistribution of mitochondria	0.00683			1	0	1	RYR1(-2.66)
Cell Cycle	Cell division of neuronal progenitor cells	0.00683			1	0	1	HES1(-3.19)
Cardiovascular Disease,Cardiovascular System Development and Function,Hereditary Disorder,Organ Morphology,Organismal Development,Organismal Injury and Abnormalities,Skeletal and Muscular Disorders	Familial dilated cardiomyopathy with left ventricular noncompaction	0.00683			1	0	1	RYR2(-2.49)
Tissue Morphology	Thickening of endothelial tissue	0.00683			1	0	1	FLT1(-4.01)
Developmental Disorder,Neurological Disease	Mild mental retardation	0.00683			1	0	1	CA8(-3.15)
Cardiovascular System Development and Function,Embryonic Development,Organ Development,Organismal Development,Renal and Urological System Development and Function,Tissue Development	Formation of peritubular capillary	0.00683			1	0	1	FLT1(-4.01)
Cardiovascular Disease,Organismal Injury and Abnormalities	Chronic coronary heart disease	0.00683			1	0	1	FLT1(-4.01)
Cardiovascular System Development and Function,Renal and Urological System Development and Function	Stabilization of peritubular capillary	0.00683			1	0	1	FLT1(-4.01)
Cellular Development,Hematological System Development and Function,Lymphoid Tissue Structure and Development	Maturation of effector T lymphocytes	0.00683			1	0	1	IRF4(-3.37)
Embryonic Development,Nervous System Development and Function,Organ Development,Organismal Development,Tissue Development	Development of optic chiasm	0.00683			1	0	1	SLIT2(-3.33)
Nervous System Development and Function	Development of oculomotor nerve	0.00683			1	0	1	HES1(-3.19)
Cancer,Organismal Injury and Abnormalities,Reproductive System Disease	Development of genital tumor	0.00695			23	3	20	ACE2(+2.42),CA8(-3.15),CSMD1(-3.42),FAM72A(-2.89),FLT1(-4.01),HBA1/HBA2(-3.74),HIST1H1A(-3.14),HIST1H1B(-3.14),HIST1H1C(-4.39),HIST1H2AI(-2.68),HIST1H2BD(-2.39),HSPA2(-3.08),NEB(-2.51),NMU(-2.56),PALM2-AKAP2(+6.81),PCDH19(-3.25),PCDH9(-4.0),POU3F1(-3.65),PTGER4(-2.83),RNF113B(+2.52),RYR1(-2.66),RYR2(-2.49),SLIT2(-3.33)
Cell-To-Cell Signaling and Interaction,Cellular Compromise,Tumor Morphology	Adhesion of tumor cells	0.00701			2	0	2	SLIT2(-3.33),TGFBI(-2.44)
Cardiovascular System Development and Function,Tissue Morphology	Relaxation of blood vessel	0.00701			2	0	2	FLT1(-4.01),PTGER4(-2.83)
Embryonic Development,Organismal Development,Tissue Development	Morphogenesis of embryonic tissue	0.00711			3	0	3	HES1(-3.19),RYR1(-2.66),TBXT(-4.33)
Nervous System Development and Function,Tissue Morphology	Density of neurons	0.00711			3	0	3	HES1(-3.19),RYR1(-2.66),RYR2(-2.49)
Cancer,Organismal Injury and Abnormalities	Malignant neoplasm of heart, mediastinum and pleura	0.00711			3	0	3	FLT1(-4.01),IRF4(-3.37),RYR2(-2.49)
Cancer,Organismal Injury and Abnormalities,Reproductive System Disease	Female genital tract cancer	0.00738			23	3	20	ACE2(+2.42),CA8(-3.15),CSMD1(-3.42),FAM72A(-2.89),FLT1(-4.01),HBA1/HBA2(-3.74),HIST1H1A(-3.14),HIST1H1B(-3.14),HIST1H1C(-4.39),HIST1H2AI(-2.68),HIST1H2BD(-2.39),HSPA2(-3.08),NEB(-2.51),NMU(-2.56),PALM2-AKAP2(+6.81),PCDH19(-3.25),PCDH9(-4.0),POU3F1(-3.65),PTGER4(-2.83),RNF113B(+2.52),RYR1(-2.66),RYR2(-2.49),SLIT2(-3.33)
Cardiovascular System Development and Function,Embryonic Development,Organismal Development,Tissue Development	Morphogenesis of outflow tract	0.00752			2	0	2	HES1(-3.19),RYR1(-2.66)
Cell-To-Cell Signaling and Interaction,Hematological System Development and Function,Inflammatory Response	Adhesion of blood platelets	0.00752			2	1	1	GP6(+2.85),SLIT2(-3.33)
Cardiovascular Disease,Cardiovascular System Development and Function	Abnormal morphology of cardiovascular system	0.00754			8	1	7	ACE2(+2.42),FLT1(-4.01),HIST1H1C(-4.39),HIST1H1D(-4.61),NRARP(-2.29),PTGER4(-2.83),RYR2(-2.49),UTF1(-3.37)
Cancer,Neurological Disease,Organismal Injury and Abnormalities	Brain glioma	0.00756			7	2	5	CBWD3/CBWD6(+5.59),IRF4(-3.37),KCNN2(-2.92),PALM2-AKAP2(+6.81),RYR1(-2.66),RYR2(-2.49),SLIT2(-3.33)
Cancer,Neurological Disease,Organismal Injury and Abnormalities	Brain tumor	0.00789			8	2	6	CBWD3/CBWD6(+5.59),FLT1(-4.01),IRF4(-3.37),KCNN2(-2.92),PALM2-AKAP2(+6.81),RYR1(-2.66),RYR2(-2.49),SLIT2(-3.33)
Cancer,Connective Tissue Disorders,Organismal Injury and Abnormalities,Skeletal and Muscular Disorders	Skeletal metastasis	0.00803			2	0	2	FLT1(-4.01),RYR1(-2.66)
Cardiovascular System Development and Function,Ophthalmic Disease,Organismal Development,Organismal Injury and Abnormalities,Visual System Development and Function	Neovascularization of choroid	0.00803			2	0	2	FLT1(-4.01),NRARP(-2.29)
Cellular Development,Embryonic Development,Organismal Development,Tissue Development	Differentiation of trophoblast	0.00803			2	0	2	FGF4(-3.67),FOXD3(-4.35)
Cell Signaling,Small Molecule Biochemistry,Vitamin and Mineral Metabolism	Oscillation of Ca2+	0.00803			2	0	2	RYR1(-2.66),RYR2(-2.49)
Cardiovascular Disease,Organismal Injury and Abnormalities	Microangiopathy	0.00805			3	1	2	ACE2(+2.42),FLT1(-4.01),PTGER4(-2.83)
Cell Signaling,Molecular Transport,Vitamin and Mineral Metabolism	Quantity of Ca2+	0.00813		-0.856	5	1	4	FGF4(-3.67),GP6(+2.85),HBA1/HBA2(-3.74),RYR1(-2.66),RYR2(-2.49)
Organismal Injury and Abnormalities,Reproductive System Disease	Abnormal growth in endometrium	0.00836			18	1	17	CA8(-3.15),CSMD1(-3.42),FAM72A(-2.89),FLT1(-4.01),HIST1H1A(-3.14),HIST1H1C(-4.39),HIST1H2BD(-2.39),HSPA2(-3.08),NEB(-2.51),NMU(-2.56),PCDH19(-3.25),PCDH9(-4.0),POU3F1(-3.65),PTGER4(-2.83),RNF113B(+2.52),RYR1(-2.66),RYR2(-2.49),SLIT2(-3.33)
Organismal Injury and Abnormalities,Reproductive System Disease	Abnormality of endometrium	0.00852			18	1	17	CA8(-3.15),CSMD1(-3.42),FAM72A(-2.89),FLT1(-4.01),HIST1H1A(-3.14),HIST1H1C(-4.39),HIST1H2BD(-2.39),HSPA2(-3.08),NEB(-2.51),NMU(-2.56),PCDH19(-3.25),PCDH9(-4.0),POU3F1(-3.65),PTGER4(-2.83),RNF113B(+2.52),RYR1(-2.66),RYR2(-2.49),SLIT2(-3.33)
Cancer,Organismal Injury and Abnormalities	Head and neck squamous cell carcinoma	0.00856			15	2	13	CBWD3/CBWD6(+5.59),CSMD1(-3.42),FGF4(-3.67),FOXD3(-4.35),GP6(+2.85),GSTT2/GSTT2B(-3.22),HIST1H1C(-4.39),HIST1H1E(-2.68),HIST1H2BD(-2.39),HIST2H3D(-2.86),KCNN2(-2.92),NEB(-2.51),PCDH9(-4.0),RYR2(-2.49),SLIT2(-3.33)
Cell Signaling,Small Molecule Biochemistry	Quantity of nitric oxide	0.00857			2	1	1	ACE2(+2.42),FLT1(-4.01)
Cell Cycle,Cellular Assembly and Organization,Cellular Function and Maintenance,DNA Replication, Recombination, and Repair	Organization of chromatin	0.00884			2	0	2	HIST1H1B(-3.14),HIST2H3D(-2.86)
Gastrointestinal Disease,Organismal Injury and Abnormalities	Damage of intestine	0.00884			2	0	2	FGF4(-3.67),PTGER4(-2.83)
Cellular Development,Embryonic Development,Organismal Development,Tissue Development	Differentiation of embryonic tissue	0.00894			4	0	4	FGF4(-3.67),FLT1(-4.01),FOXD3(-4.35),HES1(-3.19)
Cancer,Organismal Injury and Abnormalities,Reproductive System Disease	Breast or ovarian carcinoma	0.00897			17	3	14	ACE2(+2.42),CA8(-3.15),CSMD1(-3.42),FLT1(-4.01),HIST1H1C(-4.39),HIST1H2BD(-2.39),HSPA2(-3.08),NEB(-2.51),NMU(-2.56),PALM2-AKAP2(+6.81),PCDH19(-3.25),PCDH9(-4.0),RNF113B(+2.52),RYR1(-2.66),RYR2(-2.49),SLIT2(-3.33),TGFBI(-2.44)
Cardiovascular System Development and Function,Organismal Development,Reproductive System Development and Function	Vascularization of labyrinthine zone of placenta	0.00909			1	0	1	FLT1(-4.01)
Cardiovascular System Development and Function,Organismal Functions,Tissue Development,Tissue Morphology	Healing of endothelial tissue	0.00909			1	0	1	FLT1(-4.01)
Cell Morphology,Nervous System Development and Function,Neurological Disease	Lack of oligodendrocytes	0.00909			1	0	1	HES1(-3.19)
Infectious Diseases	Binding of Influenza A virus	0.00909			1	0	1	FGF4(-3.67)
Embryonic Development,Organismal Development,Tissue Development	Development of tail bud	0.00909			1	0	1	SLIT2(-3.33)
Organismal Injury and Abnormalities,Renal and Urological Disease	Glomerular endotheliosis	0.00909			1	0	1	FLT1(-4.01)
Embryonic Development,Organ Development,Organismal Development,Skeletal and Muscular System Development and Function,Tissue Development	Formation of intimal cushion	0.00909			1	0	1	PTGER4(-2.83)
Cardiovascular System Development and Function,Cell Morphology,Cellular Development,Organismal Development,Tissue Development	Sprouting of lymphatic endothelial cells	0.00909			1	0	1	TGFBI(-2.44)
Embryonic Development,Hematological System Development and Function,Lymphoid Tissue Structure and Development,Organ Development,Organismal Development,Tissue Development,Tissue Morphology	Outgrowth of lymph vessel	0.00909			1	0	1	FLT1(-4.01)
Cardiovascular Disease,Organismal Injury and Abnormalities	Stage II peripheral arterial occlusive disease	0.00909			1	0	1	PTGER4(-2.83)
Cellular Movement,Nervous System Development and Function	Guidance of thalamocortical axons	0.00909			1	0	1	SLIT2(-3.33)
Cardiovascular Disease	Stage II diastolic hypertension	0.00909			1	1	0	ACE2(+2.42)
Cellular Movement	Mingling of cells	0.00909			1	0	1	RYR1(-2.66)
Embryonic Development,Organismal Development,Tissue Development	Formation of blood island	0.00909			1	0	1	FLT1(-4.01)
Cardiovascular Disease,Organismal Injury and Abnormalities	Coronary slow flow syndrome	0.00909			1	0	1	PTGER4(-2.83)
Cellular Movement,Hematological System Development and Function	Redistribution of megakaryocytes	0.00909			1	0	1	FLT1(-4.01)
Cell-To-Cell Signaling and Interaction	Adhesion of pheochromocytoma cell lines	0.00909			1	0	1	HES1(-3.19)
Cell Death and Survival	Cell viability of fibroblast-like synoviocytes	0.00909			1	0	1	FLT1(-4.01)
Cardiovascular Disease,Cardiovascular System Development and Function,Organ Morphology,Organismal Development,Organismal Injury and Abnormalities,Skeletal and Muscular Disorders	Dilated cardiomyopathy secondary to drug	0.00909			1	1	0	ACE2(+2.42)
Respiratory System Development and Function,Tissue Morphology	Quantity of Clara cells	0.00909			1	0	1	HES1(-3.19)
Cell-To-Cell Signaling and Interaction,Cellular Movement,Connective Tissue Development and Function,Skeletal and Muscular System Development and Function	Recruitment of osteoblasts	0.00909			1	0	1	FLT1(-4.01)
Embryonic Development,Organismal Development,Tissue Development	Morphogenesis of neural plate	0.00909			1	0	1	TBXT(-4.33)
Developmental Disorder,Embryonic Development,Organismal Development,Tissue Morphology	Abnormal morphology of olfactory placode	0.00909			1	0	1	HES1(-3.19)
Cancer,Organismal Injury and Abnormalities	Transformation of mesothelial cells	0.00909			1	0	1	HES1(-3.19)
Developmental Disorder,Hereditary Disorder,Ophthalmic Disease,Organismal Injury and Abnormalities	Corneal epithelial dystrophy	0.00909			1	0	1	TGFBI(-2.44)
Cancer,Organismal Injury and Abnormalities	Transformation of endocardial cells	0.00909			1	0	1	FLT1(-4.01)
Cancer,Embryonic Development,Organismal Injury and Abnormalities	Transformation of mesenchymal cells	0.00909			1	0	1	FLT1(-4.01)
Embryonic Development,Nervous System Development and Function,Organ Development,Organismal Development,Tissue Development	Development of ophthalmic branch of trigeminal ganglion	0.00909			1	0	1	SLIT2(-3.33)
Cell Cycle	Cleavage of myofiber	0.00909			1	0	1	RYR1(-2.66)
Cell Morphology,Cellular Assembly and Organization,Cellular Development,Cellular Function and Maintenance,Cellular Growth and Proliferation,Embryonic Development,Nervous System Development and Function,Organismal Development,Tissue Development	Branching of sensory axons	0.00909			1	0	1	SLIT2(-3.33)
Cardiovascular System Development and Function,Embryonic Development,Organ Development,Organismal Development,Renal and Urological System Development and Function,Tissue Development	Formation of glomerular capillary	0.00909			1	0	1	FLT1(-4.01)
Cancer,Endocrine System Disorders,Organismal Injury and Abnormalities,Reproductive System Disease	Serous adenocarcinoma in ovary	0.00916			6	1	5	CA8(-3.15),CSMD1(-3.42),FLT1(-4.01),HIST1H1C(-4.39),PALM2-AKAP2(+6.81),RYR1(-2.66)
Organismal Injury and Abnormalities,Reproductive System Disease	Disease of placenta	0.0092			3	0	3	FLT1(-4.01),FOXD3(-4.35),UTF1(-3.37)
Organismal Survival	Organismal death	0.00935	Increased	3.048	16	3	13	ACE2(+2.42),CSRP1(+2.28),FGF4(-3.67),FLT1(-4.01),FOXD3(-4.35),GP6(+2.85),HES1(-3.19),HIST1H1C(-4.39),HIST1H1D(-4.61),NEB(-2.51),PTGER4(-2.83),RYR1(-2.66),RYR2(-2.49),SLIT2(-3.33),TGFBI(-2.44),UTF1(-3.37)
Embryonic Development	Quantity of embryo	0.00946			3	0	3	FGF4(-3.67),HES1(-3.19),NRARP(-2.29)
Connective Tissue Development and Function,Skeletal and Muscular System Development and Function,Tissue Development	Morphogenesis of bone	0.00968			2	0	2	FGF4(-3.67),TBXT(-4.33)
Cancer,Organismal Injury and Abnormalities,Renal and Urological Disease	Urinary tract tumor	0.00976			14	2	12	CSMD1(-3.42),FLT1(-4.01),HIST1H1C(-4.39),HIST1H1D(-4.61),HIST1H2BD(-2.39),LOXL4(+2.61),NEB(-2.51),NMU(-2.56),PALM2-AKAP2(+6.81),POU3F1(-3.65),RPS20(-2.4),RYR1(-2.66),RYR2(-2.49),SLIT2(-3.33)
Hematological Disease,Infectious Diseases	Malaria	0.00997			2	0	2	FLT1(-4.01),HBA1/HBA2(-3.74)
Developmental Disorder,Embryonic Development,Organismal Development,Tissue Morphology	Abnormal morphology of embryonic tissue	0.0102			6	0	6	FGF4(-3.67),FOXD3(-4.35),HES1(-3.19),HIST1H1C(-4.39),HIST1H1D(-4.61),SLIT2(-3.33)
Cell Death and Survival,Cellular Development,Cellular Function and Maintenance,Cellular Growth and Proliferation	Self-renewal of stem cells	0.0103			2	0	2	FOXD3(-4.35),HES1(-3.19)
Cancer,Organismal Injury and Abnormalities,Respiratory Disease	Respiratory system tumor	0.0104			18	1	17	ACE2(+2.42),CSMD1(-3.42),FLT1(-4.01),FOXD3(-4.35),GOLGA8J (includes others)(-2.44),HES1(-3.19),HIST1H1A(-3.14),HIST1H1C(-4.39),HIST1H1E(-2.68),HIST1H2BD(-2.39),KCNN2(-2.92),NEB(-2.51),NMU(-2.56),PCDH9(-4.0),RYR1(-2.66),RYR2(-2.49),SLIT2(-3.33),TGFBI(-2.44)
Cellular Function and Maintenance,Tissue Development	Organization of muscle cells	0.0106			2	0	2	NEB(-2.51),RYR1(-2.66)
Cancer,Organismal Injury and Abnormalities,Respiratory Disease	Adenocarcinoma in right upper lobe of lung	0.0109			5	0	5	CSMD1(-3.42),NEB(-2.51),RYR1(-2.66),RYR2(-2.49),SLIT2(-3.33)
Cancer,Organismal Injury and Abnormalities	Lymphoid cancer	0.011			13	0	13	CSMD1(-3.42),FLT1(-4.01),HIST1H1C(-4.39),HIST1H1D(-4.61),IRF4(-3.37),NEB(-2.51),POU3F1(-3.65),PTGER4(-2.83),RPS20(-2.4),RYR2(-2.49),SLIT2(-3.33),TGFBI(-2.44),UTF1(-3.37)
Cancer,Organismal Injury and Abnormalities,Reproductive System Disease	Tumorigenesis of reproductive tract	0.0111			23	3	20	ACE2(+2.42),CA8(-3.15),CSMD1(-3.42),FAM72A(-2.89),FLT1(-4.01),HBA1/HBA2(-3.74),HIST1H1A(-3.14),HIST1H1B(-3.14),HIST1H1C(-4.39),HIST1H2AI(-2.68),HIST1H2BD(-2.39),HSPA2(-3.08),NEB(-2.51),NMU(-2.56),PALM2-AKAP2(+6.81),PCDH19(-3.25),PCDH9(-4.0),POU3F1(-3.65),PTGER4(-2.83),RNF113B(+2.52),RYR1(-2.66),RYR2(-2.49),SLIT2(-3.33)
Embryonic Development,Hematological System Development and Function,Lymphoid Tissue Structure and Development,Organ Development,Organismal Development,Tissue Development	Lymphangiogenesis	0.0112			2	0	2	FLT1(-4.01),TGFBI(-2.44)
Organ Morphology,Reproductive System Development and Function	Quantity of atretic ovarian follicle	0.0114			1	0	1	FLT1(-4.01)
Cancer,Organismal Injury and Abnormalities,Reproductive System Disease	Stage II prostate cancer	0.0114			1	0	1	PTGER4(-2.83)
Cancer,Organismal Injury and Abnormalities,Reproductive System Disease	Stage I prostate cancer	0.0114			1	0	1	PTGER4(-2.83)
Cellular Growth and Proliferation,Hematological System Development and Function	Inhibition of blood platelets	0.0114			1	1	0	GP6(+2.85)
Cell Cycle	Arrest in G2/M phase transition of lung cancer cell lines	0.0114			1	0	1	RPL7A(-2.14)
Respiratory Disease	Abnormal circulation in lung	0.0114			1	0	1	PTGER4(-2.83)
Cancer,Organismal Injury and Abnormalities	Transformation of B lymphocytes	0.0114			1	0	1	IRF4(-3.37)
Developmental Disorder	Small for gestational age	0.0114			1	0	1	FLT1(-4.01)
Cardiovascular Disease,Hereditary Disorder,Organismal Injury and Abnormalities,Skeletal and Muscular Disorders	Familial hypertrophic cardiomyopathy-4	0.0114			1	0	1	RYR2(-2.49)
Organ Morphology,Renal and Urological System Development and Function	Contraction of urinary bladder	0.0114			1	0	1	NMU(-2.56)
Connective Tissue Disorders,Immunological Disease,Inflammatory Disease,Inflammatory Response,Organismal Injury and Abnormalities,Skeletal and Muscular Disorders	Chronic phase rheumatoid arthritis	0.0114			1	0	1	FLT1(-4.01)
Cell Morphology	Conversion of placental cells	0.0114			1	0	1	TBXT(-4.33)
Cardiovascular System Development and Function,Embryonic Development,Organismal Development,Tissue Development,Tissue Morphology	Closure of ductus arteriosus	0.0114			1	0	1	PTGER4(-2.83)
Carbohydrate Metabolism,Small Molecule Biochemistry	Tolerance of D-glucose	0.0114			1	0	1	FOXD3(-4.35)
Skeletal and Muscular System Development and Function	Fusion of thoracic vertebra	0.0114			1	0	1	NRARP(-2.29)
Cancer,Organismal Injury and Abnormalities,Reproductive System Disease	Nonmetastatic gestational trophoblastic neoplasm	0.0114			1	0	1	PTGER4(-2.83)
Cellular Movement,Nervous System Development and Function	Chemorepulsion of commissural neurons	0.0114			1	0	1	SLIT2(-3.33)
Embryonic Development,Organismal Development,Tissue Development	Formation of notochord	0.0114			1	0	1	TBXT(-4.33)
Cardiovascular Disease,Ophthalmic Disease,Organismal Injury and Abnormalities	Breakdown of blood-retinal barrier	0.0114			1	0	1	FLT1(-4.01)
Cellular Development,Cellular Growth and Proliferation,Embryonic Development,Organismal Development,Tissue Morphology	Quantity of embryonic stem cells	0.0114			1	0	1	FGF4(-3.67)
Cell Death and Survival,Cell Morphology,Hematological System Development and Function,Immunological Disease,Inflammatory Response	Loss of macrophages	0.0114			1	0	1	IRF4(-3.37)
Developmental Disorder,Embryonic Development,Tissue Morphology	Abnormal morphology of visceral yolk sac	0.0115			2	0	2	HIST1H1C(-4.39),HIST1H1D(-4.61)
Cardiovascular System Development and Function,Organismal Development	Morphogenesis of blood vessel	0.0115			2	0	2	FLT1(-4.01),HES1(-3.19)
Cancer,Organismal Injury and Abnormalities,Respiratory Disease	Malignant pleural mesothelioma	0.0115			2	0	2	FLT1(-4.01),RYR2(-2.49)
Cardiovascular Disease,Cardiovascular System Development and Function,Organ Morphology,Organismal Development,Organismal Injury and Abnormalities	Abnormal morphology of heart	0.0115			7	1	6	ACE2(+2.42),FLT1(-4.01),HIST1H1C(-4.39),HIST1H1D(-4.61),PTGER4(-2.83),RYR2(-2.49),UTF1(-3.37)
Cancer,Organismal Injury and Abnormalities	Malignant solid tumor	0.0118		0.271	48	10	38	ACE2(+2.42),CA8(-3.15),CBWD3/CBWD6(+5.59),CSMD1(-3.42),CSRP1(+2.28),DKK4(-3.8),FAM72A(-2.89),FGF4(-3.67),FLT1(-4.01),FOXD3(-4.35),GOLGA8J (includes others)(-2.44),GP6(+2.85),GSTT2/GSTT2B(-3.22),HBA1/HBA2(-3.74),HERC3(-3.52),HES1(-3.19),HIST1H1A(-3.14),HIST1H1B(-3.14),HIST1H1C(-4.39),HIST1H1D(-4.61),HIST1H1E(-2.68),HIST1H2AG(-2.08),HIST1H2AI(-2.68),HIST1H2BD(-2.39),HIST2H3D(-2.86),HSPA2(-3.08),IRF…
Organismal Injury and Abnormalities,Reproductive System Disease	Spontaneous abortion	0.0118			2	0	2	FLT1(-4.01),PTGER4(-2.83)
Cancer,Organismal Injury and Abnormalities,Renal and Urological Disease	Urothelial bladder carcinoma	0.012			4	0	4	FLT1(-4.01),HIST1H1C(-4.39),HIST1H2BD(-2.39),NMU(-2.56)
Cardiovascular Disease,Organismal Injury and Abnormalities	Disorder of coronary artery	0.0123			4	0	4	CSMD1(-3.42),FLT1(-4.01),HBA1/HBA2(-3.74),PTGER4(-2.83)
Cellular Movement,Skeletal and Muscular System Development and Function	Cell movement of smooth muscle cells	0.0124			3	0	3	FLT1(-4.01),PTGER4(-2.83),SLIT2(-3.33)
Cancer,Cardiovascular System Development and Function,Organismal Injury and Abnormalities,Tumor Morphology	Vascularization of tumor	0.0124			2	0	2	FLT1(-4.01),SLIT2(-3.33)
Cancer,Hematological Disease,Immunological Disease,Organismal Injury and Abnormalities	B cell cancer	0.0124			9	0	9	FLT1(-4.01),HIST1H1C(-4.39),HIST1H1D(-4.61),IRF4(-3.37),NEB(-2.51),PTGER4(-2.83),RPS20(-2.4),RYR2(-2.49),UTF1(-3.37)
Cellular Function and Maintenance	Ion homeostasis of cells	0.0125		-0.817	6	1	5	KCNN2(-2.92),NMU(-2.56),PTGER4(-2.83),RYR1(-2.66),RYR2(-2.49),ZACN(+4.21)
Cardiovascular System Development and Function,Embryonic Development,Organ Development,Organ Morphology,Organismal Development,Tissue Development	Morphogenesis of heart	0.0125			3	0	3	HES1(-3.19),SLIT2(-3.33),TBXT(-4.33)
Organismal Development	Morphology of body cavity	0.0128			12	1	11	ACE2(+2.42),FLT1(-4.01),FOXD3(-4.35),HES1(-3.19),HIST1H1C(-4.39),HIST1H1D(-4.61),IRF4(-3.37),PTGER4(-2.83),RYR2(-2.49),SLIT2(-3.33),TGFBI(-2.44),UTF1(-3.37)
Cancer,Organismal Injury and Abnormalities	Non-melanoma solid tumor	0.0128			47	10	37	ACE2(+2.42),CA8(-3.15),CBWD3/CBWD6(+5.59),CSMD1(-3.42),CSRP1(+2.28),DKK4(-3.8),FAM72A(-2.89),FGF4(-3.67),FLT1(-4.01),FOXD3(-4.35),GOLGA8J (includes others)(-2.44),GP6(+2.85),GSTT2/GSTT2B(-3.22),HBA1/HBA2(-3.74),HERC3(-3.52),HES1(-3.19),HIST1H1A(-3.14),HIST1H1B(-3.14),HIST1H1C(-4.39),HIST1H1D(-4.61),HIST1H1E(-2.68),HIST1H2AG(-2.08),HIST1H2AI(-2.68),HIST1H2BD(-2.39),HIST2H3D(-2.86),HSPA2(-3.08),IRF…
Organismal Development	Abnormal morphology of body cavity	0.0133			11	1	10	ACE2(+2.42),FLT1(-4.01),HES1(-3.19),HIST1H1C(-4.39),HIST1H1D(-4.61),IRF4(-3.37),PTGER4(-2.83),RYR2(-2.49),SLIT2(-3.33),TGFBI(-2.44),UTF1(-3.37)
Cardiovascular Disease,Organismal Injury and Abnormalities	Cardiac death	0.0134			2	1	1	ACE2(+2.42),RYR2(-2.49)
Connective Tissue Development and Function,Embryonic Development,Organismal Development,Skeletal and Muscular System Development and Function,Tissue Development	Morphogenesis of cranial suture	0.0136			1	0	1	FGF4(-3.67)
Cardiovascular System Development and Function,Cell Cycle	Mitogenesis of vascular endothelial cells	0.0136			1	0	1	FLT1(-4.01)
Digestive System Development and Function,Embryonic Development,Organismal Development	Development of common bile duct	0.0136			1	0	1	HES1(-3.19)
Carbohydrate Metabolism,Small Molecule Biochemistry	Excursion of D-glucose	0.0136			1	0	1	NMU(-2.56)
Molecular Transport	Transport of oxygen	0.0136			1	0	1	HBA1/HBA2(-3.74)
Cell Death and Survival,Cellular Development,Cellular Function and Maintenance,Cellular Growth and Proliferation,Embryonic Development,Organismal Development	Self-renewal of multilineage progenitor cells	0.0136			1	0	1	HES1(-3.19)
Cellular Growth and Proliferation,Hematological System Development and Function	Inhibition of Th17 cells	0.0136			1	0	1	PTGER4(-2.83)
Developmental Disorder,Embryonic Development,Organ Development,Organ Morphology,Organismal Development,Organismal Injury and Abnormalities,Respiratory Disease,Respiratory System Development and Function,Tissue Development	Agenesis of lung	0.0136			1	0	1	TGFBI(-2.44)
Cardiovascular System Development and Function	Quantity of vasculature	0.0136			1	0	1	FLT1(-4.01)
Developmental Disorder,Hereditary Disorder,Neurological Disease,Organismal Injury and Abnormalities,Skeletal and Muscular Disorders	Congenital myopathy with fiber type disproportion	0.0136			1	0	1	RYR1(-2.66)
Cardiovascular Disease,Hereditary Disorder,Organismal Injury and Abnormalities,Organismal Survival	Familial sudden cardiac death	0.0136			1	0	1	RYR2(-2.49)
Immunological Disease,Organismal Injury and Abnormalities	Lymphangiectasis	0.0136			1	0	1	PTGER4(-2.83)
Cell Morphology	Polarization of monocytes	0.0136			1	0	1	FLT1(-4.01)
Organismal Injury and Abnormalities,Reproductive System Disease	Early pregnancy loss	0.0136			1	0	1	PTGER4(-2.83)
Cardiovascular System Development and Function,Organismal Development	Growth of capillary vessel	0.0136			1	0	1	FLT1(-4.01)
Cell-To-Cell Signaling and Interaction,Cellular Compromise,Tumor Morphology	Adhesion of mammary tumor cells	0.0136			1	0	1	SLIT2(-3.33)
Cell Morphology	Sprouting of lymph vessel	0.0136			1	0	1	TGFBI(-2.44)
Tissue Development	Polarity of somites	0.0136			1	0	1	NRARP(-2.29)
Organismal Injury and Abnormalities,Reproductive System Disease	Premature rupture of membranes	0.0136			1	0	1	PTGER4(-2.83)
Cell Morphology	Conversion of chondrocytes	0.0136			1	0	1	TBXT(-4.33)
Gastrointestinal Disease,Organismal Injury and Abnormalities	Damage of crypt	0.0136			1	0	1	PTGER4(-2.83)
Cellular Development,Connective Tissue Development and Function,Skeletal and Muscular System Development and Function,Tissue Development	Differentiation of chondroblast cells	0.0136			1	0	1	FGF4(-3.67)
Cellular Movement	Release of blood platelets	0.0136			1	0	1	FGF4(-3.67)
Cancer,Dermatological Diseases and Conditions,Organismal Injury and Abnormalities	Skin squamous cell carcinoma	0.0138			7	3	4	CSMD1(-3.42),GP6(+2.85),LOXL4(+2.61),PALM2-AKAP2(+6.81),PCDH9(-4.0),RYR1(-2.66),RYR2(-2.49)
Cancer,Gastrointestinal Disease,Organismal Injury and Abnormalities	Gastric carcinoma	0.0138			10	1	9	CSMD1(-3.42),FLT1(-4.01),HIST1H1A(-3.14),HSPA2(-3.08),NEB(-2.51),PALM2-AKAP2(+6.81),PCDH9(-4.0),RYR2(-2.49),SLIT2(-3.33),TGFBI(-2.44)
Organismal Functions	Thermoregulation	0.014			3	0	3	FLT1(-4.01),NMU(-2.56),RYR1(-2.66)
Digestive System Development and Function,Gastrointestinal Disease,Hepatic System Development and Function,Hepatic System Disease,Infectious Diseases,Inflammatory Disease,Inflammatory Response,Organ Development,Organismal Injury and Abnormalities	Chronic hepatitis C	0.0141			2	0	2	FLT1(-4.01),HBA1/HBA2(-3.74)
Cancer,Cell Death and Survival,Organismal Injury and Abnormalities,Tumor Morphology	Cell death of tumor cells	0.0141		0.277	5	0	5	FLT1(-4.01),HES1(-3.19),IRF4(-3.37),RPL7A(-2.14),RPS17(-2.35)
Embryonic Development,Organ Development,Organ Morphology,Organismal Development,Organismal Injury and Abnormalities,Respiratory Disease,Respiratory System Development and Function,Tissue Development	Abnormal morphology of lung	0.0145			3	0	3	HES1(-3.19),PTGER4(-2.83),TGFBI(-2.44)
Skeletal and Muscular Disorders,Skeletal and Muscular System Development and Function	Abnormal morphology of muscle	0.0148			4	0	4	NEB(-2.51),RYR1(-2.66),RYR2(-2.49),UTF1(-3.37)
Endocrine System Disorders,Gastrointestinal Disease,Metabolic Disease,Organismal Injury and Abnormalities	Hyperinsulinism	0.0151			2	0	2	NMU(-2.56),RYR2(-2.49)
Cellular Function and Maintenance	Maintenance of stem cells	0.0151			2	0	2	FGF4(-3.67),HES1(-3.19)
Cancer,Organismal Injury and Abnormalities	Nonhematologic malignant neoplasm	0.0156			47	10	37	ACE2(+2.42),CA8(-3.15),CBWD3/CBWD6(+5.59),CSMD1(-3.42),CSRP1(+2.28),DKK4(-3.8),FAM72A(-2.89),FGF4(-3.67),FLT1(-4.01),FOXD3(-4.35),GOLGA8J (includes others)(-2.44),GP6(+2.85),GSTT2/GSTT2B(-3.22),HBA1/HBA2(-3.74),HERC3(-3.52),HES1(-3.19),HIST1H1A(-3.14),HIST1H1B(-3.14),HIST1H1C(-4.39),HIST1H1D(-4.61),HIST1H1E(-2.68),HIST1H2AG(-2.08),HIST1H2AI(-2.68),HIST1H2BD(-2.39),HIST2H3D(-2.86),HSPA2(-3.08),IRF…
Digestive System Development and Function,Organ Morphology,Organismal Development	Morphology of pancreas	0.0156			3	0	3	FOXD3(-4.35),HES1(-3.19),TGFBI(-2.44)
Cardiovascular System Development and Function,Cellular Movement	Migration of vascular endothelial cells	0.0158			3	0	3	FLT1(-4.01),SLIT2(-3.33),TGFBI(-2.44)
Organismal Injury and Abnormalities	Discomfort	0.0158			4	1	3	FLT1(-4.01),GP6(+2.85),HIST1H2AG(-2.08),PTGER4(-2.83)
Cancer,Endocrine System Disorders,Hereditary Disorder,Organismal Injury and Abnormalities	Symptomatic stage locally advanced RET mutation positive medullary thyroid cancer	0.0159			1	0	1	FLT1(-4.01)
Cancer,Endocrine System Disorders,Hereditary Disorder,Organismal Injury and Abnormalities	Symptomatic stage aggressive RET mutation positive medullary thyroid cancer	0.0159			1	0	1	FLT1(-4.01)
Cellular Development,Embryonic Development,Organismal Development,Tissue Development	Differentiation of hemangioblasts	0.0159			1	0	1	FLT1(-4.01)
Cellular Movement	Chemotaxis of mammary tumor cells	0.0159			1	0	1	SLIT2(-3.33)
Embryonic Development,Organismal Development,Tissue Development	Segmentation of somites	0.0159			1	0	1	NRARP(-2.29)
Cellular Growth and Proliferation,Embryonic Development	Pluripotency of embryonic stem cells	0.0159			1	0	1	FOXD3(-4.35)
Cancer,Organismal Injury and Abnormalities,Renal and Urological Disease,Tumor Morphology	Progressed advanced renal cell carcinoma	0.0159			1	0	1	FLT1(-4.01)
Cardiovascular System Development and Function,Cellular Growth and Proliferation	Cytostasis of endothelial cells	0.0159			1	0	1	FLT1(-4.01)
Inflammatory Disease	Th2 inflammatory disease	0.0159			1	0	1	IRF4(-3.37)
Cardiovascular Disease,Immunological Disease,Inflammatory Disease,Organismal Injury and Abnormalities	Antineutrophil cytoplasmic antibody-associated vasculitis	0.0159			1	0	1	FLT1(-4.01)
Cancer,Organismal Injury and Abnormalities	CD274 negative mucosal melanoma	0.0159			1	0	1	FLT1(-4.01)
Gastrointestinal Disease,Organismal Injury and Abnormalities	Formation of aberrant crypt foci	0.0159			1	0	1	PTGER4(-2.83)
Auditory and Vestibular System Development and Function,Nervous System Development and Function,Organ Morphology,Tissue Morphology	Quantity of vestibular hair cells	0.0159			1	0	1	HES1(-3.19)
Cellular Movement,Endocrine System Development and Function,Nervous System Development and Function	Migration of lutenizing hormone-releasing hormone neurons	0.0159			1	0	1	SLIT2(-3.33)
Cancer,Endocrine System Disorders,Organismal Injury and Abnormalities	Symptomatic stage metastatic RET mutation negative medullary thyroid cancer	0.0159			1	0	1	FLT1(-4.01)
Ophthalmic Disease,Organismal Injury and Abnormalities	Normal tension glaucoma	0.0159			1	0	1	FLT1(-4.01)
Cancer,Endocrine System Disorders,Organismal Injury and Abnormalities,Tumor Morphology	Unresectable progressive medullary thyroid cancer	0.0159			1	0	1	FLT1(-4.01)
Cardiovascular Disease,Neurological Disease,Organismal Injury and Abnormalities,Reproductive System Disease	Eclampsia	0.0159			1	0	1	FLT1(-4.01)
Cancer,Endocrine System Disorders,Organismal Injury and Abnormalities,Tumor Morphology	Locally advanced progressive medullary thyroid cancer	0.0159			1	0	1	FLT1(-4.01)
Cellular Compromise,Hypersensitivity Response,Inflammatory Response	Degranulation of peritoneal mast cells	0.0159			1	0	1	NMU(-2.56)
Cellular Assembly and Organization	Remodeling of F-actin structure	0.0159			1	0	1	SLIT2(-3.33)
Hematological Disease	Disseminated intravascular coagulation	0.0159			1	0	1	FLT1(-4.01)
Cancer,Endocrine System Disorders,Organismal Injury and Abnormalities	Symptomatic stage locally advanced RET mutation negative medullary thyroid cancer	0.0159			1	0	1	FLT1(-4.01)
Cell Morphology,Cellular Assembly and Organization,Cellular Development,Cellular Function and Maintenance,Cellular Growth and Proliferation,Nervous System Development and Function,Organismal Development,Tissue Development	Development of sensory projections	0.0159			1	0	1	SLIT2(-3.33)
Cancer,Endocrine System Disorders,Organismal Injury and Abnormalities	Symptomatic stage aggressive RET mutation negative medullary thyroid cancer	0.0159			1	0	1	FLT1(-4.01)
Embryonic Development,Tissue Morphology	Quantity of somites	0.0159			1	0	1	NRARP(-2.29)
Cancer,Endocrine System Disorders,Hereditary Disorder,Organismal Injury and Abnormalities	Symptomatic stage unresectable RET mutation positive medullary thyroid cancer	0.0159			1	0	1	FLT1(-4.01)
Cancer,Organismal Injury and Abnormalities,Renal and Urological Disease	Urothelial carcinoma in situ	0.0159			1	0	1	POU3F1(-3.65)
Cancer,Endocrine System Disorders,Hereditary Disorder,Organismal Injury and Abnormalities	Symptomatic stage metastatic RET mutation positive medullary thyroid cancer	0.0159			1	0	1	FLT1(-4.01)
Cancer,Endocrine System Disorders,Organismal Injury and Abnormalities	Symptomatic stage unresectable RET mutation negative medullary thyroid cancer	0.0159			1	0	1	FLT1(-4.01)
Organismal Functions	Thermogenesis	0.0161			2	0	2	FLT1(-4.01),NMU(-2.56)
Cancer,Hematological Disease,Immunological Disease,Organismal Injury and Abnormalities	Plasma cell dyscrasia	0.0162			5	0	5	CSMD1(-3.42),FLT1(-4.01),IRF4(-3.37),POU3F1(-3.65),PTGER4(-2.83)
Cancer,Organismal Injury and Abnormalities	Growth of melanoma	0.0165			2	0	2	FOXD3(-4.35),PTGER4(-2.83)
Cancer,Organismal Injury and Abnormalities	Endometrioid carcinoma	0.0165			17	2	15	ACE2(+2.42),CA8(-3.15),CSMD1(-3.42),FAM72A(-2.89),FLT1(-4.01),HIST1H1A(-3.14),HIST1H2BD(-2.39),HSPA2(-3.08),NEB(-2.51),NMU(-2.56),PCDH19(-3.25),PCDH9(-4.0),POU3F1(-3.65),RNF113B(+2.52),RYR1(-2.66),RYR2(-2.49),SLIT2(-3.33)
Skeletal and Muscular System Development and Function	Contractility of muscle	0.0167			3	1	2	ACE2(+2.42),NEB(-2.51),RYR1(-2.66)
Cellular Development,Connective Tissue Development and Function,Tissue Development	Differentiation of fibroblasts	0.0169			2	0	2	PTGER4(-2.83),SLIT2(-3.33)
Cell Morphology	Polarization of mononuclear leukocytes	0.0169			2	0	2	FLT1(-4.01),IRF4(-3.37)
Cell Death and Survival,Endocrine System Disorders,Gastrointestinal Disease,Organismal Injury and Abnormalities	Apoptosis of beta islet cells	0.0169			2	0	2	RYR2(-2.49),TGFBI(-2.44)
Nervous System Development and Function	Development of nerves	0.0169			2	0	2	HES1(-3.19),POU3F1(-3.65)
Cancer,Organismal Injury and Abnormalities,Reproductive System Disease	Endometrial cancer	0.0172			17	1	16	CA8(-3.15),CSMD1(-3.42),FAM72A(-2.89),FLT1(-4.01),HIST1H1A(-3.14),HIST1H1C(-4.39),HIST1H2BD(-2.39),HSPA2(-3.08),NEB(-2.51),NMU(-2.56),PCDH19(-3.25),PCDH9(-4.0),POU3F1(-3.65),RNF113B(+2.52),RYR1(-2.66),RYR2(-2.49),SLIT2(-3.33)
Cellular Development,Cellular Growth and Proliferation,Reproductive System Development and Function	Proliferation of gonadal cell lines	0.0172			2	0	2	FGF4(-3.67),RYR2(-2.49)
Cancer,Neurological Disease,Organismal Injury and Abnormalities	Oligodendroglioma	0.0174			3	0	3	IRF4(-3.37),POU3F1(-3.65),RYR1(-2.66)
Cell-To-Cell Signaling and Interaction	Aggregation of cells	0.0177		0.886	4	1	3	FGF4(-3.67),GP6(+2.85),PTGER4(-2.83),SLIT2(-3.33)
Cardiovascular Disease,Developmental Disorder,Hematological Disease,Organismal Injury and Abnormalities	Congenital anemia	0.018			2	0	2	HBA1/HBA2(-3.74),RPS17(-2.35)
Energy Production	Consumption of oxygen	0.018			3	0	3	HBA1/HBA2(-3.74),NMU(-2.56),RYR1(-2.66)
Cellular Movement	Chemotaxis of melanoma cell lines	0.0181			1	0	1	FOXD3(-4.35)
Cancer,Organismal Injury and Abnormalities	CD274 positive melanoma	0.0181			1	0	1	FLT1(-4.01)
Cardiovascular System Development and Function,Organismal Development,Skeletal and Muscular System Development and Function	Muscularization of pulmonary vessel	0.0181			1	1	0	ACE2(+2.42)
Organ Morphology,Organismal Development,Renal and Urological System Development and Function	Volume of urine	0.0181			1	0	1	PTGER4(-2.83)
Cancer,Organismal Injury and Abnormalities,Renal and Urological Disease	Recurrent renal clear cell adenocarcinoma	0.0181			1	0	1	FLT1(-4.01)
Skeletal and Muscular System Development and Function	Fusion of caudal vertebra	0.0181			1	0	1	NRARP(-2.29)
Connective Tissue Development and Function,Skeletal and Muscular System Development and Function,Tissue Development	Ossification of cartilage tissue	0.0181			1	0	1	HES1(-3.19)
Hematological System Development and Function,Tissue Morphology	Deposition of blood platelets	0.0181			1	1	0	GP6(+2.85)
Cell Cycle	Arrest in G2/M phase transition of carcinoma cell lines	0.0181			1	0	1	RPL7A(-2.14)
Cancer,Neurological Disease,Organismal Injury and Abnormalities,Renal and Urological Disease	Clear cell sarcoma of the kidney	0.0181			1	0	1	POU3F1(-3.65)
Cardiovascular System Development and Function,Hematological System Development and Function	Diastolic pressure of left ventricle	0.0181			1	1	0	ACE2(+2.42)
Nervous System Development and Function	Fusion of dorsal root ganglion	0.0181			1	0	1	NRARP(-2.29)
Cardiovascular Disease,Organismal Injury and Abnormalities	Growth of atherosclerotic lesion	0.0181			1	0	1	FLT1(-4.01)
Cell Signaling,Vitamin and Mineral Metabolism	Transduction of Ca2+	0.0181			1	1	0	GP6(+2.85)
Cellular Movement,Skeletal and Muscular System Development and Function	Chemotaxis of vascular smooth muscle cells	0.0181			1	0	1	SLIT2(-3.33)
Neurological Disease,Skeletal and Muscular Disorders	Asthenia	0.0181			1	0	1	RYR1(-2.66)
Cancer,Organismal Injury and Abnormalities	Transformation of astrocytes	0.0181			1	0	1	HES1(-3.19)
Skeletal and Muscular System Development and Function	Fusion of lumbar vertebra	0.0181			1	0	1	NRARP(-2.29)
Developmental Disorder,Hereditary Disorder,Neurological Disease,Organismal Injury and Abnormalities,Skeletal and Muscular Disorders	Mobius syndrome	0.0181			1	0	1	NPIPA8 (includes others)(-3.15)
Cellular Development,Tissue Development	Differentiation of duct cells	0.0181			1	0	1	HES1(-3.19)
Carbohydrate Metabolism,Molecular Transport,Small Molecule Biochemistry	Quantity of proteoglycan	0.0181			1	0	1	PTGER4(-2.83)
Cellular Development,Cellular Growth and Proliferation,Nervous System Development and Function,Tissue Development	Growth of neurites	0.0185		-0.581	5	1	4	CSRP1(+2.28),FGF4(-3.67),FLT1(-4.01),HBA1/HBA2(-3.74),SLIT2(-3.33)
Cellular Function and Maintenance,Molecular Transport	Flux of ion	0.019		-0.817	4	1	3	KCNN2(-2.92),RYR1(-2.66),RYR2(-2.49),ZACN(+4.21)
Cancer,Endocrine System Disorders,Organismal Injury and Abnormalities,Respiratory Disease	Neuroendocrine lung cancer	0.019			3	0	3	FLT1(-4.01),RYR2(-2.49),SLIT2(-3.33)
Cancer,Organismal Injury and Abnormalities,Reproductive System Disease	Female genital tract adenocarcinoma	0.019			19	3	16	ACE2(+2.42),CA8(-3.15),CSMD1(-3.42),FAM72A(-2.89),FLT1(-4.01),HIST1H1A(-3.14),HIST1H1C(-4.39),HIST1H2BD(-2.39),HSPA2(-3.08),NEB(-2.51),NMU(-2.56),PALM2-AKAP2(+6.81),PCDH19(-3.25),PCDH9(-4.0),POU3F1(-3.65),RNF113B(+2.52),RYR1(-2.66),RYR2(-2.49),SLIT2(-3.33)
Cancer,Organismal Injury and Abnormalities,Renal and Urological Disease	Urinary tract cancer	0.0192			13	1	12	CSMD1(-3.42),FLT1(-4.01),HIST1H1C(-4.39),HIST1H1D(-4.61),HIST1H2BD(-2.39),NEB(-2.51),NMU(-2.56),PALM2-AKAP2(+6.81),POU3F1(-3.65),RPS20(-2.4),RYR1(-2.66),RYR2(-2.49),SLIT2(-3.33)
Cancer,Organismal Injury and Abnormalities,Renal and Urological Disease	Bladder tumor	0.0195			9	1	8	FLT1(-4.01),HIST1H1C(-4.39),HIST1H1D(-4.61),HIST1H2BD(-2.39),LOXL4(+2.61),NEB(-2.51),NMU(-2.56),RPS20(-2.4),RYR2(-2.49)
Cancer,Gastrointestinal Disease,Hepatic System Disease,Organismal Injury and Abnormalities	Gall bladder adenocarcinoma	0.0195			2	0	2	CSMD1(-3.42),FLT1(-4.01)
Gene Expression	Transcription of RNA	0.0199		-0.294	12	0	12	FGF4(-3.67),FOXD3(-4.35),HES1(-3.19),HIST1H1B(-3.14),HIST1H1C(-4.39),HIST1H1D(-4.61),IRF4(-3.37),NRARP(-2.29),POU3F1(-3.65),PTGER4(-2.83),TBXT(-4.33),UTF1(-3.37)
Hereditary Disorder,Organismal Injury and Abnormalities,Skeletal and Muscular Disorders	Autosomal dominant myopathy	0.0202			3	0	3	RYR1(-2.66),RYR2(-2.49),TGFBI(-2.44)
Cell-To-Cell Signaling and Interaction,Cellular Assembly and Organization,Cellular Movement,Nervous System Development and Function	Chemorepulsion of axons	0.0203			1	0	1	SLIT2(-3.33)
Cell-To-Cell Signaling and Interaction,Cellular Compromise,Tumor Morphology	Adhesion of melanoma cells	0.0203			1	0	1	TGFBI(-2.44)
Cancer,Neurological Disease,Organismal Injury and Abnormalities	Adult glioblastoma multiforme	0.0203			1	0	1	FLT1(-4.01)
Cell-To-Cell Signaling and Interaction,Hematological System Development and Function,Hematopoiesis	Agglutination of red blood cells	0.0203			1	0	1	FGF4(-3.67)
Developmental Disorder,Embryonic Development,Organismal Development,Tissue Morphology	Abnormal morphology of nephrogenic zone	0.0203			1	0	1	SLIT2(-3.33)
Cell Morphology,Cellular Function and Maintenance	Autophagy of heart	0.0203			1	0	1	RYR2(-2.49)

## Sheet: Network
Rank	Top Diseases and Functions	Score	N	Pos	Neg	Molecules in Network
1	Cancer, Hematological Disease, Infectious Diseases	57	23	1	22	CD3,Creb,ERK1/2,FGF4(-3.67),FLT1(-4.01),FOXD3(-4.35),HBA1/HBA2(-3.74),HES1(-3.19),HIST1H1A(-3.14),HIST1H1B(-3.14),HIST1H1C(-4.39),HIST1H1D(-4.61),HIST1H1E(-2.68),Histone H1,Histone h3,Histone h4,IRF4(-3.37),NMU(-2.56),Notch,NPIPA8 (includes others)(-3.15),NRARP(-2.29),P-TEFb,Pka,Proinsulin,RNF113B(+2.52),RPS17(-2.35),RPS20(-2.4),RYR1(-2.66),RYR2(-2.49),SLIT2(-3.33),SOX2-OCT4,TBXT(-4.33),Tgf beta,…
2	Cellular Movement, Lipid Metabolism, Small Molecule Biochemistry	20	10	4	6	13,14-dihydro-15-ketoprostaglandin D2,ABCC8,ACE2(+2.42),Aldose Reductase,AR,Ca2 ,CA8(-3.15),CACNA1S,Convulxin,CSRP1(+2.28),CTNNB1,CTNND2,CXCL8,cyclic ADP-ribose,CYSLTR2,DKK4(-3.8),EOMES,GSTT2/GSTT2B(-3.22),HESX1,IL4,IPMK,KDM1A,KLK7,LOXL4(+2.61),MEFV,MSI1,NKX3-1,NMD3,PCDH19(-3.25),PCDH9(-4.0),Pde3,PMP22,SCEL(+3.31),TBXT(-4.33),XCL1
3	Carbohydrate Metabolism, Connective Tissue Disorders, Small Molecule Biochemistry	20	10	4	6	ALG9,ARPC5,BCL2L2-PABPN1(+2.52),BRI3BP,CBWD3/CBWD6(+5.59),CSMD1(-3.42),CUL1,EHBP1,FBXL12,FLVCR1,HERC3(-3.52),HIST1H2AG(-2.08),HIST1H2AI(-2.68),HNRNPL,IMPA2,KCNN2(-2.92),LMBR1,MYPN,PARD3B,POU3F1(-3.65),PPP1CA,RCBTB1,RNF130,SKI,SLC41A3,SLC5A3,SRPK2,STYXL1,THAP4,TMTC3,TRIM25,TTC17,TVP23C(+2.12),ZACN(+4.21),ZDHHC14
4	Cell-To-Cell Signaling and Interaction, Gastrointestinal Disease, Organismal Injury and Abnormalities	11	6	1	5	16,16-dimethylprostaglandin E2,Akt,C1GALT1C1,Calmodulin,Convulxin,Crip2,Ctla2a/Ctla2b,ERK,ethanol,FAIM,FAM72A(-2.89),Fetal Hemoglobin,ganglioside GM3,GOLGA8J (includes others)(-2.44),GP6(+2.85),GP6 dimer,H2-M2,Ige,Immunoglobulin,Insulin,Jnk,KCNN2(-2.92),KCNN3,NEB(-2.51),NMUR1,NNAT,P38 MAPK,PHLDA2,PIK3R6,PTGER4(-2.83),Serpinb6b,SNCA,TIGIT,Vegf,VTCN1
5	Gastrointestinal Disease, Hepatic System Disease, Liver Steatosis	8	5	1	4	CCS,CHD7,choline,Eif4g,ERCC8,GNL3,GSTM5,HIST1H2BD(-2.39),HIST2H3D(-2.86),HSD17B4,Hspa1b,HSPA2(-3.08),HSPA4L,KCNH2,LOC102724788/PRODH,mir-142,MRPL18,MRPS18B,NPAT,PALM2-AKAP2(+6.81),PDHA1,PDK2,PRDM5,PTPRM,RNF34,RPL24,RPL31,RPL7A(-2.14),SHROOM3,SMG5,ST13,TOMM22,TP53,UBQLN2,UQCRC1

## Sheet: Pathway
Pathways	p	FDR	Ratio	State	Z	N	Pos	Neg	Molecules
Granzyme A Signaling	0.000109455	0.000710174	0.25			5	0	5	HIST1H1A(-3.14),HIST1H1B(-3.14),HIST1H1C(-4.39),HIST1H1D(-4.61),HIST1H1E(-2.68)
Protein Kinase A Signaling	0.0112206	0.053397	0.0175	Inhibited	-2.646	7	0	7	HIST1H1A(-3.14),HIST1H1B(-3.14),HIST1H1C(-4.39),HIST1H1D(-4.61),HIST1H1E(-2.68),RYR1(-2.66),RYR2(-2.49)
Role of Oct4 in Mammalian Embryonic Stem Cell Pluripotency	0.0223708	0.0898153	0.0652			3	0	3	FGF4(-3.67),FOXD3(-4.35),UTF1(-3.37)
Sirtuin Signaling Pathway	0.0376283	0.132655	0.0171	Inhibited	-2.236	5	0	5	HIST1H1A(-3.14),HIST1H1B(-3.14),HIST1H1C(-4.39),HIST1H1D(-4.61),HIST1H1E(-2.68)

## Sheet: Regulators
Type	Regulator	p	FC	State	Z	N	Pos	Neg	Molecules
complex	SOX2-OCT4	4.96e-07				3	0	3	FGF4(-3.67),FOXD3(-4.35),UTF1(-3.37)
other	CBX8	6.35e-06				3	0	3	FGF4(-3.67),IRF4(-3.37),TBXT(-4.33)
transcription regulator	DRAP1	2.78e-05				3	0	3	HIST1H1B(-3.14),HIST1H2AG(-2.08),RPL7A(-2.14)
other	Meg3	3.58e-05				2	0	2	FLT1(-4.01),HES1(-3.19)
other	DLL4	0.000113				3	0	3	FLT1(-4.01),HES1(-3.19),NRARP(-2.29)
transcription regulator	EOMES	0.000153			0.152	4	0	4	DKK4(-3.8),PCDH19(-3.25),TBXT(-4.33),TGFBI(-2.44)
transcription regulator	NPAT	0.000213				2	0	2	HIST1H1B(-3.14),HIST1H2BD(-2.39)
transcription regulator	NANOG	0.000292				4	0	4	FOXD3(-4.35),NPIPA8 (includes others)(-3.15),TBXT(-4.33),UTF1(-3.37)
transcription regulator	MITF	0.000295			-0.577	5	0	5	FOXD3(-4.35),HES1(-3.19),IRF4(-3.37),KCNN2(-2.92),TBXT(-4.33)
transcription regulator	LMX1A	0.000459				2	0	2	HES1(-3.19),SLIT2(-3.33)
ligand-dependent nuclear receptor	PGR	0.000621			-1.342	5	1	4	CSRP1(+2.28),HBA1/HBA2(-3.74),HES1(-3.19),HSPA2(-3.08),TGFBI(-2.44)
ion channel	KCNE3	0.000638				3	1	2	ACE2(+2.42),CA8(-3.15),IRF4(-3.37)
transcription regulator	SOX2	0.00109			0.339	6	0	6	FGF4(-3.67),FLT1(-4.01),FOXD3(-4.35),NRARP(-2.29),TBXT(-4.33),UTF1(-3.37)
transcription regulator	SALL4	0.00134				2	0	2	FGF4(-3.67),UTF1(-3.37)
transcription regulator	LMX1B	0.00147				2	0	2	HES1(-3.19),SLIT2(-3.33)
cytokine	IL3	0.00154				5	0	5	FOXD3(-4.35),HBA1/HBA2(-3.74),HSPA2(-3.08),RPS17(-2.35),RPS20(-2.4)
transcription regulator	GATA4	0.00159				4	1	3	ACE2(+2.42),HES1(-3.19),RYR2(-2.49),TGFBI(-2.44)
chemical - endogenous mammalian	tretinoin	0.0017			0	11	0	11	CA8(-3.15),FGF4(-3.67),FLT1(-4.01),FOXD3(-4.35),HES1(-3.19),HSPA2(-3.08),IRF4(-3.37),RPS17(-2.35),RPS20(-2.4),TBXT(-4.33),TGFBI(-2.44)
enzyme	CHD7	0.00173				2	0	2	FGF4(-3.67),UTF1(-3.37)
other	Gm12690	0.00247				1	0	1	FOXD3(-4.35)
other	HAND2-AS1	0.00247				1	0	1	NMU(-2.56)
transporter	SLC22A16	0.00247				1	0	1	FGF4(-3.67)
enzyme	KDM7A	0.00247				1	0	1	FGF4(-3.67)
transcription regulator	FERD3L	0.00247				1	0	1	HES1(-3.19)
other	FANCG	0.00247				1	0	1	HES1(-3.19)
enzyme	FANCL	0.00247				1	0	1	HES1(-3.19)
other	LSM10	0.00247				1	0	1	HIST1H1C(-4.39)
other	NOTCH2NLA/NOTCH2NLB	0.00247				1	0	1	HES1(-3.19)
enzyme	Macf1	0.00247				1	0	1	TBXT(-4.33)
other	FANCE	0.00247				1	0	1	HES1(-3.19)
peptidase	PSEN1	0.00281				5	0	5	HBA1/HBA2(-3.74),HES1(-3.19),HIST1H2BD(-2.39),IRF4(-3.37),RYR2(-2.49)
transcription regulator	IKZF1	0.00352			1.123	4	0	4	HES1(-3.19),IRF4(-3.37),NRARP(-2.29),RYR1(-2.66)
transcription regulator	MEF2C	0.00427				3	1	2	ACE2(+2.42),IRF4(-3.37),RYR2(-2.49)
other	RBM15	0.00494				1	0	1	HES1(-3.19)
enzyme	CYP26A1	0.00494				1	0	1	TBXT(-4.33)
other	FANCF	0.00494				1	0	1	HES1(-3.19)
transcription regulator	SALL1	0.00494				1	0	1	TBXT(-4.33)
transcription regulator	MAML3	0.00494				1	0	1	HES1(-3.19)
transcription regulator	HES7	0.00494				1	0	1	HES1(-3.19)
G-protein coupled receptor	ADGRV1	0.00494				1	0	1	HBA1/HBA2(-3.74)
chemical reagent	TFA-12	0.00494				1	0	1	HES1(-3.19)
other	HBG1	0.00494				1	0	1	HBA1/HBA2(-3.74)
transcription regulator	MAML2	0.00494				1	0	1	HES1(-3.19)
chemical reagent	gamma-secretase inhibitor XX	0.00494				1	0	1	HES1(-3.19)
chemical - endogenous mammalian	phosphorylethanolamine	0.00494				1	0	1	FLT1(-4.01)
chemical drug	sulfonylurea	0.00494				1	0	1	HBA1/HBA2(-3.74)
chemical drug	JTV519	0.00494				1	0	1	RYR2(-2.49)
chemical - protease inhibitor	N-[N-(3,5-difluorophenacetyl-L-Ala)]-S-phenylglycine t-butyl ester	0.00507				2	0	2	FLT1(-4.01),HES1(-3.19)
group	Histone h3	0.00553				5	0	5	FGF4(-3.67),FLT1(-4.01),HES1(-3.19),NRARP(-2.29),TBXT(-4.33)
transcription regulator	RBPJ	0.00586				3	0	3	FGF4(-3.67),HES1(-3.19),NRARP(-2.29)
other	APLN	0.00629				2	1	1	ACE2(+2.42),HBA1/HBA2(-3.74)
kinase	PRAG1	0.00739				1	0	1	HES1(-3.19)
enzyme	PRMT7	0.00739				1	0	1	IRF4(-3.37)
other	HSPBP1	0.00739				1	0	1	HSPA2(-3.08)
ion channel	CACNA1D	0.00739				1	0	1	RYR2(-2.49)
enzyme	FKBP1B	0.00739				1	0	1	RYR2(-2.49)
transcription regulator	SPEN	0.00739				1	0	1	HES1(-3.19)
biologic drug	cetuximab/radiotherapy	0.00739				1	0	1	FLT1(-4.01)
enzyme	CYP2C9	0.00739				1	0	1	HBA1/HBA2(-3.74)
chemical drug	bromodeoxyuridine	0.00762				2	0	2	IRF4(-3.37),TGFBI(-2.44)
group	Creb	0.00794				4	1	3	CSRP1(+2.28),HES1(-3.19),RYR2(-2.49),SLIT2(-3.33)
chemical toxicant	Salmonella enterica serotype abortus equi lipopolysaccharide	0.00844				3	1	2	FLT1(-4.01),HES1(-3.19),PALM2-AKAP2(+6.81)
transcription regulator	NOTCH3	0.00877				2	0	2	HES1(-3.19),NRARP(-2.29)
enzyme	PTGES	0.00968				2	0	2	FLT1(-4.01),NEB(-2.51)
transcription regulator	POU5F1	0.00968				4	0	4	FGF4(-3.67),FOXD3(-4.35),TBXT(-4.33),UTF1(-3.37)
transcription regulator	SOX12	0.00985				1	0	1	FGF4(-3.67)
chemical drug	navitoclax	0.00985				1	1	0	GP6(+2.85)
transmembrane receptor	EDAR	0.00985				1	0	1	FGF4(-3.67)
translation regulator	LARP1	0.00985				1	0	1	RPS20(-2.4)
G-protein coupled receptor	ADRA2B	0.00985				1	0	1	FLT1(-4.01)
transcription regulator	CBFA2T2	0.00985				1	0	1	HES1(-3.19)
other	DLL3	0.00985				1	0	1	HES1(-3.19)
chemical - protease inhibitor	Phe-Pro-Arg-chloromethyl ketone	0.00985				1	0	1	FLT1(-4.01)
chemical - endogenous mammalian	trigonelline	0.00985				1	1	0	ACE2(+2.42)
transmembrane receptor	TNFRSF8	0.00999				2	0	2	IRF4(-3.37),RPL7A(-2.14)
transporter	PLN	0.011				2	0	2	HES1(-3.19),RYR2(-2.49)
enzyme	PTGS2	0.0113				3	0	3	FLT1(-4.01),NEB(-2.51),PTGER4(-2.83)
transcription regulator	GATA6	0.0123				3	0	3	FOXD3(-4.35),HBA1/HBA2(-3.74),HES1(-3.19)
transcription regulator	MTF2	0.0123				1	0	1	FOXD3(-4.35)
ion channel	TTYH1	0.0123				1	0	1	HES1(-3.19)
other	RNU7-1	0.0123				1	0	1	HIST1H1C(-4.39)
peptidase	ADAM9	0.0123				1	0	1	SLIT2(-3.33)
chemical drug	ifenprodil	0.0123				1	0	1	RYR1(-2.66)
transcription regulator	PAX3	0.0128				3	0	3	FOXD3(-4.35),NMU(-2.56),POU3F1(-3.65)
peptidase	ADAM17	0.0137				2	0	2	HES1(-3.19),TBXT(-4.33)
transcription regulator	ZFPM1	0.0137				2	1	1	GP6(+2.85),NRARP(-2.29)
transcription regulator	SOX1	0.0141				2	0	2	HES1(-3.19),TBXT(-4.33)
chemical drug	atorvastatin	0.0146				3	1	2	ACE2(+2.42),FLT1(-4.01),HBA1/HBA2(-3.74)
other	ZMIZ1	0.0147				1	0	1	HES1(-3.19)
phosphatase	PPP1R14B	0.0147				1	0	1	FLT1(-4.01)
chemical drug	RO4929097	0.0147				1	0	1	HES1(-3.19)
other	FMN1	0.0147				1	0	1	FGF4(-3.67)
other	THBS2	0.0147				1	0	1	HES1(-3.19)
other	ELP1	0.0147				1	0	1	FLT1(-4.01)
enzyme	CHD3	0.0147				1	0	1	NMU(-2.56)
peptidase	ADAM12	0.0148				2	1	1	LOXL4(+2.61),TGFBI(-2.44)
group	Notch	0.0156				2	0	2	HES1(-3.19),TBXT(-4.33)
phosphatase	PTPN11	0.0164				2	1	1	GP6(+2.85),TBXT(-4.33)
cytokine	LIF	0.0165				3	0	3	FGF4(-3.67),HES1(-3.19),TBXT(-4.33)
complex	Smad1/5/8-Smad4	0.0172				1	0	1	TBXT(-4.33)
transcription regulator	RAX	0.0172				1	0	1	HES1(-3.19)
other	SWAP70	0.0172				1	0	1	IRF4(-3.37)
enzyme	CYP4F2	0.0172				1	0	1	FLT1(-4.01)
other	LGALS7/LGALS7B	0.0172				1	0	1	RYR2(-2.49)
other	CASQ2	0.0172				1	0	1	RYR2(-2.49)
enzyme	MIB1	0.0172				1	0	1	HES1(-3.19)
transcription regulator	HESX1	0.0172				1	0	1	TBXT(-4.33)
transcription regulator	TBX5	0.0175				2	1	1	ACE2(+2.42),RYR2(-2.49)
transcription regulator	EPAS1	0.0178				3	0	3	FLT1(-4.01),HIST1H1C(-4.39),NRARP(-2.29)
transcription regulator	FEV	0.0192				2	0	2	PCDH9(-4.0),SLIT2(-3.33)
group	Cyclin A	0.0196				1	0	1	HIST1H1B(-3.14)
chemical drug	tolfenamic acid	0.0196				1	0	1	FLT1(-4.01)
other	FOXD2-AS1	0.0196				1	0	1	HES1(-3.19)
chemical drug	low molecular weight heparin	0.0196				1	0	1	FLT1(-4.01)
other	FANCA	0.0196				1	0	1	HES1(-3.19)
other	MSI1	0.0196				1	0	1	HES1(-3.19)
growth factor	BMP5	0.0196				1	0	1	TBXT(-4.33)
transcription regulator	HIF1A	0.0209			-1.181	4	0	4	FLT1(-4.01),HIST1H1C(-4.39),NRARP(-2.29),TBXT(-4.33)
growth factor	FGF8	0.0218				2	0	2	FGF4(-3.67),TBXT(-4.33)
chemical - endogenous mammalian	16,16-dimethylprostaglandin E2	0.022				1	0	1	PTGER4(-2.83)
transcription regulator	MSGN1	0.022				1	0	1	HES1(-3.19)
other	ZBTB10	0.022				1	0	1	FLT1(-4.01)
enzyme	KDM6A	0.022				1	0	1	TBXT(-4.33)
group	Presenilin	0.022				1	0	1	RYR2(-2.49)
other	VWF	0.022				1	0	1	HES1(-3.19)
chemical reagent	thiocoraline	0.022				1	0	1	HES1(-3.19)
transcription regulator	RB1	0.0222				4	0	4	FLT1(-4.01),HIST1H1B(-3.14),RYR1(-2.66),TBXT(-4.33)
kinase	FGFR1	0.0227				2	0	2	FGF4(-3.67),HES1(-3.19)
transcription regulator	SMAD2	0.0231				2	0	2	FLT1(-4.01),HES1(-3.19)
chemical drug	tacrolimus	0.0234				3	0	3	IRF4(-3.37),NEB(-2.51),SLIT2(-3.33)
chemical - endogenous mammalian	L-threonine	0.0244				1	0	1	FOXD3(-4.35)
transcription regulator	RBPJL	0.0244				1	0	1	HES1(-3.19)
transcription regulator	CNBP	0.0244				1	0	1	RPS17(-2.35)
kinase	PDK2	0.0244				1	0	1	IRF4(-3.37)
chemical drug	sobetirome	0.0244				1	0	1	HBA1/HBA2(-3.74)
transporter	HBB	0.0244				1	0	1	HBA1/HBA2(-3.74)
transcription regulator	TRIM24	0.0254				2	1	1	CSRP1(+2.28),TGFBI(-2.44)
chemical drug	cephaloridine	0.0254				2	0	2	CSMD1(-3.42),RYR2(-2.49)
chemical drug	nitroglycerin	0.0269				1	0	1	FLT1(-4.01)
other	LNX2	0.0269				1	0	1	HES1(-3.19)
peptidase	MMP7	0.0269				1	0	1	FLT1(-4.01)
enzyme	JMJD1C	0.0269				1	0	1	FLT1(-4.01)
chemical drug	baclofen	0.0269				1	0	1	RYR1(-2.66)
chemical drug	pterostilbene	0.0269				1	0	1	HES1(-3.19)
chemical - endogenous non-mammalian	ryanodine	0.0269				1	0	1	RYR2(-2.49)
transcription regulator	NOTCH1	0.0278				3	0	3	FLT1(-4.01),HBA1/HBA2(-3.74),HES1(-3.19)
cytokine	TNFSF11	0.028				3	1	2	CSRP1(+2.28),IRF4(-3.37),PTGER4(-2.83)
transcription regulator	KLF4	0.0286				3	0	3	FLT1(-4.01),HES1(-3.19),TBXT(-4.33)
peptidase	F2	0.0286				3	1	2	FLT1(-4.01),GP6(+2.85),SLIT2(-3.33)
growth factor	NRG1	0.0291				3	0	3	HES1(-3.19),POU3F1(-3.65),SLIT2(-3.33)
chemical drug	ulipristal acetate	0.0293				1	0	1	FLT1(-4.01)
transcription regulator	LMO4	0.0293				1	0	1	RYR2(-2.49)
transcription regulator	GATA5	0.0293				1	0	1	HBA1/HBA2(-3.74)
other	TIGIT	0.0293				1	0	1	IRF4(-3.37)
transcription regulator	HSF4	0.0293				1	0	1	FGF4(-3.67)
chemical toxicant	1,10-phenanthroline	0.0293				1	0	1	FLT1(-4.01)
chemical reagent	tin protoporphyrin IX	0.0293				1	0	1	FLT1(-4.01)
other	SPARC	0.0298				2	1	1	HES1(-3.19),LOXL4(+2.61)
chemical drug	neomycin	0.0317				1	0	1	HES1(-3.19)
chemical drug	perhexiline	0.0317				1	0	1	HES1(-3.19)
G-protein coupled receptor	APLNR	0.0317				1	0	1	TBXT(-4.33)
enzyme	CRBN	0.0317				1	0	1	IRF4(-3.37)
group	TCF/LEF	0.0317				1	0	1	TBXT(-4.33)
other	CD180	0.0317				1	0	1	IRF4(-3.37)
other	WIPF1	0.0317				1	1	0	GP6(+2.85)
transcription regulator	MYCN	0.0331				3	0	3	RPS17(-2.35),RPS20(-2.4),TBXT(-4.33)
other	DNAJC3	0.0341				1	0	1	CA8(-3.15)
other	COL9A1	0.0341				1	0	1	TGFBI(-2.44)
transcription regulator	POU3F2	0.0341				1	0	1	FGF4(-3.67)
transcription regulator	HIRA	0.0341				1	0	1	FLT1(-4.01)
transcription regulator	PIAS4	0.0341				1	0	1	PCDH9(-4.0)
transcription regulator	HHEX	0.0341				1	0	1	FLT1(-4.01)
enzyme	MGAT3	0.0341				1	0	1	HES1(-3.19)
kinase	BCR	0.0341				1	0	1	TBXT(-4.33)
other	IQGAP2	0.0341				1	0	1	FGF4(-3.67)
transcription regulator	HNRNPD	0.0341				1	0	1	FLT1(-4.01)
peptidase	ADAM15	0.0341				1	0	1	FLT1(-4.01)
chemical - kinase inhibitor	SU5402	0.0341				1	0	1	TBXT(-4.33)
transcription regulator	CBX5	0.0345				2	0	2	HIST1H1C(-4.39),TGFBI(-2.44)
transcription regulator	NUPR1	0.036		Activated	2	4	0	4	HIST1H1B(-3.14),HIST1H2AI(-2.68),HIST2H3D(-2.86),HSPA2(-3.08)
transcription regulator	GATA1	0.0361				3	1	2	GP6(+2.85),HBA1/HBA2(-3.74),NRARP(-2.29)
other	PMP22	0.0364				1	0	1	POU3F1(-3.65)
transcription regulator	APBB1	0.0364				1	0	1	HES1(-3.19)
enzyme	RND3	0.0364				1	0	1	HES1(-3.19)
chemical - protease inhibitor	L-685,458	0.0364				1	0	1	HES1(-3.19)
chemical drug	pomalidomide	0.0364				1	0	1	IRF4(-3.37)
chemical toxicant	N-ethyl-N-nitrosourea	0.0364				1	0	1	TBXT(-4.33)
chemical - endogenous mammalian	zinc protoporphyrin IX	0.0364				1	0	1	FLT1(-4.01)
other	CLDN7	0.0372				2	1	1	NMU(-2.56),SCEL(+3.31)
group	E2f	0.0377				2	0	2	FOXD3(-4.35),HIST1H2AG(-2.08)
other	MAPK8IP3	0.0388				1	0	1	TBXT(-4.33)
other	Retnla	0.0388				1	0	1	HES1(-3.19)
microRNA	mir-218	0.0388				1	1	0	LOXL4(+2.61)
enzyme	EPHX2	0.0388				1	0	1	HES1(-3.19)
transcription regulator	MAML1	0.0388				1	0	1	HES1(-3.19)
chemical - kinase inhibitor	Go6983	0.0388				1	0	1	FLT1(-4.01)
chemical drug	dimethyl sulfoxide	0.0411				2	1	1	LOXL4(+2.61),TBXT(-4.33)
other	LAMA5	0.0412				1	0	1	FGF4(-3.67)
enzyme	TOR1A	0.0412				1	0	1	CA8(-3.15)
ion channel	ITPR1	0.0412				1	0	1	RYR2(-2.49)
chemical drug	acyclic retinoid	0.0412				1	0	1	FLT1(-4.01)
cytokine	WNT1	0.0417				2	0	2	HES1(-3.19),TBXT(-4.33)
chemical - endogenous mammalian	prostaglandin E2	0.0426				3	0	3	FLT1(-4.01),IRF4(-3.37),PTGER4(-2.83)
enzyme	SUZ12	0.0434				2	0	2	FGF4(-3.67),TBXT(-4.33)
enzyme	RNF20	0.0436				1	0	1	HBA1/HBA2(-3.74)
kinase	CDK1	0.0436				1	0	1	HIST1H1B(-3.14)
other	ARHGDIG	0.0436				1	0	1	NMU(-2.56)
transcription regulator	NFIA	0.0436				1	0	1	SLIT2(-3.33)
microRNA	mir-203	0.0436				1	0	1	HES1(-3.19)
other	CD46	0.0436				1	0	1	PTGER4(-2.83)
transmembrane receptor	ITGAL	0.0436				1	0	1	HES1(-3.19)
kinase	RPS6KA3	0.0436				1	0	1	IRF4(-3.37)
kinase	PDK4	0.0436				1	0	1	IRF4(-3.37)
chemical drug	melphalan	0.0436				1	0	1	FLT1(-4.01)
chemical drug	imatinib	0.0436				3	0	3	HBA1/HBA2(-3.74),HSPA2(-3.08),IRF4(-3.37)
transcription regulator	FOXM1	0.0452				2	1	1	ACE2(+2.42),FLT1(-4.01)
chemical toxicant	n-nitrosomethylbenzylamine	0.0452				2	1	1	GSTT2/GSTT2B(-3.22),SCEL(+3.31)
other	HNF1A-AS1	0.0459				1	0	1	HIST1H2BD(-2.39)
other	NUMB	0.0459				1	0	1	HES1(-3.19)
enzyme	NOX1	0.0459				1	0	1	FLT1(-4.01)
kinase	EPHA2	0.0459				1	0	1	SLIT2(-3.33)
other	WLS	0.0483				1	0	1	FGF4(-3.67)
mature microRNA	miR-23a-3p (and other miRNAs w/seed UCACAUU)	0.0483				1	0	1	HES1(-3.19)
transcription regulator	SMARCD3	0.0483				1	0	1	TBXT(-4.33)
transcription regulator	HOXD3	0.0483				1	0	1	TGFBI(-2.44)
G-protein coupled receptor	ADRB1	0.0483				1	0	1	RYR2(-2.49)
transcription regulator	NAB2	0.0483				1	0	1	FLT1(-4.01)
chemical drug	finasteride	0.0483				1	0	1	FLT1(-4.01)
complex	Ige	0.0488				3	0	3	FLT1(-4.01),HBA1/HBA2(-3.74),IRF4(-3.37)
