# Supplementary material for: Developmental modeling of hepatogenesis using obese iPSCs-hepatocyte differentiation uncovers pathological features
Source: Cell Death Dis. 2022 Aug 1;13(8):670. doi: 10.1038/s41419-022-05125-9 (PMC9343434; doi:10.1038/s41419-022-05125-9)
Supplement: Supplementary file 11 — Supplementary File-9 [file 41419_2022_5125_MOESM11_ESM.xlsx]

## Sheet: Function
Categories	Diseases or Functions	p	State	Z	N	Pos	Neg	Molecules
Cancer,Organismal Injury and Abnormalities	Neoplasia of cells	5.31e-25		-0.702	336	108	228	ABCA4(+3.4),ACTA2(-4.67),ADAM28(+2.76),ADAMTS15(-6.1),ADAMTS19(+3.46),ADCY7(-2.18),ADORA1(-4.92),AGAP5 (includes others)(+7.41),AGBL4(+3.66),ALDH1A3(-2.67),ALLC(-2.98),ALPL(+3.45),ALS2CL(-2.81),ANGPTL6(-6.02),ANKRD33B(-3.96),ANKRD52(-1.95),ANO2(+2.42),ANXA1(-3.61),APOBEC3B(-8.15),AQP1(-2.71),AREG(-11.43),ARHGEF28(-5.11),ARID5B(-2.34),ARL11(+2.62),ARRDC3(+3.52),ARSD(+2.52),ARVCF(-3.43),AS3MT(+2.56…
Cancer,Organismal Injury and Abnormalities	Genitourinary tumor	4.06e-23		0.401	421	142	279	ABCA4(+3.4),ABCA8(-8.73),ACTA2(-4.67),ACTG2(-6.01),ACTN1(-2.6),ADAM28(+2.76),ADAMTS15(-6.1),ADAMTS19(+3.46),ADCY7(-2.18),ADGRG6(-3.07),ADM2(-5.85),ADORA1(-4.92),AGAP5 (includes others)(+7.41),AGBL4(+3.66),ALDH1A3(-2.67),ALG13(+2.32),ALPL(+3.45),ALS2CL(-2.81),AMOTL2(-2.06),ANKRD1(-5.98),ANKRD52(-1.95),ANO2(+2.42),ANXA1(-3.61),AP1S2(+3.18),APOBEC3B(-8.15),AQP1(-2.71),AREG(-11.43),ARHGAP22(-4.5),ARH…
Cancer,Organismal Injury and Abnormalities	Anogenital cancer	9.15e-23		-0.647	393	133	260	ABCA4(+3.4),ABCA8(-8.73),ACTA2(-4.67),ACTG2(-6.01),ACTN1(-2.6),ADAM28(+2.76),ADAMTS15(-6.1),ADAMTS19(+3.46),ADCY7(-2.18),ADGRG6(-3.07),ADORA1(-4.92),AGAP5 (includes others)(+7.41),AGBL4(+3.66),ALDH1A3(-2.67),ALG13(+2.32),ALPL(+3.45),ALS2CL(-2.81),AMOTL2(-2.06),ANKRD1(-5.98),ANKRD52(-1.95),ANO2(+2.42),ANXA1(-3.61),AP1S2(+3.18),APOBEC3B(-8.15),AQP1(-2.71),AREG(-11.43),ARHGAP22(-4.5),ARHGAP45(-2.89)…
Cancer,Organismal Injury and Abnormalities	Malignant genitourinary solid tumor	1.32e-22		-0.17	414	140	274	ABCA4(+3.4),ABCA8(-8.73),ACTA2(-4.67),ACTG2(-6.01),ACTN1(-2.6),ADAM28(+2.76),ADAMTS15(-6.1),ADAMTS19(+3.46),ADCY7(-2.18),ADGRG6(-3.07),ADM2(-5.85),ADORA1(-4.92),AGAP5 (includes others)(+7.41),AGBL4(+3.66),ALDH1A3(-2.67),ALG13(+2.32),ALPL(+3.45),ALS2CL(-2.81),AMOTL2(-2.06),ANKRD1(-5.98),ANKRD52(-1.95),ANO2(+2.42),ANXA1(-3.61),AP1S2(+3.18),APOBEC3B(-8.15),AQP1(-2.71),AREG(-11.43),ARHGAP22(-4.5),ARH…
Cancer,Organismal Injury and Abnormalities,Reproductive System Disease	Genital tumor	1.42e-21		0.536	364	120	244	ABCA4(+3.4),ABCA8(-8.73),ACTG2(-6.01),ACTN1(-2.6),ADAMTS15(-6.1),ADAMTS19(+3.46),ADCY7(-2.18),ADORA1(-4.92),AGAP5 (includes others)(+7.41),AGBL4(+3.66),ALG13(+2.32),ALPL(+3.45),ALS2CL(-2.81),AMOTL2(-2.06),ANKRD1(-5.98),ANKRD52(-1.95),ANO2(+2.42),ANXA1(-3.61),AP1S2(+3.18),APOBEC3B(-8.15),AQP1(-2.71),ARHGAP22(-4.5),ARHGEF28(-5.11),ARID5B(-2.34),ARRDC3(+3.52),ARSD(+2.52),ARVCF(-3.43),ASB2(-2.24),ATP…
Cancer,Organismal Injury and Abnormalities	Pelvic tumor	8.6e-21		-0.449	379	125	254	ABCA4(+3.4),ABCA8(-8.73),ACTG2(-6.01),ACTN1(-2.6),ADAMTS15(-6.1),ADAMTS19(+3.46),ADCY7(-2.18),ADM2(-5.85),ADORA1(-4.92),AGAP5 (includes others)(+7.41),AGBL4(+3.66),ALG13(+2.32),ALPL(+3.45),ALS2CL(-2.81),AMOTL2(-2.06),ANKRD1(-5.98),ANKRD52(-1.95),ANO2(+2.42),ANXA1(-3.61),AP1S2(+3.18),APOBEC3B(-8.15),AQP1(-2.71),ARHGAP22(-4.5),ARHGEF28(-5.11),ARID5B(-2.34),ARRDC3(+3.52),ARSD(+2.52),ARVCF(-3.43),ASB…
Cancer,Organismal Injury and Abnormalities,Reproductive System Disease	Breast or gynecological cancer	3.52e-20		-0.447	322	106	216	ABCA4(+3.4),ABCA8(-8.73),ACTA2(-4.67),ACTG2(-6.01),ACTN1(-2.6),ADAM28(+2.76),ADAMTS19(+3.46),ADGRG6(-3.07),ADORA1(-4.92),AGAP5 (includes others)(+7.41),AGBL4(+3.66),ALDH1A3(-2.67),ALG13(+2.32),ALPL(+3.45),ALS2CL(-2.81),AMOTL2(-2.06),ANKRD52(-1.95),ANO2(+2.42),ANXA1(-3.61),AP1S2(+3.18),APOBEC3B(-8.15),AQP1(-2.71),AREG(-11.43),ARHGAP22(-4.5),ARHGAP45(-2.89),ARHGDIA(-2.12),ARHGEF28(-5.11),ARID5B(-2.…
Cancer,Organismal Injury and Abnormalities,Reproductive System Disease	Genital tract cancer	4.34e-20			355	117	238	ABCA4(+3.4),ABCA8(-8.73),ACTG2(-6.01),ACTN1(-2.6),ADAMTS15(-6.1),ADAMTS19(+3.46),ADCY7(-2.18),ADORA1(-4.92),AGAP5 (includes others)(+7.41),AGBL4(+3.66),ALG13(+2.32),ALPL(+3.45),ALS2CL(-2.81),AMOTL2(-2.06),ANKRD1(-5.98),ANKRD52(-1.95),ANO2(+2.42),ANXA1(-3.61),AP1S2(+3.18),APOBEC3B(-8.15),AQP1(-2.71),ARHGAP22(-4.5),ARHGEF28(-5.11),ARID5B(-2.34),ARRDC3(+3.52),ARSD(+2.52),ARVCF(-3.43),ASB2(-2.24),ATP…
Cancer,Organismal Injury and Abnormalities	Pelvic cancer	6.35e-20		-0.975	372	123	249	ABCA4(+3.4),ABCA8(-8.73),ACTG2(-6.01),ACTN1(-2.6),ADAMTS15(-6.1),ADAMTS19(+3.46),ADCY7(-2.18),ADM2(-5.85),ADORA1(-4.92),AGAP5 (includes others)(+7.41),AGBL4(+3.66),ALG13(+2.32),ALPL(+3.45),ALS2CL(-2.81),AMOTL2(-2.06),ANKRD1(-5.98),ANKRD52(-1.95),ANO2(+2.42),ANXA1(-3.61),AP1S2(+3.18),APOBEC3B(-8.15),AQP1(-2.71),ARHGAP22(-4.5),ARHGEF28(-5.11),ARID5B(-2.34),ARRDC3(+3.52),ARSD(+2.52),ARVCF(-3.43),ASB…
Cancer,Organismal Injury and Abnormalities	Cancer of cells	9.59e-20		-0.348	281	93	188	ABCA4(+3.4),ACTA2(-4.67),ADAM28(+2.76),ADAMTS15(-6.1),ADAMTS19(+3.46),ADORA1(-4.92),AGAP5 (includes others)(+7.41),AGBL4(+3.66),ALLC(-2.98),ALS2CL(-2.81),ANGPTL6(-6.02),ANKRD33B(-3.96),ANKRD52(-1.95),ANXA1(-3.61),APOBEC3B(-8.15),AQP1(-2.71),ARHGEF28(-5.11),ARID5B(-2.34),ARL11(+2.62),ARSD(+2.52),ARVCF(-3.43),AS3MT(+2.56),ATP13A4(-4.93),ATP1A4(+3.53),BBC3(-3.03),BCAR1(-2.12),BCL3(-2.5),BCL6(-2.65),…
Cancer,Organismal Injury and Abnormalities	Squamous-cell carcinoma	1.56e-18		0.887	223	74	149	ABCA4(+3.4),ACTA2(-4.67),ADAM28(+2.76),ADAMTS15(-6.1),ADAMTS19(+3.46),ADORA1(-4.92),AGAP5 (includes others)(+7.41),ALLC(-2.98),ALS2CL(-2.81),ANGPTL6(-6.02),ANKRD33B(-3.96),ANKRD52(-1.95),ANXA1(-3.61),APOBEC3B(-8.15),AQP1(-2.71),ARID5B(-2.34),ARSD(+2.52),ARVCF(-3.43),AS3MT(+2.56),ATP13A4(-4.93),ATP1A4(+3.53),BCL6(-2.65),BDKRB2(-4.35),BICC1(-3.88),C19orf33(-3.77),CALB2(-2.79),CARD11(-2.87),CARNMT1(…
Cancer,Organismal Injury and Abnormalities	Breast or colorectal cancer	1.72e-17		-1.786	342	104	238	ABCA4(+3.4),ABCA8(-8.73),ACTA2(-4.67),ADAM28(+2.76),ADAMTS15(-6.1),ADGRG6(-3.07),ADM2(-5.85),ADORA1(-4.92),AGAP5 (includes others)(+7.41),AGRN(-3.75),AJM1(-2.38),ALDH1A3(-2.67),ALG13(+2.32),ALLC(-2.98),ALPL(+3.45),ALX4(+3.58),AMOTL2(-2.06),ANKRD52(-1.95),ANXA1(-3.61),ANXA13(-2.43),APOBEC3B(-8.15),AQP1(-2.71),AREG(-11.43),ARHGAP45(-2.89),ARHGDIA(-2.12),ARHGEF28(-5.11),ARID5B(-2.34),ARVCF(-3.43),AS…
Cancer,Organismal Injury and Abnormalities,Reproductive System Disease	Tumorigenesis of reproductive tract	1.81e-17		-0.912	270	82	188	ABCA4(+3.4),ABCA8(-8.73),ACTG2(-6.01),ACTN1(-2.6),ADAMTS19(+3.46),ADORA1(-4.92),AGAP5 (includes others)(+7.41),AGBL4(+3.66),ALG13(+2.32),ALS2CL(-2.81),AMOTL2(-2.06),ANKRD52(-1.95),ANO2(+2.42),ANXA1(-3.61),AP1S2(+3.18),APOBEC3B(-8.15),AQP1(-2.71),ARHGAP22(-4.5),ARHGEF28(-5.11),ARID5B(-2.34),ARRDC3(+3.52),ATP6AP2(+2.5),BCL6(-2.65),BICC1(-3.88),BTBD19(-2.48),C4A/C4B(-3.69),CALB2(-2.79),CAPN2(-2.44),…
Cancer,Organismal Injury and Abnormalities,Reproductive System Disease	Female genital neoplasm	2.4e-17		-0.912	270	82	188	ABCA4(+3.4),ABCA8(-8.73),ACTG2(-6.01),ACTN1(-2.6),ADAMTS19(+3.46),ADORA1(-4.92),AGAP5 (includes others)(+7.41),AGBL4(+3.66),ALG13(+2.32),ALS2CL(-2.81),AMOTL2(-2.06),ANKRD52(-1.95),ANO2(+2.42),ANXA1(-3.61),AP1S2(+3.18),APOBEC3B(-8.15),AQP1(-2.71),ARHGAP22(-4.5),ARHGEF28(-5.11),ARID5B(-2.34),ARRDC3(+3.52),ATP6AP2(+2.5),BCL6(-2.65),BICC1(-3.88),BTBD19(-2.48),C4A/C4B(-3.69),CALB2(-2.79),CAPN2(-2.44),…
Cancer,Organismal Injury and Abnormalities	Abdominal neoplasm	3.05e-17		0.504	526	185	341	ABCA4(+3.4),ABCA8(-8.73),ACTA2(-4.67),ACTG2(-6.01),ACTN1(-2.6),ADAM28(+2.76),ADAMTS15(-6.1),ADAMTS19(+3.46),ADCY7(-2.18),ADM2(-5.85),ADORA1(-4.92),AGAP5 (includes others)(+7.41),AGBL4(+3.66),AGRN(-3.75),AJM1(-2.38),ALDH1A3(-2.67),ALG13(+2.32),ALLC(-2.98),ALPL(+3.45),ALS2CL(-2.81),ALX4(+3.58),AMOTL2(-2.06),ANGPTL6(-6.02),ANKRD1(-5.98),ANKRD33B(-3.96),ANKRD52(-1.95),ANO2(+2.42),ANXA1(-3.61),ANXA13(…
Cancer,Organismal Injury and Abnormalities	Genitourinary carcinoma	3.13e-17		0.896	361	125	236	ABCA4(+3.4),ABCA8(-8.73),ACTA2(-4.67),ACTG2(-6.01),ACTN1(-2.6),ADAM28(+2.76),ADAMTS15(-6.1),ADAMTS19(+3.46),ADCY7(-2.18),ADM2(-5.85),ADORA1(-4.92),AGAP5 (includes others)(+7.41),AGBL4(+3.66),ALG13(+2.32),ALS2CL(-2.81),AMOTL2(-2.06),ANKRD1(-5.98),ANKRD52(-1.95),ANO2(+2.42),ANXA1(-3.61),AP1S2(+3.18),AQP1(-2.71),ARHGAP22(-4.5),ARHGEF28(-5.11),ARID5B(-2.34),ARRDC3(+3.52),ARSD(+2.52),ARVCF(-3.43),ASB2…
Cardiovascular System Development and Function	Development of vasculature	4.95e-17		-1.109	105	23	82	ABCA4(+3.4),ACTA2(-4.67),ADM2(-5.85),ANGPTL6(-6.02),ANXA1(-3.61),AP1S2(+3.18),AQP1(-2.71),AREG(-11.43),ARHGAP22(-4.5),ARHGDIA(-2.12),BDKRB2(-4.35),BMP1(-2.49),BMP10(-5.07),CAPN2(-2.44),CBS/CBSL(-3.35),CCL2(-10.85),CCN1(-4.49),CCN2(-3.57),CCR7(+3.45),CD36(+3.64),CD44(-4.62),CDKN1A(-3.92),CDKN2A(-4.08),CDKN2B(-9.59),CDO1(+2.89),CDON(+2.47),CHI3L1(-6.42),CHM(+2.22),CLU(-3.07),CNMD(+3.12),CNN1(-5.2),…
Cancer,Organismal Injury and Abnormalities	Melanoma	1.18e-16		0.771	388	136	252	ABCA4(+3.4),ABCA8(-8.73),ACTN1(-2.6),ADAM28(+2.76),ADAMTS15(-6.1),ADAMTS19(+3.46),ADCY7(-2.18),ADGRV1(+2.25),ADORA1(-4.92),AGAP5 (includes others)(+7.41),AGBL4(+3.66),AGRN(-3.75),AJM1(-2.38),ALG13(+2.32),ALLC(-2.98),ALPL(+3.45),ALS2CL(-2.81),ALX4(+3.58),AMOTL2(-2.06),ANGPTL6(-6.02),ANKRD33B(-3.96),ANKRD52(-1.95),ANO2(+2.42),ANXA1(-3.61),ANXA13(-2.43),AQP1(-2.71),AREG(-11.43),ARHGAP22(-4.5),ARHGEF…
Cancer,Organismal Injury and Abnormalities	Tumorigenesis of tissue	1.36e-16		0.075	545	192	353	ABCA4(+3.4),ABCA8(-8.73),ACTA2(-4.67),ACTG2(-6.01),ACTN1(-2.6),ADAM28(+2.76),ADAMTS15(-6.1),ADAMTS19(+3.46),ADCY7(-2.18),ADM2(-5.85),ADORA1(-4.92),AGAP5 (includes others)(+7.41),AGBL4(+3.66),AGRN(-3.75),AJM1(-2.38),ALDH1A3(-2.67),ALG13(+2.32),ALLC(-2.98),ALPL(+3.45),ALS2CL(-2.81),ALX4(+3.58),AMOTL2(-2.06),ANGPTL6(-6.02),ANKRD1(-5.98),ANKRD33B(-3.96),ANKRD52(-1.95),ANO2(+2.42),ANXA1(-3.61),ANXA13(…
Cancer,Organismal Injury and Abnormalities,Reproductive System Disease	Male genital neoplasm	2.25e-16		1.055	236	78	158	ABCA4(+3.4),ADAMTS15(-6.1),ADAMTS19(+3.46),ADCY7(-2.18),AGAP5 (includes others)(+7.41),ALG13(+2.32),ALPL(+3.45),ANKRD1(-5.98),ANXA1(-3.61),ARHGAP22(-4.5),ARID5B(-2.34),ARRDC3(+3.52),ARSD(+2.52),ARVCF(-3.43),ASB2(-2.24),ATP13A4(-4.93),BICC1(-3.88),BNIPL(+2.57),C4A/C4B(-3.69),CACNG4(-2.45),CAPN6(+3.92),CARD10(-2.95),CARD11(-2.87),CBS/CBSL(-3.35),CCDC33(+2.82),CCL2(-10.85),CCR7(+3.45),CD14(+6.29),CD…
Cancer,Organismal Injury and Abnormalities,Reproductive System Disease	Female genital tract cancer	2.83e-16			260	80	180	ABCA4(+3.4),ABCA8(-8.73),ACTG2(-6.01),ACTN1(-2.6),ADAMTS19(+3.46),ADORA1(-4.92),AGAP5 (includes others)(+7.41),AGBL4(+3.66),ALG13(+2.32),ALS2CL(-2.81),AMOTL2(-2.06),ANKRD52(-1.95),ANO2(+2.42),ANXA1(-3.61),AP1S2(+3.18),APOBEC3B(-8.15),AQP1(-2.71),ARHGAP22(-4.5),ARHGEF28(-5.11),ARID5B(-2.34),ARRDC3(+3.52),ATP6AP2(+2.5),BCL6(-2.65),BICC1(-3.88),BTBD19(-2.48),C4A/C4B(-3.69),CALB2(-2.79),CAPN2(-2.44),…
Dermatological Diseases and Conditions,Organismal Injury and Abnormalities	Skin lesion	4.56e-16		1.967	359	122	237	ABCA4(+3.4),ABCA8(-8.73),ACTN1(-2.6),ADAM28(+2.76),ADAMTS15(-6.1),ADAMTS19(+3.46),ADCY7(-2.18),ADORA1(-4.92),AGBL4(+3.66),AGRN(-3.75),AJM1(-2.38),ALG13(+2.32),ALLC(-2.98),ALPL(+3.45),ALS2CL(-2.81),ALX4(+3.58),ANGPTL6(-6.02),ANKRD1(-5.98),ANKRD33B(-3.96),ANKRD52(-1.95),ANO2(+2.42),ANXA1(-3.61),AQP1(-2.71),AREG(-11.43),ARHGAP22(-4.5),ARHGEF28(-5.11),ARID5B(-2.34),ARL11(+2.62),ARRDC3(+3.52),ARSD(+2.…
Cancer,Organismal Injury and Abnormalities	Incidence of tumor	4.69e-16		-0.038	408	139	269	ABCA4(+3.4),ABCA8(-8.73),ACTA2(-4.67),ACTG2(-6.01),ACTN1(-2.6),ADAM28(+2.76),ADAMTS15(-6.1),ADAMTS19(+3.46),ADM2(-5.85),ADORA1(-4.92),AGAP5 (includes others)(+7.41),AGBL4(+3.66),AGRN(-3.75),AJM1(-2.38),ALDH1A3(-2.67),ALG13(+2.32),ALLC(-2.98),ALPL(+3.45),ALS2CL(-2.81),ALX4(+3.58),AMOTL2(-2.06),ANKRD52(-1.95),ANO2(+2.42),ANXA1(-3.61),ANXA13(-2.43),AP1S2(+3.18),APOBEC3B(-8.15),AQP1(-2.71),AREG(-11.4…
Cellular Movement	Migration of cells	6.79e-16		-1.502	163	36	127	ACTA2(-4.67),ACTN1(-2.6),ADGRG6(-3.07),ADGRL3(-2.09),ADORA1(-4.92),ANXA1(-3.61),AQP1(-2.71),AREG(-11.43),ARHGDIA(-2.12),ARHGEF28(-5.11),ARID5B(-2.34),ARRDC3(+3.52),ASB2(-2.24),BCAR1(-2.12),BCL3(-2.5),BCL6(-2.65),BDKRB2(-4.35),BMP10(-5.07),C4A/C4B(-3.69),CAPN2(-2.44),CARD10(-2.95),CBS/CBSL(-3.35),CCL2(-10.85),CCN1(-4.49),CCN2(-3.57),CCN4(-15.76),CCR7(+3.45),CD14(+6.29),CD1D(+2.82),CD248(-8.21),CD3…
Cancer,Organismal Injury and Abnormalities	Cancer	6.85e-16		-1.105	558	198	360	ABCA4(+3.4),ABCA8(-8.73),ACTA2(-4.67),ACTG2(-6.01),ACTN1(-2.6),ADAM28(+2.76),ADAMTS15(-6.1),ADAMTS19(+3.46),ADCY7(-2.18),ADGRG6(-3.07),ADGRL3(-2.09),ADGRV1(+2.25),ADM2(-5.85),ADORA1(-4.92),AGAP5 (includes others)(+7.41),AGBL4(+3.66),AGRN(-3.75),AJM1(-2.38),ALDH1A3(-2.67),ALG13(+2.32),ALLC(-2.98),ALPL(+3.45),ALS2CL(-2.81),ALX4(+3.58),AMOTL2(-2.06),ANGPTL6(-6.02),ANKRD1(-5.98),ANKRD33B(-3.96),ANKRD…
Cancer,Organismal Injury and Abnormalities	Abdominal cancer	9.73e-16		-0.674	517	181	336	ABCA4(+3.4),ABCA8(-8.73),ACTA2(-4.67),ACTG2(-6.01),ACTN1(-2.6),ADAM28(+2.76),ADAMTS15(-6.1),ADAMTS19(+3.46),ADCY7(-2.18),ADM2(-5.85),ADORA1(-4.92),AGAP5 (includes others)(+7.41),AGBL4(+3.66),AGRN(-3.75),AJM1(-2.38),ALDH1A3(-2.67),ALG13(+2.32),ALLC(-2.98),ALPL(+3.45),ALS2CL(-2.81),ALX4(+3.58),AMOTL2(-2.06),ANGPTL6(-6.02),ANKRD1(-5.98),ANKRD33B(-3.96),ANKRD52(-1.95),ANO2(+2.42),ANXA1(-3.61),ANXA13(…
Cancer,Organismal Injury and Abnormalities	Non-hematological solid tumor	1.17e-15		0.668	548	195	353	ABCA4(+3.4),ABCA8(-8.73),ACTA2(-4.67),ACTG2(-6.01),ACTN1(-2.6),ADAM28(+2.76),ADAMTS15(-6.1),ADAMTS19(+3.46),ADCY7(-2.18),ADGRV1(+2.25),ADM2(-5.85),ADORA1(-4.92),AGAP5 (includes others)(+7.41),AGBL4(+3.66),AGRN(-3.75),AJM1(-2.38),ALDH1A3(-2.67),ALG13(+2.32),ALLC(-2.98),ALPL(+3.45),ALS2CL(-2.81),ALX4(+3.58),AMOTL2(-2.06),ANGPTL6(-6.02),ANKRD1(-5.98),ANKRD33B(-3.96),ANKRD52(-1.95),ANO2(+2.42),ANXA1(…
Cancer,Dermatological Diseases and Conditions,Organismal Injury and Abnormalities	Skin cancer	1.34e-15		1.91	354	122	232	ABCA4(+3.4),ABCA8(-8.73),ACTN1(-2.6),ADAM28(+2.76),ADAMTS15(-6.1),ADAMTS19(+3.46),ADCY7(-2.18),ADORA1(-4.92),AGBL4(+3.66),AGRN(-3.75),AJM1(-2.38),ALG13(+2.32),ALLC(-2.98),ALPL(+3.45),ALS2CL(-2.81),ALX4(+3.58),ANGPTL6(-6.02),ANKRD33B(-3.96),ANKRD52(-1.95),ANO2(+2.42),ANXA1(-3.61),AQP1(-2.71),AREG(-11.43),ARHGAP22(-4.5),ARHGEF28(-5.11),ARID5B(-2.34),ARL11(+2.62),ARRDC3(+3.52),ARSD(+2.52),ARVCF(-3.4…
Cancer,Organismal Injury and Abnormalities	Genitourinary adenocarcinoma	1.65e-15			326	109	217	ABCA4(+3.4),ABCA8(-8.73),ACTA2(-4.67),ACTG2(-6.01),ACTN1(-2.6),ADAM28(+2.76),ADAMTS15(-6.1),ADAMTS19(+3.46),ADCY7(-2.18),ADORA1(-4.92),AGAP5 (includes others)(+7.41),AGBL4(+3.66),ALG13(+2.32),AMOTL2(-2.06),ANKRD1(-5.98),ANKRD52(-1.95),ANO2(+2.42),ANXA1(-3.61),AP1S2(+3.18),AQP1(-2.71),ARHGAP22(-4.5),ARHGEF28(-5.11),ARID5B(-2.34),ARRDC3(+3.52),ARSD(+2.52),ARVCF(-3.43),ASB2(-2.24),ATP13A4(-4.93),BCA…
Cancer,Dermatological Diseases and Conditions,Organismal Injury and Abnormalities	Skin tumor	1.84e-15		1.967	355	122	233	ABCA4(+3.4),ABCA8(-8.73),ACTN1(-2.6),ADAM28(+2.76),ADAMTS15(-6.1),ADAMTS19(+3.46),ADCY7(-2.18),ADORA1(-4.92),AGBL4(+3.66),AGRN(-3.75),AJM1(-2.38),ALG13(+2.32),ALLC(-2.98),ALPL(+3.45),ALS2CL(-2.81),ALX4(+3.58),ANGPTL6(-6.02),ANKRD33B(-3.96),ANKRD52(-1.95),ANO2(+2.42),ANXA1(-3.61),AQP1(-2.71),AREG(-11.43),ARHGAP22(-4.5),ARHGEF28(-5.11),ARID5B(-2.34),ARL11(+2.62),ARRDC3(+3.52),ARSD(+2.52),ARVCF(-3.4…
Cancer,Organismal Injury and Abnormalities	Nonhematologic malignant neoplasm	2.04e-15		0.525	546	195	351	ABCA4(+3.4),ABCA8(-8.73),ACTA2(-4.67),ACTG2(-6.01),ACTN1(-2.6),ADAM28(+2.76),ADAMTS15(-6.1),ADAMTS19(+3.46),ADCY7(-2.18),ADGRV1(+2.25),ADM2(-5.85),ADORA1(-4.92),AGAP5 (includes others)(+7.41),AGBL4(+3.66),AGRN(-3.75),AJM1(-2.38),ALDH1A3(-2.67),ALG13(+2.32),ALLC(-2.98),ALPL(+3.45),ALS2CL(-2.81),ALX4(+3.58),AMOTL2(-2.06),ANGPTL6(-6.02),ANKRD1(-5.98),ANKRD33B(-3.96),ANKRD52(-1.95),ANO2(+2.42),ANXA1(…
Cancer,Organismal Injury and Abnormalities,Reproductive System Disease	Prostatic tumor	2.68e-15		-0.086	230	74	156	ABCA4(+3.4),ADAMTS15(-6.1),ADAMTS19(+3.46),ADCY7(-2.18),AGAP5 (includes others)(+7.41),ALG13(+2.32),ALPL(+3.45),ANKRD1(-5.98),ANXA1(-3.61),ARHGAP22(-4.5),ARID5B(-2.34),ARRDC3(+3.52),ARSD(+2.52),ARVCF(-3.43),ASB2(-2.24),ATP13A4(-4.93),BICC1(-3.88),BNIPL(+2.57),C4A/C4B(-3.69),CACNG4(-2.45),CAPN6(+3.92),CARD10(-2.95),CARD11(-2.87),CBS/CBSL(-3.35),CCDC33(+2.82),CCL2(-10.85),CCR7(+3.45),CD14(+6.29),CD…
Cancer,Organismal Injury and Abnormalities	Solid tumor	2.74e-15		0.831	557	197	360	ABCA4(+3.4),ABCA8(-8.73),ACTA2(-4.67),ACTG2(-6.01),ACTN1(-2.6),ADAM28(+2.76),ADAMTS15(-6.1),ADAMTS19(+3.46),ADCY7(-2.18),ADGRG6(-3.07),ADGRV1(+2.25),ADM2(-5.85),ADORA1(-4.92),AGAP5 (includes others)(+7.41),AGBL4(+3.66),AGRN(-3.75),AJM1(-2.38),ALDH1A3(-2.67),ALG13(+2.32),ALLC(-2.98),ALPL(+3.45),ALS2CL(-2.81),ALX4(+3.58),AMOTL2(-2.06),ANGPTL6(-6.02),ANKRD1(-5.98),ANKRD33B(-3.96),ANKRD52(-1.95),ANO2…
Tissue Development	Development of epithelial tissue	2.83e-15		-1.083	63	13	50	ARHGAP22(-4.5),CCL2(-10.85),CCN1(-4.49),CCN2(-3.57),CCR7(+3.45),CD36(+3.64),CD44(-4.62),CDKN1A(-3.92),CDKN2A(-4.08),CNMD(+3.12),COL18A1(-2.13),COL1A1(-7.11),COL1A2(-4.02),COL4A1(-2.2),COL4A2(-2.42),COL8A1(-4.0),CSF1(-2.79),CYP19A1(+4.17),DDAH1(-2.83),EDN1(-5.66),EGFL6(-5.09),ENG(-4.08),EPHA2(-5.97),F3(-4.62),FGF9(+3.22),GDF7(-3.12),HEYL(-2.83),HHEX(+3.92),IGF2(-6.13),INHBA(-4.73),ITGA1(-2.81),JUN…
Cancer,Organismal Injury and Abnormalities	Extracranial solid tumor	3.33e-15		0.508	554	195	359	ABCA4(+3.4),ABCA8(-8.73),ACTA2(-4.67),ACTG2(-6.01),ACTN1(-2.6),ADAM28(+2.76),ADAMTS15(-6.1),ADAMTS19(+3.46),ADCY7(-2.18),ADGRG6(-3.07),ADM2(-5.85),ADORA1(-4.92),AGAP5 (includes others)(+7.41),AGBL4(+3.66),AGRN(-3.75),AJM1(-2.38),ALDH1A3(-2.67),ALG13(+2.32),ALLC(-2.98),ALPL(+3.45),ALS2CL(-2.81),ALX4(+3.58),AMOTL2(-2.06),ANGPTL6(-6.02),ANKRD1(-5.98),ANKRD33B(-3.96),ANKRD52(-1.95),ANO2(+2.42),ANXA1(…
Cancer,Organismal Injury and Abnormalities	Epithelial neoplasm	4.56e-15		0.144	540	191	349	ABCA4(+3.4),ABCA8(-8.73),ACTA2(-4.67),ACTG2(-6.01),ACTN1(-2.6),ADAM28(+2.76),ADAMTS15(-6.1),ADAMTS19(+3.46),ADCY7(-2.18),ADM2(-5.85),ADORA1(-4.92),AGAP5 (includes others)(+7.41),AGBL4(+3.66),AGRN(-3.75),AJM1(-2.38),ALDH1A3(-2.67),ALG13(+2.32),ALLC(-2.98),ALPL(+3.45),ALS2CL(-2.81),ALX4(+3.58),AMOTL2(-2.06),ANGPTL6(-6.02),ANKRD1(-5.98),ANKRD33B(-3.96),ANKRD52(-1.95),ANO2(+2.42),ANXA1(-3.61),ANXA13(…
Cancer,Organismal Injury and Abnormalities	Non-melanoma solid tumor	5.24e-15		-0.211	543	191	352	ABCA4(+3.4),ABCA8(-8.73),ACTA2(-4.67),ACTG2(-6.01),ACTN1(-2.6),ADAM28(+2.76),ADAMTS15(-6.1),ADAMTS19(+3.46),ADCY7(-2.18),ADM2(-5.85),ADORA1(-4.92),AGAP5 (includes others)(+7.41),AGBL4(+3.66),AGRN(-3.75),AJM1(-2.38),ALDH1A3(-2.67),ALG13(+2.32),ALLC(-2.98),ALPL(+3.45),ALS2CL(-2.81),ALX4(+3.58),AMOTL2(-2.06),ANGPTL6(-6.02),ANKRD1(-5.98),ANKRD33B(-3.96),ANKRD52(-1.95),ANO2(+2.42),ANXA1(-3.61),ANXA13(…
Cancer,Organismal Injury and Abnormalities	Carcinoma	5.78e-15		0.149	539	191	348	ABCA4(+3.4),ABCA8(-8.73),ACTA2(-4.67),ACTG2(-6.01),ACTN1(-2.6),ADAM28(+2.76),ADAMTS15(-6.1),ADAMTS19(+3.46),ADCY7(-2.18),ADM2(-5.85),ADORA1(-4.92),AGAP5 (includes others)(+7.41),AGBL4(+3.66),AGRN(-3.75),AJM1(-2.38),ALDH1A3(-2.67),ALG13(+2.32),ALLC(-2.98),ALPL(+3.45),ALS2CL(-2.81),ALX4(+3.58),AMOTL2(-2.06),ANGPTL6(-6.02),ANKRD1(-5.98),ANKRD33B(-3.96),ANKRD52(-1.95),ANO2(+2.42),ANXA1(-3.61),ANXA13(…
Cancer,Organismal Injury and Abnormalities,Reproductive System Disease	Malignant neoplasm of male genital organ	5.94e-15			230	77	153	ABCA4(+3.4),ADAMTS15(-6.1),ADAMTS19(+3.46),ADCY7(-2.18),AGAP5 (includes others)(+7.41),ALG13(+2.32),ALPL(+3.45),ANKRD1(-5.98),ANXA1(-3.61),ARHGAP22(-4.5),ARID5B(-2.34),ARRDC3(+3.52),ARSD(+2.52),ARVCF(-3.43),ASB2(-2.24),ATP13A4(-4.93),BICC1(-3.88),BNIPL(+2.57),C4A/C4B(-3.69),CACNG4(-2.45),CAPN6(+3.92),CARD10(-2.95),CARD11(-2.87),CBS/CBSL(-3.35),CCDC33(+2.82),CCL2(-10.85),CCR7(+3.45),CD14(+6.29),CD…
Cancer,Organismal Injury and Abnormalities	Abdominal carcinoma	6.03e-15		-0.385	502	179	323	ABCA4(+3.4),ABCA8(-8.73),ACTA2(-4.67),ACTG2(-6.01),ACTN1(-2.6),ADAM28(+2.76),ADAMTS15(-6.1),ADAMTS19(+3.46),ADCY7(-2.18),ADM2(-5.85),ADORA1(-4.92),AGAP5 (includes others)(+7.41),AGBL4(+3.66),AGRN(-3.75),AJM1(-2.38),ALDH1A3(-2.67),ALG13(+2.32),ALLC(-2.98),ALPL(+3.45),ALS2CL(-2.81),ALX4(+3.58),AMOTL2(-2.06),ANGPTL6(-6.02),ANKRD1(-5.98),ANKRD33B(-3.96),ANKRD52(-1.95),ANO2(+2.42),ANXA1(-3.61),ANXA13(…
Cellular Movement	Cell movement	8.77e-15		-1.214	173	39	134	ACTA2(-4.67),ACTN1(-2.6),ADGRG6(-3.07),ADGRL3(-2.09),ADORA1(-4.92),ANXA1(-3.61),AQP1(-2.71),AREG(-11.43),ARHGAP22(-4.5),ARHGDIA(-2.12),ARHGEF28(-5.11),ARID5B(-2.34),ARRDC3(+3.52),ASB2(-2.24),ATP1A4(+3.53),BCAR1(-2.12),BCL3(-2.5),BCL6(-2.65),BDKRB2(-4.35),BMP10(-5.07),C4A/C4B(-3.69),CAPN2(-2.44),CARD10(-2.95),CBS/CBSL(-3.35),CCL2(-10.85),CCN1(-4.49),CCN2(-3.57),CCN4(-15.76),CCR7(+3.45),CD14(+6.29)…
Cancer,Gastrointestinal Disease,Organismal Injury and Abnormalities	Digestive organ tumor	8.91e-15		0.579	499	179	320	ABCA4(+3.4),ABCA8(-8.73),ACTA2(-4.67),ACTG2(-6.01),ACTN1(-2.6),ADAM28(+2.76),ADAMTS15(-6.1),ADAMTS19(+3.46),ADCY7(-2.18),ADM2(-5.85),ADORA1(-4.92),AGAP5 (includes others)(+7.41),AGBL4(+3.66),AGRN(-3.75),AJM1(-2.38),ALDH1A3(-2.67),ALG13(+2.32),ALLC(-2.98),ALPL(+3.45),ALX4(+3.58),AMOTL2(-2.06),ANGPTL6(-6.02),ANKRD33B(-3.96),ANKRD52(-1.95),ANO2(+2.42),ANXA1(-3.61),ANXA13(-2.43),AP1S2(+3.18),AQP1(-2.…
Cancer,Organismal Injury and Abnormalities,Reproductive System Disease	Breast or ovarian cancer	1.06e-14		-0.447	219	70	149	ABCA4(+3.4),ABCA8(-8.73),ACTA2(-4.67),ADAM28(+2.76),ADAMTS19(+3.46),ADGRG6(-3.07),ADORA1(-4.92),ALDH1A3(-2.67),ALPL(+3.45),AMOTL2(-2.06),ANKRD52(-1.95),ANXA1(-3.61),APOBEC3B(-8.15),AQP1(-2.71),AREG(-11.43),ARHGAP45(-2.89),ARHGDIA(-2.12),ARHGEF28(-5.11),ARID5B(-2.34),BCAR1(-2.12),BCL6(-2.65),BMP1(-2.49),BNIPL(+2.57),C4A/C4B(-3.69),CACNG4(-2.45),CALB2(-2.79),CAPN2(-2.44),CAPN6(+3.92),CATSPERG(-5.51…
Cancer,Organismal Injury and Abnormalities,Reproductive System Disease	Prostate cancer	1.11e-14			227	74	153	ABCA4(+3.4),ADAMTS15(-6.1),ADAMTS19(+3.46),ADCY7(-2.18),AGAP5 (includes others)(+7.41),ALG13(+2.32),ALPL(+3.45),ANKRD1(-5.98),ANXA1(-3.61),ARHGAP22(-4.5),ARID5B(-2.34),ARRDC3(+3.52),ARSD(+2.52),ARVCF(-3.43),ASB2(-2.24),ATP13A4(-4.93),BICC1(-3.88),BNIPL(+2.57),C4A/C4B(-3.69),CACNG4(-2.45),CAPN6(+3.92),CARD10(-2.95),CARD11(-2.87),CBS/CBSL(-3.35),CCDC33(+2.82),CCL2(-10.85),CCR7(+3.45),CD14(+6.29),CD…
Cancer,Organismal Injury and Abnormalities	Breast or pancreatic cancer	1.12e-14		-1.154	278	94	184	ABCA4(+3.4),ABCA8(-8.73),ACTA2(-4.67),ADAM28(+2.76),ADAMTS15(-6.1),ADAMTS19(+3.46),ADGRG6(-3.07),ADORA1(-4.92),ALDH1A3(-2.67),ALG13(+2.32),ALPL(+3.45),AMOTL2(-2.06),ANKRD52(-1.95),ANXA1(-3.61),APOBEC3B(-8.15),AQP1(-2.71),AREG(-11.43),ARHGAP22(-4.5),ARHGAP45(-2.89),ARHGDIA(-2.12),ARHGEF28(-5.11),ARID5B(-2.34),BCAR1(-2.12),BCL6(-2.65),BICC1(-3.88),BMP1(-2.49),BNIPL(+2.57),C4A/C4B(-3.69),CACNG4(-2.4…
Cancer,Organismal Injury and Abnormalities	Malignant solid tumor	1.29e-14		-0.465	553	196	357	ABCA4(+3.4),ABCA8(-8.73),ACTA2(-4.67),ACTG2(-6.01),ACTN1(-2.6),ADAM28(+2.76),ADAMTS15(-6.1),ADAMTS19(+3.46),ADCY7(-2.18),ADGRG6(-3.07),ADGRV1(+2.25),ADM2(-5.85),ADORA1(-4.92),AGAP5 (includes others)(+7.41),AGBL4(+3.66),AGRN(-3.75),AJM1(-2.38),ALDH1A3(-2.67),ALG13(+2.32),ALLC(-2.98),ALPL(+3.45),ALS2CL(-2.81),ALX4(+3.58),AMOTL2(-2.06),ANGPTL6(-6.02),ANKRD1(-5.98),ANKRD33B(-3.96),ANKRD52(-1.95),ANO2…
Cancer,Dermatological Diseases and Conditions,Organismal Injury and Abnormalities	Cutaneous melanoma	1.48e-14			337	116	221	ABCA4(+3.4),ABCA8(-8.73),ACTN1(-2.6),ADAM28(+2.76),ADAMTS15(-6.1),ADAMTS19(+3.46),ADCY7(-2.18),ADORA1(-4.92),AGBL4(+3.66),AGRN(-3.75),AJM1(-2.38),ALG13(+2.32),ALLC(-2.98),ALPL(+3.45),ALS2CL(-2.81),ALX4(+3.58),ANGPTL6(-6.02),ANKRD33B(-3.96),ANKRD52(-1.95),ANO2(+2.42),AQP1(-2.71),AREG(-11.43),ARHGAP22(-4.5),ARHGEF28(-5.11),ARID5B(-2.34),ARL11(+2.62),ARRDC3(+3.52),ARVCF(-3.43),ASB2(-2.24),ATP13A4(-4…
Cardiovascular System Development and Function,Organismal Development	Angiogenesis	1.74e-14		-1.109	91	19	72	ABCA4(+3.4),ADM2(-5.85),ANGPTL6(-6.02),ANXA1(-3.61),AP1S2(+3.18),AQP1(-2.71),AREG(-11.43),ARHGAP22(-4.5),ARHGDIA(-2.12),BDKRB2(-4.35),BMP10(-5.07),CBS/CBSL(-3.35),CCL2(-10.85),CCN1(-4.49),CCN2(-3.57),CCR7(+3.45),CD36(+3.64),CD44(-4.62),CDKN1A(-3.92),CDKN2A(-4.08),CDKN2B(-9.59),CHI3L1(-6.42),CHM(+2.22),CNMD(+3.12),COL15A1(-7.41),COL18A1(-2.13),COL1A1(-7.11),COL1A2(-4.02),COL4A1(-2.2),COL4A2(-2.42)…
Cardiovascular System Development and Function	Morphology of cardiovascular system	1.99e-14			89	18	71	ACTA2(-4.67),ACTG2(-6.01),ADORA1(-4.92),ANKRD1(-5.98),ARHGDIA(-2.12),ASB2(-2.24),BCAR1(-2.12),BCL6(-2.65),BDKRB2(-4.35),BMP1(-2.49),BMP10(-5.07),CAPN2(-2.44),CBS/CBSL(-3.35),CCL2(-10.85),CCN2(-3.57),CD36(+3.64),CD44(-4.62),CDC42EP3(-3.12),CDKN1A(-3.92),CDO1(+2.89),CDON(+2.47),CLU(-3.07),CNMD(+3.12),CNN1(-5.2),COL15A1(-7.41),COL18A1(-2.13),COL8A1(-4.0),CPT1A(+3.51),CYP19A1(+4.17),DDAH1(-2.83),DES(…
Gastrointestinal Disease,Organismal Injury and Abnormalities	Colorectal disorder	3.56e-14		-0.73	301	88	213	ABCA4(+3.4),ABCA8(-8.73),ACTA2(-4.67),ADAM28(+2.76),ADAMTS15(-6.1),ADM2(-5.85),ADORA1(-4.92),AGAP5 (includes others)(+7.41),AGRN(-3.75),AJM1(-2.38),ALDH1A3(-2.67),ALG13(+2.32),ALLC(-2.98),ALPL(+3.45),ALX4(+3.58),AMOTL2(-2.06),ANKRD52(-1.95),ANXA1(-3.61),ANXA13(-2.43),AQP1(-2.71),AREG(-11.43),ARHGDIA(-2.12),ARHGEF28(-5.11),ARID5B(-2.34),ARVCF(-3.43),ASB2(-2.24),ATP13A4(-4.93),ATP1A4(+3.53),ATP6AP2…
Cancer,Gastrointestinal Disease,Organismal Injury and Abnormalities	Colorectal tumor	4.8e-14		-1.528	294	86	208	ABCA4(+3.4),ABCA8(-8.73),ACTA2(-4.67),ADAM28(+2.76),ADAMTS15(-6.1),ADM2(-5.85),ADORA1(-4.92),AGAP5 (includes others)(+7.41),AGRN(-3.75),AJM1(-2.38),ALDH1A3(-2.67),ALG13(+2.32),ALLC(-2.98),ALPL(+3.45),ALX4(+3.58),AMOTL2(-2.06),ANKRD52(-1.95),ANXA1(-3.61),ANXA13(-2.43),AQP1(-2.71),AREG(-11.43),ARHGDIA(-2.12),ARHGEF28(-5.11),ARID5B(-2.34),ARVCF(-3.43),ASB2(-2.24),ATP13A4(-4.93),ATP1A4(+3.53),ATP6AP2…
Cancer,Organismal Injury and Abnormalities	Frequency of tumor	4.84e-14		0.051	392	134	258	ABCA4(+3.4),ABCA8(-8.73),ACTA2(-4.67),ACTN1(-2.6),ADAM28(+2.76),ADAMTS15(-6.1),ADAMTS19(+3.46),ADM2(-5.85),ADORA1(-4.92),AGAP5 (includes others)(+7.41),AGBL4(+3.66),AGRN(-3.75),AJM1(-2.38),ALDH1A3(-2.67),ALG13(+2.32),ALLC(-2.98),ALPL(+3.45),ALX4(+3.58),AMOTL2(-2.06),ANKRD52(-1.95),ANO2(+2.42),ANXA1(-3.61),ANXA13(-2.43),AP1S2(+3.18),APOBEC3B(-8.15),AQP1(-2.71),AREG(-11.43),ARHGAP22(-4.5),ARHGDIA(-…
Cancer,Organismal Injury and Abnormalities	Development of malignant tumor	5.14e-14		0.244	387	133	254	ABCA4(+3.4),ABCA8(-8.73),ACTA2(-4.67),ACTN1(-2.6),ADAM28(+2.76),ADAMTS15(-6.1),ADAMTS19(+3.46),ADM2(-5.85),ADORA1(-4.92),AGAP5 (includes others)(+7.41),AGBL4(+3.66),AGRN(-3.75),AJM1(-2.38),ALDH1A3(-2.67),ALG13(+2.32),ALLC(-2.98),ALPL(+3.45),ALX4(+3.58),AMOTL2(-2.06),ANKRD52(-1.95),ANO2(+2.42),ANXA1(-3.61),ANXA13(-2.43),AP1S2(+3.18),APOBEC3B(-8.15),AQP1(-2.71),AREG(-11.43),ARHGAP22(-4.5),ARHGDIA(-…
Cancer,Gastrointestinal Disease,Organismal Injury and Abnormalities	Digestive system cancer	6.12e-14		-0.686	489	175	314	ABCA4(+3.4),ABCA8(-8.73),ACTA2(-4.67),ACTG2(-6.01),ACTN1(-2.6),ADAM28(+2.76),ADAMTS15(-6.1),ADAMTS19(+3.46),ADCY7(-2.18),ADM2(-5.85),ADORA1(-4.92),AGAP5 (includes others)(+7.41),AGBL4(+3.66),AGRN(-3.75),AJM1(-2.38),ALDH1A3(-2.67),ALG13(+2.32),ALLC(-2.98),ALPL(+3.45),ALX4(+3.58),AMOTL2(-2.06),ANGPTL6(-6.02),ANKRD33B(-3.96),ANKRD52(-1.95),ANO2(+2.42),ANXA1(-3.61),ANXA13(-2.43),AP1S2(+3.18),AQP1(-2.…
Cancer,Organismal Injury and Abnormalities,Reproductive System Disease	Development of genital tumor	7e-14		-0.762	251	78	173	ABCA4(+3.4),ABCA8(-8.73),ACTG2(-6.01),ACTN1(-2.6),ADAMTS19(+3.46),ADORA1(-4.92),AGAP5 (includes others)(+7.41),AGBL4(+3.66),ALG13(+2.32),ALS2CL(-2.81),AMOTL2(-2.06),ANKRD52(-1.95),ANO2(+2.42),ANXA1(-3.61),AP1S2(+3.18),APOBEC3B(-8.15),AQP1(-2.71),ARHGAP22(-4.5),ARHGEF28(-5.11),ARID5B(-2.34),ARRDC3(+3.52),ATP6AP2(+2.5),BCL6(-2.65),BICC1(-3.88),BTBD19(-2.48),C4A/C4B(-3.69),CALB2(-2.79),CAPN2(-2.44),…
Cardiovascular System Development and Function,Organismal Development	Vasculogenesis	8.83e-14		-1.048	78	16	62	ABCA4(+3.4),ANGPTL6(-6.02),ANXA1(-3.61),AP1S2(+3.18),ARHGAP22(-4.5),ARHGDIA(-2.12),BDKRB2(-4.35),CBS/CBSL(-3.35),CCL2(-10.85),CCN1(-4.49),CCN2(-3.57),CCR7(+3.45),CD36(+3.64),CD44(-4.62),CDKN1A(-3.92),CDKN2A(-4.08),CDKN2B(-9.59),CHI3L1(-6.42),CNMD(+3.12),COL15A1(-7.41),COL18A1(-2.13),COL1A1(-7.11),COL1A2(-4.02),COL4A1(-2.2),COL4A2(-2.42),COL8A1(-4.0),CSF1(-2.79),DDAH1(-2.83),EDN1(-5.66),EGFL6(-5.0…
Cardiovascular Disease,Organismal Injury and Abnormalities	Atherosclerosis	1.15e-13		-1.217	53	11	42	ACTA2(-4.67),ADORA1(-4.92),CA5B(+2.83),CBS/CBSL(-3.35),CCL2(-10.85),CD14(+6.29),CD163(-14.37),CD1D(+2.82),CD36(+3.64),CD44(-4.62),CDKN1A(-3.92),CDR2L(-3.11),CES1(-4.19),CHI3L1(-6.42),CLU(-3.07),COL18A1(-2.13),COL5A2(-3.41),CSF1(-2.79),CYP19A1(+4.17),DLX6-AS1(+4.86),EDN1(-5.66),F3(-4.62),GDF15(-3.87),GRIA4(+3.14),ICAM1(-3.04),IGF2(-6.13),IL1R1(-2.47),JUN(-2.57),JUP(-2.26),LINC00599(+2.26),MICA(-2.…
Cancer,Organismal Injury and Abnormalities	Cancer of secretory structure	1.15e-13		-1.261	469	152	317	ABCA4(+3.4),ABCA8(-8.73),ACTA2(-4.67),ACTG2(-6.01),ACTN1(-2.6),ADAM28(+2.76),ADAMTS15(-6.1),ADAMTS19(+3.46),ADCY7(-2.18),ADM2(-5.85),AGAP5 (includes others)(+7.41),AGBL4(+3.66),AGRN(-3.75),AJM1(-2.38),ALDH1A3(-2.67),ALG13(+2.32),ALLC(-2.98),ALPL(+3.45),ALS2CL(-2.81),ALX4(+3.58),AMOTL2(-2.06),ANKRD1(-5.98),ANKRD33B(-3.96),ANKRD52(-1.95),ANO2(+2.42),ANXA1(-3.61),ANXA13(-2.43),APOBEC3B(-8.15),AQP1(-…
Cancer,Organismal Injury and Abnormalities	Tumorigenesis of epithelial neoplasm	1.22e-13		1.031	386	133	253	ABCA4(+3.4),ABCA8(-8.73),ACTA2(-4.67),ACTN1(-2.6),ADAM28(+2.76),ADAMTS15(-6.1),ADAMTS19(+3.46),ADM2(-5.85),ADORA1(-4.92),AGAP5 (includes others)(+7.41),AGBL4(+3.66),AGRN(-3.75),AJM1(-2.38),ALDH1A3(-2.67),ALG13(+2.32),ALLC(-2.98),ALPL(+3.45),ALX4(+3.58),AMOTL2(-2.06),ANKRD52(-1.95),ANO2(+2.42),ANXA1(-3.61),ANXA13(-2.43),AP1S2(+3.18),APOBEC3B(-8.15),AQP1(-2.71),AREG(-11.43),ARHGAP22(-4.5),ARHGDIA(-…
Connective Tissue Disorders,Hereditary Disorder,Organismal Injury and Abnormalities	Hereditary connective tissue disorder	1.65e-13		0.382	67	16	51	ABCA4(+3.4),ACTA2(-4.67),ADGRG6(-3.07),ALPL(+3.45),ALX4(+3.58),BMP1(-2.49),C4A/C4B(-3.69),CAVIN1(-3.27),CCL2(-10.85),CCN2(-3.57),CDON(+2.47),CES1(-4.19),CLU(-3.07),CNN1(-5.2),COL12A1(-8.01),COL1A1(-7.11),COL1A2(-4.02),COL4A1(-2.2),COL5A2(-3.41),COL6A6(+2.75),COL8A1(-4.0),COLEC10(-16.43),COLEC11(-15.85),CREB3L1(-6.39),CSF1(-2.79),EDN1(-5.66),EXT1(-2.03),FGF9(+3.22),FLNA(-2.56),GLDN(+4.05),HES7(+2.…
Cancer,Gastrointestinal Disease,Organismal Injury and Abnormalities	Upper gastrointestinal tract tumor	1.73e-13		-1.067	191	63	128	ABCA4(+3.4),ABCA8(-8.73),ADAM28(+2.76),AGAP5 (includes others)(+7.41),AGBL4(+3.66),AGRN(-3.75),AJM1(-2.38),ALX4(+3.58),ANGPTL6(-6.02),ANXA1(-3.61),AREG(-11.43),ARID5B(-2.34),ARVCF(-3.43),AS3MT(+2.56),ATP13A4(-4.93),ATP1A4(+3.53),ATP6AP2(+2.5),BCL6(-2.65),BDKRB2(-4.35),BMP10(-5.07),CARD10(-2.95),CARD11(-2.87),CARNMT1(+2.25),CBS/CBSL(-3.35),CCDC150(+2.44),CCDC33(+2.82),CCN1(-4.49),CCN2(-3.57),CCN4(…
Cancer,Gastrointestinal Disease,Organismal Injury and Abnormalities	Colorectal cancer	1.82e-13		-1.915	288	85	203	ABCA4(+3.4),ABCA8(-8.73),ACTA2(-4.67),ADAM28(+2.76),ADAMTS15(-6.1),ADM2(-5.85),ADORA1(-4.92),AGAP5 (includes others)(+7.41),AGRN(-3.75),AJM1(-2.38),ALDH1A3(-2.67),ALG13(+2.32),ALLC(-2.98),ALPL(+3.45),ALX4(+3.58),AMOTL2(-2.06),ANKRD52(-1.95),ANXA1(-3.61),ANXA13(-2.43),AQP1(-2.71),AREG(-11.43),ARHGDIA(-2.12),ARHGEF28(-5.11),ARID5B(-2.34),ARVCF(-3.43),ASB2(-2.24),ATP13A4(-4.93),ATP1A4(+3.53),ATP6AP2…
Organismal Injury and Abnormalities,Tissue Morphology	Size of lesion	2.16e-13			47	6	41	ANXA1(-3.61),AREG(-11.43),ARHGEF28(-5.11),BBC3(-3.03),CBS/CBSL(-3.35),CD44(-4.62),CDKN1A(-3.92),CDKN2A(-4.08),CES1(-4.19),CLU(-3.07),COL18A1(-2.13),CSF1(-2.79),ENG(-4.08),EPHA2(-5.97),F3(-4.62),FSTL3(-2.56),GDF15(-3.87),ICAM1(-3.04),IGF2(-6.13),IL1R1(-2.47),ITGA1(-2.81),JUN(-2.57),KRT8(-2.5),LIMS2(-6.32),LTBR(-2.53),MMP1(+2.56),NDRG4(-2.4),OLR1(-4.22),OSMR(-8.38),PAPPA(-18.63),PON3(+2.9),PTGES(+3…
Cancer,Organismal Injury and Abnormalities	Development of carcinoma	2.33e-13		0.738	381	133	248	ABCA4(+3.4),ABCA8(-8.73),ACTA2(-4.67),ACTN1(-2.6),ADAM28(+2.76),ADAMTS15(-6.1),ADAMTS19(+3.46),ADM2(-5.85),ADORA1(-4.92),AGAP5 (includes others)(+7.41),AGBL4(+3.66),AGRN(-3.75),AJM1(-2.38),ALDH1A3(-2.67),ALG13(+2.32),ALLC(-2.98),ALPL(+3.45),ALX4(+3.58),AMOTL2(-2.06),ANKRD52(-1.95),ANO2(+2.42),ANXA1(-3.61),ANXA13(-2.43),AP1S2(+3.18),APOBEC3B(-8.15),AQP1(-2.71),AREG(-11.43),ARHGAP22(-4.5),ARHGDIA(-…
Cancer,Gastrointestinal Disease,Organismal Injury and Abnormalities	Gastrointestinal carcinoma	2.43e-13		-1	440	151	289	ABCA4(+3.4),ABCA8(-8.73),ACTA2(-4.67),ACTG2(-6.01),ACTN1(-2.6),ADAM28(+2.76),ADAMTS15(-6.1),ADAMTS19(+3.46),ADCY7(-2.18),ADM2(-5.85),ADORA1(-4.92),AGAP5 (includes others)(+7.41),AGBL4(+3.66),AGRN(-3.75),AJM1(-2.38),ALDH1A3(-2.67),ALG13(+2.32),ALLC(-2.98),ALPL(+3.45),ALX4(+3.58),AMOTL2(-2.06),ANGPTL6(-6.02),ANKRD33B(-3.96),ANKRD52(-1.95),ANXA1(-3.61),ANXA13(-2.43),AQP1(-2.71),AREG(-11.43),ARHGAP22…
Organismal Development	Morphology of body cavity	3.49e-13			131	33	98	ACTG2(-6.01),ADORA1(-4.92),ALPL(+3.45),ANKRD1(-5.98),AQP1(-2.71),AREG(-11.43),ARHGDIA(-2.12),ARID5B(-2.34),ASB2(-2.24),ATP6AP2(+2.5),BBC3(-3.03),BCAR1(-2.12),BCL3(-2.5),BCL6(-2.65),BDKRB2(-4.35),BICC1(-3.88),BMP1(-2.49),BMP10(-5.07),BOK(-2.12),C4A/C4B(-3.69),CAPN2(-2.44),CARD11(-2.87),CBS/CBSL(-3.35),CCN2(-3.57),CCR7(+3.45),CD14(+6.29),CD1D(+2.82),CD36(+3.64),CD44(-4.62),CDC42EP3(-3.12),CDKN1A(-3…
Cancer,Organismal Injury and Abnormalities	Advanced stage tumor	3.69e-13		-0.665	95	18	77	ABCA8(-8.73),ACTA2(-4.67),ALPL(+3.45),ANXA1(-3.61),AQP1(-2.71),ARID5B(-2.34),BBC3(-3.03),BCAR1(-2.12),BMP1(-2.49),C4A/C4B(-3.69),CALB2(-2.79),CAPN2(-2.44),CARD11(-2.87),CCL2(-10.85),CCN1(-4.49),CCN2(-3.57),CCN4(-15.76),CCR7(+3.45),CD248(-8.21),CD36(+3.64),CD44(-4.62),CDKN1A(-3.92),CDKN2A(-4.08),CLU(-3.07),CNN1(-5.2),COL15A1(-7.41),COL18A1(-2.13),COL4A1(-2.2),COL4A2(-2.42),CPA4(-5.65),CSF1(-2.79),…
Cancer,Organismal Injury and Abnormalities	Abdominal adenocarcinoma	3.94e-13		-0.842	473	168	305	ABCA4(+3.4),ABCA8(-8.73),ACTA2(-4.67),ACTG2(-6.01),ACTN1(-2.6),ADAM28(+2.76),ADAMTS15(-6.1),ADAMTS19(+3.46),ADCY7(-2.18),ADM2(-5.85),ADORA1(-4.92),AGAP5 (includes others)(+7.41),AGBL4(+3.66),AGRN(-3.75),AJM1(-2.38),ALDH1A3(-2.67),ALG13(+2.32),ALLC(-2.98),ALPL(+3.45),ALX4(+3.58),AMOTL2(-2.06),ANGPTL6(-6.02),ANKRD1(-5.98),ANKRD33B(-3.96),ANKRD52(-1.95),ANO2(+2.42),ANXA1(-3.61),ANXA13(-2.43),AP1S2(+…
Cancer,Gastrointestinal Disease,Organismal Injury and Abnormalities	Upper gastrointestinal tract cancer	3.95e-13			189	62	127	ABCA4(+3.4),ABCA8(-8.73),ADAM28(+2.76),AGAP5 (includes others)(+7.41),AGBL4(+3.66),AGRN(-3.75),AJM1(-2.38),ALX4(+3.58),ANGPTL6(-6.02),ANXA1(-3.61),AREG(-11.43),ARID5B(-2.34),ARVCF(-3.43),AS3MT(+2.56),ATP13A4(-4.93),ATP1A4(+3.53),ATP6AP2(+2.5),BCL6(-2.65),BDKRB2(-4.35),BMP10(-5.07),CARD10(-2.95),CARD11(-2.87),CARNMT1(+2.25),CBS/CBSL(-3.35),CCDC150(+2.44),CCDC33(+2.82),CCN1(-4.49),CCN2(-3.57),CCN4(…
Cancer,Gastrointestinal Disease,Organismal Injury and Abnormalities	Upper gastrointestinal carcinoma	3.97e-13			183	59	124	ABCA4(+3.4),ABCA8(-8.73),ADAM28(+2.76),AGAP5 (includes others)(+7.41),AGBL4(+3.66),AGRN(-3.75),AJM1(-2.38),ALX4(+3.58),ANGPTL6(-6.02),ANXA1(-3.61),AREG(-11.43),ARID5B(-2.34),ARVCF(-3.43),AS3MT(+2.56),ATP13A4(-4.93),ATP1A4(+3.53),ATP6AP2(+2.5),BCL6(-2.65),BDKRB2(-4.35),BMP10(-5.07),CARD10(-2.95),CARD11(-2.87),CARNMT1(+2.25),CBS/CBSL(-3.35),CCDC150(+2.44),CCDC33(+2.82),CCN1(-4.49),CCN2(-3.57),CCN4(…
Organismal Injury and Abnormalities,Tissue Morphology	Morphology of lesion	4.74e-13			49	7	42	ANXA1(-3.61),AREG(-11.43),ARHGEF28(-5.11),BBC3(-3.03),CBS/CBSL(-3.35),CD44(-4.62),CDKN1A(-3.92),CDKN2A(-4.08),CES1(-4.19),CLU(-3.07),COL18A1(-2.13),CSF1(-2.79),ENG(-4.08),EPHA2(-5.97),F3(-4.62),FSTL3(-2.56),GDF15(-3.87),ICAM1(-3.04),IGF2(-6.13),IL1R1(-2.47),ITGA1(-2.81),JUN(-2.57),KRT8(-2.5),LIMS2(-6.32),LTBR(-2.53),MMP1(+2.56),NDRG4(-2.4),OLR1(-4.22),OSMR(-8.38),PAPPA(-18.63),PLK3(-2.57),PON3(+2…
Organismal Survival	Organismal death	5.47e-13	Increased	4.589	172	50	122	ACTA2(-4.67),ADCY7(-2.18),ADGRG6(-3.07),ADGRV1(+2.25),ADORA1(-4.92),AGRN(-3.75),ALDH1A3(-2.67),ALPL(+3.45),ALX4(+3.58),ANGPTL6(-6.02),ANXA1(-3.61),AQP1(-2.71),AREG(-11.43),ARHGDIA(-2.12),ARID5B(-2.34),BBC3(-3.03),BCAR1(-2.12),BCL3(-2.5),BCL6(-2.65),BDKRB2(-4.35),BICC1(-3.88),BMP1(-2.49),BMP10(-5.07),C4A/C4B(-3.69),CA5B(+2.83),CAPN2(-2.44),CARD10(-2.95),CBS/CBSL(-3.35),CCL2(-10.85),CCN1(-4.49),CCN…
Cancer,Gastrointestinal Disease,Organismal Injury and Abnormalities	Gastrointestinal tumor	5.67e-13		-0.518	455	156	299	ABCA4(+3.4),ABCA8(-8.73),ACTA2(-4.67),ACTG2(-6.01),ACTN1(-2.6),ADAM28(+2.76),ADAMTS15(-6.1),ADAMTS19(+3.46),ADCY7(-2.18),ADM2(-5.85),ADORA1(-4.92),AGAP5 (includes others)(+7.41),AGBL4(+3.66),AGRN(-3.75),AJM1(-2.38),ALDH1A3(-2.67),ALG13(+2.32),ALLC(-2.98),ALPL(+3.45),ALX4(+3.58),AMOTL2(-2.06),ANGPTL6(-6.02),ANKRD33B(-3.96),ANKRD52(-1.95),ANXA1(-3.61),ANXA13(-2.43),AQP1(-2.71),AREG(-11.43),ARHGAP22…
Cardiovascular Disease,Cardiovascular System Development and Function	Abnormal morphology of cardiovascular system	5.7e-13			80	15	65	ACTA2(-4.67),ACTG2(-6.01),ADORA1(-4.92),ANKRD1(-5.98),ARHGDIA(-2.12),ASB2(-2.24),BCAR1(-2.12),BCL6(-2.65),BDKRB2(-4.35),BMP1(-2.49),BMP10(-5.07),CAPN2(-2.44),CBS/CBSL(-3.35),CCN2(-3.57),CD36(+3.64),CD44(-4.62),CDC42EP3(-3.12),CDKN1A(-3.92),CDO1(+2.89),CDON(+2.47),CLU(-3.07),COL15A1(-7.41),COL18A1(-2.13),COL8A1(-4.0),CPT1A(+3.51),CYP19A1(+4.17),DDAH1(-2.83),DES(-10.4),DUSP8(-6.84),EDN1(-5.66),ENG(…
Embryonic Development,Organismal Development	Development of body trunk	7.55e-13	Decreased	-2.041	102	27	75	ALDH1A3(-2.67),ANKRD1(-5.98),ANXA1(-3.61),AQP1(-2.71),AREG(-11.43),ARID5B(-2.34),BBC3(-3.03),BCAR1(-2.12),BCL3(-2.5),BDKRB2(-4.35),BICC1(-3.88),BMP10(-5.07),CASQ1(+3.54),CBS/CBSL(-3.35),CCL2(-10.85),CCN1(-4.49),CCN2(-3.57),CCR7(+3.45),CD14(+6.29),CD44(-4.62),CDKN1A(-3.92),CDKN2A(-4.08),CDKN2B(-9.59),CDO1(+2.89),CGB3 (includes others)(-4.3),CHI3L1(-6.42),CLU(-3.07),CNMD(+3.12),CSF1(-2.79),CYP19A1(…
Cancer,Organismal Injury and Abnormalities	Advanced malignant tumor	7.75e-13		-0.665	94	18	76	ABCA8(-8.73),ACTA2(-4.67),ALPL(+3.45),ANXA1(-3.61),AQP1(-2.71),ARID5B(-2.34),BBC3(-3.03),BCAR1(-2.12),C4A/C4B(-3.69),CALB2(-2.79),CAPN2(-2.44),CARD11(-2.87),CCL2(-10.85),CCN1(-4.49),CCN2(-3.57),CCN4(-15.76),CCR7(+3.45),CD248(-8.21),CD36(+3.64),CD44(-4.62),CDKN1A(-3.92),CDKN2A(-4.08),CLU(-3.07),CNN1(-5.2),COL15A1(-7.41),COL18A1(-2.13),COL4A1(-2.2),COL4A2(-2.42),CPA4(-5.65),CSF1(-2.79),CYP19A1(+4.1…
Organismal Survival	Morbidity or mortality	8.9e-13	Increased	4.565	173	51	122	ACTA2(-4.67),ADCY7(-2.18),ADGRG6(-3.07),ADGRV1(+2.25),ADORA1(-4.92),AGRN(-3.75),ALDH1A3(-2.67),ALPL(+3.45),ALX4(+3.58),ANGPTL6(-6.02),ANXA1(-3.61),AQP1(-2.71),AREG(-11.43),ARHGDIA(-2.12),ARID5B(-2.34),BBC3(-3.03),BCAR1(-2.12),BCL3(-2.5),BCL6(-2.65),BDKRB2(-4.35),BICC1(-3.88),BMP1(-2.49),BMP10(-5.07),C4A/C4B(-3.69),CA5B(+2.83),CAPN2(-2.44),CARD10(-2.95),CBS/CBSL(-3.35),CCL2(-10.85),CCN1(-4.49),CCN…
Cancer,Organismal Injury and Abnormalities	Lymphohematopoietic cancer	1.01e-12		1.012	201	61	140	ADAM28(+2.76),ADAMTS15(-6.1),ADCY7(-2.18),ADORA1(-4.92),AGAP5 (includes others)(+7.41),AGBL4(+3.66),ALPL(+3.45),ANGPTL6(-6.02),ANO2(+2.42),ANXA1(-3.61),APOBEC3B(-8.15),ARHGEF28(-5.11),ARID5B(-2.34),ARL11(+2.62),ARSD(+2.52),ATP1A4(+3.53),BBC3(-3.03),BCL3(-2.5),BCL6(-2.65),BICC1(-3.88),C4A/C4B(-3.69),CAPN2(-2.44),CARD11(-2.87),CAVIN2(-3.31),CCDC150(+2.44),CCL2(-10.85),CCN1(-4.49),CCR7(+3.45),CD14(+…
Cancer,Organismal Injury and Abnormalities	Adenocarcinoma	1.14e-12		0.131	480	172	308	ABCA4(+3.4),ABCA8(-8.73),ACTA2(-4.67),ACTG2(-6.01),ACTN1(-2.6),ADAM28(+2.76),ADAMTS15(-6.1),ADAMTS19(+3.46),ADCY7(-2.18),ADM2(-5.85),ADORA1(-4.92),AGAP5 (includes others)(+7.41),AGBL4(+3.66),AGRN(-3.75),AJM1(-2.38),ALDH1A3(-2.67),ALG13(+2.32),ALLC(-2.98),ALPL(+3.45),ALX4(+3.58),AMOTL2(-2.06),ANGPTL6(-6.02),ANKRD1(-5.98),ANKRD33B(-3.96),ANKRD52(-1.95),ANO2(+2.42),ANXA1(-3.61),ANXA13(-2.43),AP1S2(+…
Cancer,Organismal Injury and Abnormalities,Reproductive System Disease	Uterine tumor	1.27e-12			208	65	143	ABCA4(+3.4),ABCA8(-8.73),ACTG2(-6.01),ACTN1(-2.6),AGAP5 (includes others)(+7.41),AGBL4(+3.66),ALG13(+2.32),ALS2CL(-2.81),AMOTL2(-2.06),ANKRD52(-1.95),ANO2(+2.42),ANXA1(-3.61),AP1S2(+3.18),APOBEC3B(-8.15),AQP1(-2.71),ARHGAP22(-4.5),ARHGEF28(-5.11),ARID5B(-2.34),ARRDC3(+3.52),ATP6AP2(+2.5),BCL6(-2.65),BICC1(-3.88),BTBD19(-2.48),CALB2(-2.79),CAPN2(-2.44),CAPN6(+3.92),CARD10(-2.95),CASQ1(+3.54),CAVIN…
Cancer,Organismal Injury and Abnormalities,Reproductive System Disease	Mammary tumor	1.35e-12		-0.087	164	49	115	ABCA8(-8.73),ACTA2(-4.67),ADAM28(+2.76),ADGRG6(-3.07),ALDH1A3(-2.67),ALPL(+3.45),AMOTL2(-2.06),ANKRD52(-1.95),ANXA1(-3.61),APOBEC3B(-8.15),AQP1(-2.71),AREG(-11.43),ARHGAP45(-2.89),ARHGDIA(-2.12),ARID5B(-2.34),ARRDC3(+3.52),BCAR1(-2.12),BCL6(-2.65),BMP1(-2.49),BNIPL(+2.57),CACNG4(-2.45),CAPN2(-2.44),CATSPERG(-5.51),CAVIN1(-3.27),CBS/CBSL(-3.35),CCL2(-10.85),CCN1(-4.49),CCN2(-3.57),CCR7(+3.45),CD44…
Cardiovascular System Development and Function,Tissue Development	Development of cardiovascular tissue	1.37e-12		-0.35	47	10	37	ARHGAP22(-4.5),CCL2(-10.85),CCN1(-4.49),CCR7(+3.45),CD36(+3.64),CD44(-4.62),CDKN1A(-3.92),CDKN2A(-4.08),CNMD(+3.12),COL18A1(-2.13),COL1A1(-7.11),COL1A2(-4.02),COL4A1(-2.2),COL4A2(-2.42),COL8A1(-4.0),CSF1(-2.79),DDAH1(-2.83),EDN1(-5.66),EGFL6(-5.09),ENG(-4.08),EPHA2(-5.97),F3(-4.62),HEYL(-2.83),HHEX(+3.92),IGF2(-6.13),INHBA(-4.73),ITGA1(-2.81),JUN(-2.57),LINC00599(+2.26),MMP1(+2.56),PFKFB3(-2.62),…
Cancer,Organismal Injury and Abnormalities	Lymphohematopoietic neoplasia	1.86e-12		0.861	202	61	141	ADAM28(+2.76),ADAMTS15(-6.1),ADCY7(-2.18),ADORA1(-4.92),AGAP5 (includes others)(+7.41),AGBL4(+3.66),ALPL(+3.45),ANGPTL6(-6.02),ANO2(+2.42),ANXA1(-3.61),APOBEC3B(-8.15),ARHGEF28(-5.11),ARID5B(-2.34),ARL11(+2.62),ARSD(+2.52),ATP1A4(+3.53),BBC3(-3.03),BCL3(-2.5),BCL6(-2.65),BICC1(-3.88),BMP1(-2.49),C4A/C4B(-3.69),CAPN2(-2.44),CARD11(-2.87),CAVIN2(-3.31),CCDC150(+2.44),CCL2(-10.85),CCN1(-4.49),CCR7(+…
Cancer,Hematological Disease,Organismal Injury and Abnormalities	Hematopoietic neoplasm	2.15e-12		0.779	201	60	141	ADAM28(+2.76),ADAMTS15(-6.1),ADCY7(-2.18),ADORA1(-4.92),AGAP5 (includes others)(+7.41),AGBL4(+3.66),ALPL(+3.45),ANGPTL6(-6.02),ANO2(+2.42),ANXA1(-3.61),APOBEC3B(-8.15),ARHGEF28(-5.11),ARID5B(-2.34),ARL11(+2.62),ARSD(+2.52),ATP1A4(+3.53),BBC3(-3.03),BCL3(-2.5),BCL6(-2.65),BICC1(-3.88),BMP1(-2.49),C4A/C4B(-3.69),CAPN2(-2.44),CARD11(-2.87),CAVIN2(-3.31),CCDC150(+2.44),CCL2(-10.85),CCN1(-4.49),CCR7(+…
Gastrointestinal Disease,Hepatic System Disease,Organismal Injury and Abnormalities	Liver lesion	2.63e-12		0.932	295	95	200	ABCA4(+3.4),ABCA8(-8.73),ACTA2(-4.67),ACTG2(-6.01),ACTN1(-2.6),ADAM28(+2.76),ADAMTS19(+3.46),ADORA1(-4.92),AGAP5 (includes others)(+7.41),AGBL4(+3.66),AGRN(-3.75),AJM1(-2.38),ALDH1A3(-2.67),ALG13(+2.32),ALLC(-2.98),ALPL(+3.45),ANGPTL6(-6.02),ANO2(+2.42),ANXA1(-3.61),AP1S2(+3.18),AQP1(-2.71),AREG(-11.43),ARHGAP22(-4.5),ARHGDIA(-2.12),ARHGEF28(-5.11),ARID5B(-2.34),ARSD(+2.52),ARVCF(-3.43),ASB2(-2.2…
Cancer,Hematological Disease,Organismal Injury and Abnormalities	Neoplasia of blood cells	2.74e-12		1.211	199	60	139	ADAM28(+2.76),ADAMTS15(-6.1),ADCY7(-2.18),ADORA1(-4.92),AGAP5 (includes others)(+7.41),AGBL4(+3.66),ALPL(+3.45),ANGPTL6(-6.02),ANO2(+2.42),ANXA1(-3.61),APOBEC3B(-8.15),ARHGEF28(-5.11),ARID5B(-2.34),ARL11(+2.62),ARSD(+2.52),ATP1A4(+3.53),BBC3(-3.03),BCL3(-2.5),BCL6(-2.65),BICC1(-3.88),BMP1(-2.49),C4A/C4B(-3.69),CAPN2(-2.44),CARD11(-2.87),CAVIN2(-3.31),CCDC150(+2.44),CCL2(-10.85),CCN1(-4.49),CCR7(+…
Cancer,Organismal Injury and Abnormalities,Reproductive System Disease	Breast cancer	3.12e-12		-0.447	156	46	110	ABCA8(-8.73),ACTA2(-4.67),ADAM28(+2.76),ADGRG6(-3.07),ALDH1A3(-2.67),ALPL(+3.45),AMOTL2(-2.06),ANKRD52(-1.95),ANXA1(-3.61),APOBEC3B(-8.15),AQP1(-2.71),AREG(-11.43),ARHGAP45(-2.89),ARHGDIA(-2.12),ARID5B(-2.34),BCAR1(-2.12),BCL6(-2.65),BMP1(-2.49),BNIPL(+2.57),CACNG4(-2.45),CAPN2(-2.44),CATSPERG(-5.51),CAVIN1(-3.27),CBS/CBSL(-3.35),CCL2(-10.85),CCN1(-4.49),CCN2(-3.57),CCR7(+3.45),CD44(-4.62),CDC42E…
Cardiovascular System Development and Function,Tissue Development	Development of endothelial tissue	3.67e-12		-0.53	46	9	37	ARHGAP22(-4.5),CCL2(-10.85),CCN1(-4.49),CCR7(+3.45),CD36(+3.64),CD44(-4.62),CDKN1A(-3.92),CDKN2A(-4.08),CNMD(+3.12),COL18A1(-2.13),COL1A1(-7.11),COL1A2(-4.02),COL4A1(-2.2),COL4A2(-2.42),COL8A1(-4.0),CSF1(-2.79),DDAH1(-2.83),EDN1(-5.66),EGFL6(-5.09),ENG(-4.08),EPHA2(-5.97),F3(-4.62),HEYL(-2.83),HHEX(+3.92),IGF2(-6.13),INHBA(-4.73),ITGA1(-2.81),JUN(-2.57),LINC00599(+2.26),MMP1(+2.56),PFKFB3(-2.62),…
Cancer,Hematological Disease,Organismal Injury and Abnormalities	Hematologic cancer	4.02e-12		0.924	198	60	138	ADAM28(+2.76),ADAMTS15(-6.1),ADCY7(-2.18),ADORA1(-4.92),AGAP5 (includes others)(+7.41),AGBL4(+3.66),ALPL(+3.45),ANGPTL6(-6.02),ANO2(+2.42),ANXA1(-3.61),APOBEC3B(-8.15),ARHGEF28(-5.11),ARID5B(-2.34),ARL11(+2.62),ARSD(+2.52),ATP1A4(+3.53),BBC3(-3.03),BCL3(-2.5),BCL6(-2.65),BICC1(-3.88),C4A/C4B(-3.69),CAPN2(-2.44),CARD11(-2.87),CAVIN2(-3.31),CCDC150(+2.44),CCL2(-10.85),CCN1(-4.49),CCR7(+3.45),CD14(+…
Cancer,Gastrointestinal Disease,Organismal Injury and Abnormalities	Gastrointestinal tract cancer	5.37e-12		-1.58	450	155	295	ABCA4(+3.4),ABCA8(-8.73),ACTA2(-4.67),ACTG2(-6.01),ACTN1(-2.6),ADAM28(+2.76),ADAMTS15(-6.1),ADAMTS19(+3.46),ADCY7(-2.18),ADM2(-5.85),ADORA1(-4.92),AGAP5 (includes others)(+7.41),AGBL4(+3.66),AGRN(-3.75),AJM1(-2.38),ALDH1A3(-2.67),ALG13(+2.32),ALLC(-2.98),ALPL(+3.45),ALX4(+3.58),AMOTL2(-2.06),ANGPTL6(-6.02),ANKRD33B(-3.96),ANKRD52(-1.95),ANXA1(-3.61),ANXA13(-2.43),AQP1(-2.71),AREG(-11.43),ARHGAP22…
Cardiovascular System Development and Function,Cellular Development,Cellular Function and Maintenance,Cellular Growth and Proliferation,Organismal Development,Tissue Development	Endothelial cell development	6.63e-12		-0.335	45	9	36	ARHGAP22(-4.5),CCL2(-10.85),CCN1(-4.49),CCR7(+3.45),CD36(+3.64),CD44(-4.62),CDKN1A(-3.92),CDKN2A(-4.08),CNMD(+3.12),COL18A1(-2.13),COL1A1(-7.11),COL1A2(-4.02),COL4A1(-2.2),COL4A2(-2.42),COL8A1(-4.0),CSF1(-2.79),DDAH1(-2.83),EDN1(-5.66),EGFL6(-5.09),ENG(-4.08),F3(-4.62),HEYL(-2.83),HHEX(+3.92),IGF2(-6.13),INHBA(-4.73),ITGA1(-2.81),JUN(-2.57),LINC00599(+2.26),MMP1(+2.56),PFKFB3(-2.62),PLXNA4(-3.48)…
Cancer,Organismal Injury and Abnormalities	Head and neck squamous cell carcinoma	6.7e-12			156	54	102	ACTA2(-4.67),ADAM28(+2.76),ADAMTS19(+3.46),ADORA1(-4.92),AGAP5 (includes others)(+7.41),ALLC(-2.98),ALS2CL(-2.81),ANGPTL6(-6.02),ANKRD33B(-3.96),ANKRD52(-1.95),ANXA1(-3.61),ARID5B(-2.34),ARSD(+2.52),ARVCF(-3.43),AS3MT(+2.56),ATP13A4(-4.93),ATP1A4(+3.53),BCL6(-2.65),BICC1(-3.88),C19orf33(-3.77),CARNMT1(+2.25),CCDC150(+2.44),CCN2(-3.57),CD200R1L(+2.77),CD248(-8.21),CD44(-4.62),CDC42EP1(-3.06),CDKN2…
Cancer,Organismal Injury and Abnormalities	Head and neck tumor	7.35e-12		0.471	449	145	304	ABCA4(+3.4),ABCA8(-8.73),ACTA2(-4.67),ACTG2(-6.01),ACTN1(-2.6),ADAM28(+2.76),ADAMTS15(-6.1),ADAMTS19(+3.46),ADCY7(-2.18),ADM2(-5.85),ADORA1(-4.92),AGAP5 (includes others)(+7.41),AGBL4(+3.66),AGRN(-3.75),AJM1(-2.38),ALDH1A3(-2.67),ALG13(+2.32),ALLC(-2.98),ALS2CL(-2.81),ALX4(+3.58),AMOTL2(-2.06),ANGPTL6(-6.02),ANKRD1(-5.98),ANKRD33B(-3.96),ANKRD52(-1.95),ANO2(+2.42),ANXA1(-3.61),ANXA13(-2.43),APOBE…
Cancer,Gastrointestinal Disease,Organismal Injury and Abnormalities	Large intestine carcinoma	8.87e-12			417	141	276	ABCA4(+3.4),ABCA8(-8.73),ACTA2(-4.67),ACTG2(-6.01),ACTN1(-2.6),ADAM28(+2.76),ADAMTS15(-6.1),ADAMTS19(+3.46),ADCY7(-2.18),ADM2(-5.85),ADORA1(-4.92),AGAP5 (includes others)(+7.41),AGRN(-3.75),AJM1(-2.38),ALDH1A3(-2.67),ALG13(+2.32),ALLC(-2.98),ALPL(+3.45),ALX4(+3.58),AMOTL2(-2.06),ANGPTL6(-6.02),ANKRD33B(-3.96),ANKRD52(-1.95),ANXA1(-3.61),ANXA13(-2.43),AQP1(-2.71),ARHGAP22(-4.5),ARHGDIA(-2.12),ARHG…
Cancer,Gastrointestinal Disease,Organismal Injury and Abnormalities	Development of digestive organ tumor	9.23e-12		-0.428	280	86	194	ABCA4(+3.4),ABCA8(-8.73),ADAM28(+2.76),ADAMTS15(-6.1),ADM2(-5.85),ADORA1(-4.92),AGAP5 (includes others)(+7.41),AGRN(-3.75),AJM1(-2.38),ALDH1A3(-2.67),ALG13(+2.32),ALLC(-2.98),ALPL(+3.45),ALX4(+3.58),AMOTL2(-2.06),ANKRD52(-1.95),ANXA1(-3.61),ANXA13(-2.43),AQP1(-2.71),AREG(-11.43),ARHGDIA(-2.12),ARID5B(-2.34),ARVCF(-3.43),ASB2(-2.24),ATP13A4(-4.93),ATP1A4(+3.53),ATP6AP2(+2.5),BCAR1(-2.12),BCL3(-2.5…
Cardiovascular Disease,Organismal Injury and Abnormalities	Occlusion of artery	1.05e-11		-1.217	54	11	43	ACTA2(-4.67),ADORA1(-4.92),CA5B(+2.83),CBS/CBSL(-3.35),CCL2(-10.85),CD14(+6.29),CD163(-14.37),CD1D(+2.82),CD36(+3.64),CD44(-4.62),CDKN1A(-3.92),CDR2L(-3.11),CES1(-4.19),CHI3L1(-6.42),CLU(-3.07),COL18A1(-2.13),COL5A2(-3.41),CSF1(-2.79),CYP19A1(+4.17),DLX6-AS1(+4.86),EDN1(-5.66),F3(-4.62),GDF15(-3.87),GRIA4(+3.14),ICAM1(-3.04),IGF2(-6.13),IL1R1(-2.47),JUN(-2.57),JUP(-2.26),LINC00599(+2.26),MICA(-2.…
Cancer,Organismal Injury and Abnormalities	Lymphoreticular neoplasm	1.09e-11		0.327	179	54	125	ADAM28(+2.76),ADAMTS15(-6.1),ADCY7(-2.18),ADORA1(-4.92),AGAP5 (includes others)(+7.41),AGBL4(+3.66),ANGPTL6(-6.02),ANO2(+2.42),ANXA1(-3.61),APOBEC3B(-8.15),ARHGEF28(-5.11),ARID5B(-2.34),ARL11(+2.62),ARSD(+2.52),ATP1A4(+3.53),BBC3(-3.03),BCL3(-2.5),BCL6(-2.65),BICC1(-3.88),BMP1(-2.49),C4A/C4B(-3.69),CAPN2(-2.44),CARD11(-2.87),CCDC150(+2.44),CCL2(-10.85),CCN1(-4.49),CCR7(+3.45),CD14(+6.29),CD163(-1…
Cardiovascular System Development and Function,Cellular Development,Cellular Function and Maintenance,Cellular Growth and Proliferation,Organismal Development,Tissue Development	Proliferation of endothelial cells	1.09e-11		0.176	41	9	32	CCL2(-10.85),CCR7(+3.45),CD36(+3.64),CD44(-4.62),CDKN1A(-3.92),CDKN2A(-4.08),CNMD(+3.12),COL18A1(-2.13),COL1A1(-7.11),COL1A2(-4.02),COL4A1(-2.2),COL4A2(-2.42),COL8A1(-4.0),CSF1(-2.79),DDAH1(-2.83),EDN1(-5.66),ENG(-4.08),F3(-4.62),HEYL(-2.83),HHEX(+3.92),IGF2(-6.13),INHBA(-4.73),ITGA1(-2.81),JUN(-2.57),LINC00599(+2.26),MMP1(+2.56),PFKFB3(-2.62),PLXNA4(-3.48),PRKX(+2.27),PTGIR(-7.01),PTGS2(-3.7),SE…
Cellular Movement	Cell movement of connective tissue cells	1.09e-11		-0.808	33	8	25	ARHGEF28(-5.11),ARID5B(-2.34),BCAR1(-2.12),CAPN2(-2.44),CCL2(-10.85),CCN1(-4.49),CCN2(-3.57),CCR7(+3.45),CD44(-4.62),CDKN1A(-3.92),CDKN2A(-4.08),COL1A1(-7.11),CSF1(-2.79),DMTN(-4.92),EDN1(-5.66),EEF1A2(-7.75),ENG(-4.08),EPHB1(+3.17),F3(-4.62),IL1R1(-2.47),JUN(-2.57),MMP1(+2.56),PLEC(-2.72),PMP22(+2.84),RASGRP1(+2.73),SERPINF1(-3.73),STON1(+2.23),TGFB1I1(-5.99),THBS1(-4.42),TIMP2(-4.26),WNT5A(+2.4…
Cancer,Organismal Injury and Abnormalities	Secondary tumor	1.33e-11		-0.665	85	14	71	ACTA2(-4.67),ALPL(+3.45),ANXA1(-3.61),AQP1(-2.71),ARID5B(-2.34),BBC3(-3.03),BCAR1(-2.12),C4A/C4B(-3.69),CAPN2(-2.44),CARD11(-2.87),CCL2(-10.85),CCN1(-4.49),CCN2(-3.57),CCN4(-15.76),CCR7(+3.45),CD248(-8.21),CD36(+3.64),CD44(-4.62),CDKN1A(-3.92),CDKN2A(-4.08),CLU(-3.07),CNN1(-5.2),COL18A1(-2.13),COL4A1(-2.2),COL4A2(-2.42),CPA4(-5.65),CSF1(-2.79),CYP19A1(+4.17),EDN1(-5.66),ENG(-4.08),EPB41L4B(+2.63)…
Cancer,Gastrointestinal Disease,Organismal Injury and Abnormalities	Large intestine neoplasm	1.6e-11		-1.528	434	144	290	ABCA4(+3.4),ABCA8(-8.73),ACTA2(-4.67),ACTG2(-6.01),ACTN1(-2.6),ADAM28(+2.76),ADAMTS15(-6.1),ADAMTS19(+3.46),ADCY7(-2.18),ADM2(-5.85),ADORA1(-4.92),AGAP5 (includes others)(+7.41),AGRN(-3.75),AJM1(-2.38),ALDH1A3(-2.67),ALG13(+2.32),ALLC(-2.98),ALPL(+3.45),ALX4(+3.58),AMOTL2(-2.06),ANGPTL6(-6.02),ANKRD33B(-3.96),ANKRD52(-1.95),ANXA1(-3.61),ANXA13(-2.43),AQP1(-2.71),AREG(-11.43),ARHGAP22(-4.5),ARHGDI…
Cell Morphology,Organ Morphology,Skeletal and Muscular System Development and Function,Tissue Morphology	Morphology of muscle cells	1.65e-11			44	6	38	ADORA1(-4.92),BCAR1(-2.12),BCL3(-2.5),BDKRB2(-4.35),BMP10(-5.07),CCN2(-3.57),CDKN1A(-3.92),CLU(-3.07),COL12A1(-8.01),COL15A1(-7.41),DES(-10.4),DUSP8(-6.84),EDN1(-5.66),FLNC(-4.03),FSTL3(-2.56),GDF15(-3.87),HEYL(-2.83),ICAM1(-3.04),INHBA(-4.73),JPH2(-4.01),JUN(-2.57),JUP(-2.26),KEL(-8.36),LIMS2(-6.32),LMNA(-2.47),MMP1(+2.56),MYOCD(-4.13),PLEC(-2.72),PTGES(+3.42),PTGS2(-3.7),RGS2(+3.69),RRAD(-3.39)…
Cancer,Organismal Injury and Abnormalities,Reproductive System Disease	Uterine cancer	1.98e-11			197	62	135	ABCA4(+3.4),ABCA8(-8.73),ACTG2(-6.01),ACTN1(-2.6),AGAP5 (includes others)(+7.41),AGBL4(+3.66),ALG13(+2.32),ALS2CL(-2.81),AMOTL2(-2.06),ANKRD52(-1.95),ANO2(+2.42),ANXA1(-3.61),AP1S2(+3.18),APOBEC3B(-8.15),AQP1(-2.71),ARHGAP22(-4.5),ARHGEF28(-5.11),ARID5B(-2.34),ARRDC3(+3.52),ATP6AP2(+2.5),BCL6(-2.65),BICC1(-3.88),BTBD19(-2.48),CALB2(-2.79),CAPN2(-2.44),CAPN6(+3.92),CARD10(-2.95),CASQ1(+3.54),CAVIN…
Cancer,Gastrointestinal Disease,Organismal Injury and Abnormalities	Large intestine adenocarcinoma	2.05e-11			413	140	273	ABCA4(+3.4),ABCA8(-8.73),ACTA2(-4.67),ACTG2(-6.01),ACTN1(-2.6),ADAM28(+2.76),ADAMTS15(-6.1),ADAMTS19(+3.46),ADCY7(-2.18),ADM2(-5.85),ADORA1(-4.92),AGAP5 (includes others)(+7.41),AGRN(-3.75),AJM1(-2.38),ALDH1A3(-2.67),ALG13(+2.32),ALLC(-2.98),ALPL(+3.45),ALX4(+3.58),AMOTL2(-2.06),ANGPTL6(-6.02),ANKRD33B(-3.96),ANKRD52(-1.95),ANXA1(-3.61),ANXA13(-2.43),AQP1(-2.71),ARHGAP22(-4.5),ARHGDIA(-2.12),ARHG…
Cell-To-Cell Signaling and Interaction,Cellular Assembly and Organization	Cell-cell contact	2.16e-11	Decreased	-2.073	63	15	48	ACTN1(-2.6),ADGRL3(-2.09),AGRN(-3.75),ANXA1(-3.61),ASB2(-2.24),CAPN2(-2.44),CCL2(-10.85),CCN1(-4.49),CD36(+3.64),CD44(-4.62),CDON(+2.47),CEACAM6(-7.24),CLDN11(-3.84),CLSTN2(-7.37),CLU(-3.07),COL4A1(-2.2),CSF1(-2.79),CYP19A1(+4.17),DES(-10.4),EDN1(-5.66),EPHB1(+3.17),EPS8(-2.77),FASN(-2.24),FBLIM1(-3.0),FGFRL1(-2.38),FLNC(-4.03),GCM1(+2.98),GDF15(-3.87),GLDN(+4.05),ICAM1(-3.04),IGF2(-6.13),INHBA(-…
Cancer,Gastrointestinal Disease,Organismal Injury and Abnormalities	Colon tumor	2.22e-11		-1.516	253	77	176	ABCA4(+3.4),ABCA8(-8.73),ADAM28(+2.76),ADAMTS15(-6.1),ADM2(-5.85),ADORA1(-4.92),AGAP5 (includes others)(+7.41),AGRN(-3.75),AJM1(-2.38),ALDH1A3(-2.67),ALG13(+2.32),ALLC(-2.98),ALPL(+3.45),ALX4(+3.58),AMOTL2(-2.06),ANKRD52(-1.95),ANXA1(-3.61),ANXA13(-2.43),AQP1(-2.71),ARHGDIA(-2.12),ARID5B(-2.34),ARVCF(-3.43),ASB2(-2.24),ATP13A4(-4.93),ATP1A4(+3.53),BBC3(-3.03),BCAR1(-2.12),BCL3(-2.5),BCL6(-2.65),B…
Cancer,Gastrointestinal Disease,Organismal Injury and Abnormalities	Gastrointestinal adenocarcinoma	2.55e-11			421	141	280	ABCA4(+3.4),ABCA8(-8.73),ACTA2(-4.67),ACTG2(-6.01),ACTN1(-2.6),ADAM28(+2.76),ADAMTS15(-6.1),ADAMTS19(+3.46),ADCY7(-2.18),ADM2(-5.85),ADORA1(-4.92),AGAP5 (includes others)(+7.41),AGBL4(+3.66),AGRN(-3.75),AJM1(-2.38),ALDH1A3(-2.67),ALG13(+2.32),ALLC(-2.98),ALPL(+3.45),ALX4(+3.58),AMOTL2(-2.06),ANGPTL6(-6.02),ANKRD33B(-3.96),ANKRD52(-1.95),ANXA1(-3.61),ANXA13(-2.43),AQP1(-2.71),AREG(-11.43),ARHGAP22…
Cancer,Organismal Injury and Abnormalities	Head and neck cancer	2.62e-11		-0.633	443	142	301	ABCA4(+3.4),ABCA8(-8.73),ACTA2(-4.67),ACTG2(-6.01),ACTN1(-2.6),ADAM28(+2.76),ADAMTS15(-6.1),ADAMTS19(+3.46),ADCY7(-2.18),ADM2(-5.85),ADORA1(-4.92),AGAP5 (includes others)(+7.41),AGBL4(+3.66),AGRN(-3.75),AJM1(-2.38),ALDH1A3(-2.67),ALG13(+2.32),ALLC(-2.98),ALS2CL(-2.81),ALX4(+3.58),AMOTL2(-2.06),ANGPTL6(-6.02),ANKRD1(-5.98),ANKRD33B(-3.96),ANKRD52(-1.95),ANO2(+2.42),ANXA1(-3.61),ANXA13(-2.43),APOBE…
Cancer,Organismal Injury and Abnormalities,Reproductive System Disease	Endometrial cancer	2.84e-11			186	59	127	ABCA4(+3.4),ABCA8(-8.73),ACTG2(-6.01),ACTN1(-2.6),AGAP5 (includes others)(+7.41),AGBL4(+3.66),ALG13(+2.32),AMOTL2(-2.06),ANKRD52(-1.95),ANO2(+2.42),AP1S2(+3.18),AQP1(-2.71),ARHGAP22(-4.5),ARHGEF28(-5.11),ARID5B(-2.34),ARRDC3(+3.52),ATP6AP2(+2.5),BCL6(-2.65),BICC1(-3.88),BTBD19(-2.48),CAPN2(-2.44),CAPN6(+3.92),CARD10(-2.95),CASQ1(+3.54),CAVIN1(-3.27),CBS/CBSL(-3.35),CCDC150(+2.44),CD163(-14.37),CD…
Cancer,Gastrointestinal Disease,Organismal Injury and Abnormalities	Development of colorectal tumor	2.88e-11			251	80	171	ABCA4(+3.4),ABCA8(-8.73),ADAM28(+2.76),ADAMTS15(-6.1),ADM2(-5.85),ADORA1(-4.92),AGAP5 (includes others)(+7.41),AGRN(-3.75),AJM1(-2.38),ALDH1A3(-2.67),ALG13(+2.32),ALLC(-2.98),ALPL(+3.45),ALX4(+3.58),AMOTL2(-2.06),ANKRD52(-1.95),ANXA1(-3.61),ANXA13(-2.43),AQP1(-2.71),ARHGDIA(-2.12),ARID5B(-2.34),ARVCF(-3.43),ASB2(-2.24),ATP13A4(-4.93),ATP1A4(+3.53),ATP6AP2(+2.5),BCAR1(-2.12),BCL3(-2.5),BCL6(-2.65)…
Cancer,Organismal Injury and Abnormalities	Advanced malignant solid tumor	3.12e-11		-1.038	70	14	56	ABCA8(-8.73),ACTA2(-4.67),ALPL(+3.45),ANXA1(-3.61),ARID5B(-2.34),BBC3(-3.03),C4A/C4B(-3.69),CALB2(-2.79),CARD11(-2.87),CCL2(-10.85),CCN1(-4.49),CCN2(-3.57),CCR7(+3.45),CD248(-8.21),CD36(+3.64),CD44(-4.62),CDKN2A(-4.08),CLU(-3.07),COL15A1(-7.41),COL18A1(-2.13),COL4A1(-2.2),COL4A2(-2.42),CPA4(-5.65),CSF1(-2.79),CYP19A1(+4.17),EDN1(-5.66),ENG(-4.08),EPB41L4B(+2.63),EPHA2(-5.97),FASN(-2.24),FLNA(-2.5…
Organismal Injury and Abnormalities,Reproductive System Disease	Abnormal growth in endometrium	3.21e-11			187	59	128	ABCA4(+3.4),ABCA8(-8.73),ACTG2(-6.01),ACTN1(-2.6),AGAP5 (includes others)(+7.41),AGBL4(+3.66),ALG13(+2.32),AMOTL2(-2.06),ANKRD52(-1.95),ANO2(+2.42),AP1S2(+3.18),AQP1(-2.71),ARHGAP22(-4.5),ARHGEF28(-5.11),ARID5B(-2.34),ARRDC3(+3.52),ATP6AP2(+2.5),BCL6(-2.65),BICC1(-3.88),BTBD19(-2.48),CAPN2(-2.44),CAPN6(+3.92),CARD10(-2.95),CASQ1(+3.54),CAVIN1(-3.27),CBS/CBSL(-3.35),CCDC150(+2.44),CD163(-14.37),CD…
Cancer,Organismal Injury and Abnormalities	Neck neoplasm	3.37e-11			427	135	292	ABCA4(+3.4),ABCA8(-8.73),ACTA2(-4.67),ACTG2(-6.01),ACTN1(-2.6),ADAM28(+2.76),ADAMTS15(-6.1),ADAMTS19(+3.46),ADCY7(-2.18),ADM2(-5.85),ADORA1(-4.92),AGAP5 (includes others)(+7.41),AGBL4(+3.66),AGRN(-3.75),AJM1(-2.38),ALDH1A3(-2.67),ALG13(+2.32),ALLC(-2.98),ALS2CL(-2.81),ALX4(+3.58),AMOTL2(-2.06),ANKRD1(-5.98),ANKRD33B(-3.96),ANKRD52(-1.95),ANO2(+2.42),ANXA1(-3.61),ANXA13(-2.43),APOBEC3B(-8.15),AQP1…
Organismal Injury and Abnormalities,Reproductive System Disease	Abnormality of endometrium	3.75e-11			187	59	128	ABCA4(+3.4),ABCA8(-8.73),ACTG2(-6.01),ACTN1(-2.6),AGAP5 (includes others)(+7.41),AGBL4(+3.66),ALG13(+2.32),AMOTL2(-2.06),ANKRD52(-1.95),ANO2(+2.42),AP1S2(+3.18),AQP1(-2.71),ARHGAP22(-4.5),ARHGEF28(-5.11),ARID5B(-2.34),ARRDC3(+3.52),ATP6AP2(+2.5),BCL6(-2.65),BICC1(-3.88),BTBD19(-2.48),CAPN2(-2.44),CAPN6(+3.92),CARD10(-2.95),CASQ1(+3.54),CAVIN1(-3.27),CBS/CBSL(-3.35),CCDC150(+2.44),CD163(-14.37),CD…
Cancer,Organismal Injury and Abnormalities,Reproductive System Disease	Female genital tract adenocarcinoma	3.77e-11			210	70	140	ABCA4(+3.4),ABCA8(-8.73),ACTG2(-6.01),ACTN1(-2.6),ADAMTS19(+3.46),ADORA1(-4.92),AGAP5 (includes others)(+7.41),AGBL4(+3.66),ALG13(+2.32),AMOTL2(-2.06),ANKRD52(-1.95),ANO2(+2.42),AP1S2(+3.18),AQP1(-2.71),ARHGEF28(-5.11),ARID5B(-2.34),ARRDC3(+3.52),BCL6(-2.65),BICC1(-3.88),BTBD19(-2.48),C4A/C4B(-3.69),CALB2(-2.79),CAPN2(-2.44),CAPN6(+3.92),CARD10(-2.95),CASQ1(+3.54),CAVIN1(-3.27),CBS/CBSL(-3.35),CC…
Cancer,Organismal Injury and Abnormalities	Upper aerodigestive tract carcinoma	4e-11			143	48	95	ABCA4(+3.4),ABCA8(-8.73),ADAM28(+2.76),ADORA1(-4.92),AGAP5 (includes others)(+7.41),AGBL4(+3.66),ANGPTL6(-6.02),ANXA1(-3.61),ARID5B(-2.34),ARVCF(-3.43),AS3MT(+2.56),ATP13A4(-4.93),ATP1A4(+3.53),ATP6AP2(+2.5),BCL6(-2.65),BDKRB2(-4.35),BICC1(-3.88),CARD10(-2.95),CARNMT1(+2.25),CCDC150(+2.44),CCDC33(+2.82),CCN2(-3.57),CCR7(+3.45),CD200R1L(+2.77),CD248(-8.21),CD44(-4.62),CDC42EP1(-3.06),CDKN2A(-4.08)…
Cancer,Gastrointestinal Disease,Organismal Injury and Abnormalities	Colorectal carcinoma	4.69e-11			250	80	170	ABCA4(+3.4),ABCA8(-8.73),ADAM28(+2.76),ADAMTS15(-6.1),ADM2(-5.85),ADORA1(-4.92),AGAP5 (includes others)(+7.41),AGRN(-3.75),AJM1(-2.38),ALDH1A3(-2.67),ALG13(+2.32),ALLC(-2.98),ALPL(+3.45),ALX4(+3.58),AMOTL2(-2.06),ANKRD52(-1.95),ANXA1(-3.61),ANXA13(-2.43),AQP1(-2.71),ARHGDIA(-2.12),ARID5B(-2.34),ARVCF(-3.43),ASB2(-2.24),ATP13A4(-4.93),ATP1A4(+3.53),ATP6AP2(+2.5),BCAR1(-2.12),BCL3(-2.5),BCL6(-2.65)…
Cancer,Organismal Injury and Abnormalities	Head and neck carcinoma	4.72e-11			440	140	300	ABCA4(+3.4),ABCA8(-8.73),ACTA2(-4.67),ACTG2(-6.01),ACTN1(-2.6),ADAM28(+2.76),ADAMTS15(-6.1),ADAMTS19(+3.46),ADCY7(-2.18),ADM2(-5.85),ADORA1(-4.92),AGAP5 (includes others)(+7.41),AGBL4(+3.66),AGRN(-3.75),AJM1(-2.38),ALDH1A3(-2.67),ALG13(+2.32),ALLC(-2.98),ALS2CL(-2.81),ALX4(+3.58),AMOTL2(-2.06),ANGPTL6(-6.02),ANKRD1(-5.98),ANKRD33B(-3.96),ANKRD52(-1.95),ANO2(+2.42),ANXA1(-3.61),ANXA13(-2.43),APOBE…
Tissue Development	Growth of epithelial tissue	4.76e-11		0.073	66	15	51	ANGPTL6(-6.02),AREG(-11.43),BCAR1(-2.12),CALB2(-2.79),CCL2(-10.85),CCN1(-4.49),CCR7(+3.45),CD36(+3.64),CD44(-4.62),CDKN1A(-3.92),CDKN2A(-4.08),CDKN2B(-9.59),CLU(-3.07),CNMD(+3.12),COL18A1(-2.13),COL1A1(-7.11),COL1A2(-4.02),COL4A1(-2.2),COL4A2(-2.42),COL8A1(-4.0),CSF1(-2.79),DDAH1(-2.83),EDN1(-5.66),ENG(-4.08),EPHA2(-5.97),F3(-4.62),FGF9(+3.22),FZD8(-3.6),GDF15(-3.87),GNRHR(+4.13),HEYL(-2.83),HHEX…
Cancer,Organismal Injury and Abnormalities	Malignant neoplasm of aerodigestive tract	5.48e-11			145	49	96	ABCA4(+3.4),ABCA8(-8.73),ADAM28(+2.76),ADORA1(-4.92),AGAP5 (includes others)(+7.41),AGBL4(+3.66),ANGPTL6(-6.02),ANXA1(-3.61),ARID5B(-2.34),ARVCF(-3.43),AS3MT(+2.56),ATP13A4(-4.93),ATP1A4(+3.53),ATP6AP2(+2.5),BCL6(-2.65),BDKRB2(-4.35),BICC1(-3.88),CARD10(-2.95),CARNMT1(+2.25),CCDC150(+2.44),CCDC33(+2.82),CCN2(-3.57),CCR7(+3.45),CD200R1L(+2.77),CD248(-8.21),CD44(-4.62),CDC42EP1(-3.06),CDKN1A(-3.92)…
Cardiovascular Disease,Organismal Injury and Abnormalities	Infarction	6.3e-11		-0.541	43	8	35	ACTA2(-4.67),ADORA1(-4.92),ANXA1(-3.61),ATP1A4(+3.53),BBC3(-3.03),C4A/C4B(-3.69),CA5B(+2.83),CD14(+6.29),CD163(-14.37),CD36(+3.64),CD44(-4.62),CLU(-3.07),CSF1(-2.79),EDN1(-5.66),EEF1A2(-7.75),EPHA2(-5.97),F3(-4.62),FSTL3(-2.56),GDF15(-3.87),GSTM1(+15.1),HSPB1(-2.92),IL1R1(-2.47),KRT18(-3.0),KRT8(-2.5),LIMS2(-6.32),NDRG4(-2.4),NPPB(-8.94),OLR1(-4.22),OPRK1(+4.26),OSMR(-8.38),PDE3A(-4.28),PLK2(-3.0…
Cancer,Gastrointestinal Disease,Organismal Injury and Abnormalities	Gastro-esophageal carcinoma	6.95e-11			125	36	89	ABCA4(+3.4),ABCA8(-8.73),ADAM28(+2.76),AGBL4(+3.66),AGRN(-3.75),AJM1(-2.38),ALX4(+3.58),AREG(-11.43),ARID5B(-2.34),BCL6(-2.65),BDKRB2(-4.35),BMP10(-5.07),CARD10(-2.95),CARD11(-2.87),CBS/CBSL(-3.35),CCDC33(+2.82),CCN1(-4.49),CCN4(-15.76),CD44(-4.62),CDKN2A(-4.08),CLSTN2(-7.37),CLU(-3.07),COL12A1(-8.01),COL18A1(-2.13),COL1A1(-7.11),COL1A2(-4.02),COL8A1(-4.0),COLEC11(-15.85),DACH2(+3.72),DENND3(-2.8…
Cancer,Gastrointestinal Disease,Organismal Injury and Abnormalities	Gastroesophageal cancer	7.24e-11			132	38	94	ABCA4(+3.4),ABCA8(-8.73),ADAM28(+2.76),AGBL4(+3.66),AGRN(-3.75),AJM1(-2.38),ALX4(+3.58),ANXA1(-3.61),AREG(-11.43),ARID5B(-2.34),BCL6(-2.65),BDKRB2(-4.35),BMP10(-5.07),CARD10(-2.95),CARD11(-2.87),CBS/CBSL(-3.35),CCDC33(+2.82),CCN1(-4.49),CCN4(-15.76),CD44(-4.62),CDKN1A(-3.92),CDKN2A(-4.08),CLSTN2(-7.37),CLU(-3.07),COL12A1(-8.01),COL18A1(-2.13),COL1A1(-7.11),COL1A2(-4.02),COL8A1(-4.0),COLEC11(-15.8…
Cancer,Endocrine System Disorders,Organismal Injury and Abnormalities	Thyroid gland tumor	8.42e-11			422	133	289	ABCA4(+3.4),ABCA8(-8.73),ACTA2(-4.67),ACTG2(-6.01),ACTN1(-2.6),ADAM28(+2.76),ADAMTS15(-6.1),ADAMTS19(+3.46),ADCY7(-2.18),ADM2(-5.85),AGAP5 (includes others)(+7.41),AGBL4(+3.66),AGRN(-3.75),AJM1(-2.38),ALDH1A3(-2.67),ALG13(+2.32),ALLC(-2.98),ALS2CL(-2.81),ALX4(+3.58),AMOTL2(-2.06),ANKRD1(-5.98),ANKRD33B(-3.96),ANKRD52(-1.95),ANO2(+2.42),ANXA13(-2.43),APOBEC3B(-8.15),AQP1(-2.71),AREG(-11.43),ARHGAP…
Cancer,Organismal Injury and Abnormalities,Reproductive System Disease	Breast or ovarian carcinoma	9.3e-11			175	57	118	ABCA4(+3.4),ABCA8(-8.73),ACTA2(-4.67),ADAM28(+2.76),ADAMTS19(+3.46),ADORA1(-4.92),AMOTL2(-2.06),ANKRD52(-1.95),ANXA1(-3.61),AQP1(-2.71),AREG(-11.43),ARHGEF28(-5.11),ARID5B(-2.34),BCAR1(-2.12),BCL6(-2.65),BNIPL(+2.57),C4A/C4B(-3.69),CACNG4(-2.45),CALB2(-2.79),CAPN2(-2.44),CAPN6(+3.92),CATSPERG(-5.51),CAVIN1(-3.27),CBS/CBSL(-3.35),CCDC33(+2.82),CCL2(-10.85),CCN1(-4.49),CD36(+3.64),CD44(-4.62),CDC42…
Cardiovascular System Development and Function,Organ Morphology,Organismal Development	Morphology of heart	9.36e-11			71	15	56	ACTG2(-6.01),ADORA1(-4.92),ANKRD1(-5.98),ASB2(-2.24),BCAR1(-2.12),BCL6(-2.65),BMP10(-5.07),CAPN2(-2.44),CCN2(-3.57),CD36(+3.64),CDC42EP3(-3.12),CDKN1A(-3.92),CLU(-3.07),CNMD(+3.12),COL18A1(-2.13),CPT1A(+3.51),CYP19A1(+4.17),DES(-10.4),DUSP8(-6.84),EDN1(-5.66),F3(-4.62),FASN(-2.24),FGF9(+3.22),FGFRL1(-2.38),FLNA(-2.56),FLNC(-4.03),FSTL3(-2.56),GDF15(-3.87),HCN4(-6.43),HEYL(-2.83),HHEX(+3.92),HOPX(…
Organismal Development	Abnormal morphology of body cavity	9.36e-11			113	24	89	ACTG2(-6.01),ADORA1(-4.92),ALPL(+3.45),ANKRD1(-5.98),AREG(-11.43),ARHGDIA(-2.12),ARID5B(-2.34),ASB2(-2.24),BBC3(-3.03),BCAR1(-2.12),BCL3(-2.5),BCL6(-2.65),BDKRB2(-4.35),BMP1(-2.49),BMP10(-5.07),C4A/C4B(-3.69),CAPN2(-2.44),CARD11(-2.87),CBS/CBSL(-3.35),CCN2(-3.57),CCR7(+3.45),CD1D(+2.82),CD36(+3.64),CD44(-4.62),CDC42EP3(-3.12),CDKN1A(-3.92),CDKN2A(-4.08),CDKN2B(-9.59),CES1(-4.19),CLU(-3.07),COL18A…
Cancer,Gastrointestinal Disease,Hepatic System Disease,Organismal Injury and Abnormalities	Liver tumor	1.1e-10		1.175	280	90	190	ABCA4(+3.4),ABCA8(-8.73),ACTG2(-6.01),ACTN1(-2.6),ADAM28(+2.76),ADAMTS19(+3.46),AGAP5 (includes others)(+7.41),AGBL4(+3.66),AGRN(-3.75),AJM1(-2.38),ALDH1A3(-2.67),ALG13(+2.32),ALLC(-2.98),ALPL(+3.45),ANGPTL6(-6.02),ANO2(+2.42),ANXA1(-3.61),AP1S2(+3.18),AQP1(-2.71),AREG(-11.43),ARHGAP22(-4.5),ARHGDIA(-2.12),ARHGEF28(-5.11),ARID5B(-2.34),ARSD(+2.52),ARVCF(-3.43),ASB2(-2.24),BCAR1(-2.12),BCL6(-2.65)…
Cancer,Gastrointestinal Disease,Hepatic System Disease,Organismal Injury and Abnormalities	Liver cancer	1.31e-10		0.78	248	75	173	ABCA4(+3.4),ABCA8(-8.73),ACTG2(-6.01),ACTN1(-2.6),ADAM28(+2.76),ADAMTS19(+3.46),AGBL4(+3.66),AGRN(-3.75),AJM1(-2.38),ALDH1A3(-2.67),ALPL(+3.45),ANGPTL6(-6.02),ANO2(+2.42),ANXA1(-3.61),AP1S2(+3.18),AQP1(-2.71),AREG(-11.43),ARHGAP22(-4.5),ARHGDIA(-2.12),ARHGEF28(-5.11),ARID5B(-2.34),ARSD(+2.52),ARVCF(-3.43),ASB2(-2.24),BCAR1(-2.12),BCL6(-2.65),BICC1(-3.88),BNIPL(+2.57),C17orf51(+2.7),CACNG4(-2.45),…
Cancer,Gastrointestinal Disease,Organismal Injury and Abnormalities	Malignant neoplasm of large intestine	1.4e-10		-1.915	429	144	285	ABCA4(+3.4),ABCA8(-8.73),ACTA2(-4.67),ACTG2(-6.01),ACTN1(-2.6),ADAM28(+2.76),ADAMTS15(-6.1),ADAMTS19(+3.46),ADCY7(-2.18),ADM2(-5.85),ADORA1(-4.92),AGAP5 (includes others)(+7.41),AGRN(-3.75),AJM1(-2.38),ALDH1A3(-2.67),ALG13(+2.32),ALLC(-2.98),ALPL(+3.45),ALX4(+3.58),AMOTL2(-2.06),ANGPTL6(-6.02),ANKRD33B(-3.96),ANKRD52(-1.95),ANXA1(-3.61),ANXA13(-2.43),AQP1(-2.71),AREG(-11.43),ARHGAP22(-4.5),ARHGDI…
Cancer,Gastrointestinal Disease,Hepatic System Disease,Organismal Injury and Abnormalities	Hepatobiliary system cancer	1.4e-10		0.78	259	82	177	ABCA4(+3.4),ABCA8(-8.73),ACTG2(-6.01),ACTN1(-2.6),ADAM28(+2.76),ADAMTS19(+3.46),AGBL4(+3.66),AGRN(-3.75),AJM1(-2.38),ALDH1A3(-2.67),ALPL(+3.45),ANGPTL6(-6.02),ANO2(+2.42),ANXA1(-3.61),AP1S2(+3.18),AQP1(-2.71),AREG(-11.43),ARHGAP22(-4.5),ARHGDIA(-2.12),ARHGEF28(-5.11),ARID5B(-2.34),ARSD(+2.52),ARVCF(-3.43),ASB2(-2.24),BCAR1(-2.12),BCL6(-2.65),BICC1(-3.88),BNIPL(+2.57),C17orf51(+2.7),CACNG4(-2.45),…
Cancer,Organismal Injury and Abnormalities,Reproductive System Disease	Prostatic carcinoma	1.42e-10			190	62	128	ABCA4(+3.4),ADAMTS15(-6.1),ADAMTS19(+3.46),ADCY7(-2.18),AGAP5 (includes others)(+7.41),ALG13(+2.32),ANKRD1(-5.98),ARHGAP22(-4.5),ARID5B(-2.34),ARRDC3(+3.52),ARSD(+2.52),ARVCF(-3.43),ASB2(-2.24),ATP13A4(-4.93),BICC1(-3.88),BNIPL(+2.57),C4A/C4B(-3.69),CACNG4(-2.45),CARD10(-2.95),CARD11(-2.87),CBS/CBSL(-3.35),CCDC33(+2.82),CCL2(-10.85),CD14(+6.29),CD163(-14.37),CD44(-4.62),CDC42EP1(-3.06),CDKN1A(-3.…
Cancer,Organismal Injury and Abnormalities	Advanced extracranial solid tumor	1.46e-10		-0.971	59	10	49	ABCA8(-8.73),ACTA2(-4.67),ANXA1(-3.61),BBC3(-3.03),C4A/C4B(-3.69),CALB2(-2.79),CCL2(-10.85),CCN1(-4.49),CCN2(-3.57),CCR7(+3.45),CD248(-8.21),CD36(+3.64),CD44(-4.62),CDKN2A(-4.08),CLU(-3.07),COL15A1(-7.41),COL4A1(-2.2),COL4A2(-2.42),CPA4(-5.65),CSF1(-2.79),CYP19A1(+4.17),EDN1(-5.66),ENG(-4.08),EPB41L4B(+2.63),EPHA2(-5.97),FLNA(-2.56),FSTL3(-2.56),GDF15(-3.87),GNRHR(+4.13),ICAM1(-3.04),ITPR3(-4.33)…
Skeletal and Muscular System Development and Function	Function of muscle	1.46e-10		-1.583	39	6	33	ADORA1(-4.92),AGRN(-3.75),AQP1(-2.71),BCAR1(-2.12),CD44(-4.62),CDKN1A(-3.92),CLU(-3.07),COL12A1(-8.01),CYP19A1(+4.17),DES(-10.4),DIO2(+7.46),DUSP8(-6.84),EDN1(-5.66),F3(-4.62),FLNC(-4.03),FSTL3(-2.56),GDF15(-3.87),HCN4(-6.43),HEYL(-2.83),ICAM1(-3.04),INHBA(-4.73),JUP(-2.26),KEL(-8.36),LIMS2(-6.32),LMNA(-2.47),MYH14(-21.24),MYOCD(-4.13),PAPPA(-18.63),PLEC(-2.72),PTGS2(-3.7),RGS2(+3.69),RRAD(-3.39)…
Cancer,Endocrine System Disorders,Organismal Injury and Abnormalities	Nonpituitary endocrine tumor	1.57e-10		0.818	424	134	290	ABCA4(+3.4),ABCA8(-8.73),ACTA2(-4.67),ACTG2(-6.01),ACTN1(-2.6),ADAM28(+2.76),ADAMTS15(-6.1),ADAMTS19(+3.46),ADCY7(-2.18),ADM2(-5.85),AGAP5 (includes others)(+7.41),AGBL4(+3.66),AGRN(-3.75),AJM1(-2.38),ALDH1A3(-2.67),ALG13(+2.32),ALLC(-2.98),ALS2CL(-2.81),ALX4(+3.58),AMOTL2(-2.06),ANKRD1(-5.98),ANKRD33B(-3.96),ANKRD52(-1.95),ANO2(+2.42),ANXA13(-2.43),APOBEC3B(-8.15),AQP1(-2.71),AREG(-11.43),ARHGAP…
Embryonic Development,Organ Development,Organismal Development,Skeletal and Muscular System Development and Function,Tissue Development	Formation of muscle	1.64e-10	Decreased	-3.231	43	10	33	ALX4(+3.58),ANKRD1(-5.98),ANXA1(-3.61),ARID5B(-2.34),BMP10(-5.07),CAPN2(-2.44),CAPN6(+3.92),CASQ1(+3.54),CDKN1A(-3.92),CDKN2A(-4.08),CDON(+2.47),DES(-10.4),EDN1(-5.66),ENG(-4.08),EPHA2(-5.97),FGFRL1(-2.38),FILIP1L(-4.41),FLNC(-4.03),GDF7(-3.12),HHEX(+3.92),HOPX(+4.73),IGF2(-6.13),JPH2(-4.01),JUN(-2.57),KRT8(-2.5),LAMA5(-2.43),MYH14(-21.24),MYO18B(-7.64),PAPPA(-18.63),PLEC(-2.72),PMP22(+2.84),PTGI…
Cancer,Gastrointestinal Disease,Organismal Injury and Abnormalities	Colon cancer	1.88e-10			247	76	171	ABCA4(+3.4),ABCA8(-8.73),ADAM28(+2.76),ADAMTS15(-6.1),ADM2(-5.85),ADORA1(-4.92),AGAP5 (includes others)(+7.41),AGRN(-3.75),AJM1(-2.38),ALDH1A3(-2.67),ALG13(+2.32),ALLC(-2.98),ALPL(+3.45),ALX4(+3.58),AMOTL2(-2.06),ANKRD52(-1.95),ANXA1(-3.61),ANXA13(-2.43),AQP1(-2.71),ARHGDIA(-2.12),ARID5B(-2.34),ARVCF(-3.43),ASB2(-2.24),ATP13A4(-4.93),ATP1A4(+3.53),BCAR1(-2.12),BCL3(-2.5),BCL6(-2.65),BDKRB2(-4.35)…
Cancer,Organismal Injury and Abnormalities,Respiratory Disease	Respiratory system tumor	1.9e-10		-0.206	187	67	120	ABCA8(-8.73),ACTA2(-4.67),ACTN1(-2.6),ADAM28(+2.76),ADM2(-5.85),ADORA1(-4.92),AGAP5 (includes others)(+7.41),AGRN(-3.75),ALDH1A3(-2.67),ALG13(+2.32),ANO2(+2.42),ANXA1(-3.61),APOBEC3B(-8.15),AREG(-11.43),ARID5B(-2.34),ARL11(+2.62),ARSD(+2.52),ATP1A4(+3.53),ATP6AP2(+2.5),BBC3(-3.03),BCL6(-2.65),BICC1(-3.88),CA5B(+2.83),CALB2(-2.79),CARD11(-2.87),CAVIN1(-3.27),CCDC150(+2.44),CCL2(-10.85),CCN1(-4.49)…
Embryonic Development,Organismal Development	Development of head	2.22e-10		0.546	84	28	56	ABCA4(+3.4),ADGRV1(+2.25),ALDH1A3(-2.67),ALPL(+3.45),ALX4(+3.58),AP1S2(+3.18),AQP1(-2.71),AREG(-11.43),ARID5B(-2.34),ATP6AP2(+2.5),CBS/CBSL(-3.35),CCL2(-10.85),CDKN1A(-3.92),CDKN2A(-4.08),CDON(+2.47),CHM(+2.22),COL18A1(-2.13),COL1A1(-7.11),COL4A1(-2.2),COL5A2(-3.41),COL8A1(-4.0),CSF1(-2.79),CYP19A1(+4.17),DIO2(+7.46),EBF2(+4.6),EDN1(-5.66),EPHA2(-5.97),EPHB1(+3.17),EXT1(-2.03),F3(-4.62),FGF9(+3.2…
Cancer,Gastrointestinal Disease,Organismal Injury and Abnormalities	Colorectal adenocarcinoma	2.25e-10			242	79	163	ABCA4(+3.4),ABCA8(-8.73),ADAM28(+2.76),ADAMTS15(-6.1),ADM2(-5.85),ADORA1(-4.92),AGAP5 (includes others)(+7.41),AGRN(-3.75),AJM1(-2.38),ALDH1A3(-2.67),ALG13(+2.32),ALLC(-2.98),ALPL(+3.45),ALX4(+3.58),AMOTL2(-2.06),ANKRD52(-1.95),ANXA1(-3.61),ANXA13(-2.43),AQP1(-2.71),ARHGDIA(-2.12),ARID5B(-2.34),ARVCF(-3.43),ASB2(-2.24),ATP13A4(-4.93),ATP1A4(+3.53),ATP6AP2(+2.5),BCAR1(-2.12),BCL3(-2.5),BCL6(-2.65)…
Connective Tissue Disorders,Developmental Disorder,Hereditary Disorder,Immunological Disease,Organismal Injury and Abnormalities,Skeletal and Muscular Disorders	Ullrich congenital muscular dystrophy	2.55e-10			17	3	14	C4A/C4B(-3.69),CES1(-4.19),COL12A1(-8.01),COL1A1(-7.11),COL1A2(-4.02),COL5A2(-3.41),COL6A6(+2.75),COL8A1(-4.0),KLHL34(-4.28),MEST(-2.93),RGS2(+3.69),SOD3(-2.91),SYNPO(-9.04),TAGLN(-6.27),TMEM119(-4.58),TNNT2(-6.8),XIST(+129.26)
Cancer,Endocrine System Disorders,Organismal Injury and Abnormalities,Reproductive System Disease	Gonadal tumor	3.08e-10		0.269	126	39	87	ABCA4(+3.4),ABCA8(-8.73),ADAMTS19(+3.46),ADORA1(-4.92),ANKRD52(-1.95),ARHGEF28(-5.11),ARID5B(-2.34),C4A/C4B(-3.69),CALB2(-2.79),CAPN6(+3.92),CCDC33(+2.82),CCL2(-10.85),CCN1(-4.49),CCN2(-3.57),CCN4(-15.76),CD36(+3.64),CD44(-4.62),CDKN1A(-3.92),CDKN2A(-4.08),CDKN2B(-9.59),CDO1(+2.89),CEACAM6(-7.24),CGB3 (includes others)(-4.3),CHI3L1(-6.42),CHM(+2.22),CLDN11(-3.84),CLU(-3.07),COL15A1(-7.41),COL18A1…
Cardiovascular System Development and Function,Cellular Movement	Migration of endothelial cells	3.89e-10		-0.619	40	7	33	ANXA1(-3.61),BCAR1(-2.12),CBS/CBSL(-3.35),CCL2(-10.85),CCN1(-4.49),CCN2(-3.57),CD36(+3.64),CD44(-4.62),CDC42EP1(-3.06),CNN2(-2.44),COL18A1(-2.13),COL4A1(-2.2),COL4A2(-2.42),DIO2(+7.46),EDN1(-5.66),ENG(-4.08),F3(-4.62),FLNA(-2.56),HHEX(+3.92),HSPB1(-2.92),ICAM1(-3.04),IGF2(-6.13),JUP(-2.26),OLR1(-4.22),PLXNA1(-2.35),PRKX(+2.27),PTGS2(-3.7),PTPRZ1(+4.93),SERPINE1(-3.84),SERPINF1(-3.73),SLIT1(+4.01)…
Connective Tissue Disorders,Immunological Disease,Organismal Injury and Abnormalities	Collagen disease	4.43e-10			19	3	16	C4A/C4B(-3.69),CES1(-4.19),COL12A1(-8.01),COL1A1(-7.11),COL1A2(-4.02),COL4A1(-2.2),COL5A2(-3.41),COL6A6(+2.75),COL8A1(-4.0),KLHL34(-4.28),MEST(-2.93),MUC1(-4.22),RGS2(+3.69),SOD3(-2.91),SYNPO(-9.04),TAGLN(-6.27),TMEM119(-4.58),TNNT2(-6.8),XIST(+129.26)
Cancer,Organismal Injury and Abnormalities,Tissue Morphology,Tumor Morphology	Size of tumor	4.46e-10			25	3	22	ANXA1(-3.61),AREG(-11.43),ARHGEF28(-5.11),BBC3(-3.03),CDKN1A(-3.92),CDKN2A(-4.08),CLU(-3.07),COL18A1(-2.13),ENG(-4.08),F3(-4.62),IGF2(-6.13),ITGA1(-2.81),JUN(-2.57),KRT8(-2.5),LTBR(-2.53),MMP1(+2.56),PTGS2(-3.7),RASGRP1(+2.73),RRAD(-3.39),SERPINE1(-3.84),ST8SIA4(+2.8),STAB1(-2.66),TGFB2(-3.23),THBS1(-4.42),TIMP2(-4.26)
Cardiovascular Disease,Cardiovascular System Development and Function,Organ Morphology,Organismal Development,Organismal Injury and Abnormalities	Abnormal morphology of heart	4.53e-10			66	12	54	ACTG2(-6.01),ADORA1(-4.92),ANKRD1(-5.98),ASB2(-2.24),BCAR1(-2.12),BCL6(-2.65),BMP10(-5.07),CAPN2(-2.44),CCN2(-3.57),CD36(+3.64),CDC42EP3(-3.12),CDKN1A(-3.92),CLU(-3.07),COL18A1(-2.13),CPT1A(+3.51),CYP19A1(+4.17),DES(-10.4),DUSP8(-6.84),EDN1(-5.66),F3(-4.62),FASN(-2.24),FGF9(+3.22),FGFRL1(-2.38),FLNA(-2.56),FLNC(-4.03),FSTL3(-2.56),GDF15(-3.87),HCN4(-6.43),HHEX(+3.92),HOPX(+4.73),IGF2(-6.13),IL1R1…
Tissue Development	Organization of extracellular matrix	4.74e-10			29	2	27	AGRN(-3.75),BCL3(-2.5),BMP1(-2.49),CAPN2(-2.44),CCN1(-4.49),CD44(-4.62),COL18A1(-2.13),COL1A1(-7.11),COL1A2(-4.02),COL4A1(-2.2),COL4A2(-2.42),COL5A2(-3.41),COL8A1(-4.0),EGFL6(-5.09),ERO1B(+2.56),ICAM1(-3.04),ITGA1(-2.81),LAMA3(-6.09),LAMA5(-2.43),MATN3(-2.68),MMP1(+2.56),PTX3(-3.56),SERPINE1(-3.84),SMOC2(-5.32),SPOCK2(-5.04),TGFB2(-3.23),THBS1(-4.42),TIMP2(-4.26),TNFRSF11B(-3.26)
Cancer,Endocrine System Disorders,Organismal Injury and Abnormalities	Thyroid cancer	5.17e-10			418	131	287	ABCA4(+3.4),ABCA8(-8.73),ACTA2(-4.67),ACTG2(-6.01),ACTN1(-2.6),ADAM28(+2.76),ADAMTS15(-6.1),ADAMTS19(+3.46),ADCY7(-2.18),ADM2(-5.85),AGAP5 (includes others)(+7.41),AGBL4(+3.66),AGRN(-3.75),AJM1(-2.38),ALDH1A3(-2.67),ALG13(+2.32),ALLC(-2.98),ALS2CL(-2.81),ALX4(+3.58),AMOTL2(-2.06),ANKRD1(-5.98),ANKRD33B(-3.96),ANKRD52(-1.95),ANO2(+2.42),ANXA13(-2.43),APOBEC3B(-8.15),AQP1(-2.71),AREG(-11.43),ARHGAP…
Cancer,Organismal Injury and Abnormalities,Reproductive System Disease	Breast carcinoma	5.21e-10			116	35	81	ABCA8(-8.73),ACTA2(-4.67),ADAM28(+2.76),AMOTL2(-2.06),ANKRD52(-1.95),ANXA1(-3.61),AQP1(-2.71),AREG(-11.43),ARID5B(-2.34),BCAR1(-2.12),BCL6(-2.65),BNIPL(+2.57),CACNG4(-2.45),CAPN2(-2.44),CATSPERG(-5.51),CAVIN1(-3.27),CBS/CBSL(-3.35),CCL2(-10.85),CCN1(-4.49),CD44(-4.62),CDC42EP1(-3.06),CDC42EP3(-3.12),CDKN1A(-3.92),CDKN2A(-4.08),CEACAM6(-7.24),CES1(-4.19),CHI3L1(-6.42),CLSTN2(-7.37),CLU(-3.07),CNN1…
Cell Death and Survival	Necrosis	6.1e-10	Increased	2.258	174	49	125	ADORA1(-4.92),AGRN(-3.75),ALDH3B1(-2.9),ANKRD1(-5.98),ANXA1(-3.61),APOBEC3B(-8.15),AREG(-11.43),ARHGDIA(-2.12),ARID5B(-2.34),ARL11(+2.62),AS3MT(+2.56),ATP1A4(+3.53),ATP6AP2(+2.5),BBC3(-3.03),BCAR1(-2.12),BCL3(-2.5),BCL6(-2.65),BMP10(-5.07),BOK(-2.12),CAPN2(-2.44),CAPN6(+3.92),CARD11(-2.87),CBS/CBSL(-3.35),CCL2(-10.85),CCN1(-4.49),CCN2(-3.57),CCN4(-15.76),CCR7(+3.45),CD14(+6.29),CD1D(+2.82),CD36(+…
Cancer,Neurological Disease,Organismal Injury and Abnormalities	Central nervous system neuroepithelial tumor	6.25e-10			81	24	57	ABCA8(-8.73),ACTN1(-2.6),ADORA1(-4.92),AGAP5 (includes others)(+7.41),ALLC(-2.98),ANO2(+2.42),ARID5B(-2.34),ASB2(-2.24),BCAR1(-2.12),BCL6(-2.65),BDKRB2(-4.35),CCDC33(+2.82),CCL2(-10.85),CD14(+6.29),CD200R1L(+2.77),CD44(-4.62),CDKN1A(-3.92),CDKN2A(-4.08),CLU(-3.07),COL18A1(-2.13),COL1A1(-7.11),COL1A2(-4.02),COL4A1(-2.2),COL4A2(-2.42),CSF1(-2.79),CTIF(-2.41),DBNDD1(-2.34),DIAPH2(+3.37),DNAH6(+3.34)…
Cancer,Neurological Disease,Organismal Injury and Abnormalities	Central nervous system cancer	6.42e-10		0	88	24	64	ABCA8(-8.73),ACTN1(-2.6),ADORA1(-4.92),AGAP5 (includes others)(+7.41),ALLC(-2.98),ANO2(+2.42),ANXA1(-3.61),ARID5B(-2.34),ASB2(-2.24),BCAR1(-2.12),BCL6(-2.65),BDKRB2(-4.35),CALB2(-2.79),CARD11(-2.87),CCDC33(+2.82),CCL2(-10.85),CD14(+6.29),CD200R1L(+2.77),CD44(-4.62),CDKN1A(-3.92),CDKN2A(-4.08),CDKN2B(-9.59),CHI3L1(-6.42),CLU(-3.07),COL12A1(-8.01),COL18A1(-2.13),COL1A1(-7.11),COL1A2(-4.02),COL4A1(-…
Cancer,Organismal Injury and Abnormalities,Tissue Morphology,Tumor Morphology	Morphology of tumor	6.51e-10			28	4	24	ANXA1(-3.61),AREG(-11.43),ARHGEF28(-5.11),BBC3(-3.03),CDKN1A(-3.92),CDKN2A(-4.08),CLU(-3.07),COL18A1(-2.13),ENG(-4.08),EPHA2(-5.97),F3(-4.62),IGF2(-6.13),ITGA1(-2.81),JUN(-2.57),KRT8(-2.5),LTBR(-2.53),MMP1(+2.56),PLK3(-2.57),PTGS2(-3.7),RASGRP1(+2.73),RRAD(-3.39),SERPINE1(-3.84),ST8SIA4(+2.8),STAB1(-2.66),TGFB2(-3.23),THBS1(-4.42),TIMP2(-4.26),VTCN1(+10.25)
Cancer,Endocrine System Disorders,Organismal Injury and Abnormalities	Thyroid carcinoma	6.8e-10			417	131	286	ABCA4(+3.4),ABCA8(-8.73),ACTA2(-4.67),ACTG2(-6.01),ACTN1(-2.6),ADAM28(+2.76),ADAMTS15(-6.1),ADAMTS19(+3.46),ADCY7(-2.18),ADM2(-5.85),AGAP5 (includes others)(+7.41),AGBL4(+3.66),AGRN(-3.75),AJM1(-2.38),ALDH1A3(-2.67),ALG13(+2.32),ALLC(-2.98),ALS2CL(-2.81),ALX4(+3.58),AMOTL2(-2.06),ANKRD1(-5.98),ANKRD33B(-3.96),ANKRD52(-1.95),ANO2(+2.42),ANXA13(-2.43),APOBEC3B(-8.15),AQP1(-2.71),AREG(-11.43),ARHGAP…
Skeletal and Muscular System Development and Function	Morphology of muscle	7.23e-10			52	10	42	ADORA1(-4.92),ALPL(+3.45),BCAR1(-2.12),BCL3(-2.5),BDKRB2(-4.35),BMP10(-5.07),CAPN6(+3.92),CCN2(-3.57),CDKN1A(-3.92),CLU(-3.07),COL12A1(-8.01),COL15A1(-7.41),CYP19A1(+4.17),DES(-10.4),DUSP8(-6.84),EDN1(-5.66),ENG(-4.08),FGFRL1(-2.38),FLNC(-4.03),FSTL3(-2.56),GDF15(-3.87),HEYL(-2.83),HHEX(+3.92),ICAM1(-3.04),INHBA(-4.73),JPH2(-4.01),JUN(-2.57),JUP(-2.26),KEL(-8.36),LIMS2(-6.32),LMNA(-2.47),MMP1(+2.…
Cellular Movement	Migration of connective tissue cells	7.51e-10		-1.182	26	5	21	ARHGEF28(-5.11),ARID5B(-2.34),BCAR1(-2.12),CCL2(-10.85),CCN1(-4.49),CCN2(-3.57),CCR7(+3.45),CD44(-4.62),CDKN1A(-3.92),CDKN2A(-4.08),COL1A1(-7.11),CSF1(-2.79),DMTN(-4.92),EDN1(-5.66),EEF1A2(-7.75),ENG(-4.08),F3(-4.62),MMP1(+2.56),PLEC(-2.72),PMP22(+2.84),RASGRP1(+2.73),SERPINF1(-3.73),STON1(+2.23),THBS1(-4.42),TIMP2(-4.26),ZYX(-2.47)
Cancer,Organismal Injury and Abnormalities	Metastatic solid tumor	7.94e-10		-1.038	61	11	50	ACTA2(-4.67),ALPL(+3.45),ANXA1(-3.61),ARID5B(-2.34),BBC3(-3.03),C4A/C4B(-3.69),CARD11(-2.87),CCL2(-10.85),CCN1(-4.49),CCN2(-3.57),CCR7(+3.45),CD248(-8.21),CD36(+3.64),CD44(-4.62),CDKN2A(-4.08),CLU(-3.07),COL18A1(-2.13),COL4A1(-2.2),COL4A2(-2.42),CPA4(-5.65),CSF1(-2.79),CYP19A1(+4.17),EDN1(-5.66),EPB41L4B(+2.63),EPHA2(-5.97),FASN(-2.24),FLNA(-2.56),FSTL3(-2.56),GDF15(-3.87),GNRHR(+4.13),ICAM1(-3.0…
Cancer,Organismal Injury and Abnormalities	Benign Tumors	8.03e-10	Increased	2.1	72	17	55	ABCA4(+3.4),ABCA8(-8.73),ACTA2(-4.67),AGRN(-3.75),ANXA1(-3.61),ASB2(-2.24),BBC3(-3.03),BCL3(-2.5),BOK(-2.12),CAPN6(+3.92),CARD11(-2.87),CAVIN2(-3.31),CCN1(-4.49),CD44(-4.62),CDC42EP3(-3.12),CDKN1A(-3.92),CDKN2A(-4.08),CDKN2B(-9.59),CEACAM6(-7.24),CGB3 (includes others)(-4.3),CLDN11(-3.84),CLU(-3.07),COL12A1(-8.01),COL15A1(-7.41),COL18A1(-2.13),COL1A1(-7.11),COL1A2(-4.02),COL4A1(-2.2),COL4A2(-2.42…
Cancer,Endocrine System Disorders,Organismal Injury and Abnormalities,Reproductive System Disease	Ovarian tumor	8.31e-10		-0.912	121	35	86	ABCA4(+3.4),ABCA8(-8.73),ADAMTS19(+3.46),ADORA1(-4.92),ANKRD52(-1.95),ARHGEF28(-5.11),ARID5B(-2.34),C4A/C4B(-3.69),CALB2(-2.79),CAPN6(+3.92),CCDC33(+2.82),CCL2(-10.85),CCN1(-4.49),CCN2(-3.57),CCN4(-15.76),CD36(+3.64),CD44(-4.62),CDKN1A(-3.92),CDKN2A(-4.08),CDKN2B(-9.59),CDO1(+2.89),CEACAM6(-7.24),CGB3 (includes others)(-4.3),CHI3L1(-6.42),CLU(-3.07),COL15A1(-7.41),COL18A1(-2.13),COL1A2(-4.02),COL…
Cancer,Neurological Disease,Organismal Injury and Abnormalities	Glioma	8.87e-10		0.832	88	25	63	ABCA8(-8.73),ACTN1(-2.6),ADORA1(-4.92),AGAP5 (includes others)(+7.41),ALLC(-2.98),ANO2(+2.42),ANXA1(-3.61),ARID5B(-2.34),ASB2(-2.24),BCAR1(-2.12),BCL6(-2.65),BDKRB2(-4.35),CCDC33(+2.82),CCL2(-10.85),CD14(+6.29),CD200R1L(+2.77),CD44(-4.62),CDC42EP3(-3.12),CDKN1A(-3.92),CDKN2A(-4.08),CDKN2B(-9.59),CLU(-3.07),COL18A1(-2.13),COL1A1(-7.11),COL1A2(-4.02),COL4A1(-2.2),COL4A2(-2.42),CSF1(-2.79),CTIF(-2.4…
Organismal Injury and Abnormalities	Benign lesion	9e-10		1.78	78	19	59	ABCA4(+3.4),ABCA8(-8.73),ACTA2(-4.67),AGRN(-3.75),ANXA1(-3.61),ARHGDIA(-2.12),ASB2(-2.24),BBC3(-3.03),BCL3(-2.5),BDKRB2(-4.35),BOK(-2.12),CAPN6(+3.92),CARD11(-2.87),CAVIN2(-3.31),CCN1(-4.49),CD44(-4.62),CDC42EP3(-3.12),CDKN1A(-3.92),CDKN2A(-4.08),CDKN2B(-9.59),CEACAM6(-7.24),CGB3 (includes others)(-4.3),CLDN11(-3.84),CLU(-3.07),COL12A1(-8.01),COL15A1(-7.41),COL18A1(-2.13),COL1A1(-7.11),COL1A2(-4.…
Cancer,Gastrointestinal Disease,Organismal Injury and Abnormalities	Colon carcinoma	9.6e-10			235	75	160	ABCA4(+3.4),ABCA8(-8.73),ADAM28(+2.76),ADAMTS15(-6.1),ADM2(-5.85),ADORA1(-4.92),AGAP5 (includes others)(+7.41),AGRN(-3.75),AJM1(-2.38),ALDH1A3(-2.67),ALG13(+2.32),ALLC(-2.98),ALPL(+3.45),ALX4(+3.58),AMOTL2(-2.06),ANKRD52(-1.95),ANXA1(-3.61),ANXA13(-2.43),AQP1(-2.71),ARHGDIA(-2.12),ARID5B(-2.34),ARVCF(-3.43),ASB2(-2.24),ATP13A4(-4.93),ATP1A4(+3.53),BCAR1(-2.12),BCL3(-2.5),BCL6(-2.65),BDKRB2(-4.35)…
Cellular Development,Cellular Growth and Proliferation	Cell proliferation of tumor cell lines	9.67e-10		-0.206	125	28	97	ACTN1(-2.6),ADAMTS15(-6.1),ANXA1(-3.61),AQP1(-2.71),AREG(-11.43),ARL11(+2.62),ARRDC3(+3.52),BBC3(-3.03),BCAR1(-2.12),BCL3(-2.5),BCL6(-2.65),BDKRB2(-4.35),BNIPL(+2.57),CAPN6(+3.92),CARD10(-2.95),CARD11(-2.87),CCL2(-10.85),CCN1(-4.49),CCN2(-3.57),CCN4(-15.76),CD163(-14.37),CD248(-8.21),CD44(-4.62),CDKN1A(-3.92),CDKN2A(-4.08),CDKN2B(-9.59),CEACAM6(-7.24),CELF2(-2.36),CHN2(+3.21),CLU(-3.07),CNN1(-5.2…
Cancer,Neurological Disease,Organismal Injury and Abnormalities	Central nervous system solid tumor	9.99e-10		0.651	98	27	71	ABCA8(-8.73),ACTN1(-2.6),ADORA1(-4.92),AGAP5 (includes others)(+7.41),ALLC(-2.98),ANO2(+2.42),ANXA1(-3.61),ARID5B(-2.34),ASB2(-2.24),BCAR1(-2.12),BCL6(-2.65),BDKRB2(-4.35),CALB2(-2.79),CARD11(-2.87),CCDC33(+2.82),CCL2(-10.85),CD14(+6.29),CD200R1L(+2.77),CD44(-4.62),CDC42EP3(-3.12),CDKN1A(-3.92),CDKN2A(-4.08),CDKN2B(-9.59),CHI3L1(-6.42),CLU(-3.07),COL12A1(-8.01),COL18A1(-2.13),COL1A1(-7.11),COL1A2…
Embryonic Development,Organismal Development	Development of body axis	1.17e-09		0.546	86	30	56	ABCA4(+3.4),ADGRV1(+2.25),ALDH1A3(-2.67),ALPL(+3.45),ALX4(+3.58),AP1S2(+3.18),AQP1(-2.71),AREG(-11.43),ARID5B(-2.34),ATP6AP2(+2.5),CBS/CBSL(-3.35),CCL2(-10.85),CDKN1A(-3.92),CDKN2A(-4.08),CDON(+2.47),CHM(+2.22),COL18A1(-2.13),COL1A1(-7.11),COL4A1(-2.2),COL5A2(-3.41),COL8A1(-4.0),CSF1(-2.79),CYP19A1(+4.17),DIO2(+7.46),EBF2(+4.6),EDN1(-5.66),EPHA2(-5.97),EPHB1(+3.17),EXT1(-2.03),F3(-4.62),FGF9(+3.2…
Cancer,Organismal Injury and Abnormalities	Benign solid tumor	1.33e-09	Increased	2.1	71	17	54	ABCA4(+3.4),ABCA8(-8.73),ACTA2(-4.67),AGRN(-3.75),ANXA1(-3.61),ASB2(-2.24),BBC3(-3.03),BCL3(-2.5),BOK(-2.12),CAPN6(+3.92),CARD11(-2.87),CAVIN2(-3.31),CCN1(-4.49),CD44(-4.62),CDC42EP3(-3.12),CDKN1A(-3.92),CDKN2A(-4.08),CDKN2B(-9.59),CEACAM6(-7.24),CGB3 (includes others)(-4.3),CLDN11(-3.84),CLU(-3.07),COL12A1(-8.01),COL15A1(-7.41),COL18A1(-2.13),COL1A1(-7.11),COL1A2(-4.02),COL4A1(-2.2),COL4A2(-2.42…
Cardiovascular System Development and Function,Cellular Movement	Cell movement of endothelial cells	1.46e-09		-0.833	41	7	34	ANXA1(-3.61),BCAR1(-2.12),CBS/CBSL(-3.35),CCL2(-10.85),CCN1(-4.49),CCN2(-3.57),CD36(+3.64),CD44(-4.62),CDC42EP1(-3.06),CDKN2A(-4.08),CNN2(-2.44),COL18A1(-2.13),COL4A1(-2.2),COL4A2(-2.42),DIO2(+7.46),EDN1(-5.66),ENG(-4.08),F3(-4.62),FLNA(-2.56),HHEX(+3.92),HSPB1(-2.92),ICAM1(-3.04),IGF2(-6.13),JUP(-2.26),OLR1(-4.22),PLXNA1(-2.35),PRKX(+2.27),PTGS2(-3.7),PTPRZ1(+4.93),SERPINE1(-3.84),SERPINF1(-3.73…
Cellular Movement,Immune Cell Trafficking	Leukocyte migration	1.48e-09		-0.341	80	13	67	ADGRG6(-3.07),ADORA1(-4.92),ANXA1(-3.61),ASB2(-2.24),BCL3(-2.5),BCL6(-2.65),BMP10(-5.07),C4A/C4B(-3.69),CCL2(-10.85),CCN1(-4.49),CCN2(-3.57),CCR7(+3.45),CD14(+6.29),CD1D(+2.82),CD36(+3.64),CD44(-4.62),CDKN1A(-3.92),CEACAM6(-7.24),CES1(-4.19),CHI3L1(-6.42),CLU(-3.07),CNN2(-2.44),COL1A1(-7.11),COL1A2(-4.02),COL4A1(-2.2),CSF1(-2.79),CYP19A1(+4.17),DIAPH2(+3.37),EDN1(-5.66),EEF1A2(-7.75),ELF4(-2.86),…
Cancer,Neurological Disease,Organismal Injury and Abnormalities	Nervous system neoplasm	1.62e-09		0.3	101	28	73	ABCA8(-8.73),ACTN1(-2.6),ADORA1(-4.92),AGAP5 (includes others)(+7.41),ALLC(-2.98),ANO2(+2.42),ANXA1(-3.61),ARID5B(-2.34),ASB2(-2.24),BBC3(-3.03),BCAR1(-2.12),BCL6(-2.65),BDKRB2(-4.35),C4A/C4B(-3.69),CALB2(-2.79),CARD11(-2.87),CCDC33(+2.82),CCL2(-10.85),CD14(+6.29),CD200R1L(+2.77),CD44(-4.62),CDC42EP3(-3.12),CDKN1A(-3.92),CDKN2A(-4.08),CDKN2B(-9.59),CHI3L1(-6.42),CLU(-3.07),COL12A1(-8.01),COL18A1(…
Cardiovascular Disease,Organismal Injury and Abnormalities	Abnormality of heart ventricle	1.66e-09		-0.076	42	11	31	ANKRD1(-5.98),BCL6(-2.65),CA5B(+2.83),CAPN2(-2.44),CDKN1A(-3.92),CLU(-3.07),CNMD(+3.12),COL18A1(-2.13),CPT1A(+3.51),CSF1(-2.79),DES(-10.4),DUSP8(-6.84),EDN1(-5.66),FGF9(+3.22),FGFRL1(-2.38),FSTL3(-2.56),GABRB3(+2.66),HCN4(-6.43),HHEX(+3.92),ICAM1(-3.04),IGF2(-6.13),JUN(-2.57),JUP(-2.26),LEFTY2(+3.67),LMNA(-2.47),MMP1(+2.56),NCOR2(-2.02),OPRK1(+4.26),PDE3A(-4.28),PTGES(+3.42),PTGIR(-7.01),PTGS2(-3…
Cellular Movement,Connective Tissue Development and Function	Cell movement of fibroblasts	1.71e-09		-0.415	26	5	21	ARHGEF28(-5.11),ARID5B(-2.34),BCAR1(-2.12),CAPN2(-2.44),CCL2(-10.85),CCN1(-4.49),CD44(-4.62),CDKN1A(-3.92),CDKN2A(-4.08),COL1A1(-7.11),DMTN(-4.92),EDN1(-5.66),ENG(-4.08),EPHB1(+3.17),IL1R1(-2.47),JUN(-2.57),MMP1(+2.56),PLEC(-2.72),PMP22(+2.84),RASGRP1(+2.73),SERPINF1(-3.73),STON1(+2.23),TGFB1I1(-5.99),THBS1(-4.42),TIMP2(-4.26),ZYX(-2.47)
Cancer,Gastrointestinal Disease,Organismal Injury and Abnormalities	Colon adenocarcinoma	1.83e-09			231	75	156	ABCA4(+3.4),ABCA8(-8.73),ADAM28(+2.76),ADAMTS15(-6.1),ADM2(-5.85),ADORA1(-4.92),AGAP5 (includes others)(+7.41),AGRN(-3.75),AJM1(-2.38),ALDH1A3(-2.67),ALG13(+2.32),ALLC(-2.98),ALPL(+3.45),ALX4(+3.58),AMOTL2(-2.06),ANKRD52(-1.95),ANXA1(-3.61),ANXA13(-2.43),AQP1(-2.71),ARHGDIA(-2.12),ARID5B(-2.34),ARVCF(-3.43),ASB2(-2.24),ATP13A4(-4.93),ATP1A4(+3.53),BCAR1(-2.12),BCL3(-2.5),BCL6(-2.65),BDKRB2(-4.35)…
Organismal Injury and Abnormalities	Fibrosis	1.89e-09		0.592	56	7	49	ADORA1(-4.92),AQP1(-2.71),BCL6(-2.65),BDKRB2(-4.35),BMP1(-2.49),CBS/CBSL(-3.35),CCL2(-10.85),CCN2(-3.57),CD1D(+2.82),CD36(+3.64),CD44(-4.62),CDKN2A(-4.08),CLU(-3.07),COL18A1(-2.13),COL1A1(-7.11),COL1A2(-4.02),COLEC10(-16.43),CSF1(-2.79),DES(-10.4),EDN1(-5.66),F3(-4.62),FSTL3(-2.56),HLA-DRA(+4.34),HOPX(+4.73),HSPB1(-2.92),ICAM1(-3.04),IGF2(-6.13),IL1R1(-2.47),INHBA(-4.73),JUN(-2.57),KRT18(-3.0),KR…
Cancer,Organismal Injury and Abnormalities,Reproductive System Disease	Female genital tract serous carcinoma	2.14e-09			41	9	32	ABCA8(-8.73),ACTG2(-6.01),AQP1(-2.71),ARID5B(-2.34),C4A/C4B(-3.69),CALB2(-2.79),CBS/CBSL(-3.35),CDKN1A(-3.92),CDKN2A(-4.08),CLU(-3.07),CNN1(-5.2),COL15A1(-7.41),DES(-10.4),EEF1A2(-7.75),F3(-4.62),FILIP1L(-4.41),GPRC5A(-6.93),ITM2A(+2.6),ITPR3(-4.33),KCNB1(+4.66),KRT18(-3.0),KRT7(-3.27),LAD1(-3.48),LEFTY2(+3.67),MUC1(-4.22),MUC16(+3.61),MYRF(-3.89),PAPSS2(-2.68),PDLIM3(-4.23),PMP22(+2.84),PTGES(+3…
Neurological Disease,Organismal Injury and Abnormalities	Cerebral disorder	2.38e-09		1.353	41	9	32	ABCA8(-8.73),ACTA2(-4.67),ADORA1(-4.92),ANXA1(-3.61),ATP1A4(+3.53),C4A/C4B(-3.69),CAPN2(-2.44),CCN1(-4.49),CD36(+3.64),CDC42EP3(-3.12),CDKN1A(-3.92),CELF2(-2.36),CLU(-3.07),COL1A1(-7.11),COL1A2(-4.02),COL4A1(-2.2),COL4A2(-2.42),CPT1A(+3.51),EPHA2(-5.97),F3(-4.62),FASN(-2.24),GABRB3(+2.66),GRIA4(+3.14),HSPB1(-2.92),ICAM1(-3.04),KIAA0040(+2.89),MN1(-5.39),NNMT(-12.48),PDE3A(-4.28),PLK2(-3.01),PRKCH…
Cellular Movement	Cell movement of tumor cell lines	2.41e-09	Decreased	-2.243	83	17	66	ACTA2(-4.67),ACTN1(-2.6),ANXA1(-3.61),AREG(-11.43),ARHGEF28(-5.11),ARRDC3(+3.52),BCAR1(-2.12),BDKRB2(-4.35),CAPN2(-2.44),CARD10(-2.95),CCL2(-10.85),CCN1(-4.49),CCN2(-3.57),CCN4(-15.76),CCR7(+3.45),CD248(-8.21),CD36(+3.64),CD44(-4.62),CDKN1A(-3.92),CDKN2A(-4.08),CGB3 (includes others)(-4.3),CHN2(+3.21),CLU(-3.07),CNN1(-5.2),COL18A1(-2.13),COL1A1(-7.11),CREB3L1(-6.39),CSF1(-2.79),DIAPH2(+3.37),EDN1…
Cell-To-Cell Signaling and Interaction	Interaction of tumor cell lines	2.41e-09		0.468	43	9	34	ADAM28(+2.76),ANXA1(-3.61),CCL2(-10.85),CCN1(-4.49),CD14(+6.29),CD248(-8.21),CD36(+3.64),CD44(-4.62),CDKN2A(-4.08),CSF1(-2.79),EPHA2(-5.97),EPHB1(+3.17),F3(-4.62),FASN(-2.24),FBLIM1(-3.0),FLNA(-2.56),GDF15(-3.87),GP1BB(-2.71),GRIA4(+3.14),ICAM1(-3.04),IGF2(-6.13),JUN(-2.57),LAMA3(-6.09),LAMA5(-2.43),LASP1(-2.83),LGALS4(-5.27),LTBR(-2.53),MUC1(-4.22),MUC16(+3.61),NEU4(-4.67),PTPRZ1(+4.93),RGS3(-2.…
Cancer,Neurological Disease,Organismal Injury and Abnormalities	Astrocytoma	2.44e-09			75	22	53	ABCA8(-8.73),ACTN1(-2.6),ADORA1(-4.92),AGAP5 (includes others)(+7.41),ALLC(-2.98),ANO2(+2.42),ARID5B(-2.34),ASB2(-2.24),BDKRB2(-4.35),CCDC33(+2.82),CCL2(-10.85),CD14(+6.29),CD200R1L(+2.77),CD44(-4.62),CDC42EP3(-3.12),CDKN1A(-3.92),CDKN2A(-4.08),CLU(-3.07),COL18A1(-2.13),COL1A1(-7.11),COL1A2(-4.02),COL4A1(-2.2),COL4A2(-2.42),CSF1(-2.79),DBNDD1(-2.34),DIAPH2(+3.37),DNAH6(+3.34),ENC1(-4.52),ENG(-4.0…
Organismal Development,Organismal Injury and Abnormalities	Abnormal morphology of thoracic cavity	2.52e-09			75	18	57	ACTG2(-6.01),ADORA1(-4.92),ALPL(+3.45),ANKRD1(-5.98),ARHGDIA(-2.12),ASB2(-2.24),BCAR1(-2.12),BCL6(-2.65),BMP10(-5.07),CAPN2(-2.44),CARD11(-2.87),CCN2(-3.57),CCR7(+3.45),CD36(+3.64),CDC42EP3(-3.12),CDKN1A(-3.92),CLU(-3.07),COL18A1(-2.13),CPT1A(+3.51),CYP19A1(+4.17),DES(-10.4),DUSP8(-6.84),EDN1(-5.66),F3(-4.62),FASN(-2.24),FGF9(+3.22),FGFRL1(-2.38),FLNA(-2.56),FLNC(-4.03),FSTL3(-2.56),GDF15(-3.87),…
Embryonic Development,Organismal Development	Development of abdomen	2.53e-09		-0.622	54	14	40	ALDH1A3(-2.67),ANXA1(-3.61),AQP1(-2.71),AREG(-11.43),ARID5B(-2.34),BCL3(-2.5),BDKRB2(-4.35),BICC1(-3.88),CCN2(-3.57),CCR7(+3.45),CD14(+6.29),CD44(-4.62),CDKN1A(-3.92),CDKN2A(-4.08),CDKN2B(-9.59),CGB3 (includes others)(-4.3),CLU(-3.07),CSF1(-2.79),CYP19A1(+4.17),FGF9(+3.22),FGFRL1(-2.38),FLNA(-2.56),GDF15(-3.87),GGT1(-7.55),GNRHR(+4.13),GREB1L(+2.02),HHEX(+3.92),HSPB1(-2.92),ICAM1(-3.04),IGF2(-6.1…
Cardiovascular System Development and Function,Organ Morphology,Organismal Development	Morphology of heart ventricle	2.64e-09			36	7	29	ADORA1(-4.92),BCL6(-2.65),BMP10(-5.07),CAPN2(-2.44),CDKN1A(-3.92),CLU(-3.07),CNMD(+3.12),COL18A1(-2.13),CPT1A(+3.51),DES(-10.4),DUSP8(-6.84),EDN1(-5.66),FGF9(+3.22),FGFRL1(-2.38),FSTL3(-2.56),HEYL(-2.83),HHEX(+3.92),IGF2(-6.13),INHBA(-4.73),JUN(-2.57),JUP(-2.26),LEFTY2(+3.67),LMNA(-2.47),MMP1(+2.56),MYL9(-3.23),NCOR2(-2.02),PTGIR(-7.01),PTGS2(-3.7),RGS2(+3.69),SERPINE1(-3.84),SPEG(-4.03),SPTBN1(-…
Cardiovascular System Development and Function,Embryonic Development,Organ Development,Organismal Development,Tissue Development	Cardiogenesis	2.92e-09	Decreased	-2.029	51	10	41	ANKRD1(-5.98),BCAR1(-2.12),BICC1(-3.88),BMP10(-5.07),CASQ1(+3.54),CBS/CBSL(-3.35),CCN1(-4.49),CDKN1A(-3.92),CDKN2B(-9.59),CNMD(+3.12),DUSP8(-6.84),EDN1(-5.66),ENG(-4.08),FGF9(+3.22),FGFRL1(-2.38),FILIP1L(-4.41),FLNA(-2.56),GDF15(-3.87),HEYL(-2.83),HHEX(+3.92),HOPX(+4.73),ICAM1(-3.04),IGF2(-6.13),INTU(+2.31),JPH2(-4.01),JUN(-2.57),JUP(-2.26),KRT8(-2.5),LIMS2(-6.32),MYH14(-21.24),MYL7(-5.92),MYO18B…
Cancer,Endocrine System Disorders,Organismal Injury and Abnormalities,Reproductive System Disease	Ovarian cancer	2.95e-09			117	34	83	ABCA4(+3.4),ABCA8(-8.73),ADAMTS19(+3.46),ADORA1(-4.92),ANKRD52(-1.95),ARHGEF28(-5.11),ARID5B(-2.34),C4A/C4B(-3.69),CALB2(-2.79),CAPN6(+3.92),CCDC33(+2.82),CCL2(-10.85),CCN1(-4.49),CCN2(-3.57),CCN4(-15.76),CD36(+3.64),CD44(-4.62),CDKN1A(-3.92),CDKN2A(-4.08),CDKN2B(-9.59),CDO1(+2.89),CEACAM6(-7.24),CHI3L1(-6.42),CLU(-3.07),COL15A1(-7.41),COL18A1(-2.13),COL1A2(-4.02),COL4A1(-2.2),COL4A2(-2.42),COL6A…
Organismal Injury and Abnormalities	Angiogenesis of lesion	2.96e-09		0.587	21	3	18	CCN1(-4.49),CCN4(-15.76),CD36(+3.64),CD44(-4.62),CDKN2A(-4.08),CHI3L1(-6.42),COL18A1(-2.13),COL4A1(-2.2),EPHA2(-5.97),F3(-4.62),FLNA(-2.56),ITGA1(-2.81),LTBR(-2.53),MMP1(+2.56),PTGES(+3.42),PTGS2(-3.7),SERPINE1(-3.84),THBD(-3.13),THBS1(-4.42),TIMP2(-4.26),WT1(-5.21)
Connective Tissue Development and Function,Skeletal and Muscular System Development and Function,Tissue Development	Morphology of bone	2.99e-09			53	16	37	ADORA1(-4.92),ALPL(+3.45),ALX4(+3.58),AREG(-11.43),ARID5B(-2.34),BMP1(-2.49),CCN2(-3.57),CCN4(-15.76),CD14(+6.29),CD36(+3.64),CD44(-4.62),CDKN1A(-3.92),CDKN2A(-4.08),CDO1(+2.89),CDON(+2.47),CGB3 (includes others)(-4.3),CNMD(+3.12),COL12A1(-8.01),COL18A1(-2.13),COL1A1(-7.11),COL1A2(-4.02),CREB3L1(-6.39),CSF1(-2.79),CYP19A1(+4.17),EDN1(-5.66),EXT1(-2.03),FBLIM1(-3.0),FGFRL1(-2.38),GGT1(-7.55),GNRHR…
Hereditary Disorder,Organismal Injury and Abnormalities,Skeletal and Muscular Disorders	Hereditary myopathy	2.99e-09			54	11	43	ACTA2(-4.67),ACTG2(-6.01),ADGRG6(-3.07),ANKRD1(-5.98),BMP1(-2.49),C4A/C4B(-3.69),CASQ1(+3.54),CELF2(-2.36),CES1(-4.19),COL12A1(-8.01),COL1A1(-7.11),COL1A2(-4.02),COL4A1(-2.2),COL4A2(-2.42),COL5A2(-3.41),COL6A6(+2.75),COL8A1(-4.0),DES(-10.4),ENG(-4.08),FLNC(-4.03),GLDN(+4.05),GNRHR(+4.13),HCN4(-6.43),HLA-DRA(+4.34),HLA-DRB1(+46.09),HSPB1(-2.92),JPH2(-4.01),JUP(-2.26),KIF1A(-4.48),KLHL34(-4.28),LIM…
Cancer,Organismal Injury and Abnormalities	Development of adenocarcinoma	3.03e-09		1.051	257	89	168	ABCA4(+3.4),ABCA8(-8.73),ACTA2(-4.67),ACTN1(-2.6),ADAM28(+2.76),ADAMTS19(+3.46),ADORA1(-4.92),AGAP5 (includes others)(+7.41),AGBL4(+3.66),AGRN(-3.75),ALDH1A3(-2.67),ALG13(+2.32),AMOTL2(-2.06),ANKRD52(-1.95),ANO2(+2.42),AP1S2(+3.18),APOBEC3B(-8.15),AREG(-11.43),ARHGEF28(-5.11),ARID5B(-2.34),ARRDC3(+3.52),ARSD(+2.52),BCAR1(-2.12),BCL6(-2.65),BICC1(-3.88),BTBD19(-2.48),C4A/C4B(-3.69),CALB2(-2.79),CA…
Cardiovascular System Development and Function,Organ Morphology,Organismal Development,Skeletal and Muscular System Development and Function	Morphology of cardiac muscle	3.15e-09			33	5	28	ADORA1(-4.92),BCAR1(-2.12),BMP10(-5.07),CCN2(-3.57),CDKN1A(-3.92),CLU(-3.07),DES(-10.4),DUSP8(-6.84),EDN1(-5.66),FGFRL1(-2.38),FSTL3(-2.56),GDF15(-3.87),HHEX(+3.92),INHBA(-4.73),JPH2(-4.01),JUN(-2.57),JUP(-2.26),LIMS2(-6.32),MYL9(-3.23),MYOCD(-4.13),PLEC(-2.72),PTGES(+3.42),PTGS2(-3.7),RGS2(+3.69),RRAD(-3.39),SERPINE1(-3.84),SPTBN1(-2.19),TBX5(-6.21),TGFB2(-3.23),TMEM38B(+2.62),TNNT2(-6.8),TRIM55…
Cellular Assembly and Organization,Cellular Function and Maintenance	Organization of cytoskeleton	3.28e-09	Decreased	-2.933	104	24	80	ACTN1(-2.6),ADGRG6(-3.07),AGRN(-3.75),ANXA1(-3.61),AQP1(-2.71),AREG(-11.43),ARHGDIA(-2.12),ARHGEF28(-5.11),ARL11(+2.62),BCAR1(-2.12),BCL6(-2.65),CAPN2(-2.44),CAPN6(+3.92),CCL2(-10.85),CCN1(-4.49),CCN2(-3.57),CCR7(+3.45),CD44(-4.62),CDC42EP1(-3.06),CDKN1A(-3.92),CDKN2A(-4.08),CLU(-3.07),CNN2(-2.44),COL1A1(-7.11),CORO2B(-6.84),CSF1(-2.79),CYP19A1(+4.17),DBN1(-2.58),DDAH1(-2.83),DES(-10.4),DIAPH2(+3…
Cancer,Neurological Disease,Organismal Injury and Abnormalities	High grade astrocytoma	3.36e-09			72	21	51	ABCA8(-8.73),ACTN1(-2.6),ADORA1(-4.92),AGAP5 (includes others)(+7.41),ALLC(-2.98),ANO2(+2.42),ARID5B(-2.34),ASB2(-2.24),BDKRB2(-4.35),CCDC33(+2.82),CCL2(-10.85),CD14(+6.29),CD200R1L(+2.77),CD44(-4.62),CDKN1A(-3.92),CDKN2A(-4.08),CLU(-3.07),COL18A1(-2.13),COL1A1(-7.11),COL1A2(-4.02),COL4A1(-2.2),COL4A2(-2.42),CSF1(-2.79),DBNDD1(-2.34),DIAPH2(+3.37),DNAH6(+3.34),ENC1(-4.52),ENG(-4.08),EPHA2(-5.97),…
Hereditary Disorder,Immunological Disease,Organismal Injury and Abnormalities	Familial autoimmune disease	3.67e-09			24	5	19	ADA2(+3.85),AGRN(-3.75),C4A/C4B(-3.69),CCR7(+3.45),CES1(-4.19),COL12A1(-8.01),COL1A1(-7.11),COL1A2(-4.02),COL4A1(-2.2),COL5A2(-3.41),COL6A6(+2.75),COL8A1(-4.0),IL1R1(-2.47),ITPR3(-4.33),KLHL34(-4.28),MEST(-2.93),MUC1(-4.22),RGS2(+3.69),SOD3(-2.91),SYNPO(-9.04),TAGLN(-6.27),TMEM119(-4.58),TNNT2(-6.8),XIST(+129.26)
Cancer,Gastrointestinal Disease,Organismal Injury and Abnormalities	Hepatobiliary carcinoma	3.68e-09		0.503	246	78	168	ABCA4(+3.4),ABCA8(-8.73),ACTG2(-6.01),ACTN1(-2.6),ADAM28(+2.76),ADAMTS19(+3.46),AGBL4(+3.66),AGRN(-3.75),AJM1(-2.38),ALDH1A3(-2.67),ALPL(+3.45),ANGPTL6(-6.02),ANO2(+2.42),ANXA1(-3.61),AP1S2(+3.18),AQP1(-2.71),AREG(-11.43),ARHGAP22(-4.5),ARHGDIA(-2.12),ARHGEF28(-5.11),ARID5B(-2.34),ARSD(+2.52),ARVCF(-3.43),ASB2(-2.24),BCAR1(-2.12),BICC1(-3.88),BNIPL(+2.57),C17orf51(+2.7),CACNG4(-2.45),CALB2(-2.79)…
Cancer,Neurological Disease,Organismal Injury and Abnormalities	Glioma cancer	3.71e-09			76	22	54	ABCA8(-8.73),ACTN1(-2.6),ADORA1(-4.92),AGAP5 (includes others)(+7.41),ALLC(-2.98),ANO2(+2.42),ARID5B(-2.34),ASB2(-2.24),BCAR1(-2.12),BCL6(-2.65),BDKRB2(-4.35),CCDC33(+2.82),CCL2(-10.85),CD14(+6.29),CD200R1L(+2.77),CD44(-4.62),CDKN1A(-3.92),CDKN2A(-4.08),CDKN2B(-9.59),CLU(-3.07),COL18A1(-2.13),COL1A1(-7.11),COL1A2(-4.02),COL4A1(-2.2),COL4A2(-2.42),CSF1(-2.79),DBNDD1(-2.34),DIAPH2(+3.37),DNAH6(+3.3…
Cancer,Organismal Injury and Abnormalities,Reproductive System Disease	Prostatic adenocarcinoma	3.74e-09			178	60	118	ABCA4(+3.4),ADAMTS15(-6.1),ADAMTS19(+3.46),ADCY7(-2.18),AGAP5 (includes others)(+7.41),ALG13(+2.32),ANKRD1(-5.98),ARHGAP22(-4.5),ARID5B(-2.34),ARRDC3(+3.52),ARSD(+2.52),ARVCF(-3.43),ASB2(-2.24),ATP13A4(-4.93),BICC1(-3.88),BNIPL(+2.57),C4A/C4B(-3.69),CACNG4(-2.45),CARD10(-2.95),CARD11(-2.87),CBS/CBSL(-3.35),CCDC33(+2.82),CD14(+6.29),CD163(-14.37),CD44(-4.62),CDC42EP1(-3.06),CDKN1A(-3.92),CDKN2A(-4…
Organismal Survival	Survival of organism	4.22e-09		-1.019	66	11	55	ACTG2(-6.01),ADORA1(-4.92),AGRN(-3.75),ANXA1(-3.61),AQP1(-2.71),AREG(-11.43),ARHGDIA(-2.12),BBC3(-3.03),BCL6(-2.65),CCL2(-10.85),CCN2(-3.57),CD14(+6.29),CD1D(+2.82),CD44(-4.62),CDKN1A(-3.92),CDKN2A(-4.08),CEACAM6(-7.24),COL18A1(-2.13),COL5A2(-3.41),CSF1(-2.79),DIO2(+7.46),EEF1A2(-7.75),ELF4(-2.86),ENG(-4.08),EPHA2(-5.97),F3(-4.62),FASN(-2.24),GDF15(-3.87),GPSM1(-2.64),HLA-DRA(+4.34),HLA-DRB1(+46.…
Cardiovascular Disease	Vascular lesion	4.66e-09		0.181	30	5	25	ACTA2(-4.67),CBS/CBSL(-3.35),CCL2(-10.85),CD1D(+2.82),CD36(+3.64),CD44(-4.62),CES1(-4.19),COL18A1(-2.13),COL1A1(-7.11),COL5A2(-3.41),CSF1(-2.79),CYP19A1(+4.17),F3(-4.62),FLNA(-2.56),ICAM1(-3.04),IGF2(-6.13),MICA(-2.91),MYOCD(-4.13),OSMR(-8.38),PAPPA(-18.63),PON3(+2.9),PTGES(+3.42),PTGS2(-3.7),PTX3(-3.56),SERPINE1(-3.84),TGFB2(-3.23),THBD(-3.13),THBS1(-4.42),TIMP2(-4.26),TNFRSF11B(-3.26)
Cancer,Dermatological Diseases and Conditions,Organismal Injury and Abnormalities	Skin carcinoma	4.86e-09		1.109	92	32	60	ABCA4(+3.4),ADAM28(+2.76),ADAMTS15(-6.1),AGBL4(+3.66),ARSD(+2.52),CARD11(-2.87),CCR7(+3.45),CD163(-14.37),CD1D(+2.82),CD44(-4.62),CDKN1A(-3.92),CDKN2A(-4.08),COL15A1(-7.41),COL18A1(-2.13),COL1A2(-4.02),COL4A1(-2.2),COL4A2(-2.42),COL6A6(+2.75),CREB3L1(-6.39),CTIF(-2.41),CYP19A1(+4.17),DACH2(+3.72),DDX25(+3.95),DENND3(-2.86),DNAH6(+3.34),EDN1(-5.66),ENG(-4.08),EPS8(-2.77),FASN(-2.24),GABRB3(+2.66),…
Hereditary Disorder,Organismal Injury and Abnormalities,Skeletal and Muscular Disorders	Autosomal dominant myopathy	5.22e-09			26	2	24	ACTA2(-4.67),ACTG2(-6.01),ANKRD1(-5.98),BMP1(-2.49),CASQ1(+3.54),CELF2(-2.36),COL1A1(-7.11),COL1A2(-4.02),COL4A1(-2.2),COL4A2(-2.42),COL5A2(-3.41),DES(-10.4),ENG(-4.08),FLNC(-4.03),HCN4(-6.43),HSPB1(-2.92),JPH2(-4.01),JUP(-2.26),LMNA(-2.47),MYH14(-21.24),PMP22(+2.84),SDC3(-3.17),TNNT2(-6.8),TPM2(-3.52),TUBB3(-5.07),ZBTB20(-2.64)
Cancer,Gastrointestinal Disease,Hepatic System Disease,Organismal Injury and Abnormalities	Liver carcinoma	5.37e-09		0.503	234	70	164	ABCA4(+3.4),ABCA8(-8.73),ACTG2(-6.01),ACTN1(-2.6),ADAM28(+2.76),ADAMTS19(+3.46),AGBL4(+3.66),AGRN(-3.75),AJM1(-2.38),ALDH1A3(-2.67),ANGPTL6(-6.02),ANO2(+2.42),ANXA1(-3.61),AP1S2(+3.18),AQP1(-2.71),AREG(-11.43),ARHGAP22(-4.5),ARHGDIA(-2.12),ARHGEF28(-5.11),ARID5B(-2.34),ARSD(+2.52),ARVCF(-3.43),ASB2(-2.24),BCAR1(-2.12),BICC1(-3.88),BNIPL(+2.57),C17orf51(+2.7),CACNG4(-2.45),CALB2(-2.79),CARD11(-2.8…
Cardiovascular Disease,Organismal Injury and Abnormalities,Skeletal and Muscular Disorders	Myocardial infarction	6.29e-09		0.333	29	5	24	ACTA2(-4.67),ADORA1(-4.92),BBC3(-3.03),C4A/C4B(-3.69),CA5B(+2.83),CD14(+6.29),CD163(-14.37),CD36(+3.64),CD44(-4.62),CLU(-3.07),CSF1(-2.79),EDN1(-5.66),EEF1A2(-7.75),FSTL3(-2.56),GDF15(-3.87),GSTM1(+15.1),IL1R1(-2.47),KRT18(-3.0),KRT8(-2.5),LIMS2(-6.32),NPPB(-8.94),OLR1(-4.22),OPRK1(+4.26),PTGS2(-3.7),PTX3(-3.56),SERPINE1(-3.84),THBD(-3.13),TNNT2(-6.8),TUBB3(-5.07)
Organismal Development	Size of body	6.34e-09		-1.567	69	26	43	ADGRG6(-3.07),ALPL(+3.45),AQP1(-2.71),AREG(-11.43),ARHGEF28(-5.11),ARID5B(-2.34),BCL6(-2.65),CA5B(+2.83),CBS/CBSL(-3.35),CD36(+3.64),CDKN1A(-3.92),CDKN2A(-4.08),CDO1(+2.89),CDON(+2.47),CKMT1A/CKMT1B(+5.05),COL12A1(-8.01),COL5A2(-3.41),CSF1(-2.79),DIO2(+7.46),EBF2(+4.6),F3(-4.62),FGFRL1(-2.38),GABRB3(+2.66),GDF15(-3.87),GGT1(-7.55),GPSM1(-2.64),GPX2(-2.48),GRIA4(+3.14),HES7(+2.56),HEYL(-2.83),IGF2…
Cancer,Organismal Injury and Abnormalities	Liquid tumor	7.23e-09		-1.091	142	46	96	ADAM28(+2.76),ADCY7(-2.18),ADORA1(-4.92),AGAP5 (includes others)(+7.41),ANGPTL6(-6.02),ANO2(+2.42),ANXA1(-3.61),ARID5B(-2.34),ARSD(+2.52),ATP1A4(+3.53),BBC3(-3.03),BCL3(-2.5),BCL6(-2.65),BMP1(-2.49),C4A/C4B(-3.69),CAPN2(-2.44),CARD11(-2.87),CCDC150(+2.44),CCL2(-10.85),CCR7(+3.45),CD14(+6.29),CD36(+3.64),CD44(-4.62),CDC42EP3(-3.12),CDKN1A(-3.92),CDKN2A(-4.08),CDKN2B(-9.59),CEACAM6(-7.24),CELF2(-2.…
Cancer,Organismal Injury and Abnormalities,Tumor Morphology	Invasion of tumor	7.82e-09		-0.173	28	5	23	AREG(-11.43),CAPN2(-2.44),CCL2(-10.85),CCN2(-3.57),CD14(+6.29),CD44(-4.62),CDKN2A(-4.08),CLU(-3.07),CSF1(-2.79),EDN1(-5.66),EPHA2(-5.97),F3(-4.62),FASN(-2.24),FGF9(+3.22),FLNA(-2.56),GDF15(-3.87),ICAM1(-3.04),ITGA1(-2.81),JUP(-2.26),MMP1(+2.56),PTGS2(-3.7),RASGRP1(+2.73),SERPINE1(-3.84),SPDEF(-2.9),THBS1(-4.42),TIMP2(-4.26),WNT5A(+2.47),WT1(-5.21)
Cell-To-Cell Signaling and Interaction	Binding of tumor cell lines	7.87e-09		0.724	41	9	32	ADAM28(+2.76),ANXA1(-3.61),CCL2(-10.85),CCN1(-4.49),CD14(+6.29),CD248(-8.21),CD36(+3.64),CD44(-4.62),CDKN2A(-4.08),CSF1(-2.79),EPHA2(-5.97),EPHB1(+3.17),F3(-4.62),FLNA(-2.56),GDF15(-3.87),GP1BB(-2.71),GRIA4(+3.14),ICAM1(-3.04),IGF2(-6.13),JUN(-2.57),LAMA3(-6.09),LAMA5(-2.43),LASP1(-2.83),LGALS4(-5.27),LTBR(-2.53),MUC1(-4.22),MUC16(+3.61),NEU4(-4.67),PTPRZ1(+4.93),RGS3(-2.19),SERPINB2(+2.39),SERPI…
Cancer,Organismal Injury and Abnormalities	Neoplasia of tumor cell lines	8.28e-09		-0.152	41	7	34	ALDH1A3(-2.67),ANXA1(-3.61),AREG(-11.43),ARRDC3(+3.52),BBC3(-3.03),BCAR1(-2.12),CAPN2(-2.44),CCL2(-10.85),CCN1(-4.49),CCN4(-15.76),CD44(-4.62),CDKN1A(-3.92),CDKN2A(-4.08),CNN1(-5.2),COL18A1(-2.13),COL4A1(-2.2),COL4A2(-2.42),CRIP2(-3.95),EPHA2(-5.97),F3(-4.62),INHBA(-4.73),JUP(-2.26),KRT8(-2.5),LAMA5(-2.43),LRRC26(-3.53),MMP1(+2.56),MUC1(-4.22),MUC16(+3.61),NTN4(-3.86),PTGES(+3.42),PTGS2(-3.7),PTP…
Cancer,Organismal Injury and Abnormalities	Growth of tumor	8.85e-09		-1.081	74	15	59	ADAM28(+2.76),ANXA1(-3.61),AREG(-11.43),ARRDC3(+3.52),BBC3(-3.03),BDKRB2(-4.35),CAPN2(-2.44),CARD10(-2.95),CCL2(-10.85),CCN1(-4.49),CCN2(-3.57),CCN4(-15.76),CD248(-8.21),CD36(+3.64),CD44(-4.62),CDKN1A(-3.92),CDKN2A(-4.08),CDKN2B(-9.59),CDON(+2.47),CGB3 (includes others)(-4.3),CHI3L1(-6.42),CLU(-3.07),COL18A1(-2.13),COL4A1(-2.2),CSF1(-2.79),CYP19A1(+4.17),DLX6-AS1(+4.86),EDN1(-5.66),EGFL6(-5.09),E…
Developmental Disorder,Hereditary Disorder,Organismal Injury and Abnormalities,Skeletal and Muscular Disorders	Dystrophy of muscle	1.01e-08			32	7	25	ACTA2(-4.67),BMP1(-2.49),C4A/C4B(-3.69),CELF2(-2.36),CES1(-4.19),COL12A1(-8.01),COL1A1(-7.11),COL1A2(-4.02),COL4A1(-2.2),COL4A2(-2.42),COL5A2(-3.41),COL6A6(+2.75),COL8A1(-4.0),DES(-10.4),ENG(-4.08),HLA-DRA(+4.34),HLA-DRB1(+46.09),KLHL34(-4.28),LIMS2(-6.32),LMNA(-2.47),MEST(-2.93),PITX1(+2.82),PLEC(-2.72),RGS2(+3.69),SDC3(-3.17),SOD3(-2.91),SYNPO(-9.04),TAGLN(-6.27),TMEM119(-4.58),TMOD1(+3.8),TNNT…
Cancer,Hematological Disease,Immunological Disease,Organismal Injury and Abnormalities	Leukemia	1.17e-08			135	46	89	ADAM28(+2.76),ADCY7(-2.18),ADORA1(-4.92),AGAP5 (includes others)(+7.41),ANGPTL6(-6.02),ANO2(+2.42),ANXA1(-3.61),ARID5B(-2.34),ARSD(+2.52),ATP1A4(+3.53),BBC3(-3.03),BCL3(-2.5),BCL6(-2.65),C4A/C4B(-3.69),CAPN2(-2.44),CARD11(-2.87),CCDC150(+2.44),CCL2(-10.85),CCR7(+3.45),CD14(+6.29),CD36(+3.64),CD44(-4.62),CDC42EP3(-3.12),CDKN1A(-3.92),CDKN2A(-4.08),CDKN2B(-9.59),CEACAM6(-7.24),CELF2(-2.36),COL12A1(…
Cellular Assembly and Organization,Cellular Function and Maintenance	Organization of cytoplasm	1.25e-08	Decreased	-3.019	110	27	83	ACTN1(-2.6),ADGRG6(-3.07),AGRN(-3.75),ALS2CL(-2.81),ANXA1(-3.61),AQP1(-2.71),AREG(-11.43),ARHGDIA(-2.12),ARHGEF28(-5.11),ARL11(+2.62),BCAR1(-2.12),BCL6(-2.65),CAPN2(-2.44),CAPN6(+3.92),CASQ1(+3.54),CCL2(-10.85),CCN1(-4.49),CCN2(-3.57),CCR7(+3.45),CD44(-4.62),CDC42EP1(-3.06),CDKN1A(-3.92),CDKN2A(-4.08),CLU(-3.07),CNN2(-2.44),COL1A1(-7.11),CORO2B(-6.84),CSF1(-2.79),CYP19A1(+4.17),DBN1(-2.58),DDAH1(…
Dermatological Diseases and Conditions,Developmental Disorder,Hereditary Disorder,Metabolic Disease,Organismal Injury and Abnormalities	Hutchinson-Gilford progeria syndrome	1.59e-08			17	3	14	ACTA2(-4.67),ANGPTL6(-6.02),CCL2(-10.85),CDC42EP3(-3.12),COL4A1(-2.2),COL4A2(-2.42),KRT7(-3.27),LAMA5(-2.43),LMNA(-2.47),NTN4(-3.86),OSBPL6(+2.71),PTGES(+3.42),PTX3(-3.56),TBX5(-6.21),TFAP2C(+8.64),TFPI2(-2.93),TNFRSF11B(-3.26)
Cancer,Gastrointestinal Disease,Organismal Injury and Abnormalities	Gastroesophageal adenocarcinoma	1.67e-08			108	31	77	ABCA8(-8.73),ADAM28(+2.76),AGBL4(+3.66),AGRN(-3.75),AJM1(-2.38),ALX4(+3.58),AREG(-11.43),ARID5B(-2.34),BMP10(-5.07),CARD10(-2.95),CARD11(-2.87),CBS/CBSL(-3.35),CCDC33(+2.82),CCN1(-4.49),CD44(-4.62),CDKN2A(-4.08),CLSTN2(-7.37),COL12A1(-8.01),COL18A1(-2.13),COL1A2(-4.02),COL8A1(-4.0),COLEC11(-15.85),DENND3(-2.86),DIO2(+7.46),DPP7(-2.97),EEF1A2(-7.75),ENG(-4.08),EPHA2(-5.97),EPS8(-2.77),EXT1(-2.03),…
Cancer,Gastrointestinal Disease,Organismal Injury and Abnormalities	Metastatic malignant neoplasm of digestive system	1.7e-08			35	3	32	ACTA2(-4.67),CCL2(-10.85),CCN1(-4.49),CCN2(-3.57),CD248(-8.21),CD36(+3.64),CD44(-4.62),CDKN2A(-4.08),CLU(-3.07),COL4A1(-2.2),COL4A2(-2.42),CPA4(-5.65),EPHA2(-5.97),FSTL3(-2.56),GDF15(-3.87),GNRHR(+4.13),ICAM1(-3.04),ITPR3(-4.33),KRT18(-3.0),LAMA3(-6.09),LGALS4(-5.27),MEST(-2.93),PAPPA(-18.63),PAPSS2(-2.68),PDLIM3(-4.23),PLEC(-2.72),PRRX1(+4.82),PTGS2(-3.7),PTX3(-3.56),SERPINE1(-3.84),TGFB2(-3.23)…
Cancer,Gastrointestinal Disease,Organismal Injury and Abnormalities	Metastatic gastrointestinal tract cancer	1.93e-08			34	3	31	ACTA2(-4.67),CCL2(-10.85),CCN1(-4.49),CCN2(-3.57),CD248(-8.21),CD36(+3.64),CD44(-4.62),CDKN2A(-4.08),CLU(-3.07),COL4A1(-2.2),COL4A2(-2.42),CPA4(-5.65),EPHA2(-5.97),FSTL3(-2.56),GDF15(-3.87),GNRHR(+4.13),ICAM1(-3.04),ITPR3(-4.33),KRT18(-3.0),LAMA3(-6.09),LGALS4(-5.27),MEST(-2.93),PAPPA(-18.63),PAPSS2(-2.68),PDLIM3(-4.23),PRRX1(+4.82),PTGS2(-3.7),PTX3(-3.56),SERPINE1(-3.84),TGFB2(-3.23),THBS1(-4.42…
Organismal Development	Development of genitourinary system	2.26e-08	Decreased	-2.556	76	22	54	ADAM28(+2.76),ALDH1A3(-2.67),AQP1(-2.71),AREG(-11.43),ARHGDIA(-2.12),ARID5B(-2.34),ATP1A4(+3.53),BCL6(-2.65),BDKRB2(-4.35),BICC1(-3.88),CBS/CBSL(-3.35),CCN2(-3.57),CD44(-4.62),CDKN1A(-3.92),CDKN2A(-4.08),CDKN2B(-9.59),CDO1(+2.89),CGB3 (includes others)(-4.3),CLDN11(-3.84),CSF1(-2.79),CYP19A1(+4.17),DDX25(+3.95),DDX3Y(-207.44),DIAPH2(+3.37),DND1(-5.89),DPP7(-2.97),ENG(-4.08),FASN(-2.24),FGF9(+3.22…
Organismal Injury and Abnormalities	Visceromegaly	2.61e-08			64	13	51	ACTG2(-6.01),ADORA1(-4.92),ANKRD1(-5.98),ASB2(-2.24),BCL3(-2.5),BMP10(-5.07),C4A/C4B(-3.69),CBS/CBSL(-3.35),CCN2(-3.57),CCR7(+3.45),CD36(+3.64),CDC42EP3(-3.12),CDKN1A(-3.92),CDKN2B(-9.59),CPT1A(+3.51),CSF1(-2.79),CYP19A1(+4.17),DES(-10.4),EDN1(-5.66),F3(-4.62),FASN(-2.24),FGF9(+3.22),FLNC(-4.03),FSTL3(-2.56),GDF15(-3.87),HCN4(-6.43),HOPX(+4.73),ICAM1(-3.04),IL1R1(-2.47),INHBA(-4.73),JPH2(-4.01),J…
Cancer,Hematological Disease,Organismal Injury and Abnormalities	Bone marrow neoplasm	2.7e-08			119	39	80	ADAM28(+2.76),ADCY7(-2.18),ADORA1(-4.92),AGAP5 (includes others)(+7.41),ANGPTL6(-6.02),ANO2(+2.42),ANXA1(-3.61),ARID5B(-2.34),ARSD(+2.52),ATP1A4(+3.53),BBC3(-3.03),BMP1(-2.49),C4A/C4B(-3.69),CAPN2(-2.44),CCDC150(+2.44),CD14(+6.29),CD36(+3.64),CD44(-4.62),CDC42EP3(-3.12),CDKN1A(-3.92),CDKN2A(-4.08),CDKN2B(-9.59),CEACAM6(-7.24),COL12A1(-8.01),COL15A1(-7.41),COL5A2(-3.41),COL6A6(+2.75),CPT1A(+3.51),…
Cell Death and Survival	Apoptosis	2.86e-08		1.268	166	43	123	ADORA1(-4.92),AGRN(-3.75),ALDH1A3(-2.67),ALX4(+3.58),ANKRD1(-5.98),ANXA1(-3.61),APOBEC3B(-8.15),AQP1(-2.71),AREG(-11.43),ARHGDIA(-2.12),ARID5B(-2.34),ARL11(+2.62),ASB2(-2.24),ATP6AP2(+2.5),BBC3(-3.03),BCAR1(-2.12),BCL3(-2.5),BCL6(-2.65),BDKRB2(-4.35),BMP1(-2.49),BMP10(-5.07),BNIPL(+2.57),BOK(-2.12),CAPN2(-2.44),CAPN6(+3.92),CBS/CBSL(-3.35),CCL2(-10.85),CCN1(-4.49),CCN2(-3.57),CCN4(-15.76),CCR7(+3…
Organismal Development,Organismal Injury and Abnormalities	Abnormal morphology of abdomen	2.96e-08			74	19	55	ACTG2(-6.01),ALPL(+3.45),AREG(-11.43),ARHGDIA(-2.12),ARID5B(-2.34),BBC3(-3.03),BCAR1(-2.12),BCL3(-2.5),BCL6(-2.65),BDKRB2(-4.35),BMP1(-2.49),C4A/C4B(-3.69),CBS/CBSL(-3.35),CCR7(+3.45),CD1D(+2.82),CD36(+3.64),CD44(-4.62),CDKN1A(-3.92),CDKN2A(-4.08),CDKN2B(-9.59),CES1(-4.19),CLU(-3.07),COL18A1(-2.13),COLEC11(-15.85),CRIM1(-2.88),CSF1(-2.79),CYP19A1(+4.17),EDN1(-5.66),FGF9(+3.22),FGFRL1(-2.38),FSTL3…
Cancer,Organismal Injury and Abnormalities	Angiogenesis of tumor	3.09e-08		0.792	19	1	18	CCN1(-4.49),CCN4(-15.76),CD44(-4.62),CDKN2A(-4.08),CHI3L1(-6.42),COL18A1(-2.13),COL4A1(-2.2),EPHA2(-5.97),F3(-4.62),FLNA(-2.56),ITGA1(-2.81),LTBR(-2.53),MMP1(+2.56),PTGS2(-3.7),SERPINE1(-3.84),THBD(-3.13),THBS1(-4.42),TIMP2(-4.26),WT1(-5.21)
Cancer,Organismal Injury and Abnormalities	Visceral metastasis	3.21e-08		-0.847	41	4	37	ACTA2(-4.67),ANXA1(-3.61),BBC3(-3.03),CCL2(-10.85),CCN1(-4.49),CCN2(-3.57),CD248(-8.21),CD36(+3.64),CD44(-4.62),CDKN2A(-4.08),CLU(-3.07),COL4A1(-2.2),COL4A2(-2.42),CPA4(-5.65),CSF1(-2.79),EPHA2(-5.97),FSTL3(-2.56),GDF15(-3.87),ICAM1(-3.04),ITPR3(-4.33),KRT18(-3.0),KRT8(-2.5),LAMA3(-6.09),LGALS4(-5.27),MEST(-2.93),PAPPA(-18.63),PAPSS2(-2.68),PDLIM3(-4.23),PRRX1(+4.82),PTGS2(-3.7),PTPRZ1(+4.93),PTX…
Organismal Injury and Abnormalities	Ulcer	3.43e-08			19	0	19	ANXA1(-3.61),AREG(-11.43),CLU(-3.07),COL12A1(-8.01),COL15A1(-7.41),COL18A1(-2.13),COL1A1(-7.11),COL1A2(-4.02),COL4A1(-2.2),COL4A2(-2.42),COL5A2(-3.41),COL8A1(-4.0),EDN1(-5.66),GDF15(-3.87),GPX2(-2.48),JUP(-2.26),LTBR(-2.53),NFKBIZ(-3.57),PTGS2(-3.7)
Organismal Injury and Abnormalities,Reproductive System Disease	Endometriosis	3.68e-08			38	10	28	ACTA2(-4.67),ALDH1A3(-2.67),APOBEC3B(-8.15),BCL6(-2.65),CAPN6(+3.92),CCL2(-10.85),CCN1(-4.49),CCN2(-3.57),CD163(-14.37),CD44(-4.62),CDC42EP3(-3.12),COL18A1(-2.13),CYP19A1(+4.17),FSTL3(-2.56),GNRHR(+4.13),HSPB1(-2.92),ICAM1(-3.04),IL1R1(-2.47),INHBA(-4.73),ITGA1(-2.81),JUN(-2.57),KRT8(-2.5),LEFTY2(+3.67),MAPK4(+2.88),MEST(-2.93),MMP1(+2.56),MT1X(+2.69),MUC1(-4.22),OPRK1(+4.26),PFKFB3(-2.62),PLK2(-…
Cellular Movement,Hematological System Development and Function,Immune Cell Trafficking	Cell movement of leukocytes	3.74e-08		-0.42	66	11	55	ADORA1(-4.92),ANXA1(-3.61),ASB2(-2.24),BCL3(-2.5),BCL6(-2.65),C4A/C4B(-3.69),CCL2(-10.85),CCN1(-4.49),CCN2(-3.57),CCR7(+3.45),CD14(+6.29),CD1D(+2.82),CD36(+3.64),CD44(-4.62),CDKN1A(-3.92),CES1(-4.19),CNN2(-2.44),COL1A1(-7.11),COL4A1(-2.2),CSF1(-2.79),CYP19A1(+4.17),DIAPH2(+3.37),EDN1(-5.66),EEF1A2(-7.75),ELF4(-2.86),ENG(-4.08),EPHA2(-5.97),EPS8(-2.77),F3(-4.62),FASN(-2.24),FLNA(-2.56),GDF15(-3.87…
Organismal Development	Growth of organism	3.74e-08		-0.973	66	21	45	ADORA1(-4.92),ALG13(+2.32),ALX4(+3.58),ANKRD1(-5.98),AQP1(-2.71),AREG(-11.43),ARHGEF28(-5.11),ARID5B(-2.34),BBC3(-3.03),BMP10(-5.07),BNIPL(+2.57),CBS/CBSL(-3.35),CD36(+3.64),CD44(-4.62),CDKN1A(-3.92),CDKN2A(-4.08),CDON(+2.47),CLU(-3.07),COL18A1(-2.13),COL4A1(-2.2),COL4A2(-2.42),CSF1(-2.79),EDN1(-5.66),EPHB1(+3.17),ERO1B(+2.56),F3(-4.62),FGF9(+3.22),HHEX(+3.92),HHIP(-10.26),IGF2(-6.13),IL1R1(-2.47…
Cancer,Hematological Disease,Organismal Injury and Abnormalities	Myeloid neoplasm	3.82e-08			119	39	80	ADAM28(+2.76),ADCY7(-2.18),ADORA1(-4.92),AGAP5 (includes others)(+7.41),ANGPTL6(-6.02),ANO2(+2.42),ANXA1(-3.61),ARID5B(-2.34),ARSD(+2.52),ATP1A4(+3.53),BBC3(-3.03),BMP1(-2.49),C4A/C4B(-3.69),CAPN2(-2.44),CCDC150(+2.44),CD14(+6.29),CD36(+3.64),CD44(-4.62),CDC42EP3(-3.12),CDKN1A(-3.92),CDKN2A(-4.08),CDKN2B(-9.59),CEACAM6(-7.24),COL12A1(-8.01),COL15A1(-7.41),COL5A2(-3.41),COL6A6(+2.75),CPT1A(+3.51),…
Cellular Movement	Invasion of cells	3.83e-08		-1.608	78	18	60	ABCA4(+3.4),ACTA2(-4.67),ADAMTS15(-6.1),ANXA1(-3.61),AREG(-11.43),ARHGDIA(-2.12),ARRDC3(+3.52),BCAR1(-2.12),BCL6(-2.65),CAPN2(-2.44),CARD10(-2.95),CCL2(-10.85),CCN1(-4.49),CCN2(-3.57),CCN4(-15.76),CCR7(+3.45),CD14(+6.29),CD44(-4.62),CDKN1A(-3.92),CDKN2A(-4.08),CEACAM6(-7.24),CES1(-4.19),CGB3 (includes others)(-4.3),CHI3L1(-6.42),CLU(-3.07),COL18A1(-2.13),CSF1(-2.79),DIAPH2(+3.37),EDN1(-5.66),ENG(…
Cancer,Organismal Injury and Abnormalities,Respiratory Disease	Lung tumor	3.92e-08		-0.206	156	53	103	ABCA8(-8.73),ACTA2(-4.67),ACTN1(-2.6),ADAM28(+2.76),ADM2(-5.85),ADORA1(-4.92),AGAP5 (includes others)(+7.41),AGRN(-3.75),ALDH1A3(-2.67),ALG13(+2.32),ANO2(+2.42),ANXA1(-3.61),APOBEC3B(-8.15),AREG(-11.43),ARID5B(-2.34),ARL11(+2.62),ARSD(+2.52),BBC3(-3.03),BCL6(-2.65),CA5B(+2.83),CALB2(-2.79),CARD11(-2.87),CAVIN1(-3.27),CCDC150(+2.44),CCL2(-10.85),CCN1(-4.49),CD248(-8.21),CD44(-4.62),CDC42EP3(-3.12)…
Cellular Movement	Cell movement of myeloid cells	4.08e-08		-0.086	51	7	44	ADORA1(-4.92),ANXA1(-3.61),BCL6(-2.65),C4A/C4B(-3.69),CCL2(-10.85),CCN1(-4.49),CCN2(-3.57),CCR7(+3.45),CD14(+6.29),CD36(+3.64),CD44(-4.62),CDKN1A(-3.92),CES1(-4.19),CNN2(-2.44),COL1A1(-7.11),COL4A1(-2.2),CSF1(-2.79),CYP19A1(+4.17),EDN1(-5.66),EEF1A2(-7.75),ENG(-4.08),F3(-4.62),FLNA(-2.56),GDF15(-3.87),HSPB1(-2.92),ICAM1(-3.04),IL1R1(-2.47),INHBA(-4.73),ITGA1(-2.81),LAMA5(-2.43),MYRF(-3.89),NFKBIZ…
Tissue Morphology	Quantity of cells	4.2e-08		-0.698	122	33	89	ABCA4(+3.4),ADM2(-5.85),AGRN(-3.75),ALPL(+3.45),ANXA1(-3.61),AQP1(-2.71),ARHGDIA(-2.12),ARID5B(-2.34),ATP6AP2(+2.5),BBC3(-3.03),BCAR1(-2.12),BCL3(-2.5),BCL6(-2.65),C4A/C4B(-3.69),CARD11(-2.87),CBS/CBSL(-3.35),CCL2(-10.85),CCN2(-3.57),CCR7(+3.45),CD1D(+2.82),CD36(+3.64),CD44(-4.62),CDKN1A(-3.92),CDKN2A(-4.08),CDKN2B(-9.59),CES1(-4.19),CGB3 (includes others)(-4.3),CHI3L1(-6.42),CHM(+2.22),CLU(-3.07…
Cancer,Organismal Injury and Abnormalities	Extraadrenal retroperitoneal tumor	4.36e-08		0.894	193	67	126	ADAM28(+2.76),ADAMTS15(-6.1),ADAMTS19(+3.46),ADORA1(-4.92),ALG13(+2.32),ALPL(+3.45),ANKRD52(-1.95),ANXA1(-3.61),AREG(-11.43),ARHGAP22(-4.5),ARID5B(-2.34),ATP13A4(-4.93),BCAR1(-2.12),BICC1(-3.88),CAPN2(-2.44),CAPN6(+3.92),CASQ1(+3.54),CATSPERG(-5.51),CAVIN1(-3.27),CBS/CBSL(-3.35),CCDC150(+2.44),CCL2(-10.85),CCN1(-4.49),CCN2(-3.57),CCR7(+3.45),CD163(-14.37),CD1D(+2.82),CD44(-4.62),CDC42EP1(-3.06),C…
Organismal Development	Morphology of head	4.39e-08			78	28	50	ABCA4(+3.4),ADGRV1(+2.25),ALDH1A3(-2.67),ALPL(+3.45),ALX4(+3.58),ANXA1(-3.61),AQP1(-2.71),AREG(-11.43),BMP1(-2.49),CBS/CBSL(-3.35),CCN2(-3.57),CCR7(+3.45),CDKN1A(-3.92),CDKN2A(-4.08),CDO1(+2.89),CDON(+2.47),CGB3 (includes others)(-4.3),CHM(+2.22),CKMT1A/CKMT1B(+5.05),CLDN11(-3.84),COL18A1(-2.13),COL1A1(-7.11),COL5A2(-3.41),COL8A1(-4.0),CSF1(-2.79),CTSF(+4.77),CYP19A1(+4.17),DBN1(-2.58),EBF2(+4.6)…
Cardiovascular Disease,Organismal Injury and Abnormalities	Peripheral vascular disease	4.54e-08		1.129	43	15	28	ACTA2(-4.67),ADA2(+3.85),ATP1A4(+3.53),BCL6(-2.65),CA5B(+2.83),CD163(-14.37),CD1D(+2.82),CD36(+3.64),CLU(-3.07),COL1A1(-7.11),COL1A2(-4.02),COL4A1(-2.2),EDN1(-5.66),ELF4(-2.86),ENG(-4.08),GABRB3(+2.66),GPRC5A(-6.93),GULP1(+2.7),HLA-DRB1(+46.09),HSPB1(-2.92),IL1R1(-2.47),LEFTY2(+3.67),NDRG4(-2.4),NNMT(-12.48),NPPB(-8.94),OLR1(-4.22),PDE3A(-4.28),PLK2(-3.01),PRKCH(+2.88),PTGES(+3.42),PTGIR(-7.01),P…
Cancer,Organismal Injury and Abnormalities	Thoracic neoplasm	4.57e-08		-0.703	157	53	104	ABCA8(-8.73),ACTA2(-4.67),ACTN1(-2.6),ADAM28(+2.76),ADM2(-5.85),ADORA1(-4.92),AGAP5 (includes others)(+7.41),AGRN(-3.75),ALDH1A3(-2.67),ALG13(+2.32),ANO2(+2.42),ANXA1(-3.61),APOBEC3B(-8.15),AREG(-11.43),ARID5B(-2.34),ARL11(+2.62),ARSD(+2.52),BBC3(-3.03),BCL6(-2.65),CA5B(+2.83),CALB2(-2.79),CARD11(-2.87),CAVIN1(-3.27),CCDC150(+2.44),CCL2(-10.85),CCN1(-4.49),CD248(-8.21),CD44(-4.62),CDC42EP3(-3.12)…
Cancer,Hematological Disease,Organismal Injury and Abnormalities	Bone marrow cancer	4.57e-08			116	39	77	ADAM28(+2.76),ADCY7(-2.18),ADORA1(-4.92),AGAP5 (includes others)(+7.41),ANGPTL6(-6.02),ANO2(+2.42),ANXA1(-3.61),ARID5B(-2.34),ARSD(+2.52),ATP1A4(+3.53),BBC3(-3.03),C4A/C4B(-3.69),CAPN2(-2.44),CCDC150(+2.44),CD14(+6.29),CD36(+3.64),CD44(-4.62),CDC42EP3(-3.12),CDKN1A(-3.92),CDKN2A(-4.08),CDKN2B(-9.59),CEACAM6(-7.24),COL12A1(-8.01),COL15A1(-7.41),COL5A2(-3.41),COL6A6(+2.75),CPT1A(+3.51),DBN1(-2.58),…
Cellular Assembly and Organization,Cellular Function and Maintenance	Microtubule dynamics	4.79e-08	Decreased	-2.919	89	22	67	ADGRG6(-3.07),AGRN(-3.75),AQP1(-2.71),AREG(-11.43),ARHGDIA(-2.12),ARHGEF28(-5.11),ARL11(+2.62),BCAR1(-2.12),CAPN2(-2.44),CCL2(-10.85),CCN1(-4.49),CCN2(-3.57),CCR7(+3.45),CD44(-4.62),CDC42EP1(-3.06),CDKN1A(-3.92),CLU(-3.07),COL1A1(-7.11),CSF1(-2.79),CYP19A1(+4.17),DBN1(-2.58),DDAH1(-2.83),DIAPH2(+3.37),EDN1(-5.66),ENC1(-4.52),ENG(-4.08),EPHA2(-5.97),EPHB1(+3.17),EPS8(-2.77),F3(-4.62),FASN(-2.24),F…
Cancer,Organismal Injury and Abnormalities,Tumor Morphology	Progression of tumor	4.82e-08		0.338	33	7	26	ANXA1(-3.61),CCR7(+3.45),CD44(-4.62),CDKN1A(-3.92),CDKN2A(-4.08),CDON(+2.47),CLU(-3.07),COL1A1(-7.11),COL1A2(-4.02),CSF1(-2.79),CYP19A1(+4.17),EDN1(-5.66),ENG(-4.08),EPHA2(-5.97),F3(-4.62),FASN(-2.24),FLNA(-2.56),GDF15(-3.87),GNRHR(+4.13),JUN(-2.57),MMP1(+2.56),MUC1(-4.22),NECTIN4(+7.04),PTGS2(-3.7),SERPINE1(-3.84),SERPINF1(-3.73),STAB1(-2.66),TGFB2(-3.23),THBD(-3.13),THBS1(-4.42),TNFRSF10A(-5.73…
Cell Morphology,Cellular Assembly and Organization,Cellular Function and Maintenance	Formation of cellular protrusions	4.97e-08	Decreased	-2.215	73	17	56	ADGRG6(-3.07),AGRN(-3.75),AQP1(-2.71),AREG(-11.43),ARHGDIA(-2.12),ARHGEF28(-5.11),ARL11(+2.62),BCAR1(-2.12),CAPN2(-2.44),CCL2(-10.85),CCN1(-4.49),CCN2(-3.57),CCR7(+3.45),CD44(-4.62),CDC42EP1(-3.06),CDKN1A(-3.92),CLU(-3.07),CSF1(-2.79),CYP19A1(+4.17),DBN1(-2.58),DDAH1(-2.83),DIAPH2(+3.37),EDN1(-5.66),ENC1(-4.52),ENG(-4.08),EPHA2(-5.97),EPHB1(+3.17),EPS8(-2.77),F3(-4.62),FASN(-2.24),FLNA(-2.56),GAB…
Skeletal and Muscular Disorders	Hand deformity	5.24e-08			14	3	11	ADAMTS19(+3.46),COL12A1(-8.01),COL15A1(-7.41),COL18A1(-2.13),COL1A1(-7.11),COL1A2(-4.02),COL4A1(-2.2),COL4A2(-2.42),COL5A2(-3.41),COL8A1(-4.0),FGF9(+3.22),LMNA(-2.47),MMP1(+2.56),TIMP2(-4.26)
Cancer,Hematological Disease,Organismal Injury and Abnormalities	Malignant myeloid neoplasm	5.41e-08			115	39	76	ADAM28(+2.76),ADCY7(-2.18),ADORA1(-4.92),AGAP5 (includes others)(+7.41),ANGPTL6(-6.02),ANO2(+2.42),ANXA1(-3.61),ARID5B(-2.34),ARSD(+2.52),ATP1A4(+3.53),BBC3(-3.03),C4A/C4B(-3.69),CAPN2(-2.44),CCDC150(+2.44),CD14(+6.29),CD36(+3.64),CD44(-4.62),CDC42EP3(-3.12),CDKN1A(-3.92),CDKN2A(-4.08),CDKN2B(-9.59),CEACAM6(-7.24),COL12A1(-8.01),COL15A1(-7.41),COL5A2(-3.41),COL6A6(+2.75),CPT1A(+3.51),DBN1(-2.58),…
Cancer,Gastrointestinal Disease,Organismal Injury and Abnormalities	Metastatic colorectal cancer	5.77e-08			31	2	29	ACTA2(-4.67),CCL2(-10.85),CCN2(-3.57),CD248(-8.21),CD36(+3.64),CD44(-4.62),CDKN2A(-4.08),CLU(-3.07),COL4A1(-2.2),COL4A2(-2.42),CPA4(-5.65),EPHA2(-5.97),FSTL3(-2.56),GDF15(-3.87),ICAM1(-3.04),ITPR3(-4.33),KRT18(-3.0),LAMA3(-6.09),LGALS4(-5.27),MEST(-2.93),PAPPA(-18.63),PAPSS2(-2.68),PDLIM3(-4.23),PRRX1(+4.82),PTGS2(-3.7),PTX3(-3.56),SERPINE1(-3.84),TGFB2(-3.23),THBS1(-4.42),TM4SF1(-9.07),TNFRSF11B…
Cancer,Hematological Disease,Immunological Disease,Organismal Injury and Abnormalities	Myeloid leukemia	5.81e-08			109	38	71	ADAM28(+2.76),ADCY7(-2.18),ADORA1(-4.92),AGAP5 (includes others)(+7.41),ANGPTL6(-6.02),ANO2(+2.42),ANXA1(-3.61),ARID5B(-2.34),ARSD(+2.52),ATP1A4(+3.53),BBC3(-3.03),C4A/C4B(-3.69),CAPN2(-2.44),CCDC150(+2.44),CD14(+6.29),CD36(+3.64),CD44(-4.62),CDKN1A(-3.92),CDKN2A(-4.08),CDKN2B(-9.59),CEACAM6(-7.24),COL12A1(-8.01),COL15A1(-7.41),COL5A2(-3.41),COL6A6(+2.75),CPT1A(+3.51),DBN1(-2.58),DENND3(-2.86),DE…
Cellular Movement,Connective Tissue Development and Function	Migration of fibroblasts	5.99e-08		-0.656	20	4	16	ARHGEF28(-5.11),ARID5B(-2.34),BCAR1(-2.12),CCL2(-10.85),CCN1(-4.49),CDKN1A(-3.92),CDKN2A(-4.08),COL1A1(-7.11),DMTN(-4.92),EDN1(-5.66),ENG(-4.08),MMP1(+2.56),PLEC(-2.72),PMP22(+2.84),RASGRP1(+2.73),SERPINF1(-3.73),STON1(+2.23),THBS1(-4.42),TIMP2(-4.26),ZYX(-2.47)
Cardiovascular Disease,Neurological Disease,Organismal Injury and Abnormalities	Cerebrovascular dysfunction	6.11e-08		1.129	32	11	21	ACTA2(-4.67),ADA2(+3.85),ATP1A4(+3.53),BCL6(-2.65),CA5B(+2.83),CD1D(+2.82),CD36(+3.64),CLU(-3.07),COL4A1(-2.2),EDN1(-5.66),ENG(-4.08),GABRB3(+2.66),HSPB1(-2.92),IL1R1(-2.47),NDRG4(-2.4),NNMT(-12.48),NPPB(-8.94),OLR1(-4.22),PDE3A(-4.28),PLK2(-3.01),PRKCH(+2.88),PTGES(+3.42),PTGS2(-3.7),SERPINE1(-3.84),SERPINI1(+2.4),THBS1(-4.42),TINAGL1(+2.59),TNFRSF11B(-3.26),TNFRSF12A(-2.62),TNNT2(-6.8),TUBB3(-5…
Organismal Injury and Abnormalities,Reproductive System Disease	Disorder of pregnancy	6.12e-08			54	18	36	ACTG2(-6.01),ADORA1(-4.92),APOBEC3B(-8.15),ATP1A4(+3.53),BOK(-2.12),C4A/C4B(-3.69),CAPN2(-2.44),CBS/CBSL(-3.35),CGB3 (includes others)(-4.3),CHM(+2.22),CHN2(+3.21),COL12A1(-8.01),COL8A1(-4.0),CYP19A1(+4.17),ENG(-4.08),F3(-4.62),FAM49A(+3.99),FGFRL1(-2.38),FLNA(-2.56),FMO2(+3.31),GALNT18(+2.97),GDF15(-3.87),GNRHR(+4.13),IGF2(-6.13),JUP(-2.26),KIAA0040(+2.89),KRT23(+3.8),KRT8(-2.5),LMNA(-2.47),ME3(…
Cancer,Organismal Injury and Abnormalities,Reproductive System Disease	Uterine serous papillary cancer	6.53e-08			25	6	19	ABCA8(-8.73),ACTG2(-6.01),AQP1(-2.71),CBS/CBSL(-3.35),CDKN2A(-4.08),CNN1(-5.2),COL15A1(-7.41),DES(-10.4),EEF1A2(-7.75),FILIP1L(-4.41),GPRC5A(-6.93),ITM2A(+2.6),ITPR3(-4.33),KCNB1(+4.66),KRT18(-3.0),KRT7(-3.27),LAD1(-3.48),LEFTY2(+3.67),PDLIM3(-4.23),PMP22(+2.84),RGS2(+3.69),SPOCK2(-5.04),STON1(+2.23),TGFB1I1(-5.99),WNT2(-4.37)
Developmental Disorder	Congenital malformation syndrome	6.71e-08			6	0	6	CCN2(-3.57),COL1A1(-7.11),LMNA(-2.47),SERPINE1(-3.84),TBX5(-6.21),TGFB2(-3.23)
Cardiovascular Disease,Organismal Injury and Abnormalities	Atherosclerotic lesion	7.29e-08		0.218	22	5	17	CBS/CBSL(-3.35),CCL2(-10.85),CD1D(+2.82),CD36(+3.64),CD44(-4.62),CES1(-4.19),COL18A1(-2.13),CSF1(-2.79),CYP19A1(+4.17),F3(-4.62),ICAM1(-3.04),IGF2(-6.13),MICA(-2.91),OSMR(-8.38),PAPPA(-18.63),PON3(+2.9),PTGES(+3.42),PTX3(-3.56),SERPINE1(-3.84),THBD(-3.13),THBS1(-4.42),TNFRSF11B(-3.26)
Cancer,Organismal Injury and Abnormalities,Respiratory Disease	Lung cancer	7.36e-08		0.173	152	52	100	ABCA8(-8.73),ACTA2(-4.67),ACTN1(-2.6),ADAM28(+2.76),ADM2(-5.85),ADORA1(-4.92),AGAP5 (includes others)(+7.41),AGRN(-3.75),ALDH1A3(-2.67),ALG13(+2.32),ANO2(+2.42),ANXA1(-3.61),APOBEC3B(-8.15),AREG(-11.43),ARID5B(-2.34),ARL11(+2.62),ARSD(+2.52),BBC3(-3.03),BCL6(-2.65),CA5B(+2.83),CALB2(-2.79),CARD11(-2.87),CAVIN1(-3.27),CCDC150(+2.44),CCL2(-10.85),CCN1(-4.49),CD248(-8.21),CD44(-4.62),CDC42EP3(-3.12)…
Cancer,Organismal Injury and Abnormalities	Primary neoplasm	7.37e-08		-0.492	44	11	33	ALPL(+3.45),BCAR1(-2.12),BCL6(-2.65),CARD11(-2.87),CCN1(-4.49),CD44(-4.62),CDKN2A(-4.08),CDKN2B(-9.59),CEACAM6(-7.24),CHI3L1(-6.42),CLU(-3.07),COL12A1(-8.01),COL4A1(-2.2),CSF1(-2.79),CYP19A1(+4.17),DES(-10.4),ENG(-4.08),EPHA2(-5.97),FASN(-2.24),FLNA(-2.56),GABRB3(+2.66),GDF15(-3.87),GNRHR(+4.13),HOPX(+4.73),JUN(-2.57),KRT23(+3.8),LGALS4(-5.27),LTBR(-2.53),MUC1(-4.22),MUC16(+3.61),OSMR(-8.38),PLEC…
Cancer,Organismal Injury and Abnormalities,Reproductive System Disease	Uterine carcinoma	7.7e-08			172	55	117	ABCA4(+3.4),ABCA8(-8.73),ACTN1(-2.6),AGAP5 (includes others)(+7.41),AGBL4(+3.66),ALG13(+2.32),ALS2CL(-2.81),AMOTL2(-2.06),ANKRD52(-1.95),ANO2(+2.42),AP1S2(+3.18),ARHGAP22(-4.5),ARHGEF28(-5.11),ARID5B(-2.34),ARRDC3(+3.52),ATP6AP2(+2.5),BCL6(-2.65),BICC1(-3.88),BTBD19(-2.48),CALB2(-2.79),CAPN2(-2.44),CAPN6(+3.92),CARD10(-2.95),CASQ1(+3.54),CAVIN1(-3.27),CCDC150(+2.44),CD163(-14.37),CD44(-4.62),CDC4…
Connective Tissue Disorders,Organismal Injury and Abnormalities,Skeletal and Muscular Disorders	Dupuytren contracture	8.4e-08			13	3	10	ADAMTS19(+3.46),COL12A1(-8.01),COL15A1(-7.41),COL18A1(-2.13),COL1A1(-7.11),COL1A2(-4.02),COL4A1(-2.2),COL4A2(-2.42),COL5A2(-3.41),COL8A1(-4.0),FGF9(+3.22),MMP1(+2.56),TIMP2(-4.26)
Cell-To-Cell Signaling and Interaction	Adhesion of connective tissue cells	8.45e-08	Decreased	-2.45	21	2	19	ACTA2(-4.67),BCAR1(-2.12),CCL2(-10.85),CCN1(-4.49),CCN2(-3.57),CD44(-4.62),CLU(-3.07),COL1A1(-7.11),CSF1(-2.79),DMTN(-4.92),ICAM1(-3.04),IGF2(-6.13),JUP(-2.26),LAMA3(-6.09),MATN3(-2.68),PLEC(-2.72),PMP22(+2.84),TIMP2(-4.26),TMOD1(+3.8),TNFRSF11B(-3.26),ZYX(-2.47)
Dermatological Diseases and Conditions,Developmental Disorder,Hereditary Disorder,Metabolic Disease,Organismal Injury and Abnormalities	Premature aging	8.58e-08			19	3	16	ACTA2(-4.67),ANGPTL6(-6.02),BBC3(-3.03),CCL2(-10.85),CDC42EP3(-3.12),CDKN2A(-4.08),COL4A1(-2.2),COL4A2(-2.42),KRT7(-3.27),LAMA5(-2.43),LMNA(-2.47),NTN4(-3.86),OSBPL6(+2.71),PTGES(+3.42),PTX3(-3.56),TBX5(-6.21),TFAP2C(+8.64),TFPI2(-2.93),TNFRSF11B(-3.26)
Cancer,Organismal Injury and Abnormalities	Metastasis of tumor cell lines	8.63e-08		-0.443	30	4	26	ANXA1(-3.61),BBC3(-3.03),BCAR1(-2.12),CAPN2(-2.44),CCL2(-10.85),CCN1(-4.49),CCN4(-15.76),CD44(-4.62),CNN1(-5.2),COL18A1(-2.13),COL4A1(-2.2),COL4A2(-2.42),F3(-4.62),INHBA(-4.73),JUP(-2.26),KRT8(-2.5),LAMA5(-2.43),LRRC26(-3.53),MMP1(+2.56),MUC1(-4.22),NTN4(-3.86),PTGS2(-3.7),PTPRZ1(+4.93),SERPINF1(-3.73),SMOC2(-5.32),THBD(-3.13),THBS1(-4.42),UBD(-5.24),VTCN1(+10.25),WNT5A(+2.47)
Cell Morphology	Size of cells	9.04e-08			48	6	42	ACTN1(-2.6),ANXA1(-3.61),AQP1(-2.71),BCL3(-2.5),CBS/CBSL(-3.35),CCL2(-10.85),CD44(-4.62),CDKN1A(-3.92),CDKN2A(-4.08),CES1(-4.19),COL18A1(-2.13),COL8A1(-4.0),CSF1(-2.79),CYP19A1(+4.17),EDN1(-5.66),EPHA2(-5.97),EPS8(-2.77),FASN(-2.24),FLNA(-2.56),FLNC(-4.03),GDF15(-3.87),GP1BB(-2.71),HEYL(-2.83),ICAM1(-3.04),IGF2(-6.13),IL1R1(-2.47),JUN(-2.57),JUP(-2.26),KEL(-8.36),KRT18(-3.0),KRT8(-2.5),LIMS2(-6.3…
Cardiovascular System Development and Function	Vascularization	9.24e-08		-0.942	27	3	24	ABCA4(+3.4),ANGPTL6(-6.02),CBS/CBSL(-3.35),CCN1(-4.49),CCN2(-3.57),CD44(-4.62),CGB3 (includes others)(-4.3),COL18A1(-2.13),CSF1(-2.79),ENG(-4.08),EPHA2(-5.97),F3(-4.62),FGF9(+3.22),ICAM1(-3.04),IGF2(-6.13),INHBA(-4.73),ITGA1(-2.81),LTBR(-2.53),PTGS2(-3.7),SERPINE1(-3.84),SERPINF1(-3.73),THBS1(-4.42),TIMP2(-4.26),VLDLR(-2.17),WARS(-3.0),WNT5A(+2.47),WT1(-5.21)
Cardiovascular System Development and Function,Tissue Morphology	Permeability of vascular system	9.34e-08		1.154	22	0	22	ACTA2(-4.67),ADORA1(-4.92),ANXA1(-3.61),AQP1(-2.71),ARHGDIA(-2.12),BDKRB2(-4.35),C4A/C4B(-3.69),CBS/CBSL(-3.35),COL18A1(-2.13),ENG(-4.08),EPS8(-2.77),F3(-4.62),ICAM1(-3.04),NPPB(-8.94),P2RY4(-3.51),PTGS2(-3.7),PTX3(-3.56),SERPINE1(-3.84),SERPINF1(-3.73),THBS1(-4.42),TIMP2(-4.26),TNFRSF12A(-2.62)
Embryonic Development,Organ Development,Organismal Development,Tissue Development	Development of sensory organ	9.51e-08		0.351	49	12	37	ABCA4(+3.4),ADGRV1(+2.25),ALDH1A3(-2.67),AP1S2(+3.18),AQP1(-2.71),AREG(-11.43),CBS/CBSL(-3.35),CCL2(-10.85),CDKN1A(-3.92),CDKN2A(-4.08),CHM(+2.22),COL18A1(-2.13),COL1A1(-7.11),COL5A2(-3.41),COL8A1(-4.0),DIO2(+7.46),EBF2(+4.6),EDN1(-5.66),EPHA2(-5.97),EPHB1(+3.17),FGF9(+3.22),GGT1(-7.55),HHIP(-10.26),ICAM1(-3.04),IGF2(-6.13),IL1R1(-2.47),NFKBIZ(-3.57),NRCAM(+2.96),OPN1MW (includes others)(-3.25),P…
Tissue Development	Accumulation of cells	1.04e-07		-0.702	34	3	31	ANXA1(-3.61),BCL3(-2.5),C4A/C4B(-3.69),CBS/CBSL(-3.35),CCL2(-10.85),CCN1(-4.49),CCR7(+3.45),CD1D(+2.82),CD44(-4.62),CDKN1A(-3.92),CDKN2A(-4.08),CLU(-3.07),COL18A1(-2.13),CSF1(-2.79),EDN1(-5.66),ENG(-4.08),F3(-4.62),GPR17(-4.92),ICAM1(-3.04),IL1R1(-2.47),ITGA1(-2.81),KRT18(-3.0),LAMA5(-2.43),LTBR(-2.53),MLLT11(-2.07),OSMR(-8.38),PTGS2(-3.7),PTX3(-3.56),RASGRP1(+2.73),THBD(-3.13),THBS1(-4.42),TIMP2…
Cancer,Organismal Injury and Abnormalities,Reproductive System Disease	Endometrial carcinoma	1.08e-07			163	52	111	ABCA4(+3.4),ABCA8(-8.73),ACTN1(-2.6),AGAP5 (includes others)(+7.41),AGBL4(+3.66),ALG13(+2.32),AMOTL2(-2.06),ANKRD52(-1.95),ANO2(+2.42),AP1S2(+3.18),ARHGAP22(-4.5),ARHGEF28(-5.11),ARID5B(-2.34),ARRDC3(+3.52),ATP6AP2(+2.5),BCL6(-2.65),BICC1(-3.88),BTBD19(-2.48),CAPN2(-2.44),CAPN6(+3.92),CARD10(-2.95),CASQ1(+3.54),CAVIN1(-3.27),CCDC150(+2.44),CD163(-14.37),CD44(-4.62),CDC42EP3(-3.12),CDKN2A(-4.08),C…
Cell-To-Cell Signaling and Interaction	Binding of connective tissue cells	1.1e-07		-1.73	22	2	20	ACTA2(-4.67),BCAR1(-2.12),CCL2(-10.85),CCN1(-4.49),CCN2(-3.57),CD248(-8.21),CD44(-4.62),CLU(-3.07),COL1A1(-7.11),CSF1(-2.79),DMTN(-4.92),ICAM1(-3.04),IGF2(-6.13),JUP(-2.26),LAMA3(-6.09),MATN3(-2.68),PLEC(-2.72),PMP22(+2.84),TIMP2(-4.26),TMOD1(+3.8),TNFRSF11B(-3.26),ZYX(-2.47)
Cardiovascular System Development and Function,Cell Morphology,Organ Morphology,Organismal Development,Skeletal and Muscular System Development and Function,Tissue Morphology	Morphology of cardiomyocytes	1.11e-07			26	4	22	ADORA1(-4.92),BCAR1(-2.12),CCN2(-3.57),CDKN1A(-3.92),CLU(-3.07),DES(-10.4),DUSP8(-6.84),EDN1(-5.66),FSTL3(-2.56),GDF15(-3.87),INHBA(-4.73),JPH2(-4.01),JUN(-2.57),LIMS2(-6.32),MYOCD(-4.13),PLEC(-2.72),PTGES(+3.42),RGS2(+3.69),RRAD(-3.39),SERPINE1(-3.84),SPTBN1(-2.19),TBX5(-6.21),TMEM38B(+2.62),TNNT2(-6.8),TRIM55(+4.28),UCA1(-46.81)
Cellular Movement,Hematological System Development and Function,Immune Cell Trafficking,Inflammatory Response	Cell movement of macrophages	1.15e-07		-0.343	31	4	27	ANXA1(-3.61),BCL6(-2.65),CCL2(-10.85),CCN1(-4.49),CCN2(-3.57),CD44(-4.62),CDKN1A(-3.92),CES1(-4.19),CNN2(-2.44),CSF1(-2.79),CYP19A1(+4.17),EDN1(-5.66),EEF1A2(-7.75),ENG(-4.08),FLNA(-2.56),ICAM1(-3.04),ITGA1(-2.81),MYRF(-3.89),NFKBIZ(-3.57),PLEC(-2.72),PTGES(+3.42),PTGS2(-3.7),PTX3(-3.56),SERPINE1(-3.84),SOD3(-2.91),STAB1(-2.66),THBD(-3.13),THBS1(-4.42),TNFRSF9(-2.91),VTCN1(+10.25),WNT5A(+2.47)
Connective Tissue Development and Function,Tissue Development	Growth of connective tissue	1.2e-07	Decreased	-2.056	55	11	44	AQP1(-2.71),AREG(-11.43),BCAR1(-2.12),CCL2(-10.85),CCN1(-4.49),CCN2(-3.57),CCN4(-15.76),CD163(-14.37),CD44(-4.62),CDKN1A(-3.92),CDKN2A(-4.08),CDKN2B(-9.59),CGB3 (includes others)(-4.3),COL1A1(-7.11),CSF1(-2.79),EDN1(-5.66),ENG(-4.08),EPHA2(-5.97),FGF9(+3.22),GGT1(-7.55),GNRH2(+8.81),HSPB1(-2.92),IGF2(-6.13),INHBA(-4.73),INTU(+2.31),ITGA1(-2.81),JUN(-2.57),JUP(-2.26),LGALS4(-5.27),LMNA(-2.47),MN1(…
Cancer,Organismal Injury and Abnormalities	Connective or soft tissue tumor	1.23e-07		0.455	101	22	79	ABCA8(-8.73),ACTA2(-4.67),AGRN(-3.75),ALDH1A3(-2.67),ALPL(+3.45),ARHGAP22(-4.5),ATP6AP2(+2.5),BCL6(-2.65),CALB2(-2.79),CAPN6(+3.92),CAVIN2(-3.31),CCDC150(+2.44),CCN1(-4.49),CD163(-14.37),CD44(-4.62),CDC42EP3(-3.12),CDKN1A(-3.92),CDKN2A(-4.08),CDKN2B(-9.59),CLDN11(-3.84),CNN1(-5.2),CNN2(-2.44),COL12A1(-8.01),COL15A1(-7.41),COL18A1(-2.13),COL1A1(-7.11),COL1A2(-4.02),COL4A1(-2.2),COL4A2(-2.42),COL5A…
Cancer,Gastrointestinal Disease,Organismal Injury and Abnormalities	Advanced malignant gastrointestinal neoplasm	1.27e-07			33	2	31	ACTA2(-4.67),CCL2(-10.85),CCN1(-4.49),CCN2(-3.57),CD248(-8.21),CD36(+3.64),CD44(-4.62),CDKN2A(-4.08),CLU(-3.07),COL4A1(-2.2),COL4A2(-2.42),CPA4(-5.65),EPHA2(-5.97),FSTL3(-2.56),GDF15(-3.87),ICAM1(-3.04),ITPR3(-4.33),KRT18(-3.0),LAMA3(-6.09),LGALS4(-5.27),MEST(-2.93),PAPPA(-18.63),PAPSS2(-2.68),PDLIM3(-4.23),PRRX1(+4.82),PTGS2(-3.7),PTX3(-3.56),SERPINE1(-3.84),TGFB2(-3.23),THBS1(-4.42),TM4SF1(-9.0…
Organismal Injury and Abnormalities,Reproductive System Disease	Benign pelvic disease	1.33e-07			49	13	36	ABCA8(-8.73),ACTA2(-4.67),ALDH1A3(-2.67),APOBEC3B(-8.15),BCL6(-2.65),CAPN6(+3.92),CAVIN2(-3.31),CCL2(-10.85),CCN1(-4.49),CCN2(-3.57),CD163(-14.37),CD44(-4.62),CDC42EP3(-3.12),CLDN11(-3.84),COL18A1(-2.13),CYP19A1(+4.17),FSTL3(-2.56),GNRHR(+4.13),HOPX(+4.73),HSPB1(-2.92),ICAM1(-3.04),IGF2(-6.13),IL1R1(-2.47),INHBA(-4.73),ITGA1(-2.81),JUN(-2.57),KRT8(-2.5),LEFTY2(+3.67),MAPK4(+2.88),MEST(-2.93),MICA…
Cell Death and Survival,Organismal Injury and Abnormalities	Necrosis of epithelial tissue	1.37e-07		-0.824	51	11	40	ALDH3B1(-2.9),APOBEC3B(-8.15),ATP1A4(+3.53),BBC3(-3.03),BCL6(-2.65),BOK(-2.12),CBS/CBSL(-3.35),CD1D(+2.82),CD36(+3.64),CD44(-4.62),CDKN1A(-3.92),CDKN2A(-4.08),CDON(+2.47),CLU(-3.07),COL18A1(-2.13),COL4A2(-2.42),CYP19A1(+4.17),EDN1(-5.66),ENG(-4.08),EPHA2(-5.97),F3(-4.62),FASN(-2.24),GAS7(-2.71),GDF15(-3.87),HEYL(-2.83),HSPB1(-2.92),ICAM1(-3.04),INHBA(-4.73),JUN(-2.57),KCNB1(+4.66),KRT18(-3.0),KRT…
Cancer,Gastrointestinal Disease,Organismal Injury and Abnormalities	Esophageal carcinoma	1.38e-07			50	16	34	ABCA4(+3.4),ABCA8(-8.73),AGBL4(+3.66),BCL6(-2.65),BDKRB2(-4.35),CARD10(-2.95),CCDC33(+2.82),CD44(-4.62),CDKN2A(-4.08),CLU(-3.07),COL1A1(-7.11),COL1A2(-4.02),COL8A1(-4.0),COLEC11(-15.85),DACH2(+3.72),DIO2(+7.46),DPP7(-2.97),EEF1A2(-7.75),ENG(-4.08),FAM49A(+3.99),GREB1L(+2.02),HOPX(+4.73),IGF2(-6.13),KCTD16(-5.51),KRT7(-3.27),MUC16(+3.61),MUC19(-4.06),MUC6(-2.47),NCOR2(-2.02),NPPB(-8.94),NRXN2(+2.8…
Cardiovascular System Development and Function,Organismal Development	Vascularization of absolute anatomical region	1.39e-07		0.186	19	3	16	ABCA4(+3.4),ANGPTL6(-6.02),CBS/CBSL(-3.35),CCN1(-4.49),CCN2(-3.57),COL18A1(-2.13),F3(-4.62),FGF9(+3.22),ICAM1(-3.04),IGF2(-6.13),INHBA(-4.73),PTGS2(-3.7),SERPINF1(-3.73),THBS1(-4.42),TIMP2(-4.26),VLDLR(-2.17),WARS(-3.0),WNT5A(+2.47),WT1(-5.21)
Organismal Development	Growth of vessel	1.41e-07		-0.049	21	2	19	BCAR1(-2.12),BDKRB2(-4.35),CCL2(-10.85),CCN2(-3.57),CCR7(+3.45),COL18A1(-2.13),COL1A1(-7.11),CRIM1(-2.88),EDN1(-5.66),F3(-4.62),IGF2(-6.13),INHBA(-4.73),NTN4(-3.86),PTGS2(-3.7),ROBO4(-2.94),SERPINE1(-3.84),SERPINF1(-3.73),TGFB2(-3.23),TIMP2(-4.26),TNFRSF11B(-3.26),XDH(+2.75)
Reproductive System Development and Function	Morphology of reproductive system	1.42e-07			55	13	42	AQP1(-2.71),AREG(-11.43),ARHGDIA(-2.12),ARID5B(-2.34),BDKRB2(-4.35),CAPN2(-2.44),CBS/CBSL(-3.35),CD44(-4.62),CDKN1A(-3.92),CDKN2A(-4.08),CDKN2B(-9.59),CGB3 (includes others)(-4.3),CHM(+2.22),CNN1(-5.2),CYP19A1(+4.17),DDX25(+3.95),DPP7(-2.97),EBF2(+4.6),FGF9(+3.22),FGFRL1(-2.38),FSTL3(-2.56),GAS7(-2.71),GDF7(-3.12),GGT1(-7.55),GNRHR(+4.13),IGF2(-6.13),IL1R1(-2.47),INHBA(-4.73),JUP(-2.26),KRT8(-2.5…
Cellular Movement,Hematological System Development and Function,Immune Cell Trafficking,Inflammatory Response	Cell movement of phagocytes	1.53e-07		-0.702	50	7	43	ADORA1(-4.92),ANXA1(-3.61),ASB2(-2.24),BCL6(-2.65),C4A/C4B(-3.69),CCL2(-10.85),CCN1(-4.49),CCN2(-3.57),CCR7(+3.45),CD14(+6.29),CD36(+3.64),CD44(-4.62),CDKN1A(-3.92),CES1(-4.19),CNN2(-2.44),COL1A1(-7.11),COL4A1(-2.2),CSF1(-2.79),CYP19A1(+4.17),EDN1(-5.66),EEF1A2(-7.75),ENG(-4.08),EPS8(-2.77),FLNA(-2.56),GPSM1(-2.64),HSPB1(-2.92),ICAM1(-3.04),IL1R1(-2.47),INHBA(-4.73),ITGA1(-2.81),MYRF(-3.89),NFKBI…
Cancer,Organismal Injury and Abnormalities	Benign connective or soft tissue neoplasm	1.65e-07			36	8	28	ABCA8(-8.73),CAPN6(+3.92),CAVIN2(-3.31),CCN1(-4.49),CDC42EP3(-3.12),CDKN2A(-4.08),CLDN11(-3.84),COL12A1(-8.01),COL15A1(-7.41),COL18A1(-2.13),COL1A1(-7.11),COL1A2(-4.02),COL4A1(-2.2),COL4A2(-2.42),COL5A2(-3.41),COL8A1(-4.0),CSF1(-2.79),CYP19A1(+4.17),EXT1(-2.03),FLNA(-2.56),GNRHR(+4.13),GRPR(+4.35),HOPX(+4.73),IGF2(-6.13),JUN(-2.57),LEFTY2(+3.67),MEST(-2.93),MICALL1(-1.98),PTGS2(-3.7),RORB(-2.88),…
Cancer,Hematological Disease,Immunological Disease,Organismal Injury and Abnormalities	Acute leukemia	1.73e-07			112	40	72	ADAM28(+2.76),ADCY7(-2.18),ADORA1(-4.92),AGAP5 (includes others)(+7.41),ANGPTL6(-6.02),ANO2(+2.42),ANXA1(-3.61),ARID5B(-2.34),ARSD(+2.52),ATP1A4(+3.53),BBC3(-3.03),BCL6(-2.65),C4A/C4B(-3.69),CAPN2(-2.44),CCDC150(+2.44),CD14(+6.29),CD36(+3.64),CD44(-4.62),CDKN1A(-3.92),CDKN2A(-4.08),CDKN2B(-9.59),CEACAM6(-7.24),COL12A1(-8.01),COL15A1(-7.41),COL5A2(-3.41),COL6A6(+2.75),CPT1A(+3.51),DBN1(-2.58),DENN…
Cellular Movement	Migration of tumor cell lines	1.83e-07	Decreased	-2.315	68	14	54	ACTA2(-4.67),ACTN1(-2.6),ANXA1(-3.61),AREG(-11.43),ARRDC3(+3.52),BCAR1(-2.12),CAPN2(-2.44),CARD10(-2.95),CCL2(-10.85),CCN1(-4.49),CCN2(-3.57),CCN4(-15.76),CCR7(+3.45),CD248(-8.21),CD36(+3.64),CD44(-4.62),CDKN1A(-3.92),CDKN2A(-4.08),CGB3 (includes others)(-4.3),CHN2(+3.21),CLU(-3.07),COL18A1(-2.13),CREB3L1(-6.39),CSF1(-2.79),EDN1(-5.66),EGFL6(-5.09),ENG(-4.08),EPHA2(-5.97),EPHB1(+3.17),F3(-4.62),F…
Cancer,Organismal Injury and Abnormalities	Serous adenocarcinoma	1.84e-07			67	20	47	ABCA8(-8.73),ACTG2(-6.01),ADAMTS19(+3.46),AQP1(-2.71),ARID5B(-2.34),ASB2(-2.24),C4A/C4B(-3.69),CALB2(-2.79),CBS/CBSL(-3.35),CD36(+3.64),CDKN1A(-3.92),CDKN2A(-4.08),CLU(-3.07),CNN1(-5.2),COL15A1(-7.41),COL18A1(-2.13),DES(-10.4),DIAPH2(+3.37),EEF1A2(-7.75),EIF1AX(+2.28),EPS8(-2.77),EPS8L3(-7.51),F3(-4.62),FGF9(+3.22),FILIP1L(-4.41),GPRC5A(-6.93),HCN4(-6.43),INTU(+2.31),ITM2A(+2.6),ITPR3(-4.33),KCNB…
Cardiovascular System Development and Function	Neovascularization of organ	1.86e-07		0.976	17	2	15	ABCA4(+3.4),ANGPTL6(-6.02),CBS/CBSL(-3.35),CCN1(-4.49),CCN2(-3.57),COL18A1(-2.13),F3(-4.62),FGF9(+3.22),ICAM1(-3.04),IGF2(-6.13),INHBA(-4.73),PTGS2(-3.7),SERPINF1(-3.73),THBS1(-4.42),TIMP2(-4.26),VLDLR(-2.17),WARS(-3.0)
Cancer,Neurological Disease,Organismal Injury and Abnormalities	Grade 1-4 astrocytoma	1.97e-07			50	18	32	ACTN1(-2.6),AGAP5 (includes others)(+7.41),ALLC(-2.98),ANO2(+2.42),CCDC33(+2.82),CD200R1L(+2.77),CDKN2A(-4.08),CLU(-3.07),COL18A1(-2.13),COL1A1(-7.11),DBNDD1(-2.34),DIAPH2(+3.37),DNAH6(+3.34),EPHA2(-5.97),EPHB1(+3.17),FLNA(-2.56),FLNC(-4.03),FZD8(-3.6),GPSM1(-2.64),GREB1L(+2.02),HFM1(+4.59),HTRA3(-5.14),IL1R1(-2.47),KEL(-8.36),MICA(-2.91),MN1(-5.39),MUC16(+3.61),MUC6(-2.47),NCOR2(-2.02),NPAP1(-2.…
Cancer,Organismal Injury and Abnormalities	Upper aero-digestive squamous cell carcinoma	1.97e-07			106	36	70	ABCA4(+3.4),ADAM28(+2.76),ADORA1(-4.92),AGAP5 (includes others)(+7.41),ANGPTL6(-6.02),ANXA1(-3.61),ARID5B(-2.34),ARVCF(-3.43),AS3MT(+2.56),ATP13A4(-4.93),ATP1A4(+3.53),BDKRB2(-4.35),BICC1(-3.88),CARNMT1(+2.25),CCDC150(+2.44),CCN2(-3.57),CD200R1L(+2.77),CD248(-8.21),CD44(-4.62),CDC42EP1(-3.06),CDKN2A(-4.08),CELF2(-2.36),CHI3L1(-6.42),CLU(-3.07),CNN1(-5.2),COL12A1(-8.01),COL15A1(-7.41),COL1A1(-7.11…
Cancer,Organismal Injury and Abnormalities	Ductal carcinoma	2.05e-07		-1.154	154	58	96	ACTA2(-4.67),ADAM28(+2.76),ADAMTS15(-6.1),ADAMTS19(+3.46),ALG13(+2.32),ALPL(+3.45),ANKRD52(-1.95),ANXA1(-3.61),AREG(-11.43),ARHGAP22(-4.5),ARID5B(-2.34),ARSD(+2.52),BCL6(-2.65),BICC1(-3.88),BNIPL(+2.57),CAPN2(-2.44),CAPN6(+3.92),CASQ1(+3.54),CCN1(-4.49),CCN2(-3.57),CCR7(+3.45),CD14(+6.29),CD163(-14.37),CD44(-4.62),CDC42EP3(-3.12),CDKN1A(-3.92),CDKN2A(-4.08),CDON(+2.47),CELF2(-2.36),CES1(-4.19),CL…
Cancer,Organismal Injury and Abnormalities	Grade 3-4 tumor	2.17e-07			56	20	36	ACTN1(-2.6),AGAP5 (includes others)(+7.41),ALLC(-2.98),ANO2(+2.42),BCAR1(-2.12),BCL6(-2.65),CCDC33(+2.82),CD200R1L(+2.77),CD44(-4.62),CDKN2A(-4.08),CLU(-3.07),COL18A1(-2.13),COL1A1(-7.11),CYP19A1(+4.17),DBNDD1(-2.34),DIAPH2(+3.37),DNAH6(+3.34),EPHA2(-5.97),EPHB1(+3.17),FLNA(-2.56),FLNC(-4.03),FZD8(-3.6),GNRHR(+4.13),GPSM1(-2.64),GREB1L(+2.02),HFM1(+4.59),HTRA3(-5.14),IL1R1(-2.47),KEL(-8.36),MICA(…
Cancer,Hematological Disease,Immunological Disease,Organismal Injury and Abnormalities	Acute myeloid leukemia	2.18e-07			105	37	68	ADAM28(+2.76),ADCY7(-2.18),ADORA1(-4.92),AGAP5 (includes others)(+7.41),ANGPTL6(-6.02),ANO2(+2.42),ANXA1(-3.61),ARID5B(-2.34),ARSD(+2.52),ATP1A4(+3.53),BBC3(-3.03),C4A/C4B(-3.69),CAPN2(-2.44),CCDC150(+2.44),CD14(+6.29),CD36(+3.64),CD44(-4.62),CDKN1A(-3.92),CDKN2A(-4.08),CDKN2B(-9.59),CEACAM6(-7.24),COL12A1(-8.01),COL15A1(-7.41),COL5A2(-3.41),COL6A6(+2.75),CPT1A(+3.51),DBN1(-2.58),DENND3(-2.86),DE…
Organismal Injury and Abnormalities	Sclerotic lesion	2.26e-07		0.218	23	5	18	CBS/CBSL(-3.35),CCL2(-10.85),CD1D(+2.82),CD36(+3.64),CD44(-4.62),CES1(-4.19),COL18A1(-2.13),CSF1(-2.79),CYP19A1(+4.17),F3(-4.62),ICAM1(-3.04),IGF2(-6.13),MICA(-2.91),OSMR(-8.38),PAPPA(-18.63),PON3(+2.9),PTGES(+3.42),PTX3(-3.56),SERPINE1(-3.84),THBD(-3.13),THBS1(-4.42),TNFRSF11B(-3.26),TUBB3(-5.07)
Gastrointestinal Disease,Organismal Injury and Abnormalities	Gastric lesion	2.31e-07		-1.342	100	26	74	ADAM28(+2.76),AGRN(-3.75),AJM1(-2.38),ALX4(+3.58),ANXA1(-3.61),AREG(-11.43),ARID5B(-2.34),BCL6(-2.65),BMP10(-5.07),CARD11(-2.87),CBS/CBSL(-3.35),CCN1(-4.49),CCN4(-15.76),CD44(-4.62),CDKN1A(-3.92),CDKN2A(-4.08),CLSTN2(-7.37),COL12A1(-8.01),COL18A1(-2.13),COL1A1(-7.11),COL1A2(-4.02),DENND3(-2.86),EDN1(-5.66),EPHA2(-5.97),EPS8(-2.77),EXT1(-2.03),FAM13C(-4.21),FASN(-2.24),FILIP1L(-4.41),FLNA(-2.56),F…
Cancer,Organismal Injury and Abnormalities	Metastasis of cells	2.36e-07		-0.735	33	4	29	ANXA1(-3.61),BBC3(-3.03),BCAR1(-2.12),CAPN2(-2.44),CCL2(-10.85),CCN1(-4.49),CCN4(-15.76),CD44(-4.62),CNN1(-5.2),COL18A1(-2.13),COL4A1(-2.2),COL4A2(-2.42),F3(-4.62),FASN(-2.24),INHBA(-4.73),JUP(-2.26),KRT8(-2.5),LAMA5(-2.43),LRRC26(-3.53),MMP1(+2.56),MUC1(-4.22),NTN4(-3.86),PTGS2(-3.7),PTPRZ1(+4.93),SERPINE1(-3.84),SERPINF1(-3.73),SMOC2(-5.32),THBD(-3.13),THBS1(-4.42),TM4SF1(-9.07),UBD(-5.24),VTCN…
Cardiovascular Disease	Hypertension	2.47e-07		-0.479	56	23	33	ACTG2(-6.01),ALPL(+3.45),APOBEC3B(-8.15),BDKRB2(-4.35),BOK(-2.12),CA5B(+2.83),CCL2(-10.85),CHM(+2.22),CHN2(+3.21),COL12A1(-8.01),COL8A1(-4.0),CYP19A1(+4.17),DIO2(+7.46),EDN1(-5.66),ENG(-4.08),F3(-4.62),FAM49A(+3.99),FLNA(-2.56),FMO2(+3.31),FSTL3(-2.56),GABRB3(+2.66),GALNT18(+2.97),GDF15(-3.87),GRIA4(+3.14),ICAM1(-3.04),KIAA0040(+2.89),KRT23(+3.8),LMNA(-2.47),ME3(-2.95),MMP1(+2.56),MXRA5(+13.24),N…
Cardiovascular System Development and Function,Organismal Development,Visual System Development and Function	Neovascularization of eye	2.53e-07		0.707	16	1	15	ABCA4(+3.4),ANGPTL6(-6.02),CBS/CBSL(-3.35),CCN1(-4.49),CCN2(-3.57),COL18A1(-2.13),F3(-4.62),ICAM1(-3.04),IGF2(-6.13),INHBA(-4.73),PTGS2(-3.7),SERPINF1(-3.73),THBS1(-4.42),TIMP2(-4.26),VLDLR(-2.17),WARS(-3.0)
Cardiovascular System Development and Function	Morphogenesis of cardiovascular system	2.54e-07		0.128	27	5	22	ANKRD1(-5.98),BMP10(-5.07),CCN1(-4.49),CNMD(+3.12),COL18A1(-2.13),COL1A1(-7.11),COL4A1(-2.2),EDN1(-5.66),ENG(-4.08),EPHA2(-5.97),FGFRL1(-2.38),FLNA(-2.56),HEYL(-2.83),INTU(+2.31),JUN(-2.57),MYL7(-5.92),NCOR2(-2.02),PRRX1(+4.82),SMARCD3(-2.72),TBX5(-6.21),TGFB2(-3.23),THBS1(-4.42),TIMP2(-4.26),TMOD1(+3.8),TNNT2(-6.8),WNT2(-4.37),WNT5A(+2.47)
Cardiovascular System Development and Function,Tissue Morphology	Permeability of vasculature	2.54e-07		-0.107	17	0	17	ACTA2(-4.67),ADORA1(-4.92),AQP1(-2.71),BDKRB2(-4.35),C4A/C4B(-3.69),CBS/CBSL(-3.35),COL18A1(-2.13),EPS8(-2.77),F3(-4.62),ICAM1(-3.04),NPPB(-8.94),P2RY4(-3.51),PTGS2(-3.7),PTX3(-3.56),SERPINF1(-3.73),THBS1(-4.42),TIMP2(-4.26)
Cancer,Organismal Injury and Abnormalities	Lymphatic system tumor	2.62e-07		0.956	122	32	90	ADAMTS15(-6.1),ADORA1(-4.92),AGBL4(+3.66),ALPL(+3.45),ANXA1(-3.61),APOBEC3B(-8.15),ARHGEF28(-5.11),ARID5B(-2.34),ARL11(+2.62),BBC3(-3.03),BCL3(-2.5),BCL6(-2.65),BICC1(-3.88),CARD11(-2.87),CAVIN2(-3.31),CCL2(-10.85),CCN1(-4.49),CCR7(+3.45),CD14(+6.29),CD163(-14.37),CD1D(+2.82),CD36(+3.64),CD44(-4.62),CDC42EP3(-3.12),CDKN1A(-3.92),CDKN2A(-4.08),CDKN2B(-9.59),CDO1(+2.89),CDON(+2.47),CELF2(-2.36),CHI…
Cardiovascular System Development and Function	Neovascularization	2.7e-07		0.301	21	2	19	ABCA4(+3.4),ANGPTL6(-6.02),CBS/CBSL(-3.35),CCN1(-4.49),CCN2(-3.57),CD44(-4.62),COL18A1(-2.13),CSF1(-2.79),EPHA2(-5.97),F3(-4.62),FGF9(+3.22),ICAM1(-3.04),IGF2(-6.13),INHBA(-4.73),LTBR(-2.53),PTGS2(-3.7),SERPINF1(-3.73),THBS1(-4.42),TIMP2(-4.26),VLDLR(-2.17),WARS(-3.0)
Cellular Movement	Homing of cells	2.82e-07	Decreased	-2.914	49	11	38	ACTN1(-2.6),ADORA1(-4.92),ANXA1(-3.61),BCAR1(-2.12),BDKRB2(-4.35),C4A/C4B(-3.69),CAPN2(-2.44),CBS/CBSL(-3.35),CCL2(-10.85),CCN1(-4.49),CCN2(-3.57),CCR7(+3.45),CD36(+3.64),CD44(-4.62),CDKN1A(-3.92),CLU(-3.07),CSF1(-2.79),CYP19A1(+4.17),EDN1(-5.66),ELF4(-2.86),ENG(-4.08),EPHA2(-5.97),EPHB1(+3.17),GNRH2(+8.81),GPSM1(-2.64),ICAM1(-3.04),IGF2(-6.13),IL1R1(-2.47),INHBA(-4.73),ITGA1(-2.81),JUN(-2.57),LT…
Cellular Movement,Hematological System Development and Function,Immune Cell Trafficking	Cell movement of antigen presenting cells	2.89e-07		-0.659	36	5	31	ADORA1(-4.92),ANXA1(-3.61),ASB2(-2.24),BCL6(-2.65),CCL2(-10.85),CCN1(-4.49),CCN2(-3.57),CCR7(+3.45),CD44(-4.62),CDKN1A(-3.92),CES1(-4.19),CNN2(-2.44),CSF1(-2.79),CYP19A1(+4.17),EDN1(-5.66),EEF1A2(-7.75),ENG(-4.08),EPS8(-2.77),FLNA(-2.56),GPSM1(-2.64),ICAM1(-3.04),ITGA1(-2.81),MYRF(-3.89),NFKBIZ(-3.57),PLEC(-2.72),PTGES(+3.42),PTGS2(-3.7),PTX3(-3.56),SERPINE1(-3.84),SOD3(-2.91),STAB1(-2.66),THBD(-…
Cardiovascular System Development and Function	Morphology of vasculature	3.03e-07			36	7	29	ACTA2(-4.67),ARHGDIA(-2.12),BDKRB2(-4.35),BMP1(-2.49),BMP10(-5.07),CBS/CBSL(-3.35),CCL2(-10.85),CDO1(+2.89),CDON(+2.47),CLU(-3.07),CNN1(-5.2),COL15A1(-7.41),COL18A1(-2.13),DDAH1(-2.83),EDN1(-5.66),ENG(-4.08),F3(-4.62),FLNA(-2.56),HHEX(+3.92),ICAM1(-3.04),JUN(-2.57),LEFTY2(+3.67),MYOCD(-4.13),NTN4(-3.86),PAPPA(-18.63),PRRX1(+4.82),PTGES(+3.42),RGS2(+3.69),SERPINE1(-3.84),SLC4A3(-2.67),TGFB2(-3.23)…
Endocrine System Disorders,Gastrointestinal Disease,Organismal Injury and Abnormalities	Pancreatic mass	3.05e-07		0.465	154	56	98	ADAMTS15(-6.1),ADAMTS19(+3.46),ALG13(+2.32),ALPL(+3.45),ANKRD52(-1.95),ANXA1(-3.61),AREG(-11.43),ARHGAP22(-4.5),ARID5B(-2.34),ATP13A4(-4.93),BICC1(-3.88),CAPN2(-2.44),CAPN6(+3.92),CASQ1(+3.54),CATSPERG(-5.51),CCN1(-4.49),CCN2(-3.57),CCR7(+3.45),CD163(-14.37),CD1D(+2.82),CD44(-4.62),CDKN1A(-3.92),CDKN2A(-4.08),CDKN2B(-9.59),CDON(+2.47),CEACAM6(-7.24),CELF2(-2.36),CLSTN2(-7.37),CLU(-3.07),COL12A1(-…
Cellular Movement	Chemotaxis	3.06e-07	Decreased	-2.788	47	11	36	ACTN1(-2.6),ADORA1(-4.92),ANXA1(-3.61),BCAR1(-2.12),BDKRB2(-4.35),C4A/C4B(-3.69),CAPN2(-2.44),CBS/CBSL(-3.35),CCL2(-10.85),CCN1(-4.49),CCN2(-3.57),CCR7(+3.45),CD36(+3.64),CD44(-4.62),CDKN1A(-3.92),CLU(-3.07),CSF1(-2.79),CYP19A1(+4.17),EDN1(-5.66),ENG(-4.08),EPHA2(-5.97),EPHB1(+3.17),GNRH2(+8.81),GPSM1(-2.64),ICAM1(-3.04),IGF2(-6.13),IL1R1(-2.47),INHBA(-4.73),ITGA1(-2.81),JUN(-2.57),MUC1(-4.22),NP…
Organismal Injury and Abnormalities,Tissue Morphology	Volume of lesion	3.14e-07			19	2	17	ANXA1(-3.61),AREG(-11.43),CDKN1A(-3.92),CDKN2A(-4.08),CLU(-3.07),COL18A1(-2.13),EPHA2(-5.97),F3(-4.62),KRT8(-2.5),OLR1(-4.22),OSMR(-8.38),SERPINE1(-3.84),SERPINI1(+2.4),ST8SIA4(+2.8),TGFB2(-3.23),THBS1(-4.42),TIMP2(-4.26),TNFRSF11B(-3.26),TNFRSF12A(-2.62)
Cancer,Dermatological Diseases and Conditions,Organismal Injury and Abnormalities	Skin squamous cell carcinoma	3.18e-07		0	60	23	37	ABCA4(+3.4),ADAM28(+2.76),ADAMTS15(-6.1),CARD11(-2.87),CD163(-14.37),CD44(-4.62),CDKN2A(-4.08),COL15A1(-7.41),COL18A1(-2.13),COL1A2(-4.02),COL4A1(-2.2),COL4A2(-2.42),CREB3L1(-6.39),DACH2(+3.72),DDX25(+3.95),DNAH6(+3.34),EPS8(-2.77),FASN(-2.24),GABRB3(+2.66),GPX2(-2.48),GRIA4(+3.14),GSTM1(+15.1),HHIP(-10.26),JUN(-2.57),LAMA3(-6.09),LRRN2(-2.47),MASP1(-9.98),MUC16(+3.61),MYOCD(-4.13),NTN4(-3.86),PA…
Cancer,Gastrointestinal Disease,Organismal Injury and Abnormalities	Esophageal cancer	3.25e-07			51	16	35	ABCA4(+3.4),ABCA8(-8.73),AGBL4(+3.66),BCL6(-2.65),BDKRB2(-4.35),CARD10(-2.95),CCDC33(+2.82),CD44(-4.62),CDKN1A(-3.92),CDKN2A(-4.08),CLU(-3.07),COL1A1(-7.11),COL1A2(-4.02),COL8A1(-4.0),COLEC11(-15.85),DACH2(+3.72),DIO2(+7.46),DPP7(-2.97),EEF1A2(-7.75),ENG(-4.08),FAM49A(+3.99),GREB1L(+2.02),HOPX(+4.73),IGF2(-6.13),KCTD16(-5.51),KRT7(-3.27),MUC16(+3.61),MUC19(-4.06),MUC6(-2.47),NCOR2(-2.02),NPPB(-8.…
Organ Development,Skeletal and Muscular System Development and Function,Tissue Development	Growth of muscle tissue	3.32e-07		-1.541	36	5	31	BMP10(-5.07),CAPN2(-2.44),CCL2(-10.85),CCN4(-15.76),CDKN1A(-3.92),CDKN2A(-4.08),CLU(-3.07),COL1A1(-7.11),EDN1(-5.66),EPHA2(-5.97),F3(-4.62),FGF9(+3.22),HEYL(-2.83),HOPX(+4.73),IGF2(-6.13),INHBA(-4.73),JUN(-2.57),LMNA(-2.47),MYOCD(-4.13),NDRG4(-2.4),P2RX5(-4.17),PAPPA(-18.63),PDE3A(-4.28),PRRX1(+4.82),PTGIR(-7.01),PTGS2(-3.7),SERPINE1(-3.84),TBX5(-6.21),TFPI2(-2.93),THBD(-3.13),THBS1(-4.42),TNFRSF…
Cancer,Organismal Injury and Abnormalities	Lymphoid cancer	3.45e-07		1.236	120	31	89	ADAMTS15(-6.1),ADORA1(-4.92),AGBL4(+3.66),ALPL(+3.45),ANXA1(-3.61),APOBEC3B(-8.15),ARHGEF28(-5.11),ARID5B(-2.34),ARL11(+2.62),BBC3(-3.03),BCL3(-2.5),BCL6(-2.65),BICC1(-3.88),CARD11(-2.87),CAVIN2(-3.31),CCL2(-10.85),CCN1(-4.49),CCR7(+3.45),CD14(+6.29),CD163(-14.37),CD1D(+2.82),CD36(+3.64),CD44(-4.62),CDC42EP3(-3.12),CDKN1A(-3.92),CDKN2A(-4.08),CDKN2B(-9.59),CDO1(+2.89),CDON(+2.47),CELF2(-2.36),CHI…
Cancer,Gastrointestinal Disease,Organismal Injury and Abnormalities	Stomach tumor	3.49e-07		-1	99	26	73	ADAM28(+2.76),AGRN(-3.75),AJM1(-2.38),ALX4(+3.58),ANXA1(-3.61),AREG(-11.43),ARID5B(-2.34),BCL6(-2.65),BMP10(-5.07),CARD11(-2.87),CBS/CBSL(-3.35),CCN1(-4.49),CCN4(-15.76),CD44(-4.62),CDKN1A(-3.92),CDKN2A(-4.08),CLSTN2(-7.37),COL12A1(-8.01),COL18A1(-2.13),COL1A1(-7.11),COL1A2(-4.02),DENND3(-2.86),EPHA2(-5.97),EPS8(-2.77),EXT1(-2.03),FAM13C(-4.21),FASN(-2.24),FILIP1L(-4.41),FLNA(-2.56),FLNC(-4.03),G…
Embryonic Development,Nervous System Development and Function,Organ Development,Organismal Development,Tissue Development,Visual System Development and Function	Formation of eye	3.62e-07		0.522	40	6	34	ABCA4(+3.4),ALDH1A3(-2.67),AQP1(-2.71),AREG(-11.43),CBS/CBSL(-3.35),CCL2(-10.85),CDKN1A(-3.92),CDKN2A(-4.08),CHM(+2.22),COL18A1(-2.13),COL1A1(-7.11),COL5A2(-3.41),COL8A1(-4.0),EBF2(+4.6),EPHA2(-5.97),EPHB1(+3.17),FGF9(+3.22),GGT1(-7.55),HHIP(-10.26),ICAM1(-3.04),IGF2(-6.13),IL1R1(-2.47),NFKBIZ(-3.57),NRCAM(+2.96),OPN1MW (includes others)(-3.25),PLXNA4(-3.48),RORB(-2.88),SERPINE1(-3.84),SERPINF1(-…
Cardiovascular Disease,Cardiovascular System Development and Function,Organ Morphology,Organismal Development,Organismal Injury and Abnormalities	Enlargement of heart	3.64e-07			48	9	39	ACTG2(-6.01),ADORA1(-4.92),ANKRD1(-5.98),ASB2(-2.24),BMP10(-5.07),CCN2(-3.57),CD36(+3.64),CDC42EP3(-3.12),CDKN1A(-3.92),CPT1A(+3.51),CYP19A1(+4.17),DES(-10.4),EDN1(-5.66),F3(-4.62),FASN(-2.24),FGF9(+3.22),FLNC(-4.03),FSTL3(-2.56),GDF15(-3.87),HCN4(-6.43),HOPX(+4.73),IL1R1(-2.47),INHBA(-4.73),JPH2(-4.01),JUN(-2.57),JUP(-2.26),LASP1(-2.83),LIMS2(-6.32),LMNA(-2.47),MMP1(+2.56),MYH14(-21.24),MYL9(-3.…
Cancer,Organismal Injury and Abnormalities	Malignant neoplasm of retroperitoneum	3.89e-07		-0.263	174	59	115	ADAM28(+2.76),ADAMTS15(-6.1),ADAMTS19(+3.46),ADORA1(-4.92),ALG13(+2.32),ALPL(+3.45),ANKRD52(-1.95),ANXA1(-3.61),AREG(-11.43),ARHGAP22(-4.5),ARID5B(-2.34),BCAR1(-2.12),BICC1(-3.88),CAPN2(-2.44),CAPN6(+3.92),CASQ1(+3.54),CAVIN1(-3.27),CBS/CBSL(-3.35),CCDC150(+2.44),CCL2(-10.85),CCN1(-4.49),CCN2(-3.57),CCR7(+3.45),CD163(-14.37),CD44(-4.62),CDC42EP1(-3.06),CDC42EP3(-3.12),CDKN1A(-3.92),CDKN2A(-4.08),…
Cancer,Neurological Disease,Organismal Injury and Abnormalities	Grade 3-4 glioma cancer	4e-07			52	18	34	ACTN1(-2.6),AGAP5 (includes others)(+7.41),ALLC(-2.98),ANO2(+2.42),BCAR1(-2.12),BCL6(-2.65),CCDC33(+2.82),CD200R1L(+2.77),CDKN2A(-4.08),CLU(-3.07),COL18A1(-2.13),COL1A1(-7.11),DBNDD1(-2.34),DIAPH2(+3.37),DNAH6(+3.34),EPHA2(-5.97),EPHB1(+3.17),FLNA(-2.56),FLNC(-4.03),FZD8(-3.6),GPSM1(-2.64),GREB1L(+2.02),HFM1(+4.59),HTRA3(-5.14),IL1R1(-2.47),KEL(-8.36),MICA(-2.91),MN1(-5.39),MUC16(+3.61),MUC6(-2.4…
Organismal Injury and Abnormalities	Wound	4.1e-07		-0.246	25	6	19	ACTA2(-4.67),ANGPTL6(-6.02),ANKRD1(-5.98),ANXA1(-3.61),AQP1(-2.71),CCR7(+3.45),CD44(-4.62),CNN2(-2.44),COL1A1(-7.11),CSF1(-2.79),EPB41L4B(+2.63),HSPB1(-2.92),ICAM1(-3.04),IL1R1(-2.47),PLEC(-2.72),PRKCH(+2.88),PTGES(+3.42),PTGS2(-3.7),SERPINB2(+2.39),SERPINE1(-3.84),SYNPO(-9.04),TGFB2(-3.23),THBD(-3.13),THBS1(-4.42),WNT5A(+2.47)
Cancer,Neurological Disease,Organismal Injury and Abnormalities	Brain glioma	4.11e-07			55	20	35	AGAP5 (includes others)(+7.41),ALLC(-2.98),ANO2(+2.42),BCAR1(-2.12),BCL6(-2.65),CCDC33(+2.82),CD200R1L(+2.77),CDKN2A(-4.08),COL18A1(-2.13),COL1A1(-7.11),CTIF(-2.41),DBNDD1(-2.34),DIAPH2(+3.37),DNAH6(+3.34),EPHB1(+3.17),FLNA(-2.56),FLNC(-4.03),FZD8(-3.6),GPSM1(-2.64),GREB1L(+2.02),HERC2P3(+3.5),HFM1(+4.59),HTRA3(-5.14),IL1R1(-2.47),KEL(-8.36),MICA(-2.91),MN1(-5.39),MUC16(+3.61),MUC6(-2.47),MYOCD(-…
Cardiovascular Disease	Disorder of blood pressure	4.14e-07		-1.245	57	24	33	ACTG2(-6.01),ALPL(+3.45),APOBEC3B(-8.15),BDKRB2(-4.35),BOK(-2.12),CA5B(+2.83),CCL2(-10.85),CHM(+2.22),CHN2(+3.21),COL12A1(-8.01),COL8A1(-4.0),CYP19A1(+4.17),DIO2(+7.46),EDN1(-5.66),ENG(-4.08),F3(-4.62),FAM49A(+3.99),FLNA(-2.56),FMO2(+3.31),FSTL3(-2.56),GABRB3(+2.66),GALNT18(+2.97),GDF15(-3.87),GRIA4(+3.14),ICAM1(-3.04),KIAA0040(+2.89),KRT23(+3.8),LMNA(-2.47),ME3(-2.95),MMP1(+2.56),MXRA5(+13.24),N…
Inflammatory Response,Organismal Injury and Abnormalities	Inflammation of organ	4.2e-07		1.204	94	23	71	ABCA4(+3.4),ACTA2(-4.67),ADORA1(-4.92),ANGPTL6(-6.02),ANXA1(-3.61),AQP1(-2.71),AREG(-11.43),ARHGDIA(-2.12),ASB2(-2.24),BBC3(-3.03),BCL3(-2.5),BCL6(-2.65),C4A/C4B(-3.69),CA5B(+2.83),CARD11(-2.87),CBS/CBSL(-3.35),CCL2(-10.85),CCN1(-4.49),CCR7(+3.45),CD14(+6.29),CD1D(+2.82),CD36(+3.64),CD44(-4.62),CDC42EP3(-3.12),CDKN1A(-3.92),CDKN2A(-4.08),CEACAM6(-7.24),CES1(-4.19),CHCHD2(+50.31),CHM(+2.22),CKMT1A…
Cellular Growth and Proliferation,Connective Tissue Development and Function,Tissue Development	Proliferation of connective tissue cells	4.34e-07	Decreased	-2.084	50	10	40	AQP1(-2.71),AREG(-11.43),BCAR1(-2.12),CCL2(-10.85),CCN1(-4.49),CCN2(-3.57),CCN4(-15.76),CD44(-4.62),CDKN1A(-3.92),CDKN2A(-4.08),CDKN2B(-9.59),CGB3 (includes others)(-4.3),COL1A1(-7.11),CSF1(-2.79),EDN1(-5.66),ENG(-4.08),EPHA2(-5.97),FGF9(+3.22),GGT1(-7.55),GNRH2(+8.81),HSPB1(-2.92),IGF2(-6.13),INHBA(-4.73),INTU(+2.31),ITGA1(-2.81),JUN(-2.57),JUP(-2.26),LMNA(-2.47),MN1(-5.39),NPPB(-8.94),NRCAM(+2.…
Skeletal and Muscular System Development and Function	Size of muscle	4.44e-07			19	2	17	BCL3(-2.5),CDKN1A(-3.92),EDN1(-5.66),FLNC(-4.03),GDF15(-3.87),HEYL(-2.83),ICAM1(-3.04),JUN(-2.57),KEL(-8.36),LIMS2(-6.32),LMNA(-2.47),PLEC(-2.72),PTGS2(-3.7),RGS2(+3.69),SMN1/SMN2(-2.59),THBS1(-4.42),TRIM55(+4.28),UCA1(-46.81),WNT2(-4.37)
Cancer,Endocrine System Disorders,Gastrointestinal Disease,Organismal Injury and Abnormalities	Pancreatic tumor	4.77e-07		0.465	153	56	97	ADAMTS15(-6.1),ADAMTS19(+3.46),ALG13(+2.32),ALPL(+3.45),ANKRD52(-1.95),ANXA1(-3.61),AREG(-11.43),ARHGAP22(-4.5),ARID5B(-2.34),ATP13A4(-4.93),BICC1(-3.88),CAPN2(-2.44),CAPN6(+3.92),CASQ1(+3.54),CATSPERG(-5.51),CCN1(-4.49),CCN2(-3.57),CCR7(+3.45),CD163(-14.37),CD1D(+2.82),CD44(-4.62),CDKN1A(-3.92),CDKN2A(-4.08),CDON(+2.47),CEACAM6(-7.24),CELF2(-2.36),CLSTN2(-7.37),CLU(-3.07),COL12A1(-8.01),COL15A1(…
Cellular Development,Tissue Development	Differentiation of epithelial tissue	4.78e-07		-1.622	35	11	24	ANXA1(-3.61),BMP1(-2.49),CBS/CBSL(-3.35),CD44(-4.62),CDKN1A(-3.92),CDKN2A(-4.08),CES1(-4.19),COL18A1(-2.13),COL4A1(-2.2),CREB3L1(-6.39),CSF1(-2.79),CYP19A1(+4.17),DIO2(+7.46),EDN1(-5.66),EPHA2(-5.97),FGF9(+3.22),GDF7(-3.12),HHEX(+3.92),IGF2(-6.13),INTU(+2.31),KAT2B(+2.48),KRT8(-2.5),LMNA(-2.47),MAFK(-2.55),NCOR2(-2.02),OPRK1(+4.26),PRKCH(+2.88),PTGS2(-3.7),SP6(+5.19),SRY(-3.18),TAGLN(-6.27),TGFB1…
Cellular Development,Cellular Growth and Proliferation,Embryonic Development,Organ Development,Organismal Development,Skeletal and Muscular System Development and Function,Tissue Development	Formation of muscle cells	5.01e-07	Decreased	-2.737	21	4	17	BMP10(-5.07),CASQ1(+3.54),CDKN1A(-3.92),CDKN2A(-4.08),EDN1(-5.66),FILIP1L(-4.41),FLNC(-4.03),HOPX(+4.73),IGF2(-6.13),JPH2(-4.01),JUN(-2.57),KRT8(-2.5),MYO18B(-7.64),PAPPA(-18.63),PLEC(-2.72),PMP22(+2.84),SERPINE1(-3.84),TBX5(-6.21),TMOD1(+3.8),TNFRSF12A(-2.62),TNNT2(-6.8)
Cardiovascular Disease,Hereditary Disorder,Organismal Injury and Abnormalities	Familial vascular disease	5.12e-07			26	6	20	ACTA2(-4.67),ADA2(+3.85),BCL6(-2.65),CCN2(-3.57),CD36(+3.64),COL1A1(-7.11),COL4A1(-2.2),COL5A2(-3.41),EDN1(-5.66),ENG(-4.08),FLNA(-2.56),GABRB3(+2.66),HCN4(-6.43),JUN(-2.57),LEFTY2(+3.67),NPPB(-8.94),OLR1(-4.22),PDE3A(-4.28),PTGIR(-7.01),PTGS2(-3.7),TGFB2(-3.23),THBD(-3.13),THBS1(-4.42),TINAGL1(+2.59),TNNT2(-6.8),XDH(+2.75)
Embryonic Development,Organismal Development,Tissue Development	Growth of embryonic tissue	5.13e-07		-0.708	28	10	18	ALX4(+3.58),CD44(-4.62),CDKN1A(-3.92),CDKN2A(-4.08),CDON(+2.47),CLU(-3.07),COL18A1(-2.13),EDN1(-5.66),EPHB1(+3.17),FGF9(+3.22),HHIP(-10.26),IGF2(-6.13),INHBA(-4.73),ITGA1(-2.81),LMNA(-2.47),NCOR2(-2.02),PITX1(+2.82),PIWIL2(+3.91),PLXNB2(-2.86),PRRX1(+4.82),PTGS2(-3.7),SALL1(+3.11),SMARCD3(-2.72),TBX18(-6.33),TFAP2C(+8.64),TIMP2(-4.26),WNT2(-4.37),WNT5A(+2.47)
Neurological Disease,Organismal Injury and Abnormalities	Brain lesion	5.57e-07		-0.162	70	25	45	AGAP5 (includes others)(+7.41),ALLC(-2.98),ANO2(+2.42),ANXA1(-3.61),ATP1A4(+3.53),BCAR1(-2.12),BCL6(-2.65),CALB2(-2.79),CCDC33(+2.82),CD200R1L(+2.77),CD44(-4.62),CDKN2A(-4.08),CHI3L1(-6.42),COL18A1(-2.13),COL1A1(-7.11),CTIF(-2.41),DBNDD1(-2.34),DIAPH2(+3.37),DNAH6(+3.34),EPHA2(-5.97),EPHB1(+3.17),FLNA(-2.56),FLNC(-4.03),FZD8(-3.6),GPSM1(-2.64),GREB1L(+2.02),HERC2P3(+3.5),HFM1(+4.59),HSPB1(-2.92),…
Cancer,Organismal Injury and Abnormalities	Primary tumor	6.05e-07			37	10	27	ALPL(+3.45),BCL6(-2.65),CARD11(-2.87),CCN1(-4.49),CD44(-4.62),CDKN2A(-4.08),CDKN2B(-9.59),CEACAM6(-7.24),CHI3L1(-6.42),CLU(-3.07),COL12A1(-8.01),COL4A1(-2.2),CYP19A1(+4.17),DES(-10.4),EPHA2(-5.97),FASN(-2.24),FLNA(-2.56),GABRB3(+2.66),GDF15(-3.87),GNRHR(+4.13),HOPX(+4.73),JUN(-2.57),KRT23(+3.8),LGALS4(-5.27),MUC1(-4.22),MUC16(+3.61),OSMR(-8.38),PLEC(-2.72),PTGS2(-3.7),SERPINE1(-3.84),SLC34A2(-5.4…
Cancer,Organismal Injury and Abnormalities,Respiratory Disease	Lung carcinoma	6.46e-07		1.061	139	48	91	ABCA8(-8.73),ACTA2(-4.67),ACTN1(-2.6),ADM2(-5.85),ADORA1(-4.92),AGAP5 (includes others)(+7.41),AGRN(-3.75),ALDH1A3(-2.67),ALG13(+2.32),ANO2(+2.42),APOBEC3B(-8.15),AREG(-11.43),ARID5B(-2.34),ARL11(+2.62),ARSD(+2.52),BBC3(-3.03),BCL6(-2.65),CA5B(+2.83),CALB2(-2.79),CARD11(-2.87),CAVIN1(-3.27),CCDC150(+2.44),CD248(-8.21),CD44(-4.62),CDC42EP3(-3.12),CDKN1A(-3.92),CDKN2A(-4.08),CDKN2B(-9.59),CHN2(+3.2…
Organismal Development,Organismal Injury and Abnormalities	Abnormal morphology of head	6.47e-07			68	26	42	ABCA4(+3.4),ADGRV1(+2.25),ALDH1A3(-2.67),ALPL(+3.45),ALX4(+3.58),AREG(-11.43),BMP1(-2.49),CBS/CBSL(-3.35),CCN2(-3.57),CCR7(+3.45),CDKN1A(-3.92),CDKN2A(-4.08),CDO1(+2.89),CDON(+2.47),CHM(+2.22),CKMT1A/CKMT1B(+5.05),CLDN11(-3.84),COL18A1(-2.13),COL5A2(-3.41),COL8A1(-4.0),CSF1(-2.79),CYP19A1(+4.17),DBN1(-2.58),EBF2(+4.6),EDN1(-5.66),EPHB1(+3.17),EPS8(-2.77),FGF9(+3.22),FGFRL1(-2.38),GABRB3(+2.66),GD…
Connective Tissue Disorders,Organismal Injury and Abnormalities,Skeletal and Muscular Disorders	Advanced Dupuytren contracture	6.64e-07			9	0	9	COL12A1(-8.01),COL15A1(-7.41),COL18A1(-2.13),COL1A1(-7.11),COL1A2(-4.02),COL4A1(-2.2),COL4A2(-2.42),COL5A2(-3.41),COL8A1(-4.0)
Cancer,Organismal Injury and Abnormalities,Reproductive System Disease	Peyronie disease	6.64e-07			9	0	9	COL12A1(-8.01),COL15A1(-7.41),COL18A1(-2.13),COL1A1(-7.11),COL1A2(-4.02),COL4A1(-2.2),COL4A2(-2.42),COL5A2(-3.41),COL8A1(-4.0)
Organismal Injury and Abnormalities	Edema	6.84e-07		0.64	35	11	24	ATP1A4(+3.53),BDKRB2(-4.35),CA5B(+2.83),CD14(+6.29),CEACAM6(-7.24),COL18A1(-2.13),CRIM1(-2.88),CYP19A1(+4.17),EDN1(-5.66),ENG(-4.08),EPHA2(-5.97),F3(-4.62),FLNA(-2.56),GABRB3(+2.66),GNRHR(+4.13),GPX2(-2.48),HHEX(+3.92),ICAM1(-3.04),INTU(+2.31),JUN(-2.57),KIF1A(-4.48),NFKBIZ(-3.57),OLR1(-4.22),PIEZO1(-3.75),PTGES(+3.42),PTGS2(-3.7),SERPINE1(-3.84),SERPINI1(+2.4),SLC12A4(-1.97),SOD3(-2.91),TBX5(-6.…
Cancer,Gastrointestinal Disease,Organismal Injury and Abnormalities	Gastric cancer	6.97e-07			97	25	72	ADAM28(+2.76),AGRN(-3.75),AJM1(-2.38),ALX4(+3.58),ANXA1(-3.61),AREG(-11.43),ARID5B(-2.34),BCL6(-2.65),BMP10(-5.07),CARD11(-2.87),CBS/CBSL(-3.35),CCN1(-4.49),CCN4(-15.76),CD44(-4.62),CDKN2A(-4.08),CLSTN2(-7.37),COL12A1(-8.01),COL18A1(-2.13),COL1A1(-7.11),COL1A2(-4.02),DENND3(-2.86),EPHA2(-5.97),EPS8(-2.77),EXT1(-2.03),FAM13C(-4.21),FASN(-2.24),FILIP1L(-4.41),FLNA(-2.56),FLNC(-4.03),GABRB3(+2.66),G…
Cell-To-Cell Signaling and Interaction	Adhesion of tumor cell lines	7.24e-07		-0.392	31	5	26	ADAM28(+2.76),ANXA1(-3.61),CCL2(-10.85),CCN1(-4.49),CD44(-4.62),CDKN2A(-4.08),EPHA2(-5.97),EPHB1(+3.17),FLNA(-2.56),GDF15(-3.87),GP1BB(-2.71),ICAM1(-3.04),JUN(-2.57),LAMA3(-6.09),LASP1(-2.83),LGALS4(-5.27),LTBR(-2.53),MUC1(-4.22),NEU4(-4.67),PTPRZ1(+4.93),RGS3(-2.19),SERPINB2(+2.39),SERPINE1(-3.84),SPDEF(-2.9),ST6GALNAC1(-3.78),TGFB1I1(-5.99),THBD(-3.13),THBS1(-4.42),WNT5A(+2.47),WT1(-5.21),ZYX(-…
Hematological Disease,Immunological Disease	Lymphoproliferative disorder	7.24e-07		1.446	118	31	87	ADAMTS15(-6.1),ADORA1(-4.92),AGBL4(+3.66),ALPL(+3.45),ANXA1(-3.61),APOBEC3B(-8.15),ARHGEF28(-5.11),ARID5B(-2.34),ARL11(+2.62),BBC3(-3.03),BCL3(-2.5),BCL6(-2.65),BICC1(-3.88),CARD11(-2.87),CAVIN2(-3.31),CCL2(-10.85),CCN1(-4.49),CCR7(+3.45),CD14(+6.29),CD163(-14.37),CD1D(+2.82),CD36(+3.64),CD44(-4.62),CDC42EP3(-3.12),CDKN1A(-3.92),CDKN2A(-4.08),CDKN2B(-9.59),CDO1(+2.89),CDON(+2.47),CELF2(-2.36),CHI…
Cellular Development,Cellular Growth and Proliferation,Organ Development,Skeletal and Muscular System Development and Function,Tissue Development	Proliferation of muscle cells	7.81e-07		-1.541	35	5	30	BMP10(-5.07),CAPN2(-2.44),CCL2(-10.85),CCN4(-15.76),CDKN1A(-3.92),CDKN2A(-4.08),CLU(-3.07),COL1A1(-7.11),EDN1(-5.66),EPHA2(-5.97),F3(-4.62),FGF9(+3.22),HEYL(-2.83),HOPX(+4.73),IGF2(-6.13),INHBA(-4.73),JUN(-2.57),LMNA(-2.47),MYOCD(-4.13),NDRG4(-2.4),PAPPA(-18.63),PDE3A(-4.28),PRRX1(+4.82),PTGIR(-7.01),PTGS2(-3.7),SERPINE1(-3.84),TBX5(-6.21),TFPI2(-2.93),THBD(-3.13),THBS1(-4.42),TNFRSF10A(-5.73),TN…
Cellular Movement,Hematological System Development and Function,Immune Cell Trafficking	Cellular infiltration by leukocytes	7.84e-07		0.875	38	6	32	ANXA1(-3.61),C4A/C4B(-3.69),CCL2(-10.85),CCN1(-4.49),CCN2(-3.57),CCR7(+3.45),CD14(+6.29),CD36(+3.64),CD44(-4.62),CDKN1A(-3.92),CES1(-4.19),CSF1(-2.79),CYP19A1(+4.17),EDN1(-5.66),EEF1A2(-7.75),EPHA2(-5.97),F3(-4.62),FASN(-2.24),HSPB1(-2.92),ICAM1(-3.04),IL1R1(-2.47),ITGA1(-2.81),LTBR(-2.53),MYRF(-3.89),NFKBIZ(-3.57),P2RY4(-3.51),PLEC(-2.72),PTGES(+3.42),PTGIR(-7.01),PTGS2(-3.7),PTX3(-3.56),SERPINE…
Cardiovascular Disease,Cardiovascular System Development and Function,Organ Morphology,Organismal Development,Organismal Injury and Abnormalities	Abnormal morphology of heart ventricle	7.84e-07			23	3	20	BCL6(-2.65),CAPN2(-2.44),CLU(-3.07),COL18A1(-2.13),DES(-10.4),DUSP8(-6.84),EDN1(-5.66),FGF9(+3.22),FGFRL1(-2.38),FSTL3(-2.56),HHEX(+3.92),IGF2(-6.13),JUN(-2.57),JUP(-2.26),LEFTY2(+3.67),LMNA(-2.47),NCOR2(-2.02),SERPINE1(-3.84),SPEG(-4.03),SPTBN1(-2.19),TBX5(-6.21),TGFB2(-3.23),THBS1(-4.42)
Cancer,Neurological Disease,Organismal Injury and Abnormalities	Brain astrocytoma	8.46e-07			47	18	29	AGAP5 (includes others)(+7.41),ALLC(-2.98),ANO2(+2.42),CCDC33(+2.82),CD200R1L(+2.77),CDKN2A(-4.08),COL18A1(-2.13),COL1A1(-7.11),DBNDD1(-2.34),DIAPH2(+3.37),DNAH6(+3.34),EPHB1(+3.17),FLNA(-2.56),FLNC(-4.03),FZD8(-3.6),GPSM1(-2.64),GREB1L(+2.02),HFM1(+4.59),HTRA3(-5.14),IL1R1(-2.47),KEL(-8.36),MICA(-2.91),MN1(-5.39),MUC16(+3.61),MUC6(-2.47),NCOR2(-2.02),NPAP1(-2.56),OR2A4/OR2A7(+4.65),P2RX5(-4.17),…
Cancer,Gastrointestinal Disease,Organismal Injury and Abnormalities	Pancreatobiliary tumor	8.84e-07		0.465	169	65	104	ADAM28(+2.76),ADAMTS15(-6.1),ADAMTS19(+3.46),ALG13(+2.32),ALPL(+3.45),ANKRD52(-1.95),ANXA1(-3.61),AREG(-11.43),ARHGAP22(-4.5),ARID5B(-2.34),ARSD(+2.52),ATP13A4(-4.93),BICC1(-3.88),CAPN2(-2.44),CAPN6(+3.92),CASQ1(+3.54),CATSPERG(-5.51),CCN1(-4.49),CCN2(-3.57),CCR7(+3.45),CD14(+6.29),CD163(-14.37),CD1D(+2.82),CD44(-4.62),CDKN1A(-3.92),CDKN2A(-4.08),CDON(+2.47),CEACAM6(-7.24),CELF2(-2.36),CLSTN2(-7.…
Cellular Development,Cellular Growth and Proliferation,Organ Development,Skeletal and Muscular System Development and Function,Tissue Development	Proliferation of smooth muscle cells	8.86e-07		-1.318	28	4	24	CAPN2(-2.44),CCL2(-10.85),CCN4(-15.76),CDKN1A(-3.92),CDKN2A(-4.08),CLU(-3.07),COL1A1(-7.11),EDN1(-5.66),F3(-4.62),FGF9(+3.22),INHBA(-4.73),JUN(-2.57),LMNA(-2.47),MYOCD(-4.13),NDRG4(-2.4),PAPPA(-18.63),PDE3A(-4.28),PRRX1(+4.82),PTGIR(-7.01),PTGS2(-3.7),SERPINE1(-3.84),TFPI2(-2.93),THBD(-3.13),THBS1(-4.42),TNFRSF10A(-5.73),VIPR2(+8.44),WNT2(-4.37),XDH(+2.75)
Cell-To-Cell Signaling and Interaction	Activation of cells	9.12e-07		-0.847	72	16	56	ABCA4(+3.4),ADORA1(-4.92),AGRN(-3.75),ANGPTL6(-6.02),ANXA1(-3.61),AREG(-11.43),ATP1A4(+3.53),BCL3(-2.5),C4A/C4B(-3.69),CARD11(-2.87),CCL2(-10.85),CCN1(-4.49),CCN2(-3.57),CCR7(+3.45),CD14(+6.29),CD163(-14.37),CD1D(+2.82),CD36(+3.64),CD44(-4.62),CDKN1A(-3.92),CDKN2A(-4.08),CEACAM6(-7.24),CHI3L1(-6.42),COL1A1(-7.11),COL1A2(-4.02),CREB3L1(-6.39),CSF1(-2.79),EDN1(-5.66),F3(-4.62),FLNA(-2.56),GGT1(-7.5…
Skeletal and Muscular Disorders,Skeletal and Muscular System Development and Function	Abnormal morphology of muscle	9.4e-07			30	5	25	ALPL(+3.45),BCAR1(-2.12),BDKRB2(-4.35),BMP10(-5.07),CAPN6(+3.92),CDKN1A(-3.92),CLU(-3.07),COL12A1(-8.01),COL15A1(-7.41),DES(-10.4),DUSP8(-6.84),EDN1(-5.66),ENG(-4.08),FGFRL1(-2.38),FLNC(-4.03),HEYL(-2.83),HHEX(+3.92),INHBA(-4.73),JPH2(-4.01),JUP(-2.26),KEL(-8.36),LMNA(-2.47),MYOCD(-4.13),PLEC(-2.72),SPTBN1(-2.19),TGFB2(-3.23),THBS1(-4.42),TMEM38B(+2.62),TNNT2(-6.8),TRIM55(+4.28)
Renal and Urological System Development and Function	Morphology of urinary system	9.41e-07			32	6	26	ACTG2(-6.01),AQP1(-2.71),ARHGDIA(-2.12),BDKRB2(-4.35),BICC1(-3.88),C4A/C4B(-3.69),CD36(+3.64),CDKN1A(-3.92),CLU(-3.07),CNN1(-5.2),COL18A1(-2.13),COLEC11(-15.85),CRIM1(-2.88),CYP19A1(+4.17),EDN1(-5.66),FGFRL1(-2.38),GDF15(-3.87),ICAM1(-3.04),IGF2(-6.13),ITGA1(-2.81),PTGS2(-3.7),RDH16(+3.47),SALL1(+3.11),SERPINE1(-3.84),SPTBN1(-2.19),STAB1(-2.66),SYNPO(-9.04),TGFB2(-3.23),THBS1(-4.42),WNT5A(+2.47),…
Cancer,Neurological Disease,Organismal Injury and Abnormalities	Grade 4 high grade glioma	9.52e-07			46	17	29	ACTN1(-2.6),AGAP5 (includes others)(+7.41),ALLC(-2.98),ANO2(+2.42),CCDC33(+2.82),CD200R1L(+2.77),CDKN2A(-4.08),COL18A1(-2.13),COL1A1(-7.11),DBNDD1(-2.34),DIAPH2(+3.37),DNAH6(+3.34),EPHA2(-5.97),EPHB1(+3.17),FLNA(-2.56),FLNC(-4.03),FZD8(-3.6),GPSM1(-2.64),GREB1L(+2.02),HFM1(+4.59),HTRA3(-5.14),IL1R1(-2.47),KEL(-8.36),MICA(-2.91),MN1(-5.39),MUC16(+3.61),MUC6(-2.47),NCOR2(-2.02),NPAP1(-2.56),OR2A4/O…
Cancer,Neurological Disease,Organismal Injury and Abnormalities	Grade 4 malignant glioma	9.52e-07			46	17	29	ACTN1(-2.6),AGAP5 (includes others)(+7.41),ALLC(-2.98),ANO2(+2.42),CCDC33(+2.82),CD200R1L(+2.77),CDKN2A(-4.08),COL18A1(-2.13),COL1A1(-7.11),DBNDD1(-2.34),DIAPH2(+3.37),DNAH6(+3.34),EPHA2(-5.97),EPHB1(+3.17),FLNA(-2.56),FLNC(-4.03),FZD8(-3.6),GPSM1(-2.64),GREB1L(+2.02),HFM1(+4.59),HTRA3(-5.14),IL1R1(-2.47),KEL(-8.36),MICA(-2.91),MN1(-5.39),MUC16(+3.61),MUC6(-2.47),NCOR2(-2.02),NPAP1(-2.56),OR2A4/O…
Cancer,Neurological Disease,Organismal Injury and Abnormalities	Grade 4 astrocytoma	9.52e-07			46	17	29	ACTN1(-2.6),AGAP5 (includes others)(+7.41),ALLC(-2.98),ANO2(+2.42),CCDC33(+2.82),CD200R1L(+2.77),CDKN2A(-4.08),COL18A1(-2.13),COL1A1(-7.11),DBNDD1(-2.34),DIAPH2(+3.37),DNAH6(+3.34),EPHA2(-5.97),EPHB1(+3.17),FLNA(-2.56),FLNC(-4.03),FZD8(-3.6),GPSM1(-2.64),GREB1L(+2.02),HFM1(+4.59),HTRA3(-5.14),IL1R1(-2.47),KEL(-8.36),MICA(-2.91),MN1(-5.39),MUC16(+3.61),MUC6(-2.47),NCOR2(-2.02),NPAP1(-2.56),OR2A4/O…
Cancer,Organismal Injury and Abnormalities	Invasion of tissue	1.04e-06		-0.337	21	5	16	ALDH1A3(-2.67),CCL2(-10.85),CCN2(-3.57),CD44(-4.62),CLDN11(-3.84),COL18A1(-2.13),EDN1(-5.66),EPHA2(-5.97),FASN(-2.24),HHEX(+3.92),INHBA(-4.73),MMP1(+2.56),MUC1(-4.22),OPRK1(+4.26),SALL1(+3.11),SERPINE1(-3.84),TFPI2(-2.93),TGFB1I1(-5.99),THBD(-3.13),TIMP2(-4.26),XDH(+2.75)
Nervous System Development and Function	Sensory system development	1.04e-06		-0.251	42	6	36	ABCA4(+3.4),ALDH1A3(-2.67),AQP1(-2.71),AREG(-11.43),CBS/CBSL(-3.35),CCL2(-10.85),CDKN1A(-3.92),CDKN2A(-4.08),CHM(+2.22),COL18A1(-2.13),COL1A1(-7.11),COL5A2(-3.41),COL8A1(-4.0),EBF2(+4.6),EPHA2(-5.97),EPHB1(+3.17),FGF9(+3.22),GDF15(-3.87),GGT1(-7.55),HEYL(-2.83),HHIP(-10.26),ICAM1(-3.04),IGF2(-6.13),IL1R1(-2.47),NFKBIZ(-3.57),NRCAM(+2.96),OPN1MW (includes others)(-3.25),PLXNA4(-3.48),RORB(-2.88),S…
Dermatological Diseases and Conditions,Immunological Disease,Organismal Injury and Abnormalities	Allergy of skin	1.05e-06		0.388	9	1	8	BCL3(-2.5),EPS8(-2.77),ICAM1(-3.04),IL1R1(-2.47),NFKBIZ(-3.57),OSMR(-8.38),PTGIR(-7.01),PTGS2(-3.7),VIPR2(+8.44)
Cancer,Hematological Disease,Organismal Injury and Abnormalities	Lymphocytic neoplasm	1.09e-06		1.236	117	30	87	ADAMTS15(-6.1),ADORA1(-4.92),AGBL4(+3.66),ALPL(+3.45),ANXA1(-3.61),APOBEC3B(-8.15),ARHGEF28(-5.11),ARID5B(-2.34),ARL11(+2.62),BBC3(-3.03),BCL3(-2.5),BCL6(-2.65),BICC1(-3.88),CARD11(-2.87),CAVIN2(-3.31),CCL2(-10.85),CCN1(-4.49),CCR7(+3.45),CD14(+6.29),CD163(-14.37),CD1D(+2.82),CD36(+3.64),CD44(-4.62),CDC42EP3(-3.12),CDKN1A(-3.92),CDKN2A(-4.08),CDKN2B(-9.59),CDO1(+2.89),CDON(+2.47),CELF2(-2.36),CHI…
Cancer,Gastrointestinal Disease,Organismal Injury and Abnormalities	Gastric carcinoma	1.11e-06			89	23	66	ADAM28(+2.76),AGRN(-3.75),AJM1(-2.38),ALX4(+3.58),AREG(-11.43),ARID5B(-2.34),BMP10(-5.07),CARD11(-2.87),CBS/CBSL(-3.35),CCN1(-4.49),CCN4(-15.76),CD44(-4.62),CDKN2A(-4.08),CLSTN2(-7.37),COL12A1(-8.01),COL18A1(-2.13),COL1A1(-7.11),COL1A2(-4.02),DENND3(-2.86),EPHA2(-5.97),EPS8(-2.77),EXT1(-2.03),FAM13C(-4.21),FASN(-2.24),FILIP1L(-4.41),FLNA(-2.56),FLNC(-4.03),GABRB3(+2.66),GDF7(-3.12),GGT1(-7.55),GS…
Cellular Movement,Hepatic System Development and Function	Migration of liver cells	1.12e-06		-0.61	8	2	6	CCL2(-10.85),CCN2(-3.57),CCR7(+3.45),CD44(-4.62),EDN1(-5.66),EEF1A2(-7.75),HHEX(+3.92),KRT18(-3.0)
Cancer,Hematological Disease,Immunological Disease,Organismal Injury and Abnormalities	Neoplasia of leukocytes	1.13e-06		1.236	117	30	87	ADAMTS15(-6.1),ADORA1(-4.92),AGBL4(+3.66),ALPL(+3.45),ANXA1(-3.61),APOBEC3B(-8.15),ARHGEF28(-5.11),ARID5B(-2.34),ARL11(+2.62),BBC3(-3.03),BCL3(-2.5),BCL6(-2.65),BICC1(-3.88),C4A/C4B(-3.69),CARD11(-2.87),CAVIN2(-3.31),CCL2(-10.85),CCN1(-4.49),CCR7(+3.45),CD14(+6.29),CD163(-14.37),CD1D(+2.82),CD36(+3.64),CD44(-4.62),CDC42EP3(-3.12),CDKN1A(-3.92),CDKN2A(-4.08),CDKN2B(-9.59),CDO1(+2.89),CDON(+2.47),C…
Cancer,Organismal Injury and Abnormalities	Primary solid tumor	1.27e-06			36	8	28	ALPL(+3.45),BCL6(-2.65),CARD11(-2.87),CCN1(-4.49),CD44(-4.62),CDKN2A(-4.08),CDKN2B(-9.59),CEACAM6(-7.24),CHI3L1(-6.42),CLU(-3.07),COL12A1(-8.01),COL4A1(-2.2),CYP19A1(+4.17),DES(-10.4),EPHA2(-5.97),FASN(-2.24),FLNA(-2.56),GDF15(-3.87),GNRHR(+4.13),HOPX(+4.73),JUN(-2.57),KRT23(+3.8),LGALS4(-5.27),LTBR(-2.53),MUC1(-4.22),MUC16(+3.61),OSMR(-8.38),PLEC(-2.72),PTGS2(-3.7),SERPINE1(-3.84),SLC34A2(-5.41)…
Developmental Disorder,Organismal Injury and Abnormalities	Congenital malformation of genitourinary system	1.27e-06	Increased	2.087	37	6	31	ACTA2(-4.67),ACTN1(-2.6),ADGRL3(-2.09),ALDH1A3(-2.67),ARHGDIA(-2.12),ARID5B(-2.34),BICC1(-3.88),C4A/C4B(-3.69),CAVIN1(-3.27),CCN2(-3.57),CDKN1A(-3.92),CLU(-3.07),CRIM1(-2.88),CYP19A1(+4.17),EBF2(+4.6),FGF9(+3.22),FGFRL1(-2.38),FILIP1L(-4.41),GABRB3(+2.66),GPX2(-2.48),GREB1L(+2.02),IGF2(-6.13),MUC1(-4.22),PRSS23(-2.31),PTGS2(-3.7),SALL1(+3.11),SRY(-3.18),TAGLN(-6.27),TBX18(-6.33),TBX5(-6.21),TGFB2…
Cellular Movement	Cell movement of melanoma cell lines	1.31e-06		0.796	18	3	15	CCN1(-4.49),CCN2(-3.57),CD36(+3.64),CD44(-4.62),CDKN2A(-4.08),CNN1(-5.2),COL18A1(-2.13),EPHA2(-5.97),FLNA(-2.56),KRT8(-2.5),LAMA5(-2.43),NRCAM(+2.96),SERPINE1(-3.84),SERPINF1(-3.73),TGFB2(-3.23),THBS1(-4.42),TIMP2(-4.26),WNT5A(+2.47)
Hematological System Development and Function,Immune Cell Trafficking,Inflammatory Response,Tissue Development	Accumulation of leukocytes	1.41e-06		-1.617	27	3	24	ANXA1(-3.61),BCL3(-2.5),C4A/C4B(-3.69),CBS/CBSL(-3.35),CCL2(-10.85),CCR7(+3.45),CD1D(+2.82),CD44(-4.62),COL18A1(-2.13),CSF1(-2.79),EDN1(-5.66),F3(-4.62),GPR17(-4.92),ICAM1(-3.04),IL1R1(-2.47),ITGA1(-2.81),LAMA5(-2.43),LTBR(-2.53),MLLT11(-2.07),OSMR(-8.38),PTGS2(-3.7),PTX3(-3.56),RASGRP1(+2.73),THBD(-3.13),THBS1(-4.42),TIMP2(-4.26),TNFRSF9(-2.91)
Cancer,Organismal Injury and Abnormalities,Tumor Morphology	Invasion of malignant tumor	1.42e-06		-1.086	18	2	16	CAPN2(-2.44),CCL2(-10.85),CD44(-4.62),CDKN2A(-4.08),CLU(-3.07),CSF1(-2.79),EDN1(-5.66),F3(-4.62),FASN(-2.24),GDF15(-3.87),ICAM1(-3.04),ITGA1(-2.81),PTGS2(-3.7),RASGRP1(+2.73),SERPINE1(-3.84),TIMP2(-4.26),WNT5A(+2.47),WT1(-5.21)
Connective Tissue Development and Function,Connective Tissue Disorders,Organismal Injury and Abnormalities,Skeletal and Muscular Disorders,Skeletal and Muscular System Development and Function,Tissue Development	Abnormal morphology of bone	1.48e-06			38	12	26	ALPL(+3.45),ALX4(+3.58),AREG(-11.43),ARID5B(-2.34),BMP1(-2.49),CCN2(-3.57),CDKN1A(-3.92),CDO1(+2.89),CDON(+2.47),CNMD(+3.12),COL12A1(-8.01),COL18A1(-2.13),CREB3L1(-6.39),CSF1(-2.79),CYP19A1(+4.17),EDN1(-5.66),EXT1(-2.03),FBLIM1(-3.0),FGFRL1(-2.38),GGT1(-7.55),HES7(+2.56),IGF2(-6.13),INHBA(-4.73),LMNA(-2.47),MATN3(-2.68),MN1(-5.39),PAPPA2(+3.58),PITX1(+2.82),PLXNA1(-2.35),PRRX1(+4.82),RAI1(-2.44),…
Cell Death and Survival,Skeletal and Muscular Disorders	Necrosis of muscle	1.49e-06		1.649	32	1	31	ANKRD1(-5.98),BBC3(-3.03),BCL6(-2.65),BMP10(-5.07),CCN1(-4.49),CCN4(-15.76),CDC42EP3(-3.12),CDKN1A(-3.92),COL1A1(-7.11),DES(-10.4),EDN1(-5.66),EEF1A2(-7.75),FASN(-2.24),FSTL3(-2.56),HSPB1(-2.92),IGF2(-6.13),INHBA(-4.73),LMNA(-2.47),MYOCD(-4.13),NPPB(-8.94),PLEC(-2.72),RRAD(-3.39),SERPINF1(-3.73),SMN1/SMN2(-2.59),TFPI2(-2.93),TGFB1I1(-5.99),THBD(-3.13),TIMP2(-4.26),TNFRSF10A(-5.73),TNNT2(-6.8),XDH…
Cellular Growth and Proliferation,Tissue Development	Proliferation of epithelial cells	1.5e-06		-0.022	42	7	35	ANGPTL6(-6.02),AREG(-11.43),BCAR1(-2.12),CALB2(-2.79),CCN1(-4.49),CD44(-4.62),CDKN1A(-3.92),CDKN2A(-4.08),CDKN2B(-9.59),CLU(-3.07),COL8A1(-4.0),EDN1(-5.66),ENG(-4.08),EPHA2(-5.97),FGF9(+3.22),FZD8(-3.6),GDF15(-3.87),GNRHR(+4.13),HEYL(-2.83),IGF2(-6.13),INHBA(-4.73),INTU(+2.31),ITGA1(-2.81),JUN(-2.57),JUP(-2.26),LAMA3(-6.09),LAMA5(-2.43),LIMS2(-6.32),LMNA(-2.47),LTBR(-2.53),OSMR(-8.38),PRKCH(+2.88…
Cancer,Endocrine System Disorders,Gastrointestinal Disease,Organismal Injury and Abnormalities	Pancreatic adenocarcinoma	1.53e-06		-1.154	123	44	79	ADAMTS15(-6.1),ADAMTS19(+3.46),ALG13(+2.32),ALPL(+3.45),ANKRD52(-1.95),ANXA1(-3.61),AREG(-11.43),ARHGAP22(-4.5),ARID5B(-2.34),BICC1(-3.88),CAPN2(-2.44),CAPN6(+3.92),CASQ1(+3.54),CCN1(-4.49),CCN2(-3.57),CCR7(+3.45),CD163(-14.37),CD44(-4.62),CDKN1A(-3.92),CDKN2A(-4.08),CDON(+2.47),CELF2(-2.36),CLSTN2(-7.37),COL12A1(-8.01),COL15A1(-7.41),COL18A1(-2.13),COL1A1(-7.11),COL1A2(-4.02),COL4A1(-2.2),COL6A6…
Connective Tissue Disorders,Developmental Disorder,Hereditary Disorder,Organismal Injury and Abnormalities,Skeletal and Muscular Disorders	Familial skeletal dysplasia	1.6e-06			22	7	15	ABCA4(+3.4),ALPL(+3.45),BMP1(-2.49),CCN2(-3.57),COL1A1(-7.11),COL1A2(-4.02),COL5A2(-3.41),CREB3L1(-6.39),EXT1(-2.03),FGF9(+3.22),FLNA(-2.56),INTU(+2.31),LMNA(-2.47),MATN3(-2.68),MYO18B(-7.64),PAPSS2(-2.68),PITX1(+2.82),RPS28(+2.56),SERPINF1(-3.73),TMEM38B(+2.62),TNFRSF11B(-3.26),ZNF469(-6.2)
Cardiovascular System Development and Function,Organ Development,Skeletal and Muscular System Development and Function	Function of cardiac muscle	1.69e-06		-1.873	21	5	16	AQP1(-2.71),BCAR1(-2.12),CLU(-3.07),CYP19A1(+4.17),DES(-10.4),DIO2(+7.46),DUSP8(-6.84),EDN1(-5.66),GDF15(-3.87),HCN4(-6.43),ICAM1(-3.04),JUP(-2.26),LIMS2(-6.32),LMNA(-2.47),MYH14(-21.24),RRAD(-3.39),TMEM38B(+2.62),TNNT2(-6.8),TRIM55(+4.28),UCA1(-46.81),XDH(+2.75)
Cardiovascular System Development and Function,Organ Development	Heart rate	1.74e-06		0.165	27	7	20	ACTG2(-6.01),ADORA1(-4.92),AGRN(-3.75),BDKRB2(-4.35),BMP10(-5.07),CCN2(-3.57),CELF2(-2.36),CYP19A1(+4.17),DDAH1(-2.83),DES(-10.4),DIO2(+7.46),EDN1(-5.66),HCN4(-6.43),HOPX(+4.73),INHBA(-4.73),JPH2(-4.01),JUP(-2.26),KEL(-8.36),LMNA(-2.47),MMP1(+2.56),MYL7(-5.92),PTGES(+3.42),RGS2(+3.69),TGFB2(-3.23),THBS1(-4.42),TMEM38B(+2.62),TNNT2(-6.8)
Hematological System Development and Function,Tissue Development	Accumulation of blood cells	1.74e-06		-1.405	28	3	25	ANXA1(-3.61),BCL3(-2.5),C4A/C4B(-3.69),CBS/CBSL(-3.35),CCL2(-10.85),CCR7(+3.45),CD1D(+2.82),CD44(-4.62),COL18A1(-2.13),CSF1(-2.79),EDN1(-5.66),F3(-4.62),GPR17(-4.92),ICAM1(-3.04),IL1R1(-2.47),ITGA1(-2.81),KRT18(-3.0),LAMA5(-2.43),LTBR(-2.53),MLLT11(-2.07),OSMR(-8.38),PTGS2(-3.7),PTX3(-3.56),RASGRP1(+2.73),THBD(-3.13),THBS1(-4.42),TIMP2(-4.26),TNFRSF9(-2.91)
Cell Morphology,Organ Morphology,Skeletal and Muscular System Development and Function,Tissue Morphology	Size of muscle cells	1.81e-06			17	2	15	BCL3(-2.5),CDKN1A(-3.92),EDN1(-5.66),FLNC(-4.03),GDF15(-3.87),HEYL(-2.83),ICAM1(-3.04),JUN(-2.57),KEL(-8.36),LIMS2(-6.32),LMNA(-2.47),PLEC(-2.72),RGS2(+3.69),SMN1/SMN2(-2.59),TRIM55(+4.28),UCA1(-46.81),WNT2(-4.37)
Cell-To-Cell Signaling and Interaction,Cellular Movement	Recruitment of cells	1.85e-06		-1.111	33	5	28	ADGRG6(-3.07),ANXA1(-3.61),BCL3(-2.5),BMP10(-5.07),C4A/C4B(-3.69),CCL2(-10.85),CCN1(-4.49),CCR7(+3.45),CD14(+6.29),CD36(+3.64),CD44(-4.62),CHI3L1(-6.42),CLU(-3.07),CNN2(-2.44),CSF1(-2.79),EDN1(-5.66),ENG(-4.08),F3(-4.62),GDF15(-3.87),GGT5(-21.0),ICAM1(-3.04),IL1R1(-2.47),JUN(-2.57),MMP1(+2.56),OLR1(-4.22),PTGS2(-3.7),PTX3(-3.56),SERPINE1(-3.84),SOD3(-2.91),THBS1(-4.42),TNFRSF10A(-5.73),TNFRSF9(-2…
Cancer,Neurological Disease,Organismal Injury and Abnormalities	Brain tumor	1.87e-06		0.555	63	23	40	AGAP5 (includes others)(+7.41),ALLC(-2.98),ANO2(+2.42),ANXA1(-3.61),BCAR1(-2.12),BCL6(-2.65),CALB2(-2.79),CCDC33(+2.82),CD200R1L(+2.77),CD44(-4.62),CDKN2A(-4.08),CHI3L1(-6.42),COL18A1(-2.13),COL1A1(-7.11),CTIF(-2.41),DBNDD1(-2.34),DIAPH2(+3.37),DNAH6(+3.34),EPHB1(+3.17),FLNA(-2.56),FLNC(-4.03),FZD8(-3.6),GPSM1(-2.64),GREB1L(+2.02),HERC2P3(+3.5),HFM1(+4.59),HTRA3(-5.14),IL1R1(-2.47),KEL(-8.36),MIC…
Cancer,Endocrine System Disorders,Gastrointestinal Disease,Organismal Injury and Abnormalities	Pancreatic cancer	1.95e-06		-1.154	134	48	86	ADAMTS15(-6.1),ADAMTS19(+3.46),ALG13(+2.32),ALPL(+3.45),ANKRD52(-1.95),ANXA1(-3.61),AREG(-11.43),ARHGAP22(-4.5),ARID5B(-2.34),BICC1(-3.88),CAPN2(-2.44),CAPN6(+3.92),CASQ1(+3.54),CCN1(-4.49),CCN2(-3.57),CCR7(+3.45),CD163(-14.37),CD44(-4.62),CDKN1A(-3.92),CDKN2A(-4.08),CDON(+2.47),CEACAM6(-7.24),CELF2(-2.36),CLSTN2(-7.37),CLU(-3.07),COL12A1(-8.01),COL15A1(-7.41),COL18A1(-2.13),COL1A1(-7.11),COL1A2(…
Cancer,Organismal Injury and Abnormalities,Tissue Morphology,Tumor Morphology	Volume of tumor	1.99e-06			12	1	11	ANXA1(-3.61),AREG(-11.43),CDKN1A(-3.92),CDKN2A(-4.08),CLU(-3.07),COL18A1(-2.13),F3(-4.62),KRT8(-2.5),ST8SIA4(+2.8),TGFB2(-3.23),THBS1(-4.42),TIMP2(-4.26)
Hereditary Disorder,Organismal Injury and Abnormalities	Sex-Linked Hereditary Disorder	2.01e-06			33	15	18	ALG13(+2.32),AP1S2(+3.18),ATP6AP2(+2.5),BMP1(-2.49),C4A/C4B(-3.69),CA5B(+2.83),CELF2(-2.36),CHM(+2.22),COL1A1(-7.11),COL1A2(-4.02),COL4A1(-2.2),COL4A2(-2.42),COL5A2(-3.41),DIAPH2(+3.37),ENG(-4.08),F3(-4.62),FLNA(-2.56),GABRB3(+2.66),GNRHR(+4.13),HLA-DRA(+4.34),HLA-DRB1(+46.09),IGF2(-6.13),NHS(+3.04),NLGN4X(+2.23),OPN1MW (includes others)(-3.25),SDC3(-3.17),SLC6A8(-2.23),SRPX2(-5.04),STS(+2.52),TM…
Skeletal and Muscular System Development and Function	Muscle contraction	2.05e-06		-0.01	25	4	21	ACTA2(-4.67),ACTG2(-6.01),ADORA1(-4.92),AGRN(-3.75),BMP10(-5.07),C4A/C4B(-3.69),CASQ1(+3.54),CCN2(-3.57),CNN1(-5.2),DES(-10.4),EDN1(-5.66),HCN4(-6.43),INHBA(-4.73),ITGA1(-2.81),MMP1(+2.56),MYH14(-21.24),MYL7(-5.92),MYL9(-3.23),MYOCD(-4.13),PTGS2(-3.7),RGS2(+3.69),SLC6A8(-2.23),TMOD1(+3.8),TNNT2(-6.8),TPM2(-3.52)
Cardiovascular Disease,Organismal Injury and Abnormalities	Coronary artery disease	2.07e-06			22	5	17	ADORA1(-4.92),CCL2(-10.85),CD14(+6.29),CD163(-14.37),CD36(+3.64),CDR2L(-3.11),COL5A2(-3.41),DLX6-AS1(+4.86),EDN1(-5.66),GRIA4(+3.14),ICAM1(-3.04),IL1R1(-2.47),JUP(-2.26),NNMT(-12.48),NPPB(-8.94),PDE3A(-4.28),PRKCH(+2.88),PTGIR(-7.01),PTGS2(-3.7),SERPINE1(-3.84),THBS1(-4.42),TNNT2(-6.8)
Cellular Movement	Cellular infiltration	2.39e-06		0.547	40	6	34	ANXA1(-3.61),C4A/C4B(-3.69),CCL2(-10.85),CCN1(-4.49),CCN2(-3.57),CCR7(+3.45),CD14(+6.29),CD36(+3.64),CD44(-4.62),CDKN1A(-3.92),CES1(-4.19),CSF1(-2.79),CYP19A1(+4.17),EDN1(-5.66),EEF1A2(-7.75),ENG(-4.08),EPHA2(-5.97),F3(-4.62),FASN(-2.24),HSPB1(-2.92),ICAM1(-3.04),IL1R1(-2.47),ITGA1(-2.81),JUN(-2.57),LTBR(-2.53),MYRF(-3.89),NFKBIZ(-3.57),P2RY4(-3.51),PLEC(-2.72),PTGES(+3.42),PTGIR(-7.01),PTGS2(-3.…
Cardiovascular Disease,Neurological Disease,Organismal Injury and Abnormalities	Stroke	2.42e-06		0.555	25	8	17	ATP1A4(+3.53),BCL6(-2.65),CA5B(+2.83),CD36(+3.64),COL4A1(-2.2),EDN1(-5.66),ENG(-4.08),GABRB3(+2.66),HSPB1(-2.92),IL1R1(-2.47),NNMT(-12.48),NPPB(-8.94),OLR1(-4.22),PDE3A(-4.28),PLK2(-3.01),PRKCH(+2.88),PTGES(+3.42),PTGS2(-3.7),SERPINE1(-3.84),THBS1(-4.42),TINAGL1(+2.59),TNFRSF12A(-2.62),TNNT2(-6.8),TUBB3(-5.07),XDH(+2.75)
Cellular Development,Cellular Growth and Proliferation,Connective Tissue Development and Function,Tissue Development	Development of connective tissue cells	2.48e-06		-1.244	26	4	22	BCAR1(-2.12),BCL6(-2.65),CCL2(-10.85),CD44(-4.62),CDKN1A(-3.92),CDKN2A(-4.08),CSF1(-2.79),CYP19A1(+4.17),EDN1(-5.66),FGF9(+3.22),FLNA(-2.56),FZD8(-3.6),GGT1(-7.55),ICAM1(-3.04),INHBA(-4.73),JUN(-2.57),LAMA3(-6.09),PITX1(+2.82),PTGS2(-3.7),SCIN(-5.57),SERPINE1(-3.84),SNX10(+2.3),TGFB2(-3.23),TNFRSF11B(-3.26),TNFRSF9(-2.91),WT1(-5.21)
Connective Tissue Disorders,Inflammatory Disease,Inflammatory Response,Organismal Injury and Abnormalities,Skeletal and Muscular Disorders	Inflammation of joint	2.57e-06		0.309	71	23	48	ACTA2(-4.67),ADAMTS15(-6.1),ADAMTS19(+3.46),ADGRG6(-3.07),ALPL(+3.45),ANXA1(-3.61),AREG(-11.43),BCL3(-2.5),BCL6(-2.65),BDKRB2(-4.35),BMP1(-2.49),C4A/C4B(-3.69),CAPN2(-2.44),CCL2(-10.85),CCR7(+3.45),CD163(-14.37),CD1D(+2.82),CD36(+3.64),CD44(-4.62),CDKN1A(-3.92),CDKN2A(-4.08),CELF2(-2.36),CHCHD2(+50.31),CHI3L1(-6.42),CLSTN2(-7.37),CLU(-3.07),COL4A2(-2.42),CSF1(-2.79),CYP19A1(+4.17),DDX25(+3.95),DM…
Cancer,Organismal Injury and Abnormalities,Renal and Urological Disease	Urinary tract cancer	2.59e-06		0.555	123	35	88	ADAM28(+2.76),ADM2(-5.85),ADORA1(-4.92),APOBEC3B(-8.15),ARID5B(-2.34),ARSD(+2.52),BCAR1(-2.12),BMP1(-2.49),C19orf33(-3.77),CACNG4(-2.45),CAPN6(+3.92),CARD11(-2.87),CAVIN1(-3.27),CBS/CBSL(-3.35),CCDC150(+2.44),CCL2(-10.85),CD248(-8.21),CD44(-4.62),CDC42EP1(-3.06),CDC42EP3(-3.12),CDKN1A(-3.92),CDKN2A(-4.08),CDKN2B(-9.59),CENPT(-2.02),CGB3 (includes others)(-4.3),CLU(-3.07),COL12A1(-8.01),COL1A2(-4.…
Cardiovascular System Development and Function	Morphology of vessel	2.69e-06			31	6	25	ACTA2(-4.67),ARHGDIA(-2.12),BDKRB2(-4.35),BMP1(-2.49),BMP10(-5.07),CBS/CBSL(-3.35),CCL2(-10.85),CDO1(+2.89),CDON(+2.47),CLU(-3.07),CNN1(-5.2),COL15A1(-7.41),DDAH1(-2.83),EDN1(-5.66),ENG(-4.08),F3(-4.62),FLNA(-2.56),HHEX(+3.92),JUN(-2.57),LEFTY2(+3.67),MYOCD(-4.13),OLR1(-4.22),PAPPA(-18.63),PRRX1(+4.82),PTGES(+3.42),SERPINE1(-3.84),TGFB2(-3.23),THBS1(-4.42),TIMP2(-4.26),TNFRSF11B(-3.26),WT1(-5.21)
Cellular Movement	Invasion of tumor cell lines	2.8e-06		-1.495	61	14	47	ACTA2(-4.67),ADAMTS15(-6.1),ANXA1(-3.61),AREG(-11.43),ARHGDIA(-2.12),ARRDC3(+3.52),BCAR1(-2.12),CAPN2(-2.44),CARD10(-2.95),CCL2(-10.85),CCN1(-4.49),CCN2(-3.57),CCN4(-15.76),CCR7(+3.45),CD44(-4.62),CDKN1A(-3.92),CDKN2A(-4.08),CES1(-4.19),CGB3 (includes others)(-4.3),CLU(-3.07),COL18A1(-2.13),DIAPH2(+3.37),EDN1(-5.66),ENG(-4.08),EPHA2(-5.97),EPS8(-2.77),FBLIM1(-3.0),FGF9(+3.22),GDF15(-3.87),HHEX(+3…
Cancer,Endocrine System Disorders,Gastrointestinal Disease,Organismal Injury and Abnormalities	Pancreatic carcinoma	2.93e-06		-1.154	127	46	81	ADAMTS15(-6.1),ADAMTS19(+3.46),ALG13(+2.32),ALPL(+3.45),ANKRD52(-1.95),ANXA1(-3.61),AREG(-11.43),ARHGAP22(-4.5),ARID5B(-2.34),BICC1(-3.88),CAPN2(-2.44),CAPN6(+3.92),CASQ1(+3.54),CCN1(-4.49),CCN2(-3.57),CCR7(+3.45),CD163(-14.37),CD44(-4.62),CDKN1A(-3.92),CDKN2A(-4.08),CDON(+2.47),CELF2(-2.36),CLSTN2(-7.37),COL12A1(-8.01),COL15A1(-7.41),COL18A1(-2.13),COL1A1(-7.11),COL1A2(-4.02),COL4A1(-2.2),COL6A6…
Organismal Injury and Abnormalities,Reproductive System Development and Function,Reproductive System Disease	Abnormal morphology of reproductive system	3.28e-06			43	11	32	AQP1(-2.71),ARHGDIA(-2.12),ARID5B(-2.34),BDKRB2(-4.35),CAPN2(-2.44),CBS/CBSL(-3.35),CD44(-4.62),CDKN1A(-3.92),CDKN2A(-4.08),CDKN2B(-9.59),CHM(+2.22),CYP19A1(+4.17),DDX25(+3.95),EBF2(+4.6),FGF9(+3.22),FGFRL1(-2.38),GDF7(-3.12),GGT1(-7.55),IGF2(-6.13),INHBA(-4.73),JUP(-2.26),KRT8(-2.5),LASP1(-2.83),LHFPL1(+2.83),LMNA(-2.47),NABP1(-2.81),PIWIL2(+3.91),PLK2(-3.01),PTGS2(-3.7),PTX3(-3.56),REC8(-2.54),…
Organismal Development,Reproductive System Development and Function	Development of reproductive system	3.3e-06	Decreased	-2.087	55	18	37	ADAM28(+2.76),AREG(-11.43),ARHGDIA(-2.12),ARID5B(-2.34),ATP1A4(+3.53),BCL6(-2.65),CCN2(-3.57),CD44(-4.62),CDKN1A(-3.92),CDKN2A(-4.08),CDKN2B(-9.59),CDO1(+2.89),CGB3 (includes others)(-4.3),CLDN11(-3.84),CSF1(-2.79),CYP19A1(+4.17),DDX25(+3.95),DDX3Y(-207.44),DIAPH2(+3.37),DND1(-5.89),ENG(-4.08),FASN(-2.24),FGF9(+3.22),FSTL3(-2.56),GCM1(+2.98),GGT1(-7.55),GNRHR(+4.13),GREB1L(+2.02),HEYL(-2.83),IGF2…
Organ Morphology,Organismal Development,Renal and Urological System Development and Function	Morphology of kidney	3.37e-06			29	4	25	AQP1(-2.71),ARHGDIA(-2.12),BDKRB2(-4.35),BICC1(-3.88),C4A/C4B(-3.69),CD36(+3.64),CDKN1A(-3.92),CLU(-3.07),CNN1(-5.2),COL18A1(-2.13),COLEC11(-15.85),CRIM1(-2.88),EDN1(-5.66),FGFRL1(-2.38),GDF15(-3.87),ICAM1(-3.04),IGF2(-6.13),ITGA1(-2.81),PTGS2(-3.7),RDH16(+3.47),SALL1(+3.11),SERPINE1(-3.84),SPTBN1(-2.19),STAB1(-2.66),SYNPO(-9.04),TGFB2(-3.23),THBS1(-4.42),WT1(-5.21),XDH(+2.75)
Cell Death and Survival	Cell death of tumor cell lines	3.58e-06	Increased	2.28	104	25	79	ADORA1(-4.92),ANKRD1(-5.98),AREG(-11.43),ARHGDIA(-2.12),ARL11(+2.62),AS3MT(+2.56),BBC3(-3.03),BCAR1(-2.12),BCL3(-2.5),BCL6(-2.65),BOK(-2.12),CAPN2(-2.44),CAPN6(+3.92),CARD11(-2.87),CCL2(-10.85),CCN1(-4.49),CCN2(-3.57),CD14(+6.29),CD44(-4.62),CDKN1A(-3.92),CDKN2A(-4.08),CDON(+2.47),CDR2L(-3.11),CEACAM6(-7.24),CES1(-4.19),CGB3 (includes others)(-4.3),CLU(-3.07),CNN2(-2.44),COL18A1(-2.13),COL1A1(-7.…
Embryonic Development,Organismal Development,Tissue Development	Growth of mesenchyme	3.59e-06		-0.579	13	4	9	CD44(-4.62),CDKN2A(-4.08),EDN1(-5.66),FGF9(+3.22),ITGA1(-2.81),LMNA(-2.47),PIWIL2(+3.91),PRRX1(+4.82),PTGS2(-3.7),TBX18(-6.33),TIMP2(-4.26),WNT2(-4.37),WNT5A(+2.47)
Cell Death and Survival	Cell survival	3.63e-06	Decreased	-2.908	98	25	73	ADORA1(-4.92),AGRN(-3.75),ANKRD1(-5.98),AREG(-11.43),BBC3(-3.03),BCAR1(-2.12),BCL3(-2.5),BCL6(-2.65),CALB2(-2.79),CAPN2(-2.44),CARD10(-2.95),CARD11(-2.87),CCL2(-10.85),CCN1(-4.49),CCN2(-3.57),CCR7(+3.45),CD1D(+2.82),CD44(-4.62),CDKN1A(-3.92),CDKN2A(-4.08),CES1(-4.19),CHI3L1(-6.42),CLU(-3.07),COL18A1(-2.13),COL1A1(-7.11),CSF1(-2.79),EDN1(-5.66),ELF4(-2.86),ENG(-4.08),EPHA2(-5.97),EPHB1(+3.17),FASN…
Cardiovascular System Development and Function,Tissue Morphology	Morphology of blood vessel	3.7e-06			29	6	23	ACTA2(-4.67),ARHGDIA(-2.12),BDKRB2(-4.35),BMP1(-2.49),BMP10(-5.07),CBS/CBSL(-3.35),CCL2(-10.85),CDO1(+2.89),CDON(+2.47),CLU(-3.07),CNN1(-5.2),COL15A1(-7.41),DDAH1(-2.83),EDN1(-5.66),ENG(-4.08),F3(-4.62),FLNA(-2.56),HHEX(+3.92),JUN(-2.57),LEFTY2(+3.67),MYOCD(-4.13),PAPPA(-18.63),PRRX1(+4.82),PTGES(+3.42),SERPINE1(-3.84),TGFB2(-3.23),TIMP2(-4.26),TNFRSF11B(-3.26),WT1(-5.21)
Cell-To-Cell Signaling and Interaction,Cellular Movement,Hematological System Development and Function,Immune Cell Trafficking	Recruitment of leukocytes	3.7e-06		-0.977	30	5	25	ADGRG6(-3.07),ANXA1(-3.61),BCL3(-2.5),BMP10(-5.07),C4A/C4B(-3.69),CCL2(-10.85),CCN1(-4.49),CCR7(+3.45),CD14(+6.29),CD36(+3.64),CD44(-4.62),CHI3L1(-6.42),CLU(-3.07),CNN2(-2.44),CSF1(-2.79),EDN1(-5.66),F3(-4.62),GDF15(-3.87),GGT5(-21.0),ICAM1(-3.04),IL1R1(-2.47),JUN(-2.57),MMP1(+2.56),OLR1(-4.22),PTX3(-3.56),SERPINE1(-3.84),THBS1(-4.42),TNFRSF10A(-5.73),TNFRSF9(-2.91),XDH(+2.75)
Embryonic Development,Organismal Development,Tissue Development	Morphogenesis of embryonic tissue	3.78e-06		-0.239	17	4	13	ALDH1A3(-2.67),AREG(-11.43),ATP6AP2(+2.5),CD44(-4.62),EPHA2(-5.97),FGFRL1(-2.38),GREB1L(+2.02),HEYL(-2.83),JUN(-2.57),LAMA5(-2.43),NTN4(-3.86),SALL1(+3.11),TGFB2(-3.23),THBS1(-4.42),TIMP2(-4.26),WNT5A(+2.47),WT1(-5.21)
Developmental Disorder,Hereditary Disorder,Organismal Injury and Abnormalities,Skeletal and Muscular Disorders	Autosomal dominant Emery-Dreifuss muscular dystrophy	3.82e-06			10	0	10	BMP1(-2.49),CELF2(-2.36),COL1A1(-7.11),COL1A2(-4.02),COL4A1(-2.2),COL4A2(-2.42),COL5A2(-3.41),ENG(-4.08),LMNA(-2.47),SDC3(-3.17)
Cancer,Organismal Injury and Abnormalities,Skeletal and Muscular Disorders	Smooth muscle tumor	3.88e-06			29	8	21	ABCA8(-8.73),CAPN6(+3.92),CAVIN2(-3.31),CCN1(-4.49),CD163(-14.37),CD44(-4.62),CDC42EP3(-3.12),CDKN1A(-3.92),CDKN2A(-4.08),CLDN11(-3.84),CSF1(-2.79),CYP19A1(+4.17),GNRHR(+4.13),GRPR(+4.35),HOPX(+4.73),IGF2(-6.13),JUN(-2.57),LEFTY2(+3.67),MEST(-2.93),MICALL1(-1.98),MYOCD(-4.13),PLK3(-2.57),PTGS2(-3.7),RORB(-2.88),SLC7A1(-4.16),TFAP2C(+8.64),TUBB3(-5.07),WNT5B(+7.63),ZYX(-2.47)
Cancer,Organismal Injury and Abnormalities,Respiratory Disease	Laryngeal tumor	3.89e-06			41	14	27	ADORA1(-4.92),ANXA1(-3.61),ATP1A4(+3.53),BICC1(-3.88),CD248(-8.21),CD44(-4.62),CDKN2A(-4.08),COL12A1(-8.01),COL15A1(-7.41),COL1A2(-4.02),EXT1(-2.03),GDF15(-3.87),GDF7(-3.12),GRPR(+4.35),HFM1(+4.59),INPP5J(-2.7),ITM2A(+2.6),KCTD16(-5.51),LAMA3(-6.09),LAMA5(-2.43),LTBR(-2.53),MAGEB2(+3.21),MDM1(+2.85),MUC16(+3.61),MYO1C(-2.5),MYOCD(-4.13),PAPPA2(+3.58),PAPSS2(-2.68),PCDHAC2(-2.46),PTGS2(-3.7),SERPI…
Cancer,Organismal Injury and Abnormalities,Skeletal and Muscular Disorders	Leiomyosarcoma	4.02e-06			11	2	9	CD163(-14.37),CD44(-4.62),CDKN1A(-3.92),CDKN2A(-4.08),CSF1(-2.79),CYP19A1(+4.17),GNRHR(+4.13),MYOCD(-4.13),PLK3(-2.57),PTGS2(-3.7),TUBB3(-5.07)
Embryonic Development,Organismal Development	Morphogenesis of embryo	4.05e-06		-0.239	24	10	14	ALDH1A3(-2.67),ALX4(+3.58),AREG(-11.43),ATP6AP2(+2.5),CD44(-4.62),CDON(+2.47),EPHA2(-5.97),FGF9(+3.22),FGFRL1(-2.38),GREB1L(+2.02),HEYL(-2.83),INTU(+2.31),JUN(-2.57),LAMA5(-2.43),NTN4(-3.86),PITX1(+2.82),PRRX1(+4.82),SALL1(+3.11),TBX5(-6.21),TGFB2(-3.23),THBS1(-4.42),TIMP2(-4.26),WNT5A(+2.47),WT1(-5.21)
Cancer,Organismal Injury and Abnormalities,Reproductive System Disease	Endometrial adenocarcinoma	4.17e-06			140	49	91	ABCA4(+3.4),ABCA8(-8.73),ACTN1(-2.6),AGAP5 (includes others)(+7.41),AGBL4(+3.66),ALG13(+2.32),AMOTL2(-2.06),ANKRD52(-1.95),ANO2(+2.42),AP1S2(+3.18),ARHGEF28(-5.11),ARID5B(-2.34),ARRDC3(+3.52),BCL6(-2.65),BICC1(-3.88),BTBD19(-2.48),CAPN2(-2.44),CAPN6(+3.92),CARD10(-2.95),CASQ1(+3.54),CAVIN1(-3.27),CCDC150(+2.44),CD163(-14.37),CD44(-4.62),CDC42EP3(-3.12),CDKN2A(-4.08),CES1(-4.19),CHN2(+3.21),CLU(-3…
Cancer,Endocrine System Disorders,Gastrointestinal Disease,Organismal Injury and Abnormalities	Pancreatic ductal adenocarcinoma	4.19e-06		-1.154	119	42	77	ADAMTS15(-6.1),ADAMTS19(+3.46),ALG13(+2.32),ALPL(+3.45),ANKRD52(-1.95),ANXA1(-3.61),AREG(-11.43),ARHGAP22(-4.5),ARID5B(-2.34),BICC1(-3.88),CAPN2(-2.44),CAPN6(+3.92),CASQ1(+3.54),CCN2(-3.57),CCR7(+3.45),CD163(-14.37),CD44(-4.62),CDKN1A(-3.92),CDKN2A(-4.08),CDON(+2.47),CELF2(-2.36),CLSTN2(-7.37),COL12A1(-8.01),COL15A1(-7.41),COL18A1(-2.13),COL1A1(-7.11),COL1A2(-4.02),COL4A1(-2.2),COL6A6(+2.75),COL8…
Cell-To-Cell Signaling and Interaction,Cellular Movement,Hematological System Development and Function,Immune Cell Trafficking,Inflammatory Response	Recruitment of phagocytes	4.37e-06		-1.522	25	5	20	ADGRG6(-3.07),ANXA1(-3.61),BCL3(-2.5),BMP10(-5.07),CCL2(-10.85),CCN1(-4.49),CCR7(+3.45),CD14(+6.29),CD36(+3.64),CD44(-4.62),CHI3L1(-6.42),CLU(-3.07),CNN2(-2.44),CSF1(-2.79),EDN1(-5.66),F3(-4.62),GGT5(-21.0),ICAM1(-3.04),IL1R1(-2.47),MMP1(+2.56),OLR1(-4.22),PTX3(-3.56),SERPINE1(-3.84),THBS1(-4.42),XDH(+2.75)
Organismal Functions,Organismal Injury and Abnormalities,Tissue Morphology	Healing of wound	4.43e-06			19	5	14	ANGPTL6(-6.02),ANKRD1(-5.98),AQP1(-2.71),CCR7(+3.45),CD44(-4.62),CNN2(-2.44),COL1A1(-7.11),EPB41L4B(+2.63),HSPB1(-2.92),ICAM1(-3.04),IL1R1(-2.47),PLEC(-2.72),PRKCH(+2.88),PTGS2(-3.7),SERPINB2(+2.39),SERPINE1(-3.84),TGFB2(-3.23),THBS1(-4.42),WNT5A(+2.47)
Cell Death and Survival,Organismal Injury and Abnormalities	Cell death of epithelial cells	4.45e-06		-0.283	41	8	33	ALDH3B1(-2.9),APOBEC3B(-8.15),ATP1A4(+3.53),BBC3(-3.03),BCL6(-2.65),BOK(-2.12),CBS/CBSL(-3.35),CD1D(+2.82),CD44(-4.62),CDKN1A(-3.92),CDKN2A(-4.08),CDON(+2.47),CLU(-3.07),CYP19A1(+4.17),EDN1(-5.66),ENG(-4.08),EPHA2(-5.97),F3(-4.62),FASN(-2.24),GAS7(-2.71),GDF15(-3.87),HSPB1(-2.92),ICAM1(-3.04),INHBA(-4.73),JUN(-2.57),KCNB1(+4.66),KRT18(-3.0),KRT8(-2.5),PLK3(-2.57),PMP22(+2.84),PON3(+2.9),PTGS2(-3.…
Cardiovascular System Development and Function,Hematological System Development and Function	Mean arterial pressure	4.46e-06	Increased	2.294	13	2	11	ADM2(-5.85),BDKRB2(-4.35),CD44(-4.62),CYP19A1(+4.17),DDAH1(-2.83),EDN1(-5.66),GPSM1(-2.64),PCSK1(+2.87),PTGS2(-3.7),SERPINE1(-3.84),SLC7A1(-4.16),SOD3(-2.91),THBS1(-4.42)
Organismal Injury and Abnormalities,Renal and Urological Disease	Cystic kidney disease	4.54e-06			27	2	25	ACTA2(-4.67),ACTN1(-2.6),ADGRL3(-2.09),ARHGDIA(-2.12),BDKRB2(-4.35),BICC1(-3.88),C4A/C4B(-3.69),CAVIN1(-3.27),CCN2(-3.57),CDKN1A(-3.92),CDKN2B(-9.59),CLU(-3.07),CYP19A1(+4.17),FILIP1L(-4.41),GPX2(-2.48),IGF2(-6.13),MUC1(-4.22),PRSS23(-2.31),PTGS2(-3.7),SALL1(+3.11),TAGLN(-6.27),TBX18(-6.33),TBX5(-6.21),TIMP2(-4.26),TNFRSF11B(-3.26),VLDLR(-2.17),WT1(-5.21)
Developmental Disorder,Organismal Injury and Abnormalities,Renal and Urological Disease	Congenital anomalies of kidney and urinary tract	4.87e-06	Increased	2.236	29	3	26	ACTA2(-4.67),ACTN1(-2.6),ADGRL3(-2.09),ALDH1A3(-2.67),ARHGDIA(-2.12),BICC1(-3.88),C4A/C4B(-3.69),CAVIN1(-3.27),CCN2(-3.57),CDKN1A(-3.92),CLU(-3.07),CRIM1(-2.88),CYP19A1(+4.17),FGFRL1(-2.38),FILIP1L(-4.41),GPX2(-2.48),GREB1L(+2.02),IGF2(-6.13),MUC1(-4.22),PRSS23(-2.31),PTGS2(-3.7),SALL1(+3.11),TAGLN(-6.27),TBX18(-6.33),TBX5(-6.21),TGFB2(-3.23),TIMP2(-4.26),TNFRSF11B(-3.26),VLDLR(-2.17)
Connective Tissue Disorders,Developmental Disorder,Hereditary Disorder,Metabolic Disease,Organismal Injury and Abnormalities,Skeletal and Muscular Disorders	Familial osteogenesis imperfecta	4.94e-06			6	1	5	BMP1(-2.49),COL1A1(-7.11),COL1A2(-4.02),CREB3L1(-6.39),SERPINF1(-3.73),TMEM38B(+2.62)
Cellular Assembly and Organization,Cellular Function and Maintenance,Organ Morphology,Skeletal and Muscular System Development and Function,Tissue Morphology	Quantity of smooth muscle cells	5.08e-06		-0.478	9	2	7	CCL2(-10.85),CDKN1A(-3.92),COL1A1(-7.11),ENG(-4.08),FGF9(+3.22),JUN(-2.57),PTGES(+3.42),THBD(-3.13),TNFRSF9(-2.91)
Digestive System Development and Function,Organismal Development	Morphology of mouth	5.17e-06			17	9	8	ALPL(+3.45),AREG(-11.43),CCR7(+3.45),CDKN1A(-3.92),CDON(+2.47),CYP19A1(+4.17),EDN1(-5.66),IGF2(-6.13),INHBA(-4.73),LAMA3(-6.09),PITX1(+2.82),PRRX1(+4.82),SOSTDC1(+2.81),SP6(+5.19),SPTBN1(-2.19),TNFRSF11B(-3.26),WNT5A(+2.47)
Hereditary Disorder,Organismal Injury and Abnormalities	X-linked hereditary disease	5.23e-06			32	15	17	ALG13(+2.32),AP1S2(+3.18),ATP6AP2(+2.5),BMP1(-2.49),C4A/C4B(-3.69),CA5B(+2.83),CELF2(-2.36),CHM(+2.22),COL1A1(-7.11),COL1A2(-4.02),COL4A1(-2.2),COL4A2(-2.42),COL5A2(-3.41),DIAPH2(+3.37),ENG(-4.08),F3(-4.62),FLNA(-2.56),GABRB3(+2.66),GNRHR(+4.13),HLA-DRA(+4.34),HLA-DRB1(+46.09),IGF2(-6.13),NHS(+3.04),NLGN4X(+2.23),OPN1MW (includes others)(-3.25),SDC3(-3.17),SLC6A8(-2.23),SRPX2(-5.04),STS(+2.52),TM…
Cancer,Organismal Injury and Abnormalities,Renal and Urological Disease	Urinary tract tumor	5.3e-06		0.555	124	35	89	ADAM28(+2.76),ADM2(-5.85),ADORA1(-4.92),APOBEC3B(-8.15),ARID5B(-2.34),ARSD(+2.52),BCAR1(-2.12),BMP1(-2.49),C19orf33(-3.77),CACNG4(-2.45),CAPN6(+3.92),CARD11(-2.87),CAVIN1(-3.27),CBS/CBSL(-3.35),CCDC150(+2.44),CCL2(-10.85),CD248(-8.21),CD44(-4.62),CDC42EP1(-3.06),CDC42EP3(-3.12),CDKN1A(-3.92),CDKN2A(-4.08),CDKN2B(-9.59),CENPT(-2.02),CGB3 (includes others)(-4.3),CLU(-3.07),COL12A1(-8.01),COL1A2(-4.…
Cancer,Organismal Injury and Abnormalities,Renal and Urological Disease	Bladder cancer	5.44e-06			78	24	54	ADM2(-5.85),APOBEC3B(-8.15),ARID5B(-2.34),ARSD(+2.52),BMP1(-2.49),C19orf33(-3.77),CACNG4(-2.45),CAPN6(+3.92),CARD11(-2.87),CAVIN1(-3.27),CCDC150(+2.44),CD248(-8.21),CD44(-4.62),CDKN1A(-3.92),CDKN2A(-4.08),CDKN2B(-9.59),CENPT(-2.02),CGB3 (includes others)(-4.3),CLU(-3.07),COL1A2(-4.02),DIAPH2(+3.37),ELF4(-2.86),FGFRL1(-2.38),FSTL3(-2.56),GNG4(+4.96),GSTM1(+15.1),HLA-DRA(+4.34),HLA-DRB5(+15.04),HSP…
Cancer,Hematological Disease,Immunological Disease,Organismal Injury and Abnormalities	Lymphocytic cancer	5.75e-06		1.236	111	29	82	ADAMTS15(-6.1),ADORA1(-4.92),AGBL4(+3.66),ANXA1(-3.61),APOBEC3B(-8.15),ARHGEF28(-5.11),ARID5B(-2.34),ARL11(+2.62),BBC3(-3.03),BCL3(-2.5),BCL6(-2.65),BICC1(-3.88),CARD11(-2.87),CAVIN2(-3.31),CCL2(-10.85),CCN1(-4.49),CCR7(+3.45),CD14(+6.29),CD163(-14.37),CD1D(+2.82),CD36(+3.64),CD44(-4.62),CDC42EP3(-3.12),CDKN1A(-3.92),CDKN2A(-4.08),CDKN2B(-9.59),CDO1(+2.89),CDON(+2.47),CELF2(-2.36),CHI3L1(-6.42),C…
Connective Tissue Disorders,Inflammatory Disease,Inflammatory Response,Organismal Injury and Abnormalities,Skeletal and Muscular Disorders	Osteoarthritis	6.08e-06			23	6	17	ADAMTS15(-6.1),ADAMTS19(+3.46),ANXA1(-3.61),CCL2(-10.85),CD163(-14.37),CDKN2A(-4.08),CLU(-3.07),DMTN(-4.92),FLNC(-4.03),GABRB3(+2.66),ICAM1(-3.04),MATN3(-2.68),MMP1(+2.56),OPRK1(+4.26),PTGES(+3.42),PTGS2(-3.7),PTX3(-3.56),SDC3(-3.17),TFPI2(-2.93),TIMP2(-4.26),TNFRSF10A(-5.73),TUBB3(-5.07),WNT5B(+7.63)
Cancer,Gastrointestinal Disease,Organismal Injury and Abnormalities	Gastric adenocarcinoma	6.31e-06			83	22	61	ADAM28(+2.76),AGRN(-3.75),AJM1(-2.38),ALX4(+3.58),AREG(-11.43),ARID5B(-2.34),BMP10(-5.07),CARD11(-2.87),CBS/CBSL(-3.35),CCN1(-4.49),CD44(-4.62),CDKN2A(-4.08),CLSTN2(-7.37),COL12A1(-8.01),COL18A1(-2.13),DENND3(-2.86),EPHA2(-5.97),EPS8(-2.77),EXT1(-2.03),FAM13C(-4.21),FASN(-2.24),FILIP1L(-4.41),FLNA(-2.56),FLNC(-4.03),GABRB3(+2.66),GDF7(-3.12),GGT1(-7.55),GSTM1(+15.1),HFM1(+4.59),ITPR3(-4.33),JPH2(…
Organismal Injury and Abnormalities,Respiratory Disease	Dyspnea	6.77e-06		1.151	16	6	10	ALDH1A3(-2.67),CD44(-4.62),CDKN1A(-3.92),COL5A2(-3.41),FGF9(+3.22),FGFRL1(-2.38),MN1(-5.39),NRXN2(+2.89),OPRK1(+4.26),PRRX1(+4.82),PTGS2(-3.7),RAB3B(-2.61),RAB3C(+2.85),SLC6A9(-4.12),TGFB2(-3.23),TMEM38B(+2.62)
Cell-To-Cell Signaling and Interaction	Attachment of cells	6.77e-06	Decreased	-2.485	16	4	12	BCAR1(-2.12),CCN2(-3.57),CD36(+3.64),CD44(-4.62),CSF1(-2.79),ENG(-4.08),EPHB1(+3.17),F3(-4.62),ICAM1(-3.04),ITGA1(-2.81),OLR1(-4.22),PMP22(+2.84),PTPRZ1(+4.93),SDC3(-3.17),TFPI2(-2.93),TIMP2(-4.26)
Cell Death and Survival,Skeletal and Muscular Disorders	Cell death of muscle cells	6.83e-06		1.498	30	1	29	ANKRD1(-5.98),BBC3(-3.03),BCL6(-2.65),BMP10(-5.07),CCN1(-4.49),CCN4(-15.76),CDC42EP3(-3.12),CDKN1A(-3.92),COL1A1(-7.11),EDN1(-5.66),EEF1A2(-7.75),FASN(-2.24),FSTL3(-2.56),HSPB1(-2.92),IGF2(-6.13),INHBA(-4.73),LMNA(-2.47),MYOCD(-4.13),NPPB(-8.94),PLEC(-2.72),RRAD(-3.39),SERPINF1(-3.73),TFPI2(-2.93),TGFB1I1(-5.99),THBD(-3.13),TIMP2(-4.26),TNFRSF10A(-5.73),TNNT2(-6.8),XDH(+2.75),ZYX(-2.47)
Cellular Movement,Hematological System Development and Function,Immune Cell Trafficking,Inflammatory Response	Cellular infiltration by macrophages	7.07e-06		0.076	20	2	18	ANXA1(-3.61),CCL2(-10.85),CCN1(-4.49),CCN2(-3.57),CD44(-4.62),CDKN1A(-3.92),CES1(-4.19),CSF1(-2.79),EDN1(-5.66),EEF1A2(-7.75),ICAM1(-3.04),MYRF(-3.89),NFKBIZ(-3.57),PTGES(+3.42),PTGS2(-3.7),PTX3(-3.56),SOD3(-2.91),THBD(-3.13),TNFRSF9(-2.91),VTCN1(+10.25)
Digestive System Development and Function	Development of digestive system	7.09e-06		0.24	34	14	20	ALPL(+3.45),ALX4(+3.58),ARID5B(-2.34),CD14(+6.29),CDKN2A(-4.08),CDON(+2.47),CLU(-3.07),COL1A1(-7.11),CSF1(-2.79),FGF9(+3.22),GABRB3(+2.66),HHEX(+3.92),HSPB1(-2.92),IL1R1(-2.47),INHBA(-4.73),JUN(-2.57),KRT18(-3.0),KRT8(-2.5),LAMA3(-6.09),LAMA5(-2.43),LTBR(-2.53),MYOCD(-4.13),ONECUT2(-2.85),PITX1(+2.82),PRRX1(+4.82),SALL1(+3.11),SMN1/SMN2(-2.59),SOSTDC1(+2.81),SP6(+5.19),SPTBN1(-2.19),THBS1(-4.42),…
Endocrine System Disorders,Gastrointestinal Disease,Metabolic Disease,Organismal Injury and Abnormalities,Skeletal and Muscular Disorders	Diabetic foot ulcer disorder	7.17e-06			9	0	9	COL12A1(-8.01),COL15A1(-7.41),COL18A1(-2.13),COL1A1(-7.11),COL1A2(-4.02),COL4A1(-2.2),COL4A2(-2.42),COL5A2(-3.41),COL8A1(-4.0)
Cancer,Organismal Injury and Abnormalities	Subcutaneous tumor	7.24e-06			32	8	24	ABCA8(-8.73),CAPN6(+3.92),CAVIN2(-3.31),CCN1(-4.49),CDC42EP3(-3.12),CLDN11(-3.84),COL12A1(-8.01),COL15A1(-7.41),COL18A1(-2.13),COL1A1(-7.11),COL1A2(-4.02),COL4A1(-2.2),COL4A2(-2.42),COL5A2(-3.41),COL8A1(-4.0),CYP19A1(+4.17),GNRHR(+4.13),GRPR(+4.35),HOPX(+4.73),IGF2(-6.13),JUN(-2.57),LEFTY2(+3.67),MEST(-2.93),MICALL1(-1.98),PTGS2(-3.7),RORB(-2.88),SERPINE1(-3.84),SLC7A1(-4.16),TFAP2C(+8.64),TUBB3(…
Hereditary Disorder,Organismal Injury and Abnormalities,Renal and Urological Disease	Autosomal dominant kidney disease	7.36e-06			15	0	15	ACTA2(-4.67),ADGRL3(-2.09),BICC1(-3.88),CAVIN1(-3.27),FILIP1L(-4.41),MUC1(-4.22),PRSS23(-2.31),TAGLN(-6.27),TBX18(-6.33),TBX5(-6.21),THBD(-3.13),TIMP2(-4.26),TNFRSF11B(-3.26),VLDLR(-2.17),WT1(-5.21)
Cancer,Hematological Disease,Immunological Disease,Organismal Injury and Abnormalities	Non-Hodgkin lymphoma	7.49e-06			77	19	58	ADAMTS15(-6.1),ADORA1(-4.92),AGBL4(+3.66),ANXA1(-3.61),APOBEC3B(-8.15),ARHGEF28(-5.11),ARL11(+2.62),BBC3(-3.03),BCL3(-2.5),BCL6(-2.65),BICC1(-3.88),CARD11(-2.87),CCL2(-10.85),CCN1(-4.49),CCR7(+3.45),CD163(-14.37),CD1D(+2.82),CD36(+3.64),CD44(-4.62),CDKN1A(-3.92),CDKN2A(-4.08),CDKN2B(-9.59),CDO1(+2.89),CDON(+2.47),CLU(-3.07),COL12A1(-8.01),COL15A1(-7.41),COL18A1(-2.13),COL1A1(-7.11),COL1A2(-4.02),…
Dermatological Diseases and Conditions,Organismal Injury and Abnormalities	Burn	7.53e-06			12	0	12	ANXA1(-3.61),COL12A1(-8.01),COL15A1(-7.41),COL18A1(-2.13),COL1A1(-7.11),COL1A2(-4.02),COL4A1(-2.2),COL4A2(-2.42),COL5A2(-3.41),COL8A1(-4.0),F3(-4.62),PTGS2(-3.7)
Cancer,Organismal Injury and Abnormalities	Endometrioid carcinoma	7.64e-06			162	57	105	ABCA4(+3.4),ABCA8(-8.73),ACTN1(-2.6),ADORA1(-4.92),AGAP5 (includes others)(+7.41),AGBL4(+3.66),ALG13(+2.32),AMOTL2(-2.06),ANKRD52(-1.95),ANO2(+2.42),AP1S2(+3.18),ARHGEF28(-5.11),ARID5B(-2.34),ARRDC3(+3.52),BCL6(-2.65),BICC1(-3.88),BTBD19(-2.48),CAPN2(-2.44),CAPN6(+3.92),CARD10(-2.95),CASQ1(+3.54),CCDC33(+2.82),CD163(-14.37),CDC42EP3(-3.12),CDKN2A(-4.08),CDO1(+2.89),CES1(-4.19),CHN2(+3.21),CLU(-3.…
Developmental Disorder,Embryonic Development,Organismal Development,Tissue Morphology	Abnormal morphology of embryonic tissue	7.78e-06			44	17	27	ALDH1A3(-2.67),ALX4(+3.58),ANGPTL6(-6.02),BMP1(-2.49),BMP10(-5.07),CCN2(-3.57),CDKN1A(-3.92),CDON(+2.47),CHM(+2.22),CSF1(-2.79),EDN1(-5.66),ENG(-4.08),F3(-4.62),FGF9(+3.22),FGFRL1(-2.38),FLNA(-2.56),HHEX(+3.92),INHBA(-4.73),INTU(+2.31),JUP(-2.26),KRT8(-2.5),LEFTY2(+3.67),MN1(-5.39),MYOCD(-4.13),NRCAM(+2.96),PITX1(+2.82),PLXNB2(-2.86),PRRX1(+4.82),PTGS2(-3.7),RTL1(-2.95),SALL1(+3.11),SOSTDC1(+2.81…
Cardiovascular Disease,Organismal Injury and Abnormalities	Disorder of coronary artery	8.01e-06			27	9	18	ADORA1(-4.92),CA5B(+2.83),CCL2(-10.85),CD14(+6.29),CD163(-14.37),CD36(+3.64),CDR2L(-3.11),COL5A2(-3.41),DLX6-AS1(+4.86),EDN1(-5.66),GABRB3(+2.66),GRIA4(+3.14),ICAM1(-3.04),IL1R1(-2.47),JUP(-2.26),NNMT(-12.48),NPPB(-8.94),OPRK1(+4.26),PDE3A(-4.28),PRKCH(+2.88),PTGIR(-7.01),PTGS2(-3.7),SERPINE1(-3.84),THBS1(-4.42),TNNT2(-6.8),TUBB3(-5.07),XDH(+2.75)
Cancer,Hematological Disease,Organismal Injury and Abnormalities	Mature lymphocytic neoplasm	8.32e-06			95	25	70	ADAMTS15(-6.1),AGBL4(+3.66),ALPL(+3.45),ANXA1(-3.61),APOBEC3B(-8.15),ARHGEF28(-5.11),ARL11(+2.62),BBC3(-3.03),BCL6(-2.65),BICC1(-3.88),CARD11(-2.87),CAVIN2(-3.31),CCL2(-10.85),CCN1(-4.49),CCR7(+3.45),CD163(-14.37),CD1D(+2.82),CD36(+3.64),CD44(-4.62),CDC42EP3(-3.12),CDKN1A(-3.92),CDKN2A(-4.08),CDKN2B(-9.59),CDO1(+2.89),CDON(+2.47),CLU(-3.07),COL12A1(-8.01),COL15A1(-7.41),COL18A1(-2.13),COL1A1(-7.1…
Cellular Development,Cellular Growth and Proliferation	Cell proliferation of carcinoma cell lines	8.45e-06		-1.125	39	8	31	ANXA1(-3.61),AREG(-11.43),ARL11(+2.62),BBC3(-3.03),CCL2(-10.85),CCN1(-4.49),CCN2(-3.57),CD44(-4.62),CDKN1A(-3.92),CDKN2A(-4.08),CLU(-3.07),COL18A1(-2.13),COL1A1(-7.11),DLX6-AS1(+4.86),EDN1(-5.66),EEF1A2(-7.75),ELF4(-2.86),EPHA2(-5.97),F3(-4.62),GDF15(-3.87),GNG4(+4.96),GNRH2(+8.81),IGF2(-6.13),INHBA(-4.73),JUN(-2.57),JUP(-2.26),MMP1(+2.56),MUC1(-4.22),MYH14(-21.24),MYL9(-3.23),NECTIN4(+7.04),PTGS…
Embryonic Development,Nervous System Development and Function,Organ Development,Organismal Development,Tissue Development,Visual System Development and Function	Development of cornea	8.47e-06		0.816	9	0	9	ALDH1A3(-2.67),CCL2(-10.85),COL18A1(-2.13),EPHA2(-5.97),IGF2(-6.13),THBD(-3.13),THBS1(-4.42),TIMP2(-4.26),TNFRSF12A(-2.62)
Cancer,Hematological Disease,Immunological Disease,Organismal Injury and Abnormalities	Lymphoma	8.61e-06		1.014	88	22	66	ADAMTS15(-6.1),ADORA1(-4.92),AGBL4(+3.66),ANXA1(-3.61),APOBEC3B(-8.15),ARHGEF28(-5.11),ARL11(+2.62),BBC3(-3.03),BCL3(-2.5),BCL6(-2.65),BICC1(-3.88),CARD11(-2.87),CCL2(-10.85),CCN1(-4.49),CCR7(+3.45),CD163(-14.37),CD1D(+2.82),CD36(+3.64),CD44(-4.62),CDKN1A(-3.92),CDKN2A(-4.08),CDKN2B(-9.59),CDO1(+2.89),CDON(+2.47),CHI3L1(-6.42),CLU(-3.07),COL12A1(-8.01),COL15A1(-7.41),COL18A1(-2.13),COL1A1(-7.11),…
Cellular Movement,Hematological System Development and Function,Immune Cell Trafficking	Transmigration of antigen presenting cells	8.65e-06		-1	7	1	6	CCL2(-10.85),CCR7(+3.45),CNN2(-2.44),CSF1(-2.79),ENG(-4.08),ICAM1(-3.04),STAB1(-2.66)
Cellular Movement,Hematological System Development and Function,Immune Cell Trafficking,Inflammatory Response	Transmigration of macrophages	8.98e-06		-1	5	0	5	CCL2(-10.85),CNN2(-2.44),CSF1(-2.79),ENG(-4.08),STAB1(-2.66)
Immunological Disease	Systemic autoimmune syndrome	9.52e-06		-0.579	87	30	57	ACTA2(-4.67),ADA2(+3.85),ADGRG6(-3.07),ALPL(+3.45),ANXA1(-3.61),AREG(-11.43),ARID5B(-2.34),BCL6(-2.65),BMP1(-2.49),C4A/C4B(-3.69),CBS/CBSL(-3.35),CCL2(-10.85),CCR7(+3.45),CD14(+6.29),CD163(-14.37),CD1D(+2.82),CD36(+3.64),CD44(-4.62),CDC42EP3(-3.12),CEACAM6(-7.24),CELF2(-2.36),CES1(-4.19),CHCHD2(+50.31),CHI3L1(-6.42),CLSTN2(-7.37),CLU(-3.07),COL12A1(-8.01),COL1A1(-7.11),COL1A2(-4.02),COL4A1(-2.2),…
Cellular Movement,Hematological System Development and Function,Immune Cell Trafficking,Inflammatory Response	Cellular infiltration by phagocytes	9.62e-06		0.38	27	4	23	ANXA1(-3.61),C4A/C4B(-3.69),CCL2(-10.85),CCN1(-4.49),CCN2(-3.57),CD14(+6.29),CD36(+3.64),CD44(-4.62),CDKN1A(-3.92),CES1(-4.19),CSF1(-2.79),EDN1(-5.66),EEF1A2(-7.75),HSPB1(-2.92),ICAM1(-3.04),IL1R1(-2.47),MYRF(-3.89),NFKBIZ(-3.57),P2RY4(-3.51),PTGES(+3.42),PTGS2(-3.7),PTX3(-3.56),SOD3(-2.91),SPDEF(-2.9),THBD(-3.13),TNFRSF9(-2.91),VTCN1(+10.25)
Cell-To-Cell Signaling and Interaction,Cellular Assembly and Organization	Fusion of cells	1e-05		-1.706	16	3	13	ANXA1(-3.61),ASB2(-2.24),CAPN2(-2.44),CCL2(-10.85),CD36(+3.64),CD44(-4.62),CDON(+2.47),CSF1(-2.79),FGFRL1(-2.38),FLNC(-4.03),GCM1(+2.98),IGF2(-6.13),NMRK2(-3.88),PTGIR(-7.01),TNFRSF11B(-3.26),WNT2(-4.37)
Cellular Movement	Cellular infiltration by myeloid cells	1.07e-05		0.62	29	5	24	ANXA1(-3.61),C4A/C4B(-3.69),CCL2(-10.85),CCN1(-4.49),CCN2(-3.57),CCR7(+3.45),CD14(+6.29),CD36(+3.64),CD44(-4.62),CDKN1A(-3.92),CES1(-4.19),CSF1(-2.79),EDN1(-5.66),EEF1A2(-7.75),HSPB1(-2.92),ICAM1(-3.04),IL1R1(-2.47),MYRF(-3.89),NFKBIZ(-3.57),P2RY4(-3.51),PTGES(+3.42),PTGIR(-7.01),PTGS2(-3.7),PTX3(-3.56),SOD3(-2.91),SPDEF(-2.9),THBD(-3.13),TNFRSF9(-2.91),VTCN1(+10.25)
Cell Death and Survival	Cell viability	1.07e-05	Decreased	-3.018	92	24	68	ADORA1(-4.92),AGRN(-3.75),ANKRD1(-5.98),AREG(-11.43),BBC3(-3.03),BCAR1(-2.12),BCL3(-2.5),BCL6(-2.65),CALB2(-2.79),CAPN2(-2.44),CARD10(-2.95),CARD11(-2.87),CCL2(-10.85),CCN1(-4.49),CCN2(-3.57),CCR7(+3.45),CD1D(+2.82),CD44(-4.62),CDKN1A(-3.92),CDKN2A(-4.08),CES1(-4.19),CHI3L1(-6.42),CLU(-3.07),COL1A1(-7.11),CSF1(-2.79),EDN1(-5.66),ELF4(-2.86),ENG(-4.08),EPHA2(-5.97),EPHB1(+3.17),FASN(-2.24),FGF9(+3…
Neurological Disease,Organismal Injury and Abnormalities	Progressive encephalopathy	1.09e-05			60	15	45	ABCA8(-8.73),ACTA2(-4.67),ADORA1(-4.92),AGRN(-3.75),ANXA1(-3.61),AP1S2(+3.18),AQP1(-2.71),ASB2(-2.24),ATP1A4(+3.53),C4A/C4B(-3.69),CAPN2(-2.44),CBS/CBSL(-3.35),CCL2(-10.85),CCN1(-4.49),CCN2(-3.57),CD14(+6.29),CD36(+3.64),CDC42EP3(-3.12),CDKN1A(-3.92),CDKN2A(-4.08),CELF2(-2.36),CHCHD2(+50.31),CHI3L1(-6.42),CLU(-3.07),CNN1(-5.2),COL1A1(-7.11),COL1A2(-4.02),CPT1A(+3.51),CTIF(-2.41),F3(-4.62),FASN(-2…
Cellular Development,Tissue Development	Differentiation of epithelial cells	1.14e-05		-1.305	28	8	20	ANXA1(-3.61),BMP1(-2.49),CBS/CBSL(-3.35),CDKN1A(-3.92),CDKN2A(-4.08),CES1(-4.19),COL18A1(-2.13),COL4A1(-2.2),CREB3L1(-6.39),CYP19A1(+4.17),EDN1(-5.66),EPHA2(-5.97),FGF9(+3.22),GDF7(-3.12),HHEX(+3.92),IGF2(-6.13),INTU(+2.31),KAT2B(+2.48),KRT8(-2.5),MAFK(-2.55),PRKCH(+2.88),PTGS2(-3.7),SP6(+5.19),SRY(-3.18),TAGLN(-6.27),TGFB1I1(-5.99),WT1(-5.21),XDH(+2.75)
Cardiovascular Disease,Organismal Injury and Abnormalities,Reproductive System Disease	Preeclampsia	1.16e-05			35	14	21	ACTG2(-6.01),APOBEC3B(-8.15),BOK(-2.12),CHM(+2.22),CHN2(+3.21),COL12A1(-8.01),COL8A1(-4.0),ENG(-4.08),F3(-4.62),FAM49A(+3.99),FLNA(-2.56),FMO2(+3.31),GALNT18(+2.97),GDF15(-3.87),KIAA0040(+2.89),KRT23(+3.8),LMNA(-2.47),ME3(-2.95),MXRA5(+13.24),NCS1(-2.76),PDLIM3(-4.23),PMP22(+2.84),PPP1R14A(-2.38),PRELP(-5.79),PRRX1(+4.82),PTGIR(-7.01),PTGS2(-3.7),ROBO4(-2.94),SERPINE1(-3.84),SLC24A2(+3.29),ST8SIA…
Cancer,Hematological Disease,Organismal Injury and Abnormalities	Hematologic cancer of cells	1.18e-05		1.014	107	29	78	ADAMTS15(-6.1),ADORA1(-4.92),AGBL4(+3.66),ANXA1(-3.61),APOBEC3B(-8.15),ARHGEF28(-5.11),ARID5B(-2.34),ARL11(+2.62),BBC3(-3.03),BCL3(-2.5),BCL6(-2.65),BICC1(-3.88),CARD11(-2.87),CCL2(-10.85),CCN1(-4.49),CCR7(+3.45),CD14(+6.29),CD163(-14.37),CD1D(+2.82),CD36(+3.64),CD44(-4.62),CDC42EP3(-3.12),CDKN1A(-3.92),CDKN2A(-4.08),CDKN2B(-9.59),CDO1(+2.89),CDON(+2.47),CELF2(-2.36),CHI3L1(-6.42),CLU(-3.07),COL1…
Organismal Development,Renal and Urological System Development and Function	Development of urinary tract	1.21e-05		-1.673	26	6	20	ALDH1A3(-2.67),AQP1(-2.71),AREG(-11.43),ARID5B(-2.34),BDKRB2(-4.35),BICC1(-3.88),CD44(-4.62),CDKN1A(-3.92),CSF1(-2.79),FGFRL1(-2.38),GDF15(-3.87),GREB1L(+2.02),ICAM1(-3.04),IGF2(-6.13),ITGA1(-2.81),LAMA5(-2.43),MYOCD(-4.13),PRKX(+2.27),PTGS2(-3.7),RDH16(+3.47),SALL1(+3.11),TGFB2(-3.23),TIMP2(-4.26),WNT5A(+2.47),WT1(-5.21),XDH(+2.75)
Organismal Injury and Abnormalities	Hypertrophy	1.22e-05			39	10	29	ACTG2(-6.01),ADORA1(-4.92),ANKRD1(-5.98),BMP10(-5.07),CCN2(-3.57),CD36(+3.64),CDKN1A(-3.92),CGB3 (includes others)(-4.3),COL1A1(-7.11),CPT1A(+3.51),CYP19A1(+4.17),DES(-10.4),EDN1(-5.66),FASN(-2.24),FSTL3(-2.56),GDF15(-3.87),HOPX(+4.73),ICAM1(-3.04),INHBA(-4.73),JPH2(-4.01),JUN(-2.57),MMP1(+2.56),MYH14(-21.24),MYL9(-3.23),MYOCD(-4.13),PTGES(+3.42),PTGIR(-7.01),PTGS2(-3.7),RGS2(+3.69),RRAD(-3.39),S…
Cancer,Organismal Injury and Abnormalities	Connective tissue tumor	1.22e-05		0.23	83	15	68	ACTA2(-4.67),AGRN(-3.75),ALDH1A3(-2.67),ALPL(+3.45),ARHGAP22(-4.5),ATP6AP2(+2.5),BCL6(-2.65),CCDC150(+2.44),CCN1(-4.49),CD163(-14.37),CD44(-4.62),CDKN1A(-3.92),CDKN2A(-4.08),CDKN2B(-9.59),CNN1(-5.2),CNN2(-2.44),COL12A1(-8.01),COL15A1(-7.41),COL18A1(-2.13),COL1A1(-7.11),COL1A2(-4.02),COL4A1(-2.2),COL4A2(-2.42),COL5A2(-3.41),COL8A1(-4.0),CSF1(-2.79),CYP19A1(+4.17),DBN1(-2.58),DIAPH2(+3.37),DNAH6(+3…
Inflammatory Response	Inflammation of body cavity	1.22e-05		1.259	68	14	54	ACTA2(-4.67),ADORA1(-4.92),ANGPTL6(-6.02),ANXA1(-3.61),AQP1(-2.71),AREG(-11.43),ARHGDIA(-2.12),ASB2(-2.24),BBC3(-3.03),BCL6(-2.65),C4A/C4B(-3.69),CARD11(-2.87),CBS/CBSL(-3.35),CCL2(-10.85),CCN1(-4.49),CCR7(+3.45),CD14(+6.29),CD1D(+2.82),CD36(+3.64),CD44(-4.62),CDC42EP3(-3.12),CDKN1A(-3.92),CDKN2A(-4.08),CEACAM6(-7.24),CHCHD2(+50.31),CKMT1A/CKMT1B(+5.05),CLU(-3.07),COL1A1(-7.11),COL1A2(-4.02),COL4…
Digestive System Development and Function,Gastrointestinal Disease	Abnormal morphology of digestive system	1.22e-05			44	15	29	ALPL(+3.45),AREG(-11.43),BCAR1(-2.12),BCL3(-2.5),BMP1(-2.49),C4A/C4B(-3.69),CBS/CBSL(-3.35),CCR7(+3.45),CD1D(+2.82),CD36(+3.64),CDKN1A(-3.92),CDKN2A(-4.08),CDON(+2.47),CES1(-4.19),CSF1(-2.79),CYP19A1(+4.17),EDN1(-5.66),FGF9(+3.22),FSTL3(-2.56),HHEX(+3.92),INHBA(-4.73),JUN(-2.57),JUP(-2.26),KRT18(-3.0),KRT8(-2.5),LAMA3(-6.09),LEFTY2(+3.67),LMNA(-2.47),LTBR(-2.53),PITX1(+2.82),PRRX1(+4.82),PTGS2(-3…
Neurological Disease	Progressive neurological disorder	1.25e-05			68	19	49	ABCA8(-8.73),ACTA2(-4.67),ADORA1(-4.92),AGRN(-3.75),ANXA1(-3.61),AP1S2(+3.18),AQP1(-2.71),AREG(-11.43),ASB2(-2.24),ATP1A4(+3.53),C4A/C4B(-3.69),CAPN2(-2.44),CBS/CBSL(-3.35),CCL2(-10.85),CCN1(-4.49),CCN2(-3.57),CD14(+6.29),CD36(+3.64),CD44(-4.62),CDC42EP3(-3.12),CDKN1A(-3.92),CDKN2A(-4.08),CELF2(-2.36),CHCHD2(+50.31),CHI3L1(-6.42),CLU(-3.07),CNN1(-5.2),COL1A1(-7.11),COL1A2(-4.02),CPT1A(+3.51),CREB…
Developmental Disorder,Hereditary Disorder,Organismal Injury and Abnormalities,Skeletal and Muscular Disorders	Progressive muscular dystrophy	1.26e-05			19	4	15	ACTA2(-4.67),BMP1(-2.49),CELF2(-2.36),COL1A1(-7.11),COL1A2(-4.02),COL4A1(-2.2),COL4A2(-2.42),COL5A2(-3.41),DES(-10.4),ENG(-4.08),HLA-DRA(+4.34),HLA-DRB1(+46.09),LIMS2(-6.32),LMNA(-2.47),PITX1(+2.82),PLEC(-2.72),SDC3(-3.17),TMOD1(+3.8),TNNT2(-6.8)
Cardiovascular Disease,Cardiovascular System Development and Function,Organismal Injury and Abnormalities	Abnormal morphology of vasculature	1.32e-05			29	6	23	ACTA2(-4.67),ARHGDIA(-2.12),BDKRB2(-4.35),BMP1(-2.49),BMP10(-5.07),CBS/CBSL(-3.35),CDO1(+2.89),CDON(+2.47),CLU(-3.07),COL15A1(-7.41),COL18A1(-2.13),DDAH1(-2.83),EDN1(-5.66),ENG(-4.08),FLNA(-2.56),HHEX(+3.92),ICAM1(-3.04),JUN(-2.57),LEFTY2(+3.67),MYOCD(-4.13),NTN4(-3.86),PRRX1(+4.82),RGS2(+3.69),SLC4A3(-2.67),TGFB2(-3.23),THBS1(-4.42),TNFRSF11B(-3.26),WNT2(-4.37),WT1(-5.21)
Cell Morphology,Connective Tissue Development and Function,Skeletal and Muscular System Development and Function,Tissue Development,Tissue Morphology	Morphology of osteoblasts	1.35e-05			6	1	5	ALPL(+3.45),COL12A1(-8.01),CREB3L1(-6.39),CSF1(-2.79),MN1(-5.39),TNFRSF11B(-3.26)
Cancer,Organismal Injury and Abnormalities,Reproductive System Disease	Stage II breast cancer	1.36e-05			9	2	7	CD44(-4.62),COL1A2(-4.02),CYP19A1(+4.17),EPS8(-2.77),GNRHR(+4.13),JUN(-2.57),KRT8(-2.5),LAMA3(-6.09),TUBB3(-5.07)
Organ Morphology,Skeletal and Muscular System Development and Function,Tissue Morphology	Quantity of muscle cells	1.42e-05		-1.371	15	3	12	CCL2(-10.85),CDKN1A(-3.92),CLU(-3.07),COL1A1(-7.11),DES(-10.4),ENG(-4.08),FGF9(+3.22),FLNC(-4.03),HEYL(-2.83),JUN(-2.57),PTGES(+3.42),SMN1/SMN2(-2.59),THBD(-3.13),TMEM38B(+2.62),TNFRSF9(-2.91)
Cardiovascular System Development and Function,Organismal Development	Formation of aorta	1.43e-05		-1	5	0	5	CCL2(-10.85),F3(-4.62),JUN(-2.57),TGFB2(-3.23),TIMP2(-4.26)
Inflammatory Response,Ophthalmic Disease,Organismal Injury and Abnormalities	Inflammation of lacrimal gland	1.43e-05		0.555	5	2	3	CCR7(+3.45),CYP19A1(+4.17),IL1R1(-2.47),NFKBIZ(-3.57),THBS1(-4.42)
Cancer,Organismal Injury and Abnormalities	Primary carcinoma	1.43e-05			17	5	12	ALPL(+3.45),CCN1(-4.49),CD44(-4.62),CDKN2A(-4.08),CDKN2B(-9.59),CLU(-3.07),CYP19A1(+4.17),EPHA2(-5.97),FASN(-2.24),GNRHR(+4.13),HOPX(+4.73),JUN(-2.57),MUC1(-4.22),MUC16(+3.61),PLEC(-2.72),PTGS2(-3.7),TUBB3(-5.07)
Cancer,Endocrine System Disorders,Organismal Injury and Abnormalities,Reproductive System Disease	Ovarian adenocarcinoma	1.54e-05			90	27	63	ABCA4(+3.4),ABCA8(-8.73),ADAMTS19(+3.46),ADORA1(-4.92),ANKRD52(-1.95),ARHGEF28(-5.11),ARID5B(-2.34),C4A/C4B(-3.69),CALB2(-2.79),CAPN6(+3.92),CCDC33(+2.82),CD36(+3.64),CD44(-4.62),CDKN1A(-3.92),CDKN2A(-4.08),CDO1(+2.89),CLU(-3.07),COL15A1(-7.41),COL18A1(-2.13),COL1A2(-4.02),COL4A2(-2.42),COL6A6(+2.75),CORO2B(-6.84),DENND3(-2.86),DIAPH2(+3.37),DIO2(+7.46),EIF1AX(+2.28),EPHA2(-5.97),EPS8(-2.77),EPS8…
Cancer,Organismal Injury and Abnormalities,Reproductive System Disease,Tumor Morphology	Metastatic breast cancer	1.55e-05			14	3	11	CCR7(+3.45),CD44(-4.62),CYP19A1(+4.17),EDN1(-5.66),EPHA2(-5.97),FLNA(-2.56),GNRHR(+4.13),MUC1(-4.22),PTGS2(-3.7),SERPINE1(-3.84),TGFB2(-3.23),THBS1(-4.42),TNFRSF10A(-5.73),TUBB3(-5.07)
Cellular Movement	Cell movement of sarcoma cell lines	1.55e-05		-1.456	14	0	14	CAPN2(-2.44),CD248(-8.21),CD44(-4.62),CDKN2A(-4.08),EPS8(-2.77),FASN(-2.24),FBLIM1(-3.0),FLNA(-2.56),FLNC(-4.03),IGF2(-6.13),LAMA3(-6.09),SERPINE1(-3.84),SERPINF1(-3.73),TIMP2(-4.26)
Cardiovascular System Development and Function,Embryonic Development,Nervous System Development and Function,Organ Development,Organismal Development,Tissue Development,Visual System Development and Function	Angiogenesis of eye	1.59e-05		1.134	9	0	9	CCL2(-10.85),COL18A1(-2.13),EPHA2(-5.97),SERPINE1(-3.84),THBD(-3.13),THBS1(-4.42),TIMP2(-4.26),TNFRSF12A(-2.62),WARS(-3.0)
Connective Tissue Disorders,Organismal Injury and Abnormalities,Skeletal and Muscular Disorders	Non-traumatic arthropathy	1.66e-05			60	20	40	ACTA2(-4.67),ADAMTS15(-6.1),ADAMTS19(+3.46),ADGRG6(-3.07),ALPL(+3.45),ANXA1(-3.61),AREG(-11.43),BCL6(-2.65),BMP1(-2.49),C4A/C4B(-3.69),CCL2(-10.85),CCR7(+3.45),CD163(-14.37),CD36(+3.64),CD44(-4.62),CDKN2A(-4.08),CELF2(-2.36),CHCHD2(+50.31),CHI3L1(-6.42),CLSTN2(-7.37),CLU(-3.07),COL4A2(-2.42),CSF1(-2.79),CYP19A1(+4.17),DDX25(+3.95),DMTN(-4.92),FLNC(-4.03),GABRB3(+2.66),HLA-DRA(+4.34),HLA-DRB1(+46.…
Cardiovascular Disease,Cardiovascular System Development and Function,Organ Morphology,Organismal Development,Organismal Injury and Abnormalities	Hypertrophy of heart	1.68e-05			30	8	22	ACTG2(-6.01),ADORA1(-4.92),ANKRD1(-5.98),BMP10(-5.07),CCN2(-3.57),CD36(+3.64),CDKN1A(-3.92),CPT1A(+3.51),CYP19A1(+4.17),DES(-10.4),EDN1(-5.66),FASN(-2.24),FSTL3(-2.56),GDF15(-3.87),HOPX(+4.73),INHBA(-4.73),JUN(-2.57),MMP1(+2.56),MYH14(-21.24),MYL9(-3.23),MYOCD(-4.13),PTGES(+3.42),PTGIR(-7.01),PTGS2(-3.7),RGS2(+3.69),RRAD(-3.39),SERPINE1(-3.84),TBX5(-6.21),TNNT2(-6.8),TRIM55(+4.28)
Cardiovascular System Development and Function,Ophthalmic Disease,Organismal Development,Organismal Injury and Abnormalities,Visual System Development and Function	Corneal neovascularization	1.74e-05		-1.134	7	0	7	ANGPTL6(-6.02),CCN1(-4.49),ICAM1(-3.04),IGF2(-6.13),INHBA(-4.73),SERPINF1(-3.73),THBS1(-4.42)
Cellular Development,Cellular Growth and Proliferation,Nervous System Development and Function,Tissue Development	Development of neurons	1.74e-05	Decreased	-2.739	58	13	45	ADGRG6(-3.07),ADGRL3(-2.09),AGRN(-3.75),AREG(-11.43),ARHGDIA(-2.12),ARHGEF28(-5.11),CCN1(-4.49),CCN2(-3.57),CD44(-4.62),CDKN1A(-3.92),CLSTN2(-7.37),CLU(-3.07),COL4A1(-2.2),CSF1(-2.79),CYP19A1(+4.17),DBN1(-2.58),DDAH1(-2.83),EBF2(+4.6),ENC1(-4.52),EPHB1(+3.17),EPS8(-2.77),FASN(-2.24),FLNA(-2.56),GABRB3(+2.66),GAS7(-2.71),GDF7(-3.12),HSPB1(-2.92),ICAM1(-3.04),IL1R1(-2.47),INHBA(-4.73),ITGA1(-2.81),…
Organismal Development	Mass of organism	1.75e-05		0.011	30	10	20	BICC1(-3.88),CA5B(+2.83),CD36(+3.64),CDKN1A(-3.92),CEACAM6(-7.24),COL18A1(-2.13),CSF1(-2.79),CYP19A1(+4.17),FASN(-2.24),FGF9(+3.22),FLNC(-4.03),GAS7(-2.71),GDF15(-3.87),HHEX(+3.92),IGF2(-6.13),IL1R1(-2.47),ITPR3(-4.33),LMNA(-2.47),OPRK1(+4.26),OSMR(-8.38),PAPPA2(+3.58),PLK2(-3.01),PON3(+2.9),PTGES(+3.42),PTGS2(-3.7),RDH16(+3.47),SERPINE1(-3.84),SMN1/SMN2(-2.59),SYTL4(-3.34),VLDLR(-2.17)
Cellular Development,Cellular Growth and Proliferation,Embryonic Development,Organismal Development,Tissue Development	Proliferation of mesenchymal cells	1.76e-05		-0.35	12	4	8	CD44(-4.62),CDKN2A(-4.08),EDN1(-5.66),FGF9(+3.22),ITGA1(-2.81),LMNA(-2.47),PIWIL2(+3.91),PRRX1(+4.82),PTGS2(-3.7),TBX18(-6.33),WNT2(-4.37),WNT5A(+2.47)
Dermatological Diseases and Conditions,Inflammatory Disease,Organismal Injury and Abnormalities,Skeletal and Muscular Disorders	Juvenile dermatomyositis	1.84e-05			9	0	9	BMP1(-2.49),CELF2(-2.36),COL1A1(-7.11),COL1A2(-4.02),COL4A1(-2.2),COL4A2(-2.42),COL5A2(-3.41),ENG(-4.08),SDC3(-3.17)
Connective Tissue Development and Function,Connective Tissue Disorders,Organ Morphology,Organismal Development,Organismal Injury and Abnormalities,Skeletal and Muscular Disorders,Skeletal and Muscular System Development and Function,Tissue Development	Lack of ala temporali	1.89e-05			3	1	2	MN1(-5.39),PRRX1(+4.82),TGFB2(-3.23)
Cancer,Organismal Injury and Abnormalities,Respiratory Disease	Laryngeal cancer	1.96e-05			39	14	25	ADORA1(-4.92),ATP1A4(+3.53),BICC1(-3.88),CD248(-8.21),CD44(-4.62),CDKN2A(-4.08),COL12A1(-8.01),COL15A1(-7.41),COL1A2(-4.02),EXT1(-2.03),GDF15(-3.87),GDF7(-3.12),GRPR(+4.35),HFM1(+4.59),INPP5J(-2.7),ITM2A(+2.6),KCTD16(-5.51),LAMA3(-6.09),LAMA5(-2.43),MAGEB2(+3.21),MDM1(+2.85),MUC16(+3.61),MYO1C(-2.5),MYOCD(-4.13),PAPPA2(+3.58),PAPSS2(-2.68),PCDHAC2(-2.46),PTGS2(-3.7),SERPINI1(+2.4),SI(-6.45),SLC45…
Metabolic Disease,Organismal Injury and Abnormalities	Glucose metabolism disorder	1.97e-05		0.417	94	23	71	ACTA2(-4.67),ADM2(-5.85),ADORA1(-4.92),ALPL(+3.45),ANGPTL6(-6.02),ANXA1(-3.61),AQP1(-2.71),ASB2(-2.24),BBC3(-3.03),BCL3(-2.5),BMP1(-2.49),C4A/C4B(-3.69),CA5B(+2.83),CAVIN1(-3.27),CBS/CBSL(-3.35),CCL2(-10.85),CCN2(-3.57),CCR7(+3.45),CD1D(+2.82),CD36(+3.64),CD44(-4.62),CDC42EP3(-3.12),CDKN1A(-3.92),CDKN2A(-4.08),CDKN2B(-9.59),CHAC1(-5.31),CHI3L1(-6.42),CHN2(+3.21),CLU(-3.07),COL12A1(-8.01),COL15A1(…
Digestive System Development and Function	Morphology of digestive system	2.01e-05			52	18	34	ALPL(+3.45),AREG(-11.43),BCAR1(-2.12),BCL3(-2.5),BMP1(-2.49),C4A/C4B(-3.69),CBS/CBSL(-3.35),CCR7(+3.45),CD14(+6.29),CD1D(+2.82),CD36(+3.64),CDKN1A(-3.92),CDKN2A(-4.08),CDON(+2.47),CES1(-4.19),CSF1(-2.79),CYP19A1(+4.17),DPP7(-2.97),EDN1(-5.66),FGF9(+3.22),FSTL3(-2.56),HHEX(+3.92),IGF2(-6.13),IL1R1(-2.47),INHBA(-4.73),JUN(-2.57),JUP(-2.26),KRT18(-3.0),KRT8(-2.5),LAMA3(-6.09),LEFTY2(+3.67),LMNA(-2.4…
Organismal Development	Formation of vessel	2.05e-05		-1.502	19	0	19	ADGRL4(-3.87),CCL2(-10.85),CCN2(-3.57),CDKN2B(-9.59),COL4A2(-2.42),EDN1(-5.66),ENG(-4.08),F3(-4.62),ICAM1(-3.04),JUN(-2.57),LTBR(-2.53),OLR1(-4.22),SERPINE1(-3.84),SERPINF1(-3.73),SPTBN1(-2.19),TGFB2(-3.23),TIMP2(-4.26),TUBB3(-5.07),WT1(-5.21)
Cardiovascular Disease,Organismal Injury and Abnormalities	Abnormality of left ventricle	2.12e-05		-0.415	23	8	15	ANKRD1(-5.98),CA5B(+2.83),CNMD(+3.12),CPT1A(+3.51),CSF1(-2.79),DES(-10.4),FGF9(+3.22),FSTL3(-2.56),GABRB3(+2.66),ICAM1(-3.04),JUP(-2.26),LMNA(-2.47),MMP1(+2.56),PTGES(+3.42),PTGIR(-7.01),PTGS2(-3.7),PTX3(-3.56),SERPINE1(-3.84),SPEG(-4.03),TBX5(-6.21),TIMP2(-4.26),TNNT2(-6.8),XDH(+2.75)
Cardiovascular Disease,Organismal Injury and Abnormalities	Acute coronary syndrome	2.13e-05			18	4	14	ADORA1(-4.92),C4A/C4B(-3.69),EDN1(-5.66),GABRB3(+2.66),GSTM1(+15.1),IL1R1(-2.47),JUP(-2.26),NPPB(-8.94),OLR1(-4.22),OPRK1(+4.26),PAPPA(-18.63),PDE3A(-4.28),PTGS2(-3.7),PTX3(-3.56),SERPINE1(-3.84),TNNT2(-6.8),TUBB3(-5.07),XDH(+2.75)
Cellular Movement	Cell movement of epithelial cells	2.14e-05		-0.128	17	6	11	CAPN2(-2.44),CCN2(-3.57),ENG(-4.08),EPB41L4B(+2.63),HHEX(+3.92),ICAM1(-3.04),JUP(-2.26),KRT18(-3.0),LAMA3(-6.09),MMP1(+2.56),PLEC(-2.72),PLXNA1(-2.35),PMP22(+2.84),PTPRZ1(+4.93),SERPINB2(+2.39),SERPINE1(-3.84),SERPINF1(-3.73)
Cell-To-Cell Signaling and Interaction,Cellular Movement	Recruitment of myeloid cells	2.18e-05		-1.191	25	5	20	ADGRG6(-3.07),ANXA1(-3.61),BCL3(-2.5),BMP10(-5.07),CCL2(-10.85),CCN1(-4.49),CCR7(+3.45),CD14(+6.29),CD36(+3.64),CD44(-4.62),CHI3L1(-6.42),CNN2(-2.44),CSF1(-2.79),EDN1(-5.66),F3(-4.62),GDF15(-3.87),GGT5(-21.0),ICAM1(-3.04),IL1R1(-2.47),MMP1(+2.56),OLR1(-4.22),PTX3(-3.56),SERPINE1(-3.84),THBS1(-4.42),XDH(+2.75)
Cellular Assembly and Organization,Tissue Development	Fibrogenesis	2.23e-05		-1.821	38	6	32	ADORA1(-4.92),BCAR1(-2.12),BDKRB2(-4.35),BMP10(-5.07),CASQ1(+3.54),CCL2(-10.85),CCN2(-3.57),CD14(+6.29),CD44(-4.62),CDKN1A(-3.92),CHCHD2(+50.31),COL18A1(-2.13),CORO2B(-6.84),DBN1(-2.58),DES(-10.4),EDN1(-5.66),FBLIM1(-3.0),FILIP1L(-4.41),GAS7(-2.71),HSPB1(-2.92),ICAM1(-3.04),INPP5J(-2.7),KRT18(-3.0),KRT8(-2.5),MDM1(+2.85),MYO1C(-2.5),PITPNM1(-2.38),PLEKHG2(-2.68),PRKCH(+2.88),PTGS2(-3.7),SERPINF1(…
Cellular Development,Cellular Growth and Proliferation,Connective Tissue Development and Function,Skeletal and Muscular System Development and Function,Tissue Development	Formation of osteoclasts	2.25e-05		-1.046	15	1	14	BCL6(-2.65),CCL2(-10.85),CD44(-4.62),CSF1(-2.79),FLNA(-2.56),GGT1(-7.55),ICAM1(-3.04),INHBA(-4.73),JUN(-2.57),PTGS2(-3.7),SCIN(-5.57),SNX10(+2.3),TNFRSF11B(-3.26),TNFRSF9(-2.91),WT1(-5.21)
Embryonic Development,Nervous System Development and Function,Organ Development,Organ Morphology,Organismal Development,Tissue Development,Visual System Development and Function	Morphology of eye	2.31e-05			27	4	23	ABCA4(+3.4),ALDH1A3(-2.67),AQP1(-2.71),AREG(-11.43),CBS/CBSL(-3.35),CDKN2A(-4.08),CHM(+2.22),COL18A1(-2.13),COL1A1(-7.11),COL5A2(-3.41),COL8A1(-4.0),EPHB1(+3.17),GGT1(-7.55),ICAM1(-3.04),IGF2(-6.13),IL1R1(-2.47),NFKBIZ(-3.57),NRCAM(+2.96),OPN1MW (includes others)(-3.25),PLXNA4(-3.48),SERPINF1(-3.73),SLC4A3(-2.67),TENM2(-3.27),TGFB2(-3.23),THBS1(-4.42),VLDLR(-2.17),WT1(-5.21)
Cardiovascular System Development and Function,Cellular Movement	Cell movement of endothelial cell lines	2.35e-05		-1.147	14	1	13	BDKRB2(-4.35),BMP10(-5.07),CCN1(-4.49),CD36(+3.64),CD44(-4.62),CHI3L1(-6.42),COL18A1(-2.13),COL1A1(-7.11),EPHA2(-5.97),F3(-4.62),NTN4(-3.86),SERPINE1(-3.84),SERPINF1(-3.73),THBS1(-4.42)
Cellular Movement,Connective Tissue Development and Function,Hepatic System Development and Function	Migration of hepatic stellate cells	2.4e-05		-1	6	1	5	CCL2(-10.85),CCN2(-3.57),CCR7(+3.45),CD44(-4.62),EDN1(-5.66),EEF1A2(-7.75)
Cancer,Organismal Injury and Abnormalities,Reproductive System Disease	Early breast cancer	2.61e-05			10	2	8	CD44(-4.62),COL1A2(-4.02),CYP19A1(+4.17),EPS8(-2.77),GNRHR(+4.13),JUN(-2.57),KRT8(-2.5),LAMA3(-6.09),SERPINE1(-3.84),TUBB3(-5.07)
Cancer,Gastrointestinal Disease,Organismal Injury and Abnormalities	Oral tumor	2.64e-05			73	24	49	ADAM28(+2.76),AGAP5 (includes others)(+7.41),ANGPTL6(-6.02),ANXA1(-3.61),ARID5B(-2.34),ARVCF(-3.43),AS3MT(+2.56),ATP13A4(-4.93),ATP1A4(+3.53),CARNMT1(+2.25),CCDC150(+2.44),CCN2(-3.57),CD200R1L(+2.77),CD44(-4.62),CDC42EP1(-3.06),CDKN2A(-4.08),CELF2(-2.36),CHI3L1(-6.42),CNN1(-5.2),COL15A1(-7.41),COL1A1(-7.11),COL4A1(-2.2),COL4A2(-2.42),CPXM2(-3.51),DACH2(+3.72),EGFL6(-5.09),EPHA2(-5.97),EXT1(-2.03)…
Cancer,Organismal Injury and Abnormalities,Respiratory Disease	Laryngeal squamous cell carcinoma	2.69e-05			38	14	24	ADORA1(-4.92),ATP1A4(+3.53),BICC1(-3.88),CD248(-8.21),CD44(-4.62),CDKN2A(-4.08),COL12A1(-8.01),COL15A1(-7.41),COL1A2(-4.02),EXT1(-2.03),GDF15(-3.87),GDF7(-3.12),GRPR(+4.35),HFM1(+4.59),INPP5J(-2.7),ITM2A(+2.6),KCTD16(-5.51),LAMA3(-6.09),LAMA5(-2.43),MAGEB2(+3.21),MDM1(+2.85),MUC16(+3.61),MYO1C(-2.5),MYOCD(-4.13),PAPPA2(+3.58),PAPSS2(-2.68),PCDHAC2(-2.46),SERPINI1(+2.4),SI(-6.45),SLC45A3(-3.1),SYN…
Connective Tissue Development and Function,Skeletal and Muscular System Development and Function	Bone mineral density	2.72e-05	Decreased	-2.809	18	7	11	ALPL(+3.45),BCL6(-2.65),BDKRB2(-4.35),CCN2(-3.57),CCN4(-15.76),CD14(+6.29),CDO1(+2.89),CGB3 (includes others)(-4.3),CNMD(+3.12),CREB3L1(-6.39),CSF1(-2.79),CYP19A1(+4.17),FBLIM1(-3.0),IGF2(-6.13),LMNA(-2.47),SOSTDC1(+2.81),TNFRSF11B(-3.26),TXLNG(+2.64)
Cancer,Organismal Injury and Abnormalities	Mesenchymal tumor	2.72e-05		1.199	18	0	18	CD44(-4.62),CDKN1A(-3.92),CDKN2A(-4.08),COL12A1(-8.01),COL15A1(-7.41),COL18A1(-2.13),COL1A1(-7.11),COL1A2(-4.02),COL4A1(-2.2),COL4A2(-2.42),COL5A2(-3.41),COL8A1(-4.0),FLNA(-2.56),PTGS2(-3.7),SERPINE1(-3.84),THBS1(-4.42),TUBB3(-5.07),WT1(-5.21)
Digestive System Development and Function,Gastrointestinal Disease,Hepatic System Development and Function,Hepatic System Disease,Inflammatory Disease,Inflammatory Response,Organ Development,Organismal Injury and Abnormalities	Inflammation of liver	2.72e-05		0.147	29	6	23	ACTA2(-4.67),ADORA1(-4.92),ANGPTL6(-6.02),BBC3(-3.03),BCL6(-2.65),C4A/C4B(-3.69),CBS/CBSL(-3.35),CCL2(-10.85),CCN1(-4.49),CCR7(+3.45),CD14(+6.29),CD44(-4.62),CDKN2A(-4.08),CHCHD2(+50.31),CSF1(-2.79),EPHA2(-5.97),FASN(-2.24),GABRB3(+2.66),IL1R1(-2.47),JUN(-2.57),KRT18(-3.0),KRT8(-2.5),LTBR(-2.53),OPRK1(+4.26),PDE3A(-4.28),PON3(+2.9),SERPINE1(-3.84),STAB1(-2.66),TNFRSF9(-2.91)
Organismal Injury and Abnormalities,Renal and Urological Disease,Renal and Urological System Development and Function	Abnormal morphology of urinary system	2.73e-05			25	4	21	ACTG2(-6.01),ARHGDIA(-2.12),BDKRB2(-4.35),C4A/C4B(-3.69),CD36(+3.64),CDKN1A(-3.92),CLU(-3.07),COL18A1(-2.13),COLEC11(-15.85),CRIM1(-2.88),EDN1(-5.66),FGFRL1(-2.38),GDF15(-3.87),ICAM1(-3.04),ITGA1(-2.81),PTGS2(-3.7),SALL1(+3.11),SERPINE1(-3.84),SPTBN1(-2.19),STAB1(-2.66),SYNPO(-9.04),TGFB2(-3.23),WNT5A(+2.47),WT1(-5.21),XDH(+2.75)
Cancer,Organismal Injury and Abnormalities	Fibrous tissue tumor	2.78e-05		1.199	17	0	17	CD44(-4.62),CDKN1A(-3.92),CDKN2A(-4.08),COL12A1(-8.01),COL15A1(-7.41),COL18A1(-2.13),COL1A1(-7.11),COL1A2(-4.02),COL4A1(-2.2),COL4A2(-2.42),COL5A2(-3.41),COL8A1(-4.0),FLNA(-2.56),PTGS2(-3.7),SERPINE1(-3.84),THBS1(-4.42),TUBB3(-5.07)
Organ Morphology,Organismal Development,Organismal Injury and Abnormalities,Renal and Urological Disease,Renal and Urological System Development and Function	Abnormal morphology of nephron	2.82e-05			15	2	13	ARHGDIA(-2.12),BDKRB2(-4.35),C4A/C4B(-3.69),CDKN1A(-3.92),CLU(-3.07),COL18A1(-2.13),CRIM1(-2.88),FGFRL1(-2.38),ITGA1(-2.81),PTGS2(-3.7),SALL1(+3.11),SERPINE1(-3.84),SYNPO(-9.04),WT1(-5.21),XDH(+2.75)
Cellular Movement	Migration of sarcoma cell lines	2.85e-05		-1.143	12	0	12	CAPN2(-2.44),CD248(-8.21),CD44(-4.62),FASN(-2.24),FBLIM1(-3.0),FLNA(-2.56),FLNC(-4.03),IGF2(-6.13),LAMA3(-6.09),SERPINE1(-3.84),SERPINF1(-3.73),TIMP2(-4.26)
Connective Tissue Disorders,Inflammatory Disease,Organismal Injury and Abnormalities,Skeletal and Muscular Disorders	Rheumatic Disease	2.86e-05		0.309	82	26	56	ACTA2(-4.67),ADAMTS15(-6.1),ADAMTS19(+3.46),ADGRG6(-3.07),ALPL(+3.45),ANXA1(-3.61),AREG(-11.43),ARID5B(-2.34),BCL3(-2.5),BCL6(-2.65),BDKRB2(-4.35),BMP1(-2.49),C4A/C4B(-3.69),CAPN2(-2.44),CCL2(-10.85),CCR7(+3.45),CD163(-14.37),CD1D(+2.82),CD36(+3.64),CD44(-4.62),CDKN1A(-3.92),CDKN2A(-4.08),CELF2(-2.36),CHCHD2(+50.31),CHI3L1(-6.42),CLSTN2(-7.37),CLU(-3.07),COL1A1(-7.11),COL4A2(-2.42),CPT1A(+3.51),C…
Endocrine System Disorders,Gastrointestinal Disease,Metabolic Disease,Organismal Injury and Abnormalities	Diabetes mellitus	2.96e-05		-1.361	80	22	58	ACTA2(-4.67),ADORA1(-4.92),ALPL(+3.45),ANXA1(-3.61),AQP1(-2.71),ASB2(-2.24),BBC3(-3.03),BMP1(-2.49),C4A/C4B(-3.69),CA5B(+2.83),CAVIN1(-3.27),CBS/CBSL(-3.35),CCL2(-10.85),CCN2(-3.57),CCR7(+3.45),CD1D(+2.82),CD36(+3.64),CD44(-4.62),CDC42EP3(-3.12),CDKN1A(-3.92),CDKN2A(-4.08),CHAC1(-5.31),CHI3L1(-6.42),CHN2(+3.21),CLU(-3.07),COL12A1(-8.01),COL15A1(-7.41),COL18A1(-2.13),COL1A1(-7.11),COL1A2(-4.02),CO…
Cell-To-Cell Signaling and Interaction,Cellular Assembly and Organization	Cell-cell adhesion	3.02e-05		-1.954	20	5	15	CCN1(-4.49),CD44(-4.62),CDON(+2.47),CEACAM6(-7.24),FBLIM1(-3.0),ICAM1(-3.04),JUP(-2.26),LAMA3(-6.09),LGALS4(-5.27),LIMS2(-6.32),NECTIN4(+7.04),NLGN4X(+2.23),NLGN4Y(-56.59),NRCAM(+2.96),NRXN2(+2.89),OLR1(-4.22),SCARF2(-2.22),SRPX2(-5.04),TENM2(-3.27),ZYX(-2.47)
Connective Tissue Development and Function,Connective Tissue Disorders,Organismal Development,Organismal Injury and Abnormalities,Skeletal and Muscular Disorders,Skeletal and Muscular System Development and Function,Tissue Development	Abnormal morphology of skull	3.02e-05			20	7	13	ALPL(+3.45),ALX4(+3.58),AREG(-11.43),BMP1(-2.49),CCN2(-3.57),CDO1(+2.89),CDON(+2.47),COL18A1(-2.13),CSF1(-2.79),EDN1(-5.66),FGFRL1(-2.38),INHBA(-4.73),LMNA(-2.47),MN1(-5.39),PAPPA2(+3.58),PRRX1(+4.82),RAI1(-2.44),TGFB2(-3.23),TNFRSF11B(-3.26),WNT5A(+2.47)
Cardiovascular System Development and Function,Organismal Development,Visual System Development and Function	Vascularization of cornea	3.06e-05		-0.563	8	0	8	ANGPTL6(-6.02),CCN1(-4.49),COL18A1(-2.13),ICAM1(-3.04),IGF2(-6.13),INHBA(-4.73),SERPINF1(-3.73),THBS1(-4.42)
Cardiovascular System Development and Function,Organ Development,Organ Morphology	Cardiac contractility	3.07e-05		-1.287	18	4	14	ACTG2(-6.01),ADORA1(-4.92),BCAR1(-2.12),CLU(-3.07),CYP19A1(+4.17),DES(-10.4),DIO2(+7.46),DUSP8(-6.84),EDN1(-5.66),F3(-4.62),ICAM1(-3.04),JUP(-2.26),LIMS2(-6.32),LMNA(-2.47),RRAD(-3.39),TNNT2(-6.8),TRIM55(+4.28),XDH(+2.75)
Cell-To-Cell Signaling and Interaction,Hematological System Development and Function	Activation of blood cells	3.2e-05		-0.212	53	14	39	ADORA1(-4.92),AGRN(-3.75),ANXA1(-3.61),BCL3(-2.5),C4A/C4B(-3.69),CARD11(-2.87),CCL2(-10.85),CCR7(+3.45),CD14(+6.29),CD163(-14.37),CD1D(+2.82),CD36(+3.64),CD44(-4.62),CDKN1A(-3.92),CEACAM6(-7.24),CHI3L1(-6.42),COL1A1(-7.11),COL1A2(-4.02),CSF1(-2.79),EDN1(-5.66),F3(-4.62),FLNA(-2.56),GP1BB(-2.71),HLA-DRA(+4.34),HLA-DRB1(+46.09),ICAM1(-3.04),IL1R1(-2.47),INHBA(-4.73),ITGA1(-2.81),ITPR3(-4.33),LGALS4…
Cancer,Dermatological Diseases and Conditions,Organismal Injury and Abnormalities	Basal cell carcinoma	3.32e-05			43	15	28	AGBL4(+3.66),ARSD(+2.52),CCR7(+3.45),CD1D(+2.82),CDKN1A(-3.92),CDKN2A(-4.08),COL6A6(+2.75),CTIF(-2.41),CYP19A1(+4.17),DENND3(-2.86),EDN1(-5.66),EPS8(-2.77),GSTM1(+15.1),HHIP(-10.26),HTRA3(-5.14),JUN(-2.57),KRT18(-3.0),LGALS4(-5.27),MUC16(+3.61),MUC6(-2.47),NPAP1(-2.56),NYAP2(-2.81),PAPPA2(+3.58),PCDHA6(-4.0),PDE3A(-4.28),PEAR1(-5.92),POTEE/POTEF(+3.0),RAI1(-2.44),RBM46(+3.42),RTL1(-2.95),SI(-6.45…
Neurological Disease,Organismal Injury and Abnormalities,Psychological Disorders	Frontotemporal lobar degeneration or amyotrophic lateral sclerosis	3.35e-05			22	5	17	ABCA8(-8.73),ANXA1(-3.61),CAPN2(-2.44),CCN1(-4.49),CD36(+3.64),CDC42EP3(-3.12),CDKN1A(-3.92),CELF2(-2.36),CLU(-3.07),COL1A1(-7.11),COL1A2(-4.02),CPT1A(+3.51),FASN(-2.24),GABRB3(+2.66),GRIA4(+3.14),KIAA0040(+2.89),MN1(-5.39),NNMT(-12.48),PTGS2(-3.7),RRAD(-3.39),SUSD1(-2.51),VLDLR(-2.17)
Connective Tissue Disorders,Metabolic Disease,Organismal Injury and Abnormalities,Skeletal and Muscular Disorders	Metabolic bone disease	3.36e-05			11	2	9	ALPL(+3.45),BMP1(-2.49),COL1A1(-7.11),COL1A2(-4.02),COL5A2(-3.41),CREB3L1(-6.39),FLNA(-2.56),SERPINF1(-3.73),TMEM38B(+2.62),TNFRSF11B(-3.26),ZNF469(-6.2)
Cancer,Organismal Injury and Abnormalities,Respiratory Disease	Development of lung carcinoma	3.36e-05		1.294	97	33	64	ACTA2(-4.67),ACTN1(-2.6),AGAP5 (includes others)(+7.41),AGRN(-3.75),ALDH1A3(-2.67),ANO2(+2.42),APOBEC3B(-8.15),AREG(-11.43),ARID5B(-2.34),ARSD(+2.52),BCL6(-2.65),CALB2(-2.79),CARD11(-2.87),CAVIN1(-3.27),CCDC150(+2.44),CD248(-8.21),CD44(-4.62),CDC42EP3(-3.12),CDKN1A(-3.92),CDKN2A(-4.08),COL12A1(-8.01),COL1A1(-7.11),COL4A1(-2.2),CORO2B(-6.84),DLX6-AS1(+4.86),DNAH6(+3.34),EPHB1(+3.17),F3(-4.62),FAM1…
Cell-To-Cell Signaling and Interaction	Adhesion of blood cells	3.38e-05		-0.608	31	6	25	ADAM28(+2.76),ADORA1(-4.92),ANXA1(-3.61),C4A/C4B(-3.69),CCL2(-10.85),CCN1(-4.49),CCR7(+3.45),CD14(+6.29),CD36(+3.64),CD44(-4.62),CLU(-3.07),CSF1(-2.79),F3(-4.62),FLNA(-2.56),GDF15(-3.87),GNRH2(+8.81),ICAM1(-3.04),IL1R1(-2.47),ITGA1(-2.81),LAMA5(-2.43),LTBR(-2.53),OLR1(-4.22),PTGS2(-3.7),PTX3(-3.56),RASGRP1(+2.73),SERPINE1(-3.84),STAB1(-2.66),THBD(-3.13),THBS1(-4.42),TNFRSF11B(-3.26),TNFRSF9(-2.91)
Cell-To-Cell Signaling and Interaction	Interaction of blood cells	3.41e-05		-0.577	34	6	28	ADAM28(+2.76),ADORA1(-4.92),ANXA1(-3.61),C4A/C4B(-3.69),CCL2(-10.85),CCN1(-4.49),CCR7(+3.45),CD14(+6.29),CD36(+3.64),CD44(-4.62),CLU(-3.07),CSF1(-2.79),EEF1A2(-7.75),ENG(-4.08),F3(-4.62),FLNA(-2.56),GDF15(-3.87),GNRH2(+8.81),ICAM1(-3.04),IL1R1(-2.47),ITGA1(-2.81),JUN(-2.57),LAMA5(-2.43),LTBR(-2.53),OLR1(-4.22),PTGS2(-3.7),PTX3(-3.56),RASGRP1(+2.73),SERPINE1(-3.84),STAB1(-2.66),THBD(-3.13),THBS1(-…
Cardiovascular System Development and Function,Cellular Movement	Migration of endothelial cell lines	3.44e-05		-1.339	12	0	12	BDKRB2(-4.35),BMP10(-5.07),CCN1(-4.49),CD44(-4.62),CHI3L1(-6.42),COL18A1(-2.13),COL1A1(-7.11),EPHA2(-5.97),F3(-4.62),NTN4(-3.86),SERPINE1(-3.84),SERPINF1(-3.73)
Cancer,Immunological Disease,Organismal Injury and Abnormalities,Reproductive System Disease,Tumor Morphology	Lymph node-positive breast cancer	3.59e-05			8	3	5	CCR7(+3.45),CD44(-4.62),CYP19A1(+4.17),EDN1(-5.66),GNRHR(+4.13),PTGS2(-3.7),SERPINE1(-3.84),TUBB3(-5.07)
Cardiovascular System Development and Function,Organ Development,Organ Morphology	Contraction of heart	3.66e-05		0.855	18	4	14	ACTG2(-6.01),ADORA1(-4.92),AGRN(-3.75),BMP10(-5.07),CCN2(-3.57),CELF2(-2.36),DES(-10.4),EDN1(-5.66),HCN4(-6.43),HOPX(+4.73),INHBA(-4.73),LMNA(-2.47),MMP1(+2.56),MYL7(-5.92),PTGES(+3.42),RGS2(+3.69),TGFB2(-3.23),TNNT2(-6.8)

## Sheet: Network
Rank	Top Diseases and Functions	Score	N	Pos	Neg	Molecules in Network
1	Cell Morphology, Embryonic Development, Hair and Skin Development and Function	35	25	7	18	ANKRD1(-5.98),ARID5B(-2.34),CALB2(-2.79),Cdc2,CPT1,CPT1A(+3.51),Cytokeratin,DES(-10.4),DSC3(-10.36),estrogen receptor,GLDN(+4.05),GP1BB(-2.71),JUP(-2.26),Keratin,KRT18(-3.0),KRT23(+3.8),KRT7(-3.27),KRT8(-2.5),MTCL1(-2.58),MUC15(+4.83),NRCAM(+2.96),ONECUT2(-2.85),PI3K (complex),PIR(+2.98),PRKAA,RAB3B(-2.61),Rxr,SYTL4(-3.34),TGFB1I1(-5.99),thyroid hormone receptor,TM4SF1(-9.07),TRIM55(+4.28),TUBB3(…
2	Cancer, Carbohydrate Metabolism, Post-Translational Modification	35	25	8	17	ACTG2(-6.01),Actin,AMOTL2(-2.06),ARHGAP22(-4.5),ARRDC3(+3.52),ARVCF(-3.43),ATP6AP2(+2.5),CAVIN1(-3.27),CAVIN2(-3.31),COTL1(-2.22),CUEDC1(-2.17),cyclooxygenase,DIAPH2(+3.37),DMTN(-4.92),G-Actin,GAS7(-2.71),Iga,JUN(-2.57),K Channel,LGALS4(-5.27),MAGED4/MAGED4B(-2.13),MUC1(-4.22),MUC16(+3.61),MUC19(-4.06),Mucin,Muscarinic cholinergic receptor,MYRF(-3.89),PCSK1(+2.87),Profilin,RASGRP1(+2.73),SCIN(-5.…
3	Connective Tissue Disorders, Dermatological Diseases and Conditions, Developmental Disorder	35	25	8	17	ACTA2(-4.67),ANXA1(-3.61),Ap1,BCL3(-2.5),CD3,CENPT(-2.02),chemokine,cytokine,DBN1(-2.58),DIO2(+7.46),EEF1A2(-7.75),FLNA(-2.56),Gsk3,Hsp90,Interferon alpha,KDM5D(-149.82),LASP1(-2.83),LCN15(+4.31),MMP1(+2.56),MXRA5(+13.24),MYO18B(-7.64),MYO1C(-2.5),PHLDA3(-3.59),PIWIL2(+3.91),PLEC(-2.72),PLEKHG2(-2.68),POTEE/POTEF(+3.0),PRKCH(+2.88),PROTEASE,Rac,Rnr,SPTBN1(-2.19),ST6GALNAC1(-3.78),TRABD2B(-3.38),W…
4	Cancer, Connective Tissue Disorders, Organismal Injury and Abnormalities	33	24	5	19	Akt,BMP1(-2.49),CCN4(-15.76),CDON(+2.47),CEACAM6(-7.24),COL12A1(-8.01),COL15A1(-7.41),COL18A1(-2.13),COL1A1(-7.11),COL1A2(-4.02),COL4A1(-2.2),COL4A2(-2.42),COL5A2(-3.41),COL6A6(+2.75),COL8A1(-4.0),collagen,Collagen type III,Collagen type VI,Collagen type XVIII,CREB3L1(-6.39),Foxo,GNRH2(+8.81),GPIIB-IIIA,Hsp27,JINK1/2,Kallikrein,MT1X(+2.69),NEU4(-4.67),NPPB(-8.94),NYAP2(-2.81),OSMR(-8.38),PDGF-AA,…
5	Cell-To-Cell Signaling and Interaction, Nervous System Development and Function, Organ Morphology	33	24	9	15	ADAMTS15(-6.1),Atrial Natriuretic Peptide,BCL6(-2.65),CD44(-4.62),CHM(+2.22),CNN1(-5.2),EBF2(+4.6),Ecm,growth factor,GTF2H5(+2.22),HEYL(-2.83),HTRA3(-5.14),Iti,JUN/JUNB/JUND,LIMS2(-6.32),Mapk,MASP1(-9.98),mediator,MLLT11(-2.07),MYL9(-3.23),Notch,PMP22(+2.84),PRSS23(-2.31),RADX(+2.58),Rar,RBM46(+3.42),SDC3(-3.17),Serine Protease,TFAP2C(+8.64),TFIIH,THBD(-3.13),TMPRSS11D(+3.52),TRIB3(-4.45),TXLNG(+…
6	Cardiovascular Disease, Nervous System Development and Function, Neurological Disease	33	24	8	16	ANGPTL6(-6.02),C8,CHI3L1(-6.42),Collagen type II,CPA4(-5.65),ERO1B(+2.56),F3(-4.62),GALNT18(+2.97),HLA-DRA(+4.34),Hla-Drb,HLA-DRB1(+46.09),HLA-DRB5(+15.04),HOPX(+4.73),HPCAL4(-2.93),JAK1/2,MAC,NNMT(-12.48),Pdi,PLXNA1(-2.35),PLXNA4(-3.48),PLXNB2(-2.86),PRELP(-5.79),secreted MMP,SLC12A4(-1.97),SLC7A1(-4.16),SPDEF(-2.9),ST8SIA4(+2.8),STAT1/3/5 dimer,SUSD1(-2.51),TFPI2(-2.93),Thrombospondin,TMEM158(+…
7	Cardiovascular Disease, Dermatological Diseases and Conditions, Developmental Disorder	31	23	8	15	26s Proteasome,ADA2(+3.85),AGAP5 (includes others)(+7.41),CG,Ck2,CSDC2(-3.38),CTSF(+4.77),CYB5A(+2.64),cytochrome-c oxidase,EIF1AX(+2.28),EIF1AY(-30.04),Hsp70,HSPB1(-2.92),Ige,IgG2b,IL1,IL12 (family),Immunoglobulin,ITM2A(+2.6),KCNQ5(-6.0),LTBR(-2.53),NABP1(-2.81),NFKBIZ(-3.57),PCDHAC2(-2.46),PLXNA3(-2.46),PRR15L(-4.06),PTGS2(-3.7),RGS2(+3.69),RNA polymerase II,SMN1/SMN2(-2.59),TDRD5(+3.89),TRIM4(…
8	Drug Metabolism, Lipid Metabolism, Small Molecule Biochemistry	29	22	3	19	ALDH1A3(-2.67),ANXA13(-2.43),BMP,CAR ligand-CAR-Retinoic acid-RXRα,CARD10(-2.95),CDC42EP1(-3.06),CRIP2(-3.95),Fascin,FBLIM1(-3.0),Filamin,Ggt,GGT1(-7.55),GGT5(-21.0),glutathione peroxidase,GPX2(-2.48),GSTM1(+15.1),Integrin alpha 3 beta 1,KIF1A(-4.48),LRRC26(-3.53),Lymphotoxin,NFkB (complex),NfkB-RelA,PAPSS2(-2.68),PLK3(-2.57),PXR ligand-PXR-Retinoic acid-RXRα,RAB3C(+2.85),RFTN1(-3.75),RUSC2(-2.3)…
9	Organ Morphology, Organismal Development, Reproductive System Development and Function	29	22	9	13	Alpha tubulin,ANO2(+2.42),ARHGDIA(-2.12),Cbp/p300,CDKN1A(-3.92),Creb,Ctbp,CYP19A1(+4.17),DNA-methyltransferase,FAM49A(+3.99),FASN(-2.24),Hdac,HIC1(-3.75),HISTONE,Histone h3,Histone h4,IGF2(-6.13),Importin beta,KAT2B(+2.48),N-cor,NCOR2(-2.02),NDRG4(-2.4),NMNAT2(+4.61),NMRK2(-3.88),PRC2,PTGR2(+2.34),RAI1(-2.44),RBBP7(+2.64),SALL1(+3.11),SMOC2(-5.32),SNHG5(-2.57),TBL1Y(-24.89),thymidine kinase,TRIM6…
10	Free Radical Scavenging, Lipid Metabolism, Protein Synthesis	27	21	8	13	AMPK,amylase,C4A/C4B(-3.69),CBS/CBSL(-3.35),CD36(+3.64),CDO1(+2.89),CHAC1(-5.31),CKMT1A/CKMT1B(+5.05),creatine kinase,CYP4V2(-4.79),DDAH1(-2.83),HDL,HDL-cholesterol,hemoglobin,KCNB1(+4.66),LDL,LDL-cholesterol,LINC00599(+2.26),Nos,Nr1h,OLR1(-4.22),P38 MAPK,PAPPA(-18.63),PI3K (family),PON3(+2.9),SAA,SCARF2(-2.22),SERPINF1(-3.73),SI(-6.45),SLC6A8(-2.23),SOAT2(-3.32),VLDL-cholesterol,XDH(+2.75),ZNF42…
11	Cellular Function and Maintenance, Connective Tissue Development and Function, Skeletal and Muscular System Development and Function	27	21	5	16	ALDH3B1(-2.9),AQP1(-2.71),C/EBP,CARNMT1(+2.25),caspase,CASQ1(+3.54),CCN1(-4.49),CCN2(-3.57),CRIM1(-2.88),Cyclin B,DBNDD1(-2.34),EPB41L4B(+2.63),Fcer1,GDF7(-3.12),Ggtase I,INHBA(-4.73),LLGL2(-1.99),MAP2K1/2,Mek,MN1(-5.39),NFAT (complex),NFkB (family),PCBP4(-2.44),PDGF BB,PTGES(+3.42),Raf,RAS,Sapk,SERPINE1(-3.84),Srebp,STON1(+2.23),THBS1(-4.42),TIMP2(-4.26),TNFRSF10A(-5.73),TNFRSF11B(-3.26)
12	Cell-To-Cell Signaling and Interaction, Cellular Function and Maintenance, Nervous System Development and Function	27	21	7	14	Alpha actin,ALPL(+3.45),Calcineurin A,CLDN11(-3.84),CLU(-3.07),Cofilin,DUSP8(-6.84),EDN1(-5.66),EPS8(-2.77),FILIP1L(-4.41),FSH,Growth hormone,GULP1(+2.7),INPP5J(-2.7),Insulin,KEL(-8.36),Lh,Mlc,NNAT(-5.06),PEAR1(-5.92),phosphatase,PLK2(-3.01),PPP1R14A(-2.38),PRKX(+2.27),Proinsulin,PROSER2(-3.4),PTPRZ1(+4.93),Shc,SLC15A1(+4.31),SLIT1(+4.01),Sod,Sos,STAT5a/b,STS(+2.52),TPM2(-3.52)
13	Cell Signaling, Cell-To-Cell Signaling and Interaction, Nucleic Acid Metabolism	25	20	6	14	Adaptor protein 2,ADGRF2(-4.53),ADGRF4(-4.76),ADGRG6(-3.07),ADGRL3(-2.09),ADGRL4(-3.87),ADGRV1(+2.25),ADORA1(-4.92),AREG(-11.43),BICC1(-3.88),CCR7(+3.45),Clathrin,Endothelin,FZD8(-3.6),Girk,GNRH,GNRHR(+4.13),Gpcr,GPR17(-4.92),GPRC5A(-6.93),GRPR(+4.35),IKK (complex),Metalloprotease,Mmp,MTORC1,OPN1MW (includes others)(-3.25),OPRK1(+4.26),P2RY4(-3.51),Pdgfr,PLC,PTGIR(-7.01),Relaxin,SRC (family),STAT…
14	Developmental Disorder, Embryonic Development, Tissue Development	23	19	6	13	ALG13(+2.32),BMP10(-5.07),CD248(-8.21),CNN2(-2.44),Collagen Alpha1,EGFL6(-5.09),elastase,ENG(-4.08),ERK,ETS,FGFRL1(-2.38),FSTL3(-2.56),GCM1(+2.98),gelatinase,Integrin alpha V beta 5,ITGA1(-2.81),LAMA3(-6.09),LAMA5(-2.43),Laminin (family),Laminin1,Lefty,LEFTY2(+3.67),MAPK4(+2.88),MUC6(-2.47),PITX1(+2.82),SERCA,Smad,Smad1/5/8,Smad2/3,SOSTDC1(+2.81),TCF,TGFB2(-3.23),TGFBR,TMSB4,TMSB4Y(-5.23)
15	Embryonic Development, Organismal Development, Tissue Development	22	18	9	9	ALX4(+3.58),Androgen-AR,ARL11(+2.62),Betacatenin/TCF,CDK4/6,CDK4/6-Cyclin D1,CGB3 (includes others)(-4.3),CHN2(+3.21),Cyclin D,ENC1(-4.52),ERK1/2,EXT1(-2.03),Fgf,FGF9(+3.22),Hedgehog,HHEX(+3.92),HHIP(-10.26),histone deacetylase,HLA-DR group,INK4,MEF2,MEST(-2.93),NTN4(-3.86),Patched,PLPP2(-4.0),potassium channel,PRRX1(+4.82),REPS2(+2.85),SRY(-3.18),TCF/LEF,TLR7/8,Wnt,WNT2(-4.37),WNT5B(+7.63),ZNF30…
16	Cancer, Cellular Assembly and Organization, Organismal Injury and Abnormalities	22	18	10	8	ANKRD33B(-3.96),ANKRD52(-1.95),ARID2,ATP6V1G2-DDX39B(-15.14),C17orf51(+2.7),CCDC85C,CEP295NL(-3.58),EIF2B5,HFM1(+4.59),ITPK1,ITPR3(-4.33),KCNQ2,L3MBTL2,LMTK2,MAGEB2(+3.21),MYPN,NSD1,OPN3(+2.47),ORC5,PKMYT1,PPP1CA,RIPOR1(-2.58),RPL19,RPS6,SLC25A36(+2.13),SPRED1,SYNPO(-9.04),TGIF2-RAB5IF(+6.03),TINCR(+3.86),TMEM132C(+14.7),TMEM38B(+2.62),TNS3,TRIM25,ZFX(+2.35),ZFY(-63.3)
17	Cellular Compromise, Skeletal and Muscular Disorders, Tissue Morphology	20	17	1	16	Adaptor protein 1,ADM2(-5.85),AP1S2(+3.18),ASB2(-2.24),CD163(-14.37),CELF2(-2.36),CLSTN2(-7.37),Cpla2,EGLN,GC-GCR dimer,HCN4(-6.43),Ikb,Jnk,MYL7(-5.92),MYOCD(-4.13),Myosin,NfkB1-RelA,Pde4,PDLIM3(-4.23),PFKFB3(-2.62),Rsk,SLC43A3(-2.8),SMARCD3(-2.72),SMOOTH MUSCLE ACTIN,sphingomyelinase,SWI-SNF,TBX5(-6.21),TEAD,Tnf receptor,TNFRSF12A(-2.62),TNNT2(-6.8),Tropomyosin,Troponin t,VLDL,VLDLR(-2.17)
18	Connective Tissue Disorders, Developmental Disorder, Hereditary Disorder	20	17	6	11	ABCA4(+3.4),ACTN1(-2.6),ADAM28(+2.76),Alpha Actinin,Alpha catenin,Ap2,Ap2 alpha,ATPase,BCAR1(-2.12),collagen type i (family),Collagen type IV,CORO2B(-6.84),Cr3,DDX25(+3.95),Erm,F Actin,Fibrin,GDF15(-3.87),Hif1,ICAM1(-3.04),Integrin,Lfa-1,MAFK(-2.55),MAGEA11(+3.54),MYH14(-21.24),OSBPL6(+2.71),P glycoprotein,Pdgf (complex),PIEZO1(-3.75),PITPNM1(-2.38),Rap1,Rock,RPS28(+2.56),RPS4Y1(-157.32),TAGLN(-6…
19	Cell Morphology, Cellular Function and Maintenance, Gene Expression	20	17	6	11	ADAP2,AGAP2,AS3MT(+2.56),ATP1B1,BMF,CDC42EP3(-3.12),CRY2,DPP7(-2.97),EFNA1,ELMOD1(+4.43),ENC1(-4.52),EP300,EPB41L2,FAM118A(-2.09),GATA1,GATA5,KCTD16(-5.51),MDM1(+2.85),MTF1,NCL,NCOA6,NR3C1,PAX6,PCDHA6(-4.0),PITPNM1(-2.38),RAI1(-2.44),RNY1(-3.29),SELENOP,SLITRK2(+3.16),SNCA,SP6(+5.19),SPOCK2(-5.04),SRPX2(-5.04),Stat5 dimer,ZNF483(+2.14)
20	Cardiovascular Disease, Cell-To-Cell Signaling and Interaction, Organismal Injury and Abnormalities	18	16	4	12	C1q,CARD11(-2.87),CCL2(-10.85),CD14(+6.29),CD1D(+2.82),COLEC10(-16.43),ELF4(-2.86),GOT,HLA-DR,Ifn,IFN Beta,Ifn gamma,Igfbp,IgG,IgG1,IgG2a,Igg3,IL12 (complex),IL1R1(-2.47),JAK,LAD1(-3.48),MHC,MHC Class II (complex),MHC II,MICA(-2.91),Pro-inflammatory Cytokine,PTX3(-3.56),SERPINB2(+2.39),STAB1(-2.66),SYNPO(-9.04),Tlr,Tnf (family),TNFRSF9(-2.91),ZBTB20(-2.64),ZCCHC3(+2.58)
21	Molecular Transport, Neurological Disease, RNA Trafficking	18	16	8	8	CA5B(+2.83),CDR2L(-3.11),CHMP1A,COQ10B,DDAH1(-2.83),ELAVL1,ESR2,FAM102B(+2.68),FAM167A(-4.06),FBXW7,GLE1,GREB1L(+2.02),KMT2C,LRRN2(-2.47),MORC4(-2.38),MXRA7(-2.26),NEMP1,NME4,Nucleoporin,NUPL2,NXF1,NXT1,NXT2(+2.42),POLDIP2,PRR36(-4.32),PUDP(+2.75),RBM15,RGPD4 (includes others)(+33.91),SLC25A23(-2.46),SNX10(+2.3),ST8SIA6(+4.26),TGIF2,TMEM209,TRAF2,ZBTB46
22	Cellular Development, Cellular Growth and Proliferation, Embryonic Development	18	16	6	10	AKT1,ARHGAP45(-2.89),ATP1A4(+3.53),C19orf33(-3.77),CCN4(-15.76),CDH1,CHCHD2(+50.31),CLK3,CLPX,CNMD(+3.12),COLEC11(-15.85),COX6C,CRYBG2(-2.54),CTNNB1,CTNNβ/γ,DENND3(-2.86),DSC3(-10.36),EFNA2,ESRP1,FGF2,FXYD5,HLA-DRB5(+15.04),HOXB7,HSPA5,NCKIPSD,NECTIN4(+7.04),NHS(+3.04),PAK5,RAC1,SIRT1,SOX5,ST6GALNAC1(-3.78),TMEM119(-4.58),USP9Y(-209.29),XPNPEP3
23	Cancer, Hematological Disease, Immunological Disease	17	15	7	8	ADGRG6(-3.07),ADGRL1,AFG3L2,ALS2CL(-2.81),AOPEP,ATXN7L1,CATSPERG(-5.51),CDC42EP3(-3.12),EIF2S3B(+3.56),FAM120A,HIST1H1C,HNRNPL,INTU(+2.31),LPAR3,NDUFS3,NLGN3,NLGN4Y(-56.59),PRIM1,PRIM2,PTBP1,RAB5A,RALY,RECQL4,RIN2,SLC16A9(+2.98),SLCO6A1,SSPO(+2.87),TENM2(-3.27),TSNAX,TTC12,TTTY14(-18.84),TTYH3(-2.17),ZC3H6(+2.34),ZNF248(+95.21),ZNF37A(+3.51)
24	Connective Tissue Disorders, Developmental Disorder, Hereditary Disorder	15	14	5	9	ADCY,ADCY7(-2.18),ADRB,Angiotensin II receptor type 1,ATP13A4(-4.93),BDKRB2(-4.35),BOK(-2.12),Caspase 3/7,DND1(-5.89),G protein,G protein alphai,G protein beta gamma,GABRB3(+2.66),Gi-coupled receptor,GNG4(+4.96),GPSM1(-2.64),GRIA4(+3.14),Gαq,HES4(-4.96),HES7(+2.56),LRP,N-type Calcium Channel,NADPH oxidase,NLGN4X(+2.23),Pak,Pkc(s),PLA2,plasminogen activator,Plc beta,Pld,RGS3(-2.19),Secretase gamma…
25	Carbohydrate Metabolism, Molecular Transport, Small Molecule Biochemistry	15	14	7	7	3-hydroxyanthranilic acid,beta-estradiol,CCDC80,CD200R1L(+2.77),CES1(-4.19),D-glucose,DNAJB5,Eda,EIF5AL1(-3.1),FMO2(+3.31),GAD,GAD2,HPRT1,HSP90B1,IER2,IL4,INHIBIN B,JPH2(-4.01),KISS1R,KMT2B,KMT2C,Mbl1,mir-34,PDIA3,PLCD3,PODN(-10.89),SLC34A2(-5.41),SPOCK2(-5.04),Srrm1,TEX14(+3.85),TKTL1(-14.16),TMEM132B(+3.17),TMPRSS11A(+3.69),TMTC1(+2.65),VTCN1(+10.25)

## Sheet: Pathway
Pathways	p	FDR	Ratio	State	Z	N	Pos	Neg	Molecules
Hepatic Fibrosis / Hepatic Stellate Cell Activation	2.49805e-06	3.36331e-05	0.151			28	4	24	ACTA2(-4.67),CCL2(-10.85),CCN2(-3.57),CCR7(+3.45),CD14(+6.29),COL12A1(-8.01),COL15A1(-7.41),COL18A1(-2.13),COL1A1(-7.11),COL1A2(-4.02),COL4A1(-2.2),COL4A2(-2.42),COL5A2(-3.41),COL6A6(+2.75),COL8A1(-4.0),CSF1(-2.79),EDN1(-5.66),ICAM1(-3.04),IGF2(-6.13),IL1R1(-2.47),MMP1(+2.56),MYH14(-21.24),MYL7(-5.92),MYL9(-3.23),SERPINE1(-3.84),TGFB2(-3.23),TIMP2(-4.26),TNFRSF11B(-3.26)
GP6 Signaling Pathway	0.0086517	0.0880368	0.109	Inhibited	-2.496	13	2	11	COL12A1(-8.01),COL15A1(-7.41),COL18A1(-2.13),COL1A1(-7.11),COL1A2(-4.02),COL4A1(-2.2),COL4A2(-2.42),COL5A2(-3.41),COL6A6(+2.75),COL8A1(-4.0),LAMA3(-6.09),LAMA5(-2.43),PRKCH(+2.88)
Axonal Guidance Signaling	0.0137049	0.107528	0.0597			29	10	19	ADAM28(+2.76),ADAMTS15(-6.1),ADAMTS19(+3.46),BCAR1(-2.12),BMP1(-2.49),BMP10(-5.07),EPHA2(-5.97),EPHB1(+3.17),FZD8(-3.6),GDF7(-3.12),GNG4(+4.96),HHIP(-10.26),KEL(-8.36),MMP1(+2.56),MYL7(-5.92),MYL9(-3.23),NTN4(-3.86),PAPPA(-18.63),PAPPA2(+3.58),PLXNA1(-2.35),PLXNA3(-2.46),PLXNB2(-2.86),PRKCH(+2.88),RGS3(-2.19),SLIT1(+4.01),TUBB3(-5.07),WNT2(-4.37),WNT5A(+2.47),WNT5B(+7.63)
ILK Signaling	0.0142642	0.107528	0.0838	Inhibited	-2.673	16	0	16	ACTA2(-4.67),ACTG2(-6.01),ACTN1(-2.6),FBLIM1(-3.0),FLNA(-2.56),FLNC(-4.03),JUN(-2.57),KRT18(-3.0),LIMS2(-6.32),MUC1(-4.22),MYH14(-21.24),MYL7(-5.92),MYL9(-3.23),PTGS2(-3.7),TGFB1I1(-5.99),TMSB4Y(-5.23)
LXR/RXR Activation	0.017953	0.123687	0.0992		0.632	12	3	9	C4A/C4B(-3.69),CCL2(-10.85),CD14(+6.29),CD36(+3.64),CLU(-3.07),FASN(-2.24),IL1R1(-2.47),NCOR2(-2.02),PON3(+2.9),PTGS2(-3.7),SERPINF1(-3.73),TNFRSF11B(-3.26)
Atherosclerosis Signaling	0.0365162	0.232236	0.0887			11	2	9	CCL2(-10.85),CD36(+3.64),CLU(-3.07),COL18A1(-2.13),COL1A1(-7.11),COL1A2(-4.02),CSF1(-2.79),F3(-4.62),ICAM1(-3.04),MMP1(+2.56),TNFRSF12A(-2.62)

## Sheet: Regulators
Type	Regulator	p	FC	State	Z	N	Pos	Neg	Molecules
transporter	APOE	1.48e-06			1.746	26	4	22	ACTA2(-4.67),CCN1(-4.49),CCN2(-3.57),CD36(+3.64),CD44(-4.62),CLU(-3.07),COL18A1(-2.13),COL1A1(-7.11),CPT1A(+3.51),CREB3L1(-6.39),CSF1(-2.79),EDN1(-5.66),F3(-4.62),GAS7(-2.71),ICAM1(-3.04),JUN(-2.57),LIMS2(-6.32),LTBR(-2.53),MYOCD(-4.13),NMNAT2(+4.61),PTGES(+3.42),PTGS2(-3.7),PTX3(-3.56),SERPINE1(-3.84),WNT2(-4.37),ZYX(-2.47)
transporter	ABCB4	3.14e-05		Activated	2.616	7	0	7	ACTA2(-4.67),CCN2(-3.57),COL1A1(-7.11),COL1A2(-4.02),COL4A1(-2.2),SERPINE1(-3.84),TGFB2(-3.23)
transporter	ALB	0.000176			-1.446	7	0	7	ACTA2(-4.67),CCL2(-10.85),CDKN1A(-3.92),COL1A1(-7.11),EDN1(-5.66),PTGS2(-3.7),SYNPO(-9.04)
transporter	GJA1	0.000242			0.896	6	0	6	CCL2(-10.85),CDKN1A(-3.92),CDKN2A(-4.08),ICAM1(-3.04),THBS1(-4.42),TNFRSF11B(-3.26)
transporter	TFRC	0.00044		Activated	2.132	9	0	9	BBC3(-3.03),CDKN1A(-3.92),CHAC1(-5.31),GAS7(-2.71),GGT1(-7.55),JUN(-2.57),PFKFB3(-2.62),TGFB2(-3.23),TNFRSF12A(-2.62)
transporter	ZFYVE16	0.000748				2	0	2	CDKN1A(-3.92),SERPINE1(-3.84)
transporter	SYVN1	0.00131		Inhibited	-2.714	11	1	10	AMOTL2(-2.06),CAVIN1(-3.27),CD44(-4.62),DIO2(+7.46),EPHA2(-5.97),F3(-4.62),FASN(-2.24),GPRC5A(-6.93),HSPB1(-2.92),OLR1(-4.22),SLC43A3(-2.8)
transporter	HBB	0.00212				3	0	3	COL1A2(-4.02),ICAM1(-3.04),SERPINE1(-3.84)
transporter	SLC3A2	0.0022				2	0	2	ANKRD1(-5.98),CCN2(-3.57)
transporter	RACGAP1	0.0022				2	1	1	CD14(+6.29),CDKN1A(-3.92)
transporter	ANXA5	0.00432				2	0	2	CDKN1A(-3.92),F3(-4.62)
transporter	SLC25A13	0.00483				8	3	5	ALPL(+3.45),BCL6(-2.65),CD248(-8.21),CD36(+3.64),CRYBG2(-2.54),KRT23(+3.8),PFKFB3(-2.62),VLDLR(-2.17)
transporter	IGFBP7	0.00726				3	0	3	CDKN1A(-3.92),CDKN2A(-4.08),PTGS2(-3.7)
transporter	ATP6AP2	0.0104	2.495			2	1	1	ATP6AP2(+2.5),PTGS2(-3.7)
transporter	OBP2B	0.0104				2	1	1	CPT1A(+3.51),FASN(-2.24)
transporter	SCARB1	0.0107			0	5	0	5	CCL2(-10.85),F3(-4.62),FASN(-2.24),ICAM1(-3.04),PTGS2(-3.7)
transporter	SLCO1B3	0.0143				2	0	2	BBC3(-3.03),CDKN1A(-3.92)
transporter	PLP2	0.0188				2	0	2	ICAM1(-3.04),PLXNA1(-2.35)
transporter	SLC52A1	0.0274				1	0	1	ICAM1(-3.04)
transporter	LCN2	0.0306			-1.293	6	2	4	ACTN1(-2.6),COL1A1(-7.11),CYP19A1(+4.17),FASN(-2.24),TINAGL1(+2.59),TNFRSF11B(-3.26)
transporter	AFP	0.0349				2	1	1	GNRHR(+4.13),TNFRSF12A(-2.62)
transporter	XPO1	0.0349				2	0	2	CDKN1A(-3.92),ICAM1(-3.04)
transporter	ABCA1	0.0366				4	1	3	ABCA8(-8.73),ANXA1(-3.61),CPT1A(+3.51),PTGS2(-3.7)
transporter	UCP1	0.0369			-0.333	9	1	8	ANKRD1(-5.98),ASB2(-2.24),FASN(-2.24),GDF15(-3.87),GSTM1(+15.1),SERPINE1(-3.84),SLC6A9(-4.12),SOAT2(-3.32),TRIB3(-4.45)
transporter	FABP2	0.0478				2	1	1	CPT1A(+3.51),FASN(-2.24)
transporter	SFTPA1	0.0654		Activated	2.236	5	0	5	CCN1(-4.49),CCN2(-3.57),COL1A1(-7.11),FZD8(-3.6),SERPINE1(-3.84)
transmembrane receptor	ITGB1	2.12e-10			0.941	21	2	19	ACTA2(-4.67),BMP1(-2.49),CCL2(-10.85),CCN4(-15.76),CDKN1A(-3.92),CDKN2A(-4.08),COL1A1(-7.11),COL1A2(-4.02),COL5A2(-3.41),FLNA(-2.56),ICAM1(-3.04),IGF2(-6.13),JUN(-2.57),MMP1(+2.56),NPPB(-8.94),PAPPA(-18.63),PTGS2(-3.7),SERPINE1(-3.84),THBS1(-4.42),TIMP2(-4.26),WNT5A(+2.47)
transmembrane receptor	TREM1	5.68e-07			-1.243	20	6	14	AREG(-11.43),CCR7(+3.45),CD14(+6.29),CDKN2B(-9.59),CSF1(-2.79),EDN1(-5.66),F3(-4.62),GPRC5A(-6.93),HES4(-4.96),IL1R1(-2.47),INHBA(-4.73),MMP1(+2.56),PTGS2(-3.7),RRAD(-3.39),SERPINB2(+2.39),TFPI2(-2.93),THBD(-3.13),THBS1(-4.42),TMEM158(+3.4),WNT5A(+2.47)
transmembrane receptor	FAS	5.42e-06		Activated	2.43	27	3	24	ACTA2(-4.67),ARHGDIA(-2.12),CCL2(-10.85),CCN2(-3.57),CD1D(+2.82),CD44(-4.62),CDKN1A(-3.92),COL15A1(-7.41),COL18A1(-2.13),COL1A1(-7.11),COL1A2(-4.02),COL4A1(-2.2),COL4A2(-2.42),COL8A1(-4.0),CSF1(-2.79),F3(-4.62),ICAM1(-3.04),JUN(-2.57),MMP1(+2.56),PLEC(-2.72),PTX3(-3.56),RGS3(-2.19),SERPINB2(+2.39),SERPINE1(-3.84),SPTBN1(-2.19),THBD(-3.13),TNFRSF11B(-3.26)
transmembrane receptor	CAV1	1.09e-05			-1.787	15	4	11	CAVIN1(-3.27),CD14(+6.29),CD36(+3.64),CDKN1A(-3.92),CDKN2A(-4.08),ICAM1(-3.04),INHBA(-4.73),KRT18(-3.0),KRT7(-3.27),KRT8(-2.5),MMP1(+2.56),SERPINE1(-3.84),TGFB1I1(-5.99),THBS1(-4.42),TMPRSS11A(+3.69)
transmembrane receptor	AGER	0.000165		Inhibited	-2.487	9	0	9	CCL2(-10.85),CDKN1A(-3.92),COL4A1(-2.2),CSF1(-2.79),F3(-4.62),ICAM1(-3.04),PTGS2(-3.7),SERPINE1(-3.84),TUBB3(-5.07)
transmembrane receptor	CD36	0.00021	3.637		-1.706	10	2	8	AREG(-11.43),COL1A1(-7.11),COL4A1(-2.2),FASN(-2.24),ICAM1(-3.04),MMP1(+2.56),SERPINB2(+2.39),SERPINE1(-3.84),TNFRSF10A(-5.73),TNFRSF11B(-3.26)
transmembrane receptor	IL6R	0.000226		Inhibited	-2.75	9	1	8	CCL2(-10.85),CD36(+3.64),CDKN1A(-3.92),COL1A1(-7.11),COL1A2(-4.02),ICAM1(-3.04),IGF2(-6.13),PTGS2(-3.7),TNFRSF11B(-3.26)
transmembrane receptor	ITGAV	0.000242			-1.935	6	2	4	CD36(+3.64),CDKN1A(-3.92),COL1A1(-7.11),COL1A2(-4.02),MMP1(+2.56),SERPINE1(-3.84)
transmembrane receptor	IGF1R	0.000563		Inhibited	-2.821	18	2	16	ACTA2(-4.67),ANKRD1(-5.98),CD36(+3.64),CDKN1A(-3.92),CLU(-3.07),COL18A1(-2.13),COL1A1(-7.11),COL4A1(-2.2),COL4A2(-2.42),DES(-10.4),EDN1(-5.66),FASN(-2.24),FLNC(-4.03),IGF2(-6.13),LASP1(-2.83),PTGS2(-3.7),RBBP7(+2.64),RTL1(-2.95)
transmembrane receptor	SFRP1	0.000574			0.816	7	1	6	ACTA2(-4.67),COL1A1(-7.11),FASN(-2.24),KRT18(-3.0),MMP1(+2.56),SERPINE1(-3.84),TGFB2(-3.23)
transmembrane receptor	ITGB3	0.000578			-1.542	8	2	6	CD36(+3.64),COL1A1(-7.11),COL1A2(-4.02),CSF1(-2.79),MMP1(+2.56),NPPB(-8.94),PTGS2(-3.7),SERPINE1(-3.84)
transmembrane receptor	EDNRA	0.000596			-1.982	4	0	4	COL1A1(-7.11),ICAM1(-3.04),PTGS2(-3.7),TIMP2(-4.26)
transmembrane receptor	ENG	0.000712	-4.085		1.624	6	1	5	ACTA2(-4.67),CCN2(-3.57),ITGA1(-2.81),MMP1(+2.56),SERPINE1(-3.84),THBS1(-4.42)
transmembrane receptor	IGF2R	0.00212				3	0	3	DDAH1(-2.83),IGF2(-6.13),SI(-6.45)
transmembrane receptor	TNFRSF18	0.00229			-0.422	4	0	4	CCL2(-10.85),ICAM1(-3.04),PTGS2(-3.7),TNFRSF9(-2.91)
transmembrane receptor	F3	0.00254	-4.616	Inhibited	-2.574	7	0	7	AREG(-11.43),CCL2(-10.85),CCN1(-4.49),CCN2(-3.57),F3(-4.62),ICAM1(-3.04),SERPINE1(-3.84)
transmembrane receptor	SEMA7A	0.00325		Inhibited	-2	4	0	4	CCN2(-3.57),CCN4(-15.76),COL1A1(-7.11),COL1A2(-4.02)
transmembrane receptor	CD40	0.00334		Inhibited	-2.347	14	0	14	BCL6(-2.65),CCL2(-10.85),CD44(-4.62),CDKN1A(-3.92),CSF1(-2.79),F3(-4.62),ICAM1(-3.04),JUN(-2.57),LTBR(-2.53),PTGS2(-3.7),SERPINE1(-3.84),THBD(-3.13),TNFRSF11B(-3.26),TNFRSF9(-2.91)
transmembrane receptor	TLR4	0.0044			-1.607	20	5	15	APOBEC3B(-8.15),AREG(-11.43),CCL2(-10.85),CCN1(-4.49),CCR7(+3.45),CD14(+6.29),CD163(-14.37),CD44(-4.62),EDN1(-5.66),F3(-4.62),HHEX(+3.92),ICAM1(-3.04),INHBA(-4.73),MMP1(+2.56),NFKBIZ(-3.57),PLK2(-3.01),PTGES(+3.42),PTGS2(-3.7),PTX3(-3.56),TNFRSF10A(-5.73)
transmembrane receptor	TNFRSF1A	0.00465		Inhibited	-2.572	11	3	8	CCL2(-10.85),CCN2(-3.57),CD36(+3.64),CD44(-4.62),CDKN1A(-3.92),DIO2(+7.46),ICAM1(-3.04),JUN(-2.57),MMP1(+2.56),SERPINE1(-3.84),THBD(-3.13)
transmembrane receptor	LTBR	0.00898	-2.533		-0.447	5	0	5	ACTA2(-4.67),CLU(-3.07),CNN1(-5.2),DSC3(-10.36),ICAM1(-3.04)
transmembrane receptor	SELP	0.0134			-1.951	4	0	4	CCL2(-10.85),CDKN1A(-3.92),F3(-4.62),THBD(-3.13)
transmembrane receptor	TLR7	0.0167			-0.79	12	4	8	CCL2(-10.85),CCR7(+3.45),CD1D(+2.82),CD44(-4.62),CDKN1A(-3.92),CPA4(-5.65),DIO2(+7.46),GPR17(-4.92),ICAM1(-3.04),IL1R1(-2.47),LHFPL1(+2.83),PTX3(-3.56)
transmembrane receptor	CD14	0.021	6.287		-1.973	5	0	5	CCL2(-10.85),F3(-4.62),ICAM1(-3.04),IL1R1(-2.47),PTGS2(-3.7)
transmembrane receptor	SIGLEC7	0.0274				1	0	1	PTGS2(-3.7)
transmembrane receptor	IL9R	0.0291				2	0	2	AREG(-11.43),BCL3(-2.5)
transmembrane receptor	OLR1	0.0392	-4.22		-0.686	4	1	3	CCL2(-10.85),ICAM1(-3.04),MMP1(+2.56),OLR1(-4.22)
transmembrane receptor	CLEC7A	0.044				3	1	2	CCL2(-10.85),CCR7(+3.45),PTGS2(-3.7)
transmembrane receptor	FCGR2A	0.044				3	0	3	CCL2(-10.85),PTGS2(-3.7),SERPINE1(-3.84)
transmembrane receptor	ITGA5	0.0447				4	0	4	CD44(-4.62),CDKN1A(-3.92),IGF2(-6.13),JUN(-2.57)
transmembrane receptor	LRP1	0.0447			-0.343	4	2	2	CD14(+6.29),PTGS2(-3.7),SERPINF1(-3.73),WNT5A(+2.47)
transmembrane receptor	TLR2	0.341			-1.786	6	2	4	CCL2(-10.85),HLA-DRB5(+15.04),ICAM1(-3.04),MMP1(+2.56),PTGS2(-3.7),PTX3(-3.56)
transmembrane receptor	CD28	1			-1.97	8	0	8	ANXA1(-3.61),IL1R1(-2.47),JUN(-2.57),MICA(-2.91),PTGS2(-3.7),SLC7A1(-4.16),TFPI2(-2.93),THBS1(-4.42)
translation regulator	Bc1	7.99e-05				3	0	3	ACTA2(-4.67),CNN1(-5.2),TAGLN(-6.27)
translation regulator	IGF2BP1	0.000739			-1.067	5	0	5	CD44(-4.62),CDKN1A(-3.92),COL1A1(-7.11),COL1A2(-4.02),IGF2(-6.13)
translation regulator	IGF2BP3	0.0022				2	0	2	CD44(-4.62),IGF2(-6.13)
translation regulator	EIF4G2	0.00274			-1	4	0	4	CDKN1A(-3.92),IGF2(-6.13),JUN(-2.57),PTGS2(-3.7)
translation regulator	PCBP1	0.0188				2	0	2	CD44(-4.62),INHBA(-4.73)
translation regulator	EIF3I	0.0274				1	0	1	SERPINE1(-3.84)
translation regulator	EIF4A1	0.0274				1	0	1	MUC1(-4.22)
translation regulator	RPL22	0.0478				2	0	2	BBC3(-3.03),CDKN1A(-3.92)
transcription regulator	SMARCA4	8.22e-15		Inhibited	-2.956	56	12	44	ACTA2(-4.67),ALDH1A3(-2.67),AP1S2(+3.18),AREG(-11.43),C19orf33(-3.77),CALB2(-2.79),CCL2(-10.85),CCN2(-3.57),CD44(-4.62),CDKN1A(-3.92),CDKN2A(-4.08),CDKN2B(-9.59),COL1A1(-7.11),COTL1(-2.22),CSF1(-2.79),DES(-10.4),EVA1A(+2.94),F3(-4.62),FAM167A(-4.06),FBLIM1(-3.0),FGF9(+3.22),FMO2(+3.31),GULP1(+2.7),HHIP(-10.26),HKDC1(-11.54),HLA-DRA(+4.34),ICAM1(-3.04),INHBA(-4.73),JUN(-2.57),KRT18(-3.0),LAMA3(-6.…
transcription regulator	ATF4	3.01e-13		Inhibited	-3.707	26	3	23	ANKRD1(-5.98),AREG(-11.43),BBC3(-3.03),CCL2(-10.85),CDKN1A(-3.92),CDKN2A(-4.08),CHAC1(-5.31),CPT1A(+3.51),EDN1(-5.66),FASN(-2.24),GDF15(-3.87),JUN(-2.57),OSMR(-8.38),PMP22(+2.84),PTGS2(-3.7),PTX3(-3.56),SERPINF1(-3.73),SLC6A9(-4.12),SLC7A1(-4.16),SOAT2(-3.32),TGFB2(-3.23),TNFRSF11B(-3.26),TNFRSF12A(-2.62),TRIB3(-4.45),WARS(-3.0),XDH(+2.75)
transcription regulator	YAP1	7.66e-13		Inhibited	-3.9	25	2	23	ACTA2(-4.67),AMOTL2(-2.06),ANKRD1(-5.98),AREG(-11.43),CAVIN2(-3.31),CCN1(-4.49),CCN2(-3.57),CD36(+3.64),CDC42EP3(-3.12),CDKN1A(-3.92),CDKN2B(-9.59),CPT1A(+3.51),DDAH1(-2.83),EDN1(-5.66),FASN(-2.24),FLNA(-2.56),ICAM1(-3.04),IGF2(-6.13),LMNA(-2.47),MYL9(-3.23),PTGS2(-3.7),SERPINE1(-3.84),TAGLN(-6.27),THBS1(-4.42),UCA1(-46.81)
transcription regulator	RELA	1.55e-12			-0.818	42	7	35	ACTA2(-4.67),ANKRD1(-5.98),ATP6AP2(+2.5),BBC3(-3.03),BCL3(-2.5),CBS/CBSL(-3.35),CCL2(-10.85),CCN2(-3.57),CCR7(+3.45),CD14(+6.29),CD44(-4.62),CDKN1A(-3.92),CDKN2A(-4.08),CHI3L1(-6.42),COL1A1(-7.11),COL1A2(-4.02),CYP19A1(+4.17),DIO2(+7.46),EDN1(-5.66),F3(-4.62),GDF15(-3.87),GP1BB(-2.71),ICAM1(-3.04),JUN(-2.57),KRT18(-3.0),KRT8(-2.5),MICA(-2.91),MMP1(+2.56),MUC1(-4.22),NPPB(-8.94),OLR1(-4.22),PLK3(-…
transcription regulator	TP53	5.16e-12		Inhibited	-3.304	104	17	87	ACTA2(-4.67),ACTN1(-2.6),ALDH1A3(-2.67),AMOTL2(-2.06),ANKRD1(-5.98),ANXA1(-3.61),AREG(-11.43),BBC3(-3.03),BCL3(-2.5),BDKRB2(-4.35),BMP1(-2.49),BOK(-2.12),CARD10(-2.95),CARD11(-2.87),CCL2(-10.85),CCN1(-4.49),CCN2(-3.57),CD36(+3.64),CD44(-4.62),CDC42EP3(-3.12),CDKN1A(-3.92),CDKN2A(-4.08),CKMT1A/CKMT1B(+5.05),CLU(-3.07),CNN1(-5.2),CNN2(-2.44),COL18A1(-2.13),COL1A1(-7.11),COL1A2(-4.02),COL4A1(-2.2),C…
transcription regulator	SMAD3	2.24e-11		Inhibited	-3.409	30	4	26	ACTA2(-4.67),ADORA1(-4.92),ANKRD1(-5.98),AREG(-11.43),CCL2(-10.85),CCN2(-3.57),CDKN1A(-3.92),CDKN2A(-4.08),CDKN2B(-9.59),CES1(-4.19),COL1A1(-7.11),COL1A2(-4.02),CYP19A1(+4.17),DES(-10.4),EDN1(-5.66),ENG(-4.08),FSTL3(-2.56),FZD8(-3.6),GNRHR(+4.13),JUN(-2.57),LEFTY2(+3.67),MMP1(+2.56),PTGS2(-3.7),PTX3(-3.56),SERPINE1(-3.84),TAGLN(-6.27),TGFB2(-3.23),THBS1(-4.42),TPM2(-3.52),ZYX(-2.47)
transcription regulator	SNAI1	2.82e-11			0.578	23	2	21	ACTN1(-2.6),ANKRD1(-5.98),CCL2(-10.85),CCN1(-4.49),CCN2(-3.57),CDKN1A(-3.92),COL1A1(-7.11),COL1A2(-4.02),CYP19A1(+4.17),ELF4(-2.86),FASN(-2.24),FLNA(-2.56),FLNC(-4.03),GDF15(-3.87),KRT18(-3.0),KRT8(-2.5),LASP1(-2.83),MUC1(-4.22),PTGS2(-3.7),PTX3(-3.56),SERPINE1(-3.84),THBD(-3.13),TMOD1(+3.8)
transcription regulator	TEAD4	3.54e-10			-1.36	16	2	14	ARID5B(-2.34),CCN1(-4.49),CCN2(-3.57),CDKN1A(-3.92),COL5A2(-3.41),DES(-10.4),EDN1(-5.66),FILIP1L(-4.41),JUN(-2.57),NFKBIZ(-3.57),NRXN2(+2.89),PLK2(-3.01),TAGLN(-6.27),TFAP2C(+8.64),THBS1(-4.42),TNNT2(-6.8)
transcription regulator	SMAD4	5.7e-10			-1.922	27	5	22	AREG(-11.43),BBC3(-3.03),CCL2(-10.85),CCN2(-3.57),CDC42EP3(-3.12),CDKN1A(-3.92),CDKN2A(-4.08),CDKN2B(-9.59),CELF2(-2.36),CNMD(+3.12),COL1A2(-4.02),CSF1(-2.79),CYP19A1(+4.17),EDN1(-5.66),ENG(-4.08),FSTL3(-2.56),GNRHR(+4.13),HHEX(+3.92),ICAM1(-3.04),MMP1(+2.56),PTGS2(-3.7),PTX3(-3.56),SERPINE1(-3.84),TGFB2(-3.23),THBS1(-4.42),TNFRSF10A(-5.73),TPM2(-3.52)
transcription regulator	CTNNB1	7.52e-10		Inhibited	-2.075	55	17	38	ACTA2(-4.67),ADGRV1(+2.25),AGRN(-3.75),ALDH1A3(-2.67),ANXA1(-3.61),ARHGDIA(-2.12),BBC3(-3.03),BMP1(-2.49),CCN1(-4.49),CCN2(-3.57),CCN4(-15.76),CD36(+3.64),CD44(-4.62),CDKN1A(-3.92),CDKN2A(-4.08),CDKN2B(-9.59),CLU(-3.07),CNMD(+3.12),CNN2(-2.44),COL1A1(-7.11),COL4A1(-2.2),COL4A2(-2.42),CPT1A(+3.51),CTSF(+4.77),CYB5A(+2.64),CYP19A1(+4.17),DES(-10.4),DIO2(+7.46),EDN1(-5.66),FASN(-2.24),FGF9(+3.22),FS…
transcription regulator	JUN	3.83e-09	-2.568		-1.143	38	10	28	ACTA2(-4.67),ANXA1(-3.61),BBC3(-3.03),BCL3(-2.5),CAPN2(-2.44),CCL2(-10.85),CCN1(-4.49),CCN2(-3.57),CD14(+6.29),CD44(-4.62),CDKN1A(-3.92),CDKN2A(-4.08),CLU(-3.07),COL1A1(-7.11),COL1A2(-4.02),CSF1(-2.79),CYP19A1(+4.17),DIO2(+7.46),EDN1(-5.66),F3(-4.62),FLNC(-4.03),GNRHR(+4.13),ICAM1(-3.04),JUN(-2.57),LMNA(-2.47),MMP1(+2.56),NFKBIZ(-3.57),NRCAM(+2.96),PCSK1(+2.87),PTGES(+3.42),PTGS2(-3.7),PTX3(-3.56…
transcription regulator	GATA4	9.42e-09			-1.67	23	3	20	ACTG2(-6.01),ADORA1(-4.92),ANKRD1(-5.98),CCL2(-10.85),CCN2(-3.57),CDKN2B(-9.59),CLSTN2(-7.37),COL1A1(-7.11),COL1A2(-4.02),CYP19A1(+4.17),DES(-10.4),DIO2(+7.46),EDN1(-5.66),EPHB1(+3.17),JUN(-2.57),KRT7(-3.27),MYL7(-5.92),NPPB(-8.94),PDLIM3(-4.23),PTGS2(-3.7),SI(-6.45),TAGLN(-6.27),TNNT2(-6.8)
transcription regulator	PLAG1	2.37e-08		Inhibited	-3.399	12	1	11	AQP1(-2.71),CGB3 (includes others)(-4.3),CREB3L1(-6.39),CRIP2(-3.95),FLNC(-4.03),IGF2(-6.13),MYRF(-3.89),PIR(+2.98),PLEC(-2.72),QSOX1(-2.29),SMARCD3(-2.72),WT1-AS(-2.54)
transcription regulator	CEBPB	2.55e-08			0.374	34	12	22	ACTA2(-4.67),CCL2(-10.85),CD14(+6.29),CD1D(+2.82),CDC42EP3(-3.12),CDKN1A(-3.92),CDKN2B(-9.59),CDO1(+2.89),COL1A1(-7.11),COL1A2(-4.02),COL5A2(-3.41),CPT1A(+3.51),CYB5A(+2.64),CYP19A1(+4.17),ICAM1(-3.04),JUN(-2.57),KRT18(-3.0),MMP1(+2.56),NDRG4(-2.4),NFKBIZ(-3.57),PPP1R14A(-2.38),PTGES(+3.42),PTGS2(-3.7),RBBP7(+2.64),SERPINB2(+2.39),SERPINE1(-3.84),SLC7A1(-4.16),TM4SF1(-9.07),TRIB3(-4.45),TUBB3(-5.…
transcription regulator	SMAD1	3.29e-08		Inhibited	-2.282	11	2	9	ACTA2(-4.67),ALPL(+3.45),CCN2(-3.57),CDKN1A(-3.92),CDKN2B(-9.59),COL1A1(-7.11),COL1A2(-4.02),COL4A1(-2.2),CSF1(-2.79),HHEX(+3.92),ICAM1(-3.04)
transcription regulator	TEAD1	3.34e-08			-1.976	13	1	12	ACTA2(-4.67),ARID5B(-2.34),CDKN1A(-3.92),COL5A2(-3.41),DES(-10.4),EDN1(-5.66),FILIP1L(-4.41),NFKBIZ(-3.57),NRXN2(+2.89),PTGS2(-3.7),TAGLN(-6.27),THBS1(-4.42),TNNT2(-6.8)
transcription regulator	SMAD2	4.44e-08			-1.363	15	3	12	ACTA2(-4.67),CCN2(-3.57),CDKN1A(-3.92),CDKN2A(-4.08),CDKN2B(-9.59),CES1(-4.19),COL1A2(-4.02),FSTL3(-2.56),GNRHR(+4.13),HHEX(+3.92),LEFTY2(+3.67),PTX3(-3.56),SERPINE1(-3.84),THBS1(-4.42),TPM2(-3.52)
transcription regulator	EGR1	5.31e-08		Inhibited	-3.145	21	1	20	ACTA2(-4.67),AREG(-11.43),BCAR1(-2.12),CAVIN1(-3.27),CCL2(-10.85),CD44(-4.62),CDKN1A(-3.92),CLU(-3.07),COL1A1(-7.11),COL1A2(-4.02),CSF1(-2.79),F3(-4.62),GDF15(-3.87),ICAM1(-3.04),IGF2(-6.13),JUN(-2.57),PTGES(+3.42),PTGS2(-3.7),RRAD(-3.39),SERPINE1(-3.84),THBS1(-4.42)
transcription regulator	RUNX3	6.28e-08			0.716	17	3	14	BBC3(-3.03),CAPN6(+3.92),CCN1(-4.49),CCN2(-3.57),CCR7(+3.45),CDKN1A(-3.92),COL12A1(-8.01),COL4A1(-2.2),CRIM1(-2.88),EXT1(-2.03),FGF9(+3.22),FLNA(-2.56),PAPPA(-18.63),TGFB2(-3.23),TIMP2(-4.26),TPM2(-3.52),WT1(-5.21)
transcription regulator	NFKBIA	6.28e-08			-0.451	34	6	28	ANKRD1(-5.98),BCL3(-2.5),BOK(-2.12),CARD10(-2.95),CCL2(-10.85),CDKN1A(-3.92),CHI3L1(-6.42),CLU(-3.07),COL1A2(-4.02),COL5A2(-3.41),CSF1(-2.79),CTSF(+4.77),F3(-4.62),ICAM1(-3.04),IGF2(-6.13),JUN(-2.57),KRT18(-3.0),KRT8(-2.5),LAMA5(-2.43),MMP1(+2.56),PTGES(+3.42),PTGS2(-3.7),PTPRZ1(+4.93),PTX3(-3.56),RGS3(-2.19),SERPINB2(+2.39),SOD3(-2.91),SPTBN1(-2.19),TGFB1I1(-5.99),TGFB2(-3.23),TIMP2(-4.26),TNFRS…
transcription regulator	KDM3A	9.53e-08		Inhibited	-2.95	9	0	9	ACTA2(-4.67),ARHGEF28(-5.11),CCL2(-10.85),EDN1(-5.66),FLNC(-4.03),FSTL3(-2.56),GDF15(-3.87),SERPINE1(-3.84),TAGLN(-6.27)
transcription regulator	SRF	1.21e-07		Inhibited	-2.891	29	5	24	ABCA4(+3.4),ACTA2(-4.67),ACTG2(-6.01),ANKRD1(-5.98),BICC1(-3.88),CCN2(-3.57),CDKN1A(-3.92),CDKN2B(-9.59),CNN1(-5.2),CNN2(-2.44),DES(-10.4),FILIP1L(-4.41),FLNA(-2.56),GTF2H5(+2.22),ITGA1(-2.81),JUN(-2.57),LAMA3(-6.09),MYL9(-3.23),MYOCD(-4.13),OPN3(+2.47),PTGS2(-3.7),SERPINB2(+2.39),SOSTDC1(+2.81),TAGLN(-6.27),TGFB1I1(-5.99),TNNT2(-6.8),TRIM4(-9.68),WT1(-5.21),ZYX(-2.47)
transcription regulator	KLF2	1.44e-07			1.491	20	2	18	BCL3(-2.5),CCL2(-10.85),CCN2(-3.57),CCR7(+3.45),CD36(+3.64),CD44(-4.62),CDKN1A(-3.92),CDKN2B(-9.59),COL4A1(-2.2),EDN1(-5.66),F3(-4.62),IGF2(-6.13),PTGS2(-3.7),RGS3(-2.19),SERPINE1(-3.84),TBX5(-6.21),TFPI2(-2.93),TGFB2(-3.23),THBD(-3.13),THBS1(-4.42)
transcription regulator	HLX	1.74e-07			1.628	9	0	9	ANKRD1(-5.98),AREG(-11.43),CD44(-4.62),CDKN2A(-4.08),GDF15(-3.87),ICAM1(-3.04),JUN(-2.57),PAPPA(-18.63),PLXNA1(-2.35)
transcription regulator	EP300	1.77e-07			-1.045	33	10	23	BBC3(-3.03),BCL6(-2.65),BDKRB2(-4.35),CCL2(-10.85),CCR7(+3.45),CD36(+3.64),CDC42EP3(-3.12),CDKN1A(-3.92),CDKN2A(-4.08),CDKN2B(-9.59),COL1A2(-4.02),CORO2B(-6.84),CPT1A(+3.51),CRIM1(-2.88),CYP19A1(+4.17),DDX3Y(-207.44),EDN1(-5.66),FASN(-2.24),IL1R1(-2.47),JUN(-2.57),JUP(-2.26),LAMA3(-6.09),LEFTY2(+3.67),LMNA(-2.47),MAGEA11(+3.54),MDM1(+2.85),MMP1(+2.56),OLR1(-4.22),PITPNM1(-2.38),PTGS2(-3.7),TGFB2(…
transcription regulator	HAND2	2.4e-07			-1.689	12	1	11	ALX4(+3.58),CALB2(-2.79),CCL2(-10.85),CLSTN2(-7.37),COL1A1(-7.11),COL1A2(-4.02),DES(-10.4),MYL7(-5.92),NPPB(-8.94),PDLIM3(-4.23),PTGS2(-3.7),TNNT2(-6.8)
transcription regulator	TEAD3	3.66e-07		Inhibited	-2.121	10	1	9	ARID5B(-2.34),COL5A2(-3.41),DES(-10.4),EDN1(-5.66),FILIP1L(-4.41),NFKBIZ(-3.57),NRXN2(+2.89),TAGLN(-6.27),THBS1(-4.42),TNNT2(-6.8)
transcription regulator	ETV5	4.47e-07			-1.616	14	5	9	AGRN(-3.75),CAVIN1(-3.27),CAVIN2(-3.31),CHI3L1(-6.42),EGFL6(-5.09),FASN(-2.24),HOPX(+4.73),ICAM1(-3.04),KRT23(+3.8),KRT7(-3.27),NRCAM(+2.96),PMP22(+2.84),SLC34A2(-5.41),TINAGL1(+2.59)
transcription regulator	TP63	5.12e-07			-1.447	32	5	27	ADA2(+3.85),ALDH1A3(-2.67),APOBEC3B(-8.15),AREG(-11.43),BBC3(-3.03),BCL3(-2.5),BOK(-2.12),CCN1(-4.49),CDKN1A(-3.92),CDKN2A(-4.08),CDKN2B(-9.59),COL4A1(-2.2),CTXN1(-4.84),ENG(-4.08),EPHA2(-5.97),F3(-4.62),FASN(-2.24),GPX2(-2.48),INHBA(-4.73),KRT7(-3.27),NCS1(-2.76),RBMS3(-2.14),SERPINB2(+2.39),SERPINE1(-3.84),SERPINF1(-3.73),ST8SIA6(+4.26),TAGLN(-6.27),TGFB2(-3.23),THBS1(-4.42),TINAGL1(+2.59),TNFR…
transcription regulator	MYOCD	1.01e-06	-4.132	Inhibited	-2.628	13	0	13	ACTA2(-4.67),CDKN1A(-3.92),CLSTN2(-7.37),CNN1(-5.2),COL1A1(-7.11),COL1A2(-4.02),DES(-10.4),HCN4(-6.43),MYL7(-5.92),NPPB(-8.94),PDLIM3(-4.23),TAGLN(-6.27),TNNT2(-6.8)
transcription regulator	SP1	1.21e-06		Inhibited	-3.767	37	5	32	ACTA2(-4.67),ALPL(+3.45),BBC3(-3.03),CBS/CBSL(-3.35),CCL2(-10.85),CCN2(-3.57),CDKN1A(-3.92),CDKN2A(-4.08),CDKN2B(-9.59),CES1(-4.19),CGB3 (includes others)(-4.3),CHI3L1(-6.42),COL1A1(-7.11),COL1A2(-4.02),COL8A1(-4.0),CYP19A1(+4.17),DIAPH2(+3.37),ENG(-4.08),F3(-4.62),FASN(-2.24),FLNA(-2.56),GDF15(-3.87),ICAM1(-3.04),IGF2(-6.13),JUN(-2.57),KRT18(-3.0),MMP1(+2.56),PTGS2(-3.7),ROBO4(-2.94),SERPINE1(-3…
transcription regulator	NOTCH1	1.22e-06		Inhibited	-2.838	23	4	19	ACTA2(-4.67),ANKRD1(-5.98),ASB2(-2.24),BCL6(-2.65),CCN1(-4.49),CCN2(-3.57),CD14(+6.29),CD44(-4.62),CDKN1A(-3.92),CNN1(-5.2),COL1A1(-7.11),COL1A2(-4.02),DES(-10.4),HES7(+2.56),HEYL(-2.83),ICAM1(-3.04),KRT8(-2.5),MMP1(+2.56),PTGS2(-3.7),SERPINE1(-3.84),TAGLN(-6.27),TGFB2(-3.23),WNT5A(+2.47)
transcription regulator	FOS	2.29e-06			-1.787	36	10	26	ALDH1A3(-2.67),CAPN2(-2.44),CCL2(-10.85),CCN2(-3.57),CD14(+6.29),CD44(-4.62),CDON(+2.47),CELF2(-2.36),CHI3L1(-6.42),CLU(-3.07),COL18A1(-2.13),COL1A1(-7.11),DIO2(+7.46),EDN1(-5.66),EPS8(-2.77),F3(-4.62),FASN(-2.24),FBLIM1(-3.0),GNRHR(+4.13),ICAM1(-3.04),JUN(-2.57),KRT8(-2.5),LAMA3(-6.09),LGALS4(-5.27),MAFK(-2.55),MMP1(+2.56),NPPB(-8.94),PLK2(-3.01),PTGS2(-3.7),PTPRZ1(+4.93),RBBP7(+2.64),SERPINB2(+…
transcription regulator	HIF1A	2.58e-06		Inhibited	-2.709	30	5	25	ACTA2(-4.67),CCN1(-4.49),CCN2(-3.57),CCR7(+3.45),CD36(+3.64),CD44(-4.62),CDKN1A(-3.92),CDKN2A(-4.08),CSF1(-2.79),CYB5A(+2.64),CYP19A1(+4.17),EDN1(-5.66),ENG(-4.08),HSPB1(-2.92),IGF2(-6.13),ITGA1(-2.81),JUN(-2.57),JUP(-2.26),KRT18(-3.0),MMP1(+2.56),MUC1(-4.22),PFKFB3(-2.62),PTGS2(-3.7),SERPINE1(-3.84),TBX5(-6.21),TGFB2(-3.23),THBS1(-4.42),TNFRSF11B(-3.26),WT1(-5.21),ZNF667(-7.15)
transcription regulator	STAT3	2.83e-06		Inhibited	-2.508	37	5	32	ACTA2(-4.67),ADGRF2(-4.53),ALDH1A3(-2.67),AREG(-11.43),BCL3(-2.5),BCL6(-2.65),CCL2(-10.85),CCN2(-3.57),CDKN1A(-3.92),CDKN2A(-4.08),CDKN2B(-9.59),CDON(+2.47),CHI3L1(-6.42),COL1A1(-7.11),COL1A2(-4.02),EDN1(-5.66),F3(-4.62),FASN(-2.24),HLA-DRB5(+15.04),ICAM1(-3.04),IL1R1(-2.47),KAT2B(+2.48),LTBR(-2.53),MICA(-2.91),MUC1(-4.22),NFKBIZ(-3.57),PCSK1(+2.87),PTGS2(-3.7),SERPINE1(-3.84),SYNPO(-9.04),TAGLN(…
transcription regulator	TWIST1	3.02e-06			-0.392	17	3	14	ACTA2(-4.67),CCL2(-10.85),CCN4(-15.76),CD44(-4.62),CDKN1A(-3.92),CDKN2A(-4.08),CHI3L1(-6.42),CLU(-3.07),COL1A1(-7.11),EGFL6(-5.09),LEFTY2(+3.67),LMNA(-2.47),MMP1(+2.56),PTPRZ1(+4.93),SDC3(-3.17),SPOCK2(-5.04),ZYX(-2.47)
transcription regulator	SMAD7	4.08e-06		Activated	2.642	16	1	15	ACTA2(-4.67),AREG(-11.43),CCL2(-10.85),CCN2(-3.57),CDKN1A(-3.92),CDKN2B(-9.59),COL1A1(-7.11),COL1A2(-4.02),FSTL3(-2.56),ICAM1(-3.04),KRT8(-2.5),MMP1(+2.56),SERPINE1(-3.84),TAGLN(-6.27),TGFB2(-3.23),TPM2(-3.52)
transcription regulator	KLF4	5.13e-06			-0.205	22	4	18	ACTA2(-4.67),ALPL(+3.45),CCL2(-10.85),CD14(+6.29),CD44(-4.62),CDKN1A(-3.92),CDKN2B(-9.59),COL1A1(-7.11),COL8A1(-4.0),EPHA2(-5.97),HSPB1(-2.92),INHBA(-4.73),KRT7(-3.27),MYOCD(-4.13),SERPINB2(+2.39),SERPINE1(-3.84),SOD3(-2.91),TAGLN(-6.27),TGFB2(-3.23),THBD(-3.13),THBS1(-4.42),WNT5A(+2.47)
transcription regulator	WWTR1	5.24e-06			-1.937	9	0	9	CCN1(-4.49),CCN2(-3.57),CD44(-4.62),CDKN1A(-3.92),COL1A1(-7.11),ICAM1(-3.04),LAMA5(-2.43),SERPINE1(-3.84),UCA1(-46.81)
transcription regulator	TEAD2	6.26e-06		Inhibited	-2.121	9	1	8	ARID5B(-2.34),COL5A2(-3.41),EDN1(-5.66),FILIP1L(-4.41),NFKBIZ(-3.57),NRXN2(+2.89),TAGLN(-6.27),THBS1(-4.42),TNNT2(-6.8)
transcription regulator	ZEB1	6.52e-06			1.555	10	2	8	CDKN2A(-4.08),CDKN2B(-9.59),COL1A1(-7.11),COL1A2(-4.02),KRT18(-3.0),MUC1(-4.22),PTGS2(-3.7),PTPRZ1(+4.93),SERPINE1(-3.84),XDH(+2.75)
transcription regulator	SF1	7.97e-06			0.061	4	0	4	ACTA2(-4.67),CNN1(-5.2),COL1A1(-7.11),ICAM1(-3.04)
transcription regulator	CEBPA	7.99e-06			-0.706	30	6	24	ADCY7(-2.18),ANXA1(-3.61),CD14(+6.29),CDKN1A(-3.92),CHI3L1(-6.42),COL1A1(-7.11),COL1A2(-4.02),CPT1A(+3.51),CSF1(-2.79),CYP19A1(+4.17),EEF1A2(-7.75),FASN(-2.24),ICAM1(-3.04),JUN(-2.57),KRT7(-3.27),OLR1(-4.22),PPP1R14A(-2.38),PTGS2(-3.7),PTX3(-3.56),RGS2(+3.69),SERPINB2(+2.39),SERPINE1(-3.84),SERPINF1(-3.73),SERPINI1(+2.4),TGFB2(-3.23),THBD(-3.13),THBS1(-4.42),TNFRSF10A(-5.73),UCA1(-46.81),VLDLR(-2…
transcription regulator	WT1	8.02e-06	-5.213		-0.711	20	3	17	ACTN1(-2.6),AREG(-11.43),CBS/CBSL(-3.35),CCL2(-10.85),CCN2(-3.57),CDKN1A(-3.92),COL4A1(-2.2),CSF1(-2.79),CYP19A1(+4.17),EPS8(-2.77),IGF2(-6.13),JUP(-2.26),MT1X(+2.69),PIR(+2.98),SERPINE1(-3.84),SRY(-3.18),THBS1(-4.42),TM4SF1(-9.07),WARS(-3.0),WT1(-5.21)
transcription regulator	HOXD3	1.14e-05			-0.64	6	0	6	CDKN2A(-4.08),COL1A1(-7.11),JUP(-2.26),SERPINE1(-3.84),TAGLN(-6.27),THBS1(-4.42)
transcription regulator	TBX5	1.42e-05	-6.206		-1.486	11	0	11	ANKRD1(-5.98),CCL2(-10.85),CLSTN2(-7.37),COL1A1(-7.11),COL1A2(-4.02),DES(-10.4),MYL7(-5.92),NPPB(-8.94),PDLIM3(-4.23),PTGS2(-3.7),TNNT2(-6.8)
transcription regulator	MTPN	1.42e-05		Inhibited	-2.728	11	1	10	ANXA1(-3.61),CASQ1(+3.54),COL1A1(-7.11),COL1A2(-4.02),COL8A1(-4.0),EDN1(-5.66),ENG(-4.08),JUN(-2.57),SERPINE1(-3.84),TAGLN(-6.27),TGFB2(-3.23)
transcription regulator	SPDEF	1.52e-05	-2.899		1.354	10	1	9	CCN2(-3.57),CDKN1A(-3.92),COL1A1(-7.11),COL4A1(-2.2),COL4A2(-2.42),COL5A2(-3.41),FZD8(-3.6),LASP1(-2.83),SERPINE1(-3.84),WNT5A(+2.47)
transcription regulator	NKX2-5	1.56e-05			-0.196	8	2	6	ACTA2(-4.67),ADORA1(-4.92),ANKRD1(-5.98),BMP10(-5.07),DIO2(+7.46),HOPX(+4.73),MYOCD(-4.13),TBX5(-6.21)
transcription regulator	HMGB1	1.79e-05			-1.577	11	3	8	CCL2(-10.85),CD163(-14.37),CDKN1A(-3.92),CDKN2A(-4.08),FASN(-2.24),HLA-DRB1(+46.09),ICAM1(-3.04),IL1R1(-2.47),MMP1(+2.56),PTGES(+3.42),PTGS2(-3.7)
transcription regulator	PDX1	1.86e-05			-1.338	17	6	11	BBC3(-3.03),CD44(-4.62),CDO1(+2.89),CKMT1A/CKMT1B(+5.05),COL1A1(-7.11),EPHB1(+3.17),ERO1B(+2.56),F3(-4.62),GALNT18(+2.97),JUN(-2.57),KRT18(-3.0),KRT8(-2.5),NNAT(-5.06),PAPSS2(-2.68),PCSK1(+2.87),PRSS23(-2.31),TRIB3(-4.45)
transcription regulator	TP73	2.36e-05			-1.477	27	2	25	ACTA2(-4.67),ARHGAP22(-4.5),BBC3(-3.03),BDKRB2(-4.35),CCL2(-10.85),CCN1(-4.49),CDKN1A(-3.92),COL18A1(-2.13),COL1A1(-7.11),COL5A2(-3.41),EDN1(-5.66),ENG(-4.08),EPHA2(-5.97),FASN(-2.24),HIC1(-3.75),PLK2(-3.01),PMP22(+2.84),PTGES(+3.42),ROBO4(-2.94),SERPINE1(-3.84),SERPINF1(-3.73),SLC4A3(-2.67),TBX5(-6.21),TGFB2(-3.23),THBS1(-4.42),TNFRSF10A(-5.73),TNFRSF12A(-2.62)
transcription regulator	HEY2	2.55e-05		Activated	2.414	7	1	6	ACTA2(-4.67),ALPL(+3.45),ANKRD1(-5.98),CNN1(-5.2),MYL7(-5.92),TAGLN(-6.27),TBX5(-6.21)
transcription regulator	FOXF2	3.61e-05			1.522	5	1	4	ACTA2(-4.67),ACTG2(-6.01),MYOCD(-4.13),TAGLN(-6.27),WNT5A(+2.47)
transcription regulator	MRTFB	3.65e-05		Inhibited	-2.905	14	2	12	ACTA2(-4.67),ARID5B(-2.34),CNN1(-5.2),CNN2(-2.44),COL5A2(-3.41),EDN1(-5.66),FILIP1L(-4.41),FLNA(-2.56),MAFK(-2.55),NFKBIZ(-3.57),NRXN2(+2.89),SERPINB2(+2.39),TAGLN(-6.27),THBS1(-4.42)
transcription regulator	HNRNPK	3.68e-05			-1.254	8	1	7	CAVIN2(-3.31),CCN2(-3.57),CDKN1A(-3.92),COL12A1(-8.01),NRXN2(+2.89),PRELP(-5.79),PTGS2(-3.7),ZBTB20(-2.64)
transcription regulator	NFAT5	4.25e-05			-1.773	11	1	10	AQP1(-2.71),AREG(-11.43),CCL2(-10.85),CCN4(-15.76),COL1A1(-7.11),COL1A2(-4.02),EDN1(-5.66),F3(-4.62),PTGES(+3.42),TNFRSF11B(-3.26),VLDLR(-2.17)
transcription regulator	HEXIM1	4.65e-05			0	6	1	5	ANXA1(-3.61),BBC3(-3.03),CDKN1A(-3.92),COL1A1(-7.11),FGF9(+3.22),TGFB2(-3.23)
transcription regulator	AIP	5.03e-05		Activated	2.121	8	4	4	ADGRG6(-3.07),ADGRL4(-3.87),ADGRV1(+2.25),GNG4(+4.96),GPRC5A(-6.93),PDE3A(-4.28),RASGRP1(+2.73),RGS2(+3.69)
transcription regulator	KLF11	5.48e-05		Activated	2.891	13	2	11	ACTA2(-4.67),CCL2(-10.85),CCN2(-3.57),COL1A2(-4.02),DIO2(+7.46),EDN1(-5.66),ENG(-4.08),ITGA1(-2.81),MMP1(+2.56),SERPINE1(-3.84),TGFB2(-3.23),THBS1(-4.42),TIMP2(-4.26)
transcription regulator	HDAC3	5.73e-05		Activated	2.383	11	1	10	CD36(+3.64),CDKN1A(-3.92),CDKN2A(-4.08),COL1A2(-4.02),FASN(-2.24),ICAM1(-3.04),JUP(-2.26),PTGS2(-3.7),SERPINE1(-3.84),TAGLN(-6.27),TBX5(-6.21)
transcription regulator	ATF3	6.32e-05			-0.895	11	2	9	BBC3(-3.03),CDKN1A(-3.92),CHAC1(-5.31),HSPB1(-2.92),ICAM1(-3.04),ITGA1(-2.81),JUN(-2.57),MMP1(+2.56),NFKBIZ(-3.57),PTGES(+3.42),SERPINE1(-3.84)
transcription regulator	NEUROG1	6.61e-05			1	9	1	8	CAVIN2(-3.31),FGF9(+3.22),INHBA(-4.73),MEST(-2.93),PAPPA(-18.63),PLK2(-3.01),SERPINF1(-3.73),SLC43A3(-2.8),THBS1(-4.42)
transcription regulator	ZXDC	7.99e-05				3	2	1	CCL2(-10.85),CD14(+6.29),HLA-DRA(+4.34)
transcription regulator	JUNB	8.12e-05			-0.721	13	4	9	BCL3(-2.5),CDKN2A(-4.08),CLU(-3.07),COL1A1(-7.11),COL1A2(-4.02),CYP19A1(+4.17),FASN(-2.24),GCM1(+2.98),INHBA(-4.73),MMP1(+2.56),SERPINB2(+2.39),SERPINE1(-3.84),SLC7A1(-4.16)
transcription regulator	FOXA1	9.53e-05			-0.698	14	0	14	ACTA2(-4.67),ACTG2(-6.01),ANXA1(-3.61),CDKN1A(-3.92),CDKN2A(-4.08),CNN1(-5.2),COL18A1(-2.13),HHIP(-10.26),MUC6(-2.47),MYL9(-3.23),MYOCD(-4.13),SPDEF(-2.9),TAGLN(-6.27),TNFRSF12A(-2.62)
transcription regulator	PPARGC1A	9.88e-05			1.751	23	4	19	BBC3(-3.03),CCN2(-3.57),CCN4(-15.76),CD36(+3.64),CDC42EP1(-3.06),CDKN1A(-3.92),COL1A2(-4.02),CPT1A(+3.51),DIO2(+7.46),EDN1(-5.66),EGFL6(-5.09),FASN(-2.24),GDF15(-3.87),INHBA(-4.73),INPP5J(-2.7),OLR1(-4.22),PODN(-10.89),PTGS2(-3.7),TIMP2(-4.26),TNFRSF11B(-3.26),TNFRSF12A(-2.62),TRIB3(-4.45),XDH(+2.75)
transcription regulator	SP3	0.0001			-1.172	17	1	16	ACTA2(-4.67),CBS/CBSL(-3.35),CDKN1A(-3.92),CES1(-4.19),CGB3 (includes others)(-4.3),CHI3L1(-6.42),CNMD(+3.12),COL1A1(-7.11),COL1A2(-4.02),F3(-4.62),GDF15(-3.87),IGF2(-6.13),JUN(-2.57),PTGS2(-3.7),SERPINE1(-3.84),TAGLN(-6.27),TIMP2(-4.26)
transcription regulator	LCOR	0.000102			1.125	4	0	4	ADORA1(-4.92),CDKN1A(-3.92),MUC1(-4.22),TFPI2(-2.93)
transcription regulator	VDR	0.000105			-0.53	18	2	16	ACTA2(-4.67),CD14(+6.29),CD44(-4.62),CDKN1A(-3.92),COL1A1(-7.11),COL4A1(-2.2),COL4A2(-2.42),CSF1(-2.79),CYP19A1(+4.17),EDN1(-5.66),F3(-4.62),ICAM1(-3.04),JUN(-2.57),PTGS2(-3.7),SLC34A2(-5.41),TGFB2(-3.23),THBD(-3.13),ZYX(-2.47)
transcription regulator	PAX3	0.00011				16	3	13	ANXA1(-3.61),CDKN1A(-3.92),CGB3 (includes others)(-4.3),CLU(-3.07),COL1A2(-4.02),DBN1(-2.58),F3(-4.62),FGF9(+3.22),FILIP1L(-4.41),HLA-DRB1(+46.09),MEST(-2.93),NNMT(-12.48),P2RY4(-3.51),PITX1(+2.82),TFPI2(-2.93),TGFB2(-3.23)
transcription regulator	MAFB	0.000119			0	10	1	9	ACTN1(-2.6),ARHGDIA(-2.12),CCL2(-10.85),CD163(-14.37),CNN2(-2.44),PTGIR(-7.01),SERPINB2(+2.39),STAB1(-2.66),TAGLN(-6.27),TMEM119(-4.58)
transcription regulator	MYC	0.00013			0.404	53	8	45	ACTN1(-2.6),AQP1(-2.71),ARHGAP22(-4.5),BBC3(-3.03),BCL6(-2.65),CAPN2(-2.44),CCN4(-15.76),CD44(-4.62),CDKN1A(-3.92),CDKN2A(-4.08),CDKN2B(-9.59),CGB3 (includes others)(-4.3),CLU(-3.07),COL15A1(-7.41),COL1A1(-7.11),COL1A2(-4.02),COL4A1(-2.2),COL4A2(-2.42),COL5A2(-3.41),COL8A1(-4.0),CPT1A(+3.51),DBN1(-2.58),EDN1(-5.66),EPHA2(-5.97),F3(-4.62),FASN(-2.24),FLNA(-2.56),GGT1(-7.55),HSPB1(-2.92),ICAM1(-3.0…
transcription regulator	CCND1	0.000146			0.118	22	1	21	ALDH1A3(-2.67),AREG(-11.43),CD44(-4.62),CDKN1A(-3.92),CDKN2A(-4.08),CDKN2B(-9.59),COL1A1(-7.11),COL5A2(-3.41),EPHA2(-5.97),EPS8(-2.77),FLNA(-2.56),GPRC5A(-6.93),HSPB1(-2.92),LASP1(-2.83),MORC4(-2.38),PDLIM3(-4.23),RAB3B(-2.61),RBMS3(-2.14),RGS2(+3.69),SI(-6.45),ST6GALNAC1(-3.78),ZFP28(-4.99)
transcription regulator	NKX2-1	0.000162			0.905	15	5	10	AQP1(-2.71),AREG(-11.43),CD14(+6.29),CDKN2B(-9.59),CLU(-3.07),CNMD(+3.12),DIO2(+7.46),ENC1(-4.52),EPHB1(+3.17),QSOX1(-2.29),SERPINE1(-3.84),SLC34A2(-5.41),TGFB2(-3.23),THBS1(-4.42),WNT5B(+7.63)
transcription regulator	MRTFA	0.000163		Inhibited	-2.737	14	1	13	ACTA2(-4.67),CDC42EP3(-3.12),CDKN2A(-4.08),CNN1(-5.2),CNN2(-2.44),EDN1(-5.66),FLNA(-2.56),ICAM1(-3.04),MAFK(-2.55),MYL9(-3.23),MYOCD(-4.13),NPPB(-8.94),SERPINB2(+2.39),TAGLN(-6.27)
transcription regulator	SP100	0.000166				5	2	3	CCN2(-3.57),CD14(+6.29),CDKN1A(-3.92),ICAM1(-3.04),MMP1(+2.56)
transcription regulator	BRCA2	0.000196				3	0	3	BBC3(-3.03),CDKN1A(-3.92),SERPINE1(-3.84)
transcription regulator	ERG	0.000196			-0.18	16	4	12	ACTN1(-2.6),ARHGAP22(-4.5),DBN1(-2.58),DIAPH2(+3.37),EXT1(-2.03),FLNC(-4.03),ICAM1(-3.04),LAMA5(-2.43),MMP1(+2.56),NRCAM(+2.96),RGS3(-2.19),SPTBN5(-6.6),TDRD5(+3.89),TGFB1I1(-5.99),THBS1(-4.42),WNT2(-4.37)
transcription regulator	FOSL1	0.000204			-0.114	9	3	6	CCL2(-10.85),CD44(-4.62),CDKN2A(-4.08),GCM1(+2.98),JUN(-2.57),MMP1(+2.56),SERPINB2(+2.39),SERPINE1(-3.84),THBD(-3.13)
transcription regulator	NFKB1	0.000222		Inhibited	-2.508	19	1	18	ADORA1(-4.92),ANKRD1(-5.98),ATP6AP2(+2.5),BCL3(-2.5),CCL2(-10.85),CCN1(-4.49),CCN2(-3.57),CDKN1A(-3.92),CHI3L1(-6.42),COL1A1(-7.11),COL1A2(-4.02),CSF1(-2.79),ICAM1(-3.04),MICA(-2.91),NPPB(-8.94),PLK3(-2.57),PTGS2(-3.7),PTX3(-3.56),WT1(-5.21)
transcription regulator	YBX1	0.00023			0.674	10	2	8	ACTA2(-4.67),CDKN1A(-3.92),CDKN2A(-4.08),COL1A1(-7.11),COL1A2(-4.02),CYP19A1(+4.17),F3(-4.62),HLA-DRA(+4.34),PAPPA(-18.63),PTGS2(-3.7)
transcription regulator	HMGA1	0.000237			-0.898	13	2	11	ACTA2(-4.67),ALPL(+3.45),CCN1(-4.49),CD44(-4.62),COL1A1(-7.11),COL1A2(-4.02),COL4A1(-2.2),COL4A2(-2.42),PTGS2(-3.7),SOD3(-2.91),TAGLN(-6.27),TFAP2C(+8.64),ZYX(-2.47)
transcription regulator	FOXO4	0.000251			-1.549	10	0	10	BCL6(-2.65),CCN2(-3.57),CDC42EP3(-3.12),CDKN1A(-3.92),CDKN2B(-9.59),COL4A1(-2.2),COL4A2(-2.42),FASN(-2.24),IL1R1(-2.47),SERPINE1(-3.84)
transcription regulator	KAT2B	0.00027	2.478	Inhibited	-2.186	7	1	6	CCL2(-10.85),CCN2(-3.57),CDKN1A(-3.92),COL1A2(-4.02),FASN(-2.24),KAT2B(+2.48),PTGS2(-3.7)
transcription regulator	SNAI2	0.000276			0.45	8	0	8	ANKRD1(-5.98),BBC3(-3.03),CCN1(-4.49),CCN2(-3.57),COL1A1(-7.11),JUP(-2.26),KRT18(-3.0),MUC1(-4.22)
transcription regulator	MEF2C	0.000279			-1.565	12	0	12	CCL2(-10.85),CDKN1A(-3.92),CLSTN2(-7.37),COL1A1(-7.11),COL1A2(-4.02),DES(-10.4),JUN(-2.57),MYL7(-5.92),NPPB(-8.94),PDLIM3(-4.23),PTGS2(-3.7),TNNT2(-6.8)
transcription regulator	SMARCB1	0.000285			-1.828	14	2	12	C4A/C4B(-3.69),CD44(-4.62),CDKN1A(-3.92),CDKN2A(-4.08),COL18A1(-2.13),COL1A1(-7.11),COL1A2(-4.02),COL5A2(-3.41),CSF1(-2.79),JUP(-2.26),MMP1(+2.56),PLXNB2(-2.86),RAB3B(-2.61),TMOD1(+3.8)
transcription regulator	CTCF	0.000303			0.049	9	3	6	CDKN1A(-3.92),CDKN2A(-4.08),HLA-DRB1(+46.09),HLA-DRB5(+15.04),IGF2(-6.13),IL1R1(-2.47),MUC6(-2.47),PCDHAC2(-2.46),XIST(+129.26)
transcription regulator	FOXO3	0.000313			0.476	21	1	20	ACTA2(-4.67),ANXA1(-3.61),BBC3(-3.03),BCL6(-2.65),CCN1(-4.49),CCN2(-3.57),CDC42EP3(-3.12),CDKN1A(-3.92),CDKN2B(-9.59),COL4A1(-2.2),COL4A2(-2.42),CPT1A(+3.51),FASN(-2.24),ICAM1(-3.04),IL1R1(-2.47),INHBA(-4.73),MYOCD(-4.13),NTN4(-3.86),SERPINE1(-3.84),SLC7A1(-4.16),TGFB2(-3.23)
transcription regulator	ID4	0.000326				4	0	4	BBC3(-3.03),CDKN1A(-3.92),CDKN2A(-4.08),CDKN2B(-9.59)
transcription regulator	SKI	0.000337			1.954	5	2	3	ACTA2(-4.67),CDKN1A(-3.92),NRCAM(+2.96),PMP22(+2.84),SERPINE1(-3.84)
transcription regulator	HDAC4	0.000343		Activated	2.038	12	6	6	CDKN1A(-3.92),CDKN2A(-4.08),HLA-DRA(+4.34),JUN(-2.57),NRCAM(+2.96),PMP22(+2.84),PTGS2(-3.7),RAB3C(+2.85),RGS2(+3.69),SERPINB2(+2.39),TAGLN(-6.27),TNFRSF12A(-2.62)
transcription regulator	USF1	0.000366			-1.944	9	2	7	CBS/CBSL(-3.35),CHI3L1(-6.42),CPT1A(+3.51),CYP19A1(+4.17),FASN(-2.24),PTGS2(-3.7),SERPINE1(-3.84),SPEG(-4.03),SYNPO(-9.04)
transcription regulator	KLF6	0.000366			-1.033	9	0	9	BCL6(-2.65),CCL2(-10.85),CDKN1A(-3.92),CGB3 (includes others)(-4.3),CHI3L1(-6.42),COL1A1(-7.11),ENG(-4.08),PTGS2(-3.7),TFPI2(-2.93)
transcription regulator	MAGED1	0.000383				3	0	3	CDKN1A(-3.92),CDKN2A(-4.08),JUN(-2.57)
transcription regulator	HDAC1	0.000396			1.081	18	3	15	BBC3(-3.03),BCL6(-2.65),CAVIN2(-3.31),CD1D(+2.82),CD44(-4.62),CDKN1A(-3.92),CDKN2A(-4.08),COL1A1(-7.11),COL1A2(-4.02),PFKFB3(-2.62),PTGS2(-3.7),RBBP7(+2.64),SERPINB2(+2.39),SERPINE1(-3.84),SMN1/SMN2(-2.59),TAGLN(-6.27),TBX5(-6.21),TUBB3(-5.07)
transcription regulator	ETV4	0.000396			-0.834	6	0	6	ACTA2(-4.67),CDKN2A(-4.08),GGT1(-7.55),JUP(-2.26),PLEC(-2.72),PTGS2(-3.7)
transcription regulator	FOSB	0.000396				6	3	3	F3(-4.62),GNRHR(+4.13),INHBA(-4.73),MMP1(+2.56),SERPINB2(+2.39),SERPINE1(-3.84)
transcription regulator	FOXO1	0.000448			0.101	25	6	19	CCN2(-3.57),CCR7(+3.45),CD36(+3.64),CDC42EP3(-3.12),CDKN1A(-3.92),CDKN2A(-4.08),CDKN2B(-9.59),COL4A1(-2.2),COL4A2(-2.42),DIO2(+7.46),EDN1(-5.66),FASN(-2.24),GPR17(-4.92),ICAM1(-3.04),IL1R1(-2.47),JUN(-2.57),LEFTY2(+3.67),LTBR(-2.53),MMP1(+2.56),SERPINB2(+2.39),SERPINE1(-3.84),SLC25A23(-2.46),THBS1(-4.42),TNFRSF9(-2.91),TRIB3(-4.45)
transcription regulator	TSC22D3	0.000452			-0.114	7	0	7	ANXA1(-3.61),BBC3(-3.03),CCL2(-10.85),CDKN1A(-3.92),COL1A1(-7.11),ICAM1(-3.04),PTGS2(-3.7)
transcription regulator	PIAS1	0.000462			-0.059	6	0	6	ACTA2(-4.67),CCL2(-10.85),CDKN1A(-3.92),FASN(-2.24),RRAD(-3.39),TAGLN(-6.27)
transcription regulator	POU2F1	0.000495				11	5	6	BBC3(-3.03),BCL6(-2.65),CDO1(+2.89),GNRHR(+4.13),GSTM1(+15.1),HLA-DRA(+4.34),ICAM1(-3.04),NDRG4(-2.4),OLR1(-4.22),PTGES(+3.42),TNFRSF10A(-5.73)
transcription regulator	GFI1	0.000526		Activated	2.322	10	2	8	BBC3(-3.03),BCL3(-2.5),CDKN1A(-3.92),CSF1(-2.79),ICAM1(-3.04),IL1R1(-2.47),JUN(-2.57),KAT2B(+2.48),LTBR(-2.53),RASGRP1(+2.73)
transcription regulator	CREBBP	0.000565			-1.781	23	7	16	BCL6(-2.65),BDKRB2(-4.35),CCN1(-4.49),CCR7(+3.45),CD44(-4.62),CDC42EP3(-3.12),CDKN1A(-3.92),COL1A2(-4.02),CORO2B(-6.84),CRIM1(-2.88),CSF1(-2.79),DDX3Y(-207.44),GNRHR(+4.13),HLA-DRA(+4.34),JUN(-2.57),JUP(-2.26),MDM1(+2.85),PITPNM1(-2.38),PTGS2(-3.7),RGS2(+3.69),TAGLN(-6.27),WNT5B(+7.63),XIST(+129.26)
transcription regulator	ZBTB33	0.000596			-1	4	0	4	BBC3(-3.03),BCL6(-2.65),CDKN1A(-3.92),TNFRSF10A(-5.73)
transcription regulator	RFX5	0.000596				4	2	2	COL1A1(-7.11),COL1A2(-4.02),HLA-DRA(+4.34),HLA-DRB1(+46.09)
transcription regulator	CDKN2A	0.000603	-4.081		-0.817	19	3	16	ACTA2(-4.67),BBC3(-3.03),CCL2(-10.85),CCN2(-3.57),CCR7(+3.45),CDKN1A(-3.92),CDKN2A(-4.08),CDKN2B(-9.59),COL1A2(-4.02),CPA4(-5.65),EPS8(-2.77),GAS7(-2.71),GPRC5A(-6.93),JUN(-2.57),MMP1(+2.56),PTGS2(-3.7),PTX3(-3.56),RBBP7(+2.64),SERPINE1(-3.84)
transcription regulator	MEOX2	0.000619			1.372	6	0	6	CCL2(-10.85),CDKN1A(-3.92),EDN1(-5.66),F3(-4.62),ICAM1(-3.04),PTX3(-3.56)
transcription regulator	GLI1	0.000638			-1.937	15	3	12	CDKN1A(-3.92),CLU(-3.07),COL1A1(-7.11),CSF1(-2.79),DIO2(+7.46),EPB41L4B(+2.63),HHIP(-10.26),IGF2(-6.13),JUP(-2.26),LMNA(-2.47),MEST(-2.93),PAPSS2(-2.68),PLPP2(-4.0),SALL1(+3.11),TNFRSF9(-2.91)
transcription regulator	DMTF1	0.000657				3	0	3	BBC3(-3.03),CDKN1A(-3.92),CDKN2A(-4.08)
transcription regulator	NOTCH4	0.000739			-1.547	5	0	5	ACTA2(-4.67),CNN1(-5.2),DES(-10.4),SERPINE1(-3.84),TAGLN(-6.27)
transcription regulator	ZNF410	0.000748				2	2	0	MMP1(+2.56),SERPINB2(+2.39)
transcription regulator	BHLHA15	0.000777				4	2	2	ARRDC3(+3.52),CLU(-3.07),ITPR3(-4.33),SERPINI1(+2.4)
transcription regulator	RCOR1	0.000777				4	0	4	COL1A1(-7.11),COL1A2(-4.02),PTGS2(-3.7),SERPINE1(-3.84)
transcription regulator	RBPJ	0.000786			1.718	12	4	8	CD44(-4.62),CDKN1A(-3.92),CDKN2A(-4.08),CSF1(-2.79),CYP19A1(+4.17),FGF9(+3.22),IGF2(-6.13),INHBA(-4.73),JUN(-2.57),LEFTY2(+3.67),TGFB2(-3.23),WNT5A(+2.47)
transcription regulator	EOMES	0.000821			-1.373	10	4	6	ACTA2(-4.67),ANXA1(-3.61),BCL6(-2.65),FZD8(-3.6),MXRA5(+13.24),PITX1(+2.82),PLXNA4(-3.48),PMP22(+2.84),RGS2(+3.69),TFPI2(-2.93)
transcription regulator	MYCN	0.00089		Activated	3.952	18	2	16	AMOTL2(-2.06),CCN2(-3.57),CDKN1A(-3.92),CLU(-3.07),COL18A1(-2.13),COL1A1(-7.11),COL4A1(-2.2),COL5A2(-3.41),COL8A1(-4.0),CRIM1(-2.88),INHBA(-4.73),RBBP7(+2.64),RPS28(+2.56),RUSC2(-2.3),SERPINE1(-3.84),TAGLN(-6.27),TIMP2(-4.26),ZYX(-2.47)
transcription regulator	GATA6	0.000949			-1	14	2	12	ACTA2(-4.67),C4A/C4B(-3.69),CD163(-14.37),CDKN1A(-3.92),COL4A1(-2.2),COL4A2(-2.42),CYP19A1(+4.17),EDN1(-5.66),KRT7(-3.27),PPP1R14A(-2.38),PTGES(+3.42),TAGLN(-6.27),TGFB2(-3.23),WNT2(-4.37)
transcription regulator	DAXX	0.000994			1.091	4	1	3	CDKN1A(-3.92),HSPB1(-2.92),MMP1(+2.56),SERPINE1(-3.84)
transcription regulator	ZNF217	0.0011			0.896	8	3	5	CCL2(-10.85),CDKN2B(-9.59),COL8A1(-4.0),GPRC5A(-6.93),ITM2A(+2.6),KRT18(-3.0),NMNAT2(+4.61),WNT5B(+7.63)
transcription regulator	HDAC2	0.00123			0.674	11	1	10	BBC3(-3.03),BCL6(-2.65),CAVIN2(-3.31),CDKN1A(-3.92),CDKN2A(-4.08),COL1A2(-4.02),F3(-4.62),PTGS2(-3.7),RBBP7(+2.64),SMN1/SMN2(-2.59),TAGLN(-6.27)
transcription regulator	HIC1	0.00135	-3.749		0.547	7	2	5	ACTA2(-4.67),ANO2(+2.42),CDKN1A(-3.92),CDO1(+2.89),EPHA2(-5.97),INHBA(-4.73),PLEC(-2.72)
transcription regulator	SMAD5	0.00142			0.025	5	1	4	ALPL(+3.45),CCN2(-3.57),CSF1(-2.79),ICAM1(-3.04),SERPINE1(-3.84)
transcription regulator	SOX2	0.0015			-0.563	25	4	21	CCN2(-3.57),CCN4(-15.76),CD44(-4.62),CDKN1A(-3.92),CDKN2A(-4.08),CLDN11(-3.84),COL1A1(-7.11),EPHA2(-5.97),GPR17(-4.92),HOPX(+4.73),INHBA(-4.73),JUN(-2.57),KRT18(-3.0),KRT7(-3.27),LIMS2(-6.32),LLGL2(-1.99),MYRF(-3.89),NEU4(-4.67),PHLDB1(-2.37),PRKCH(+2.88),RNF43(+4.22),SERPINE1(-3.84),TGFB2(-3.23),TUBB3(-5.07),WNT5A(+2.47)
transcription regulator	JUND	0.00154				8	4	4	BCL3(-2.5),CDKN2A(-4.08),CLU(-3.07),CYP19A1(+4.17),F3(-4.62),GNRHR(+4.13),MMP1(+2.56),SERPINB2(+2.39)
transcription regulator	BRD7	0.00155				4	0	4	BBC3(-3.03),CDKN1A(-3.92),FASN(-2.24),KRT8(-2.5)
transcription regulator	HOXD10	0.00163			0.378	7	1	6	CAPN6(+3.92),CD44(-4.62),ICAM1(-3.04),NCS1(-2.76),SERPINE1(-3.84),TGFB1I1(-5.99),TIMP2(-4.26)
transcription regulator	USF2	0.00163			-0.109	7	2	5	CHI3L1(-6.42),CPT1A(+3.51),CYP19A1(+4.17),FASN(-2.24),SERPINE1(-3.84),SPEG(-4.03),THBS1(-4.42)
transcription regulator	HOXC8	0.00165		Activated	2.236	5	1	4	ANKRD1(-5.98),CNN1(-5.2),PMP22(+2.84),SERPINF1(-3.73),TAGLN(-6.27)
transcription regulator	MECP2	0.00171				10	2	8	ANXA1(-3.61),CALB2(-2.79),CDKN2A(-4.08),CDKN2B(-9.59),CYB5A(+2.64),GABRB3(+2.66),LMNA(-2.47),PTGS2(-3.7),SRPX2(-5.04),TFPI2(-2.93)
transcription regulator	RUNX2	0.00182			1.666	10	2	8	ACTA2(-4.67),ALPL(+3.45),C4A/C4B(-3.69),CDKN1A(-3.92),COL1A1(-7.11),COL1A2(-4.02),CYP19A1(+4.17),SERPINE1(-3.84),TAGLN(-6.27),TNFRSF11B(-3.26)
transcription regulator	SIRT1	0.00185			1.943	22	7	15	BBC3(-3.03),CD36(+3.64),CDKN1A(-3.92),CDKN2A(-4.08),CDKN2B(-9.59),CPT1A(+3.51),CRYBG2(-2.54),CYP19A1(+4.17),FASN(-2.24),GSTM1(+15.1),HLA-DRB5(+15.04),ICAM1(-3.04),KIF1A(-4.48),MMP1(+2.56),NECTIN4(+7.04),SERPINE1(-3.84),SLC43A3(-2.8),SOD3(-2.91),SYNPO(-9.04),THBD(-3.13),TIMP2(-4.26),WNT2(-4.37)
transcription regulator	PPP1R13L	0.0019			-1	4	0	4	BBC3(-3.03),CDKN1A(-3.92),DSC3(-10.36),JUP(-2.26)
transcription regulator	RFX1	0.0019				4	1	3	COL1A1(-7.11),COL1A2(-4.02),HLA-DRA(+4.34),LMNA(-2.47)
transcription regulator	NAB2	0.0019				4	0	4	BCAR1(-2.12),CDKN1A(-3.92),F3(-4.62),RRAD(-3.39)
transcription regulator	YY1	0.00193			0.203	17	4	13	ACTA2(-4.67),ANKRD1(-5.98),CDKN1A(-3.92),CDKN2A(-4.08),CLU(-3.07),COL15A1(-7.41),COL1A1(-7.11),EBF2(+4.6),HLA-DRA(+4.34),KCNB1(+4.66),NFKBIZ(-3.57),NNAT(-5.06),TAGLN(-6.27),TGFB2(-3.23),TNFRSF10A(-5.73),WT1(-5.21),XIST(+129.26)
transcription regulator	FOXL2	0.00196			-0.117	7	3	4	CDKN2A(-4.08),GNRHR(+4.13),ICAM1(-3.04),INHBA(-4.73),PTGS2(-3.7),RGS2(+3.69),SERPINB2(+2.39)
transcription regulator	HBP1	0.00212				3	0	3	CDKN1A(-3.92),CDKN2A(-4.08),PTGS2(-3.7)
transcription regulator	LEF1	0.00214			-0.313	7	3	4	CD1D(+2.82),CD44(-4.62),CDKN1A(-3.92),CDKN2A(-4.08),HES7(+2.56),NRCAM(+2.96),PTGS2(-3.7)
transcription regulator	NKAP	0.0022				2	2	0	ST8SIA4(+2.8),ST8SIA6(+4.26)
transcription regulator	YEATS4	0.0022				2	0	2	CDKN1A(-3.92),CDKN2A(-4.08)
transcription regulator	LPXN	0.0022				2	0	2	ACTA2(-4.67),TAGLN(-6.27)
transcription regulator	TERF1	0.0022				2	0	2	CDKN1A(-3.92),CDKN2A(-4.08)
transcription regulator	Yap1	0.0022				2	0	2	MYOCD(-4.13),TAGLN(-6.27)
transcription regulator	HES6	0.0022				2	1	1	CDKN1A(-3.92),MMP1(+2.56)
transcription regulator	SRA1	0.00229			0.068	4	2	2	DIO2(+7.46),MMP1(+2.56),TGFB2(-3.23),THBS1(-4.42)
transcription regulator	NEO1	0.00229				4	2	2	ADGRG6(-3.07),EXT1(-2.03),PMP22(+2.84),SLC24A2(+3.29)
transcription regulator	NFYA	0.00263			-1	8	1	7	BBC3(-3.03),CBS/CBSL(-3.35),CDKN1A(-3.92),COL1A2(-4.02),FASN(-2.24),HLA-DRA(+4.34),ICAM1(-3.04),JUN(-2.57)
transcription regulator	SS18	0.00282			-1.342	5	1	4	HES4(-4.96),IGF2(-6.13),RRAD(-3.39),SALL1(+3.11),SLC34A2(-5.41)
transcription regulator	MXD1	0.00285				3	0	3	BCL6(-2.65),EDN1(-5.66),ITGA1(-2.81)
transcription regulator	PIAS2	0.00285				3	0	3	CDKN1A(-3.92),CDKN2B(-9.59),MUC1(-4.22)
transcription regulator	CDKN2C	0.00285				3	0	3	CCL2(-10.85),CDKN2A(-4.08),CDKN2B(-9.59)
transcription regulator	RFX2	0.00285				3	1	2	COL1A2(-4.02),HLA-DRA(+4.34),LMNA(-2.47)
transcription regulator	Ncoa6	0.00285				3	0	3	AREG(-11.43),FASN(-2.24),SERPINE1(-3.84)
transcription regulator	NFATC3	0.003		Inhibited	-2.169	7	0	7	ACTA2(-4.67),COL1A1(-7.11),EDN1(-5.66),F3(-4.62),JUN(-2.57),MYOCD(-4.13),PTGS2(-3.7)
transcription regulator	TGFB1I1	0.00325	-5.992			4	1	3	CD36(+3.64),CDKN1A(-3.92),KRT18(-3.0),SERPINE1(-3.84)
transcription regulator	NCOR1	0.00348			1.741	8	1	7	BCL3(-2.5),CDKN1A(-3.92),CDKN2A(-4.08),FASN(-2.24),MT1X(+2.69),NCOR2(-2.02),PTGS2(-3.7),SERPINF1(-3.73)
transcription regulator	ETS2	0.00351			-0.508	7	1	6	CDKN1A(-3.92),CDKN2A(-4.08),CGB3 (includes others)(-4.3),ICAM1(-3.04),JUN(-2.57),KRT18(-3.0),MMP1(+2.56)
transcription regulator	HDAC5	0.0038			1.912	7	3	4	ACTA2(-4.67),CDKN1A(-3.92),CPT1A(+3.51),HLA-DRA(+4.34),JUN(-2.57),PMP22(+2.84),TAGLN(-6.27)
transcription regulator	SIX5	0.00382			-1	4	1	3	EBF2(+4.6),FZD8(-3.6),IGF2(-6.13),KRT18(-3.0)
transcription regulator	HEY1	0.00382			1.296	4	0	4	ACTA2(-4.67),CDKN1A(-3.92),CNN1(-5.2),TAGLN(-6.27)
transcription regulator	TFAP4	0.00403			0.762	5	1	4	CD44(-4.62),CDKN1A(-3.92),CDKN2A(-4.08),GDF15(-3.87),GNRH2(+8.81)
transcription regulator	VHL	0.00405			1.467	10	1	9	BBC3(-3.03),CCN2(-3.57),CDKN1A(-3.92),CNN1(-5.2),F3(-4.62),FILIP1L(-4.41),GNG4(+4.96),LMNA(-2.47),PFKFB3(-2.62),TAGLN(-6.27)
transcription regulator	TBX20	0.00432				2	0	2	BMP10(-5.07),TBX5(-6.21)
transcription regulator	ARID5B	0.00432	-2.336			2	0	2	ACTA2(-4.67),TAGLN(-6.27)
transcription regulator	CIITA	0.0045		Activated	2.165	5	3	2	COL1A1(-7.11),COL1A2(-4.02),HLA-DRA(+4.34),HLA-DRB1(+46.09),HLA-DRB5(+15.04)
transcription regulator	NOTCH3	0.00455		Inhibited	-2.183	6	0	6	ACTA2(-4.67),ACTN1(-2.6),CDKN1A(-3.92),DES(-10.4),PTX3(-3.56),TAGLN(-6.27)
transcription regulator	FOSL2	0.00455				6	4	2	COL1A2(-4.02),DIO2(+7.46),F3(-4.62),GCM1(+2.98),MMP1(+2.56),SERPINB2(+2.39)
transcription regulator	ELK1	0.00455			-0.686	6	0	6	CDKN1A(-3.92),CDKN2A(-4.08),JUN(-2.57),PTGS2(-3.7),TAGLN(-6.27),THBS1(-4.42)
transcription regulator	RCAN1	0.00514				4	1	3	CD36(+3.64),F3(-4.62),ICAM1(-3.04),PTGS2(-3.7)
transcription regulator	SUPT16H	0.00514				4	1	3	CDKN1A(-3.92),KRT8(-2.5),MICA(-2.91),TMTC1(+2.65)
transcription regulator	ATF1	0.00556				5	1	4	INHBA(-4.73),JUN(-2.57),PCSK1(+2.87),PTGS2(-3.7),THBS1(-4.42)
transcription regulator	MYB	0.00611			-0.862	11	3	8	CD14(+6.29),CDKN2B(-9.59),COL1A2(-4.02),COL4A1(-2.2),GSTM1(+15.1),ICAM1(-3.04),IGF2(-6.13),JUN(-2.57),MMP1(+2.56),PTGS2(-3.7),TNFRSF9(-2.91)
transcription regulator	HDAC6	0.00616			-1.432	5	0	5	COL1A1(-7.11),JUN(-2.57),SERPINE1(-3.84),TAGLN(-6.27),TGFB1I1(-5.99)
transcription regulator	CALR	0.00616			-1.159	5	0	5	CDKN1A(-3.92),COL1A1(-7.11),COL1A2(-4.02),ICAM1(-3.04),PTGS2(-3.7)
transcription regulator	NRIP1	0.00636				6	0	6	AREG(-11.43),CDKN1A(-3.92),CDKN2A(-4.08),FASN(-2.24),PTGS2(-3.7),PTX3(-3.56)
transcription regulator	MYOD1	0.00651			-1.92	12	1	11	ACTA2(-4.67),ADCY7(-2.18),ADORA1(-4.92),ASB2(-2.24),BCL6(-2.65),CDKN1A(-3.92),CDO1(+2.89),COL4A1(-2.2),DES(-10.4),IGF2(-6.13),SPTBN1(-2.19),TNNT2(-6.8)
transcription regulator	NUPR1	0.00662			-1.633	24	7	17	ADGRL3(-2.09),AGRN(-3.75),APOBEC3B(-8.15),AREG(-11.43),AS3MT(+2.56),C19orf33(-3.77),CCN1(-4.49),COL1A2(-4.02),DUSP8(-6.84),ELMOD1(+4.43),FZD8(-3.6),GDF15(-3.87),ITPR3(-4.33),MT1X(+2.69),OSBPL6(+2.71),PFKFB3(-2.62),PLK3(-2.57),PMP22(+2.84),RUSC2(-2.3),SERPINE1(-3.84),TMEM158(+3.4),TRIB3(-4.45),UCA1(-46.81),ZNF483(+2.14)
transcription regulator	SKIL	0.00679			0.487	5	0	5	ACTA2(-4.67),CDKN1A(-3.92),COL1A2(-4.02),COL4A1(-2.2),SERPINE1(-3.84)
transcription regulator	SIN3A	0.00688		Activated	2	6	1	5	BCL6(-2.65),COL1A1(-7.11),COL1A2(-4.02),HLA-DRA(+4.34),PTGS2(-3.7),SERPINE1(-3.84)
transcription regulator	TRIM29	0.00708				2	0	2	CD44(-4.62),CDKN1A(-3.92)
transcription regulator	ZMIZ2	0.00708				2	0	2	CD44(-4.62),JUN(-2.57)
transcription regulator	RFXANK	0.00708				2	1	1	COL1A2(-4.02),HLA-DRA(+4.34)
transcription regulator	FOXG1	0.00726				3	0	3	CDKN1A(-3.92),CDKN2B(-9.59),SERPINE1(-3.84)
transcription regulator	APBB1	0.00726				3	0	3	ACTA2(-4.67),TAGLN(-6.27),VLDLR(-2.17)
transcription regulator	CITED2	0.00747			1.179	5	2	3	CCL2(-10.85),CDKN2A(-4.08),CDKN2B(-9.59),LEFTY2(+3.67),MMP1(+2.56)
transcription regulator	HOXB13	0.00766			1.982	4	2	2	ADCY10P1(+2.72),CDKN1A(-3.92),CDKN2A(-4.08),UGT2B7(+3.42)
transcription regulator	NFIL3	0.00766				4	0	4	CDKN1A(-3.92),FASN(-2.24),MICA(-2.91),PTGS2(-3.7)
transcription regulator	FOXA2	0.00781				13	2	11	ACTA2(-4.67),ACTG2(-6.01),CHI3L1(-6.42),CNN1(-5.2),CPT1A(+3.51),HHIP(-10.26),MUC6(-2.47),MYL9(-3.23),MYOCD(-4.13),PPP1R14A(-2.38),SOD3(-2.91),TAGLN(-6.27),WNT5A(+2.47)
transcription regulator	HTT	0.00794			-1.897	31	6	25	ACTA2(-4.67),AGRN(-3.75),AQP1(-2.71),BBC3(-3.03),BCL3(-2.5),BCL6(-2.65),BMP1(-2.49),CCN2(-3.57),CCN4(-15.76),CDKN1A(-3.92),COL18A1(-2.13),COL4A1(-2.2),COL4A2(-2.42),CORO2B(-6.84),DIO2(+7.46),FASN(-2.24),GAS7(-2.71),IGF2(-6.13),JUN(-2.57),JUP(-2.26),KCNB1(+4.66),NCS1(-2.76),OPRK1(+4.26),PITPNM1(-2.38),PRELP(-5.79),SERPINF1(-3.73),SP6(+5.19),TAGLN(-6.27),TFAP2C(+8.64),TM4SF1(-9.07),VIPR2(+8.44)
transcription regulator	KLF1	0.0082				5	0	5	AQP1(-2.71),CD44(-4.62),CDKN1A(-3.92),DMTN(-4.92),KEL(-8.36)
transcription regulator	MEF2A	0.0082		Inhibited	-2.228	5	0	5	EDN1(-5.66),JUN(-2.57),MYOCD(-4.13),TGFB2(-3.23),THBD(-3.13)
transcription regulator	ARID1A	0.00865				4	2	2	ALPL(+3.45),CDKN1A(-3.92),UCA1(-46.81),WNT5A(+2.47)
transcription regulator	EPAS1	0.0087			-0.544	13	2	11	AREG(-11.43),BBC3(-3.03),CCN1(-4.49),CCN2(-3.57),CDKN1A(-3.92),CKMT1A/CKMT1B(+5.05),EDN1(-5.66),FASN(-2.24),PFKFB3(-2.62),PTPRZ1(+4.93),SERPINE1(-3.84),SLC6A8(-2.23),TNFRSF11B(-3.26)
transcription regulator	HOXA11	0.00875				3	2	1	ANXA1(-3.61),GCM1(+2.98),NRCAM(+2.96)
transcription regulator	TAL1	0.00902			1.195	13	2	11	ARVCF(-3.43),BCL6(-2.65),CACNG4(-2.45),CDKN1A(-3.92),CDKN2A(-4.08),DSC3(-10.36),ICAM1(-3.04),JUN(-2.57),MEST(-2.93),MUC1(-4.22),MUC16(+3.61),NFKBIZ(-3.57),SERPINB2(+2.39)
transcription regulator	SOX10	0.00972				4	2	2	GAS7(-2.71),KCNB1(+4.66),PMP22(+2.84),SOD3(-2.91)
transcription regulator	PBX1	0.00972				4	0	4	CDKN1A(-3.92),CDKN2B(-9.59),COL1A1(-7.11),COL5A2(-3.41)
transcription regulator	E2F3	0.0101			-0.696	11	1	10	BOK(-2.12),CDKN1A(-3.92),CDKN2A(-4.08),COL18A1(-2.13),EDN1(-5.66),IGF2(-6.13),INHBA(-4.73),MT1X(+2.69),SERPINE1(-3.84),THBD(-3.13),THBS1(-4.42)
transcription regulator	AATF	0.0104				2	0	2	CDKN1A(-3.92),JUN(-2.57)
transcription regulator	SMARCD1	0.0104				2	1	1	CDKN1A(-3.92),MMP1(+2.56)
transcription regulator	NOTCH2	0.0107		Inhibited	-2.183	5	0	5	ACTA2(-4.67),CNN1(-5.2),COL1A1(-7.11),DES(-10.4),TAGLN(-6.27)
transcription regulator	ZFP36	0.0111			0.529	7	2	5	CD36(+3.64),CDKN1A(-3.92),ICAM1(-3.04),JUN(-2.57),MMP1(+2.56),PTGS2(-3.7),THBD(-3.13)
transcription regulator	PRDM1	0.0111			0.457	13	4	9	ALPL(+3.45),BCL6(-2.65),CCR7(+3.45),CD44(-4.62),CHI3L1(-6.42),CPA4(-5.65),CYP4V2(-4.79),DBNDD1(-2.34),EVA1A(+2.94),FAM167A(-4.06),HLA-DRA(+4.34),MYO18B(-7.64),SI(-6.45)
transcription regulator	SSRP1	0.0121				4	1	3	CDKN1A(-3.92),KRT8(-2.5),TAGLN(-6.27),TMTC1(+2.65)
transcription regulator	RAD21	0.0121				4	2	2	HLA-DRA(+4.34),HLA-DRB1(+46.09),IGF2(-6.13),THBS1(-4.42)
transcription regulator	GLIS2	0.0122				3	0	3	CCN2(-3.57),COL1A1(-7.11),SERPINE1(-3.84)
transcription regulator	MDM4	0.0122				3	0	3	BBC3(-3.03),CDKN1A(-3.92),KRT8(-2.5)
transcription regulator	DLX3	0.0122				3	1	2	CDKN1A(-3.92),CDKN2A(-4.08),GNRHR(+4.13)
transcription regulator	CREB3L1	0.0122	-6.388			3	0	3	COL1A1(-7.11),COL1A2(-4.02),PAPSS2(-2.68)
transcription regulator	ACTN4	0.0122				3	1	2	CCL2(-10.85),MMP1(+2.56),SERPINE1(-3.84)
transcription regulator	POU2F2	0.0124		Inhibited	-2.449	7	1	6	BBC3(-3.03),BCL6(-2.65),HLA-DRA(+4.34),JUN(-2.57),PFKFB3(-2.62),TIMP2(-4.26),TNFRSF12A(-2.62)
transcription regulator	FHL2	0.0126			0.562	5	1	4	ACTA2(-4.67),BCAR1(-2.12),CNN1(-5.2),TAGLN(-6.27),WNT5A(+2.47)
transcription regulator	STAT6	0.0128		Inhibited	-2.125	20	4	16	ANXA1(-3.61),AREG(-11.43),BCL3(-2.5),BCL6(-2.65),CCL2(-10.85),CCR7(+3.45),CDKN1A(-3.92),COL1A1(-7.11),COL1A2(-4.02),CPT1A(+3.51),DDAH1(-2.83),EPHA2(-5.97),EXT1(-2.03),FAM49A(+3.99),FASN(-2.24),PTGS2(-3.7),SERPINE1(-3.84),SERPINF1(-3.73),SPDEF(-2.9),TMTC1(+2.65)
transcription regulator	ID1	0.0131			0.513	6	0	6	CCN2(-3.57),CDKN1A(-3.92),CDKN2A(-4.08),ICAM1(-3.04),IGF2(-6.13),THBS1(-4.42)
transcription regulator	ZBED6	0.0134			1.987	4	0	4	CRIM1(-2.88),IGF2(-6.13),SPTBN1(-2.19),TUBB3(-5.07)
transcription regulator	ELF4	0.0134	-2.858			4	1	3	CCR7(+3.45),CDKN1A(-3.92),CDKN2A(-4.08),PLEC(-2.72)
transcription regulator	IRF6	0.0136			-0.714	5	2	3	APOBEC3B(-8.15),CCL2(-10.85),CD14(+6.29),PTGES(+3.42),PTGS2(-3.7)
transcription regulator	ATF2	0.0139			-1.973	7	1	6	CDKN2A(-4.08),DUSP8(-6.84),JUN(-2.57),MMP1(+2.56),NPPB(-8.94),PTGS2(-3.7),TGFB2(-3.23)
transcription regulator	BCL6	0.0142	-2.645		0.339	12	2	10	BCL3(-2.5),BCL6(-2.65),CCL2(-10.85),CCR7(+3.45),CD44(-4.62),CDKN1A(-3.92),CDKN2A(-4.08),CHM(+2.22),COL1A1(-7.11),CSF1(-2.79),PRSS23(-2.31),SERPINE1(-3.84)
transcription regulator	ZNF100	0.0143				2	0	2	DDAH1(-2.83),SI(-6.45)
transcription regulator	ZNF85	0.0143				2	0	2	DDAH1(-2.83),SI(-6.45)
transcription regulator	ZNF254	0.0143				2	0	2	DDAH1(-2.83),SI(-6.45)
transcription regulator	ZNF431	0.0143				2	0	2	DDAH1(-2.83),SI(-6.45)
transcription regulator	KHDRBS1	0.0143				2	0	2	CD44(-4.62),SMN1/SMN2(-2.59)
transcription regulator	ZNF43	0.0143				2	0	2	DDAH1(-2.83),SI(-6.45)
transcription regulator	ZNF429	0.0143	-24.754			2	0	2	DDAH1(-2.83),SI(-6.45)
transcription regulator	SNW1	0.0143				2	0	2	CDKN1A(-3.92),SERPINE1(-3.84)
transcription regulator	EHF	0.0147		Inhibited	-2.621	7	2	5	CDKN2A(-4.08),HOPX(+4.73),MMP1(+2.56),MUC1(-4.22),SERPINE1(-3.84),SPDEF(-2.9),THBD(-3.13)
transcription regulator	SPI1	0.0157			-0.779	14	6	8	ACTA2(-4.67),BCL6(-2.65),CCR7(+3.45),CD14(+6.29),CD1D(+2.82),CDKN1A(-3.92),CHI3L1(-6.42),CSF1(-2.79),HIC1(-3.75),JUN(-2.57),MMP1(+2.56),MT1X(+2.69),PTGS2(-3.7),SP6(+5.19)
transcription regulator	MDM2	0.0158			0.014	6	1	5	BBC3(-3.03),CDKN1A(-3.92),CDKN2A(-4.08),ELF4(-2.86),KAT2B(+2.48),THBS1(-4.42)
transcription regulator	HNF1B	0.0159			0.378	8	1	7	ACTN1(-2.6),CD44(-4.62),COL5A2(-3.41),EPS8(-2.77),EXT1(-2.03),FBLIM1(-3.0),PMP22(+2.84),SOAT2(-3.32)
transcription regulator	GATA1	0.016			-0.632	15	4	11	ACTN1(-2.6),AQP1(-2.71),CAVIN1(-3.27),CD36(+3.64),CDKN2A(-4.08),DMTN(-4.92),FAM118A(-2.09),GP1BB(-2.71),HHEX(+3.92),PAPPA2(+3.58),PLXNA1(-2.35),SCIN(-5.57),SP6(+5.19),SPOCK2(-5.04),TGFB1I1(-5.99)
transcription regulator	SMARCD3	0.0164	-2.721			3	1	2	CD44(-4.62),COL1A1(-7.11),WNT5A(+2.47)
transcription regulator	NONO	0.0164				3	0	3	CDKN2A(-4.08),FASN(-2.24),PDE3A(-4.28)
transcription regulator	TFAP2C	0.0168	8.638		1.706	6	1	5	CCN2(-3.57),CD44(-4.62),CDKN1A(-3.92),KRT8(-2.5),MT1X(+2.69),THBS1(-4.42)
transcription regulator	NKX2-3	0.0173			-1.077	12	3	9	ACTA2(-4.67),ALPL(+3.45),CAVIN2(-3.31),CBS/CBSL(-3.35),CD36(+3.64),EDN1(-5.66),GDF15(-3.87),PAPSS2(-2.68),PTGS2(-3.7),SRPX2(-5.04),TFPI2(-2.93),TMEM158(+3.4)
transcription regulator	IFI16	0.0178		Inhibited	-2.228	6	0	6	AREG(-11.43),CCL2(-10.85),CDKN1A(-3.92),CDKN2A(-4.08),EDN1(-5.66),ICAM1(-3.04)
transcription regulator	ETS1	0.0179		Inhibited	-2.159	12	2	10	CCL2(-10.85),CCN2(-3.57),CD14(+6.29),CD44(-4.62),CDKN1A(-3.92),CDKN2A(-4.08),COL1A2(-4.02),ICAM1(-3.04),KRT8(-2.5),MMP1(+2.56),SERPINE1(-3.84),TGFB2(-3.23)
transcription regulator	ZNF384	0.0188				2	1	1	COL1A1(-7.11),MMP1(+2.56)
transcription regulator	CBX1	0.0188				2	0	2	CDKN1A(-3.92),CDKN2A(-4.08)
transcription regulator	TERF2	0.0188				2	0	2	CDKN1A(-3.92),CDKN2A(-4.08)
transcription regulator	ZNF91	0.0188				2	0	2	DDAH1(-2.83),SI(-6.45)
transcription regulator	PBX2	0.0188				2	0	2	CCL2(-10.85),COL5A2(-3.41)
transcription regulator	PITX2	0.0208			0.954	8	3	5	COL1A2(-4.02),FMO2(+3.31),HCN4(-6.43),ME3(-2.95),PITX1(+2.82),TBX5(-6.21),WNT2(-4.37),WNT5A(+2.47)
transcription regulator	PYCARD	0.0213				3	0	3	ACTA2(-4.67),CDKN1A(-3.92),PTGS2(-3.7)
transcription regulator	CARM1	0.0214				4	1	3	CDKN1A(-3.92),CDKN2A(-4.08),ICAM1(-3.04),PTGES(+3.42)
transcription regulator	TCF12	0.0225				5	0	5	CACNG4(-2.45),CDKN1A(-3.92),CDKN2A(-4.08),CDKN2B(-9.59),ELF4(-2.86)
transcription regulator	KLF5	0.0225			0.732	5	1	4	ACTA2(-4.67),CDKN1A(-3.92),GPSM1(-2.64),PTGES(+3.42),TAGLN(-6.27)
transcription regulator	DACH1	0.0233			1.969	4	0	4	CDKN1A(-3.92),JUN(-2.57),PTGS2(-3.7),SERPINE1(-3.84)
transcription regulator	NCOA3	0.0236			0.179	6	2	4	CDKN1A(-3.92),FASN(-2.24),GCM1(+2.98),PTGS2(-3.7),TAGLN(-6.27),XDH(+2.75)
transcription regulator	IRF2	0.0236			0.841	8	2	6	ANXA13(-2.43),CD14(+6.29),CDKN1A(-3.92),CES1(-4.19),OPN3(+2.47),PFKFB3(-2.62),PTGS2(-3.7),SLC7A1(-4.16)
transcription regulator	MKX	0.0237				2	0	2	COL1A1(-7.11),COL1A2(-4.02)
transcription regulator	HUWE1	0.0237				2	0	2	CDKN1A(-3.92),CDKN2B(-9.59)
transcription regulator	MED15	0.0237				2	0	2	BBC3(-3.03),CDKN1A(-3.92)
transcription regulator	RFXAP	0.0237				2	1	1	COL1A2(-4.02),HLA-DRA(+4.34)
transcription regulator	STAT1	0.024		Inhibited	-3.042	17	3	14	ALDH1A3(-2.67),APOBEC3B(-8.15),BCL6(-2.65),C4A/C4B(-3.69),CCL2(-10.85),CCR7(+3.45),CD14(+6.29),CDKN1A(-3.92),EDN1(-5.66),HLA-DRB5(+15.04),ICAM1(-3.04),IL1R1(-2.47),JUN(-2.57),MUC1(-4.22),PTGS2(-3.7),UBD(-5.24),WARS(-3.0)
transcription regulator	STAT5B	0.0266			-0.302	14	4	10	ADGRV1(+2.25),ANKRD1(-5.98),BCL6(-2.65),CD248(-8.21),CDKN1A(-3.92),CDO1(+2.89),FMO2(+3.31),LAMA3(-6.09),LTBR(-2.53),MYL7(-5.92),NNMT(-12.48),SLC34A2(-5.41),ST8SIA4(+2.8),WARS(-3.0)
transcription regulator	BRCA1	0.0267			-0.366	10	2	8	ALDH1A3(-2.67),AREG(-11.43),CARD10(-2.95),CDKN1A(-3.92),COL18A1(-2.13),CTSF(+4.77),CYP19A1(+4.17),GDF15(-3.87),HSPB1(-2.92),LAMA3(-6.09)
transcription regulator	MEF2D	0.0272		Inhibited	-2.219	5	0	5	CCN2(-3.57),COL1A2(-4.02),JUN(-2.57),MYOCD(-4.13),TGFB2(-3.23)
transcription regulator	NFYC	0.0273				4	1	3	CDKN2A(-4.08),COL1A1(-7.11),COL1A2(-4.02),HLA-DRA(+4.34)
transcription regulator	ZNF426	0.0274				1	1	0	XIST(+129.26)
transcription regulator	WTIP	0.0274				1	0	1	AREG(-11.43)
transcription regulator	ZBTB7C	0.0274				1	0	1	CDKN1A(-3.92)
transcription regulator	EBF4	0.0274				1	0	1	CDKN1A(-3.92)
transcription regulator	CXXC1	0.0274				1	0	1	CDKN1A(-3.92)
transcription regulator	FUBP3	0.0274				1	1	0	FGF9(+3.22)
transcription regulator	FANK1	0.0274				1	0	1	JUN(-2.57)
transcription regulator	UBE2K	0.0274				1	0	1	UBD(-5.24)
transcription regulator	ZBTB5	0.0274				1	0	1	CDKN1A(-3.92)
transcription regulator	SOX13	0.0274				1	0	1	WNT2(-4.37)
transcription regulator	ZBTB48	0.0274				1	0	1	CDKN2A(-4.08)
transcription regulator	JADE1	0.0274				1	0	1	CDKN1A(-3.92)
transcription regulator	SCML2	0.0274				1	0	1	CDKN1A(-3.92)
transcription regulator	PEX14	0.0274				1	0	1	PTGS2(-3.7)
transcription regulator	STAT5A	0.028			-0.156	14	0	14	BCL6(-2.65),CDKN1A(-3.92),CPA4(-5.65),EIF1AY(-30.04),FASN(-2.24),ICAM1(-3.04),LTBR(-2.53),OLR1(-4.22),PRR15L(-4.06),PRSS23(-2.31),SLC34A2(-5.41),TM4SF1(-9.07),TNFRSF9(-2.91),WARS(-3.0)
transcription regulator	NFKBIE	0.0291				2	0	2	CCL2(-10.85),ICAM1(-3.04)
transcription regulator	HDAC8	0.0291				2	0	2	BBC3(-3.03),CDKN1A(-3.92)
transcription regulator	EED	0.0295				4	0	4	CDKN2A(-4.08),PTGS2(-3.7),SCIN(-5.57),TBX5(-6.21)
transcription regulator	SRSF2	0.0295				4	0	4	CES1(-4.19),COL1A1(-7.11),SMN1/SMN2(-2.59),TNFRSF10A(-5.73)
transcription regulator	E2F5	0.03				3	1	2	CDKN1A(-3.92),SERPINB2(+2.39),SERPINE1(-3.84)
transcription regulator	SOX6	0.03				3	0	3	CALB2(-2.79),CDKN1A(-3.92),MYL9(-3.23)
transcription regulator	NFIC	0.03				3	0	3	CDKN1A(-3.92),CDKN2A(-4.08),CSF1(-2.79)
transcription regulator	FEV	0.0306			0.972	6	3	3	GRIA4(+3.14),ICAM1(-3.04),KDM5D(-149.82),NMNAT2(+4.61),RORB(-2.88),SLC25A36(+2.13)
transcription regulator	PML	0.0312			-0.76	9	3	6	CDKN1A(-3.92),CDKN2A(-4.08),CDKN2B(-9.59),CPT1A(+3.51),FASN(-2.24),HLA-DRA(+4.34),HSPB1(-2.92),JUP(-2.26),PRKCH(+2.88)
transcription regulator	REL	0.0315			-1.206	12	0	12	BBC3(-3.03),BCL3(-2.5),CCL2(-10.85),CDKN1A(-3.92),COTL1(-2.22),F3(-4.62),ICAM1(-3.04),JUN(-2.57),JUP(-2.26),PCBP4(-2.44),PLK2(-3.01),TNFRSF10A(-5.73)
transcription regulator	MTA2	0.0332				3	0	3	CDKN1A(-3.92),CDKN2A(-4.08),JUN(-2.57)
transcription regulator	TAF4B	0.0332				3	0	3	CCN2(-3.57),INHBA(-4.73),JUN(-2.57)
transcription regulator	CCNE1	0.0332				3	0	3	CAPN2(-2.44),CD44(-4.62),CDKN1A(-3.92)
transcription regulator	TCF21	0.0349				2	0	2	CDKN1A(-3.92),COL4A1(-2.2)
transcription regulator	MED14	0.0349				2	1	1	CD36(+3.64),LAD1(-3.48)
transcription regulator	FOXD1	0.0349				2	1	1	EPHB1(+3.17),SERPINE1(-3.84)
transcription regulator	MAX	0.0353				6	1	5	BCL6(-2.65),CDKN1A(-3.92),CDKN2B(-9.59),EDN1(-5.66),RBBP7(+2.64),TNNT2(-6.8)
transcription regulator	NFYB	0.0356				13	6	7	ACTA2(-4.67),APOBEC3B(-8.15),CBS/CBSL(-3.35),CDKN2A(-4.08),COL1A1(-7.11),COL1A2(-4.02),GRIA4(+3.14),HES7(+2.56),HLA-DRA(+4.34),RAB3C(+2.85),RORB(-2.88),SLITRK2(+3.16),ST8SIA4(+2.8)
transcription regulator	SMARCA2	0.0364		Inhibited	-2.186	5	2	3	ALPL(+3.45),CD36(+3.64),CD44(-4.62),DES(-10.4),TAGLN(-6.27)
transcription regulator	TBP	0.0364				5	1	4	CDKN1A(-3.92),COL1A1(-7.11),IGF2(-6.13),PTGS2(-3.7),XDH(+2.75)
transcription regulator	ECSIT	0.0366				3	0	3	BCL3(-2.5),CD44(-4.62),PTGS2(-3.7)
transcription regulator	ZFHX3	0.037				6	3	3	CREB3L1(-6.39),RGS2(+3.69),RORB(-2.88),RPS28(+2.56),TUBB3(-5.07),VIPR2(+8.44)
transcription regulator	HSF1	0.0371			-1.021	11	1	10	CCN2(-3.57),CD36(+3.64),CLU(-3.07),COL18A1(-2.13),FASN(-2.24),HSPB1(-2.92),ICAM1(-3.04),JUN(-2.57),MICA(-2.91),NCOR2(-2.02),RRAD(-3.39)
transcription regulator	GATA2	0.0386			-0.078	17	7	10	CD36(+3.64),CDKN1A(-3.92),CES1(-4.19),CHI3L1(-6.42),DIO2(+7.46),EDN1(-5.66),GNRHR(+4.13),GP1BB(-2.71),HHEX(+3.92),KEL(-8.36),MYO18B(-7.64),NRXN2(+2.89),PHLDA3(-3.59),PLK2(-3.01),SERPINB2(+2.39),THBS1(-4.42),UGT2B7(+3.42)
transcription regulator	ID2	0.039			0.577	10	1	9	ACTA2(-4.67),BCL3(-2.5),BCL6(-2.65),CCR7(+3.45),CD44(-4.62),CDKN1A(-3.92),CDKN2A(-4.08),CSF1(-2.79),ICAM1(-3.04),ITGA1(-2.81)
transcription regulator	TAF6	0.0402				3	1	2	CDKN1A(-3.92),HLA-DRA(+4.34),JUN(-2.57)
transcription regulator	SP110	0.0403			0	8	0	8	BCL3(-2.5),CCN1(-4.49),CDKN2B(-9.59),CLU(-3.07),F3(-4.62),IL1R1(-2.47),LMNA(-2.47),SMARCD3(-2.72)
transcription regulator	SOX9	0.0405			1.022	5	1	4	CCN2(-3.57),CDKN1A(-3.92),CNMD(+3.12),COL1A1(-7.11),GAS7(-2.71)
transcription regulator	FOXF1	0.0411				2	1	1	ACTG2(-6.01),WNT5A(+2.47)
transcription regulator	PPRC1	0.0419			-1	4	1	3	EPHB1(+3.17),GDF15(-3.87),NFKBIZ(-3.57),PTGS2(-3.7)
transcription regulator	TOB1	0.0419			0	4	0	4	AMOTL2(-2.06),CDKN1A(-3.92),PCBP4(-2.44),PHLDA3(-3.59)
transcription regulator	KLF15	0.0419			0.057	4	1	3	CCN2(-3.57),CD36(+3.64),FASN(-2.24),SYNPO(-9.04)
transcription regulator	DDIT3	0.0419			-1.795	7	0	7	ANKRD1(-5.98),BBC3(-3.03),PLEC(-2.72),TGFB2(-3.23),TNFRSF10A(-5.73),TRIB3(-4.45),WARS(-3.0)
transcription regulator	ZBTB16	0.0432			-0.522	8	2	6	BCL6(-2.65),CD14(+6.29),CD200R1L(+2.77),CD44(-4.62),CDKN1A(-3.92),COL1A1(-7.11),NFKBIZ(-3.57),PTGS2(-3.7)
transcription regulator	CBX5	0.0436		Activated	2.449	7	0	7	CDKN1A(-3.92),CPA4(-5.65),EIF1AY(-30.04),OLR1(-4.22),PRR15L(-4.06),PRSS23(-2.31),TM4SF1(-9.07)
transcription regulator	GLI3	0.0449			-0.762	5	2	3	HHIP(-10.26),NFKBIZ(-3.57),SALL1(+3.11),TNFRSF10A(-5.73),WNT5A(+2.47)
transcription regulator	TAF4	0.0462				6	1	5	AREG(-11.43),BCL6(-2.65),CCN2(-3.57),HOPX(+4.73),MAFK(-2.55),THBS1(-4.42)
transcription regulator	CDX2	0.051		Inhibited	-2.391	8	1	7	CDKN1A(-3.92),CLU(-3.07),JUN(-2.57),KRT23(+3.8),SCIN(-5.57),SI(-6.45),SOAT2(-3.32),SYNPO(-9.04)
transcription regulator	RNF2	0.0817			1.98	4	0	4	CDKN1A(-3.92),CDKN2A(-4.08),GDF15(-3.87),REC8(-2.54)
transcription regulator	ASCL1	0.244			-1.98	4	0	4	CDKN1A(-3.92),EPHA2(-5.97),RORB(-2.88),SYT6(-4.57)
transcription regulator	KLF3	1		Inhibited	-2.333	9	4	5	ALDH3B1(-2.9),BCL3(-2.5),CD1D(+2.82),CENPT(-2.02),FAM49A(+3.99),GPSM1(-2.64),PLPP2(-4.0),RAP2C(+2.41),ZNRF2(+2.66)
phosphatase	DUSP1	1.61e-05			0.451	13	2	11	CCL2(-10.85),GDF15(-3.87),ICAM1(-3.04),JUN(-2.57),MMP1(+2.56),OLR1(-4.22),PTGS2(-3.7),SERPINB2(+2.39),SERPINE1(-3.84),SYNPO(-9.04),TGFB2(-3.23),THBD(-3.13),UBD(-5.24)
phosphatase	PTPN3	0.00027		Inhibited	-2.184	5	0	5	CDKN1A(-3.92),CDKN2B(-9.59),COL1A1(-7.11),SERPINE1(-3.84),TAGLN(-6.27)
phosphatase	PPP3CA	0.00587			-1.969	7	3	4	CDKN1A(-3.92),CPT1A(+3.51),KRT18(-3.0),KRT8(-2.5),PMP22(+2.84),PTGS2(-3.7),STS(+2.52)
phosphatase	PPP1R13B	0.00708				2	0	2	BBC3(-3.03),CDKN1A(-3.92)
phosphatase	LPIN1	0.00865				4	1	3	CDKN1A(-3.92),CPT1A(+3.51),FASN(-2.24),PTGS2(-3.7)
phosphatase	PTPN11	0.0211			0.692	6	1	5	CD14(+6.29),CDKN1A(-3.92),CSF1(-2.79),FASN(-2.24),JUN(-2.57),SPDEF(-2.9)
phosphatase	PTEN	0.0238			-0.478	27	2	25	ANXA1(-3.61),ARHGDIA(-2.12),BBC3(-3.03),BCL3(-2.5),CCR7(+3.45),CD44(-4.62),CDKN1A(-3.92),CDKN2A(-4.08),CDKN2B(-9.59),EDN1(-5.66),F3(-4.62),FASN(-2.24),FGF9(+3.22),GGT1(-7.55),GPR17(-4.92),IGF2(-6.13),ITPR3(-4.33),LAD1(-3.48),MAFK(-2.55),PFKFB3(-2.62),PLEC(-2.72),PLXNB2(-2.86),PTGS2(-3.7),SERPINE1(-3.84),THBS1(-4.42),TNFRSF11B(-3.26),TNFRSF9(-2.91)
phosphatase	PPP1R3A	0.0274				1	0	1	THBS1(-4.42)
phosphatase	PPM1D	0.0291				2	0	2	CDKN1A(-3.92),CDKN2A(-4.08)
phosphatase	PPP5C	0.0291				2	1	1	CD36(+3.64),CDKN1A(-3.92)
phosphatase	DUSP14	0.0478				2	0	2	INHBA(-4.73),NFKBIZ(-3.57)
peptidase	F2	7.07e-11		Inhibited	-5.065	30	1	29	ACTA2(-4.67),BCL3(-2.5),CCL2(-10.85),CCN1(-4.49),CCN2(-3.57),CD44(-4.62),CDC42EP1(-3.06),CDKN1A(-3.92),CLU(-3.07),COL1A1(-7.11),COL4A1(-2.2),COTL1(-2.22),EDN1(-5.66),F3(-4.62),ICAM1(-3.04),JUN(-2.57),MMP1(+2.56),PTGS2(-3.7),RGS3(-2.19),SERPINE1(-3.84),SLC2A6(-3.74),SLC7A1(-4.16),TFPI2(-2.93),TGFB2(-3.23),THBD(-3.13),THBS1(-4.42),TIMP2(-4.26),TNFRSF12A(-2.62),TNNT2(-6.8),TUBB3(-5.07)
peptidase	PLG	1.15e-06		Inhibited	-2.189	12	2	10	CCL2(-10.85),CCN1(-4.49),CNN2(-2.44),COL1A1(-7.11),CSF1(-2.79),EDN1(-5.66),F3(-4.62),GULP1(+2.7),MMP1(+2.56),PTGS2(-3.7),SERPINE1(-3.84),TNFRSF11B(-3.26)
peptidase	MMP1	1.23e-05	2.565		-0.502	9	2	7	CDKN1A(-3.92),CDKN2A(-4.08),JUN(-2.57),MMP1(+2.56),MYOCD(-4.13),PTGES(+3.42),PTGS2(-3.7),SERPINE1(-3.84),TAGLN(-6.27)
peptidase	F10	2.46e-05		Inhibited	-2.216	5	0	5	CCL2(-10.85),CCN1(-4.49),CCN2(-3.57),F3(-4.62),ICAM1(-3.04)
peptidase	PLAU	9.47e-05			0.181	9	1	8	ACTA2(-4.67),CCL2(-10.85),CCN1(-4.49),F3(-4.62),GDF15(-3.87),ICAM1(-3.04),MMP1(+2.56),PLK3(-2.57),SERPINE1(-3.84)
peptidase	ADAM12	0.000204			-0.954	9	0	9	ADAMTS15(-6.1),CCN2(-3.57),COL4A2(-2.42),COL5A2(-3.41),COLEC10(-16.43),GDF15(-3.87),LAMA5(-2.43),OLR1(-4.22),SERPINE1(-3.84)
peptidase	KLKB1	0.000657				3	0	3	BDKRB2(-4.35),F3(-4.62),ICAM1(-3.04)
peptidase	F7	0.000815			-0.169	6	1	5	CCN1(-4.49),CCN2(-3.57),F3(-4.62),ICAM1(-3.04),PTGS2(-3.7),SERPINB2(+2.39)
peptidase	PROC	0.00151			1.818	6	0	6	CCL2(-10.85),CLU(-3.07),ICAM1(-3.04),SERPINE1(-3.84),THBD(-3.13),THBS1(-4.42)
peptidase	AEBP1	0.00212				3	1	2	ACTA2(-4.67),CD36(+3.64),COL1A2(-4.02)
peptidase	MMP2	0.00282			0	5	2	3	CD44(-4.62),CDKN1A(-3.92),COL18A1(-2.13),EPHB1(+3.17),MMP1(+2.56)
peptidase	USP28	0.00432				2	0	2	CDKN1A(-3.92),PLK3(-2.57)
peptidase	CELA2A	0.00432				2	0	2	CDKN1A(-3.92),CDKN2A(-4.08)
peptidase	CASP14	0.00432				2	1	1	CGB3 (includes others)(-4.3),GCM1(+2.98)
peptidase	ACE2	0.00592				3	0	3	ACTA2(-4.67),CCN2(-3.57),SERPINE1(-3.84)
peptidase	USP7	0.00674				4	1	3	CD36(+3.64),CDKN1A(-3.92),CDKN2A(-4.08),TNNT2(-6.8)
peptidase	CFB	0.0104				3	0	3	C4A/C4B(-3.69),TGFB2(-3.23),THBD(-3.13)
peptidase	CPXM1	0.0104				2	0	2	COL15A1(-7.41),COL4A2(-2.42)
peptidase	OTUD7B	0.0104				2	0	2	ACTA2(-4.67),ICAM1(-3.04)
peptidase	USP11	0.0104				2	0	2	CDKN1A(-3.92),CDKN2A(-4.08)
peptidase	SHH	0.0105			-1.27	11	3	8	BCAR1(-2.12),HHIP(-10.26),IGF2(-6.13),LASP1(-2.83),PMP22(+2.84),SALL1(+3.11),SERPINE1(-3.84),SOSTDC1(+2.81),TGFB2(-3.23),THBD(-3.13),TUBB3(-5.07)
peptidase	KLK4	0.0122				3	0	3	CDKN1A(-3.92),CDKN2A(-4.08),CDKN2B(-9.59)
peptidase	PLAT	0.0134			-0.832	4	1	3	INHBA(-4.73),JUN(-2.57),MMP1(+2.56),SERPINE1(-3.84)
peptidase	CASP1	0.0163				4	0	4	ACTA2(-4.67),COL1A1(-7.11),FASN(-2.24),PTGS2(-3.7)
peptidase	PRTN3	0.0188				2	0	2	CCL2(-10.85),CDKN1A(-3.92)
peptidase	MMP9	0.0211			-1.491	6	1	5	ACTA2(-4.67),CD44(-4.62),CDKN1A(-3.92),COL18A1(-2.13),EPHB1(+3.17),ICAM1(-3.04)
peptidase	MYO1A	0.0274				1	0	1	SI(-6.45)
peptidase	USP9X	0.0291	2.378			2	0	2	GPSM1(-2.64),SMN1/SMN2(-2.59)
peptidase	ADAMTS12	0.0332				3	0	3	ALDH1A3(-2.67),CHI3L1(-6.42),TAGLN(-6.27)
peptidase	ZMPSTE24	0.0342				4	1	3	CDKN1A(-3.92),FMO2(+3.31),ICAM1(-3.04),LMNA(-2.47)
peptidase	TASP1	0.0349				2	0	2	CDKN1A(-3.92),CDKN2A(-4.08)
peptidase	ACE	0.0349				2	0	2	CCN2(-3.57),SERPINE1(-3.84)
peptidase	REN	0.0402				3	0	3	CCN2(-3.57),F3(-4.62),ICAM1(-3.04)
peptidase	C3	0.0405			-0.911	5	0	5	ACTA2(-4.67),CCL2(-10.85),CSF1(-2.79),JUN(-2.57),THBD(-3.13)
other	NORAD	2.63e-09		Inhibited	-3.317	11	0	11	CCN1(-4.49),CCN2(-3.57),COL4A1(-2.2),COL4A2(-2.42),FSTL3(-2.56),JUN(-2.57),NCOR2(-2.02),PHLDB1(-2.37),TAGLN(-6.27),THBS1(-4.42),TNFRSF12A(-2.62)
other	CR1L	1.74e-07		Activated	2.961	9	0	9	CCN2(-3.57),COL15A1(-7.41),COL18A1(-2.13),COL1A1(-7.11),COL1A2(-4.02),COL4A1(-2.2),COL4A2(-2.42),COL8A1(-4.0),SERPINE1(-3.84)
other	FBN1	9.24e-07			1.937	7	1	6	CCN1(-4.49),CCN2(-3.57),COL1A2(-4.02),COL4A2(-2.42),INHBA(-4.73),MMP1(+2.56),SERPINE1(-3.84)
other	LLGL2	1.03e-06	-1.988	Inhibited	-2.828	8	0	8	AMOTL2(-2.06),ANKRD1(-5.98),CCN1(-4.49),CCN2(-3.57),CRIM1(-2.88),SERPINE1(-3.84),TGFB2(-3.23),TNNT2(-6.8)
other	COL4A3	2.56e-06				7	0	7	CCN2(-3.57),COL1A1(-7.11),COL1A2(-4.02),COL4A1(-2.2),COL4A2(-2.42),PTGS2(-3.7),TIMP2(-4.26)
other	CCN1	3.81e-06	-4.489		-0.648	12	2	10	BOK(-2.12),CCL2(-10.85),CCN1(-4.49),CDKN1A(-3.92),COL1A1(-7.11),COL1A2(-4.02),FZD8(-3.6),MMP1(+2.56),PTGS2(-3.7),SERPINE1(-3.84),TIMP2(-4.26),WNT5A(+2.47)
other	INS	5.74e-06			-1.958	16	3	13	CBS/CBSL(-3.35),CCN1(-4.49),CCN2(-3.57),CD36(+3.64),CDKN1A(-3.92),CPT1A(+3.51),EDN1(-5.66),F3(-4.62),FASN(-2.24),ICAM1(-3.04),JUN(-2.57),PLK2(-3.01),PTGS2(-3.7),RDH16(+3.47),TRIB3(-4.45),VLDLR(-2.17)
other	H2AFY	1.42e-05			0.632	11	3	8	ALDH1A3(-2.67),ASB2(-2.24),CD36(+3.64),CDKN1A(-3.92),CDKN2B(-9.59),EDN1(-5.66),FASN(-2.24),FSTL3(-2.56),KRT23(+3.8),SERPINB2(+2.39),SERPINE1(-3.84)
other	VTN	1.65e-05			-1.552	7	1	6	CDKN1A(-3.92),COL1A1(-7.11),COL1A2(-4.02),F3(-4.62),MMP1(+2.56),PTGS2(-3.7),SERPINE1(-3.84)
other	MED28	1.82e-05			1.957	4	0	4	ACTA2(-4.67),ACTG2(-6.01),CNN2(-2.44),TAGLN(-6.27)
other	PTH	2e-05			-0.921	16	3	13	ALPL(+3.45),AREG(-11.43),CCL2(-10.85),CCN2(-3.57),CDKN1A(-3.92),COL1A1(-7.11),COL1A2(-4.02),CSF1(-2.79),JUN(-2.57),LMNA(-2.47),MMP1(+2.56),PTGS2(-3.7),RGS2(+3.69),TFPI2(-2.93),TMEM119(-4.58),TNFRSF11B(-3.26)
other	AMOT	2.04e-05				3	0	3	ANKRD1(-5.98),CCN1(-4.49),CCN2(-3.57)
other	AMOTL2	2.04e-05	-2.057			3	0	3	ANKRD1(-5.98),CCN1(-4.49),CCN2(-3.57)
other	AMOTL1	2.04e-05				3	0	3	ANKRD1(-5.98),CCN1(-4.49),CCN2(-3.57)
other	TSIX	2.04e-05				3	1	2	COL1A1(-7.11),COL1A2(-4.02),XIST(+129.26)
other	TXNIP	2.65e-05			-1.467	8	1	7	BCL6(-2.65),CD36(+3.64),CDKN1A(-3.92),COL1A2(-4.02),DES(-10.4),FASN(-2.24),ICAM1(-3.04),PTGS2(-3.7)
other	RASSF1	3.83e-05			-1.772	11	1	10	AREG(-11.43),CDKN1A(-3.92),CLU(-3.07),COL4A1(-2.2),COL4A2(-2.42),CRIP2(-3.95),GDF15(-3.87),MYL9(-3.23),PLK2(-3.01),PTGS2(-3.7),TMEM158(+3.4)
other	COL1A1	5.13e-05	-7.114			5	0	5	CCL2(-10.85),CDKN1A(-3.92),COL1A1(-7.11),EDN1(-5.66),ICAM1(-3.04)
other	THBS1	5.59e-05	-4.42		-0.562	7	0	7	CCN2(-3.57),COL1A1(-7.11),COL1A2(-4.02),COL4A1(-2.2),TGFB2(-3.23),THBS1(-4.42),TNFRSF10A(-5.73)
other	COL1A2	7.99e-05	-4.018			3	0	3	CDKN1A(-3.92),COL1A2(-4.02),SERPINE1(-3.84)
other	SERPINH1	7.99e-05				3	0	3	COL1A1(-7.11),COL4A2(-2.42),SERPINE1(-3.84)
other	DCN	8.98e-05			-0.714	8	1	7	CCN2(-3.57),CDKN1A(-3.92),COL1A2(-4.02),ENG(-4.08),ICAM1(-3.04),MMP1(+2.56),SERPINE1(-3.84),THBS1(-4.42)
other	SFN	9.23e-05		Inhibited	-2.425	6	0	6	BCL6(-2.65),F3(-4.62),IL1R1(-2.47),JUP(-2.26),KRT18(-3.0),KRT8(-2.5)
other	ARHGDIG	9.62e-05			1.342	5	1	4	ANXA1(-3.61),COL5A2(-3.41),EDN1(-5.66),JUP(-2.26),RGS2(+3.69)
other	SAFB	0.000103			1.254	8	2	6	BBC3(-3.03),CDKN2A(-4.08),GULP1(+2.7),HLA-DRA(+4.34),JUN(-2.57),PAPSS2(-2.68),TNFRSF11B(-3.26),UBD(-5.24)
other	CBX7	0.000128		Activated	2.148	5	0	5	ANKRD1(-5.98),AREG(-11.43),CDKN2A(-4.08),GDF15(-3.87),PAPPA(-18.63)
other	COL18A1	0.000159	-2.128		1.234	10	2	8	CCL2(-10.85),EDN1(-5.66),EPHB1(+3.17),F3(-4.62),ICAM1(-3.04),JUN(-2.57),MMP1(+2.56),PTGS2(-3.7),SERPINE1(-3.84),THBS1(-4.42)
other	CDCA2	0.000196				3	0	3	CDKN1A(-3.92),CDKN2A(-4.08),CDKN2B(-9.59)
other	SPRY4	0.000196				3	0	3	CNN1(-5.2),MYOCD(-4.13),TAGLN(-6.27)
other	Bvht	0.000204			-1.667	9	2	7	ACTA2(-4.67),ALDH1A3(-2.67),ALX4(+3.58),IGF2(-6.13),MYL7(-5.92),SERPINF1(-3.73),SMARCD3(-2.72),TMOD1(+3.8),TNNT2(-6.8)
other	LMNA	0.000205	-2.473		-1.445	18	2	16	ACTA2(-4.67),CCN2(-3.57),COL12A1(-8.01),COL1A1(-7.11),COL8A1(-4.0),DES(-10.4),EDN1(-5.66),FAM13C(-4.21),GULP1(+2.7),HTRA3(-5.14),JUN(-2.57),KRT18(-3.0),LMNA(-2.47),MYL7(-5.92),STAB1(-2.66),TIMP2(-4.26),TUBB3(-5.07),ZNRF2(+2.66)
other	CD44	0.000207	-4.623		-0.515	16	3	13	ACTA2(-4.67),CCR7(+3.45),CD36(+3.64),CD44(-4.62),CDKN1A(-3.92),CLU(-3.07),COL18A1(-2.13),COL1A1(-7.11),COL5A2(-3.41),FASN(-2.24),JUN(-2.57),LIMS2(-6.32),THBS1(-4.42),WNT2(-4.37),WNT5A(+2.47),ZYX(-2.47)
other	VGLL3	0.000231		Inhibited	-2	4	0	4	COL12A1(-8.01),COL1A1(-7.11),COL1A2(-4.02),THBS1(-4.42)
other	RB1CC1	0.000231			-1.951	4	0	4	ALDH1A3(-2.67),CDKN1A(-3.92),CDKN2B(-9.59),SERPINE1(-3.84)
other	S100A9	0.000238			-0.676	14	4	10	ALPL(+3.45),AREG(-11.43),BCL3(-2.5),EPB41L4B(+2.63),FBLIM1(-3.0),GPRC5A(-6.93),ICAM1(-3.04),MMP1(+2.56),OLR1(-4.22),PLK3(-2.57),PTGES(+3.42),TKTL1(-14.16),TNFRSF9(-2.91),WT1(-5.21)
other	ADIPOQ	0.000253			-0.068	14	3	11	BCL3(-2.5),CCL2(-10.85),CCN2(-3.57),CD163(-14.37),CD36(+3.64),CDKN1A(-3.92),CDKN2A(-4.08),CGB3 (includes others)(-4.3),CYP19A1(+4.17),F3(-4.62),FASN(-2.24),ICAM1(-3.04),MMP1(+2.56),PTGS2(-3.7)
other	TERF2IP	0.00027		Inhibited	-2.2	5	0	5	CCL2(-10.85),CCN2(-3.57),IGF2(-6.13),NNMT(-12.48),TRABD2B(-3.38)
other	RLN2	0.000326			1.951	4	2	2	ACTA2(-4.67),CD36(+3.64),MMP1(+2.56),TGFB2(-3.23)
other	RETNLB	0.000333			-1.706	9	2	7	ACTA2(-4.67),BMP1(-2.49),CCL2(-10.85),CCN2(-3.57),CCN4(-15.76),COL1A1(-7.11),COL1A2(-4.02),TINAGL1(+2.59),WNT5A(+2.47)
other	RETN	0.000351		Inhibited	-2.36	7	0	7	CCL2(-10.85),CCN2(-3.57),EDN1(-5.66),FASN(-2.24),ICAM1(-3.04),PTGS2(-3.7),SERPINE1(-3.84)
other	TFPI	0.000383				3	0	3	CDKN1A(-3.92),F3(-4.62),VLDLR(-2.17)
other	CSRP3	0.000383				3	0	3	DES(-10.4),KRT18(-3.0),KRT8(-2.5)
other	BCL2L12	0.000383				3	0	3	BBC3(-3.03),CDKN1A(-3.92),TNFRSF10A(-5.73)
other	MEG3	0.000446			1.131	4	0	4	ACTA2(-4.67),COL1A1(-7.11),GDF15(-3.87),JUN(-2.57)
other	LAMC1	0.000446			1.214	4	1	3	ACTA2(-4.67),IGF2(-6.13),TGFB2(-3.23),WNT5A(+2.47)
other	S100A8	0.000479			-0.653	14	4	10	ALPL(+3.45),AREG(-11.43),BCL3(-2.5),CCL2(-10.85),EPB41L4B(+2.63),FBLIM1(-3.0),GPRC5A(-6.93),ICAM1(-3.04),MMP1(+2.56),OLR1(-4.22),PLK3(-2.57),PTGES(+3.42),TKTL1(-14.16),WT1(-5.21)
other	CIDEC	0.000536			-0.865	6	3	3	CCL2(-10.85),CPT1A(+3.51),DIO2(+7.46),EBF2(+4.6),FASN(-2.24),SERPINE1(-3.84)
other	CLDN7	0.000569			-1.554	11	3	8	CCN2(-3.57),CEACAM6(-7.24),F3(-4.62),ITPR3(-4.33),MT1X(+2.69),MUC1(-4.22),NNMT(-12.48),PRSS23(-2.31),SOSTDC1(+2.81),TIMP2(-4.26),TINAGL1(+2.59)
other	COLQ	0.000578			-1.134	8	0	8	AGRN(-3.75),BMP1(-2.49),COL4A1(-2.2),COL4A2(-2.42),COL5A2(-3.41),COL8A1(-4.0),EXT1(-2.03),PRELP(-5.79)
other	TOPBP1	0.000596			1.944	4	0	4	BBC3(-3.03),CDKN1A(-3.92),CDKN2B(-9.59),HIC1(-3.75)
other	PELP1	0.00061				11	4	7	ACTG2(-6.01),CES1(-4.19),COL12A1(-8.01),CYP19A1(+4.17),KAT2B(+2.48),MAPK4(+2.88),NCOR2(-2.02),PTGES(+3.42),PTGS2(-3.7),TAGLN(-6.27),ZNF804A(-3.45)
other	AGR2	0.000657				3	0	3	AREG(-11.43),CDKN2A(-4.08),MUC1(-4.22)
other	DLC1	0.000657				3	0	3	CDKN2A(-4.08),CDKN2B(-9.59),SERPINE1(-3.84)
other	TMPO	0.000657				3	0	3	COL12A1(-8.01),COL1A1(-7.11),TIMP2(-4.26)
other	ERBIN	0.000657				3	0	3	CDKN1A(-3.92),CDKN2B(-9.59),SERPINE1(-3.84)
other	CDKN2B-AS1	0.000748				2	0	2	CDKN2A(-4.08),CDKN2B(-9.59)
other	BATF2	0.000748				2	0	2	CCN1(-4.49),JUN(-2.57)
other	CCT5	0.000748				2	0	2	BBC3(-3.03),CDKN1A(-3.92)
other	KRT18	0.000748	-2.998			2	0	2	KRT18(-3.0),KRT7(-3.27)
other	CRTAP	0.000748				2	0	2	CDKN1A(-3.92),SERPINE1(-3.84)
other	DSP	0.000777			-0.283	4	0	4	COL1A1(-7.11),COL1A2(-4.02),DSC3(-10.36),JUP(-2.26)
other	DMP1	0.000929			1.802	6	1	5	ALPL(+3.45),CDKN2A(-4.08),CORO2B(-6.84),CSDC2(-3.38),SLC6A9(-4.12),STAB1(-2.66)
other	DES	0.00103	-10.4			3	0	3	ANKRD1(-5.98),KRT18(-3.0),KRT8(-2.5)
other	LPA	0.00103				3	1	2	ICAM1(-3.04),SERPINB2(+2.39),SERPINE1(-3.84)
other	KNG1	0.00142		Inhibited	-2.189	5	0	5	BDKRB2(-4.35),CCN2(-3.57),COL1A1(-7.11),COL1A2(-4.02),PTGS2(-3.7)
other	RASSF6	0.00151				3	0	3	BBC3(-3.03),CDKN1A(-3.92),CDKN2A(-4.08)
other	DDB1	0.00151				3	0	3	BBC3(-3.03),CDKN1A(-3.92),CDKN2A(-4.08)
other	ACTG1	0.00151				3	0	3	ACTA2(-4.67),CNN1(-5.2),TAGLN(-6.27)
other	APP	0.00171		Inhibited	-2.335	41	8	33	ACTA2(-4.67),ARL11(+2.62),ARRDC3(+3.52),ATP1A4(+3.53),BBC3(-3.03),C4A/C4B(-3.69),CCL2(-10.85),CCN2(-3.57),CD44(-4.62),CKMT1A/CKMT1B(+5.05),CLU(-3.07),COL18A1(-2.13),CSF1(-2.79),DBN1(-2.58),DDAH1(-2.83),EDN1(-5.66),ENG(-4.08),EXT1(-2.03),FAM49A(+3.99),FLNA(-2.56),GDF15(-3.87),HSPB1(-2.92),ICAM1(-3.04),IGF2(-6.13),INHBA(-4.73),ITGA1(-2.81),ITPR3(-4.33),JUN(-2.57),KCNB1(+4.66),MMP1(+2.56),NNAT(-5.06…
other	ERVW-1	0.0019			-1.98	4	0	4	CDKN1A(-3.92),CDKN2A(-4.08),CREB3L1(-6.39),MICA(-2.91)
other	LY6E	0.0019			-1.982	4	2	2	CCN2(-3.57),CD14(+6.29),HLA-DRA(+4.34),SERPINE1(-3.84)
other	ARHGAP31	0.0019			-0.447	5	0	5	CCN2(-3.57),CDKN2A(-4.08),GDF15(-3.87),JUN(-2.57),TGFB2(-3.23)
other	CDH1	0.00211			-0.16	8	2	6	CD44(-4.62),JUN(-2.57),JUP(-2.26),KRT18(-3.0),KRT7(-3.27),MMP1(+2.56),MUC16(+3.61),PFKFB3(-2.62)
other	DPY30	0.00212				3	0	3	CDKN1A(-3.92),CDKN2A(-4.08),CDKN2B(-9.59)
other	DAB2IP	0.00212				3	0	3	CD44(-4.62),CDKN1A(-3.92),CLU(-3.07)
other	S100P	0.00212				3	0	3	COTL1(-2.22),KRT18(-3.0),KRT8(-2.5)
other	SUCO	0.0022				2	0	2	COL1A1(-7.11),COL1A2(-4.02)
other	U2AF2	0.0022				2	0	2	BBC3(-3.03),CDKN1A(-3.92)
other	ARHGAP1	0.0022				2	0	2	CDKN1A(-3.92),CDKN2A(-4.08)
other	HSPB3	0.0022				2	0	2	CCL2(-10.85),ICAM1(-3.04)
other	MYH11	0.0022				2	0	2	ACTA2(-4.67),CNN1(-5.2)
other	COL7A1	0.0022				2	1	1	THBS1(-4.42),WNT5A(+2.47)
other	EID2	0.0022				2	0	2	CDKN1A(-3.92),CDKN2B(-9.59)
other	STRAP	0.0022				2	0	2	JUN(-2.57),SERPINE1(-3.84)
other	KRT5	0.0022				2	0	2	ICAM1(-3.04),SERPINF1(-3.73)
other	BUB3	0.0022				2	0	2	CDKN1A(-3.92),CDKN2A(-4.08)
other	TCP1	0.0022				2	0	2	BBC3(-3.03),CDKN1A(-3.92)
other	SCT	0.0022				2	1	1	AQP1(-2.71),CD36(+3.64)
other	UIMC1	0.0022				2	0	2	BBC3(-3.03),CDKN1A(-3.92)
other	PARPBP	0.00274		Inhibited	-2	4	0	4	COL8A1(-4.0),KRT18(-3.0),KRT7(-3.27),KRT8(-2.5)
other	LRPAP1	0.00274			0	4	1	3	F3(-4.62),PTGES(+3.42),PTGS2(-3.7),SERPINE1(-3.84)
other	FSHB	0.00274			-0.371	4	1	3	CCN2(-3.57),CLDN11(-3.84),CYP19A1(+4.17),INHBA(-4.73)
other	FANCC	0.00276				7	2	5	GDF15(-3.87),HHEX(+3.92),IL1R1(-2.47),MYRF(-3.89),PTGS2(-3.7),PTX3(-3.56),UGT2B7(+3.42)
other	MYOC	0.00283				8	1	7	ANXA1(-3.61),CARD10(-2.95),CD44(-4.62),DPP7(-2.97),EPHA2(-5.97),HHIP(-10.26),MAFK(-2.55),SOSTDC1(+2.81)
other	CD24	0.00287				9	1	8	APOBEC3B(-8.15),CDKN1A(-3.92),CHAC1(-5.31),DIAPH2(+3.37),GDF15(-3.87),ICAM1(-3.04),JUN(-2.57),TFPI2(-2.93),THBS1(-4.42)
other	MYD88	0.00317		Inhibited	-2.929	16	2	14	APOBEC3B(-8.15),BCL3(-2.5),CCL2(-10.85),CCN1(-4.49),CCN4(-15.76),CD14(+6.29),CD44(-4.62),GDF15(-3.87),ICAM1(-3.04),INHBA(-4.73),JUN(-2.57),NFKBIZ(-3.57),OLR1(-4.22),PTGES(+3.42),PTGS2(-3.7),SERPINE1(-3.84)
other	MGP	0.00325		Inhibited	-2	4	1	3	ACTA2(-4.67),HHEX(+3.92),MYOCD(-4.13),TAGLN(-6.27)
other	SHC1	0.00347			-1.741	6	1	5	CCR7(+3.45),CDKN1A(-3.92),ICAM1(-3.04),KRT7(-3.27),SERPINE1(-3.84),THBD(-3.13)
other	PTHLH	0.00351				7	1	6	CDKN1A(-3.92),CDKN2A(-4.08),CDKN2B(-9.59),PTGS2(-3.7),RGS2(+3.69),SERPINE1(-3.84),TNFRSF11B(-3.26)
other	KRIT1	0.00373				3	0	3	JUN(-2.57),TGFB2(-3.23),THBS1(-4.42)
other	GNL3	0.00382			1.982	4	0	4	CDKN1A(-3.92),CDKN2A(-4.08),CDKN2B(-9.59),KRT18(-3.0)
other	NOD2	0.0041			-0.977	7	2	5	AREG(-11.43),CCL2(-10.85),ICAM1(-3.04),PTGES(+3.42),RASGRP1(+2.73),SLC2A6(-3.74),TNFRSF9(-2.91)
other	PDLIM2	0.00425		Activated	2.121	8	3	5	GSTM1(+15.1),MDM1(+2.85),MYL9(-3.23),PHLDA3(-3.59),PPP1R14A(-2.38),SLC43A3(-2.8),TAGLN(-6.27),ZNF300(+3.74)
other	HSPB6	0.00432				2	0	2	CCL2(-10.85),ICAM1(-3.04)
other	H3F3A/H3F3B	0.00432				2	0	2	BBC3(-3.03),CDKN1A(-3.92)
other	RGD1560225	0.00432				2	0	2	EDN1(-5.66),PTGS2(-3.7)
other	SERPINB7	0.00432				2	0	2	CCL2(-10.85),ICAM1(-3.04)
other	CFL1	0.00432				2	0	2	ICAM1(-3.04),JUN(-2.57)
other	S100A11	0.00432				2	0	2	CDKN1A(-3.92),CDKN2A(-4.08)
other	NBN	0.00432				2	0	2	CDKN1A(-3.92),CLU(-3.07)
other	GNRH1	0.00455			-1.459	6	2	4	CGB3 (includes others)(-4.3),CYP19A1(+4.17),GNRHR(+4.13),INHBA(-4.73),JUN(-2.57),PTGS2(-3.7)
other	SOCS1	0.00473			1.681	10	3	7	CCL2(-10.85),CCR7(+3.45),CD1D(+2.82),CD44(-4.62),CDKN1A(-3.92),ICAM1(-3.04),JUN(-2.57),MMP1(+2.56),MUC1(-4.22),PTGS2(-3.7)
other	FRS2	0.00475				3	0	3	ACTA2(-4.67),CD44(-4.62),TAGLN(-6.27)
other	HOTAIR	0.00501			-0.393	5	0	5	ACTA2(-4.67),CDKN1A(-3.92),COL1A1(-7.11),GDF15(-3.87),ICAM1(-3.04)
other	VCAN	0.00534			0.711	11	1	10	AGRN(-3.75),C4A/C4B(-3.69),CCL2(-10.85),CDKN1A(-3.92),CDKN2A(-4.08),CLU(-3.07),F3(-4.62),ICAM1(-3.04),PRELP(-5.79),RGS2(+3.69),THBD(-3.13)
other	1810019D21Rik	0.0054		Activated	2.449	6	0	6	AREG(-11.43),BDKRB2(-4.35),CDKN1A(-3.92),COL8A1(-4.0),EDN1(-5.66),THBD(-3.13)
other	LGALS3	0.00547				8	1	7	CDKN1A(-3.92),COL4A1(-2.2),COL5A2(-3.41),CTSF(+4.77),ICAM1(-3.04),ITPR3(-4.33),KRT18(-3.0),MUC1(-4.22)
other	PECAM1	0.00592				3	1	2	CD36(+3.64),CD44(-4.62),THBS1(-4.42)
other	MIR17HG	0.00641			-0.213	9	4	5	ACTA2(-4.67),ALPL(+3.45),CDKN1A(-3.92),HOPX(+4.73),LAMA5(-2.43),NCOR2(-2.02),PITX1(+2.82),TAGLN(-6.27),WNT5A(+2.47)
other	PRNP	0.00673			-0.64	7	1	6	CCL2(-10.85),CD44(-4.62),CDKN2A(-4.08),EPS8(-2.77),FGF9(+3.22),HSPB1(-2.92),IGF2(-6.13)
other	TPPP2	0.00708				2	0	2	CDKN1A(-3.92),CDKN2A(-4.08)
other	BCAS2	0.00708				2	0	2	BBC3(-3.03),CDKN1A(-3.92)
other	DCX	0.00708				2	0	2	ACTN1(-2.6),TUBB3(-5.07)
other	CDH4	0.00708				2	1	1	MMP1(+2.56),PTGS2(-3.7)
other	PLAA	0.00708				2	0	2	CLU(-3.07),PTGS2(-3.7)
other	Cox5b	0.00708				2	1	1	CAPN6(+3.92),TGFB2(-3.23)
other	SMC3	0.00726				3	2	1	HLA-DRA(+4.34),HLA-DRB1(+46.09),THBS1(-4.42)
other	PNN	0.00726				3	0	3	CDKN1A(-3.92),GDF15(-3.87),JUN(-2.57)
other	CBX8	0.00726				3	0	3	CDKN1A(-3.92),CDKN2A(-4.08),CDKN2B(-9.59)
other	PTX3	0.00865	-3.556		-0.261	4	0	4	CCL2(-10.85),CCN2(-3.57),F3(-4.62),JUN(-2.57)
other	ARRB1	0.00865				4	0	4	F3(-4.62),FASN(-2.24),PTGS2(-3.7),SERPINE1(-3.84)
other	WNT11	0.00865				4	0	4	CCN4(-15.76),TGFB2(-3.23),THBD(-3.13),TNNT2(-6.8)
other	GAS2L3	0.00875				3	0	3	CDKN1A(-3.92),PLK2(-3.01),TM4SF1(-9.07)
other	GFAP	0.00875				3	0	3	CD44(-4.62),CREB3L1(-6.39),PLEC(-2.72)
other	SRSF1	0.00972				4	0	4	COL1A1(-7.11),ENG(-4.08),LMNA(-2.47),SMN1/SMN2(-2.59)
other	CLU	0.00972	-3.074			4	0	4	CCL2(-10.85),CDKN1A(-3.92),CDKN2A(-4.08),CLU(-3.07)
other	CIP2A	0.00996			0.128	6	0	6	ACTG2(-6.01),CDKN2B(-9.59),COL15A1(-7.41),COL8A1(-4.0),LASP1(-2.83),SCIN(-5.57)
other	HSPB1	0.0104	-2.923			3	0	3	ACTA2(-4.67),BBC3(-3.03),CDKN1A(-3.92)
other	ITGB6	0.0104				3	0	3	COL1A1(-7.11),COL1A2(-4.02),SERPINE1(-3.84)
other	DBH-AS1	0.0104				2	0	2	CDKN1A(-3.92),CDKN2A(-4.08)
other	RASSF3	0.0104				2	0	2	BBC3(-3.03),CDKN1A(-3.92)
other	AMER1	0.0104				2	0	2	AREG(-11.43),CDKN1A(-3.92)
other	HSPB2	0.0104				2	0	2	CCL2(-10.85),ICAM1(-3.04)
other	PSMD4	0.0104				2	2	0	CD14(+6.29),CD36(+3.64)
other	PAXIP1	0.0104				2	0	2	CDKN1A(-3.92),CRIP2(-3.95)
other	SBDS	0.0104				7	2	5	CCN2(-3.57),CHAC1(-5.31),KIF1A(-4.48),OPN3(+2.47),P2RX5(-4.17),PUDP(+2.75),TRIB3(-4.45)
other	TAC1	0.0104			-0.816	7	2	5	CCL2(-10.85),CCN1(-4.49),PTGS2(-3.7),SERPINB2(+2.39),SERPINE1(-3.84),SERPINI1(+2.4),TNFRSF11B(-3.26)
other	H2AFB3 (includes others)	0.0126		Inhibited	-2.236	5	0	5	BBC3(-3.03),CDKN1A(-3.92),CHAC1(-5.31),LIPH(-4.3),TNFRSF9(-2.91)
other	LGALS1	0.0131			-1.367	6	1	5	ACTA2(-4.67),CDKN1A(-3.92),F3(-4.62),MMP1(+2.56),PTX3(-3.56),SERPINE1(-3.84)
other	ANXA2	0.0134			-0.228	4	1	3	CDKN1A(-3.92),JUN(-2.57),MMP1(+2.56),PTGS2(-3.7)
other	ARRB2	0.0134				4	0	4	F3(-4.62),NFKBIZ(-3.57),PTGS2(-3.7),SERPINE1(-3.84)
other	C2CD5	0.0143				3	2	1	CPT1A(+3.51),DIO2(+7.46),TNFRSF9(-2.91)
other	MRPS18B	0.0143				2	0	2	ACTA2(-4.67),TUBB3(-5.07)
other	RASSF8	0.0143				2	0	2	DDAH1(-2.83),SI(-6.45)
other	TCIM	0.0143				2	0	2	ICAM1(-3.04),PTGS2(-3.7)
other	HNRNPR	0.0143				2	0	2	PLK2(-3.01),THBS1(-4.42)
other	ZNF665	0.0143				2	0	2	DDAH1(-2.83),SI(-6.45)
other	ZNF528	0.0143				2	0	2	DDAH1(-2.83),SI(-6.45)
other	BANCR	0.0143				2	1	1	CDKN1A(-3.92),MMP1(+2.56)
other	LGALS7/LGALS7B	0.0143				2	0	2	COL1A2(-4.02),SERPINE1(-3.84)
other	FERMT1	0.0143				2	1	1	WNT2(-4.37),WNT5A(+2.47)
other	ZNF708	0.0143				2	0	2	DDAH1(-2.83),SI(-6.45)
other	7SK	0.0143				2	0	2	PLK2(-3.01),THBS1(-4.42)
other	TRAF3IP2	0.0148		Inhibited	-2.433	6	0	6	CCN2(-3.57),COL1A1(-7.11),CSF1(-2.79),ICAM1(-3.04),NFKBIZ(-3.57),TNFRSF12A(-2.62)
other	CRNDE	0.0163			-0.594	4	0	4	CDKN1A(-3.92),DUSP8(-6.84),EPHA2(-5.97),IL1R1(-2.47)
other	C1QA	0.0164				3	0	3	CD163(-14.37),F3(-4.62),SERPINE1(-3.84)
other	AXIN1	0.0164				3	0	3	ENC1(-4.52),JUP(-2.26),TUBB3(-5.07)
other	BIRC5	0.0183				5	0	5	CCN2(-3.57),CDKN1A(-3.92),COL1A1(-7.11),COL5A2(-3.41),COL8A1(-4.0)
other	MEDAG	0.0188				2	1	1	CD36(+3.64),FASN(-2.24)
other	FANCA	0.0188				2	1	1	CDKN1A(-3.92),GNRHR(+4.13)
other	MTBP	0.0188				2	0	2	CDKN1A(-3.92),CDKN2B(-9.59)
other	SDC2	0.0188				2	0	2	ACTA2(-4.67),CDKN1A(-3.92)
other	MSI1	0.0188				2	0	2	CDKN1A(-3.92),CLDN11(-3.84)
other	ACTA2	0.0188	-4.675			2	0	2	ACTA2(-4.67),CCN2(-3.57)
other	PCDH11Y	0.0188				3	0	3	CD44(-4.62),JUN(-2.57),PTGS2(-3.7)
other	KRT14	0.0196				4	1	3	DSC3(-10.36),KRT18(-3.0),KRT8(-2.5),MMP1(+2.56)
other	CLEC4G	0.0196		Inhibited	-2.236	5	0	5	AREG(-11.43),CCN2(-3.57),CSF1(-2.79),IGF2(-6.13),WNT2(-4.37)
other	SERPINF1	0.0196	-3.728		0.187	5	0	5	ACTA2(-4.67),CCN2(-3.57),SERPINF1(-3.73),THBS1(-4.42),TNFRSF11B(-3.26)
other	GCG	0.02			1.067	6	1	5	CBS/CBSL(-3.35),CCL2(-10.85),CCN2(-3.57),CPT1A(+3.51),FASN(-2.24),PLK3(-2.57)
other	HNRNPA2B1	0.02				9	2	7	FZD8(-3.6),GDF15(-3.87),JUP(-2.26),MEST(-2.93),NRCAM(+2.96),PAPPA(-18.63),ST8SIA4(+2.8),TFPI2(-2.93),TGFB2(-3.23)
other	OXT	0.0213				3	1	2	MYL7(-5.92),PTGS2(-3.7),RGS2(+3.69)
other	LINC00963	0.0213				3	0	3	CREB3L1(-6.39),ICAM1(-3.04),TRIB3(-4.45)
other	IGFBP5	0.0213				3	0	3	COL1A1(-7.11),F3(-4.62),SERPINE1(-3.84)
other	SFTPD	0.0213				3	2	1	CCL2(-10.85),CD14(+6.29),MMP1(+2.56)
other	FBXO42	0.0237				2	0	2	CSF1(-2.79),ICAM1(-3.04)
other	FAT1	0.0237				2	0	2	JUN(-2.57),PTGS2(-3.7)
other	SERPINB2	0.0237	2.392			2	2	0	CD14(+6.29),SERPINB2(+2.39)
other	BANP	0.0237				2	0	2	BBC3(-3.03),CDKN1A(-3.92)
other	TPM3	0.0237				2	1	1	ITGA1(-2.81),MMP1(+2.56)
other	WNT5B	0.0237	7.626			2	0	2	ACTA2(-4.67),COL1A1(-7.11)
other	PANDAR	0.0237				2	0	2	BBC3(-3.03),CDKN2A(-4.08)
other	DIAPH1	0.0237				2	0	2	CDKN2A(-4.08),CDKN2B(-9.59)
other	RECK	0.0237				2	0	2	CDKN1A(-3.92),CDKN2A(-4.08)
other	TSPYL5	0.024				3	2	1	CYP19A1(+4.17),GLDN(+4.05),MN1(-5.39)
other	SCAP	0.0262				6	1	5	CYB5A(+2.64),FASN(-2.24),OLR1(-4.22),PTGS2(-3.7),SLC7A1(-4.16),TRIB3(-4.45)
other	BMPER	0.0269				3	0	3	ACTA2(-4.67),ICAM1(-3.04),TBX5(-6.21)
other	Mt2	0.0269				3	0	3	JUN(-2.57),MEST(-2.93),SERPINE1(-3.84)
other	ABLIM2	0.0274				1	0	1	TAGLN(-6.27)
other	C17orf98	0.0274				1	1	0	XIST(+129.26)
other	HCG11	0.0274				1	0	1	CDKN1A(-3.92)
other	LINC00475	0.0274				1	0	1	CDKN1A(-3.92)
other	DNAJB12	0.0274				1	0	1	BOK(-2.12)
other	Pad2	0.0274				1	0	1	PTGS2(-3.7)
other	RNF217-AS1	0.0274				1	1	0	INTU(+2.31)
other	Jpx	0.0274				1	1	0	XIST(+129.26)
other	NLRP2	0.0274				1	0	1	ICAM1(-3.04)
other	FBXL12	0.0274				1	0	1	CDKN1A(-3.92)
other	WFDC1	0.0274				1	0	1	ICAM1(-3.04)
other	ABLIM3	0.0274				1	0	1	TAGLN(-6.27)
other	ARMC10	0.0274				1	0	1	CDKN1A(-3.92)
other	FKBPL	0.0274				1	0	1	CDKN1A(-3.92)
other	GABARAPL1	0.0274				1	1	0	OPRK1(+4.26)
other	IQCB1	0.0274				1	0	1	BBC3(-3.03)
other	MYADM	0.0274				1	0	1	ICAM1(-3.04)
other	ZBTB8A	0.0274				1	0	1	CDKN1A(-3.92)
other	MLLT11	0.0274	-2.067			1	0	1	CD44(-4.62)
other	FBXO8	0.0274				1	1	0	XIST(+129.26)
other	PCLAF	0.0274				1	0	1	CDKN1A(-3.92)
other	DSC2	0.0274				1	0	1	CD44(-4.62)
other	MARCH9	0.0274				1	0	1	TNFRSF10A(-5.73)
other	CCDC8	0.0274				1	0	1	BBC3(-3.03)
other	WNT16	0.0274				1	0	1	CDKN1A(-3.92)
other	FRMPD1	0.0274				1	0	1	GPSM1(-2.64)
other	FILIP1	0.0274				1	0	1	FLNA(-2.56)
other	PRCC	0.0274				1	0	1	SERPINE1(-3.84)
other	DYNLRB1	0.0274				1	0	1	SERPINE1(-3.84)
other	MSN	0.0274				1	0	1	CDKN2A(-4.08)
other	MED25	0.0274				1	1	0	MMP1(+2.56)
other	MYLPF	0.0274				1	0	1	ACTA2(-4.67)
other	ITSN2	0.0274				1	0	1	CDKN2A(-4.08)
other	CABLES1	0.0274				1	0	1	CDKN1A(-3.92)
other	CDT1	0.0274				1	0	1	CDKN1A(-3.92)
other	LINC00672	0.0274				1	0	1	LASP1(-2.83)
other	Rcan1	0.0274				1	0	1	FLNA(-2.56)
other	SIGLEC9	0.0274				1	0	1	PTGS2(-3.7)
other	CKAP4	0.0274				1	0	1	CCN2(-3.57)
other	ITIH5	0.0274				1	0	1	ACTA2(-4.67)
other	CCNI	0.0274				1	0	1	CDKN1A(-3.92)
other	PRB1/PRB2	0.0274				1	1	0	SERPINB2(+2.39)
other	LUC7L3	0.0274				1	0	1	PTGS2(-3.7)
other	TFF1	0.0274				1	0	1	PTGS2(-3.7)
other	ANK2	0.0274				1	0	1	SPTBN1(-2.19)
other	Pla2g2a	0.0274				1	0	1	PTGS2(-3.7)
other	ING3	0.0274				1	0	1	CDKN1A(-3.92)
other	PDPN	0.0274				1	0	1	CD44(-4.62)
other	ABLIM1	0.0274				1	0	1	TAGLN(-6.27)
other	PRC1	0.0274				1	0	1	PTGS2(-3.7)
other	PEX19	0.0274				1	0	1	CDKN2A(-4.08)
other	SRRM1	0.0274				1	0	1	CD44(-4.62)
other	PRR13	0.0274				1	0	1	THBS1(-4.42)
other	KRT7-AS	0.0274				1	0	1	KRT7(-3.27)
other	TSC2	0.0289			1.134	8	2	6	ANXA1(-3.61),ATP6AP2(+2.5),CDKN1A(-3.92),DPP7(-2.97),HSPB1(-2.92),PRELP(-5.79),RGS22(+2.81),TAGLN(-6.27)
other	LY6K	0.0291				2	0	2	CCN2(-3.57),SERPINE1(-3.84)
other	LGALS8	0.0291				2	0	2	CCL2(-10.85),CDKN1A(-3.92)
other	FRMD6	0.0291				2	0	2	CCN2(-3.57),CDKN1A(-3.92)
other	RANBP9	0.0291				2	0	2	DBN1(-2.58),JUN(-2.57)
other	Igkv1-117	0.0291				2	0	2	CDKN1A(-3.92),JUN(-2.57)
other	TP53BP2	0.0291				2	0	2	BBC3(-3.03),CCN2(-3.57)
other	PCBP2	0.0291				2	0	2	CCN1(-4.49),CCN2(-3.57)
other	BAG1	0.03				3	0	3	CDKN1A(-3.92),JUN(-2.57),PTGS2(-3.7)
other	ZNF106	0.0318		Activated	2	4	1	3	C4A/C4B(-3.69),HSPB1(-2.92),PMP22(+2.84),TNFRSF12A(-2.62)
other	BCL2L1	0.0325			-0.447	5	0	5	CD44(-4.62),THBS1(-4.42),TNFRSF10A(-5.73),TNFRSF11B(-3.26),TUBB3(-5.07)
other	CD9	0.0332				3	1	2	CALB2(-2.79),CCN4(-15.76),WNT5A(+2.47)
other	SPRY1	0.0332				3	1	2	FGF9(+3.22),MEST(-2.93),MYOCD(-4.13)
other	Mt1	0.0332				3	0	3	JUN(-2.57),MEST(-2.93),SERPINE1(-3.84)
other	EFNA1	0.0344			1	5	0	5	CCN2(-3.57),EPHA2(-5.97),KRT18(-3.0),SRY(-3.18),USP9Y(-209.29)
other	HOXA-AS2	0.0349				2	0	2	CDKN1A(-3.92),PLK3(-2.57)
other	NCKAP1L	0.0349				2	1	1	DMTN(-4.92),TMOD1(+3.8)
other	LIMA1	0.0349				2	0	2	KRT18(-3.0),KRT8(-2.5)
other	BGN	0.0366				3	0	3	CCL2(-10.85),CCN4(-15.76),SERPINE1(-3.84)
other	CDH11	0.0402				3	1	2	JUP(-2.26),LAMA5(-2.43),TFAP2C(+8.64)
other	TRADD	0.0402				3	0	3	CCL2(-10.85),ICAM1(-3.04),UBD(-5.24)
other	AFAP1-AS1	0.0411				2	0	2	ARHGDIA(-2.12),LASP1(-2.83)
other	NELFB	0.0411				2	0	2	CCN2(-3.57),CDKN1A(-3.92)
other	L1CAM	0.0411				2	0	2	ARHGDIA(-2.12),SMOC2(-5.32)
other	CTNNBIP1	0.0411				2	0	2	CDKN1A(-3.92),TUBB3(-5.07)
other	CCAT1	0.0411				2	0	2	CDKN1A(-3.92),CDKN2A(-4.08)
other	DDB2	0.0411				2	0	2	BBC3(-3.03),CDKN1A(-3.92)
other	C9	0.0411				2	0	2	COL1A1(-7.11),ICAM1(-3.04)
other	ITGA3	0.0411				2	0	2	PTGS2(-3.7),SERPINE1(-3.84)
other	CDH5	0.0411				2	0	2	CDKN1A(-3.92),ICAM1(-3.04)
other	BAG3	0.0411				2	0	2	CDKN1A(-3.92),CDKN2B(-9.59)
other	GREM1	0.0411				2	0	2	CDKN1A(-3.92),COL1A1(-7.11)
other	ANGPTL4	0.0411				2	1	1	CD36(+3.64),FASN(-2.24)
other	CHADL	0.044				3	0	3	CDKN1A(-3.92),MN1(-5.39),PTX3(-3.56)
other	NPPA	0.044				3	0	3	CDKN2A(-4.08),EDN1(-5.66),PTGS2(-3.7)
other	TICAM1	0.0447		Inhibited	-2.804	8	0	8	APOBEC3B(-8.15),BCL3(-2.5),CCL2(-10.85),GDF15(-3.87),ICAM1(-3.04),NFKBIZ(-3.57),PTGS2(-3.7),SERPINE1(-3.84)
other	SASH1	0.0449			-1.342	5	1	4	EDN1(-5.66),HHEX(+3.92),INHBA(-4.73),NFKBIZ(-3.57),PTGS2(-3.7)
other	TIFA	0.0478				2	0	2	CCL2(-10.85),ICAM1(-3.04)
other	MDGA2	0.0478				2	0	2	CDKN2A(-4.08),WT1(-5.21)
other	YWHAQ	0.0478				2	1	1	CDKN1A(-3.92),MMP1(+2.56)
other	AIF1	0.0478				2	0	2	ACTA2(-4.67),COL1A1(-7.11)
other	LAMA2	0.0478				2	0	2	ACTA2(-4.67),DES(-10.4)
other	SERPINB5	0.0478				2	0	2	CDKN1A(-3.92),KRT18(-3.0)
other	CLEC4E	0.0478				2	0	2	AREG(-11.43),CSF1(-2.79)
other	IGFBP2	0.0505			-1.98	4	0	4	DDAH1(-2.83),GDF15(-3.87),RBMS3(-2.14),SI(-6.45)
other	TIMP3	0.0505		Activated	2	4	0	4	ENG(-4.08),JUN(-2.57),SERPINE1(-3.84),THBS1(-4.42)
other	CAMP	0.0589		Inhibited	-2.171	6	1	5	BMP1(-2.49),CCL2(-10.85),CCR7(+3.45),CSF1(-2.79),ICAM1(-3.04),PTGS2(-3.7)
other	MUC1	0.0856	-4.216		-1.982	4	2	2	CD1D(+2.82),FASN(-2.24),HLA-DRA(+4.34),MUC1(-4.22)
other	Ins1	0.0904		Inhibited	-2.043	13	2	11	CDKN1A(-3.92),CNN1(-5.2),COL18A1(-2.13),COL1A1(-7.11),CYB5A(+2.64),EDN1(-5.66),FASN(-2.24),IGF2(-6.13),JUN(-2.57),MMP1(+2.56),PTGS2(-3.7),SERPINE1(-3.84),TIMP2(-4.26)
microRNA	mir-133	0.000578			0.926	8	1	7	ARHGDIA(-2.12),ATP6AP2(+2.5),CCN2(-3.57),CNN1(-5.2),HCN4(-6.43),LASP1(-2.83),TAGLN(-6.27),TNNT2(-6.8)
microRNA	mir-30	0.00105		Activated	2.384	6	0	6	ARID5B(-2.34),BBC3(-3.03),CCN2(-3.57),CDKN1A(-3.92),CDKN2A(-4.08),SERPINE1(-3.84)
microRNA	mir-373	0.00475				3	0	3	CD44(-4.62),CSDC2(-3.38),SERPINE1(-3.84)
microRNA	mir-29	0.00587			0.589	7	1	6	ACTA2(-4.67),BDKRB2(-4.35),COL1A1(-7.11),COL4A2(-2.42),OLR1(-4.22),PMP22(+2.84),THBS1(-4.42)
microRNA	MIR4269	0.00708				2	0	2	CCN1(-4.49),CCN2(-3.57)
microRNA	mir-515	0.0104				3	0	3	CD44(-4.62),MICA(-2.91),SERPINE1(-3.84)
microRNA	mir-193	0.0109			1.982	4	0	4	CCL2(-10.85),MYO1C(-2.5),SYNPO(-9.04),WT1(-5.21)
microRNA	mir-24	0.0171			-0.246	5	0	5	CDKN1A(-3.92),CDKN2B(-9.59),JPH2(-4.01),SERPINE1(-3.84),TRIB3(-4.45)
microRNA	mir-26	0.0188				3	1	2	CDKN2A(-4.08),FGF9(+3.22),PTGS2(-3.7)
microRNA	mir-19	0.0196			1.98	4	0	4	CCN2(-3.57),CDKN1A(-3.92),F3(-4.62),THBS1(-4.42)
microRNA	mir-17	0.0211			1.521	6	2	4	CCN2(-3.57),CDKN1A(-3.92),FGF9(+3.22),MICA(-2.91),MMP1(+2.56),THBS1(-4.42)
microRNA	mir-224	0.0237				2	1	1	CDKN1A(-3.92),CYP19A1(+4.17)
microRNA	mir-9	0.024				3	1	2	BCL6(-2.65),CDKN2A(-4.08),PMP22(+2.84)
microRNA	mir-223	0.03			-0.822	8	3	5	ACTA2(-4.67),CARD11(-2.87),CD36(+3.64),CSF1(-2.79),CYB5A(+2.64),ICAM1(-3.04),INPP5J(-2.7),SERPINB2(+2.39)
microRNA	mir-145	0.0366				4	0	4	ACTA2(-4.67),MUC1(-4.22),MYOCD(-4.13),TAGLN(-6.27)
microRNA	mir-127	0.0478				2	0	2	BCL6(-2.65),RTL1(-2.95)
microRNA	mir-22	0.0479				3	1	2	CCN1(-4.49),CDKN1A(-3.92),RGS2(+3.69)
mature microRNA	miR-199a-5p (and other miRNAs w/seed CCAGUGU)	1.14e-08		Activated	2.402	14	2	12	ACTG2(-6.01),CDKN1A(-3.92),COL1A1(-7.11),COL4A1(-2.2),GPRC5A(-6.93),ITGA1(-2.81),MMP1(+2.56),MYL9(-3.23),MYOCD(-4.13),MYRF(-3.89),PTGS2(-3.7),TAGLN(-6.27),TGFB1I1(-5.99),WNT5B(+7.63)
mature microRNA	miR-145-5p (and other miRNAs w/seed UCCAGUU)	4.17e-07		Activated	2.673	11	1	10	ACTA2(-4.67),ACTG2(-6.01),CES1(-4.19),KRT7(-3.27),MMP1(+2.56),MUC1(-4.22),MYL9(-3.23),MYOCD(-4.13),ROBO4(-2.94),SERPINE1(-3.84),TAGLN(-6.27)
mature microRNA	miR-9-5p (and other miRNAs w/seed CUUUGGU)	9.62e-05			0.547	5	2	3	CD44(-4.62),GCM1(+2.98),ONECUT2(-2.85),PMP22(+2.84),SYTL4(-3.34)
mature microRNA	miR-29b-3p (and other miRNAs w/seed AGCACCA)	0.000473		Activated	2.257	8	1	7	COL15A1(-7.41),COL1A1(-7.11),COL1A2(-4.02),COL4A1(-2.2),COL4A2(-2.42),COL5A2(-3.41),GAS7(-2.71),PMP22(+2.84)
mature microRNA	miR-26a-5p (and other miRNAs w/seed UCAAGUA)	0.00104			1.231	5	1	4	CDKN1A(-3.92),CDKN2A(-4.08),EPHA2(-5.97),FGF9(+3.22),PTGS2(-3.7)
mature microRNA	miR-136-5p (miRNAs w/seed CUCCAUU)	0.0022				2	0	2	RTL1(-2.95),WNT2(-4.37)
mature microRNA	miR-127-3p (miRNAs w/seed CGGAUCC)	0.00432				2	0	2	BCL6(-2.65),RTL1(-2.95)
mature microRNA	miR-21-5p (and other miRNAs w/seed AGCUUAU)	0.00636		Activated	2.425	6	0	6	ACTA2(-4.67),CDKN1A(-3.92),SOD3(-2.91),TAGLN(-6.27),TGFB2(-3.23),TNFRSF11B(-3.26)
mature microRNA	miR-320b (and other miRNAs w/seed AAAGCUG)	0.0104				2	0	2	AQP1(-2.71),TAGLN(-6.27)
mature microRNA	miR-30c-5p (and other miRNAs w/seed GUAAACA)	0.0113		Activated	2.17	8	1	7	BCL6(-2.65),CCN2(-3.57),JUN(-2.57),KRT7(-3.27),MLLT11(-2.07),SLC12A4(-1.97),SLC7A1(-4.16),WNT5A(+2.47)
mature microRNA	miR-542-3p (miRNAs w/seed GUGACAG)	0.0143				2	1	1	PTGS2(-3.7),RPS28(+2.56)
mature microRNA	miR-185-5p (and other miRNAs w/seed GGAGAGA)	0.0237				2	1	1	CORO2B(-6.84),LINC00599(+2.26)
mature microRNA	miR-18a-5p (and other miRNAs w/seed AAGGUGC)	0.024				3	0	3	CCN2(-3.57),CDKN1A(-3.92),THBS1(-4.42)
mature microRNA	miR-523-3p (miRNAs w/seed AACGCGC)	0.0274				1	0	1	CDKN1A(-3.92)
mature microRNA	miR-431-5p (and other miRNAs w/seed GUCUUGC)	0.0274				1	0	1	RTL1(-2.95)
mature microRNA	miR-434-3p (miRNAs w/seed UUGAACC)	0.0274				1	0	1	RTL1(-2.95)
mature microRNA	miR-434-5p (miRNAs w/seed CUCGACU)	0.0274				1	0	1	RTL1(-2.95)
mature microRNA	miR-616-3p (miRNAs w/seed GUCAUUG)	0.0274				1	0	1	TFPI2(-2.93)
mature microRNA	miR-433-5p (miRNAs w/seed ACGGUGA)	0.0274				1	0	1	RTL1(-2.95)
mature microRNA	miR-196a-5p (and other miRNAs w/seed AGGUAGU)	0.0291				2	0	2	ANXA1(-3.61),COL1A1(-7.11)
mature microRNA	let-7a-5p (and other miRNAs w/seed GAGGUAG)	0.0312		Activated	2.915	9	0	9	ACTA2(-4.67),CDKN2A(-4.08),COL1A1(-7.11),COL1A2(-4.02),ITGA1(-2.81),PTGS2(-3.7),TAGLN(-6.27),THBS1(-4.42),TPM2(-3.52)
mature microRNA	miR-483-3p (miRNAs w/seed CACUCCU)	0.0318			1.064	4	1	3	BBC3(-3.03),IGF2(-6.13),PUDP(+2.75),SLC7A1(-4.16)
mature microRNA	miR-208a-3p (and other miRNAs w/seed UAAGACG)	0.0349				2	1	1	CD14(+6.29),PTGIR(-7.01)
mature microRNA	miR-291a-3p (and other miRNAs w/seed AAGUGCU)	0.0353			1.767	6	1	5	ANKRD52(-1.95),CD44(-4.62),CDKN1A(-3.92),LEFTY2(+3.67),MICA(-2.91),SLC25A23(-2.46)
mature microRNA	miR-148a-3p (and other miRNAs w/seed CAGUGCA)	0.0411				2	0	2	ACTA2(-4.67),COL1A1(-7.11)
mature microRNA	miR-133a-3p (and other miRNAs w/seed UUGGUCC)	0.044				3	1	2	CCN2(-3.57),KRT7(-3.27),TINCR(+3.86)
mature microRNA	miR-221-3p (and other miRNAs w/seed GCUACAU)	0.0479				3	1	2	BBC3(-3.03),ICAM1(-3.04),MMP1(+2.56)
ligand-dependent nuclear receptor	ESR2	2.58e-11			0.353	43	10	33	ADORA1(-4.92),ANO2(+2.42),ARID5B(-2.34),ASB2(-2.24),BBC3(-3.03),CAPN2(-2.44),CBS/CBSL(-3.35),CCL2(-10.85),CCN2(-3.57),CDKN1A(-3.92),CES1(-4.19),CLDN11(-3.84),CNN1(-5.2),COL1A1(-7.11),COL1A2(-4.02),CRIM1(-2.88),CYP19A1(+4.17),DDAH1(-2.83),DMTN(-4.92),EDN1(-5.66),FASN(-2.24),GRPR(+4.35),KCNQ5(-6.0),KRT8(-2.5),LMNA(-2.47),MAPK4(+2.88),MMP1(+2.56),MUC1(-4.22),PDLIM3(-4.23),PLEC(-2.72),PRKCH(+2.88),PT…
ligand-dependent nuclear receptor	PGR	3.69e-09			-1.472	28	9	19	ALDH1A3(-2.67),AREG(-11.43),BCL6(-2.65),CAPN2(-2.44),CD36(+3.64),CD44(-4.62),CDKN1A(-3.92),CYP19A1(+4.17),EDN1(-5.66),EIF1AX(+2.28),ENC1(-4.52),F3(-4.62),FAM49A(+3.99),GNRHR(+4.13),GPRC5A(-6.93),ICAM1(-3.04),IL1R1(-2.47),KRT18(-3.0),MUC1(-4.22),PAPSS2(-2.68),PFKFB3(-2.62),PLK2(-3.01),PRKCH(+2.88),PRRX1(+4.82),PTGES(+3.42),PTGS2(-3.7),RAP2C(+2.41),TM4SF1(-9.07)
ligand-dependent nuclear receptor	ESR1	2.64e-08			-0.364	72	19	53	ABCA4(+3.4),ADGRG6(-3.07),ADORA1(-4.92),ANO2(+2.42),AQP1(-2.71),AREG(-11.43),ARRDC3(+3.52),BCL6(-2.65),CAPN2(-2.44),CCL2(-10.85),CCN1(-4.49),CDC42EP3(-3.12),CDKN1A(-3.92),CDKN2A(-4.08),CDKN2B(-9.59),CEACAM6(-7.24),CHM(+2.22),CNN1(-5.2),COL5A2(-3.41),COL8A1(-4.0),COTL1(-2.22),CRIM1(-2.88),CYP19A1(+4.17),DMTN(-4.92),EDN1(-5.66),F3(-4.62),FASN(-2.24),FLNA(-2.56),GAS7(-2.71),GDF15(-3.87),GNRHR(+4.13)…
ligand-dependent nuclear receptor	NR3C1	1.29e-07			0.256	44	10	34	ACTN1(-2.6),ANXA1(-3.61),AQP1(-2.71),AS3MT(+2.56),BCL6(-2.65),BOK(-2.12),C4A/C4B(-3.69),CAPN2(-2.44),CARD10(-2.95),CAVIN2(-3.31),CCL2(-10.85),CCN1(-4.49),CDC42EP3(-3.12),CDKN1A(-3.92),CYP19A1(+4.17),DPP7(-2.97),EDN1(-5.66),ELMOD1(+4.43),ENC1(-4.52),EPB41L4B(+2.63),F3(-4.62),GRIA4(+3.14),GULP1(+2.7),ICAM1(-3.04),INHBA(-4.73),JUN(-2.57),LAD1(-3.48),MEST(-2.93),MMP1(+2.56),OLR1(-4.22),PLK2(-3.01),PT…
ligand-dependent nuclear receptor	AR	9.79e-07			-0.809	34	9	25	ANKRD1(-5.98),ATP13A4(-4.93),C4A/C4B(-3.69),CA5B(+2.83),CDKN1A(-3.92),CDKN2A(-4.08),CDO1(+2.89),CLDN11(-3.84),DES(-10.4),EDN1(-5.66),EPB41L4B(+2.63),GDF15(-3.87),GSTM1(+15.1),HOPX(+4.73),IGF2(-6.13),IL1R1(-2.47),LAMA5(-2.43),MT1X(+2.69),MUC1(-4.22),NMRK2(-3.88),RAB3C(+2.85),SERPINE1(-3.84),SLC45A3(-3.1),SP6(+5.19),SRY(-3.18),TGFB2(-3.23),THBS1(-4.42),TIMP2(-4.26),TMEM158(+3.4),TNFRSF12A(-2.62),TN…
ligand-dependent nuclear receptor	AHR	2.54e-06			1.535	27	7	20	ACTA2(-4.67),ACTN1(-2.6),AREG(-11.43),CD14(+6.29),CD36(+3.64),CDKN1A(-3.92),CDKN2A(-4.08),CDKN2B(-9.59),COL12A1(-8.01),COL1A1(-7.11),COL1A2(-4.02),COL4A1(-2.2),COL4A2(-2.42),COL5A2(-3.41),CYP19A1(+4.17),EDN1(-5.66),FGF9(+3.22),FMO2(+3.31),JUN(-2.57),NNMT(-12.48),PTGS2(-3.7),RDH16(+3.47),SERPINB2(+2.39),SERPINE1(-3.84),TGFB2(-3.23),THBS1(-4.42),TIMP2(-4.26)
ligand-dependent nuclear receptor	NR3C2	3.75e-06			-0.858	15	2	13	CCL2(-10.85),CCN2(-3.57),COL1A1(-7.11),DES(-10.4),EDN1(-5.66),ICAM1(-3.04),INHBA(-4.73),MMP1(+2.56),PTGS2(-3.7),PTX3(-3.56),RGS2(+3.69),RRAD(-3.39),SERPINE1(-3.84),TUBB3(-5.07),VLDLR(-2.17)
ligand-dependent nuclear receptor	PPARG	1.53e-05			-0.138	31	5	26	ACTA2(-4.67),BCL6(-2.65),CAVIN2(-3.31),CCL2(-10.85),CCN2(-3.57),CCR7(+3.45),CD36(+3.64),CDKN1A(-3.92),CES1(-4.19),CGB3 (includes others)(-4.3),COL1A1(-7.11),COL1A2(-4.02),CPT1A(+3.51),CYP19A1(+4.17),EDN1(-5.66),FASN(-2.24),GDF15(-3.87),ICAM1(-3.04),JUN(-2.57),KRT18(-3.0),MUC1(-4.22),MYH14(-21.24),NPPB(-8.94),OLR1(-4.22),PFKFB3(-2.62),PTGES(+3.42),PTGS2(-3.7),SERPINE1(-3.84),TAGLN(-6.27),TRIB3(-4.…
ligand-dependent nuclear receptor	THRB	0.000106			-0.47	17	3	14	CCL2(-10.85),CCN4(-15.76),CPT1A(+3.51),ENG(-4.08),FASN(-2.24),FZD8(-3.6),HCN4(-6.43),JUN(-2.57),MMP1(+2.56),NCOR2(-2.02),NPPB(-8.94),OPN1MW (includes others)(-3.25),PTGS2(-3.7),SERPINE1(-3.84),TNFRSF10A(-5.73),WNT2(-4.37),WNT5B(+7.63)
ligand-dependent nuclear receptor	NR0B2	0.000678			1.543	9	2	7	CCN2(-3.57),CD163(-14.37),CD36(+3.64),CDKN1A(-3.92),COL1A1(-7.11),COL1A2(-4.02),CPT1A(+3.51),FASN(-2.24),SERPINE1(-3.84)
ligand-dependent nuclear receptor	RXRA	0.00393			-0.604	17	5	12	CD200R1L(+2.77),CD36(+3.64),CDKN1A(-3.92),CDKN2A(-4.08),CDO1(+2.89),CGB3 (includes others)(-4.3),COL1A1(-7.11),CPT1A(+3.51),ENG(-4.08),FASN(-2.24),MYL7(-5.92),NPPB(-8.94),OLR1(-4.22),PMP22(+2.84),SLC6A8(-2.23),TGFB2(-3.23),THBD(-3.13)
ligand-dependent nuclear receptor	NR1I2	0.00534			-0.262	11	4	7	CD36(+3.64),CDKN1A(-3.92),CES1(-4.19),CPT1A(+3.51),CYP4V2(-4.79),FASN(-2.24),GSTM1(+15.1),JUN(-2.57),PAPSS2(-2.68),SLCO1A2(+3.27),TNFRSF11B(-3.26)
ligand-dependent nuclear receptor	NR4A2	0.00673			-1.516	7	3	4	AREG(-11.43),CCR7(+3.45),COL1A1(-7.11),CYP19A1(+4.17),MMP1(+2.56),PTGS2(-3.7),PTX3(-3.56)
ligand-dependent nuclear receptor	PPARD	0.0081			-0.365	13	3	10	ACTA2(-4.67),ADORA1(-4.92),CD36(+3.64),CPT1A(+3.51),FASN(-2.24),ICAM1(-3.04),LGALS4(-5.27),PTGS2(-3.7),RASGRP1(+2.73),THBS1(-4.42),TNFRSF11B(-3.26),TNFRSF12A(-2.62),VLDLR(-2.17)
ligand-dependent nuclear receptor	THRA	0.011			0	9	1	8	CCL2(-10.85),CD44(-4.62),CDKN1A(-3.92),CPT1A(+3.51),DES(-10.4),ENG(-4.08),FASN(-2.24),JUN(-2.57),SERPINE1(-3.84)
ligand-dependent nuclear receptor	NR6A1	0.0188				3	0	3	BMP1(-2.49),LMNA(-2.47),RAI1(-2.44)
ligand-dependent nuclear receptor	RARA	0.0208			0.632	17	3	14	CD14(+6.29),CD44(-4.62),CDKN1A(-3.92),CEACAM6(-7.24),CYP19A1(+4.17),GDF15(-3.87),IL1R1(-2.47),JUN(-2.57),JUP(-2.26),ONECUT2(-2.85),PHLDB1(-2.37),PTGS2(-3.7),RGS3(-2.19),SLC25A36(+2.13),THBD(-3.13),TNFRSF10A(-5.73),TNFRSF11B(-3.26)
ligand-dependent nuclear receptor	RARB	0.03			-0.844	8	1	7	CDKN1A(-3.92),CDKN2A(-4.08),CDKN2B(-9.59),ICAM1(-3.04),JUN(-2.57),MMP1(+2.56),PTGS2(-3.7),THBD(-3.13)
ligand-dependent nuclear receptor	NR1I3	0.0302			-1.069	7	1	6	CCN4(-15.76),CDKN1A(-3.92),FASN(-2.24),GSTM1(+15.1),ICAM1(-3.04),IL1R1(-2.47),PAPSS2(-2.68)
ligand-dependent nuclear receptor	RARG	0.0337			-0.283	6	1	5	AREG(-11.43),CCN2(-3.57),COL4A1(-2.2),CYP19A1(+4.17),JUN(-2.57),THBD(-3.13)
ligand-dependent nuclear receptor	NR4A1	0.0347		Activated	2.161	13	2	11	ACTA2(-4.67),CD36(+3.64),COL1A1(-7.11),COL1A2(-4.02),CSF1(-2.79),FASN(-2.24),GNRHR(+4.13),ICAM1(-3.04),JUP(-2.26),KRT18(-3.0),KRT8(-2.5),SERPINE1(-3.84),TNFRSF9(-2.91)
ligand-dependent nuclear receptor	NR1H4	0.0406			1.08	9	1	8	ACTA2(-4.67),CDKN2A(-4.08),CYP19A1(+4.17),DDAH1(-2.83),EDN1(-5.66),FASN(-2.24),PTGS2(-3.7),THBD(-3.13),TIMP2(-4.26)
kinase	TGFBR2	7.44e-12			-1.18	27	3	24	ACTA2(-4.67),CCN2(-3.57),CD14(+6.29),CD44(-4.62),CDKN1A(-3.92),CDKN2A(-4.08),CDKN2B(-9.59),CLU(-3.07),COL1A1(-7.11),COL1A2(-4.02),FGF9(+3.22),ICAM1(-3.04),JUN(-2.57),JUP(-2.26),KRT18(-3.0),KRT8(-2.5),PTGES(+3.42),PTGS2(-3.7),RBMS3(-2.14),SERPINE1(-3.84),SLC12A4(-1.97),TAGLN(-6.27),TGFB2(-3.23),THBD(-3.13),THBS1(-4.42),TNFRSF11B(-3.26),TNFRSF12A(-2.62)
kinase	ERBB2	7.26e-11			-1.652	55	12	43	ACTA2(-4.67),AREG(-11.43),ATP6AP2(+2.5),BCL3(-2.5),BMP1(-2.49),CAVIN1(-3.27),CAVIN2(-3.31),CCL2(-10.85),CCN2(-3.57),CD36(+3.64),CDC42EP3(-3.12),CDKN1A(-3.92),CDKN2A(-4.08),CDKN2B(-9.59),CDON(+2.47),CES1(-4.19),CGB3 (includes others)(-4.3),CLU(-3.07),COL18A1(-2.13),COL1A1(-7.11),COL4A1(-2.2),COL5A2(-3.41),EDN1(-5.66),FASN(-2.24),FGF9(+3.22),FSTL3(-2.56),HES7(+2.56),HEYL(-2.83),HSPB1(-2.92),IGF2(-6…
kinase	MAP2K1	7.54e-10		Inhibited	-2.05	24	1	23	ACTA2(-4.67),ANKRD1(-5.98),AREG(-11.43),CCL2(-10.85),CCN1(-4.49),CCN2(-3.57),CD44(-4.62),CDKN1A(-3.92),CDKN2A(-4.08),CDKN2B(-9.59),COL1A1(-7.11),COL1A2(-4.02),CRIM1(-2.88),F3(-4.62),FASN(-2.24),FLNA(-2.56),JUN(-2.57),JUP(-2.26),MMP1(+2.56),PTGS2(-3.7),SPDEF(-2.9),TFPI2(-2.93),THBS1(-4.42),TNFRSF10A(-5.73)
kinase	RAF1	3.33e-08		Inhibited	-3.114	23	5	18	ANKRD1(-5.98),ANXA1(-3.61),AREG(-11.43),BCL6(-2.65),CD44(-4.62),CDC42EP1(-3.06),CDKN1A(-3.92),CDKN2A(-4.08),CDKN2B(-9.59),CDON(+2.47),DIO2(+7.46),GNRHR(+4.13),HSPB1(-2.92),IL1R1(-2.47),JUN(-2.57),LAD1(-3.48),LAMA3(-6.09),MMP1(+2.56),OSMR(-8.38),PLEC(-2.72),PTGS2(-3.7),SERPINB2(+2.39),TFPI2(-2.93)
kinase	ROCK1	6.93e-08		Inhibited	-2.8	9	0	9	CCN2(-3.57),CD44(-4.62),CNN1(-5.2),COL1A1(-7.11),COL4A2(-2.42),COL8A1(-4.0),EDN1(-5.66),ICAM1(-3.04),TGFB2(-3.23)
kinase	SPHK1	3.66e-07			-0.563	10	1	9	ACTA2(-4.67),CCN2(-3.57),CDKN1A(-3.92),CDKN2A(-4.08),COL1A2(-4.02),JUN(-2.57),PTGES(+3.42),PTGS2(-3.7),SERPINE1(-3.84),TAGLN(-6.27)
kinase	TGFBR1	7.76e-07			-1.816	13	3	10	ACTA2(-4.67),CCN2(-3.57),CCR7(+3.45),CDKN1A(-3.92),COL1A1(-7.11),COL1A2(-4.02),EDN1(-5.66),FGF9(+3.22),LEFTY2(+3.67),PTX3(-3.56),RGS3(-2.19),SERPINE1(-3.84),TAGLN(-6.27)
kinase	EGFR	1.24e-06			-1.397	30	4	26	ACTA2(-4.67),ANXA1(-3.61),AREG(-11.43),BCL6(-2.65),CCL2(-10.85),CCN2(-3.57),CDKN1A(-3.92),CDKN2A(-4.08),CHI3L1(-6.42),COL1A1(-7.11),COL5A2(-3.41),COL8A1(-4.0),CYP19A1(+4.17),EPHA2(-5.97),F3(-4.62),FASN(-2.24),HPCAL4(-2.93),HSPB1(-2.92),ICAM1(-3.04),IGF2(-6.13),JUN(-2.57),MMP1(+2.56),MUC1(-4.22),OSMR(-8.38),PTGES(+3.42),PTGS2(-3.7),RBBP7(+2.64),SERPINE1(-3.84),THBS1(-4.42),TNFRSF11B(-3.26)
kinase	IPMK	1.32e-06			-1.915	7	1	6	ACTA2(-4.67),CCN1(-4.49),FLNA(-2.56),FLNC(-4.03),JUN(-2.57),MYL9(-3.23),PMP22(+2.84)
kinase	MAPK9	2.78e-06			-0.135	17	3	14	AQP1(-2.71),BBC3(-3.03),BMP1(-2.49),CCL2(-10.85),CCN2(-3.57),CDKN1A(-3.92),CDKN2A(-4.08),DIO2(+7.46),EDN1(-5.66),FASN(-2.24),GSTM1(+15.1),JUN(-2.57),LMNA(-2.47),PTGES(+3.42),PTX3(-3.56),SOD3(-2.91),ZYX(-2.47)
kinase	ERBB3	2.87e-06			-1.002	14	0	14	ACTA2(-4.67),AMOTL2(-2.06),CCN1(-4.49),CCN2(-3.57),CDKN1A(-3.92),CLU(-3.07),COL1A1(-7.11),F3(-4.62),IGF2(-6.13),MICA(-2.91),PTGS2(-3.7),SERPINE1(-3.84),THBS1(-4.42),TNNT2(-6.8)
kinase	SRC	3.18e-06			-1.374	14	2	12	CAVIN1(-3.27),CCL2(-10.85),CDKN1A(-3.92),CDON(+2.47),COL1A2(-4.02),F3(-4.62),HCN4(-6.43),ICAM1(-3.04),JUN(-2.57),KRT18(-3.0),MMP1(+2.56),PTGS2(-3.7),SYNPO(-9.04),TFPI2(-2.93)
kinase	IKBKB	3.95e-06			-1.654	23	4	19	ANKRD1(-5.98),CCL2(-10.85),CCN2(-3.57),CCR7(+3.45),CD44(-4.62),CDKN1A(-3.92),CLU(-3.07),CSF1(-2.79),CTSF(+4.77),EDN1(-5.66),F3(-4.62),FASN(-2.24),ICAM1(-3.04),KRT18(-3.0),KRT8(-2.5),MMP1(+2.56),PTGS2(-3.7),PTX3(-3.56),SERPINB2(+2.39),SOD3(-2.91),TIMP2(-4.26),TNFRSF11B(-3.26),TNFRSF9(-2.91)
kinase	Brd4	4.36e-06		Inhibited	-2.985	9	0	9	ACTA2(-4.67),COL1A1(-7.11),COL1A2(-4.02),COL4A1(-2.2),COL4A2(-2.42),COL5A2(-3.41),COL8A1(-4.0),P2RY4(-3.51),TAGLN(-6.27)
kinase	ACVRL1	4.61e-06			-0.692	8	0	8	CDKN1A(-3.92),ENG(-4.08),GDF15(-3.87),ICAM1(-3.04),JUP(-2.26),SERPINE1(-3.84),TAGLN(-6.27),ZYX(-2.47)
kinase	JAK2	1.29e-05			-1.441	15	2	13	ACTN1(-2.6),BBC3(-3.03),CCL2(-10.85),CD36(+3.64),CDKN1A(-3.92),CDKN2A(-4.08),ICAM1(-3.04),OSMR(-8.38),PCBP4(-2.44),PHLDA3(-3.59),PLK2(-3.01),PTGS2(-3.7),THBS1(-4.42),VLDLR(-2.17),XIST(+129.26)
kinase	MAPK3	2e-05			-1.187	11	4	7	CDKN1A(-3.92),CDKN2B(-9.59),GNRHR(+4.13),JUN(-2.57),MMP1(+2.56),MYRF(-3.89),PTGES(+3.42),PTGS2(-3.7),RGS2(+3.69),THBS1(-4.42),TNFRSF10A(-5.73)
kinase	PRKG1	2.06e-05			0.114	7	0	7	ACTA2(-4.67),CCN2(-3.57),CDKN1A(-3.92),COL1A1(-7.11),SERPINE1(-3.84),TAGLN(-6.27),THBS1(-4.42)
kinase	MAPK8	2.15e-05			-0.323	16	6	10	AQP1(-2.71),BBC3(-3.03),CCN2(-3.57),CDKN1A(-3.92),CDKN2A(-4.08),COL1A1(-7.11),CYP19A1(+4.17),DIO2(+7.46),GSTM1(+15.1),JUN(-2.57),MMP1(+2.56),NPPB(-8.94),PTGES(+3.42),PTGS2(-3.7),PTX3(-3.56),WNT5A(+2.47)
kinase	PIK3R1	2.24e-05			1.342	11	1	10	ACTA2(-4.67),CD36(+3.64),CD44(-4.62),COL1A2(-4.02),ENG(-4.08),F3(-4.62),ICAM1(-3.04),PTGS2(-3.7),SERPINE1(-3.84),TGFB2(-3.23),TRIB3(-4.45)
kinase	PTK2	2.61e-05			-1.19	9	1	8	ACTA2(-4.67),CCN1(-4.49),CDKN1A(-3.92),COL1A1(-7.11),COL1A2(-4.02),KRT18(-3.0),KRT8(-2.5),PRRX1(+4.82),THBS1(-4.42)
kinase	MAPK10	5.13e-05			-0.6	5	1	4	BBC3(-3.03),CD44(-4.62),JUN(-2.57),MMP1(+2.56),PTGS2(-3.7)
kinase	PRKCD	7.2e-05		Inhibited	-2.496	16	2	14	CCL2(-10.85),CDKN1A(-3.92),CDKN2A(-4.08),COL1A1(-7.11),COL1A2(-4.02),DENND3(-2.86),GDF15(-3.87),GPRC5A(-6.93),ICAM1(-3.04),ITPR3(-4.33),JUN(-2.57),PTGS2(-3.7),SERPINB2(+2.39),SERPINE1(-3.84),SLC15A1(+4.31),TNFRSF11B(-3.26)
kinase	MAPK14	7.2e-05			-1.45	16	3	13	ACTA2(-4.67),ANKRD1(-5.98),AREG(-11.43),CCL2(-10.85),CCR7(+3.45),CDKN2A(-4.08),COL1A1(-7.11),FASN(-2.24),ICAM1(-3.04),IGF2(-6.13),JUN(-2.57),MMP1(+2.56),PTGES(+3.42),PTGS2(-3.7),TAGLN(-6.27),TIMP2(-4.26)
kinase	MET	0.000169			-1.913	11	0	11	AREG(-11.43),CD44(-4.62),CDKN1A(-3.92),EDN1(-5.66),HSPB1(-2.92),INHBA(-4.73),JUN(-2.57),MUC1(-4.22),NFKBIZ(-3.57),PLK2(-3.01),PTGS2(-3.7)
kinase	ROR1	0.000202		Inhibited	-2.449	6	0	6	AMOTL2(-2.06),CCN1(-4.49),CCN2(-3.57),SERPINE1(-3.84),THBS1(-4.42),TNNT2(-6.8)
kinase	RPS6KA5	0.000213			-1.455	5	1	4	CCR7(+3.45),CDKN2A(-4.08),CDKN2B(-9.59),JUN(-2.57),PTGS2(-3.7)
kinase	FGFR2	0.000225			0	12	1	11	CCN4(-15.76),CDKN1A(-3.92),COL1A1(-7.11),COL4A1(-2.2),COL4A2(-2.42),HHIP(-10.26),ICAM1(-3.04),IGF2(-6.13),LEFTY2(+3.67),MEST(-2.93),NNAT(-5.06),PLXNB2(-2.86)
kinase	FGFR1	0.000251			-0.326	10	5	5	CDKN1A(-3.92),COL1A1(-7.11),DDX25(+3.95),EIF1AX(+2.28),JUN(-2.57),MMP1(+2.56),PCSK1(+2.87),PITX1(+2.82),PLXNB2(-2.86),PTGS2(-3.7)
kinase	MAP3K7	0.000303			0.74	9	5	4	CCR7(+3.45),CD14(+6.29),JUN(-2.57),MMP1(+2.56),PTGS2(-3.7),RGS2(+3.69),SERPINE1(-3.84),SPTBN1(-2.19),WNT5A(+2.47)
kinase	MAP2K5	0.000337			-1.015	5	0	5	BCAR1(-2.12),JUN(-2.57),PDE3A(-4.28),PTGS2(-3.7),THBS1(-4.42)
kinase	CDKN1A	0.000408	-3.924		-0.675	16	1	15	ACTA2(-4.67),BBC3(-3.03),CCL2(-10.85),CCN1(-4.49),CCN2(-3.57),CDKN1A(-3.92),CDKN2A(-4.08),CDKN2B(-9.59),COL1A2(-4.02),IL1R1(-2.47),INHBA(-4.73),KRT18(-3.0),MMP1(+2.56),PLK2(-3.01),SERPINE1(-3.84),TUBB3(-5.07)
kinase	BRD4	0.000448		Inhibited	-2.263	12	2	10	ACTA2(-4.67),BCL3(-2.5),CDKN2B(-9.59),COL1A1(-7.11),COL1A2(-4.02),COL4A1(-2.2),ICAM1(-3.04),ITGA1(-2.81),KCNQ5(-6.0),SLC16A9(+2.98),THBS1(-4.42),WNT5A(+2.47)
kinase	ROCK2	0.000462			-1.78	6	0	6	CD44(-4.62),CNN1(-5.2),DES(-10.4),ICAM1(-3.04),SERPINE1(-3.84),TAGLN(-6.27)
kinase	PRKCA	0.000531			-1.602	11	1	10	CCL2(-10.85),CCN2(-3.57),CDKN1A(-3.92),COL1A1(-7.11),GDF15(-3.87),ICAM1(-3.04),JUN(-2.57),MMP1(+2.56),PTGS2(-3.7),SERPINE1(-3.84),TGFB2(-3.23)
kinase	ERBB4	0.000623			-0.692	9	0	9	ACTA2(-4.67),CCL2(-10.85),CDKN1A(-3.92),COL5A2(-3.41),IGF2(-6.13),JUN(-2.57),PTGS2(-3.7),THBS1(-4.42),WNT2(-4.37)
kinase	MAP3K1	0.000644		Inhibited	-2.591	7	0	7	COL4A1(-2.2),HSPB1(-2.92),JUN(-2.57),PTGS2(-3.7),SERPINE1(-3.84),THBS1(-4.42),TNFRSF10A(-5.73)
kinase	CHUK	0.000776			-1.32	15	3	12	CCL2(-10.85),CDKN1A(-3.92),CLU(-3.07),COL18A1(-2.13),CSF1(-2.79),CTSF(+4.77),F3(-4.62),ICAM1(-3.04),PTGS2(-3.7),PTX3(-3.56),SERPINB2(+2.39),SMOC2(-5.32),SNX10(+2.3),SOD3(-2.91),TNFRSF11B(-3.26)
kinase	DDR1	0.000994			0.339	4	1	3	CDKN1A(-3.92),CDKN2A(-4.08),COL1A1(-7.11),MMP1(+2.56)
kinase	MAP2K4	0.000995			-1.031	7	2	5	CD44(-4.62),CDKN1A(-3.92),FLNA(-2.56),GNRHR(+4.13),JUN(-2.57),MMP1(+2.56),PTGS2(-3.7)
kinase	ACVR1	0.00105				6	2	4	ALPL(+3.45),CDKN1A(-3.92),HHIP(-10.26),ICAM1(-3.04),SRPX2(-5.04),XIST(+129.26)
kinase	RET	0.00109			-0.708	10	1	9	ANXA1(-3.61),BBC3(-3.03),CCL2(-10.85),CLU(-3.07),COL1A1(-7.11),COL1A2(-4.02),CSF1(-2.79),DUSP8(-6.84),MMP1(+2.56),PITPNM1(-2.38)
kinase	CDK19	0.00137		Activated	2.646	9	0	9	CDKN1A(-3.92),CDKN2A(-4.08),CLU(-3.07),EPHA2(-5.97),JUN(-2.57),PHLDA3(-3.59),PLK2(-3.01),PLK3(-2.57),TRIB3(-4.45)
kinase	ACVR1C	0.0019			-1.067	4	1	3	CDKN1A(-3.92),CDKN2B(-9.59),LEFTY2(+3.67),SERPINE1(-3.84)
kinase	PDPK1	0.0019			0.797	5	3	2	CCR7(+3.45),CDKN1A(-3.92),SERPINB2(+2.39),SERPINE1(-3.84),XIST(+129.26)
kinase	MAPK7	0.00211			-0.434	6	1	5	EDN1(-5.66),JUN(-2.57),PDE3A(-4.28),PTGS2(-3.7),SERPINB2(+2.39),THBD(-3.13)
kinase	PIK3C3	0.0022				2	0	2	CDKN2A(-4.08),IGF2(-6.13)
kinase	FGFR4	0.00229				4	1	3	CD44(-4.62),CDKN1A(-3.92),MMP1(+2.56),SERPINE1(-3.84)
kinase	PLK1	0.00248				5	0	5	ANKRD1(-5.98),BBC3(-3.03),BOK(-2.12),CDKN1A(-3.92),EPHA2(-5.97)
kinase	JAK1	0.00276			-1.299	7	1	6	BCL3(-2.5),CCL2(-10.85),CD14(+6.29),CDKN1A(-3.92),CHI3L1(-6.42),ICAM1(-3.04),OSMR(-8.38)
kinase	EPHB1	0.00285	3.174			3	0	3	JUN(-2.57),PTGS2(-3.7),SERPINE1(-3.84)
kinase	AKT1	0.00299		Inhibited	-2.443	17	1	16	ACTA2(-4.67),ANKRD1(-5.98),CCL2(-10.85),CDKN1A(-3.92),CLU(-3.07),COL4A1(-2.2),COL8A1(-4.0),DIAPH2(+3.37),FASN(-2.24),GDF15(-3.87),IGF2(-6.13),MYOCD(-4.13),PTGS2(-3.7),SERPINE1(-3.84),SERPINF1(-3.73),TGFB2(-3.23),THBS1(-4.42)
kinase	MAP3K8	0.003			-0.201	11	3	8	ADCY7(-2.18),ARHGAP22(-4.5),ARRDC3(+3.52),BMP1(-2.49),GNG4(+4.96),INHBA(-4.73),JUN(-2.57),LAD1(-3.48),PTGS2(-3.7),RGS3(-2.19),ZC3H6(+2.34)
kinase	MAP2K3	0.00325				7	1	6	CDKN1A(-3.92),COL1A1(-7.11),COL1A2(-4.02),ICAM1(-3.04),MMP1(+2.56),PTGS2(-3.7),SERPINE1(-3.84)
kinase	ATM	0.00351			-1.808	7	0	7	BBC3(-3.03),CCN2(-3.57),CDKN1A(-3.92),CLU(-3.07),JUN(-2.57),MICA(-2.91),SERPINE1(-3.84)
kinase	MAP2K6	0.00475				7	1	6	ACTA2(-4.67),CCL2(-10.85),CDKN1A(-3.92),JUN(-2.57),MMP1(+2.56),NPPB(-8.94),PTGS2(-3.7)
kinase	PRKCB	0.0054		Inhibited	-2.177	6	0	6	CDKN1A(-3.92),FASN(-2.24),ICAM1(-3.04),JUN(-2.57),PTGS2(-3.7),SERPINE1(-3.84)
kinase	PRKCE	0.00548			-1.508	7	2	5	ACTA2(-4.67),CCN1(-4.49),CDKN1A(-3.92),CDON(+2.47),JUN(-2.57),PTGS2(-3.7),RGS2(+3.69)
kinase	BMPR1B	0.00591				4	1	3	CDKN1A(-3.92),CYP19A1(+4.17),PTGS2(-3.7),SERPINE1(-3.84)
kinase	DGKE	0.00708				2	0	2	F3(-4.62),ICAM1(-3.04)
kinase	STK40	0.0082				5	1	4	CCL2(-10.85),DES(-10.4),PTGS2(-3.7),ST8SIA6(+4.26),WNT2(-4.37)
kinase	PDGFRA	0.0104				3	0	3	ACTA2(-4.67),CDKN1A(-3.92),COL1A1(-7.11)
kinase	RIPK2	0.0122			-0.123	6	3	3	CD36(+3.64),FASN(-2.24),ICAM1(-3.04),PTGES(+3.42),RASGRP1(+2.73),SLC2A6(-3.74)
kinase	AURKA	0.0122				3	1	2	BBC3(-3.03),CDKN1A(-3.92),XIST(+129.26)
kinase	PAK1	0.0134			0.152	4	1	3	CDKN1A(-3.92),CDKN2A(-4.08),CYP19A1(+4.17),F3(-4.62)
kinase	INSR	0.014			-1.309	19	3	16	ANKRD1(-5.98),AQP1(-2.71),AREG(-11.43),ARHGDIA(-2.12),CCL2(-10.85),CCN2(-3.57),CD36(+3.64),CDKN1A(-3.92),CKMT1A/CKMT1B(+5.05),CORO2B(-6.84),DES(-10.4),EDN1(-5.66),FASN(-2.24),FLNC(-4.03),IGF2(-6.13),OLR1(-4.22),RTL1(-2.95),SERPINE1(-3.84),TFAP2C(+8.64)
kinase	GNE	0.0143				2	0	2	CHAC1(-5.31),TRIB3(-4.45)
kinase	ERN1	0.0144			-1.633	9	3	6	ERO1B(+2.56),FASN(-2.24),GP1BB(-2.71),JUN(-2.57),LAD1(-3.48),SERPINB2(+2.39),SLC7A1(-4.16),TINAGL1(+2.59),WARS(-3.0)
kinase	PRKCQ	0.0148				4	2	2	CD44(-4.62),CDKN1A(-3.92),MMP1(+2.56),PRKCH(+2.88)
kinase	CAMK4	0.0179			-0.849	4	0	4	CDKN1A(-3.92),CDKN2A(-4.08),F3(-4.62),JUN(-2.57)
kinase	TRIB1	0.0188				2	1	1	CPT1A(+3.51),FASN(-2.24)
kinase	STC1	0.0188				2	1	1	TGFB2(-3.23),XIST(+129.26)
kinase	KSR1	0.0188				2	0	2	CDKN2A(-4.08),CDKN2B(-9.59)
kinase	MKNK1	0.021			-1.89	7	1	6	AGRN(-3.75),ARVCF(-3.43),CCN1(-4.49),FAM49A(+3.99),FLNA(-2.56),PLXNB2(-2.86),TAGLN(-6.27)
kinase	MAP3K5	0.0213				3	0	3	CCN2(-3.57),CDKN1A(-3.92),JUN(-2.57)
kinase	BMPR1A	0.0214				4	1	3	CDKN1A(-3.92),HHEX(+3.92),SERPINE1(-3.84),TBX5(-6.21)
kinase	ABL1	0.0233			-1.283	4	1	3	CDKN1A(-3.92),CSF1(-2.79),MMP1(+2.56),TGFB2(-3.23)
kinase	NEK7	0.0237				2	0	2	EDN1(-5.66),PTGS2(-3.7)
kinase	PKN1	0.0237				2	0	2	ACTA2(-4.67),TAGLN(-6.27)
kinase	NTRK1	0.0269				3	1	2	CDKN1A(-3.92),IGF2(-6.13),WNT5A(+2.47)
kinase	CSF1R	0.0273			-1.98	4	0	4	CD163(-14.37),CDKN1A(-3.92),CSF1(-2.79),JUN(-2.57)
kinase	CLK1	0.0274				1	0	1	F3(-4.62)
kinase	PFKP	0.0274				1	0	1	F3(-4.62)
kinase	ACVR2B	0.0274				1	0	1	CDKN1A(-3.92)
kinase	CHKA	0.0274				1	0	1	TUBB3(-5.07)
kinase	CLK4	0.0274				1	0	1	F3(-4.62)
kinase	UHMK1	0.0274				1	0	1	AQP1(-2.71)
kinase	AMHR2	0.0274				1	0	1	CDKN2A(-4.08)
kinase	STK35	0.0274				1	0	1	CDKN2A(-4.08)
kinase	CDKL2	0.0274				1	0	1	CD44(-4.62)
kinase	STK11	0.0287			-0.293	14	7	7	CCL2(-10.85),CDKN1A(-3.92),CYP4V2(-4.79),LYPD3(+3.33),MAFK(-2.55),NRCAM(+2.96),PTGS2(-3.7),PTPRZ1(+4.93),RASGRP1(+2.73),SERPINE1(-3.84),SERPINI1(+2.4),VIPR2(+8.44),WNT2(-4.37),WNT5A(+2.47)
kinase	Sik1	0.0291				2	1	1	DIO2(+7.46),FASN(-2.24)
kinase	RPS6KB1	0.0295			-1	4	1	3	CDKN1A(-3.92),EIF1AX(+2.28),MUC1(-4.22),SERPINE1(-3.84)
kinase	NME1	0.0318			1.889	4	0	4	CCN2(-3.57),CDKN1A(-3.92),PTGS2(-3.7),SERPINE1(-3.84)
kinase	DCAF1	0.0332				3	2	1	CDKN1A(-3.92),OPN3(+2.47),PTGES(+3.42)
kinase	MAP2K2	0.0332				3	0	3	CDKN1A(-3.92),CDKN2A(-4.08),TNFRSF10A(-5.73)
kinase	IRAK3	0.0332				3	0	3	ACTA2(-4.67),CCN2(-3.57),COL1A1(-7.11)
kinase	SGK1	0.0344			-1.342	5	0	5	CCN2(-3.57),CDKN1A(-3.92),KCNQ5(-6.0),SLC34A2(-5.41),SLC6A8(-2.23)
kinase	Map3k7	0.0344			-1.455	5	0	5	EDN1(-5.66),FASN(-2.24),JUN(-2.57),NFKBIZ(-3.57),PTGS2(-3.7)
kinase	DDR2	0.0349				2	1	1	COL1A1(-7.11),MMP1(+2.56)
kinase	CAMKK2	0.0349				2	1	1	CDKN1A(-3.92),KCNB1(+4.66)
kinase	MAPK1	0.0361			-0.623	16	4	12	CAPN2(-2.44),CCL2(-10.85),CCN2(-3.57),CDKN1A(-3.92),FLNC(-4.03),GNRHR(+4.13),JUN(-2.57),LAD1(-3.48),LMNA(-2.47),MMP1(+2.56),MYRF(-3.89),PDLIM3(-4.23),PTGS2(-3.7),RGS2(+3.69),TMEM158(+3.4),TNFRSF9(-2.91)
kinase	IKBKG	0.0362			0	8	2	6	BBC3(-3.03),CLU(-3.07),CSF1(-2.79),CTSF(+4.77),ICAM1(-3.04),PTX3(-3.56),SERPINB2(+2.39),SOD3(-2.91)
kinase	HSPB8	0.0411				2	0	2	CCL2(-10.85),ICAM1(-3.04)
kinase	MAPKAPK3	0.0411				2	0	2	CDKN2A(-4.08),HSPB1(-2.92)
kinase	CDKN1B	0.0436			0.522	7	2	5	CDKN1A(-3.92),CSDC2(-3.38),DDX25(+3.95),EPHA2(-5.97),GRIA4(+3.14),RRAD(-3.39),SERPINE1(-3.84)
kinase	CDK5	0.0479				3	1	2	CD14(+6.29),CDKN1A(-3.92),JUN(-2.57)
kinase	PRKAA1	0.0527			1.912	8	2	6	ACTA2(-4.67),CDC42EP3(-3.12),CDKN1A(-3.92),CLU(-3.07),DDAH1(-2.83),RGS2(+3.69),SERPINI1(+2.4),ZYX(-2.47)
kinase	BTK	0.212			-1.969	5	1	4	BBC3(-3.03),CCR7(+3.45),CDKN1A(-3.92),CDKN2A(-4.08),JUN(-2.57)
ion channel	NOX5	7.99e-05				3	1	2	CDKN2A(-4.08),PTGES(+3.42),PTGS2(-3.7)
ion channel	PKD1	0.00038			1.128	15	1	14	ADCY7(-2.18),AMOTL2(-2.06),CAVIN1(-3.27),CCN1(-4.49),CCN2(-3.57),CDKN1A(-3.92),COL12A1(-8.01),DDX3Y(-207.44),GLDN(+4.05),JPH2(-4.01),KRT18(-3.0),NNMT(-12.48),RGS3(-2.19),TENM2(-3.27),TNFRSF11B(-3.26)
ion channel	KCNK2	0.0104				2	0	2	CCL2(-10.85),ICAM1(-3.04)
ion channel	KCNA1	0.0274				1	1	0	KCNB1(+4.66)
ion channel	FXYD1	0.0274				1	0	1	CDKN1A(-3.92)
ion channel	CFTR	0.0276			0.816	6	0	6	AQP1(-2.71),CYP4V2(-4.79),GPX2(-2.48),MYL7(-5.92),NFKBIZ(-3.57),PTGS2(-3.7)
ion channel	RYR2	0.0478				2	0	2	COL8A1(-4.0),KRT8(-2.5)
growth factor	TGFB1	8.54e-21		Inhibited	-5.273	122	16	106	ACTA2(-4.67),ACTG2(-6.01),ACTN1(-2.6),ADORA1(-4.92),AMOTL2(-2.06),ANKRD1(-5.98),AQP1(-2.71),AREG(-11.43),ARID5B(-2.34),BBC3(-3.03),BCL3(-2.5),BCL6(-2.65),BDKRB2(-4.35),BMP1(-2.49),CALB2(-2.79),CAVIN2(-3.31),CCL2(-10.85),CCN1(-4.49),CCN2(-3.57),CCN4(-15.76),CCR7(+3.45),CD14(+6.29),CD163(-14.37),CD36(+3.64),CD44(-4.62),CDC42EP3(-3.12),CDKN1A(-3.92),CDKN2A(-4.08),CDKN2B(-9.59),CELF2(-2.36),CGB3 (inc…
growth factor	AGT	5.1e-11		Inhibited	-3.813	41	10	31	ACTA2(-4.67),ANXA1(-3.61),BDKRB2(-4.35),BOK(-2.12),CCL2(-10.85),CCN2(-3.57),CCR7(+3.45),CD36(+3.64),CD44(-4.62),CDKN1A(-3.92),CDKN2A(-4.08),COL1A1(-7.11),COL1A2(-4.02),COL4A1(-2.2),COLEC10(-16.43),CYP19A1(+4.17),EDN1(-5.66),ENG(-4.08),F3(-4.62),FASN(-2.24),GABRB3(+2.66),HSPB1(-2.92),ICAM1(-3.04),JUN(-2.57),MMP1(+2.56),NMNAT2(+4.61),NPPB(-8.94),OLR1(-4.22),PDE3A(-4.28),PIR(+2.98),PTGS2(-3.7),RGS2(…
growth factor	INHA	6.26e-11			1.606	19	1	18	ACTA2(-4.67),ACTG2(-6.01),AREG(-11.43),CCN1(-4.49),CCN2(-3.57),CCN4(-15.76),CNN1(-5.2),COL1A2(-4.02),CYP19A1(+4.17),IL1R1(-2.47),INHBA(-4.73),KRT18(-3.0),KRT8(-2.5),LMNA(-2.47),MYL9(-3.23),PRSS23(-2.31),PTGS2(-3.7),PTX3(-3.56),SERPINE1(-3.84)
growth factor	TGFB3	2.75e-10		Inhibited	-2.524	19	2	17	ACTA2(-4.67),ACTG2(-6.01),CCN1(-4.49),CCN2(-3.57),CDKN1A(-3.92),CDKN2A(-4.08),CDKN2B(-9.59),CLDN11(-3.84),COL1A1(-7.11),COL1A2(-4.02),CYP19A1(+4.17),ENG(-4.08),JUN(-2.57),MMP1(+2.56),SDC3(-3.17),SERPINE1(-3.84),TAGLN(-6.27),THBS1(-4.42),TNFRSF11B(-3.26)
growth factor	BMP4	6.18e-10			-0.189	25	14	11	ACTA2(-4.67),CCN1(-4.49),CCR7(+3.45),CDKN1A(-3.92),CDKN2A(-4.08),CNN1(-5.2),CYP19A1(+4.17),DIO2(+7.46),GCM1(+2.98),HOPX(+4.73),JUN(-2.57),KRT23(+3.8),KRT7(-3.27),LEFTY2(+3.67),LGALS16(+2.87),MAFK(-2.55),MUC15(+4.83),PAPPA2(+3.58),PRKCH(+2.88),TAGLN(-6.27),TBX5(-6.21),TFAP2C(+8.64),TNFRSF11B(-3.26),VTCN1(+10.25),WNT5A(+2.47)
growth factor	TGFB2	6.82e-09	-3.229	Inhibited	-3.608	17	1	16	ACTA2(-4.67),CCN2(-3.57),CD248(-8.21),CD36(+3.64),CDKN2A(-4.08),CNN1(-5.2),COL1A1(-7.11),COL1A2(-4.02),DES(-10.4),EDN1(-5.66),INHBA(-4.73),RGS3(-2.19),SERPINE1(-3.84),TAGLN(-6.27),TGFB2(-3.23),THBS1(-4.42),TNFRSF11B(-3.26)
growth factor	IGF1	5.74e-08			-1.761	36	3	33	ACTA2(-4.67),BBC3(-3.03),C4A/C4B(-3.69),CAVIN2(-3.31),CCN1(-4.49),CCN2(-3.57),CD44(-4.62),CDKN1A(-3.92),CDKN2A(-4.08),CLU(-3.07),CNN1(-5.2),COL1A1(-7.11),CSF1(-2.79),CYP19A1(+4.17),EDN1(-5.66),EIF1AX(+2.28),F3(-4.62),FASN(-2.24),ICAM1(-3.04),IGF2(-6.13),IL1R1(-2.47),JUN(-2.57),KIF1A(-4.48),LASP1(-2.83),MMP1(+2.56),OSMR(-8.38),PDE3A(-4.28),PLK2(-3.01),PTGS2(-3.7),SERPINE1(-3.84),SLC12A4(-1.97),THB…
growth factor	BMP7	8.92e-08			-0.475	17	3	14	ACTA2(-4.67),ADORA1(-4.92),CCL2(-10.85),CD44(-4.62),CDKN1A(-3.92),COL1A1(-7.11),COL1A2(-4.02),CYP19A1(+4.17),EDN1(-5.66),F3(-4.62),FASN(-2.24),ICAM1(-3.04),IGF2(-6.13),MYO1C(-2.5),SERPINE1(-3.84),SOSTDC1(+2.81),STS(+2.52)
growth factor	NRG1	1.23e-07		Inhibited	-3.154	25	1	24	ACTN1(-2.6),AMOTL2(-2.06),ANKRD1(-5.98),CAVIN1(-3.27),CAVIN2(-3.31),CCN1(-4.49),CCN2(-3.57),CDC42EP1(-3.06),CDKN1A(-3.92),COL1A1(-7.11),CRIM1(-2.88),DDAH1(-2.83),EDN1(-5.66),EPHA2(-5.97),FLNA(-2.56),IGF2(-6.13),JUN(-2.57),NCOR2(-2.02),PDE3A(-4.28),PMP22(+2.84),PTGS2(-3.7),SERPINE1(-3.84),TGFB2(-3.23),THBS1(-4.42),TNNT2(-6.8)
growth factor	HGF	1.5e-07			0.468	36	7	29	ACTA2(-4.67),CCL2(-10.85),CCN1(-4.49),CCN2(-3.57),CD44(-4.62),CDKN1A(-3.92),CDKN2A(-4.08),CDKN2B(-9.59),COL1A1(-7.11),COL1A2(-4.02),COL4A1(-2.2),CSF1(-2.79),DES(-10.4),DIAPH2(+3.37),EDN1(-5.66),F3(-4.62),FLNA(-2.56),ICAM1(-3.04),INHBA(-4.73),ITPR3(-4.33),KRT18(-3.0),MMP1(+2.56),NRCAM(+2.96),OSMR(-8.38),PMP22(+2.84),PTGS2(-3.7),RGS2(+3.69),SERPINB2(+2.39),SERPINE1(-3.84),SLC7A1(-4.16),STAB1(-2.66)…
growth factor	EGF	3.38e-07			-1.546	36	4	32	ACTN1(-2.6),AREG(-11.43),BBC3(-3.03),CAVIN2(-3.31),CCN1(-4.49),CCN2(-3.57),CD44(-4.62),CDC42EP1(-3.06),CDKN1A(-3.92),CDKN2A(-4.08),CGB3 (includes others)(-4.3),CLU(-3.07),COL1A1(-7.11),COL1A2(-4.02),DIO2(+7.46),EDN1(-5.66),EPHA2(-5.97),F3(-4.62),FASN(-2.24),GGT5(-21.0),ICAM1(-3.04),IGF2(-6.13),IL1R1(-2.47),INHBA(-4.73),JUN(-2.57),MMP1(+2.56),MUC1(-4.22),PDE3A(-4.28),PRKCH(+2.88),PTGES(+3.42),PTGS…
growth factor	FGF2	1.75e-06			-0.927	30	3	27	ACTA2(-4.67),AREG(-11.43),BBC3(-3.03),BCL6(-2.65),CCL2(-10.85),CCN1(-4.49),CCN4(-15.76),CDKN1A(-3.92),CNMD(+3.12),COL1A1(-7.11),COL1A2(-4.02),CSF1(-2.79),F3(-4.62),FLNA(-2.56),ICAM1(-3.04),IGF2(-6.13),INHBA(-4.73),ITGA1(-2.81),JUN(-2.57),LMNA(-2.47),MMP1(+2.56),PLK2(-3.01),PTGS2(-3.7),SERPINE1(-3.84),TAGLN(-6.27),TGFB2(-3.23),THBS1(-4.42),TNFRSF12A(-2.62),TUBB3(-5.07),WNT5A(+2.47)
growth factor	BMP6	2.41e-06			-1.881	13	2	11	ACTA2(-4.67),CAVIN2(-3.31),CCN2(-3.57),CD44(-4.62),CDKN1A(-3.92),INHBA(-4.73),PMP22(+2.84),PTGS2(-3.7),SERPINE1(-3.84),STS(+2.52),TAGLN(-6.27),TNFRSF12A(-2.62),WNT2(-4.37)
growth factor	CCN5	1.04e-05			-0.563	9	0	9	ACTA2(-4.67),CCN2(-3.57),CD44(-4.62),JUN(-2.57),JUP(-2.26),KRT18(-3.0),KRT8(-2.5),MUC1(-4.22),SERPINE1(-3.84)
growth factor	CCN3	2.1e-05			0.64	6	2	4	ALPL(+3.45),CCL2(-10.85),CCN2(-3.57),COL1A1(-7.11),MMP1(+2.56),SERPINE1(-3.84)
growth factor	FGF1	3.93e-05			1.425	13	1	12	CCN1(-4.49),CCN2(-3.57),CCN4(-15.76),CDKN1A(-3.92),EDN1(-5.66),FZD8(-3.6),GSTM1(+15.1),ICAM1(-3.04),JUN(-2.57),PTGS2(-3.7),TGFB2(-3.23),THBS1(-4.42),TNFRSF12A(-2.62)
growth factor	PDGFB	5.13e-05			-1.056	9	0	9	ACTA2(-4.67),BBC3(-3.03),CNN1(-5.2),COL1A1(-7.11),COL1A2(-4.02),ICAM1(-3.04),PTGS2(-3.7),SERPINF1(-3.73),THBS1(-4.42)
growth factor	ANGPT2	6.29e-05		Inhibited	-2.395	17	2	15	ACTA2(-4.67),CD163(-14.37),CDKN1A(-3.92),COL18A1(-2.13),COL1A1(-7.11),COL1A2(-4.02),EDN1(-5.66),ICAM1(-3.04),MMP1(+2.56),OLR1(-4.22),PTGES(+3.42),PTGS2(-3.7),SERPINE1(-3.84),SOD3(-2.91),THBS1(-4.42),TNFRSF12A(-2.62),TUBB3(-5.07)
growth factor	INHBA	8.67e-05	-4.729		-0.759	16	5	11	ACTA2(-4.67),ACTN1(-2.6),ANKRD1(-5.98),CCL2(-10.85),CCN2(-3.57),CDKN1A(-3.92),CDKN2B(-9.59),CYP19A1(+4.17),FSTL3(-2.56),GNRHR(+4.13),GULP1(+2.7),INHBA(-4.73),LEFTY2(+3.67),SERPINB2(+2.39),SERPINE1(-3.84),TAGLN(-6.27)
growth factor	JAG1	0.00013			-1.211	7	1	6	ACTA2(-4.67),CDKN1A(-3.92),COL1A1(-7.11),CYP19A1(+4.17),DUSP8(-6.84),HEYL(-2.83),TAGLN(-6.27)
growth factor	LEP	0.000144			-0.513	27	10	17	ACTA2(-4.67),BOK(-2.12),CCL2(-10.85),CCN1(-4.49),CD14(+6.29),CD36(+3.64),CDKN1A(-3.92),COL1A1(-7.11),COL4A1(-2.2),CPT1A(+3.51),CYB5A(+2.64),CYP19A1(+4.17),EDN1(-5.66),F3(-4.62),FASN(-2.24),ICAM1(-3.04),IL1R1(-2.47),JUN(-2.57),KCNB1(+4.66),MMP1(+2.56),PCSK1(+2.87),PTGS2(-3.7),SERPINE1(-3.84),SLC15A1(+4.31),THBS1(-4.42),TNFRSF11B(-3.26),WNT5A(+2.47)
growth factor	CCN2	0.000156	-3.572	Inhibited	-2.833	11	1	10	CAVIN2(-3.31),CCN2(-3.57),CD44(-4.62),COL1A1(-7.11),COL4A2(-2.42),COL8A1(-4.0),IGF2(-6.13),ITGA1(-2.81),JUN(-2.57),MMP1(+2.56),SERPINE1(-3.84)
growth factor	DKK1	0.000246			0.115	8	1	7	ACTA2(-4.67),CD44(-4.62),CDKN1A(-3.92),CDKN2A(-4.08),COL1A1(-7.11),KRT18(-3.0),TAGLN(-6.27),WNT5A(+2.47)
growth factor	BMP15	0.00027			-1.183	5	1	4	AREG(-11.43),CYP19A1(+4.17),PAPPA(-18.63),PTGS2(-3.7),PTX3(-3.56)
growth factor	VEGFA	0.00028		Inhibited	-2.265	20	2	18	ACTA2(-4.67),CCL2(-10.85),CCN1(-4.49),CCN2(-3.57),CD36(+3.64),CDKN1A(-3.92),CDKN2A(-4.08),COL1A1(-7.11),EDN1(-5.66),F3(-4.62),ICAM1(-3.04),ITGA1(-2.81),LMNA(-2.47),MMP1(+2.56),PTGS2(-3.7),SERPINE1(-3.84),TFPI2(-2.93),THBD(-3.13),THBS1(-4.42),TNFRSF9(-2.91)
growth factor	BMP2	0.000577			-1.091	15	3	12	ACTA2(-4.67),ALPL(+3.45),CDKN1A(-3.92),COL1A1(-7.11),COL1A2(-4.02),CREB3L1(-6.39),CSF1(-2.79),CYP19A1(+4.17),F3(-4.62),JUN(-2.57),PTGS2(-3.7),SOSTDC1(+2.81),TAGLN(-6.27),TMEM119(-4.58),TNFRSF11B(-3.26)
growth factor	BDNF	0.000586			1.182	20	4	16	AGRN(-3.75),ARVCF(-3.43),CALB2(-2.79),CCN1(-4.49),CD36(+3.64),CDKN1A(-3.92),FAM49A(+3.99),FLNA(-2.56),JUN(-2.57),KIF1A(-4.48),MMP1(+2.56),PFKFB3(-2.62),PLXNB2(-2.86),SOSTDC1(+2.81),SYNPO(-9.04),TAGLN(-6.27),THBS1(-4.42),TNFRSF11B(-3.26),TUBB3(-5.07),WNT2(-4.37)
growth factor	NGF	0.00161			-0.428	15	4	11	AGRN(-3.75),BBC3(-3.03),CCR7(+3.45),CDKN1A(-3.92),CDKN2A(-4.08),GRIA4(+3.14),IGF2(-6.13),ITGA1(-2.81),JUN(-2.57),MAFK(-2.55),PLK2(-3.01),TNFRSF12A(-2.62),WNT5A(+2.47),WT1(-5.21),ZNRF2(+2.66)
growth factor	TGFA	0.00167			-1.096	8	1	7	AREG(-11.43),CCL2(-10.85),CCN2(-3.57),CDKN1A(-3.92),ICAM1(-3.04),PTGS2(-3.7),SERPINE1(-3.84),WNT5A(+2.47)
growth factor	HDGF	0.0022				2	0	2	COL1A1(-7.11),SERPINE1(-3.84)
growth factor	PDGFC	0.00229			-1.987	4	0	4	ACTA2(-4.67),COL1A2(-4.02),COL4A2(-2.42),TIMP2(-4.26)
growth factor	GDF9	0.00319		Inhibited	-2.114	5	1	4	CCN2(-3.57),CYP19A1(+4.17),INHBA(-4.73),PTGS2(-3.7),PTX3(-3.56)
growth factor	FGF7	0.00351			-0.282	7	0	7	CD44(-4.62),CDKN1A(-3.92),CDKN2A(-4.08),CSF1(-2.79),FASN(-2.24),SERPINE1(-3.84),SI(-6.45)
growth factor	MDK	0.00875				3	0	3	ACTA2(-4.67),MYOCD(-4.13),TAGLN(-6.27)
growth factor	INHBB	0.0104				3	0	3	COL4A1(-2.2),SERPINE1(-3.84),THBS1(-4.42)
growth factor	PDGFD	0.0104				2	1	1	MMP1(+2.56),PTGS2(-3.7)
growth factor	GDF2	0.0124			-1.913	7	1	6	COL1A1(-7.11),EDN1(-5.66),ENG(-4.08),ICAM1(-3.04),NRCAM(+2.96),SERPINF1(-3.73),TUBB3(-5.07)
growth factor	PROK1	0.0143				2	0	2	CCN2(-3.57),PTGS2(-3.7)
growth factor	MSTN	0.0147			0.065	5	0	5	ACTA2(-4.67),CDKN1A(-3.92),DES(-10.4),IGF2(-6.13),INHBA(-4.73)
growth factor	GDF15	0.0164	-3.866			3	0	3	CDKN1A(-3.92),GDF15(-3.87),SERPINE1(-3.84)
growth factor	IGF2	0.0189	-6.133		-0.489	10	2	8	AREG(-11.43),ARHGDIA(-2.12),CCN2(-3.57),CD36(+3.64),CDKN1A(-3.92),CORO2B(-6.84),IGF2(-6.13),MMP1(+2.56),PTGS2(-3.7),SERPINE1(-3.84)
growth factor	EDN2	0.0274				1	0	1	PTGS2(-3.7)
growth factor	GDF10	0.0274				1	0	1	SERPINE1(-3.84)
growth factor	TDGF1	0.0291				2	1	1	LEFTY2(+3.67),MYL7(-5.92)
growth factor	ANGPT1	0.0318				4	0	4	CCL2(-10.85),CDKN2A(-4.08),ICAM1(-3.04),IL1R1(-2.47)
growth factor	GHRL	0.0364			-0.765	5	1	4	CPT1A(+3.51),EDN1(-5.66),FASN(-2.24),IL1R1(-2.47),PTGS2(-3.7)
growth factor	AMH	0.0366				3	1	2	CDKN1A(-3.92),CDKN2A(-4.08),CYP19A1(+4.17)
growth factor	FGF21	0.0392			0.882	4	2	2	CPT1A(+3.51),DIO2(+7.46),FASN(-2.24),SERPINE1(-3.84)
growth factor	GRP	0.044				3	1	2	GRPR(+4.35),JUN(-2.57),PTGS2(-3.7)
group	Tgf beta	1e-12		Inhibited	-5.352	34	2	32	ACTA2(-4.67),CCL2(-10.85),CCN1(-4.49),CCN2(-3.57),CCR7(+3.45),CDKN1A(-3.92),CDKN2A(-4.08),CDKN2B(-9.59),CLU(-3.07),COL12A1(-8.01),COL1A1(-7.11),COL1A2(-4.02),COL4A1(-2.2),COL4A2(-2.42),CSF1(-2.79),EDN1(-5.66),ENG(-4.08),FSTL3(-2.56),ITGA1(-2.81),JUN(-2.57),LAMA3(-6.09),MAFK(-2.55),MMP1(+2.56),MN1(-5.39),MUC1(-4.22),NCOR2(-2.02),PHLDB1(-2.37),PTGS2(-3.7),SERPINE1(-3.84),TAGLN(-6.27),THBS1(-4.42),T…
group	Rock	1.31e-09		Inhibited	-2.594	13	0	13	ACTA2(-4.67),CAVIN1(-3.27),CCL2(-10.85),CCN2(-3.57),CDKN1A(-3.92),CNN1(-5.2),COL1A1(-7.11),DES(-10.4),F3(-4.62),ICAM1(-3.04),MAFK(-2.55),TAGLN(-6.27),THBS1(-4.42)
group	estrogen receptor	2.67e-09			1.018	26	5	21	ANXA1(-3.61),CALB2(-2.79),CCN2(-3.57),CD44(-4.62),COL12A1(-8.01),COL4A1(-2.2),COL4A2(-2.42),EDN1(-5.66),FLNC(-4.03),ICAM1(-3.04),JUN(-2.57),JUP(-2.26),KRT18(-3.0),KRT7(-3.27),KRT8(-2.5),MMP1(+2.56),MUC1(-4.22),MUC15(+4.83),RGS2(+3.69),SERPINE1(-3.84),SMN1/SMN2(-2.59),SYNPO(-9.04),TGFB2(-3.23),TIMP2(-4.26),WNT5A(+2.47),WNT5B(+7.63)
group	ERK	4.52e-09		Inhibited	-2.962	26	5	21	ACTA2(-4.67),ACTN1(-2.6),ADGRG6(-3.07),AREG(-11.43),CCL2(-10.85),CCN2(-3.57),CD1D(+2.82),CDKN1A(-3.92),CLU(-3.07),COL1A1(-7.11),DIO2(+7.46),EDN1(-5.66),EPHA2(-5.97),GDF15(-3.87),ICAM1(-3.04),JUN(-2.57),KRT18(-3.0),MMP1(+2.56),MUC1(-4.22),NFKBIZ(-3.57),PTGES(+3.42),PTGS2(-3.7),SERPINB2(+2.39),SERPINE1(-3.84),SPTBN1(-2.19),THBS1(-4.42)
group	Pkc(s)	3.96e-08			-1.188	23	6	17	ACTA2(-4.67),CCL2(-10.85),CCN1(-4.49),CCN2(-3.57),CD36(+3.64),CDKN1A(-3.92),CNN1(-5.2),CPT1A(+3.51),CYP19A1(+4.17),DES(-10.4),EDN1(-5.66),F3(-4.62),GNRHR(+4.13),IGF2(-6.13),JUN(-2.57),KRT8(-2.5),MAFK(-2.55),MMP1(+2.56),PTGS2(-3.7),RGS2(+3.69),SERPINE1(-3.84),SLC6A9(-4.12),TAGLN(-6.27)
group	P38 MAPK	1.69e-07		Inhibited	-2.505	30	9	21	BBC3(-3.03),CCL2(-10.85),CCN2(-3.57),CCR7(+3.45),CD1D(+2.82),CD36(+3.64),CD44(-4.62),CDKN1A(-3.92),CDKN2A(-4.08),CYP19A1(+4.17),DES(-10.4),DIO2(+7.46),EDN1(-5.66),F3(-4.62),FLNA(-2.56),ICAM1(-3.04),INHBA(-4.73),JUN(-2.57),KCNB1(+4.66),LAMA3(-6.09),MMP1(+2.56),NPPB(-8.94),PTGS2(-3.7),RRAD(-3.39),SERPINB2(+2.39),SERPINE1(-3.84),THBS1(-4.42),TIMP2(-4.26),VLDLR(-2.17),WNT5A(+2.47)
group	Akt	1.48e-06			-1.845	24	5	19	ACTA2(-4.67),ANKRD1(-5.98),BBC3(-3.03),BCL6(-2.65),CCL2(-10.85),CCN2(-3.57),CCR7(+3.45),CD36(+3.64),CD44(-4.62),CDKN1A(-3.92),CPT1A(+3.51),CYP19A1(+4.17),F3(-4.62),IGF2(-6.13),IL1R1(-2.47),JUN(-2.57),LMNA(-2.47),MT1X(+2.69),MUC1(-4.22),PTGS2(-3.7),PTX3(-3.56),SERPINE1(-3.84),THBS1(-4.42),WT1(-5.21)
group	Jnk	2.23e-06		Inhibited	-3.024	20	4	16	ACTA2(-4.67),CCL2(-10.85),CCN2(-3.57),CCR7(+3.45),CD44(-4.62),CELF2(-2.36),COL1A1(-7.11),CRIP2(-3.95),EDN1(-5.66),F3(-4.62),GCM1(+2.98),GDF15(-3.87),ICAM1(-3.04),JUN(-2.57),MMP1(+2.56),PTGES(+3.42),PTGS2(-3.7),SERPINE1(-3.84),TNFRSF10A(-5.73),TNFRSF12A(-2.62)
group	Raf	2.54e-06		Inhibited	-2.387	11	2	9	AREG(-11.43),CDKN1A(-3.92),CDKN2A(-4.08),EDN1(-5.66),GDF15(-3.87),JUN(-2.57),KRT18(-3.0),SLC43A3(-2.8),STON1(+2.23),TAGLN(-6.27),TFAP2C(+8.64)
group	Alpha catenin	5.83e-06		Activated	3.679	14	0	14	AREG(-11.43),BCL3(-2.5),COL15A1(-7.41),COL1A1(-7.11),COL1A2(-4.02),COL5A2(-3.41),EGFL6(-5.09),ENG(-4.08),IGF2(-6.13),NFKBIZ(-3.57),PTGS2(-3.7),PTX3(-3.56),TNFRSF12A(-2.62),ZYX(-2.47)
group	IL1	1.08e-05		Inhibited	-2.172	25	7	18	AREG(-11.43),CCL2(-10.85),CCR7(+3.45),CDKN1A(-3.92),CEACAM6(-7.24),CHI3L1(-6.42),COL1A1(-7.11),CPT1A(+3.51),CSF1(-2.79),EDN1(-5.66),F3(-4.62),GGT1(-7.55),GNRHR(+4.13),ICAM1(-3.04),IL1R1(-2.47),INHBA(-4.73),JUN(-2.57),MMP1(+2.56),PTGS2(-3.7),SERPINB2(+2.39),SERPINE1(-3.84),THBD(-3.13),TNFRSF11B(-3.26),WNT5A(+2.47),XDH(+2.75)
group	Muscarinic cholinergic receptor	1.82e-05			-0.371	4	2	2	ALPL(+3.45),CCN1(-4.49),JUN(-2.57),RGS2(+3.69)
group	Mek	1.92e-05			-1.783	19	3	16	CCN2(-3.57),CD36(+3.64),CDKN1A(-3.92),CDKN2A(-4.08),CLU(-3.07),COL1A2(-4.02),EPHA2(-5.97),FASN(-2.24),GDF15(-3.87),HSPB1(-2.92),JUN(-2.57),NPPB(-8.94),PTGS2(-3.7),SERPINE1(-3.84),SLC43A3(-2.8),SMN1/SMN2(-2.59),STON1(+2.23),TFAP2C(+8.64),THBS1(-4.42)
group	Actin	2.46e-05				5	1	4	CAVIN1(-3.27),CD44(-4.62),FLNA(-2.56),KCNB1(+4.66),SMN1/SMN2(-2.59)
group	Vegf	2.94e-05			-1.032	31	9	22	ACTA2(-4.67),ARHGAP22(-4.5),CCN1(-4.49),CD44(-4.62),CDKN2A(-4.08),CHI3L1(-6.42),CNN1(-5.2),DIAPH2(+3.37),EDN1(-5.66),F3(-4.62),FLNA(-2.56),HOPX(+4.73),ICAM1(-3.04),IL1R1(-2.47),INHBA(-4.73),ITPR3(-4.33),JUN(-2.57),NRCAM(+2.96),OSMR(-8.38),PMP22(+2.84),PTGS2(-3.7),RGS2(+3.69),SERPINB2(+2.39),SLC12A4(-1.97),SLC7A1(-4.16),ST8SIA4(+2.8),THBD(-3.13),TMEM158(+3.4),TNFRSF11B(-3.26),TNFRSF9(-2.91),XDH(+2…
group	TCF	3.83e-05				11	3	8	CD44(-4.62),CNN2(-2.44),DIO2(+7.46),FGF9(+3.22),GPX2(-2.48),IL1R1(-2.47),ITGA1(-2.81),MUC6(-2.47),NRCAM(+2.96),PTGS2(-3.7),SERPINE1(-3.84)
group	Tnf (family)	6.21e-05		Inhibited	-2.952	14	0	14	BBC3(-3.03),CCL2(-10.85),CD163(-14.37),CSF1(-2.79),F3(-4.62),ICAM1(-3.04),IL1R1(-2.47),INHBA(-4.73),JUN(-2.57),LAD1(-3.48),MICA(-2.91),PTGS2(-3.7),SERPINE1(-3.84),TNFRSF9(-2.91)
group	cytokine	8.29e-05		Inhibited	-2.46	14	2	12	BCL3(-2.5),CCL2(-10.85),CCN1(-4.49),CCR7(+3.45),CLU(-3.07),CSF1(-2.79),EDN1(-5.66),F3(-4.62),ICAM1(-3.04),JUN(-2.57),MMP1(+2.56),PTGS2(-3.7),SERPINE1(-3.84),TGFB2(-3.23)
group	Nfat (family)	0.00012		Inhibited	-3.273	11	0	11	CCL2(-10.85),CCN1(-4.49),ICAM1(-3.04),NPPB(-8.94),PTGS2(-3.7),RGS3(-2.19),SERPINE1(-3.84),SLC7A1(-4.16),TGFB2(-3.23),TNNT2(-6.8),TUBB3(-5.07)
group	Pde4	0.000128			0.394	5	1	4	CCL2(-10.85),CD14(+6.29),CD163(-14.37),CDKN1A(-3.92),ICAM1(-3.04)
group	DNA-methyltransferase	0.000213			1.188	5	1	4	CDKN1A(-3.92),CDKN2A(-4.08),CDKN2B(-9.59),MMP1(+2.56),PTGS2(-3.7)
group	Histone h4	0.000222				13	3	10	CD1D(+2.82),CDKN1A(-3.92),CDKN2A(-4.08),CYP19A1(+4.17),FASN(-2.24),ICAM1(-3.04),KIF1A(-4.48),PTGS2(-3.7),RASGRP1(+2.73),SMN1/SMN2(-2.59),SYNPO(-9.04),TAGLN(-6.27),TBX5(-6.21)
group	ETS	0.00027				5	0	5	CDKN2A(-4.08),CHI3L1(-6.42),ENG(-4.08),ICAM1(-3.04),SERPINE1(-3.84)
group	RAS	0.00032			-1.5	12	2	10	CCL2(-10.85),CCN2(-3.57),CDKN1A(-3.92),CDKN2A(-4.08),CDKN2B(-9.59),EDN1(-5.66),JUN(-2.57),MMP1(+2.56),PTGES(+3.42),PTGS2(-3.7),SERPINE1(-3.84),TFPI2(-2.93)
group	trypsin	0.000326			-1	4	0	4	CDKN1A(-3.92),F3(-4.62),ICAM1(-3.04),PTGS2(-3.7)
group	Collagen Alpha1	0.000326				4	0	4	CDKN1A(-3.92),COL1A1(-7.11),PTGS2(-3.7),TIMP2(-4.26)
group	ERK1/2	0.000332		Inhibited	-2.34	20	4	16	AREG(-11.43),CCL2(-10.85),CCN2(-3.57),CCN4(-15.76),CCR7(+3.45),CD44(-4.62),CDKN1A(-3.92),COL1A1(-7.11),CYP19A1(+4.17),EDN1(-5.66),F3(-4.62),ICAM1(-3.04),JUN(-2.57),MMP1(+2.56),MYOCD(-4.13),PTGES(+3.42),PTGS2(-3.7),SERPINE1(-3.84),SLC12A4(-1.97),TIMP2(-4.26)
group	Ikb	0.000416			0.218	5	2	3	CCL2(-10.85),HHEX(+3.92),ICAM1(-3.04),MMP1(+2.56),PTGS2(-3.7)
group	SAA	0.000462			-1.498	6	1	5	CCL2(-10.85),CSF1(-2.79),F3(-4.62),ICAM1(-3.04),MMP1(+2.56),PTGS2(-3.7)
group	Creb	0.000542			0.301	20	7	13	AREG(-11.43),BBC3(-3.03),CCN1(-4.49),CCN4(-15.76),CD14(+6.29),CDKN1A(-3.92),CGB3 (includes others)(-4.3),COL8A1(-4.0),CPT1A(+3.51),CYP19A1(+4.17),JUN(-2.57),LASP1(-2.83),MMP1(+2.56),NMNAT2(+4.61),PTGS2(-3.7),RGS2(+3.69),SERPINB2(+2.39),SYNPO(-9.04),TNFRSF11B(-3.26),TRIM6-TRIM34(-3.39)
group	ADRB	0.000544			0.201	12	1	11	ADGRL4(-3.87),ANKRD1(-5.98),BOK(-2.12),CAVIN2(-3.31),CDKN1A(-3.92),CDKN2A(-4.08),DIO2(+7.46),GDF15(-3.87),ICAM1(-3.04),JUN(-2.57),PTGS2(-3.7),SLC6A9(-4.12)
group	sphingomyelinase	0.000657				3	1	2	JUN(-2.57),MMP1(+2.56),PTGS2(-3.7)
group	sPla2	0.000748				2	1	1	PTGES(+3.42),PTGS2(-3.7)
group	TLR7/8	0.000815			-1.633	6	1	5	CCL2(-10.85),EDN1(-5.66),NFKBIZ(-3.57),PTGS2(-3.7),REPS2(+2.85),TRIB3(-4.45)
group	Nr1h	0.00105			0.837	12	2	10	BCL3(-2.5),CCL2(-10.85),CCR7(+3.45),CSF1(-2.79),EDN1(-5.66),FASN(-2.24),GGT5(-21.0),NFKBIZ(-3.57),PTGES(+3.42),PTGS2(-3.7),THBS1(-4.42),VLDLR(-2.17)
group	Notch	0.0012		Inhibited	-2.607	8	0	8	ACTA2(-4.67),ANKRD1(-5.98),CCN4(-15.76),CDKN1A(-3.92),CDKN2B(-9.59),CNN1(-5.2),HEYL(-2.83),TAGLN(-6.27)
group	Focal adhesion kinase	0.00122			1.518	5	1	4	ICAM1(-3.04),KRT18(-3.0),KRT8(-2.5),PRRX1(+4.82),TAGLN(-6.27)
group	Endothelin	0.00125			-1.938	4	0	4	EDN1(-5.66),JUN(-2.57),NPPB(-8.94),PTGS2(-3.7)
group	TEAD	0.00151				3	0	3	CCN1(-4.49),CCN2(-3.57),CD44(-4.62)
group	TGFBR	0.00151				3	1	2	ACTA2(-4.67),CD44(-4.62),WNT5A(+2.47)
group	Growth hormone	0.00176			-0.719	15	4	11	ARID5B(-2.34),BCL6(-2.65),CD36(+3.64),CLU(-3.07),COL18A1(-2.13),COL1A1(-7.11),FASN(-2.24),GDF15(-3.87),GSTM1(+15.1),IGF2(-6.13),JUN(-2.57),PFKFB3(-2.62),PLK2(-3.01),SLCO1A2(+3.27),XDH(+2.75)
group	Smad1/5/8	0.0022				2	0	2	CDKN1A(-3.92),CDKN2A(-4.08)
group	lipoxygenase	0.0022				2	1	1	CCL2(-10.85),RGS2(+3.69)
group	Fascin	0.0022				2	0	2	CCN1(-4.49),CCN2(-3.57)
group	Hdac	0.00222			1.863	12	1	11	ADGRL3(-2.09),AREG(-11.43),BCL6(-2.65),CDKN1A(-3.92),EDN1(-5.66),HLA-DRA(+4.34),JUN(-2.57),JUP(-2.26),NDRG4(-2.4),ONECUT2(-2.85),SMARCD3(-2.72),WT1(-5.21)
group	Atrial Natriuretic Peptide	0.00285				3	0	3	CCN2(-3.57),EDN1(-5.66),SERPINE1(-3.84)
group	Relaxin	0.00382			1.067	4	2	2	CD36(+3.64),EDN1(-5.66),HCN4(-6.43),MMP1(+2.56)
group	Pdgfr	0.00475				3	0	3	ACTA2(-4.67),AREG(-11.43),CCL2(-10.85)
group	Rac	0.00592				3	1	2	CCL2(-10.85),MMP1(+2.56),PTGS2(-3.7)
group	Insulin	0.00611			-0.971	23	3	20	CCL2(-10.85),CCN2(-3.57),CD36(+3.64),CDKN1A(-3.92),CDKN2B(-9.59),COL1A1(-7.11),COL1A2(-4.02),COL4A1(-2.2),CYP19A1(+4.17),EDN1(-5.66),FASN(-2.24),ICAM1(-3.04),IGF2(-6.13),INHBA(-4.73),ITGA1(-2.81),JUN(-2.57),PFKFB3(-2.62),SERPINE1(-3.84),SI(-6.45),SLC15A1(+4.31),SLC7A1(-4.16),THBS1(-4.42),VLDLR(-2.17)
group	Gsk3	0.00629			-0.591	7	0	7	BBC3(-3.03),FASN(-2.24),GDF15(-3.87),ICAM1(-3.04),JUN(-2.57),MICA(-2.91),PTGS2(-3.7)
group	Smad2/3	0.00636				6	0	6	CDKN2A(-4.08),CDKN2B(-9.59),CNN1(-5.2),FSTL3(-2.56),SERPINE1(-3.84),TAGLN(-6.27)
group	Ngf	0.00636			-0.463	6	0	6	BBC3(-3.03),CDKN1A(-3.92),CLU(-3.07),JUN(-2.57),SERPINE1(-3.84),SLC12A4(-1.97)
group	collagen type i (family)	0.00674			-1.067	4	0	4	CCL2(-10.85),LGALS4(-5.27),SERPINE1(-3.84),TGFB1I1(-5.99)
group	Erm	0.00708				2	0	2	CD44(-4.62),ICAM1(-3.04)
group	Gata	0.00708				2	0	2	EDN1(-5.66),MAFK(-2.55)
group	Atf	0.00708				2	0	2	JUN(-2.57),PTGS2(-3.7)
group	Foxo	0.00726				3	0	3	CDKN1A(-3.92),CDKN2B(-9.59),TRIB3(-4.45)
group	MEF2	0.00766				4	0	4	JUN(-2.57),MYOCD(-4.13),PDE3A(-4.28),PTGS2(-3.7)
group	Hsp27	0.00898			-0.365	5	1	4	CD14(+6.29),CD163(-14.37),CDKN1A(-3.92),CSF1(-2.79),PTGS2(-3.7)
group	Mapk	0.00916		Inhibited	-2.378	8	0	8	CCL2(-10.85),CDKN1A(-3.92),COL1A1(-7.11),F3(-4.62),JUN(-2.57),NPPB(-8.94),PTGS2(-3.7),TUBB3(-5.07)
group	Sos	0.00996				12	2	10	ALDH1A3(-2.67),CD44(-4.62),CHI3L1(-6.42),EPS8(-2.77),FBLIM1(-3.0),LAMA3(-6.09),LGALS4(-5.27),MAFK(-2.55),PLK2(-3.01),PTGS2(-3.7),PTPRZ1(+4.93),XDH(+2.75)
group	PLC	0.0104				3	0	3	CCL2(-10.85),PTGS2(-3.7),TNFRSF11B(-3.26)
group	Angiotensin II receptor type 1	0.0104				3	0	3	CCL2(-10.85),EDN1(-5.66),SERPINE1(-3.84)
group	Pro-inflammatory Cytokine	0.0107			-1.4	6	0	6	CLU(-3.07),F3(-4.62),ICAM1(-3.04),ITGA1(-2.81),OLR1(-4.22),UBD(-5.24)
group	Calcineurin A	0.0134				4	0	4	CCN2(-3.57),COL1A1(-7.11),COL1A2(-4.02),JUN(-2.57)
group	SRC (family)	0.0136			-0.808	5	2	3	CCL2(-10.85),CD36(+3.64),ICAM1(-3.04),KCNB1(+4.66),PTGS2(-3.7)
group	Ifn	0.0182			-0.378	8	1	7	BCL6(-2.65),CD44(-4.62),EDN1(-5.66),ICAM1(-3.04),IL1R1(-2.47),MICA(-2.91),SERPINE1(-3.84),XDH(+2.75)
group	N-Cadherin	0.0188				2	0	2	CCL2(-10.85),CDKN1A(-3.92)
group	Lefty	0.0188				2	0	2	CCN2(-3.57),CDKN1A(-3.92)
group	Ras homolog	0.0188				3	0	3	CCN2(-3.57),CDKN1A(-3.92),PTGS2(-3.7)
group	Pkg	0.0213				3	1	2	EDN1(-5.66),JUN(-2.57),PTGES(+3.42)
group	Tnf receptor	0.0213				3	0	3	CCN2(-3.57),SERPINE1(-3.84),UBD(-5.24)
group	JUN/JUNB/JUND	0.0213				3	1	2	CCN1(-4.49),JUN(-2.57),MMP1(+2.56)
group	APC/APC2	0.0237				2	0	2	CDKN1A(-3.92),JUP(-2.26)
group	JINK1/2	0.024				3	1	2	FASN(-2.24),PTGES(+3.42),PTGS2(-3.7)
group	Has	0.0274				1	0	1	CCN4(-15.76)
group	Gαq	0.0274				1	0	1	PTGS2(-3.7)
group	beta-glucuronidase	0.0274				1	0	1	PTGS2(-3.7)
group	G-Actin	0.0274				1	0	1	JUN(-2.57)
group	MAP2K4/7	0.0274				1	0	1	PTGS2(-3.7)
group	Lamin b	0.0274				1	0	1	LMNA(-2.47)
group	lymphokine	0.0274				1	0	1	F3(-4.62)
group	Lectin	0.0274				1	0	1	F3(-4.62)
group	PARP	0.0291				2	0	2	CDKN1A(-3.92),CDKN2A(-4.08)
group	PI3K (family)	0.0343			-0.503	7	0	7	ACTA2(-4.67),CCL2(-10.85),CDKN2B(-9.59),FASN(-2.24),PTGS2(-3.7),SERPINE1(-3.84),THBS1(-4.42)
group	TLR2/3/4/9	0.0349				2	1	1	CCR7(+3.45),ICAM1(-3.04)
group	Gcn5l	0.0349				2	0	2	BBC3(-3.03),CDKN1A(-3.92)
group	Kallikrein	0.0349				2	0	2	BDKRB2(-4.35),ICAM1(-3.04)
group	C/EBP	0.0447				4	3	1	DIO2(+7.46),MMP1(+2.56),PTGES(+3.42),PTGS2(-3.7)
group	JAK1/2	0.0449			-0.447	5	2	3	CCL2(-10.85),CTXN1(-4.84),HLA-DRA(+4.34),HLA-DRB5(+15.04),HPCAL4(-2.93)
group	SYK/ZAP	0.0478				2	1	1	MMP1(+2.56),PTGS2(-3.7)
group	Ppp2c	0.0478				2	0	2	CDKN1A(-3.92),CDKN2B(-9.59)
group	IL12 (family)	0.263		Inhibited	-2.213	5	1	4	ADA2(+3.85),BCL3(-2.5),BCL6(-2.65),CD44(-4.62),NFKBIZ(-3.57)
G-protein coupled receptor	F2R	8.32e-07		Inhibited	-3.079	14	0	14	CCL2(-10.85),CCN1(-4.49),CCN2(-3.57),CD44(-4.62),F3(-4.62),ICAM1(-3.04),KRT8(-2.5),MYOCD(-4.13),PTGS2(-3.7),TAGLN(-6.27),TFPI2(-2.93),TGFB1I1(-5.99),TGFB2(-3.23),THBS1(-4.42)
G-protein coupled receptor	S1PR3	2.59e-06		Inhibited	-2.219	6	0	6	ACTA2(-4.67),CD44(-4.62),ICAM1(-3.04),JUN(-2.57),PTGS2(-3.7),TAGLN(-6.27)
G-protein coupled receptor	BDKRB2	3.61e-05	-4.349		-0.14	5	0	5	CCN2(-3.57),CD44(-4.62),EDN1(-5.66),ICAM1(-3.04),PTGS2(-3.7)
G-protein coupled receptor	CCR2	6.31e-05		Inhibited	-2.714	12	0	12	CCL2(-10.85),CD163(-14.37),COL12A1(-8.01),COL1A1(-7.11),COL1A2(-4.02),COL4A1(-2.2),COL4A2(-2.42),CSF1(-2.79),PRELP(-5.79),TGFB2(-3.23),THBS1(-4.42),TIMP2(-4.26)
G-protein coupled receptor	S1PR2	7.1e-05		Inhibited	-2.223	5	0	5	ACTA2(-4.67),F3(-4.62),ICAM1(-3.04),JUN(-2.57),PTGS2(-3.7)
G-protein coupled receptor	GPER1	7.81e-05			-1.299	8	2	6	CCN1(-4.49),CCN2(-3.57),CDKN1A(-3.92),CYP19A1(+4.17),EDN1(-5.66),FASN(-2.24),JUN(-2.57),MT1X(+2.69)
G-protein coupled receptor	AGTR1	0.000111			-0.928	7	2	5	EDN1(-5.66),GABRB3(+2.66),JUN(-2.57),OLR1(-4.22),PTGS2(-3.7),SERPINE1(-3.84),XDH(+2.75)
G-protein coupled receptor	F2RL1	0.000345		Inhibited	-2.412	8	1	7	ACTA2(-4.67),AREG(-11.43),CCL2(-10.85),CCN1(-4.49),CCN2(-3.57),F3(-4.62),PTGS2(-3.7),SERPINB2(+2.39)
G-protein coupled receptor	P2RY2	0.000994				4	0	4	F3(-4.62),ICAM1(-3.04),PTGS2(-3.7),SERPINE1(-3.84)
G-protein coupled receptor	FZD8	0.00125	-3.604		-1.235	4	0	4	ACTA2(-4.67),CCN2(-3.57),COL1A1(-7.11),TBX5(-6.21)
G-protein coupled receptor	Agtr1b	0.00151				3	0	3	CCN2(-3.57),F3(-4.62),PTGS2(-3.7)
G-protein coupled receptor	PTGER4	0.003			1.974	11	5	6	ARRDC3(+3.52),CCL2(-10.85),CCR7(+3.45),CD44(-4.62),CYP19A1(+4.17),EDN1(-5.66),FAM49A(+3.99),ICAM1(-3.04),OLR1(-4.22),PTGS2(-3.7),ST8SIA4(+2.8)
G-protein coupled receptor	GPR68	0.00708				2	1	1	CCR7(+3.45),PTGS2(-3.7)
G-protein coupled receptor	PTGER2	0.00822			-0.16	8	3	5	AREG(-11.43),CCR7(+3.45),CYP19A1(+4.17),PTGES(+3.42),PTGS2(-3.7),SERPINE1(-3.84),THBS1(-4.42),TIMP2(-4.26)
G-protein coupled receptor	C3AR1	0.00898			-0.577	5	1	4	COL1A1(-7.11),COL1A2(-4.02),GULP1(+2.7),SERPINE1(-3.84),TGFB2(-3.23)
G-protein coupled receptor	BDKRB1	0.0104				2	0	2	CCN2(-3.57),EDN1(-5.66)
G-protein coupled receptor	CASR	0.0132			-1.667	9	0	9	CD44(-4.62),COL4A1(-2.2),COL4A2(-2.42),CSF1(-2.79),EDN1(-5.66),PTGS2(-3.7),TGFB2(-3.23),THBD(-3.13),ZYX(-2.47)
G-protein coupled receptor	ADRB3	0.0143				3	0	3	CCL2(-10.85),JUN(-2.57),PTGS2(-3.7)
G-protein coupled receptor	TBXA2R	0.0143				2	0	2	ICAM1(-3.04),PTGS2(-3.7)
G-protein coupled receptor	FZD5	0.0143				2	2	0	CD14(+6.29),GCM1(+2.98)
G-protein coupled receptor	ACKR1	0.0188				3	0	3	CCL2(-10.85),ICAM1(-3.04),UBD(-5.24)
[truncated: 969 more rows]
