# Supplementary material for: Developmental modeling of hepatogenesis using obese iPSCs-hepatocyte differentiation uncovers pathological features
Source: Cell Death Dis. 2022 Aug 1;13(8):670. doi: 10.1038/s41419-022-05125-9 (PMC9343434; doi:10.1038/s41419-022-05125-9)
Supplement: Supplementary file 12 — Supplementary File-10 [file 41419_2022_5125_MOESM12_ESM.xlsx]

## Sheet: Function
Categories	Diseases or Functions	p	State	Z	N	Pos	Neg	Molecules
Cancer,Organismal Injury and Abnormalities	Adenocarcinoma	2.07e-20		-1.03	644	408	236	A2M(+4.35),AASS(+1.77),ABCA13(+4.0),ABCC4(-1.75),ABHD5(+1.66),ACAA2(+1.74),ACTA1(-4.51),ACTC1(-3.1),ADAM28(+4.56),ADAMTS16(+1.73),ADAMTS6(+1.9),ADAMTSL3(+1.87),ADAMTSL4(-2.02),ADK(+1.96),ADM2(-2.43),AGAP5 (includes others)(+11.47),AGRN(-2.14),AHSG(+6.54),AKAP5(+1.77),AKAP7(+1.96),AKR1B10(-4.56),AKTIP(+1.58),ALCAM(+1.79),ALDH1A3(-4.62),ALDOA(-1.59),ALG13(+1.77),ALOX5(-2.95),AMBN(+2.78),AMIGO3(-3.2…
Cancer,Organismal Injury and Abnormalities	Abdominal neoplasm	1.59e-19		-1.429	685	431	254	A2M(+4.35),AASS(+1.77),ABCA13(+4.0),ABCC4(-1.75),ABHD5(+1.66),ACAA2(+1.74),ACTA1(-4.51),ACTC1(-3.1),ADAM28(+4.56),ADAMTS16(+1.73),ADAMTS6(+1.9),ADAMTSL3(+1.87),ADAMTSL4(-2.02),ADGRE5(+3.64),ADK(+1.96),ADM2(-2.43),AGAP5 (includes others)(+11.47),AGRN(-2.14),AHSG(+6.54),AKAP5(+1.77),AKAP7(+1.96),AKR1B10(-4.56),AKTIP(+1.58),ALCAM(+1.79),ALDH1A3(-4.62),ALDOA(-1.59),ALG13(+1.77),ALOX5(-2.95),AMBN(+2.7…
Cancer,Organismal Injury and Abnormalities	Abdominal adenocarcinoma	1.04e-18		-0.873	628	398	230	A2M(+4.35),AASS(+1.77),ABCA13(+4.0),ABCC4(-1.75),ABHD5(+1.66),ACAA2(+1.74),ACTA1(-4.51),ACTC1(-3.1),ADAM28(+4.56),ADAMTS16(+1.73),ADAMTS6(+1.9),ADAMTSL3(+1.87),ADAMTSL4(-2.02),ADK(+1.96),ADM2(-2.43),AGAP5 (includes others)(+11.47),AGRN(-2.14),AHSG(+6.54),AKAP5(+1.77),AKAP7(+1.96),AKR1B10(-4.56),AKTIP(+1.58),ALCAM(+1.79),ALDH1A3(-4.62),ALDOA(-1.59),ALG13(+1.77),ALOX5(-2.95),AMBN(+2.78),AMIGO3(-3.2…
Cancer,Organismal Injury and Abnormalities	Abdominal carcinoma	1.87e-18	Decreased	-2.674	658	416	242	A2M(+4.35),AASS(+1.77),ABCA13(+4.0),ABCC4(-1.75),ABHD5(+1.66),ACAA2(+1.74),ACTA1(-4.51),ACTC1(-3.1),ADAM28(+4.56),ADAMTS16(+1.73),ADAMTS6(+1.9),ADAMTSL3(+1.87),ADAMTSL4(-2.02),ADK(+1.96),ADM2(-2.43),AGAP5 (includes others)(+11.47),AGRN(-2.14),AHSG(+6.54),AKAP5(+1.77),AKAP7(+1.96),AKR1B10(-4.56),AKTIP(+1.58),ALCAM(+1.79),ALDH1A3(-4.62),ALDOA(-1.59),ALG13(+1.77),ALOX5(-2.95),AMBN(+2.78),AMIGO3(-3.2…
Cancer,Organismal Injury and Abnormalities	Abdominal cancer	2.01e-18	Decreased	-2.545	675	426	249	A2M(+4.35),AASS(+1.77),ABCA13(+4.0),ABCC4(-1.75),ABHD5(+1.66),ACAA2(+1.74),ACTA1(-4.51),ACTC1(-3.1),ADAM28(+4.56),ADAMTS16(+1.73),ADAMTS6(+1.9),ADAMTSL3(+1.87),ADAMTSL4(-2.02),ADK(+1.96),ADM2(-2.43),AGAP5 (includes others)(+11.47),AGRN(-2.14),AHSG(+6.54),AKAP5(+1.77),AKAP7(+1.96),AKR1B10(-4.56),AKTIP(+1.58),ALCAM(+1.79),ALDH1A3(-4.62),ALDOA(-1.59),ALG13(+1.77),ALOX5(-2.95),AMBN(+2.78),AMIGO3(-3.2…
Cancer,Organismal Injury and Abnormalities	Malignant solid tumor	9.49e-18		-0.966	725	457	268	A2M(+4.35),AASS(+1.77),ABCA13(+4.0),ABCC4(-1.75),ABHD5(+1.66),ACAA2(+1.74),ACKR2(+3.39),ACTA1(-4.51),ACTC1(-3.1),ADAM28(+4.56),ADAMTS16(+1.73),ADAMTS6(+1.9),ADAMTSL3(+1.87),ADAMTSL4(-2.02),ADGRE5(+3.64),ADK(+1.96),ADM2(-2.43),AGAP5 (includes others)(+11.47),AGRN(-2.14),AHSG(+6.54),AKAP5(+1.77),AKAP7(+1.96),AKR1B10(-4.56),AKTIP(+1.58),ALCAM(+1.79),ALDH1A3(-4.62),ALDOA(-1.59),ALG13(+1.77),ALOX5(-2.…
Cancer,Organismal Injury and Abnormalities	Nonhematologic malignant neoplasm	1.18e-17		-0.803	713	447	266	A2M(+4.35),AASS(+1.77),ABCA13(+4.0),ABCC4(-1.75),ABHD5(+1.66),ACAA2(+1.74),ACKR2(+3.39),ACTA1(-4.51),ACTC1(-3.1),ADAM28(+4.56),ADAMTS16(+1.73),ADAMTS6(+1.9),ADAMTSL3(+1.87),ADAMTSL4(-2.02),ADGRE5(+3.64),ADK(+1.96),ADM2(-2.43),AGAP5 (includes others)(+11.47),AGRN(-2.14),AHSG(+6.54),AKAP5(+1.77),AKAP7(+1.96),AKR1B10(-4.56),AKTIP(+1.58),ALCAM(+1.79),ALDH1A3(-4.62),ALDOA(-1.59),ALG13(+1.77),ALOX5(-2.…
Cancer,Organismal Injury and Abnormalities	Non-melanoma solid tumor	1.44e-17		-1.363	710	445	265	A2M(+4.35),AASS(+1.77),ABCA13(+4.0),ABCC4(-1.75),ABHD5(+1.66),ACAA2(+1.74),ACKR2(+3.39),ACTA1(-4.51),ACTC1(-3.1),ADAM28(+4.56),ADAMTS16(+1.73),ADAMTS6(+1.9),ADAMTSL3(+1.87),ADAMTSL4(-2.02),ADGRE5(+3.64),ADK(+1.96),ADM2(-2.43),AGAP5 (includes others)(+11.47),AGRN(-2.14),AHSG(+6.54),AKAP5(+1.77),AKAP7(+1.96),AKR1B10(-4.56),AKTIP(+1.58),ALCAM(+1.79),ALDH1A3(-4.62),ALDOA(-1.59),ALG13(+1.77),ALOX5(-2.…
Cancer,Gastrointestinal Disease,Organismal Injury and Abnormalities	Digestive organ tumor	1.5e-17		-1.017	652	413	239	A2M(+4.35),AASS(+1.77),ABCA13(+4.0),ABCC4(-1.75),ABHD5(+1.66),ACAA2(+1.74),ACTA1(-4.51),ACTC1(-3.1),ADAM28(+4.56),ADAMTS16(+1.73),ADAMTS6(+1.9),ADAMTSL3(+1.87),ADAMTSL4(-2.02),ADK(+1.96),ADM2(-2.43),AGAP5 (includes others)(+11.47),AGRN(-2.14),AHSG(+6.54),AKAP5(+1.77),AKAP7(+1.96),AKR1B10(-4.56),AKTIP(+1.58),ALCAM(+1.79),ALDH1A3(-4.62),ALDOA(-1.59),ALG13(+1.77),ALOX5(-2.95),AMBN(+2.78),AMIGO3(-3.2…
Cancer,Organismal Injury and Abnormalities	Non-hematological solid tumor	3.01e-17		-0.878	714	448	266	A2M(+4.35),AASS(+1.77),ABCA13(+4.0),ABCC4(-1.75),ABHD5(+1.66),ACAA2(+1.74),ACKR2(+3.39),ACTA1(-4.51),ACTC1(-3.1),ADAM28(+4.56),ADAMTS16(+1.73),ADAMTS6(+1.9),ADAMTSL3(+1.87),ADAMTSL4(-2.02),ADGRE5(+3.64),ADK(+1.96),ADM2(-2.43),AGAP5 (includes others)(+11.47),AGRN(-2.14),AHSG(+6.54),AKAP5(+1.77),AKAP7(+1.96),AKR1B10(-4.56),AKTIP(+1.58),ALCAM(+1.79),ALDH1A3(-4.62),ALDOA(-1.59),ALG13(+1.77),ALOX5(-2.…
Cancer,Organismal Injury and Abnormalities	Cancer	3.14e-17		0.99	727	458	269	A2M(+4.35),AASS(+1.77),ABCA13(+4.0),ABCC4(-1.75),ABHD5(+1.66),ACAA2(+1.74),ACKR2(+3.39),ACTA1(-4.51),ACTC1(-3.1),ADAM28(+4.56),ADAMTS16(+1.73),ADAMTS6(+1.9),ADAMTSL3(+1.87),ADAMTSL4(-2.02),ADGRB2(-2.94),ADGRE5(+3.64),ADK(+1.96),ADM2(-2.43),AGAP5 (includes others)(+11.47),AGRN(-2.14),AHSG(+6.54),AKAP5(+1.77),AKAP7(+1.96),AKR1B10(-4.56),AKTIP(+1.58),ALCAM(+1.79),ALDH1A3(-4.62),ALDOA(-1.59),ALG13(+1…
Cancer,Organismal Injury and Abnormalities	Solid tumor	4.27e-17		-0.761	727	458	269	A2M(+4.35),AASS(+1.77),ABCA13(+4.0),ABCC4(-1.75),ABHD5(+1.66),ACAA2(+1.74),ACKR2(+3.39),ACTA1(-4.51),ACTC1(-3.1),ADAM28(+4.56),ADAMTS16(+1.73),ADAMTS6(+1.9),ADAMTSL3(+1.87),ADAMTSL4(-2.02),ADGRE5(+3.64),ADK(+1.96),ADM2(-2.43),AGAP5 (includes others)(+11.47),AGRN(-2.14),AHSG(+6.54),AKAP5(+1.77),AKAP7(+1.96),AKR1B10(-4.56),AKTIP(+1.58),ALCAM(+1.79),ALDH1A3(-4.62),ALDOA(-1.59),ALG13(+1.77),ALOX5(-2.…
Cancer,Organismal Injury and Abnormalities	Tumorigenesis of tissue	8.03e-17		-1.557	706	442	264	A2M(+4.35),AASS(+1.77),ABCA13(+4.0),ABCC4(-1.75),ABHD5(+1.66),ACAA2(+1.74),ACKR2(+3.39),ACTA1(-4.51),ACTC1(-3.1),ADAM28(+4.56),ADAMTS16(+1.73),ADAMTS6(+1.9),ADAMTSL3(+1.87),ADAMTSL4(-2.02),ADGRE5(+3.64),ADK(+1.96),ADM2(-2.43),AGAP5 (includes others)(+11.47),AGRN(-2.14),AHSG(+6.54),AKAP5(+1.77),AKAP7(+1.96),AKR1B10(-4.56),AKTIP(+1.58),ALCAM(+1.79),ALDH1A3(-4.62),ALDOA(-1.59),ALG13(+1.77),ALOX5(-2.…
Cancer,Gastrointestinal Disease,Organismal Injury and Abnormalities	Digestive system cancer	1.4e-16	Decreased	-2.273	639	406	233	A2M(+4.35),AASS(+1.77),ABCA13(+4.0),ABCC4(-1.75),ABHD5(+1.66),ACAA2(+1.74),ACTA1(-4.51),ACTC1(-3.1),ADAM28(+4.56),ADAMTS16(+1.73),ADAMTS6(+1.9),ADAMTSL3(+1.87),ADAMTSL4(-2.02),ADK(+1.96),ADM2(-2.43),AGAP5 (includes others)(+11.47),AGRN(-2.14),AHSG(+6.54),AKAP5(+1.77),AKAP7(+1.96),AKR1B10(-4.56),AKTIP(+1.58),ALCAM(+1.79),ALDH1A3(-4.62),ALDOA(-1.59),ALG13(+1.77),ALOX5(-2.95),AMBN(+2.78),AMIGO3(-3.2…
Cancer,Organismal Injury and Abnormalities	Carcinoma	1.7e-16		-1.136	702	440	262	A2M(+4.35),AASS(+1.77),ABCA13(+4.0),ABCC4(-1.75),ABHD5(+1.66),ACAA2(+1.74),ACKR2(+3.39),ACTA1(-4.51),ACTC1(-3.1),ADAM28(+4.56),ADAMTS16(+1.73),ADAMTS6(+1.9),ADAMTSL3(+1.87),ADAMTSL4(-2.02),ADGRE5(+3.64),ADK(+1.96),ADM2(-2.43),AGAP5 (includes others)(+11.47),AGRN(-2.14),AHSG(+6.54),AKAP5(+1.77),AKAP7(+1.96),AKR1B10(-4.56),AKTIP(+1.58),ALCAM(+1.79),ALDH1A3(-4.62),ALDOA(-1.59),ALG13(+1.77),ALOX5(-2.…
Cancer,Organismal Injury and Abnormalities	Epithelial neoplasm	1.75e-16		-1.525	703	441	262	A2M(+4.35),AASS(+1.77),ABCA13(+4.0),ABCC4(-1.75),ABHD5(+1.66),ACAA2(+1.74),ACKR2(+3.39),ACTA1(-4.51),ACTC1(-3.1),ADAM28(+4.56),ADAMTS16(+1.73),ADAMTS6(+1.9),ADAMTSL3(+1.87),ADAMTSL4(-2.02),ADGRE5(+3.64),ADK(+1.96),ADM2(-2.43),AGAP5 (includes others)(+11.47),AGRN(-2.14),AHSG(+6.54),AKAP5(+1.77),AKAP7(+1.96),AKR1B10(-4.56),AKTIP(+1.58),ALCAM(+1.79),ALDH1A3(-4.62),ALDOA(-1.59),ALG13(+1.77),ALOX5(-2.…
Cancer,Organismal Injury and Abnormalities	Extracranial solid tumor	3.45e-16		-0.62	721	454	267	A2M(+4.35),AASS(+1.77),ABCA13(+4.0),ABCC4(-1.75),ABHD5(+1.66),ACAA2(+1.74),ACKR2(+3.39),ACTA1(-4.51),ACTC1(-3.1),ADAM28(+4.56),ADAMTS16(+1.73),ADAMTS6(+1.9),ADAMTSL3(+1.87),ADAMTSL4(-2.02),ADGRE5(+3.64),ADK(+1.96),ADM2(-2.43),AGAP5 (includes others)(+11.47),AGRN(-2.14),AHSG(+6.54),AKAP5(+1.77),AKAP7(+1.96),AKR1B10(-4.56),AKTIP(+1.58),ALCAM(+1.79),ALDH1A3(-4.62),ALDOA(-1.59),ALG13(+1.77),ALOX5(-2.…
Cancer,Organismal Injury and Abnormalities	Incidence of tumor	1.9e-15		-1.956	518	325	193	A2M(+4.35),AASS(+1.77),ABCA13(+4.0),ABCC4(-1.75),ACKR2(+3.39),ACTA1(-4.51),ACTC1(-3.1),ADAM28(+4.56),ADAMTS16(+1.73),ADAMTSL3(+1.87),ADAMTSL4(-2.02),ADGRE5(+3.64),ADK(+1.96),ADM2(-2.43),AGAP5 (includes others)(+11.47),AGRN(-2.14),AHSG(+6.54),AKAP7(+1.96),AKR1B10(-4.56),AKTIP(+1.58),ALCAM(+1.79),ALDH1A3(-4.62),ALDOA(-1.59),ALG13(+1.77),ALOX5(-2.95),AMBN(+2.78),AMIGO3(-3.2),AMMECR1(+1.6),AMY2B(+2.6…
Cancer,Organismal Injury and Abnormalities	Pelvic tumor	1e-14		-1.427	457	284	173	A2M(+4.35),AASS(+1.77),ABCA13(+4.0),ABCC4(-1.75),ACTC1(-3.1),ADAMTS16(+1.73),ADAMTSL3(+1.87),ADAMTSL4(-2.02),ADGRE5(+3.64),ADM2(-2.43),AGAP5 (includes others)(+11.47),AKTIP(+1.58),ALCAM(+1.79),ALDOA(-1.59),ALG13(+1.77),ALOX5(-2.95),AMBN(+2.78),AMY2B(+2.63),AP1S2(+1.96),APBB1IP(+2.41),APOBEC3B(-6.45),ARHGAP18(+2.0),ARHGAP28(+2.64),ARHGAP40(-3.37),ARL17A/ARL17B(+2.03),ARSD(+1.78),ARSE(+2.12),ASIC2(…
Cancer,Organismal Injury and Abnormalities,Reproductive System Disease	Genital tumor	1.85e-14		-0.651	433	272	161	A2M(+4.35),AASS(+1.77),ABCA13(+4.0),ABCC4(-1.75),ACTC1(-3.1),ADAMTS16(+1.73),ADAMTSL3(+1.87),ADAMTSL4(-2.02),ADGRE5(+3.64),AGAP5 (includes others)(+11.47),AKTIP(+1.58),ALCAM(+1.79),ALDOA(-1.59),ALG13(+1.77),ALOX5(-2.95),AMBN(+2.78),AMY2B(+2.63),AP1S2(+1.96),APBB1IP(+2.41),APOBEC3B(-6.45),ARHGAP18(+2.0),ARHGAP28(+2.64),ARHGAP40(-3.37),ARL17A/ARL17B(+2.03),ARSD(+1.78),ARSE(+2.12),ASIC2(+2.73),ATAD3…
Cancer,Organismal Injury and Abnormalities	Genitourinary tumor	2.69e-14		-1.685	503	314	189	A2M(+4.35),AASS(+1.77),ABCA13(+4.0),ABCC4(-1.75),ACTC1(-3.1),ADAM28(+4.56),ADAMTS16(+1.73),ADAMTS6(+1.9),ADAMTSL3(+1.87),ADAMTSL4(-2.02),ADGRE5(+3.64),ADK(+1.96),ADM2(-2.43),AGAP5 (includes others)(+11.47),AKTIP(+1.58),ALCAM(+1.79),ALDH1A3(-4.62),ALDOA(-1.59),ALG13(+1.77),ALOX5(-2.95),AMBN(+2.78),AMY2B(+2.63),AP1S2(+1.96),APBB1IP(+2.41),APOBEC3B(-6.45),ARHGAP18(+2.0),ARHGAP28(+2.64),ARHGAP40(-3.3…
Cancer,Organismal Injury and Abnormalities	Pelvic cancer	5.69e-14			448	280	168	A2M(+4.35),AASS(+1.77),ABCA13(+4.0),ABCC4(-1.75),ACTC1(-3.1),ADAMTS16(+1.73),ADAMTSL3(+1.87),ADAMTSL4(-2.02),ADM2(-2.43),AGAP5 (includes others)(+11.47),AKTIP(+1.58),ALCAM(+1.79),ALG13(+1.77),ALOX5(-2.95),AMBN(+2.78),AMY2B(+2.63),AP1S2(+1.96),APBB1IP(+2.41),APOBEC3B(-6.45),ARHGAP18(+2.0),ARHGAP28(+2.64),ARHGAP40(-3.37),ARL17A/ARL17B(+2.03),ARSD(+1.78),ARSE(+2.12),ASIC2(+2.73),ATAD3C(+2.52),ATP10B…
Cancer,Organismal Injury and Abnormalities	Malignant genitourinary solid tumor	5.83e-14		-0.726	494	308	186	A2M(+4.35),AASS(+1.77),ABCA13(+4.0),ABCC4(-1.75),ACTC1(-3.1),ADAM28(+4.56),ADAMTS16(+1.73),ADAMTS6(+1.9),ADAMTSL3(+1.87),ADAMTSL4(-2.02),ADK(+1.96),ADM2(-2.43),AGAP5 (includes others)(+11.47),AKTIP(+1.58),ALCAM(+1.79),ALDH1A3(-4.62),ALDOA(-1.59),ALG13(+1.77),ALOX5(-2.95),AMBN(+2.78),AMY2B(+2.63),AP1S2(+1.96),APBB1IP(+2.41),APOBEC3B(-6.45),ARHGAP18(+2.0),ARHGAP28(+2.64),ARHGAP40(-3.37),ARL17A/ARL1…
Cancer,Gastrointestinal Disease,Organismal Injury and Abnormalities	Gastrointestinal tumor	9.37e-14		-0.016	588	369	219	A2M(+4.35),AASS(+1.77),ABCA13(+4.0),ABCC4(-1.75),ABHD5(+1.66),ACAA2(+1.74),ACTA1(-4.51),ACTC1(-3.1),ADAM28(+4.56),ADAMTS16(+1.73),ADAMTS6(+1.9),ADAMTSL3(+1.87),ADAMTSL4(-2.02),ADK(+1.96),ADM2(-2.43),AGAP5 (includes others)(+11.47),AGRN(-2.14),AHSG(+6.54),AKAP5(+1.77),AKAP7(+1.96),AKR1B10(-4.56),AKTIP(+1.58),ALCAM(+1.79),ALDH1A3(-4.62),ALDOA(-1.59),ALG13(+1.77),ALOX5(-2.95),AMBN(+2.78),AMIGO3(-3.2…
Cancer,Organismal Injury and Abnormalities	Frequency of tumor	9.94e-14		-1.557	499	311	188	A2M(+4.35),AASS(+1.77),ABCA13(+4.0),ABCC4(-1.75),ACKR2(+3.39),ACTA1(-4.51),ACTC1(-3.1),ADAM28(+4.56),ADAMTS16(+1.73),ADAMTSL3(+1.87),ADAMTSL4(-2.02),ADK(+1.96),ADM2(-2.43),AGAP5 (includes others)(+11.47),AGRN(-2.14),AHSG(+6.54),AKAP7(+1.96),AKR1B10(-4.56),AKTIP(+1.58),ALCAM(+1.79),ALDH1A3(-4.62),ALDOA(-1.59),ALG13(+1.77),ALOX5(-2.95),AMBN(+2.78),AMIGO3(-3.2),AMMECR1(+1.6),AMY2B(+2.63),AP1S2(+1.96…
Cancer,Organismal Injury and Abnormalities,Reproductive System Disease	Genital tract cancer	1.56e-13			423	267	156	A2M(+4.35),AASS(+1.77),ABCA13(+4.0),ABCC4(-1.75),ACTC1(-3.1),ADAMTS16(+1.73),ADAMTSL3(+1.87),ADAMTSL4(-2.02),AGAP5 (includes others)(+11.47),AKTIP(+1.58),ALCAM(+1.79),ALG13(+1.77),ALOX5(-2.95),AMBN(+2.78),AMY2B(+2.63),AP1S2(+1.96),APBB1IP(+2.41),APOBEC3B(-6.45),ARHGAP18(+2.0),ARHGAP28(+2.64),ARHGAP40(-3.37),ARL17A/ARL17B(+2.03),ARSD(+1.78),ASIC2(+2.73),ATAD3C(+2.52),ATP10B(+2.31),ATP10D(+3.18),AT…
Cancer,Organismal Injury and Abnormalities	Anogenital cancer	3.15e-13		0.277	462	291	171	A2M(+4.35),AASS(+1.77),ABCA13(+4.0),ABCC4(-1.75),ACTC1(-3.1),ADAM28(+4.56),ADAMTS16(+1.73),ADAMTS6(+1.9),ADAMTSL3(+1.87),ADAMTSL4(-2.02),ADK(+1.96),AGAP5 (includes others)(+11.47),AKTIP(+1.58),ALCAM(+1.79),ALDH1A3(-4.62),ALDOA(-1.59),ALG13(+1.77),ALOX5(-2.95),AMBN(+2.78),AMY2B(+2.63),AP1S2(+1.96),APBB1IP(+2.41),APOBEC3B(-6.45),ARHGAP18(+2.0),ARHGAP28(+2.64),ARHGAP40(-3.37),ARL17A/ARL17B(+2.03),AR…
Cancer,Gastrointestinal Disease,Organismal Injury and Abnormalities	Gastrointestinal carcinoma	6.18e-13			563	352	211	A2M(+4.35),AASS(+1.77),ABCA13(+4.0),ABCC4(-1.75),ABHD5(+1.66),ACAA2(+1.74),ACTA1(-4.51),ACTC1(-3.1),ADAM28(+4.56),ADAMTS16(+1.73),ADAMTS6(+1.9),ADAMTSL3(+1.87),ADAMTSL4(-2.02),ADK(+1.96),ADM2(-2.43),AGAP5 (includes others)(+11.47),AGRN(-2.14),AHSG(+6.54),AKAP5(+1.77),AKAP7(+1.96),AKR1B10(-4.56),AKTIP(+1.58),ALCAM(+1.79),ALDH1A3(-4.62),ALDOA(-1.59),ALG13(+1.77),ALOX5(-2.95),AMBN(+2.78),AMIGO3(-3.2…
Cancer,Organismal Injury and Abnormalities	Development of malignant tumor	6.62e-13		-0.896	489	304	185	A2M(+4.35),AASS(+1.77),ABCA13(+4.0),ABCC4(-1.75),ACKR2(+3.39),ACTA1(-4.51),ACTC1(-3.1),ADAM28(+4.56),ADAMTS16(+1.73),ADAMTSL3(+1.87),ADAMTSL4(-2.02),ADK(+1.96),ADM2(-2.43),AGAP5 (includes others)(+11.47),AGRN(-2.14),AHSG(+6.54),AKAP7(+1.96),AKR1B10(-4.56),AKTIP(+1.58),ALCAM(+1.79),ALDH1A3(-4.62),ALDOA(-1.59),ALG13(+1.77),ALOX5(-2.95),AMBN(+2.78),AMIGO3(-3.2),AMMECR1(+1.6),AMY2B(+2.63),AP1S2(+1.96…
Cancer,Gastrointestinal Disease,Organismal Injury and Abnormalities	Intestinal carcinoma	6.62e-13			540	338	202	A2M(+4.35),AASS(+1.77),ABCA13(+4.0),ABCC4(-1.75),ABHD5(+1.66),ACAA2(+1.74),ACTA1(-4.51),ACTC1(-3.1),ADAM28(+4.56),ADAMTS16(+1.73),ADAMTS6(+1.9),ADAMTSL3(+1.87),ADAMTSL4(-2.02),ADK(+1.96),ADM2(-2.43),AGAP5 (includes others)(+11.47),AGRN(-2.14),AHSG(+6.54),AKAP5(+1.77),AKAP7(+1.96),AKR1B10(-4.56),AKTIP(+1.58),ALCAM(+1.79),ALDH1A3(-4.62),ALDOA(-1.59),ALG13(+1.77),ALOX5(-2.95),AMBN(+2.78),AMIGO3(-3.2…
Cancer,Gastrointestinal Disease,Organismal Injury and Abnormalities	Gastrointestinal tract cancer	9.32e-13		-0.861	582	365	217	A2M(+4.35),AASS(+1.77),ABCA13(+4.0),ABCC4(-1.75),ABHD5(+1.66),ACAA2(+1.74),ACTA1(-4.51),ACTC1(-3.1),ADAM28(+4.56),ADAMTS16(+1.73),ADAMTS6(+1.9),ADAMTSL3(+1.87),ADAMTSL4(-2.02),ADK(+1.96),ADM2(-2.43),AGAP5 (includes others)(+11.47),AGRN(-2.14),AHSG(+6.54),AKAP5(+1.77),AKAP7(+1.96),AKR1B10(-4.56),AKTIP(+1.58),ALCAM(+1.79),ALDH1A3(-4.62),ALDOA(-1.59),ALG13(+1.77),ALOX5(-2.95),AMBN(+2.78),AMIGO3(-3.2…
Cancer,Gastrointestinal Disease,Organismal Injury and Abnormalities	Large intestine neoplasm	9.6e-13		-0.984	563	352	211	A2M(+4.35),AASS(+1.77),ABCA13(+4.0),ABCC4(-1.75),ABHD5(+1.66),ACAA2(+1.74),ACTA1(-4.51),ACTC1(-3.1),ADAM28(+4.56),ADAMTS16(+1.73),ADAMTS6(+1.9),ADAMTSL3(+1.87),ADAMTSL4(-2.02),ADK(+1.96),ADM2(-2.43),AGAP5 (includes others)(+11.47),AGRN(-2.14),AHSG(+6.54),AKAP5(+1.77),AKAP7(+1.96),AKR1B10(-4.56),AKTIP(+1.58),ALCAM(+1.79),ALDH1A3(-4.62),ALDOA(-1.59),ALG13(+1.77),ALOX5(-2.95),AMBN(+2.78),AMIGO3(-3.2…
Cancer,Gastrointestinal Disease,Organismal Injury and Abnormalities	Large intestine carcinoma	1.05e-12			539	337	202	A2M(+4.35),AASS(+1.77),ABCA13(+4.0),ABCC4(-1.75),ABHD5(+1.66),ACAA2(+1.74),ACTA1(-4.51),ACTC1(-3.1),ADAM28(+4.56),ADAMTS16(+1.73),ADAMTS6(+1.9),ADAMTSL3(+1.87),ADAMTSL4(-2.02),ADK(+1.96),ADM2(-2.43),AGAP5 (includes others)(+11.47),AGRN(-2.14),AHSG(+6.54),AKAP5(+1.77),AKAP7(+1.96),AKR1B10(-4.56),AKTIP(+1.58),ALCAM(+1.79),ALDH1A3(-4.62),ALDOA(-1.59),ALG13(+1.77),ALOX5(-2.95),AMBN(+2.78),AMIGO3(-3.2…
Cancer,Organismal Injury and Abnormalities	Neoplasia of cells	1.28e-12		-0.09	376	238	138	AASS(+1.77),ABCA13(+4.0),ABHD5(+1.66),ACKR2(+3.39),ACTC1(-3.1),ADAM28(+4.56),ADAMTS16(+1.73),ADAMTS6(+1.9),ADAMTSL3(+1.87),AGAP5 (includes others)(+11.47),AKAP5(+1.77),AKAP7(+1.96),ALCAM(+1.79),ALDH1A3(-4.62),ALOX5(-2.95),AMMECR1(+1.6),ANOS1(+1.72),APOBEC3B(-6.45),ARHGAP18(+2.0),ARHGAP24(+2.54),ARHGAP28(+2.64),ARHGAP40(-3.37),ARSD(+1.78),ARSE(+2.12),ASAH1(+1.8),ATP10D(+3.18),ATP8B1(+2.17),AUTS2(-…
Cancer,Gastrointestinal Disease,Organismal Injury and Abnormalities	Intestinal adenocarcinoma	1.51e-12			535	335	200	A2M(+4.35),AASS(+1.77),ABCA13(+4.0),ABCC4(-1.75),ABHD5(+1.66),ACAA2(+1.74),ACTA1(-4.51),ACTC1(-3.1),ADAM28(+4.56),ADAMTS16(+1.73),ADAMTS6(+1.9),ADAMTSL3(+1.87),ADAMTSL4(-2.02),ADK(+1.96),ADM2(-2.43),AGAP5 (includes others)(+11.47),AGRN(-2.14),AHSG(+6.54),AKAP5(+1.77),AKAP7(+1.96),AKR1B10(-4.56),AKTIP(+1.58),ALCAM(+1.79),ALDH1A3(-4.62),ALDOA(-1.59),ALG13(+1.77),ALOX5(-2.95),AMBN(+2.78),AMIGO3(-3.2…
Cancer,Organismal Injury and Abnormalities	Genitourinary carcinoma	1.85e-12		-1.982	438	273	165	A2M(+4.35),AASS(+1.77),ABCA13(+4.0),ABCC4(-1.75),ACTC1(-3.1),ADAM28(+4.56),ADAMTS16(+1.73),ADAMTSL3(+1.87),ADAMTSL4(-2.02),ADM2(-2.43),AGAP5 (includes others)(+11.47),AKTIP(+1.58),ALG13(+1.77),ALOX5(-2.95),AMBN(+2.78),AMY2B(+2.63),AP1S2(+1.96),APBB1IP(+2.41),ARHGAP18(+2.0),ARHGAP28(+2.64),ARHGAP40(-3.37),ARSD(+1.78),ATAD3C(+2.52),ATP10B(+2.31),ATP10D(+3.18),ATP6AP2(+1.81),ATP8B1(+2.17),AUTS2(-2.1…
Cancer,Gastrointestinal Disease,Organismal Injury and Abnormalities	Large intestine adenocarcinoma	2.45e-12			534	334	200	A2M(+4.35),AASS(+1.77),ABCA13(+4.0),ABCC4(-1.75),ABHD5(+1.66),ACAA2(+1.74),ACTA1(-4.51),ACTC1(-3.1),ADAM28(+4.56),ADAMTS16(+1.73),ADAMTS6(+1.9),ADAMTSL3(+1.87),ADAMTSL4(-2.02),ADK(+1.96),ADM2(-2.43),AGAP5 (includes others)(+11.47),AGRN(-2.14),AHSG(+6.54),AKAP5(+1.77),AKAP7(+1.96),AKR1B10(-4.56),AKTIP(+1.58),ALCAM(+1.79),ALDH1A3(-4.62),ALDOA(-1.59),ALG13(+1.77),ALOX5(-2.95),AMBN(+2.78),AMIGO3(-3.2…
Cancer,Gastrointestinal Disease,Organismal Injury and Abnormalities	Gastrointestinal adenocarcinoma	2.57e-12			545	339	206	A2M(+4.35),AASS(+1.77),ABCA13(+4.0),ABCC4(-1.75),ABHD5(+1.66),ACAA2(+1.74),ACTA1(-4.51),ACTC1(-3.1),ADAM28(+4.56),ADAMTS16(+1.73),ADAMTS6(+1.9),ADAMTSL3(+1.87),ADAMTSL4(-2.02),ADK(+1.96),ADM2(-2.43),AGAP5 (includes others)(+11.47),AGRN(-2.14),AHSG(+6.54),AKAP5(+1.77),AKAP7(+1.96),AKR1B10(-4.56),AKTIP(+1.58),ALCAM(+1.79),ALDH1A3(-4.62),ALDOA(-1.59),ALG13(+1.77),ALOX5(-2.95),AMBN(+2.78),AMIGO3(-3.2…
Gastrointestinal Disease,Organismal Injury and Abnormalities	Colorectal disorder	3.05e-12		-0.908	372	231	141	AASS(+1.77),ABCA13(+4.0),ABCC4(-1.75),ACKR2(+3.39),ACTA1(-4.51),ADAM28(+4.56),ADAMTS16(+1.73),ADAMTSL4(-2.02),ADK(+1.96),ADM2(-2.43),AGAP5 (includes others)(+11.47),AGRN(-2.14),AHSG(+6.54),AKAP7(+1.96),AKR1B10(-4.56),AKTIP(+1.58),ALCAM(+1.79),ALDH1A3(-4.62),ALDOA(-1.59),ALG13(+1.77),ALOX5(-2.95),AMBN(+2.78),AMIGO3(-3.2),AMMECR1(+1.6),AMY2B(+2.63),APBB1IP(+2.41),ARSE(+2.12),ARSJ(+2.84),ASAH1(+1.8)…
Cancer,Organismal Injury and Abnormalities	Tumorigenesis of epithelial neoplasm	4.1e-12		-1.058	486	305	181	A2M(+4.35),AASS(+1.77),ABCA13(+4.0),ABCC4(-1.75),ACKR2(+3.39),ACTA1(-4.51),ACTC1(-3.1),ADAM28(+4.56),ADAMTS16(+1.73),ADAMTSL3(+1.87),ADAMTSL4(-2.02),ADK(+1.96),ADM2(-2.43),AGAP5 (includes others)(+11.47),AGRN(-2.14),AHSG(+6.54),AKAP7(+1.96),AKR1B10(-4.56),AKTIP(+1.58),ALCAM(+1.79),ALDH1A3(-4.62),ALDOA(-1.59),ALG13(+1.77),ALOX5(-2.95),AMBN(+2.78),AMIGO3(-3.2),AMMECR1(+1.6),AMY2B(+2.63),AP1S2(+1.96…
Cancer,Organismal Injury and Abnormalities	Melanoma	6.29e-12		-0.684	474	307	167	A2M(+4.35),ABCA13(+4.0),ABCC4(-1.75),ACTC1(-3.1),ADAM28(+4.56),ADAMTS16(+1.73),ADAMTS6(+1.9),ADAMTSL3(+1.87),ADAMTSL4(-2.02),AGAP5 (includes others)(+11.47),AGRN(-2.14),AKAP5(+1.77),AKR1B10(-4.56),ALCAM(+1.79),ALG13(+1.77),ALOX5(-2.95),AMBN(+2.78),AMIGO3(-3.2),APBB1IP(+2.41),APOL6(+3.2),ARHGAP18(+2.0),ARHGAP24(+2.54),ARHGAP28(+2.64),ARHGAP40(-3.37),ARSD(+1.78),ARSJ(+2.84),ASAH1(+1.8),ATAD3C(+2.52…
Cancer,Gastrointestinal Disease,Organismal Injury and Abnormalities	Colorectal tumor	6.52e-12		-0.984	362	222	140	AASS(+1.77),ABCA13(+4.0),ABCC4(-1.75),ACTA1(-4.51),ADAM28(+4.56),ADAMTS16(+1.73),ADAMTSL4(-2.02),ADK(+1.96),ADM2(-2.43),AGAP5 (includes others)(+11.47),AGRN(-2.14),AHSG(+6.54),AKAP7(+1.96),AKR1B10(-4.56),AKTIP(+1.58),ALCAM(+1.79),ALDH1A3(-4.62),ALDOA(-1.59),ALG13(+1.77),ALOX5(-2.95),AMBN(+2.78),AMIGO3(-3.2),AMMECR1(+1.6),AMY2B(+2.63),APBB1IP(+2.41),ARSE(+2.12),ARSJ(+2.84),ASAH1(+1.8),ATP10B(+2.31…
Cancer,Gastrointestinal Disease,Organismal Injury and Abnormalities	Malignant neoplasm of large intestine	9.65e-12		-1.154	557	349	208	A2M(+4.35),AASS(+1.77),ABCA13(+4.0),ABCC4(-1.75),ABHD5(+1.66),ACAA2(+1.74),ACTA1(-4.51),ACTC1(-3.1),ADAM28(+4.56),ADAMTS16(+1.73),ADAMTS6(+1.9),ADAMTSL3(+1.87),ADAMTSL4(-2.02),ADK(+1.96),ADM2(-2.43),AGAP5 (includes others)(+11.47),AGRN(-2.14),AHSG(+6.54),AKAP5(+1.77),AKAP7(+1.96),AKR1B10(-4.56),AKTIP(+1.58),ALCAM(+1.79),ALDH1A3(-4.62),ALDOA(-1.59),ALG13(+1.77),ALOX5(-2.95),AMBN(+2.78),AMIGO3(-3.2…
Cancer,Organismal Injury and Abnormalities	Development of carcinoma	9.85e-12		-1.087	479	300	179	A2M(+4.35),AASS(+1.77),ABCA13(+4.0),ABCC4(-1.75),ACKR2(+3.39),ACTA1(-4.51),ACTC1(-3.1),ADAM28(+4.56),ADAMTS16(+1.73),ADAMTSL3(+1.87),ADAMTSL4(-2.02),ADK(+1.96),ADM2(-2.43),AGAP5 (includes others)(+11.47),AGRN(-2.14),AHSG(+6.54),AKAP7(+1.96),AKR1B10(-4.56),AKTIP(+1.58),ALCAM(+1.79),ALDH1A3(-4.62),ALDOA(-1.59),ALG13(+1.77),ALOX5(-2.95),AMBN(+2.78),AMIGO3(-3.2),AMMECR1(+1.6),AMY2B(+2.63),AP1S2(+1.96…
Cancer,Endocrine System Disorders,Organismal Injury and Abnormalities	Nonpituitary endocrine tumor	1.36e-11		-0.064	550	333	217	A2M(+4.35),ABCA13(+4.0),ABCC4(-1.75),ACAA2(+1.74),ACTA1(-4.51),ADAM28(+4.56),ADAMTS16(+1.73),ADAMTS6(+1.9),ADAMTSL3(+1.87),ADAMTSL4(-2.02),ADM2(-2.43),AGAP5 (includes others)(+11.47),AGRN(-2.14),AHSG(+6.54),AKAP5(+1.77),AKAP7(+1.96),AKTIP(+1.58),ALCAM(+1.79),ALDH1A3(-4.62),ALG13(+1.77),ALOX5(-2.95),AMIGO3(-3.2),AMY2B(+2.63),APBB1IP(+2.41),APOBEC3B(-6.45),APOC3(+3.65),ARHGAP18(+2.0),ARHGAP24(+2.54…
Gastrointestinal Disease,Hepatic System Disease,Organismal Injury and Abnormalities	Liver lesion	1.65e-11		-0.698	370	230	140	A2M(+4.35),AASS(+1.77),ABCA13(+4.0),ABCC4(-1.75),ABHD5(+1.66),ACAA2(+1.74),ACTA1(-4.51),ACTC1(-3.1),ADAM28(+4.56),ADAMTS16(+1.73),ADAMTS6(+1.9),ADAMTSL3(+1.87),ADAMTSL4(-2.02),ADK(+1.96),AGAP5 (includes others)(+11.47),AGRN(-2.14),AHSG(+6.54),AKR1B10(-4.56),AKTIP(+1.58),ALCAM(+1.79),ALDH1A3(-4.62),ALG13(+1.77),ALOX5(-2.95),AMY2B(+2.63),AP1S2(+1.96),APBB1IP(+2.41),ARHGAP24(+2.54),ARHGAP40(-3.37),A…
Cancer,Organismal Injury and Abnormalities	Head and neck carcinoma	1.79e-11			568	347	221	A2M(+4.35),ABCA13(+4.0),ABCC4(-1.75),ACAA2(+1.74),ACTA1(-4.51),ACTC1(-3.1),ADAM28(+4.56),ADAMTS16(+1.73),ADAMTS6(+1.9),ADAMTSL3(+1.87),ADAMTSL4(-2.02),ADM2(-2.43),AGAP5 (includes others)(+11.47),AGRN(-2.14),AHSG(+6.54),AKAP7(+1.96),AKTIP(+1.58),ALCAM(+1.79),ALDH1A3(-4.62),ALG13(+1.77),ALOX5(-2.95),AMIGO3(-3.2),AMMECR1(+1.6),AMY2B(+2.63),APBB1IP(+2.41),APOBEC3B(-6.45),APOC3(+3.65),ARHGAP18(+2.0),A…
Cancer,Organismal Injury and Abnormalities,Reproductive System Disease	Tumorigenesis of reproductive tract	1.81e-11			314	209	105	AASS(+1.77),ABCA13(+4.0),ABCC4(-1.75),ACTC1(-3.1),ADAMTS16(+1.73),ADAMTSL3(+1.87),ADAMTSL4(-2.02),ADGRE5(+3.64),AGAP5 (includes others)(+11.47),AKTIP(+1.58),ALCAM(+1.79),ALDOA(-1.59),ALG13(+1.77),ALOX5(-2.95),AMBN(+2.78),AP1S2(+1.96),APBB1IP(+2.41),APOBEC3B(-6.45),ARSE(+2.12),ATP10B(+2.31),ATP10D(+3.18),ATP6AP2(+1.81),ATP8B1(+2.17),BHLHB9(+1.8),BMP6(-3.0),BMPER(-2.55),BTBD11(-2.66),BTN2A2(+2.04),…
Cancer,Organismal Injury and Abnormalities	Genitourinary adenocarcinoma	1.82e-11			395	247	148	A2M(+4.35),AASS(+1.77),ABCA13(+4.0),ABCC4(-1.75),ACTC1(-3.1),ADAM28(+4.56),ADAMTS16(+1.73),ADAMTSL3(+1.87),ADAMTSL4(-2.02),AGAP5 (includes others)(+11.47),AKTIP(+1.58),ALG13(+1.77),ALOX5(-2.95),AMBN(+2.78),AMY2B(+2.63),AP1S2(+1.96),APBB1IP(+2.41),ARHGAP18(+2.0),ARHGAP28(+2.64),ARHGAP40(-3.37),ARSD(+1.78),ATAD3C(+2.52),ATP10B(+2.31),ATP10D(+3.18),ATP8B1(+2.17),BHLHB9(+1.8),BMP2(-1.84),BMP6(-3.0),B…
Cancer,Endocrine System Disorders,Organismal Injury and Abnormalities	Thyroid gland tumor	2.17e-11			545	330	215	A2M(+4.35),ABCA13(+4.0),ABCC4(-1.75),ACAA2(+1.74),ACTA1(-4.51),ADAM28(+4.56),ADAMTS16(+1.73),ADAMTS6(+1.9),ADAMTSL3(+1.87),ADAMTSL4(-2.02),ADM2(-2.43),AGAP5 (includes others)(+11.47),AGRN(-2.14),AHSG(+6.54),AKAP7(+1.96),AKTIP(+1.58),ALCAM(+1.79),ALDH1A3(-4.62),ALG13(+1.77),ALOX5(-2.95),AMIGO3(-3.2),AMY2B(+2.63),APBB1IP(+2.41),APOBEC3B(-6.45),APOC3(+3.65),ARHGAP18(+2.0),ARHGAP24(+2.54),ARHGAP28(+2…
Cancer,Organismal Injury and Abnormalities,Reproductive System Disease	Uterine tumor	2.2e-11			255	166	89	AASS(+1.77),ABCA13(+4.0),ACTC1(-3.1),ADAMTS16(+1.73),ADAMTSL4(-2.02),ADGRE5(+3.64),AGAP5 (includes others)(+11.47),ALDOA(-1.59),ALG13(+1.77),ALOX5(-2.95),AMBN(+2.78),AP1S2(+1.96),APBB1IP(+2.41),APOBEC3B(-6.45),ARSE(+2.12),ATP10B(+2.31),ATP6AP2(+1.81),ATP8B1(+2.17),BHLHB9(+1.8),BMP6(-3.0),BMPER(-2.55),BTBD11(-2.66),BTN2A2(+2.04),C3(+3.04),C3orf70(+2.04),CABIN1(-1.56),CACNA1G(+4.69),CADPS(-1.85),CA…
Cancer,Organismal Injury and Abnormalities,Reproductive System Disease	Female genital neoplasm	2.33e-11			314	209	105	AASS(+1.77),ABCA13(+4.0),ABCC4(-1.75),ACTC1(-3.1),ADAMTS16(+1.73),ADAMTSL3(+1.87),ADAMTSL4(-2.02),ADGRE5(+3.64),AGAP5 (includes others)(+11.47),AKTIP(+1.58),ALCAM(+1.79),ALDOA(-1.59),ALG13(+1.77),ALOX5(-2.95),AMBN(+2.78),AP1S2(+1.96),APBB1IP(+2.41),APOBEC3B(-6.45),ARSE(+2.12),ATP10B(+2.31),ATP10D(+3.18),ATP6AP2(+1.81),ATP8B1(+2.17),BHLHB9(+1.8),BMP6(-3.0),BMPER(-2.55),BTBD11(-2.66),BTN2A2(+2.04),…
Cancer,Organismal Injury and Abnormalities	Cancer of secretory structure	2.52e-11	Decreased	-2.213	594	360	234	A2M(+4.35),ABCA13(+4.0),ABCC4(-1.75),ACAA2(+1.74),ACTA1(-4.51),ACTC1(-3.1),ADAM28(+4.56),ADAMTS16(+1.73),ADAMTS6(+1.9),ADAMTSL3(+1.87),ADAMTSL4(-2.02),ADM2(-2.43),AGAP5 (includes others)(+11.47),AGRN(-2.14),AHSG(+6.54),AKAP7(+1.96),AKTIP(+1.58),ALCAM(+1.79),ALDH1A3(-4.62),ALDOA(-1.59),ALG13(+1.77),ALOX5(-2.95),AMIGO3(-3.2),AMY2B(+2.63),APBB1IP(+2.41),APOBEC3B(-6.45),APOC3(+3.65),ARHGAP18(+2.0),AR…
Cancer,Endocrine System Disorders,Organismal Injury and Abnormalities	Thyroid carcinoma	2.55e-11			543	329	214	A2M(+4.35),ABCA13(+4.0),ABCC4(-1.75),ACAA2(+1.74),ACTA1(-4.51),ADAM28(+4.56),ADAMTS16(+1.73),ADAMTS6(+1.9),ADAMTSL3(+1.87),ADAMTSL4(-2.02),ADM2(-2.43),AGAP5 (includes others)(+11.47),AGRN(-2.14),AHSG(+6.54),AKAP7(+1.96),AKTIP(+1.58),ALCAM(+1.79),ALDH1A3(-4.62),ALG13(+1.77),ALOX5(-2.95),AMIGO3(-3.2),AMY2B(+2.63),APBB1IP(+2.41),APOBEC3B(-6.45),APOC3(+3.65),ARHGAP18(+2.0),ARHGAP24(+2.54),ARHGAP28(+2…
Cancer,Organismal Injury and Abnormalities	Head and neck cancer	2.59e-11		0.873	570	349	221	A2M(+4.35),ABCA13(+4.0),ABCC4(-1.75),ACAA2(+1.74),ACTA1(-4.51),ACTC1(-3.1),ADAM28(+4.56),ADAMTS16(+1.73),ADAMTS6(+1.9),ADAMTSL3(+1.87),ADAMTSL4(-2.02),ADM2(-2.43),AGAP5 (includes others)(+11.47),AGRN(-2.14),AHSG(+6.54),AKAP7(+1.96),AKTIP(+1.58),ALCAM(+1.79),ALDH1A3(-4.62),ALG13(+1.77),ALOX5(-2.95),AMIGO3(-3.2),AMMECR1(+1.6),AMY2B(+2.63),APBB1IP(+2.41),APOBEC3B(-6.45),APOC3(+3.65),ARHGAP18(+2.0),A…
Cancer,Gastrointestinal Disease,Organismal Injury and Abnormalities	Colon tumor	2.66e-11		-1.362	319	190	129	ABCA13(+4.0),ABCC4(-1.75),ACTA1(-4.51),ADAM28(+4.56),ADAMTS16(+1.73),ADAMTSL4(-2.02),ADK(+1.96),ADM2(-2.43),AGAP5 (includes others)(+11.47),AGRN(-2.14),AHSG(+6.54),AKAP7(+1.96),AKR1B10(-4.56),AKTIP(+1.58),ALDH1A3(-4.62),ALDOA(-1.59),ALG13(+1.77),ALOX5(-2.95),AMBN(+2.78),AMIGO3(-3.2),AMMECR1(+1.6),APBB1IP(+2.41),ARSJ(+2.84),ASAH1(+1.8),ATP10B(+2.31),ATP10D(+3.18),ATP8B1(+2.17),AUTS2(-2.12),BCAM(-1…
Cancer,Gastrointestinal Disease,Hepatic System Disease,Organismal Injury and Abnormalities	Liver tumor	2.68e-11		-0.872	358	222	136	A2M(+4.35),AASS(+1.77),ABCA13(+4.0),ABCC4(-1.75),ABHD5(+1.66),ACAA2(+1.74),ACTA1(-4.51),ACTC1(-3.1),ADAM28(+4.56),ADAMTS16(+1.73),ADAMTS6(+1.9),ADAMTSL3(+1.87),ADAMTSL4(-2.02),ADK(+1.96),AGAP5 (includes others)(+11.47),AGRN(-2.14),AHSG(+6.54),AKR1B10(-4.56),AKTIP(+1.58),ALCAM(+1.79),ALDH1A3(-4.62),ALG13(+1.77),ALOX5(-2.95),AMY2B(+2.63),AP1S2(+1.96),APBB1IP(+2.41),ARHGAP24(+2.54),ARHGAP40(-3.37),A…
Cancer,Organismal Injury and Abnormalities	Neck neoplasm	2.9e-11			549	332	217	A2M(+4.35),ABCA13(+4.0),ABCC4(-1.75),ACAA2(+1.74),ACTA1(-4.51),ADAM28(+4.56),ADAMTS16(+1.73),ADAMTS6(+1.9),ADAMTSL3(+1.87),ADAMTSL4(-2.02),ADM2(-2.43),AGAP5 (includes others)(+11.47),AGRN(-2.14),AHSG(+6.54),AKAP7(+1.96),AKTIP(+1.58),ALCAM(+1.79),ALDH1A3(-4.62),ALG13(+1.77),ALOX5(-2.95),AMIGO3(-3.2),AMY2B(+2.63),APBB1IP(+2.41),APOBEC3B(-6.45),APOC3(+3.65),ARHGAP18(+2.0),ARHGAP24(+2.54),ARHGAP28(+2…
Cancer,Organismal Injury and Abnormalities	Head and neck tumor	3.03e-11		0.755	575	351	224	A2M(+4.35),ABCA13(+4.0),ABCC4(-1.75),ACAA2(+1.74),ACTA1(-4.51),ACTC1(-3.1),ADAM28(+4.56),ADAMTS16(+1.73),ADAMTS6(+1.9),ADAMTSL3(+1.87),ADAMTSL4(-2.02),ADM2(-2.43),AGAP5 (includes others)(+11.47),AGRN(-2.14),AHSG(+6.54),AKAP7(+1.96),AKTIP(+1.58),ALCAM(+1.79),ALDH1A3(-4.62),ALG13(+1.77),ALOX5(-2.95),AMIGO3(-3.2),AMMECR1(+1.6),AMY2B(+2.63),APBB1IP(+2.41),APOBEC3B(-6.45),APOC3(+3.65),ARHGAP18(+2.0),A…
Cancer,Endocrine System Disorders,Organismal Injury and Abnormalities	Endocrine carcinoma	3.33e-11			544	329	215	A2M(+4.35),ABCA13(+4.0),ABCC4(-1.75),ACAA2(+1.74),ACTA1(-4.51),ADAM28(+4.56),ADAMTS16(+1.73),ADAMTS6(+1.9),ADAMTSL3(+1.87),ADAMTSL4(-2.02),ADM2(-2.43),AGAP5 (includes others)(+11.47),AGRN(-2.14),AHSG(+6.54),AKAP7(+1.96),AKTIP(+1.58),ALCAM(+1.79),ALDH1A3(-4.62),ALG13(+1.77),ALOX5(-2.95),AMIGO3(-3.2),AMY2B(+2.63),APBB1IP(+2.41),APOBEC3B(-6.45),APOC3(+3.65),ARHGAP18(+2.0),ARHGAP24(+2.54),ARHGAP28(+2…
Cancer,Organismal Injury and Abnormalities,Reproductive System Disease	Breast or gynecological cancer	5.5e-11			368	238	130	AASS(+1.77),ABCA13(+4.0),ABCC4(-1.75),ACTC1(-3.1),ADAM28(+4.56),ADAMTS16(+1.73),ADAMTS6(+1.9),ADAMTSL3(+1.87),ADAMTSL4(-2.02),ADK(+1.96),AGAP5 (includes others)(+11.47),AKTIP(+1.58),ALCAM(+1.79),ALDH1A3(-4.62),ALDOA(-1.59),ALG13(+1.77),ALOX5(-2.95),AMBN(+2.78),AP1S2(+1.96),APBB1IP(+2.41),APOBEC3B(-6.45),ATP10B(+2.31),ATP10D(+3.18),ATP6AP2(+1.81),ATP8B1(+2.17),BCAM(-1.62),BHLHB9(+1.8),BMP6(-3.0),B…
Cancer,Gastrointestinal Disease,Organismal Injury and Abnormalities	Colorectal cancer	1.24e-10		-1.154	351	215	136	AASS(+1.77),ABCA13(+4.0),ABCC4(-1.75),ACTA1(-4.51),ADAM28(+4.56),ADAMTS16(+1.73),ADAMTSL4(-2.02),ADK(+1.96),ADM2(-2.43),AGAP5 (includes others)(+11.47),AGRN(-2.14),AHSG(+6.54),AKAP7(+1.96),AKR1B10(-4.56),AKTIP(+1.58),ALCAM(+1.79),ALDH1A3(-4.62),ALDOA(-1.59),ALG13(+1.77),ALOX5(-2.95),AMBN(+2.78),AMIGO3(-3.2),AMMECR1(+1.6),AMY2B(+2.63),APBB1IP(+2.41),ARSE(+2.12),ARSJ(+2.84),ASAH1(+1.8),ATP10B(+2.31…
Cancer,Gastrointestinal Disease,Organismal Injury and Abnormalities	Colon cancer	1.26e-10			313	186	127	ABCA13(+4.0),ABCC4(-1.75),ACTA1(-4.51),ADAM28(+4.56),ADAMTS16(+1.73),ADAMTSL4(-2.02),ADK(+1.96),ADM2(-2.43),AGAP5 (includes others)(+11.47),AGRN(-2.14),AHSG(+6.54),AKAP7(+1.96),AKR1B10(-4.56),AKTIP(+1.58),ALDH1A3(-4.62),ALDOA(-1.59),ALG13(+1.77),ALOX5(-2.95),AMBN(+2.78),AMIGO3(-3.2),AMMECR1(+1.6),APBB1IP(+2.41),ARSJ(+2.84),ASAH1(+1.8),ATP10B(+2.31),ATP10D(+3.18),ATP8B1(+2.17),AUTS2(-2.12),BCAM(-1…
Cancer,Organismal Injury and Abnormalities,Reproductive System Disease	Development of genital tumor	1.36e-10			301	200	101	AASS(+1.77),ABCA13(+4.0),ABCC4(-1.75),ACTC1(-3.1),ADAMTS16(+1.73),ADAMTSL3(+1.87),ADAMTSL4(-2.02),ADGRE5(+3.64),AGAP5 (includes others)(+11.47),AKTIP(+1.58),ALDOA(-1.59),ALG13(+1.77),ALOX5(-2.95),AMBN(+2.78),AP1S2(+1.96),APBB1IP(+2.41),APOBEC3B(-6.45),ARSE(+2.12),ATP10B(+2.31),ATP10D(+3.18),ATP6AP2(+1.81),ATP8B1(+2.17),BHLHB9(+1.8),BMP6(-3.0),BMPER(-2.55),BTBD11(-2.66),BTN2A2(+2.04),C1orf61(+2.58…
Cancer,Organismal Injury and Abnormalities,Reproductive System Disease	Female genital tract cancer	1.44e-10			302	202	100	AASS(+1.77),ABCA13(+4.0),ABCC4(-1.75),ACTC1(-3.1),ADAMTS16(+1.73),ADAMTSL3(+1.87),ADAMTSL4(-2.02),AGAP5 (includes others)(+11.47),AKTIP(+1.58),ALCAM(+1.79),ALG13(+1.77),ALOX5(-2.95),AMBN(+2.78),AP1S2(+1.96),APBB1IP(+2.41),APOBEC3B(-6.45),ATP10B(+2.31),ATP10D(+3.18),ATP6AP2(+1.81),ATP8B1(+2.17),BHLHB9(+1.8),BMP6(-3.0),BMPER(-2.55),BTBD11(-2.66),BTN2A2(+2.04),C1orf61(+2.58),C3(+3.04),C3orf70(+2.04)…
Cancer,Organismal Injury and Abnormalities	Cancer of cells	1.44e-10		-0.096	315	200	115	AASS(+1.77),ABCA13(+4.0),ABHD5(+1.66),ACKR2(+3.39),ACTC1(-3.1),ADAM28(+4.56),ADAMTS16(+1.73),ADAMTS6(+1.9),ADAMTSL3(+1.87),AGAP5 (includes others)(+11.47),AKAP5(+1.77),AKAP7(+1.96),ALCAM(+1.79),ALOX5(-2.95),AMMECR1(+1.6),ANOS1(+1.72),APOBEC3B(-6.45),ARHGAP18(+2.0),ARHGAP28(+2.64),ARHGAP40(-3.37),ARSD(+1.78),ASAH1(+1.8),ATP10D(+3.18),AUTS2(-2.12),BMF(-1.55),BMP2(-1.84),BMPER(-2.55),C1orf198(+1.82)…
Cardiovascular Disease,Organismal Injury and Abnormalities	Peripheral vascular disease	1.99e-10		1.745	57	39	18	ADA2(+3.27),ADGRE5(+3.64),AHSG(+6.54),ALOX5(-2.95),AMY2B(+2.63),CA3(+9.81),CA5B(+2.15),CACNB3(-1.7),CAPG(-1.97),CD163(-15.99),CD36(+6.92),CNR1(-2.76),CSF2RB(+4.51),CTSC(+1.94),CXCL16(+1.96),FLT1(+3.41),FN1(-2.49),FTH1(-1.6),FYB1(+4.29),GABRE(+6.53),GABRG2(-3.19),GABRP(+6.89),GJA1(-3.28),GSN(-1.85),GULP1(+1.79),HLA-DRB1(+40.01),HRG(+3.75),IGF1(-2.83),IGFBP5(+3.91),IRF8(+5.36),KLF2(-2.29),LDLR(-2.4…
Cellular Movement,Hematological System Development and Function,Immune Cell Trafficking,Inflammatory Response	Cell movement of phagocytes	2.03e-10		1.125	68	42	26	ABCC4(-1.75),ACKR2(+3.39),ALCAM(+1.79),ALOX5(-2.95),ARHGAP18(+2.0),C3(+3.04),C5(+2.82),CAMK1D(+2.71),CAPG(-1.97),CCR7(+5.34),CD14(+6.7),CD36(+6.92),CD37(-2.15),CES1(-10.23),CFTR(+2.19),CNR1(-2.76),CSF1(-1.81),CSF2RA(+4.85),CSF2RB(+4.51),CSF3R(+2.71),CYP19A1(+10.0),FLT1(+3.41),FN1(-2.49),FOXO6(+4.18),GAS6(-1.65),GCNT1(+1.87),GJA1(-3.28),GPSM1(-1.66),GRN(-1.94),GSN(-1.85),HRG(+3.75),IL1A(+2.2),LDLR…
Cancer,Gastrointestinal Disease,Organismal Injury and Abnormalities	Development of digestive organ tumor	2.1e-10		-0.816	348	209	139	A2M(+4.35),AASS(+1.77),ABCA13(+4.0),ABCC4(-1.75),ACTA1(-4.51),ADAM28(+4.56),ADAMTS16(+1.73),ADAMTSL4(-2.02),ADK(+1.96),ADM2(-2.43),AGAP5 (includes others)(+11.47),AGRN(-2.14),AHSG(+6.54),AKAP7(+1.96),AKR1B10(-4.56),AKTIP(+1.58),ALCAM(+1.79),ALDH1A3(-4.62),ALDOA(-1.59),ALG13(+1.77),ALOX5(-2.95),AMBN(+2.78),AMIGO3(-3.2),AMMECR1(+1.6),AMY2B(+2.63),APBB1IP(+2.41),ARSA(-2.21),ARSE(+2.12),ARSJ(+2.84),A…
Cellular Movement,Hematological System Development and Function,Immune Cell Trafficking	Cell movement of leukocytes	2.16e-10		0.74	87	55	32	ABCC4(-1.75),ACKR2(+3.39),ALCAM(+1.79),ALOX5(-2.95),APBB1IP(+2.41),ARHGAP18(+2.0),C3(+3.04),C5(+2.82),CAMK1D(+2.71),CAPG(-1.97),CCR7(+5.34),CD14(+6.7),CD36(+6.92),CD37(-2.15),CD48(-2.19),CDH5(+8.56),CES1(-10.23),CFTR(+2.19),CNR1(-2.76),CSF1(-1.81),CSF2RA(+4.85),CSF2RB(+4.51),CSF3R(+2.71),CXCL16(+1.96),CYP19A1(+10.0),DIAPH2(+1.95),DKK1(+2.16),F3(-2.32),FASN(-2.05),FLT1(+3.41),FN1(-2.49),FOXO6(+4.1…
Cancer,Organismal Injury and Abnormalities,Reproductive System Disease	Prostatic tumor	2.24e-10		-1.218	267	159	108	A2M(+4.35),ABCA13(+4.0),ABCC4(-1.75),ACTC1(-3.1),ADAMTS16(+1.73),AGAP5 (includes others)(+11.47),ALG13(+1.77),AMY2B(+2.63),ARHGAP18(+2.0),ARHGAP28(+2.64),ARHGAP40(-3.37),ARL17A/ARL17B(+2.03),ARSD(+1.78),ASIC2(+2.73),ATAD3C(+2.52),ATP10D(+3.18),ATP8B1(+2.17),BMP2(-1.84),BMP6(-3.0),BTBD11(-2.66),C3(+3.04),C5(+2.82),CA3(+9.81),CABIN1(-1.56),CACNA1G(+4.69),CACNB3(-1.7),CADPS(-1.85),CAPN6(+7.33),CASK(…
Cancer,Dermatological Diseases and Conditions,Organismal Injury and Abnormalities	Skin tumor	2.37e-10		0.448	428	276	152	A2M(+4.35),ABCA13(+4.0),ABCC4(-1.75),ACKR2(+3.39),ACTC1(-3.1),ADAM28(+4.56),ADAMTS16(+1.73),ADAMTS6(+1.9),ADAMTSL3(+1.87),ADAMTSL4(-2.02),AGRN(-2.14),AHSG(+6.54),AKAP5(+1.77),AKR1B10(-4.56),ALG13(+1.77),ALOX5(-2.95),AMBN(+2.78),AMIGO3(-3.2),APBB1IP(+2.41),APOL6(+3.2),ARHGAP28(+2.64),ARHGAP40(-3.37),ARSD(+1.78),ARSJ(+2.84),ASAH1(+1.8),ATAD3C(+2.52),ATP10B(+2.31),ATP10D(+3.18),ATP8B1(+2.17),AUTS2(-…
Lipid Metabolism,Small Molecule Biochemistry,Vitamin and Mineral Metabolism	Metabolism of terpenoid	3.14e-10		1.093	44	26	18	AGRN(-2.14),AKR1B10(-4.56),ALDH1A3(-4.62),APOC3(+3.65),ATP8B1(+2.17),BMP2(-1.84),BMP6(-3.0),CALB1(+2.42),CAT(+2.14),CES1(-10.23),CFTR(+2.19),CYP11A1(+4.08),CYP19A1(+10.0),CYP2S1(-3.41),CYP4V2(-4.79),DHCR24(-1.77),FASN(-2.05),FDFT1(-1.57),FGF2(+3.02),FGL1(+2.27),G6PD(-1.88),GPC2(-2.63),GSTA1(+5.0),IGF1(-2.83),IL1A(+2.2),LDLR(-2.4),LPL(+5.91),MAOA(+3.55),MMP9(+4.07),MVD(-1.9),NR5A2(+2.08),PLG(+3.26…
Cancer,Organismal Injury and Abnormalities,Reproductive System Disease	Uterine cancer	3.9e-10			241	155	86	AASS(+1.77),ABCA13(+4.0),ACTC1(-3.1),ADAMTS16(+1.73),ADAMTSL4(-2.02),AGAP5 (includes others)(+11.47),ALG13(+1.77),ALOX5(-2.95),AMBN(+2.78),AP1S2(+1.96),APBB1IP(+2.41),APOBEC3B(-6.45),ATP10B(+2.31),ATP6AP2(+1.81),ATP8B1(+2.17),BHLHB9(+1.8),BMP6(-3.0),BMPER(-2.55),BTBD11(-2.66),BTN2A2(+2.04),C3(+3.04),C3orf70(+2.04),CABIN1(-1.56),CACNA1G(+4.69),CADPS(-1.85),CALB2(-5.28),CAPN6(+7.33),CASK(+1.95),CAS…
Cancer,Organismal Injury and Abnormalities,Reproductive System Disease	Male genital neoplasm	4.11e-10		-0.841	269	160	109	A2M(+4.35),ABCA13(+4.0),ABCC4(-1.75),ACTC1(-3.1),ADAMTS16(+1.73),AGAP5 (includes others)(+11.47),ALG13(+1.77),AMY2B(+2.63),ARHGAP18(+2.0),ARHGAP28(+2.64),ARHGAP40(-3.37),ARL17A/ARL17B(+2.03),ARSD(+1.78),ASIC2(+2.73),ATAD3C(+2.52),ATP10D(+3.18),ATP8B1(+2.17),BMP2(-1.84),BMP6(-3.0),BTBD11(-2.66),C3(+3.04),C5(+2.82),CA3(+9.81),CABIN1(-1.56),CACNA1G(+4.69),CACNB3(-1.7),CADPS(-1.85),CAPN6(+7.33),CASK(…
Dermatological Diseases and Conditions,Organismal Injury and Abnormalities	Skin lesion	4.86e-10		-0.512	429	276	153	A2M(+4.35),ABCA13(+4.0),ABCC4(-1.75),ACKR2(+3.39),ACTC1(-3.1),ADAM28(+4.56),ADAMTS16(+1.73),ADAMTS6(+1.9),ADAMTSL3(+1.87),ADAMTSL4(-2.02),AGRN(-2.14),AHSG(+6.54),AKAP5(+1.77),AKR1B10(-4.56),ALG13(+1.77),ALOX5(-2.95),AMBN(+2.78),AMIGO3(-3.2),APBB1IP(+2.41),APOL6(+3.2),ARHGAP28(+2.64),ARHGAP40(-3.37),ARSD(+1.78),ARSJ(+2.84),ASAH1(+1.8),ATAD3C(+2.52),ATP10B(+2.31),ATP10D(+3.18),ATP8B1(+2.17),AUTS2(-…
Cancer,Organismal Injury and Abnormalities,Reproductive System Disease	Prostate cancer	5.5e-10			264	158	106	A2M(+4.35),ABCA13(+4.0),ABCC4(-1.75),ACTC1(-3.1),ADAMTS16(+1.73),AGAP5 (includes others)(+11.47),ALG13(+1.77),AMY2B(+2.63),ARHGAP18(+2.0),ARHGAP28(+2.64),ARHGAP40(-3.37),ARL17A/ARL17B(+2.03),ARSD(+1.78),ASIC2(+2.73),ATAD3C(+2.52),ATP10D(+3.18),ATP8B1(+2.17),BMP2(-1.84),BMP6(-3.0),BTBD11(-2.66),C3(+3.04),C5(+2.82),CA3(+9.81),CABIN1(-1.56),CACNA1G(+4.69),CACNB3(-1.7),CADPS(-1.85),CAPN6(+7.33),CASK(…
Cancer,Dermatological Diseases and Conditions,Organismal Injury and Abnormalities	Skin cancer	6.07e-10		1.117	424	273	151	A2M(+4.35),ABCA13(+4.0),ABCC4(-1.75),ACTC1(-3.1),ADAM28(+4.56),ADAMTS16(+1.73),ADAMTS6(+1.9),ADAMTSL3(+1.87),ADAMTSL4(-2.02),AGRN(-2.14),AKAP5(+1.77),AKR1B10(-4.56),ALG13(+1.77),ALOX5(-2.95),AMBN(+2.78),AMIGO3(-3.2),APBB1IP(+2.41),APOL6(+3.2),ARHGAP28(+2.64),ARHGAP40(-3.37),ARSD(+1.78),ARSJ(+2.84),ASAH1(+1.8),ATAD3C(+2.52),ATP10B(+2.31),ATP10D(+3.18),ATP8B1(+2.17),AUTS2(-2.12),BCAM(-1.62),BHLHB9(…
Cancer,Organismal Injury and Abnormalities,Reproductive System Disease	Prostatic carcinoma	6.99e-10			235	143	92	A2M(+4.35),ABCA13(+4.0),ABCC4(-1.75),ADAMTS16(+1.73),AGAP5 (includes others)(+11.47),ALG13(+1.77),AMY2B(+2.63),ARHGAP18(+2.0),ARHGAP28(+2.64),ARHGAP40(-3.37),ARSD(+1.78),ATAD3C(+2.52),ATP10D(+3.18),ATP8B1(+2.17),BMP2(-1.84),BMP6(-3.0),C3(+3.04),CA3(+9.81),CACNA1G(+4.69),CACNB3(-1.7),CADPS(-1.85),CASK(+1.95),CCDC40(-3.59),CD14(+6.7),CD163(-15.99),CD163L1(-1.95),CD37(-2.15),CDH5(+8.56),CDO1(+3.64),…
Cancer,Gastrointestinal Disease,Organismal Injury and Abnormalities	Upper gastrointestinal tract tumor	7.16e-10			223	139	84	A2M(+4.35),ABCA13(+4.0),ABCC4(-1.75),ACTC1(-3.1),ADAM28(+4.56),ADAMTS16(+1.73),ADAMTS6(+1.9),ADAMTSL3(+1.87),ADAMTSL4(-2.02),AGAP5 (includes others)(+11.47),AGRN(-2.14),AKAP7(+1.96),ALCAM(+1.79),AMMECR1(+1.6),AMY2B(+2.63),ARHGAP18(+2.0),ARHGAP28(+2.64),ARSA(-2.21),ARSJ(+2.84),ATP10D(+3.18),ATP6AP2(+1.81),AUTS2(-2.12),BCAM(-1.62),BTBD11(-2.66),C1orf198(+1.82),C1orf61(+2.58),C3(+3.04),CABIN1(-1.56)…
Cancer,Organismal Injury and Abnormalities,Reproductive System Disease	Malignant neoplasm of male genital organ	7.6e-10			266	159	107	A2M(+4.35),ABCA13(+4.0),ABCC4(-1.75),ACTC1(-3.1),ADAMTS16(+1.73),AGAP5 (includes others)(+11.47),ALG13(+1.77),AMY2B(+2.63),ARHGAP18(+2.0),ARHGAP28(+2.64),ARHGAP40(-3.37),ARL17A/ARL17B(+2.03),ARSD(+1.78),ASIC2(+2.73),ATAD3C(+2.52),ATP10D(+3.18),ATP8B1(+2.17),BMP2(-1.84),BMP6(-3.0),BTBD11(-2.66),C3(+3.04),C5(+2.82),CA3(+9.81),CABIN1(-1.56),CACNA1G(+4.69),CACNB3(-1.7),CADPS(-1.85),CAPN6(+7.33),CASK(…
Organismal Development	Morphology of body cavity	8.6e-10			149	89	60	ABCC4(-1.75),ACTC1(-3.1),ADGRE5(+3.64),ADK(+1.96),AKAP5(+1.77),ALOX5(-2.95),ASAH1(+1.8),ATP6AP2(+1.81),BCAM(-1.62),BMF(-1.55),BMP2(-1.84),BMPER(-2.55),BOK(-1.91),C3(+3.04),C5(+2.82),CABIN1(-1.56),CACNB3(-1.7),CADPS(-1.85),CAT(+2.14),CCR7(+5.34),CD14(+6.7),CD36(+6.92),CDH5(+8.56),CES1(-10.23),CFTR(+2.19),CIB1(-1.56),CITED2(+1.76),CMIP(-1.52),CNN1(-3.55),COL18A1(-2.09),CSF1(-1.81),CSF2RB(+4.51),CTS…
Cancer,Gastrointestinal Disease,Hepatic System Disease,Organismal Injury and Abnormalities	Liver cancer	1.06e-09		-1.261	309	190	119	AASS(+1.77),ABCA13(+4.0),ABCC4(-1.75),ABHD5(+1.66),ACAA2(+1.74),ADAM28(+4.56),ADAMTS16(+1.73),ADAMTS6(+1.9),ADAMTSL3(+1.87),ADAMTSL4(-2.02),ADK(+1.96),AGRN(-2.14),AHSG(+6.54),AKR1B10(-4.56),AKTIP(+1.58),ALCAM(+1.79),ALDH1A3(-4.62),ALOX5(-2.95),AP1S2(+1.96),ARHGAP24(+2.54),ARHGAP40(-3.37),ARSD(+1.78),ARSE(+2.12),ARSJ(+2.84),ASAH1(+1.8),ATP10B(+2.31),ATP10D(+3.18),AUTS2(-2.12),BMP6(-3.0),BTBD11(-2.…
Cancer,Organismal Injury and Abnormalities,Reproductive System Disease	Endometrium tumor	1.1e-09			226	147	79	AASS(+1.77),ABCA13(+4.0),ACTC1(-3.1),ADAMTS16(+1.73),ADAMTSL4(-2.02),AGAP5 (includes others)(+11.47),ALG13(+1.77),ALOX5(-2.95),AMBN(+2.78),AP1S2(+1.96),APBB1IP(+2.41),ATP10B(+2.31),ATP6AP2(+1.81),ATP8B1(+2.17),BHLHB9(+1.8),BMP6(-3.0),BMPER(-2.55),BTBD11(-2.66),BTN2A2(+2.04),C3(+3.04),CABIN1(-1.56),CACNA1G(+4.69),CADPS(-1.85),CAPN6(+7.33),CASK(+1.95),CASQ1(+3.57),CCDC40(-3.59),CD163(-15.99),CD163L…
Cancer,Gastrointestinal Disease,Organismal Injury and Abnormalities	Upper gastrointestinal tract cancer	1.2e-09			221	137	84	A2M(+4.35),ABCA13(+4.0),ABCC4(-1.75),ACTC1(-3.1),ADAM28(+4.56),ADAMTS16(+1.73),ADAMTS6(+1.9),ADAMTSL3(+1.87),ADAMTSL4(-2.02),AGAP5 (includes others)(+11.47),AGRN(-2.14),AKAP7(+1.96),ALCAM(+1.79),AMMECR1(+1.6),AMY2B(+2.63),ARHGAP18(+2.0),ARHGAP28(+2.64),ARSA(-2.21),ARSJ(+2.84),ATP10D(+3.18),ATP6AP2(+1.81),AUTS2(-2.12),BCAM(-1.62),BTBD11(-2.66),C1orf198(+1.82),C1orf61(+2.58),C3(+3.04),CABIN1(-1.56)…
Cancer,Organismal Injury and Abnormalities	Lymphohematopoietic neoplasia	1.48e-09		0.642	240	151	89	AASS(+1.77),ABCA13(+4.0),ABCC4(-1.75),ABHD5(+1.66),ACTC1(-3.1),ADAM28(+4.56),ADAMTS16(+1.73),ADAMTSL3(+1.87),ADK(+1.96),AGAP5 (includes others)(+11.47),AHSG(+6.54),AKAP5(+1.77),ALOX5(-2.95),ANOS1(+1.72),APOBEC3B(-6.45),ARHGAP24(+2.54),ARSD(+1.78),ARSE(+2.12),ATP8B1(+2.17),BMF(-1.55),BMP2(-1.84),BMP6(-3.0),BMPER(-2.55),C3(+3.04),C5(+2.82),CACNB3(-1.7),CAT(+2.14),CCDC40(-3.59),CCR7(+5.34),CD14(+6.7…
Cancer,Organismal Injury and Abnormalities,Reproductive System Disease	Endometrial cancer	1.52e-09			225	146	79	AASS(+1.77),ABCA13(+4.0),ACTC1(-3.1),ADAMTS16(+1.73),ADAMTSL4(-2.02),AGAP5 (includes others)(+11.47),ALG13(+1.77),ALOX5(-2.95),AMBN(+2.78),AP1S2(+1.96),APBB1IP(+2.41),ATP10B(+2.31),ATP6AP2(+1.81),ATP8B1(+2.17),BHLHB9(+1.8),BMP6(-3.0),BMPER(-2.55),BTBD11(-2.66),BTN2A2(+2.04),C3(+3.04),CABIN1(-1.56),CACNA1G(+4.69),CADPS(-1.85),CAPN6(+7.33),CASK(+1.95),CASQ1(+3.57),CCDC40(-3.59),CD163(-15.99),CD163L…
Cancer,Gastrointestinal Disease,Organismal Injury and Abnormalities	Colon carcinoma	1.57e-09			296	176	120	ABCA13(+4.0),ABCC4(-1.75),ACTA1(-4.51),ADAM28(+4.56),ADAMTS16(+1.73),ADAMTSL4(-2.02),ADK(+1.96),ADM2(-2.43),AGAP5 (includes others)(+11.47),AGRN(-2.14),AHSG(+6.54),AKAP7(+1.96),AKR1B10(-4.56),AKTIP(+1.58),ALDH1A3(-4.62),ALDOA(-1.59),ALG13(+1.77),ALOX5(-2.95),AMBN(+2.78),AMIGO3(-3.2),AMMECR1(+1.6),APBB1IP(+2.41),ARSJ(+2.84),ASAH1(+1.8),ATP10B(+2.31),ATP10D(+3.18),ATP8B1(+2.17),AUTS2(-2.12),BCAM(-1…
Cancer,Gastrointestinal Disease,Organismal Injury and Abnormalities	Colorectal carcinoma	1.88e-09			308	185	123	AASS(+1.77),ABCA13(+4.0),ABCC4(-1.75),ACTA1(-4.51),ADAM28(+4.56),ADAMTS16(+1.73),ADAMTSL4(-2.02),ADK(+1.96),ADM2(-2.43),AGAP5 (includes others)(+11.47),AGRN(-2.14),AHSG(+6.54),AKAP7(+1.96),AKR1B10(-4.56),AKTIP(+1.58),ALDH1A3(-4.62),ALDOA(-1.59),ALG13(+1.77),ALOX5(-2.95),AMBN(+2.78),AMIGO3(-3.2),AMMECR1(+1.6),AMY2B(+2.63),APBB1IP(+2.41),ARSE(+2.12),ARSJ(+2.84),ASAH1(+1.8),ATP10B(+2.31),ATP10D(+3.1…
Cellular Movement,Immune Cell Trafficking	Leukocyte migration	2.2e-09		0.786	97	61	36	ABCC4(-1.75),ACKR2(+3.39),ADGRE5(+3.64),ALCAM(+1.79),ALOX5(-2.95),APBB1IP(+2.41),ARHGAP18(+2.0),BMP2(-1.84),C3(+3.04),C5(+2.82),CAMK1D(+2.71),CAPG(-1.97),CAT(+2.14),CCR7(+5.34),CD14(+6.7),CD36(+6.92),CD37(-2.15),CD48(-2.19),CDH5(+8.56),CES1(-10.23),CFTR(+2.19),CIB1(-1.56),CNR1(-2.76),CSF1(-1.81),CSF2RA(+4.85),CSF2RB(+4.51),CSF3R(+2.71),CTSC(+1.94),CXCL16(+1.96),CYP19A1(+10.0),DIAPH2(+1.95),DKK1(+…
Cancer,Organismal Injury and Abnormalities	Breast or colorectal cancer	2.23e-09		0.063	397	245	152	AASS(+1.77),ABCA13(+4.0),ABCC4(-1.75),ACTA1(-4.51),ADAM28(+4.56),ADAMTS16(+1.73),ADAMTS6(+1.9),ADAMTSL4(-2.02),ADK(+1.96),ADM2(-2.43),AGAP5 (includes others)(+11.47),AGRN(-2.14),AHSG(+6.54),AKAP7(+1.96),AKR1B10(-4.56),AKTIP(+1.58),ALCAM(+1.79),ALDH1A3(-4.62),ALDOA(-1.59),ALG13(+1.77),ALOX5(-2.95),AMBN(+2.78),AMIGO3(-3.2),AMMECR1(+1.6),AMY2B(+2.63),APBB1IP(+2.41),APOBEC3B(-6.45),ARSE(+2.12),ARSJ(+…
Cellular Movement	Cell movement	2.55e-09		0.776	193	117	76	A2M(+4.35),ABCC4(-1.75),ACKR2(+3.39),ACTC1(-3.1),ADGRE5(+3.64),AHSG(+6.54),ALCAM(+1.79),ALDOA(-1.59),ALOX5(-2.95),ANOS1(+1.72),APBB1IP(+2.41),ARHGAP18(+2.0),ARHGAP24(+2.54),AUTS2(-2.12),BCAM(-1.62),BMP2(-1.84),BMP6(-3.0),C3(+3.04),C5(+2.82),CAMK1D(+2.71),CAPG(-1.97),CAT(+2.14),CCDC40(-3.59),CCR7(+5.34),CD14(+6.7),CD36(+6.92),CD37(-2.15),CD48(-2.19),CDH13(-3.05),CDH5(+8.56),CDX1(+2.65),CES1(-10.23…
Cell Death and Survival	Necrosis	2.57e-09		1.727	215	130	85	A2M(+4.35),ABCC4(-1.75),ACTC1(-3.1),ADAMTS16(+1.73),AGRN(-2.14),AKAP7(+1.96),AKR1B10(-4.56),AKTIP(+1.58),ALCAM(+1.79),ALDOA(-1.59),ALOX5(-2.95),APOBEC3B(-6.45),APOC3(+3.65),ARHGAP18(+2.0),ASAH1(+1.8),ATP6AP2(+1.81),BHLHB9(+1.8),BMF(-1.55),BMP2(-1.84),BMP6(-3.0),BOK(-1.91),C3(+3.04),C5(+2.82),CA3(+9.81),CABIN1(-1.56),CACNA1G(+4.69),CACNB3(-1.7),CADPS(-1.85),CALB1(+2.42),CAPN10(-1.71),CAPN6(+7.33),…
Cancer,Dermatological Diseases and Conditions,Organismal Injury and Abnormalities	Cutaneous melanoma	2.78e-09			403	261	142	A2M(+4.35),ABCA13(+4.0),ABCC4(-1.75),ACTC1(-3.1),ADAM28(+4.56),ADAMTS16(+1.73),ADAMTS6(+1.9),ADAMTSL3(+1.87),ADAMTSL4(-2.02),AGRN(-2.14),AKAP5(+1.77),AKR1B10(-4.56),ALG13(+1.77),ALOX5(-2.95),AMBN(+2.78),AMIGO3(-3.2),APBB1IP(+2.41),APOL6(+3.2),ARHGAP28(+2.64),ARHGAP40(-3.37),ARSJ(+2.84),ASAH1(+1.8),ATAD3C(+2.52),ATP10B(+2.31),ATP10D(+3.18),ATP8B1(+2.17),AUTS2(-2.12),BCAM(-1.62),BHLHB9(+1.8),BMP2(-…
Cancer,Organismal Injury and Abnormalities,Reproductive System Disease	Prostatic adenocarcinoma	2.84e-09			224	137	87	A2M(+4.35),ABCA13(+4.0),ABCC4(-1.75),ADAMTS16(+1.73),AGAP5 (includes others)(+11.47),ALG13(+1.77),AMY2B(+2.63),ARHGAP18(+2.0),ARHGAP28(+2.64),ARHGAP40(-3.37),ARSD(+1.78),ATAD3C(+2.52),ATP10D(+3.18),ATP8B1(+2.17),BMP2(-1.84),C3(+3.04),CA3(+9.81),CACNA1G(+4.69),CACNB3(-1.7),CADPS(-1.85),CASK(+1.95),CCDC40(-3.59),CD14(+6.7),CD163(-15.99),CD163L1(-1.95),CD37(-2.15),CDH5(+8.56),CDO1(+3.64),CENPT(-1.7)…
Cancer,Organismal Injury and Abnormalities	Lymphohematopoietic cancer	3.18e-09		0.104	236	150	86	AASS(+1.77),ABCA13(+4.0),ABHD5(+1.66),ACTC1(-3.1),ADAM28(+4.56),ADAMTS16(+1.73),ADAMTSL3(+1.87),ADK(+1.96),AGAP5 (includes others)(+11.47),AHSG(+6.54),AKAP5(+1.77),ALOX5(-2.95),ANOS1(+1.72),APOBEC3B(-6.45),ARHGAP24(+2.54),ARSD(+1.78),ARSE(+2.12),ATP8B1(+2.17),BMF(-1.55),BMPER(-2.55),C3(+3.04),C5(+2.82),CACNB3(-1.7),CAT(+2.14),CCDC40(-3.59),CCR7(+5.34),CD14(+6.7),CD163(-15.99),CD36(+6.92),CD48(-2.…
Cancer,Hematological Disease,Organismal Injury and Abnormalities	Hematopoietic neoplasm	3.99e-09		0.469	237	149	88	AASS(+1.77),ABCA13(+4.0),ABCC4(-1.75),ABHD5(+1.66),ACTC1(-3.1),ADAM28(+4.56),ADAMTS16(+1.73),ADAMTSL3(+1.87),ADK(+1.96),AGAP5 (includes others)(+11.47),AKAP5(+1.77),ALOX5(-2.95),ANOS1(+1.72),APOBEC3B(-6.45),ARHGAP24(+2.54),ARSD(+1.78),ARSE(+2.12),ATP8B1(+2.17),BMF(-1.55),BMP2(-1.84),BMP6(-3.0),BMPER(-2.55),C3(+3.04),C5(+2.82),CACNB3(-1.7),CAT(+2.14),CCDC40(-3.59),CCR7(+5.34),CD14(+6.7),CD163(-15.…
Cardiovascular System Development and Function,Organismal Development	Vasculogenesis	4.55e-09	Increased	2.008	81	47	34	ADAMTS6(+1.9),ALCAM(+1.79),AP1S2(+1.96),ARHGAP24(+2.54),BMP2(-1.84),BMP6(-3.0),BMPER(-2.55),C3(+3.04),C5(+2.82),CAT(+2.14),CCR7(+5.34),CD36(+6.92),CDH13(-3.05),CDH5(+8.56),CITED2(+1.76),CNR1(-2.76),CNTRL(+1.81),COL18A1(-2.09),CSF1(-1.81),CSF2RB(+4.51),DKK1(+2.16),F3(-2.32),FGF2(+3.02),FGFR1(-3.38),FGFR3(-1.99),FLT1(+3.41),FN1(-2.49),FOLH1(+3.51),G6PD(-1.88),GAS6(-1.65),GATA4(-2.4),GJA1(-3.28),GRN…
Cancer,Gastrointestinal Disease,Organismal Injury and Abnormalities	Colon adenocarcinoma	4.69e-09			290	172	118	ABCA13(+4.0),ABCC4(-1.75),ACTA1(-4.51),ADAM28(+4.56),ADAMTS16(+1.73),ADAMTSL4(-2.02),ADK(+1.96),ADM2(-2.43),AGAP5 (includes others)(+11.47),AGRN(-2.14),AHSG(+6.54),AKAP7(+1.96),AKR1B10(-4.56),AKTIP(+1.58),ALDH1A3(-4.62),ALDOA(-1.59),ALG13(+1.77),ALOX5(-2.95),AMBN(+2.78),AMIGO3(-3.2),AMMECR1(+1.6),APBB1IP(+2.41),ARSJ(+2.84),ASAH1(+1.8),ATP10B(+2.31),ATP10D(+3.18),ATP8B1(+2.17),AUTS2(-2.12),BCAM(-1…
Cellular Movement	Homing of cells	5.37e-09		0.249	64	36	28	A2M(+4.35),ACKR2(+3.39),ALOX5(-2.95),ANOS1(+1.72),BMP2(-1.84),C3(+3.04),C5(+2.82),CAMK1D(+2.71),CAPG(-1.97),CCR7(+5.34),CD36(+6.92),CD37(-2.15),CDH13(-3.05),CNR1(-2.76),CSF1(-1.81),CSF2RA(+4.85),CSF3R(+2.71),CXCL16(+1.96),CYP19A1(+10.0),FGF2(+3.02),FGFR1(-3.38),FLT1(+3.41),FN1(-2.49),FSCN1(-2.36),FYB1(+4.29),GAS6(-1.65),GCNT1(+1.87),GJA1(-3.28),GPSM1(-1.66),GRN(-1.94),GSN(-1.85),IGF1(-2.83),IL1A(…
Cancer,Hematological Disease,Organismal Injury and Abnormalities	Neoplasia of blood cells	6.3e-09		0.322	234	147	87	AASS(+1.77),ABCA13(+4.0),ABHD5(+1.66),ACTC1(-3.1),ADAM28(+4.56),ADAMTS16(+1.73),ADAMTSL3(+1.87),AGAP5 (includes others)(+11.47),AKAP5(+1.77),ALOX5(-2.95),ANOS1(+1.72),APOBEC3B(-6.45),ARHGAP24(+2.54),ARSD(+1.78),ARSE(+2.12),ATP8B1(+2.17),BMF(-1.55),BMP2(-1.84),BMP6(-3.0),BMPER(-2.55),C3(+3.04),C5(+2.82),CACNB3(-1.7),CAT(+2.14),CCDC40(-3.59),CCR7(+5.34),CD14(+6.7),CD163(-15.99),CD36(+6.92),CD48(-2.…
Cellular Movement	Cellular infiltration	6.5e-09		0.953	55	35	20	ACKR2(+3.39),ALDOA(-1.59),ALOX5(-2.95),C3(+3.04),C5(+2.82),CCR7(+5.34),CD14(+6.7),CD36(+6.92),CD48(-2.19),CDH13(-3.05),CES1(-10.23),CFTR(+2.19),CNR1(-2.76),CSF1(-1.81),CSF2RB(+4.51),CXCL16(+1.96),CYP19A1(+10.0),F3(-2.32),FASN(-2.05),FGF2(+3.02),FLT1(+3.41),FN1(-2.49),FOXO6(+4.18),GAS6(-1.65),GJA1(-3.28),HLA-A(-2.47),HRG(+3.75),IL1A(+2.2),IL1RAP(+2.25),IRF8(+5.36),LDLR(-2.4),LGALS3(+3.74),LOX(+3.8…
Organismal Injury and Abnormalities,Reproductive System Disease	Disorder of pregnancy	6.77e-09		-1.887	68	51	17	ACKR2(+3.39),AMY2B(+2.63),APOBEC3B(-6.45),ATP8B1(+2.17),BOK(-1.91),C3(+3.04),C5(+2.82),CCDC81(-2.48),CDH13(-3.05),CNR1(-2.76),COBLL1(+2.11),CSF3R(+2.71),CYP11A1(+4.08),CYP19A1(+10.0),DDX11(-2.82),DDX3X(+1.57),DLX3(+2.51),DNAJB9(+1.79),ERVFRD-1(+2.31),ERVW-1(+4.87),F3(-2.32),FAM49A(+3.93),FCGR2C(+3.04),FERMT1(+2.59),FGG(+3.08),FLT1(+3.41),FMO2(+3.19),G6PD(-1.88),GCNT1(+1.87),GJA4(-3.16),GPC2(-2.63…
Cancer,Hematological Disease,Organismal Injury and Abnormalities	Hematologic cancer	7.96e-09		-0.111	233	148	85	AASS(+1.77),ABCA13(+4.0),ABHD5(+1.66),ACTC1(-3.1),ADAM28(+4.56),ADAMTS16(+1.73),ADAMTSL3(+1.87),ADK(+1.96),AGAP5 (includes others)(+11.47),AKAP5(+1.77),ALOX5(-2.95),ANOS1(+1.72),APOBEC3B(-6.45),ARHGAP24(+2.54),ARSD(+1.78),ARSE(+2.12),ATP8B1(+2.17),BMF(-1.55),BMPER(-2.55),C3(+3.04),C5(+2.82),CACNB3(-1.7),CAT(+2.14),CCDC40(-3.59),CCR7(+5.34),CD14(+6.7),CD163(-15.99),CD36(+6.92),CD48(-2.19),CDO1(+3.…
Cancer,Gastrointestinal Disease,Organismal Injury and Abnormalities	Colorectal adenocarcinoma	8.2e-09			298	178	120	AASS(+1.77),ABCA13(+4.0),ABCC4(-1.75),ACTA1(-4.51),ADAM28(+4.56),ADAMTS16(+1.73),ADAMTSL4(-2.02),ADK(+1.96),ADM2(-2.43),AGAP5 (includes others)(+11.47),AGRN(-2.14),AHSG(+6.54),AKAP7(+1.96),AKR1B10(-4.56),AKTIP(+1.58),ALDH1A3(-4.62),ALDOA(-1.59),ALG13(+1.77),ALOX5(-2.95),AMBN(+2.78),AMIGO3(-3.2),AMMECR1(+1.6),AMY2B(+2.63),APBB1IP(+2.41),ARSE(+2.12),ARSJ(+2.84),ASAH1(+1.8),ATP10B(+2.31),ATP10D(+3.1…
Hereditary Disorder,Organismal Injury and Abnormalities	Sex-Linked Hereditary Disorder	8.98e-09			45	36	9	ALG13(+1.77),AMMECR1(+1.6),ANOS1(+1.72),AP1S2(+1.96),ARSE(+2.12),ATP6AP2(+1.81),C3(+3.04),C5(+2.82),CA3(+9.81),CA5B(+2.15),CASK(+1.95),CAT(+2.14),CPS1(+2.99),DDX3X(+1.57),DIAPH2(+1.95),F3(-2.32),FCGR2C(+3.04),FGF2(+3.02),G6PD(-1.88),HLA-A(-2.47),HLA-DPB1(+1.91),HLA-DRB1(+40.01),LOX(+3.83),LPL(+5.91),LTBP3(+1.88),MAOA(+3.55),MYL3(-5.5),NQO1(-2.2),PAK3(+4.01),PDE5A(+1.58),PLS3(+2.39),PRDX3(+1.61),S…
Cellular Movement	Cell movement of myeloid cells	1.13e-08		1.623	63	39	24	ACKR2(+3.39),ALOX5(-2.95),ARHGAP18(+2.0),C3(+3.04),C5(+2.82),CAMK1D(+2.71),CAPG(-1.97),CCR7(+5.34),CD14(+6.7),CD36(+6.92),CD37(-2.15),CD48(-2.19),CES1(-10.23),CFTR(+2.19),CIB1(-1.56),CNR1(-2.76),CSF1(-1.81),CSF2RA(+4.85),CSF3R(+2.71),CYP19A1(+10.0),F3(-2.32),FLT1(+3.41),FN1(-2.49),FOXO6(+4.18),GAS6(-1.65),GCNT1(+1.87),GJA1(-3.28),GRN(-1.94),GSN(-1.85),IL1A(+2.2),LDLR(-2.4),LGALS3(+3.74),LOX(+3.83…
Cancer,Gastrointestinal Disease,Organismal Injury and Abnormalities	Upper gastrointestinal carcinoma	1.15e-08			209	126	83	A2M(+4.35),ABCA13(+4.0),ABCC4(-1.75),ACTC1(-3.1),ADAM28(+4.56),ADAMTS16(+1.73),ADAMTS6(+1.9),ADAMTSL3(+1.87),ADAMTSL4(-2.02),AGAP5 (includes others)(+11.47),AGRN(-2.14),AKAP7(+1.96),ALCAM(+1.79),AMMECR1(+1.6),AMY2B(+2.63),ARHGAP18(+2.0),ARHGAP28(+2.64),ARSA(-2.21),ARSJ(+2.84),ATP10D(+3.18),ATP6AP2(+1.81),AUTS2(-2.12),BCAM(-1.62),BTBD11(-2.66),C1orf198(+1.82),C1orf61(+2.58),C3(+3.04),CABIN1(-1.56)…
Cancer,Gastrointestinal Disease,Hepatic System Disease,Organismal Injury and Abnormalities	Hepatobiliary system cancer	1.22e-08		-1.31	318	198	120	A2M(+4.35),AASS(+1.77),ABCA13(+4.0),ABCC4(-1.75),ABHD5(+1.66),ACAA2(+1.74),ADAM28(+4.56),ADAMTS16(+1.73),ADAMTS6(+1.9),ADAMTSL3(+1.87),ADAMTSL4(-2.02),ADK(+1.96),AGRN(-2.14),AHSG(+6.54),AKR1B10(-4.56),AKTIP(+1.58),ALCAM(+1.79),ALDH1A3(-4.62),ALOX5(-2.95),AP1S2(+1.96),ARHGAP24(+2.54),ARHGAP40(-3.37),ARSD(+1.78),ARSE(+2.12),ARSJ(+2.84),ASAH1(+1.8),ATP10B(+2.31),ATP10D(+3.18),AUTS2(-2.12),BMP6(-3.0)…
Cancer,Organismal Injury and Abnormalities,Respiratory Disease	Respiratory system tumor	1.23e-08		0.88	226	140	86	ABCC4(-1.75),ADAM28(+4.56),ADAMTSL3(+1.87),ADM2(-2.43),AGAP5 (includes others)(+11.47),AGRN(-2.14),AHSG(+6.54),AKR1B10(-4.56),ALCAM(+1.79),ALDH1A3(-4.62),ALDOA(-1.59),ALG13(+1.77),ALOX5(-2.95),APBB1IP(+2.41),APOBEC3B(-6.45),ARHGAP28(+2.64),ARHGAP40(-3.37),ARSD(+1.78),ASAH1(+1.8),ATP10B(+2.31),ATP10D(+3.18),ATP6AP2(+1.81),BHLHB9(+1.8),BMP2(-1.84),C1orf61(+2.58),C3orf70(+2.04),CA5B(+2.15),CABIN1(-1…
Molecular Transport	Transport of molecule	1.3e-08	Increased	2.955	140	91	49	A2M(+4.35),ABCC4(-1.75),ABHD5(+1.66),ADM2(-2.43),AKAP5(+1.77),AKTIP(+1.58),ALOX5(-2.95),AP1S2(+1.96),APOC3(+3.65),ASAH1(+1.8),ASIC2(+2.73),ATP10D(+3.18),ATP8B1(+2.17),BMP2(-1.84),BMP6(-3.0),BMPER(-2.55),BTN2A2(+2.04),C3(+3.04),CA3(+9.81),CA5B(+2.15),CACNA1G(+4.69),CACNB3(-1.7),CADPS(-1.85),CALB1(+2.42),CAPN10(-1.71),CASK(+1.95),CASQ1(+3.57),CAT(+2.14),CCR7(+5.34),CD14(+6.7),CD36(+6.92),CDK16(+1.5…
Cellular Movement	Migration of cells	1.92e-08		0.759	173	108	65	A2M(+4.35),ABCC4(-1.75),ACKR2(+3.39),ADGRE5(+3.64),AHSG(+6.54),ALCAM(+1.79),ALDOA(-1.59),ALOX5(-2.95),APBB1IP(+2.41),ARHGAP18(+2.0),ARHGAP24(+2.54),AUTS2(-2.12),BCAM(-1.62),BMP2(-1.84),BMP6(-3.0),C3(+3.04),C5(+2.82),CAMK1D(+2.71),CAPG(-1.97),CAT(+2.14),CCR7(+5.34),CD14(+6.7),CD36(+6.92),CD37(-2.15),CD48(-2.19),CDH13(-3.05),CDH5(+8.56),CDX1(+2.65),CES1(-10.23),CFTR(+2.19),CIB1(-1.56),CITED2(+1.76)…
Hereditary Disorder,Organismal Injury and Abnormalities	X-linked hereditary disease	2.41e-08			44	36	8	ALG13(+1.77),AMMECR1(+1.6),ANOS1(+1.72),AP1S2(+1.96),ARSE(+2.12),ATP6AP2(+1.81),C3(+3.04),C5(+2.82),CA3(+9.81),CA5B(+2.15),CASK(+1.95),CAT(+2.14),CPS1(+2.99),DDX3X(+1.57),DIAPH2(+1.95),F3(-2.32),FCGR2C(+3.04),FGF2(+3.02),G6PD(-1.88),HLA-A(-2.47),HLA-DPB1(+1.91),HLA-DRB1(+40.01),LOX(+3.83),LPL(+5.91),LTBP3(+1.88),MAOA(+3.55),MYL3(-5.5),NQO1(-2.2),PAK3(+4.01),PDE5A(+1.58),PLS3(+2.39),PRDX3(+1.61),S…
Cellular Assembly and Organization,Cellular Function and Maintenance	Organization of cytoskeleton	2.41e-08		0.761	125	71	54	A2M(+4.35),ABCC4(-1.75),AGRN(-2.14),AKAP5(+1.77),ALDOA(-1.59),ALMS1(-1.54),APBB1IP(+2.41),ARHGAP18(+2.0),ARHGAP24(+2.54),ARSA(-2.21),ATP8B1(+2.17),AUTS2(-2.12),BMP2(-1.84),BMP6(-3.0),C3(+3.04),C5(+2.82),C9orf72(+1.74),CAMK1D(+2.71),CAPG(-1.97),CAPN10(-1.71),CAPN6(+7.33),CASP6(+1.65),CCR7(+5.34),CDH13(-3.05),CDK16(+1.52),CFL2(+1.71),CIB1(-1.56),CLIP3(+1.91),CNR1(-2.76),CNTN4(+2.4),CSF1(-1.81),CYFI…
Cellular Development,Cellular Growth and Proliferation	Cell proliferation of tumor cell lines	2.77e-08		-0.372	149	88	61	A2M(+4.35),AHSG(+6.54),AKR1B10(-4.56),ALCAM(+1.79),ALDOA(-1.59),AMBN(+2.78),ASAH1(+1.8),ASIC2(+2.73),BMP2(-1.84),BMP6(-3.0),CA3(+9.81),CACNA1G(+4.69),CAPN6(+7.33),CAT(+2.14),CD163(-15.99),CDH13(-3.05),CDX1(+2.65),CMIP(-1.52),CNN1(-3.55),CNR1(-2.76),COBLL1(+2.11),COL14A1(+2.29),COL18A1(-2.09),CSF1(-1.81),CSF2RB(+4.51),CYP19A1(+10.0),DDX3X(+1.57),DKK1(+2.16),DLX3(+2.51),DNMT3B(-2.97),EMILIN2(-2.18)…
Cardiovascular System Development and Function	Development of vasculature	3.08e-08		1.951	101	59	42	ADAMTS6(+1.9),ADM2(-2.43),ALCAM(+1.79),AP1S2(+1.96),ARHGAP24(+2.54),BCAM(-1.62),BMP2(-1.84),BMP6(-3.0),BMPER(-2.55),C3(+3.04),C5(+2.82),CACNB3(-1.7),CAT(+2.14),CCR7(+5.34),CD36(+6.92),CDH13(-3.05),CDH5(+8.56),CDO1(+3.64),CITED2(+1.76),CNN1(-3.55),CNR1(-2.76),CNTRL(+1.81),COL18A1(-2.09),CSF1(-1.81),CSF2RB(+4.51),DDX3X(+1.57),DKK1(+2.16),DLX3(+2.51),ERVFRD-1(+2.31),F3(-2.32),FBLN2(-7.62),FGF2(+3.02…
Cancer,Organismal Injury and Abnormalities	Intrathoracic malignant tumor	4.49e-08		0.63	193	116	77	ABCC4(-1.75),ADAM28(+4.56),ADM2(-2.43),AGAP5 (includes others)(+11.47),AGRN(-2.14),AHSG(+6.54),AKR1B10(-4.56),ALCAM(+1.79),ALDH1A3(-4.62),ALDOA(-1.59),ALG13(+1.77),ALOX5(-2.95),APBB1IP(+2.41),APOBEC3B(-6.45),ARHGAP28(+2.64),ARSD(+1.78),ASAH1(+1.8),ATP10B(+2.31),BHLHB9(+1.8),BMP2(-1.84),C3orf70(+2.04),CA5B(+2.15),CABIN1(-1.56),CACNA1G(+4.69),CADPS(-1.85),CALB1(+2.42),CALB2(-5.28),CAPN10(-1.71),CAS…
Cellular Assembly and Organization,Cellular Function and Maintenance	Organization of cytoplasm	4.51e-08		0.761	134	80	54	A2M(+4.35),ABCC4(-1.75),AGRN(-2.14),AKAP5(+1.77),AKTIP(+1.58),ALDOA(-1.59),ALMS1(-1.54),APBB1IP(+2.41),ARHGAP18(+2.0),ARHGAP24(+2.54),ARSA(-2.21),ATP8B1(+2.17),AUTS2(-2.12),BMP2(-1.84),BMP6(-3.0),C3(+3.04),C5(+2.82),C9orf72(+1.74),CAMK1D(+2.71),CAPG(-1.97),CAPN10(-1.71),CAPN6(+7.33),CASP6(+1.65),CASQ1(+3.57),CCR7(+5.34),CDH13(-3.05),CDK16(+1.52),CFL2(+1.71),CIB1(-1.56),CLIP3(+1.91),CNR1(-2.76),CN…
Cancer,Organismal Injury and Abnormalities,Reproductive System Disease	Female genital tract adenocarcinoma	4.64e-08			249	172	77	AASS(+1.77),ABCA13(+4.0),ABCC4(-1.75),ACTC1(-3.1),ADAMTS16(+1.73),ADAMTSL3(+1.87),ADAMTSL4(-2.02),AGAP5 (includes others)(+11.47),AKTIP(+1.58),ALG13(+1.77),ALOX5(-2.95),AMBN(+2.78),AP1S2(+1.96),APBB1IP(+2.41),ATP10B(+2.31),ATP10D(+3.18),ATP8B1(+2.17),BHLHB9(+1.8),BMP6(-3.0),BMPER(-2.55),BTBD11(-2.66),BTN2A2(+2.04),C1orf61(+2.58),C3(+3.04),C5(+2.82),CABIN1(-1.56),CACNA1G(+4.69),CADPS(-1.85),CALB2(…
Cellular Movement	Chemotaxis	4.84e-08		0.435	59	34	25	A2M(+4.35),ACKR2(+3.39),ALOX5(-2.95),ANOS1(+1.72),BMP2(-1.84),C3(+3.04),C5(+2.82),CAMK1D(+2.71),CAPG(-1.97),CCR7(+5.34),CD36(+6.92),CD37(-2.15),CDH13(-3.05),CNR1(-2.76),CSF1(-1.81),CSF2RA(+4.85),CSF3R(+2.71),CXCL16(+1.96),CYP19A1(+10.0),FGF2(+3.02),FGFR1(-3.38),FLT1(+3.41),FN1(-2.49),GAS6(-1.65),GPSM1(-1.66),GRN(-1.94),GSN(-1.85),IGF1(-2.83),IL1A(+2.2),KCNN4(+4.34),LDLR(-2.4),LGALS3(+3.74),LOX(+3…
Skeletal and Muscular System Development and Function	Mineralization of bone	5.29e-08		-1.262	25	15	10	AHSG(+6.54),BMP2(-1.84),BMP6(-3.0),CSF1(-1.81),DIO2(+2.44),DUOX2(+4.81),FGF2(+3.02),FGFR3(-1.99),GAS6(-1.65),GJA1(-3.28),IGF1(-2.83),LOX(+3.83),LTBP3(+1.88),MTSS1(+1.83),NELL1(+3.46),NOTCH1(-2.99),OSR2(+3.72),PDLIM7(-2.19),PRLR(+1.78),PTN(+4.86),SLC8A1(+2.52),TFAP2A(+8.15),TMEM38B(+1.62),TRPM4(-1.87),TXLNG(+2.39)
Cellular Function and Maintenance	Engulfment of cells	5.56e-08	Increased	2.768	51	34	17	AHSG(+6.54),C3(+3.04),C5(+2.82),CAMK1D(+2.71),CAPG(-1.97),CAT(+2.14),CCR7(+5.34),CD14(+6.7),CD163(-15.99),CD36(+6.92),CD48(-2.19),CDH13(-3.05),CLIC3(+3.49),CLIP3(+1.91),CSF1(-1.81),CSF2RA(+4.85),CSF2RB(+4.51),CSF3R(+2.71),CYP2S1(-3.41),FAT3(+2.81),FGF2(+3.02),FGFR1(-3.38),FN1(-2.49),GAS6(-1.65),GATA2(+10.42),GRN(-1.94),GSN(-1.85),GULP1(+1.79),IL1A(+2.2),IRF8(+5.36),KLF2(-2.29),LDLR(-2.4),LGALS3(+…
Cancer,Organismal Injury and Abnormalities	Extraadrenal retroperitoneal tumor	5.85e-08		-0.375	243	151	92	A2M(+4.35),ABCC4(-1.75),ADAM28(+4.56),ADAMTS6(+1.9),ADAMTSL3(+1.87),ADAMTSL4(-2.02),AKAP5(+1.77),ALDOA(-1.59),ALG13(+1.77),ARHGAP28(+2.64),ARSE(+2.12),ATP10B(+2.31),ATP10D(+3.18),ATP8B1(+2.17),BMP2(-1.84),BMP6(-3.0),BTBD11(-2.66),C5(+2.82),CACNA1G(+4.69),CADPS(-1.85),CALB1(+2.42),CAPN10(-1.71),CAPN6(+7.33),CASP6(+1.65),CASQ1(+3.57),CCR7(+5.34),CD163(-15.99),CD163L1(-1.95),CDK16(+1.52),CFTR(+2.19)…
Organismal Injury and Abnormalities	Wound	5.89e-08	Increased	2.051	31	21	10	C3(+3.04),C5(+2.82),CCR7(+5.34),CFTR(+2.19),CSF1(-1.81),FGF2(+3.02),FGFR1(-3.38),FLT1(+3.41),FN1(-2.49),GJA1(-3.28),GPR39(+1.87),GRN(-1.94),GSN(-1.85),IGF1(-2.83),IGFBP5(+3.91),IL1A(+2.2),LGALS3(+3.74),LOX(+3.83),LTB4R2(-3.22),MET(+2.43),MMP9(+4.07),NOTCH1(-2.99),PGF(+3.57),PLEC(-2.0),PLG(+3.26),PRKCH(+2.46),PTGES(+6.18),RAMP1(+3.5),SDC1(+2.15),TNFRSF1B(+12.09),WNT5A(+2.15)
Cancer,Hematological Disease,Organismal Injury and Abnormalities	Mature lymphocytic neoplasm	5.93e-08			128	82	46	AASS(+1.77),ABCA13(+4.0),ABHD5(+1.66),ADAMTS16(+1.73),ADAMTSL3(+1.87),AKAP5(+1.77),ALOX5(-2.95),ANOS1(+1.72),APOBEC3B(-6.45),BMF(-1.55),BMPER(-2.55),C3(+3.04),CAT(+2.14),CCR7(+5.34),CD163(-15.99),CD36(+6.92),CD48(-2.19),CDO1(+3.64),CITED2(+1.76),CNR1(-2.76),CNTN4(+2.4),CNTRL(+1.81),COL18A1(-2.09),CSF2RA(+4.85),CSF2RB(+4.51),CSF3R(+2.71),CTSC(+1.94),DDX3X(+1.57),DHCR24(-1.77),DKK1(+2.16),DNMT3B(-2…
Endocrine System Development and Function,Small Molecule Biochemistry	Metabolism of hormone	6.16e-08		1.739	28	22	6	ABCC4(-1.75),BMP2(-1.84),BMP6(-3.0),CAT(+2.14),CD14(+6.7),CNR1(-2.76),CYP11A1(+4.08),CYP19A1(+10.0),DIO2(+2.44),DUOX1(+3.56),DUOX2(+4.81),FGF2(+3.02),GPR39(+1.87),GSTA1(+5.0),HSD3B1(+3.81),IGF1(-2.83),IL1A(+2.2),MMP9(+4.07),NR5A2(+2.08),PCSK2(+3.63),PCSK5(+1.69),PDE5A(+1.58),PLG(+3.26),PRLR(+1.78),SLC22A2(+2.53),TRH(-3.56),TTR(+1.72),UGT2B7(+3.35)
Cardiovascular Disease	Disorder of blood pressure	6.29e-08		-1.065	72	54	18	AMY2B(+2.63),APOBEC3B(-6.45),ASIC2(+2.73),BOK(-1.91),CA3(+9.81),CA5B(+2.15),CACNA1G(+4.69),CACNB3(-1.7),CAT(+2.14),CCDC81(-2.48),CDH13(-3.05),CNR1(-2.76),COBLL1(+2.11),CPS1(+2.99),CSF2RA(+4.85),CYP11A1(+4.08),CYP19A1(+10.0),DIO2(+2.44),DNAJB9(+1.79),ERVFRD-1(+2.31),ERVW-1(+4.87),F3(-2.32),FAM49A(+3.93),FERMT1(+2.59),FGF2(+3.02),FLT1(+3.41),FMO2(+3.19),GABRE(+6.53),GABRG2(-3.19),GABRP(+6.89),GCNT1…
Cancer,Organismal Injury and Abnormalities,Reproductive System Disease	Uterine carcinoma	6.44e-08			217	141	76	AASS(+1.77),ABCA13(+4.0),ACTC1(-3.1),ADAMTS16(+1.73),ADAMTSL4(-2.02),AGAP5 (includes others)(+11.47),ALG13(+1.77),ALOX5(-2.95),AMBN(+2.78),AP1S2(+1.96),APBB1IP(+2.41),ATP10B(+2.31),ATP6AP2(+1.81),ATP8B1(+2.17),BHLHB9(+1.8),BMP6(-3.0),BMPER(-2.55),BTBD11(-2.66),BTN2A2(+2.04),C3(+3.04),C3orf70(+2.04),CABIN1(-1.56),CACNA1G(+4.69),CADPS(-1.85),CALB2(-5.28),CAPN6(+7.33),CASK(+1.95),CASQ1(+3.57),CCDC40…
Cancer,Organismal Injury and Abnormalities,Respiratory Disease	Lung cancer	6.45e-08		0.63	191	115	76	ABCC4(-1.75),ADAM28(+4.56),ADM2(-2.43),AGAP5 (includes others)(+11.47),AGRN(-2.14),AHSG(+6.54),AKR1B10(-4.56),ALCAM(+1.79),ALDH1A3(-4.62),ALDOA(-1.59),ALG13(+1.77),ALOX5(-2.95),APBB1IP(+2.41),APOBEC3B(-6.45),ARHGAP28(+2.64),ARSD(+1.78),ASAH1(+1.8),ATP10B(+2.31),BHLHB9(+1.8),BMP2(-1.84),C3orf70(+2.04),CA5B(+2.15),CABIN1(-1.56),CACNA1G(+4.69),CADPS(-1.85),CALB1(+2.42),CALB2(-5.28),CAPN10(-1.71),CAS…
Cancer,Hematological Disease,Immunological Disease,Organismal Injury and Abnormalities	Neoplasia of leukocytes	6.58e-08		0.205	152	98	54	AASS(+1.77),ABCA13(+4.0),ABHD5(+1.66),ADAMTS16(+1.73),ADAMTSL3(+1.87),AKAP5(+1.77),ALOX5(-2.95),ANOS1(+1.72),APOBEC3B(-6.45),BMF(-1.55),BMPER(-2.55),C3(+3.04),C5(+2.82),CACNB3(-1.7),CAT(+2.14),CCR7(+5.34),CD14(+6.7),CD163(-15.99),CD36(+6.92),CD48(-2.19),CDO1(+3.64),CITED2(+1.76),CMIP(-1.52),CNR1(-2.76),CNTN4(+2.4),CNTRL(+1.81),COL18A1(-2.09),CSF2RA(+4.85),CSF2RB(+4.51),CSF3R(+2.71),CTSC(+1.94),CX…
Cancer,Organismal Injury and Abnormalities	Lymphatic system tumor	6.93e-08		0.414	155	100	55	AASS(+1.77),ABCA13(+4.0),ABHD5(+1.66),ADAMTS16(+1.73),ADAMTSL3(+1.87),AHSG(+6.54),AKAP5(+1.77),ALOX5(-2.95),ANOS1(+1.72),APOBEC3B(-6.45),BMF(-1.55),BMPER(-2.55),C3(+3.04),CACNB3(-1.7),CAT(+2.14),CCR7(+5.34),CD14(+6.7),CD163(-15.99),CD36(+6.92),CD48(-2.19),CDO1(+3.64),CITED2(+1.76),CMIP(-1.52),CNR1(-2.76),CNTN4(+2.4),CNTRL(+1.81),COL18A1(-2.09),CSF2RA(+4.85),CSF2RB(+4.51),CSF3R(+2.71),CTSC(+1.94),…
Cancer,Organismal Injury and Abnormalities	Lymphoid cancer	7.05e-08		0.414	153	98	55	AASS(+1.77),ABCA13(+4.0),ABHD5(+1.66),ADAMTS16(+1.73),ADAMTSL3(+1.87),AHSG(+6.54),AKAP5(+1.77),ALOX5(-2.95),ANOS1(+1.72),APOBEC3B(-6.45),BMF(-1.55),BMPER(-2.55),C3(+3.04),CACNB3(-1.7),CAT(+2.14),CCR7(+5.34),CD14(+6.7),CD163(-15.99),CD36(+6.92),CD48(-2.19),CDO1(+3.64),CITED2(+1.76),CMIP(-1.52),CNR1(-2.76),CNTN4(+2.4),CNTRL(+1.81),COL18A1(-2.09),CSF2RA(+4.85),CSF2RB(+4.51),CSF3R(+2.71),CTSC(+1.94),…
Cancer,Organismal Injury and Abnormalities	Thoracic neoplasm	7.52e-08		0.88	196	119	77	ABCC4(-1.75),ADAM28(+4.56),ADM2(-2.43),AGAP5 (includes others)(+11.47),AGRN(-2.14),AHSG(+6.54),AKR1B10(-4.56),ALCAM(+1.79),ALDH1A3(-4.62),ALDOA(-1.59),ALG13(+1.77),ALOX5(-2.95),APBB1IP(+2.41),APOBEC3B(-6.45),ARHGAP28(+2.64),ARSD(+1.78),ASAH1(+1.8),ATP10B(+2.31),BHLHB9(+1.8),BMP2(-1.84),C3orf70(+2.04),CA5B(+2.15),CABIN1(-1.56),CACNA1G(+4.69),CADPS(-1.85),CALB1(+2.42),CALB2(-5.28),CAPN10(-1.71),CAS…
Post-Translational Modification,Protein Degradation,Protein Synthesis	Proteolysis	7.6e-08	Increased	2.799	34	24	10	ALOX5(-2.95),C5(+2.82),CAPN10(-1.71),CASP6(+1.65),CST4(-5.07),CTSC(+1.94),CTSF(+4.1),CTSO(+2.16),CYFIP2(+2.13),DIAPH2(+1.95),FBXL6(-1.7),FBXO2(-1.65),FOLH1(+3.51),GGT1(-3.2),GSN(-1.85),IGF1(-2.83),LPL(+5.91),MME(+3.2),MMP1(+2.56),MMP9(+4.07),PAPPA2(+2.84),PCSK2(+3.63),PCSK5(+1.69),PLG(+3.26),PRSS12(+2.37),SDC1(+2.15),TBL1X(+1.93),TGM2(+8.23),TIMP3(-2.17),TMPRSS11D(+2.61),TMPRSS13(+5.84),TRABD2A(+…
Cancer,Organismal Injury and Abnormalities,Respiratory Disease	Lung carcinoma	7.95e-08		0.784	179	110	69	ADM2(-2.43),AGAP5 (includes others)(+11.47),AGRN(-2.14),AHSG(+6.54),AKR1B10(-4.56),ALCAM(+1.79),ALDH1A3(-4.62),ALDOA(-1.59),ALG13(+1.77),APBB1IP(+2.41),APOBEC3B(-6.45),ARHGAP28(+2.64),ARSD(+1.78),ASAH1(+1.8),ATP10B(+2.31),BHLHB9(+1.8),C3orf70(+2.04),CA5B(+2.15),CABIN1(-1.56),CACNA1G(+4.69),CADPS(-1.85),CALB1(+2.42),CALB2(-5.28),CAPN10(-1.71),CASK(+1.95),CCDC40(-3.59),CD48(-2.19),CDH13(-3.05),CDK1…
Cell-To-Cell Signaling and Interaction,Cellular Assembly and Organization	Cell-cell contact	7.99e-08		0.426	66	38	28	ADGRB2(-2.94),ADGRE5(+3.64),AGRN(-2.14),ALCAM(+1.79),AMIGO3(-3.2),ASIC2(+2.73),BCAM(-1.62),BHLHB9(+1.8),C3(+3.04),CD36(+6.92),CDH13(-3.05),CDH5(+8.56),CLIP3(+1.91),CNTN4(+2.4),CSF1(-1.81),CXCL16(+1.96),CYFIP2(+2.13),CYP19A1(+10.0),DKK1(+2.16),ERVFRD-1(+2.31),ERVW-1(+4.87),FASN(-2.05),FGF2(+3.02),FN1(-2.49),FSCN1(-2.36),GABRG2(-3.19),GAS6(-1.65),GCM1(+5.76),GJA1(-3.28),GJA4(-3.16),GLDN(+2.79),GRN(…
Endocrine System Development and Function,Small Molecule Biochemistry	Synthesis of hormone	8.09e-08		1.527	24	18	6	ABCC4(-1.75),BMP2(-1.84),BMP6(-3.0),CAT(+2.14),CD14(+6.7),CNR1(-2.76),CYP11A1(+4.08),CYP19A1(+10.0),DIO2(+2.44),DUOX1(+3.56),DUOX2(+4.81),FGF2(+3.02),GPR39(+1.87),GSTA1(+5.0),HSD3B1(+3.81),IGF1(-2.83),IL1A(+2.2),MMP9(+4.07),NR5A2(+2.08),PDE5A(+1.58),PLG(+3.26),PRLR(+1.78),SLC22A2(+2.53),TRH(-3.56)
Cancer,Gastrointestinal Disease,Hepatic System Disease,Organismal Injury and Abnormalities	Liver carcinoma	8.23e-08		-1.709	290	174	116	AASS(+1.77),ABCA13(+4.0),ABCC4(-1.75),ACAA2(+1.74),ADAM28(+4.56),ADAMTS16(+1.73),ADAMTS6(+1.9),ADAMTSL3(+1.87),ADAMTSL4(-2.02),ADK(+1.96),AGRN(-2.14),AKR1B10(-4.56),AKTIP(+1.58),ALCAM(+1.79),ALDH1A3(-4.62),ALOX5(-2.95),AP1S2(+1.96),ARHGAP24(+2.54),ARHGAP40(-3.37),ARSD(+1.78),ARSE(+2.12),ARSJ(+2.84),ASAH1(+1.8),ATP10B(+2.31),ATP10D(+3.18),AUTS2(-2.12),BMP6(-3.0),BTBD11(-2.66),C17orf51(+1.97),C1orf…
Cancer,Organismal Injury and Abnormalities	Lymphoreticular neoplasm	8.46e-08		0.739	206	127	79	AASS(+1.77),ABCA13(+4.0),ABHD5(+1.66),ACTC1(-3.1),ADAM28(+4.56),ADAMTSL3(+1.87),AGAP5 (includes others)(+11.47),AHSG(+6.54),AKAP5(+1.77),ALOX5(-2.95),ANOS1(+1.72),APOBEC3B(-6.45),ARHGAP24(+2.54),ARSD(+1.78),ARSE(+2.12),ATP8B1(+2.17),BMF(-1.55),BMP2(-1.84),BMP6(-3.0),C3(+3.04),CCDC40(-3.59),CCR7(+5.34),CD14(+6.7),CD163(-15.99),CD36(+6.92),CD48(-2.19),CDO1(+3.64),CLEC18A/CLEC18C(+2.33),CLIC3(+3.49)…
Cancer,Organismal Injury and Abnormalities,Respiratory Disease	Lung tumor	8.89e-08		0.88	194	118	76	ABCC4(-1.75),ADAM28(+4.56),ADM2(-2.43),AGAP5 (includes others)(+11.47),AGRN(-2.14),AHSG(+6.54),AKR1B10(-4.56),ALCAM(+1.79),ALDH1A3(-4.62),ALDOA(-1.59),ALG13(+1.77),ALOX5(-2.95),APBB1IP(+2.41),APOBEC3B(-6.45),ARHGAP28(+2.64),ARSD(+1.78),ASAH1(+1.8),ATP10B(+2.31),BHLHB9(+1.8),BMP2(-1.84),C3orf70(+2.04),CA5B(+2.15),CABIN1(-1.56),CACNA1G(+4.69),CADPS(-1.85),CALB1(+2.42),CALB2(-5.28),CAPN10(-1.71),CAS…
Cardiovascular System Development and Function,Organismal Development	Angiogenesis	9.23e-08		1.951	90	52	38	ADAMTS6(+1.9),ADM2(-2.43),ALCAM(+1.79),AP1S2(+1.96),ARHGAP24(+2.54),BMP2(-1.84),BMP6(-3.0),BMPER(-2.55),C3(+3.04),C5(+2.82),CAT(+2.14),CCR7(+5.34),CD36(+6.92),CDH13(-3.05),CDH5(+8.56),CITED2(+1.76),CNR1(-2.76),CNTRL(+1.81),COL18A1(-2.09),CSF1(-1.81),CSF2RB(+4.51),DKK1(+2.16),DLX3(+2.51),F3(-2.32),FBLN2(-7.62),FGF2(+3.02),FGFR1(-3.38),FGFR3(-1.99),FLT1(+3.41),FN1(-2.49),FOLH1(+3.51),G6PD(-1.88),GA…
Cancer,Hematological Disease,Immunological Disease,Organismal Injury and Abnormalities	Non-Hodgkin lymphoma	9.78e-08		-0.083	103	65	38	AASS(+1.77),ABCA13(+4.0),ABHD5(+1.66),ADAMTSL3(+1.87),AKAP5(+1.77),ALOX5(-2.95),ANOS1(+1.72),APOBEC3B(-6.45),BMF(-1.55),C3(+3.04),CCR7(+5.34),CD163(-15.99),CD36(+6.92),CD48(-2.19),CDO1(+3.64),CNR1(-2.76),CNTN4(+2.4),CNTRL(+1.81),COL18A1(-2.09),CSF2RA(+4.85),CSF2RB(+4.51),CSF3R(+2.71),DDX3X(+1.57),DHCR24(-1.77),DNMT3B(-2.97),EIF5AL1(-2.9),FASN(-2.05),FAT3(+2.81),FDFT1(-1.57),FERMT1(+2.59),FGFR3(-1…
Cancer,Hematological Disease,Immunological Disease,Organismal Injury and Abnormalities	Lymphocytic cancer	1.2e-07		-0.042	147	94	53	AASS(+1.77),ABCA13(+4.0),ABHD5(+1.66),ADAMTS16(+1.73),ADAMTSL3(+1.87),AKAP5(+1.77),ALOX5(-2.95),ANOS1(+1.72),APOBEC3B(-6.45),BMF(-1.55),BMPER(-2.55),C3(+3.04),CACNB3(-1.7),CAT(+2.14),CCR7(+5.34),CD14(+6.7),CD163(-15.99),CD36(+6.92),CD48(-2.19),CDO1(+3.64),CITED2(+1.76),CMIP(-1.52),CNR1(-2.76),CNTN4(+2.4),CNTRL(+1.81),COL18A1(-2.09),CSF2RA(+4.85),CSF2RB(+4.51),CSF3R(+2.71),CTSC(+1.94),CXCL16(+1.96…
Hematological Disease,Immunological Disease	Lymphoproliferative disorder	1.27e-07		0.437	151	97	54	AASS(+1.77),ABCA13(+4.0),ABHD5(+1.66),ADAMTS16(+1.73),ADAMTSL3(+1.87),AKAP5(+1.77),ALOX5(-2.95),ANOS1(+1.72),APOBEC3B(-6.45),BMF(-1.55),BMPER(-2.55),C3(+3.04),CACNB3(-1.7),CAT(+2.14),CCR7(+5.34),CD14(+6.7),CD163(-15.99),CD36(+6.92),CD48(-2.19),CDO1(+3.64),CITED2(+1.76),CMIP(-1.52),CNR1(-2.76),CNTN4(+2.4),CNTRL(+1.81),COL18A1(-2.09),CSF2RA(+4.85),CSF2RB(+4.51),CSF3R(+2.71),CTSC(+1.94),CXCL16(+1.96…
Cancer,Organismal Injury and Abnormalities	Advanced malignant solid tumor	1.28e-07		0.208	74	47	27	ALOX5(-2.95),AMY2B(+2.63),ATP8B1(+2.17),C3(+3.04),C5(+2.82),CALB2(-5.28),CAPG(-1.97),CAT(+2.14),CCR7(+5.34),CD36(+6.92),CD48(-2.19),COL18A1(-2.09),CSF1(-1.81),CSF2RA(+4.85),CSF2RB(+4.51),CSF3R(+2.71),CYP19A1(+10.0),DKK1(+2.16),DLX3(+2.51),ESRRG(-1.94),FAM153A/FAM153B(+2.83),FASN(-2.05),FCGR2C(+3.04),FDFT1(-1.57),FGF2(+3.02),FGFR1(-3.38),FGFR3(-1.99),FGG(+3.08),FLT1(+3.41),FN1(-2.49),GATA2(+10.42)…
Cellular Assembly and Organization,Cellular Function and Maintenance	Microtubule dynamics	1.35e-07		1.03	108	62	46	A2M(+4.35),ABCC4(-1.75),AGRN(-2.14),AKAP5(+1.77),ALMS1(-1.54),ARHGAP24(+2.54),ARSA(-2.21),ATP8B1(+2.17),AUTS2(-2.12),BMP2(-1.84),BMP6(-3.0),C3(+3.04),C5(+2.82),C9orf72(+1.74),CAMK1D(+2.71),CAPG(-1.97),CASP6(+1.65),CCR7(+5.34),CDH13(-3.05),CDK16(+1.52),CIB1(-1.56),CLIP3(+1.91),CNR1(-2.76),CNTN4(+2.4),CSF1(-1.81),CYFIP2(+2.13),CYP19A1(+10.0),DIAPH2(+1.95),DNMBP(-1.67),EFNA2(-2.07),F3(-2.32),FASN(-2…
Organismal Injury and Abnormalities,Renal and Urological Disease	Proximal tubular toxicity	1.38e-07			16	11	5	FASN(-2.05),FN1(-2.49),G6PD(-1.88),GSTA1(+5.0),GSTM1(+17.18),HPX(+2.73),IGF1(-2.83),IGFBP5(+3.91),LGALS3(+3.74),NQO1(-2.2),SLC15A2(+6.49),SLC22A2(+2.53),SLC27A2(+2.23),SLC38A3(+2.16),SLCO1A2(+2.87),ST6GALNAC3(+3.71)
Cancer,Gastrointestinal Disease,Organismal Injury and Abnormalities	Gastroesophageal cancer	1.41e-07			150	90	60	A2M(+4.35),ABCA13(+4.0),ABCC4(-1.75),ADAM28(+4.56),ADAMTS16(+1.73),ADAMTSL4(-2.02),AGRN(-2.14),AKAP7(+1.96),ALCAM(+1.79),AMY2B(+2.63),ARHGAP28(+2.64),ARSA(-2.21),ARSJ(+2.84),ATP10D(+3.18),AUTS2(-2.12),BCAM(-1.62),BTBD11(-2.66),C1orf198(+1.82),C3(+3.04),CABIN1(-1.56),CADPS(-1.85),CCDC40(-3.59),CD163L1(-1.95),CDH5(+8.56),CDX1(+2.65),CNR1(-2.76),COBLL1(+2.11),COL14A1(+2.29),COL18A1(-2.09),CPE(+1.54)…
Lipid Metabolism,Small Molecule Biochemistry,Vitamin and Mineral Metabolism	Synthesis of steroid	1.42e-07		0.483	35	21	14	ABCC4(-1.75),ASAH1(+1.8),ATP8B1(+2.17),BMP2(-1.84),BMP6(-3.0),CAT(+2.14),CES1(-10.23),CFTR(+2.19),CSF1(-1.81),CYP11A1(+4.08),CYP19A1(+10.0),DHCR24(-1.77),FASN(-2.05),FDFT1(-1.57),FGF2(+3.02),G6PD(-1.88),GSTA1(+5.0),HSD3B1(+3.81),IGF1(-2.83),IL1A(+2.2),LDLR(-2.4),MMP9(+4.07),MVD(-1.9),NR5A2(+2.08),PDE5A(+1.58),PDE8B(+2.36),PLG(+3.26),PRLR(+1.78),SCD(-1.79),SLC22A2(+2.53),SLC27A2(+2.23),SOAT2(-2.89…
Cardiovascular Disease,Organismal Injury and Abnormalities	Atherosclerosis	1.45e-07		0.887	49	28	21	AHSG(+6.54),ALOX5(-2.95),APOC3(+3.65),C5(+2.82),CA3(+9.81),CA5B(+2.15),CD14(+6.7),CD163(-15.99),CD36(+6.92),CDH13(-3.05),CES1(-10.23),CNR1(-2.76),COL18A1(-2.09),CSF1(-1.81),CXCL16(+1.96),CYP19A1(+10.0),DOCK9(+2.0),F3(-2.32),FGG(+3.08),FLT1(+3.41),FMO3(+2.62),FN1(-2.49),FRMD4A(-2.18),GJA1(-3.28),IGF1(-2.83),IL1A(+2.2),KLF2(-2.29),LDLR(-2.4),LGALS3(+3.74),LPL(+5.91),LTB4R(-1.96),MMP9(+4.07),NOTCH1(…
Organismal Development	Abnormal morphology of body cavity	1.47e-07			127	72	55	ABCC4(-1.75),ACTC1(-3.1),ADK(+1.96),AKAP5(+1.77),ALOX5(-2.95),ASAH1(+1.8),BCAM(-1.62),BMF(-1.55),BMP2(-1.84),BMPER(-2.55),C3(+3.04),CABIN1(-1.56),CACNB3(-1.7),CADPS(-1.85),CAT(+2.14),CCR7(+5.34),CD36(+6.92),CDH5(+8.56),CES1(-10.23),CFTR(+2.19),CIB1(-1.56),CITED2(+1.76),CMIP(-1.52),COL18A1(-2.09),CSF1(-1.81),CSF2RB(+4.51),CTSC(+1.94),CYP11A1(+4.08),CYP19A1(+10.0),DLX3(+2.51),DNAJB9(+1.79),ESRRG(-1…
Lipid Metabolism,Small Molecule Biochemistry,Vitamin and Mineral Metabolism	Synthesis of terpenoid	1.68e-07		0.18	37	22	15	ABCC4(-1.75),ALDH1A3(-4.62),ALG13(+1.77),ASAH1(+1.8),ATP8B1(+2.17),BMP2(-1.84),BMP6(-3.0),CAT(+2.14),CES1(-10.23),CFTR(+2.19),CSF1(-1.81),CYP11A1(+4.08),CYP19A1(+10.0),DHCR24(-1.77),FASN(-2.05),FDFT1(-1.57),FGF2(+3.02),G6PD(-1.88),GSTA1(+5.0),HSD3B1(+3.81),IGF1(-2.83),IL1A(+2.2),LDLR(-2.4),MMP9(+4.07),MVD(-1.9),NR5A2(+2.08),PDE5A(+1.58),PDE8B(+2.36),PLG(+3.26),PRLR(+1.78),SCD(-1.79),SLC22A2(+2.53…
Organismal Development	Development of genitourinary system	1.7e-07	Decreased	-2.157	90	57	33	ABCC4(-1.75),ADAM28(+4.56),ADAMTS16(+1.73),AHSG(+6.54),ALDH1A3(-4.62),ALMS1(-1.54),ARSA(-2.21),BMF(-1.55),BMP2(-1.84),BMP6(-3.0),CAT(+2.14),CDH5(+8.56),CDK16(+1.52),CDO1(+3.64),CFTR(+2.19),CIB1(-1.56),CITED2(+1.76),CSF1(-1.81),CYP11A1(+4.08),CYP19A1(+10.0),DDX3Y(-148.92),DHCR24(-1.77),DIAPH2(+1.95),DKK1(+2.16),DLX3(+2.51),ERMP1(+2.09),FASN(-2.05),FGF2(+3.02),FGFR1(-3.38),FGG(+3.08),FLT1(+3.41),FN…
Cancer,Hematological Disease,Organismal Injury and Abnormalities	Lymphocytic neoplasm	1.79e-07		0.205	150	96	54	AASS(+1.77),ABCA13(+4.0),ABHD5(+1.66),ADAMTS16(+1.73),ADAMTSL3(+1.87),AKAP5(+1.77),ALOX5(-2.95),ANOS1(+1.72),APOBEC3B(-6.45),BMF(-1.55),BMPER(-2.55),C3(+3.04),CACNB3(-1.7),CAT(+2.14),CCR7(+5.34),CD14(+6.7),CD163(-15.99),CD36(+6.92),CD48(-2.19),CDO1(+3.64),CITED2(+1.76),CMIP(-1.52),CNR1(-2.76),CNTN4(+2.4),CNTRL(+1.81),COL18A1(-2.09),CSF2RA(+4.85),CSF2RB(+4.51),CSF3R(+2.71),CTSC(+1.94),CXCL16(+1.96…
Cancer,Organismal Injury and Abnormalities	Advanced stage tumor	2.07e-07		1.035	97	60	37	ACKR2(+3.39),ADGRE5(+3.64),AHSG(+6.54),ALCAM(+1.79),ALOX5(-2.95),AMY2B(+2.63),ASAH1(+1.8),ATP8B1(+2.17),BMP2(-1.84),BMP6(-3.0),C1orf61(+2.58),C3(+3.04),C5(+2.82),CALB2(-5.28),CAPG(-1.97),CAT(+2.14),CCR7(+5.34),CD36(+6.92),CD48(-2.19),CNN1(-3.55),COL18A1(-2.09),CSF1(-1.81),CSF2RA(+4.85),CSF2RB(+4.51),CSF3R(+2.71),CYP19A1(+10.0),DKK1(+2.16),DLX3(+2.51),ESRRG(-1.94),F3(-2.32),FAM153A/FAM153B(+2.83),…
Lipid Metabolism,Small Molecule Biochemistry,Vitamin and Mineral Metabolism	Steroid metabolism	2.07e-07		1.816	33	20	13	ATP8B1(+2.17),BMP2(-1.84),BMP6(-3.0),CALB1(+2.42),CAT(+2.14),CES1(-10.23),CFTR(+2.19),CYP11A1(+4.08),CYP19A1(+10.0),CYP4V2(-4.79),DHCR24(-1.77),FASN(-2.05),FDFT1(-1.57),FGF2(+3.02),FGL1(+2.27),G6PD(-1.88),GSTA1(+5.0),IGF1(-2.83),IL1A(+2.2),LDLR(-2.4),MAOA(+3.55),MMP9(+4.07),MVD(-1.9),NR5A2(+2.08),PLG(+3.26),PRLR(+1.78),RORA(+1.8),SCD(-1.79),SOAT2(-2.89),STS(+3.5),SULT2A1(+3.66),UGT2B7(+3.35),WNT5…
Cancer,Organismal Injury and Abnormalities	Development of adenocarcinoma	2.14e-07		-1.55	316	206	110	AASS(+1.77),ABCA13(+4.0),ABCC4(-1.75),ACTC1(-3.1),ADAM28(+4.56),ADAMTS16(+1.73),ADAMTSL3(+1.87),ADAMTSL4(-2.02),AGAP5 (includes others)(+11.47),AGRN(-2.14),AKTIP(+1.58),ALDH1A3(-4.62),ALDOA(-1.59),ALG13(+1.77),ALOX5(-2.95),AMBN(+2.78),AP1S2(+1.96),APBB1IP(+2.41),APOBEC3B(-6.45),ARHGAP28(+2.64),ARSD(+1.78),ASAH1(+1.8),ATP10B(+2.31),ATP10D(+3.18),ATP8B1(+2.17),BHLHB9(+1.8),BMP6(-3.0),BMPER(-2.55),B…
Neurological Disease,Organismal Injury and Abnormalities	Progressive encephalopathy	2.2e-07			80	53	27	A2M(+4.35),ACTC1(-3.1),AGRN(-2.14),AKAP5(+1.77),AP1S2(+1.96),APOC3(+3.65),ASAH1(+1.8),BMP6(-3.0),C3(+3.04),C5(+2.82),C9orf72(+1.74),CALB1(+2.42),CASP6(+1.65),CD14(+6.7),CD36(+6.92),CHCHD2(+38.23),CNN1(-3.55),CNR1(-2.76),CXCL16(+1.96),CYP11A1(+4.08),DHCR24(-1.77),F3(-2.32),FASN(-2.05),FCGR2C(+3.04),FDFT1(-1.57),FGF2(+3.02),FGFR3(-1.99),FOLH1(+3.51),FTH1(-1.6),GABRE(+6.53),GABRG2(-3.19),GABRP(+6.89…
Embryonic Development,Organismal Development	Development of body trunk	2.2e-07		-0.585	106	64	42	ACTC1(-3.1),ADAMTS16(+1.73),ADAMTS6(+1.9),AKAP5(+1.77),ALDH1A3(-4.62),ASAH1(+1.8),BMF(-1.55),BMP2(-1.84),BMP6(-3.0),CASQ1(+3.57),CAT(+2.14),CCDC40(-3.59),CCR7(+5.34),CD14(+6.7),CDH5(+8.56),CDO1(+3.64),CFL2(+1.71),CFTR(+2.19),CITED2(+1.76),CNTRL(+1.81),CSF1(-1.81),CSF2RB(+4.51),CYP11A1(+4.08),CYP19A1(+10.0),DKK1(+2.16),ERMP1(+2.09),ESRRG(-1.94),FASN(-2.05),FGF2(+3.02),FGFR1(-3.38),FGFR3(-1.99),FLT…
Cellular Movement,Hematological System Development and Function,Immune Cell Trafficking	Cellular infiltration by leukocytes	2.31e-07		1.189	47	30	17	ACKR2(+3.39),C3(+3.04),C5(+2.82),CCR7(+5.34),CD14(+6.7),CD36(+6.92),CD48(-2.19),CES1(-10.23),CFTR(+2.19),CNR1(-2.76),CSF1(-1.81),CSF2RB(+4.51),CXCL16(+1.96),CYP19A1(+10.0),F3(-2.32),FASN(-2.05),FLT1(+3.41),FN1(-2.49),FOXO6(+4.18),GAS6(-1.65),GJA1(-3.28),HLA-A(-2.47),HRG(+3.75),IL1A(+2.2),LDLR(-2.4),LGALS3(+3.74),LOX(+3.83),LRRK2(+2.3),LTB4R(-1.96),MET(+2.43),MMP9(+4.07),NQO1(-2.2),PGF(+3.57),PIK3…
Tissue Development	Growth of epithelial tissue	2.34e-07		-0.053	69	42	27	ALMS1(-1.54),AMBN(+2.78),ARHGAP24(+2.54),BMP2(-1.84),BMP6(-3.0),BMPER(-2.55),C3(+3.04),C5(+2.82),CALB2(-5.28),CASK(+1.95),CCR7(+5.34),CD36(+6.92),CDH13(-3.05),CITED2(+1.76),CNR1(-2.76),COL18A1(-2.09),CSF1(-1.81),CSF2RB(+4.51),DKK1(+2.16),F3(-2.32),FERMT1(+2.59),FGF2(+3.02),FGFR1(-3.38),FGFR3(-1.99),FGL1(+2.27),FLT1(+3.41),FN1(-2.49),G6PD(-1.88),GAS6(-1.65),GATA2(+10.42),GJA1(-3.28),GRN(-1.94),HAS…
Cell Morphology,Cellular Assembly and Organization,Cellular Function and Maintenance	Formation of cellular protrusions	2.4e-07		1.491	87	50	37	A2M(+4.35),ABCC4(-1.75),AGRN(-2.14),AKAP5(+1.77),ALMS1(-1.54),ARHGAP24(+2.54),ATP8B1(+2.17),AUTS2(-2.12),BMP2(-1.84),BMP6(-3.0),C3(+3.04),C5(+2.82),CAMK1D(+2.71),CAPG(-1.97),CASP6(+1.65),CCR7(+5.34),CDH13(-3.05),CDK16(+1.52),CNR1(-2.76),CNTN4(+2.4),CSF1(-1.81),CYFIP2(+2.13),CYP19A1(+10.0),DIAPH2(+1.95),DNMBP(-1.67),EFNA2(-2.07),F3(-2.32),FASN(-2.05),FGD3(+3.05),FGF2(+3.02),FGFR1(-3.38),FN1(-2.49)…
Cancer,Gastrointestinal Disease,Organismal Injury and Abnormalities	Gastroesophageal adenocarcinoma	2.44e-07			129	73	56	A2M(+4.35),ABCA13(+4.0),ABCC4(-1.75),ADAM28(+4.56),ADAMTS16(+1.73),ADAMTSL4(-2.02),AGRN(-2.14),AKAP7(+1.96),AMY2B(+2.63),ARHGAP28(+2.64),ARSA(-2.21),ARSJ(+2.84),ATP10D(+3.18),AUTS2(-2.12),BCAM(-1.62),BTBD11(-2.66),C3(+3.04),CABIN1(-1.56),CADPS(-1.85),CCDC40(-3.59),CD163L1(-1.95),CDH5(+8.56),CNR1(-2.76),COBLL1(+2.11),COL14A1(+2.29),COL18A1(-2.09),CPE(+1.54),CPS1(+2.99),CSF2RA(+4.85),CSF3R(+2.71),C…
Cellular Movement,Hematological System Development and Function,Immune Cell Trafficking,Inflammatory Response	Cell movement of neutrophils	2.48e-07		1.898	38	26	12	ALOX5(-2.95),ARHGAP18(+2.0),C3(+3.04),C5(+2.82),CAMK1D(+2.71),CAPG(-1.97),CCR7(+5.34),CD14(+6.7),CD36(+6.92),CD37(-2.15),CFTR(+2.19),CSF1(-1.81),CSF2RA(+4.85),CSF3R(+2.71),FN1(-2.49),GCNT1(+1.87),GRN(-1.94),GSN(-1.85),IL1A(+2.2),LGALS3(+3.74),LRRK2(+2.3),LTB4R(-1.96),MET(+2.43),MMP9(+4.07),MOSPD2(+1.78),MYO1F(-2.52),NQO1(-2.2),PGF(+3.57),PIK3CD(-2.08),PLG(+3.26),SGK1(+2.73),SGPP1(+1.92),TGFBR2(+1…
Gastrointestinal Disease,Organismal Injury and Abnormalities	Gastric lesion	2.48e-07		0.254	124	70	54	A2M(+4.35),ABCA13(+4.0),ABCC4(-1.75),ADAM28(+4.56),ADAMTSL4(-2.02),AGRN(-2.14),AKAP7(+1.96),ALCAM(+1.79),AMY2B(+2.63),ARSA(-2.21),ARSJ(+2.84),AUTS2(-2.12),BCAM(-1.62),BTBD11(-2.66),C3(+3.04),CABIN1(-1.56),CADPS(-1.85),CCDC40(-3.59),CD163L1(-1.95),CDH5(+8.56),CNR1(-2.76),COBLL1(+2.11),COL14A1(+2.29),COL18A1(-2.09),CPS1(+2.99),CSF2RA(+4.85),CSF3R(+2.71),DDX3X(+1.57),DKK1(+2.16),DNMT3B(-2.97),EBPL(+…
Cellular Movement	Homing of blood cells	2.61e-07		0.253	43	25	18	ACKR2(+3.39),ALOX5(-2.95),C3(+3.04),C5(+2.82),CAMK1D(+2.71),CAPG(-1.97),CCR7(+5.34),CD37(-2.15),CSF1(-1.81),CSF2RA(+4.85),CSF3R(+2.71),CXCL16(+1.96),CYP19A1(+10.0),FLT1(+3.41),FN1(-2.49),FYB1(+4.29),GCNT1(+1.87),GJA1(-3.28),GPSM1(-1.66),GRN(-1.94),GSN(-1.85),IL1A(+2.2),LDLR(-2.4),LGALS3(+3.74),LPAR2(-1.6),LRRK2(+2.3),LTB4R(-1.96),MMP9(+4.07),MOSPD2(+1.78),MYO1F(-2.52),NQO1(-2.2),PIK3CD(-2.08),PLA…
Cancer,Hematological Disease,Organismal Injury and Abnormalities	Hematologic cancer of cells	2.72e-07		-0.042	142	89	53	AASS(+1.77),ABCA13(+4.0),ABHD5(+1.66),ADAMTS16(+1.73),ADAMTSL3(+1.87),AKAP5(+1.77),ALOX5(-2.95),ANOS1(+1.72),APOBEC3B(-6.45),BMF(-1.55),BMPER(-2.55),C3(+3.04),CACNB3(-1.7),CCR7(+5.34),CD14(+6.7),CD163(-15.99),CD36(+6.92),CD48(-2.19),CDO1(+3.64),CMIP(-1.52),CNR1(-2.76),CNTN4(+2.4),CNTRL(+1.81),COL18A1(-2.09),CSF2RA(+4.85),CSF2RB(+4.51),CSF3R(+2.71),CXCL16(+1.96),DDX11(-2.82),DDX3X(+1.57),DHCR24(-1…
Cellular Movement,Hematological System Development and Function,Immune Cell Trafficking	Cell movement of antigen presenting cells	2.89e-07		0.745	43	24	19	ABCC4(-1.75),ACKR2(+3.39),ALCAM(+1.79),C3(+3.04),C5(+2.82),CCR7(+5.34),CES1(-10.23),CNR1(-2.76),CSF1(-1.81),CSF2RB(+4.51),CYP19A1(+10.0),FLT1(+3.41),FN1(-2.49),FOXO6(+4.18),GAS6(-1.65),GJA1(-3.28),GPSM1(-1.66),GSN(-1.85),HRG(+3.75),IL1A(+2.2),LDLR(-2.4),LGALS3(+3.74),LOX(+3.83),LRRK2(+2.3),LTB4R(-1.96),MMP9(+4.07),NQO1(-2.2),PIK3CD(-2.08),PLEC(-2.0),PLG(+3.26),PTGES(+6.18),PTN(+4.86),RAMP1(+3.5),…
Cancer,Hematological Disease,Immunological Disease,Organismal Injury and Abnormalities	Lymphoma	2.96e-07		0.365	116	71	45	AASS(+1.77),ABCA13(+4.0),ABHD5(+1.66),ADAMTSL3(+1.87),AKAP5(+1.77),ALOX5(-2.95),ANOS1(+1.72),APOBEC3B(-6.45),BMF(-1.55),C3(+3.04),CCR7(+5.34),CD163(-15.99),CD36(+6.92),CD48(-2.19),CDO1(+3.64),CMIP(-1.52),CNR1(-2.76),CNTN4(+2.4),CNTRL(+1.81),COL18A1(-2.09),CSF2RA(+4.85),CSF2RB(+4.51),CSF3R(+2.71),CXCL16(+1.96),DDX11(-2.82),DDX3X(+1.57),DHCR24(-1.77),DNMT3B(-2.97),EIF5AL1(-2.9),FASN(-2.05),FAT3(+2.…
Cellular Function and Maintenance	Uptake of leukocytes	3.05e-07		1.123	5	4	1	C3(+3.04),CD36(+6.92),GAS6(-1.65),IL1A(+2.2),PLG(+3.26)
Cellular Development,Connective Tissue Development and Function,Tissue Development	Differentiation of connective tissue cells	3.07e-07		0.208	63	38	25	A2M(+4.35),ADK(+1.96),ALMS1(-1.54),ALOX5(-2.95),AMBN(+2.78),AP1S2(+1.96),BMP2(-1.84),BMP6(-3.0),BMPER(-2.55),C3(+3.04),C5(+2.82),CSF1(-1.81),DKK1(+2.16),DLX3(+2.51),EBF2(+4.0),EFNA2(-2.07),FGF2(+3.02),FGFR1(-3.38),FGFR3(-1.99),FN1(-2.49),GATA2(+10.42),GATA4(-2.4),GJA1(-3.28),GLIS3(+1.57),GRN(-1.94),GSN(-1.85),IGF1(-2.83),IGFBP5(+3.91),IL1A(+2.2),LGALS3(+3.74),LNPK(+1.76),LOX(+3.83),LPL(+5.91),LTB…
Cardiovascular Disease	Occlusion of blood vessel	3.09e-07		0.822	54	33	21	AHSG(+6.54),ALOX5(-2.95),APOC3(+3.65),C5(+2.82),CA3(+9.81),CA5B(+2.15),CD14(+6.7),CD163(-15.99),CD36(+6.92),CDH13(-3.05),CES1(-10.23),CNR1(-2.76),COL18A1(-2.09),CPS1(+2.99),CSF1(-1.81),CXCL16(+1.96),CYP19A1(+10.0),DOCK9(+2.0),F3(-2.32),FGG(+3.08),FLT1(+3.41),FMO3(+2.62),FN1(-2.49),FRMD4A(-2.18),GJA1(-3.28),HRG(+3.75),IGF1(-2.83),IL1A(+2.2),KLF2(-2.29),LDLR(-2.4),LGALS3(+3.74),LOX(+3.83),LPL(+5.91…
Organismal Injury and Abnormalities	Angiogenesis of lesion	3.16e-07		1.152	21	15	6	C3(+3.04),CD36(+6.92),CDH5(+8.56),CIB1(-1.56),COL18A1(-2.09),F3(-2.32),FBLN2(-7.62),FGF2(+3.02),FLT1(+3.41),HS6ST2(+2.27),MET(+2.43),MMP1(+2.56),MMP9(+4.07),NOTCH1(-2.99),PGF(+3.57),PLG(+3.26),PTGES(+6.18),RAMP1(+3.5),TGFBR2(+1.62),TGM2(+8.23),TIMP3(-2.17)
Cell-To-Cell Signaling and Interaction,Cellular Movement	Recruitment of myeloid cells	3.28e-07		1.304	34	24	10	ADGRE5(+3.64),ALOX5(-2.95),C3(+3.04),C5(+2.82),CAT(+2.14),CCR7(+5.34),CD14(+6.7),CD36(+6.92),CD37(-2.15),CDH5(+8.56),CNR1(-2.76),CSF1(-1.81),CSF2RB(+4.51),CTSC(+1.94),F3(-2.32),FGFR1(-3.38),FLT1(+3.41),GCNT1(+1.87),GSN(-1.85),IL1A(+2.2),LGALS3(+3.74),LRRK2(+2.3),LTB4R(-1.96),MMP1(+2.56),MMP9(+4.07),NOTCH1(-2.99),PGF(+3.57),PIK3CD(-2.08),PLG(+3.26),PTN(+4.86),SPON2(+1.93),TGFBR2(+1.62),TNFRSF1B(+1…
Cancer,Organismal Injury and Abnormalities	Advanced malignant tumor	3.36e-07		1.035	96	60	36	ACKR2(+3.39),ADGRE5(+3.64),AHSG(+6.54),ALCAM(+1.79),ALOX5(-2.95),AMY2B(+2.63),ASAH1(+1.8),ATP8B1(+2.17),BMP2(-1.84),C1orf61(+2.58),C3(+3.04),C5(+2.82),CALB2(-5.28),CAPG(-1.97),CAT(+2.14),CCR7(+5.34),CD36(+6.92),CD48(-2.19),CNN1(-3.55),COL18A1(-2.09),CSF1(-1.81),CSF2RA(+4.85),CSF2RB(+4.51),CSF3R(+2.71),CYP19A1(+10.0),DKK1(+2.16),DLX3(+2.51),ESRRG(-1.94),F3(-2.32),FAM153A/FAM153B(+2.83),FASN(-2.05)…
Molecular Transport	Transport of ion	3.37e-07		0.631	54	36	18	AKAP5(+1.77),ASIC2(+2.73),ATP10D(+3.18),ATP8B1(+2.17),CA3(+9.81),CA5B(+2.15),CACNA1G(+4.69),CACNB3(-1.7),CALB1(+2.42),CASQ1(+3.57),CFTR(+2.19),CLIC3(+3.49),CNR1(-2.76),FGF2(+3.02),FGFR1(-3.38),FTH1(-1.6),GABRE(+6.53),GABRG2(-3.19),GJA1(-3.28),GJA4(-3.16),IGF1(-2.83),KCNJ15(+2.54),KCNMB3(+2.09),KCNN4(+4.34),NECTIN1(+1.79),NIPAL1(+2.01),P2RX5(-4.51),PIEZO2(+2.51),PRLR(+1.78),RAMP1(+3.5),SCN9A(+2.97…
Metabolic Disease,Organismal Injury and Abnormalities	Amyloidosis	3.39e-07			61	41	20	A2M(+4.35),AGRN(-2.14),AKAP5(+1.77),APOC3(+3.65),BMP6(-3.0),C3(+3.04),C5(+2.82),CALB1(+2.42),CASP6(+1.65),CD14(+6.7),CD36(+6.92),CNN1(-3.55),CNR1(-2.76),CSF3R(+2.71),CXCL16(+1.96),CYP11A1(+4.08),DHCR24(-1.77),F3(-2.32),FCGR2C(+3.04),FDFT1(-1.57),FGF2(+3.02),FGFR1(-3.38),FGFR3(-1.99),FOLH1(+3.51),GABRE(+6.53),GABRG2(-3.19),GABRP(+6.89),GRN(-1.94),GSN(-1.85),HPX(+2.73),HRG(+3.75),IGF1(-2.83),IGFBP5…
Cancer,Gastrointestinal Disease,Organismal Injury and Abnormalities	Stomach tumor	3.4e-07			123	69	54	A2M(+4.35),ABCA13(+4.0),ABCC4(-1.75),ADAM28(+4.56),ADAMTSL4(-2.02),AGRN(-2.14),AKAP7(+1.96),ALCAM(+1.79),AMY2B(+2.63),ARSA(-2.21),ARSJ(+2.84),AUTS2(-2.12),BCAM(-1.62),BTBD11(-2.66),C3(+3.04),CABIN1(-1.56),CADPS(-1.85),CCDC40(-3.59),CD163L1(-1.95),CDH5(+8.56),CNR1(-2.76),COBLL1(+2.11),COL14A1(+2.29),COL18A1(-2.09),CPS1(+2.99),CSF2RA(+4.85),CSF3R(+2.71),DDX3X(+1.57),DKK1(+2.16),DNMT3B(-2.97),EBPL(+…
Cancer,Organismal Injury and Abnormalities	Growth of tumor	3.41e-07		0.054	85	51	34	ABCC4(-1.75),ADAM28(+4.56),AKR1B10(-4.56),ALCAM(+1.79),ALOX5(-2.95),BMP2(-1.84),BMP6(-3.0),BTN2A2(+2.04),CD36(+6.92),CDH5(+8.56),CDX1(+2.65),CIB1(-1.56),CNR1(-2.76),COL18A1(-2.09),CSF1(-1.81),CSF2RA(+4.85),CSF3R(+2.71),CXCL16(+1.96),CYP19A1(+10.0),DDX11(-2.82),DKK1(+2.16),DNMT3B(-2.97),F3(-2.32),FASN(-2.05),FGF2(+3.02),FGFR1(-3.38),FGFR3(-1.99),FGL1(+2.27),FLT1(+3.41),FN1(-2.49),FTH1(-1.6),GAS6(-…
Organismal Injury and Abnormalities,Reproductive System Disease	Benign pelvic disease	3.45e-07			58	39	19	ACTC1(-3.1),ADGRE5(+3.64),ALDH1A3(-4.62),ALDOA(-1.59),AMY2B(+2.63),APOBEC3B(-6.45),ARSE(+2.12),CAPN6(+7.33),CD163(-15.99),CD48(-2.19),CITED2(+1.76),COL18A1(-2.09),CTSC(+1.94),CYP19A1(+10.0),DKK1(+2.16),DLGAP4(-1.6),DNMT3B(-2.97),ESRRG(-1.94),FGF2(+3.02),FLT1(+3.41),FN1(-2.49),FTH1(-1.6),GAS6(-1.65),GSTA1(+5.0),H19(+2.42),HOPX(+7.22),IGFBP5(+3.91),IL1A(+2.2),IL1RAP(+2.25),ITGB4(+4.21),LTB4R(-1.96)…
Cell Death and Survival	Apoptosis	3.68e-07		0.703	203	126	77	A2M(+4.35),ACTC1(-3.1),ADAMTSL4(-2.02),AGRN(-2.14),AKR1B10(-4.56),AKTIP(+1.58),ALCAM(+1.79),ALDH1A3(-4.62),ALDOA(-1.59),ALMS1(-1.54),ALOX5(-2.95),APOBEC3B(-6.45),APOC3(+3.65),APOL6(+3.2),ARHGAP18(+2.0),ASAH1(+1.8),ASIC2(+2.73),ATP6AP2(+1.81),BHLHB9(+1.8),BMF(-1.55),BMP2(-1.84),BMP6(-3.0),BOK(-1.91),C3(+3.04),C5(+2.82),CA3(+9.81),CABIN1(-1.56),CALB1(+2.42),CAMK1D(+2.71),CAPN10(-1.71),CAPN6(+7.33),…
Cancer,Organismal Injury and Abnormalities	Squamous cell tumor	3.75e-07		-1.154	230	141	89	ABCA13(+4.0),ACTC1(-3.1),ADAM28(+4.56),ADAMTS6(+1.9),ADAMTSL3(+1.87),AGAP5 (includes others)(+11.47),AKAP7(+1.96),ALCAM(+1.79),ALOX5(-2.95),AMMECR1(+1.6),APOBEC3B(-6.45),ARHGAP18(+2.0),ARHGAP28(+2.64),ARHGAP40(-3.37),ARSD(+1.78),ATP10D(+3.18),AUTS2(-2.12),BMP2(-1.84),C1orf198(+1.82),C1orf61(+2.58),C3(+3.04),C3orf70(+2.04),CA3(+9.81),CABIN1(-1.56),CACNA1G(+4.69),CADPS(-1.85),CALB1(+2.42),CALB2(-5.…
Neurological Disease	Progressive neurological disorder	3.88e-07		0.762	90	61	29	A2M(+4.35),ACTC1(-3.1),AGRN(-2.14),AKAP5(+1.77),ALCAM(+1.79),ALOX5(-2.95),AP1S2(+1.96),APOC3(+3.65),ASAH1(+1.8),BMP6(-3.0),C3(+3.04),C5(+2.82),C9orf72(+1.74),CALB1(+2.42),CASP6(+1.65),CD14(+6.7),CD36(+6.92),CHCHD2(+38.23),CNN1(-3.55),CNR1(-2.76),CSF3R(+2.71),CXCL16(+1.96),CYP11A1(+4.08),DHCR24(-1.77),ERVW-1(+4.87),F3(-2.32),FASN(-2.05),FCGR2C(+3.04),FDFT1(-1.57),FGF2(+3.02),FGFR1(-3.38),FGFR3(-1.…
Infectious Diseases,Inflammatory Disease	Systemic inflammatory response syndrome	4.08e-07			9	6	3	A2M(+4.35),CD14(+6.7),CD163(-15.99),CD36(+6.92),F3(-2.32),GAS6(-1.65),MBL2(+2.71),PLG(+3.26),TREM1(+2.85)
Cancer,Organismal Injury and Abnormalities	Connective or soft tissue tumor	4.3e-07		-0.021	123	67	56	ABCC4(-1.75),ACTC1(-3.1),ADAMTSL3(+1.87),ADGRE5(+3.64),AGRN(-2.14),ALDH1A3(-4.62),ALDOA(-1.59),ARSE(+2.12),ATP6AP2(+1.81),CACNA1G(+4.69),CALB2(-5.28),CAPN6(+7.33),CAT(+2.14),CCDC40(-3.59),CD163(-15.99),CD37(-2.15),CD48(-2.19),CFTR(+2.19),CIB1(-1.56),CNN1(-3.55),CNR1(-2.76),COL14A1(+2.29),COL18A1(-2.09),CSF1(-1.81),CSF2RA(+4.85),CSF2RB(+4.51),CSF3R(+2.71),CST4(-5.07),CTSC(+1.94),CYP19A1(+10.0),DDX…
Cancer,Gastrointestinal Disease,Organismal Injury and Abnormalities	Gastro-esophageal carcinoma	4.72e-07			139	80	59	A2M(+4.35),ABCA13(+4.0),ABCC4(-1.75),ADAM28(+4.56),ADAMTS16(+1.73),ADAMTSL4(-2.02),AGRN(-2.14),AKAP7(+1.96),ALCAM(+1.79),AMY2B(+2.63),ARHGAP28(+2.64),ARSA(-2.21),ARSJ(+2.84),ATP10D(+3.18),AUTS2(-2.12),BCAM(-1.62),BTBD11(-2.66),C1orf198(+1.82),C3(+3.04),CABIN1(-1.56),CADPS(-1.85),CCDC40(-3.59),CD163L1(-1.95),CDH5(+8.56),CNR1(-2.76),COBLL1(+2.11),COL14A1(+2.29),COL18A1(-2.09),CPE(+1.54),CPS1(+2.99)…
Cardiovascular System Development and Function,Tissue Development	Development of endothelial tissue	4.81e-07		0.169	43	22	21	ARHGAP24(+2.54),BMP2(-1.84),BMP6(-3.0),BMPER(-2.55),C3(+3.04),CCR7(+5.34),CD36(+6.92),CDH13(-3.05),CDH5(+8.56),COL18A1(-2.09),CSF1(-1.81),DKK1(+2.16),F3(-2.32),FGF2(+3.02),FGFR1(-3.38),FGFR3(-1.99),FLT1(+3.41),FN1(-2.49),G6PD(-1.88),GAS6(-1.65),GJA1(-3.28),GRN(-1.94),HAS3(+2.4),IGF1(-2.83),IL1A(+2.2),KLF2(-2.29),LGALS3(+3.74),LPAR2(-1.6),MET(+2.43),MMP1(+2.56),MMP9(+4.07),NOTCH1(-2.99),PGF(+3.57)…
Organismal Injury and Abnormalities,Renal and Urological Disease	Damage of kidney	4.81e-07		1.554	26	18	8	AHSG(+6.54),ALOX5(-2.95),AMY2B(+2.63),C3(+3.04),C5(+2.82),CAT(+2.14),CSF1(-1.81),DKK1(+2.16),FGF2(+3.02),FN1(-2.49),FYB1(+4.29),GABRE(+6.53),GABRG2(-3.19),GABRP(+6.89),GGT1(-3.2),HPX(+2.73),IGF1(-2.83),LRRK2(+2.3),MBL2(+2.71),MME(+3.2),PDE4D(+1.93),PDE5A(+1.58),SLC22A2(+2.53),SLC8A1(+2.52),TNNC1(-2.98),UNC5B(-2.2)
Cellular Assembly and Organization,Tissue Development	Fibrogenesis	4.9e-07		-1.463	51	31	20	A2M(+4.35),ACTA1(-4.51),ACTC1(-3.1),ALMS1(-1.54),ARHGAP18(+2.0),ARHGAP28(+2.64),CASQ1(+3.57),CD14(+6.7),CDH13(-3.05),CFL2(+1.71),CHCHD2(+38.23),CLIP3(+1.91),CNR1(-2.76),COL18A1(-2.09),DKK1(+2.16),ESRRG(-1.94),FGF2(+3.02),FN1(-2.49),GATA4(-2.4),GPR39(+1.87),GSN(-1.85),IGF1(-2.83),IL1A(+2.2),KLF2(-2.29),KLHL41(+2.54),LPAR2(-1.6),MAP1B(-2.53),MET(+2.43),MME(+3.2),MTSS1(+1.83),NEB(+1.94),NOTCH1(-2.99…
Cellular Movement	Cellular infiltration by myeloid cells	4.92e-07		1.351	38	26	12	ACKR2(+3.39),C3(+3.04),C5(+2.82),CCR7(+5.34),CD14(+6.7),CD36(+6.92),CD48(-2.19),CES1(-10.23),CFTR(+2.19),CNR1(-2.76),CSF1(-1.81),FLT1(+3.41),FOXO6(+4.18),GAS6(-1.65),GJA1(-3.28),IL1A(+2.2),LDLR(-2.4),LGALS3(+3.74),LOX(+3.83),LRRK2(+2.3),LTB4R(-1.96),MET(+2.43),MMP9(+4.07),NQO1(-2.2),PGF(+3.57),PIK3CD(-2.08),PLA2G7(+2.26),PLG(+3.26),PTGES(+6.18),SGK1(+2.73),SGPP1(+1.92),TGFBR2(+1.62),TGM2(+8.23),T…
Cellular Movement,Hematological System Development and Function,Immune Cell Trafficking	Cell movement of granulocytes	5.32e-07	Increased	2.223	43	29	14	ALOX5(-2.95),ARHGAP18(+2.0),C3(+3.04),C5(+2.82),CAMK1D(+2.71),CAPG(-1.97),CCR7(+5.34),CD14(+6.7),CD36(+6.92),CD37(-2.15),CD48(-2.19),CFTR(+2.19),CSF1(-1.81),CSF2RA(+4.85),CSF3R(+2.71),F3(-2.32),FN1(-2.49),GCNT1(+1.87),GRN(-1.94),GSN(-1.85),IL1A(+2.2),LGALS3(+3.74),LRRK2(+2.3),LTB4R(-1.96),MET(+2.43),MMP9(+4.07),MOSPD2(+1.78),MYO1F(-2.52),NQO1(-2.2),PGF(+3.57),PIK3CD(-2.08),PLA2G7(+2.26),PLG(+3.26…
Cellular Movement,Hematological System Development and Function,Immune Cell Trafficking	Homing of leukocytes	5.48e-07		0.388	42	25	17	ACKR2(+3.39),ALOX5(-2.95),C3(+3.04),C5(+2.82),CAMK1D(+2.71),CAPG(-1.97),CCR7(+5.34),CD37(-2.15),CSF1(-1.81),CSF2RA(+4.85),CSF3R(+2.71),CXCL16(+1.96),CYP19A1(+10.0),FLT1(+3.41),FN1(-2.49),FYB1(+4.29),GCNT1(+1.87),GPSM1(-1.66),GRN(-1.94),GSN(-1.85),IL1A(+2.2),LDLR(-2.4),LGALS3(+3.74),LPAR2(-1.6),LRRK2(+2.3),LTB4R(-1.96),MMP9(+4.07),MOSPD2(+1.78),MYO1F(-2.52),NQO1(-2.2),PIK3CD(-2.08),PLA2G7(+2.26),P…
Cardiovascular Disease	Hypertension	5.58e-07		-1.172	67	51	16	AMY2B(+2.63),APOBEC3B(-6.45),ASIC2(+2.73),BOK(-1.91),CA3(+9.81),CA5B(+2.15),CACNA1G(+4.69),CACNB3(-1.7),CCDC81(-2.48),CDH13(-3.05),COBLL1(+2.11),CPS1(+2.99),CSF2RA(+4.85),CYP11A1(+4.08),CYP19A1(+10.0),DIO2(+2.44),DNAJB9(+1.79),ERVFRD-1(+2.31),ERVW-1(+4.87),F3(-2.32),FAM49A(+3.93),FERMT1(+2.59),FLT1(+3.41),FMO2(+3.19),GABRE(+6.53),GABRG2(-3.19),GABRP(+6.89),GCNT1(+1.87),GJA4(-3.16),GPC2(-2.63),GSN…
Tissue Development	Development of epithelial tissue	5.59e-07		0.121	55	29	26	ADAMTSL4(-2.02),ARHGAP24(+2.54),BMP2(-1.84),BMP6(-3.0),BMPER(-2.55),C3(+3.04),CCR7(+5.34),CD36(+6.92),CDH13(-3.05),CDH5(+8.56),COL18A1(-2.09),CSF1(-1.81),CYP19A1(+10.0),DKK1(+2.16),DLX3(+2.51),F3(-2.32),FGF2(+3.02),FGFR1(-3.38),FGFR3(-1.99),FLT1(+3.41),FN1(-2.49),G6PD(-1.88),GAS6(-1.65),GJA1(-3.28),GRHL2(+3.66),GRN(-1.94),HAS3(+2.4),IGF1(-2.83),IL1A(+2.2),KLF2(-2.29),KRT17(+14.07),LFNG(-5.07),LGA…
Cancer,Organismal Injury and Abnormalities	Squamous-cell carcinoma	5.62e-07		-0.895	229	141	88	ABCA13(+4.0),ACTC1(-3.1),ADAM28(+4.56),ADAMTS6(+1.9),ADAMTSL3(+1.87),AGAP5 (includes others)(+11.47),AKAP7(+1.96),ALCAM(+1.79),ALOX5(-2.95),AMMECR1(+1.6),APOBEC3B(-6.45),ARHGAP18(+2.0),ARHGAP28(+2.64),ARHGAP40(-3.37),ARSD(+1.78),ATP10D(+3.18),AUTS2(-2.12),BMP2(-1.84),C1orf198(+1.82),C1orf61(+2.58),C3(+3.04),C3orf70(+2.04),CA3(+9.81),CABIN1(-1.56),CACNA1G(+4.69),CADPS(-1.85),CALB1(+2.42),CALB2(-5.…
Organismal Injury and Abnormalities	Damage of genitourinary system	5.71e-07		1.554	27	19	8	AHSG(+6.54),ALOX5(-2.95),AMY2B(+2.63),C3(+3.04),C5(+2.82),CAT(+2.14),CSF1(-1.81),DKK1(+2.16),FGF2(+3.02),FN1(-2.49),FYB1(+4.29),GABRE(+6.53),GABRG2(-3.19),GABRP(+6.89),GGT1(-3.2),HPX(+2.73),IGF1(-2.83),LRRK2(+2.3),MBL2(+2.71),MME(+3.2),PDE4D(+1.93),PDE5A(+1.58),PLG(+3.26),SLC22A2(+2.53),SLC8A1(+2.52),TNNC1(-2.98),UNC5B(-2.2)
Cardiovascular Disease	Vascular lesion	5.85e-07		0.6	31	16	15	ALOX5(-2.95),CD36(+6.92),CES1(-10.23),COL18A1(-2.09),CSF1(-1.81),CTSC(+1.94),CXCL16(+1.96),CYP19A1(+10.0),F3(-2.32),FGG(+3.08),FLT1(+3.41),FN1(-2.49),IGF1(-2.83),KLF2(-2.29),LDLR(-2.4),LOX(+3.83),LPL(+5.91),LTB4R(-1.96),LTBP3(+1.88),MMP9(+4.07),PCSK5(+1.69),PGF(+3.57),PIM1(-1.94),PLG(+3.26),PTGES(+6.18),SCD(-1.79),SDC1(+2.15),SMAD6(-2.36),TGFBR2(+1.62),TIMP3(-2.17),VCAN(-2.04)
Connective Tissue Disorders,Inflammatory Disease,Inflammatory Response,Organismal Injury and Abnormalities,Skeletal and Muscular Disorders	Inflammation of joint	6.11e-07	Increased	2.452	90	62	28	ACTA1(-4.51),ADAMTS16(+1.73),ADAMTS6(+1.9),ADGRA1(-3.16),ADGRE5(+3.64),AHSG(+6.54),ALDOA(-1.59),ALOX5(-2.95),BMP2(-1.84),C3(+3.04),C5(+2.82),C9orf72(+1.74),CCR7(+5.34),CD163(-15.99),CD36(+6.92),CHCHD2(+38.23),CPE(+1.54),CSF1(-1.81),CSF2RB(+4.51),CSF3R(+2.71),CTSC(+1.94),CXCL16(+1.96),CYB5D1(+2.21),CYP19A1(+10.0),DMTN(-2.73),FASN(-2.05),FDFT1(-1.57),FGF2(+3.02),FGFR1(-3.38),FGFR3(-1.99),FGG(+3.08)…
Cardiovascular System Development and Function	Morphogenesis of cardiovascular system	6.25e-07		0.968	31	15	16	ACTC1(-3.1),BMP2(-1.84),CCDC40(-3.59),CITED2(+1.76),COL18A1(-2.09),FGF2(+3.02),FGFR1(-3.38),FLT1(+3.41),GAS6(-1.65),GATA4(-2.4),GJA1(-3.28),ISL1(+3.25),LDLR(-2.4),LGALS3(+3.74),LOX(+3.83),MET(+2.43),MYH7(+4.89),MYL3(-5.5),MYL7(-2.6),NOTCH1(-2.99),PGF(+3.57),PRRX1(+2.66),SLC8A1(+2.52),SMAD6(-2.36),TFAP2A(+8.15),TGFBR2(+1.62),TGFBR3(+7.03),TNNC1(-2.98),TNNI3(-2.84),WNT5A(+2.15),ZFPM1(-1.78)
Cellular Movement,Hematological System Development and Function,Immune Cell Trafficking,Inflammatory Response	Cellular infiltration by phagocytes	6.28e-07		1.361	35	25	10	ACKR2(+3.39),C3(+3.04),C5(+2.82),CD14(+6.7),CD36(+6.92),CES1(-10.23),CFTR(+2.19),CNR1(-2.76),CSF1(-1.81),CSF2RB(+4.51),FLT1(+3.41),FOXO6(+4.18),GAS6(-1.65),GJA1(-3.28),HRG(+3.75),IL1A(+2.2),LDLR(-2.4),LGALS3(+3.74),LOX(+3.83),LRRK2(+2.3),LTB4R(-1.96),MET(+2.43),MMP9(+4.07),NQO1(-2.2),PGF(+3.57),PLG(+3.26),PTGES(+6.18),SGK1(+2.73),SGPP1(+1.92),TGFBR2(+1.62),TIMP3(-2.17),TNFRSF1B(+12.09),TREM1(+2.8…
Endocrine System Disorders,Gastrointestinal Disease,Organismal Injury and Abnormalities	Pancreatic mass	6.7e-07		0.262	192	122	70	A2M(+4.35),ABCC4(-1.75),ADAMTS6(+1.9),ADAMTSL3(+1.87),AKAP5(+1.77),ALDOA(-1.59),ALG13(+1.77),ARHGAP28(+2.64),ARSE(+2.12),ATP10B(+2.31),ATP10D(+3.18),ATP8B1(+2.17),BMP2(-1.84),BTBD11(-2.66),C5(+2.82),CACNA1G(+4.69),CADPS(-1.85),CAPN10(-1.71),CAPN6(+7.33),CASP6(+1.65),CASQ1(+3.57),CCR7(+5.34),CD163(-15.99),CD163L1(-1.95),CDK16(+1.52),CFTR(+2.19),CHDH(+2.27),COBLL1(+2.11),COL14A1(+2.29),COL18A1(-2.0…
Cancer,Organismal Injury and Abnormalities,Reproductive System Disease	Endometrial carcinoma	6.71e-07			201	131	70	AASS(+1.77),ABCA13(+4.0),ACTC1(-3.1),ADAMTS16(+1.73),ADAMTSL4(-2.02),AGAP5 (includes others)(+11.47),ALG13(+1.77),ALOX5(-2.95),AMBN(+2.78),AP1S2(+1.96),APBB1IP(+2.41),ATP10B(+2.31),ATP6AP2(+1.81),ATP8B1(+2.17),BHLHB9(+1.8),BMP6(-3.0),BMPER(-2.55),BTBD11(-2.66),BTN2A2(+2.04),C3(+3.04),CABIN1(-1.56),CACNA1G(+4.69),CADPS(-1.85),CAPN6(+7.33),CASK(+1.95),CASQ1(+3.57),CCDC40(-3.59),CD163(-15.99),CD163L…
Infectious Diseases	Sepsis	6.97e-07		-1.109	25	20	5	A2M(+4.35),AMY2B(+2.63),C3(+3.04),C5(+2.82),CD14(+6.7),CD163(-15.99),CD36(+6.92),CTSC(+1.94),F3(-2.32),FCGR2C(+3.04),GABRE(+6.53),GABRG2(-3.19),GABRP(+6.89),GAS6(-1.65),GOLM1(+1.88),IL1A(+2.2),LGALS3(+3.74),MBL2(+2.71),MMP9(+4.07),PDE4D(+1.93),PDE5A(+1.58),PLG(+3.26),TNFRSF1B(+12.09),TNNI3(-2.84),TREM1(+2.85)
Cardiovascular System Development and Function,Cellular Development,Cellular Function and Maintenance,Cellular Growth and Proliferation,Organismal Development,Tissue Development	Endothelial cell development	7.04e-07		-0.087	42	22	20	ARHGAP24(+2.54),BMP2(-1.84),BMP6(-3.0),BMPER(-2.55),C3(+3.04),CCR7(+5.34),CD36(+6.92),CDH13(-3.05),CDH5(+8.56),COL18A1(-2.09),CSF1(-1.81),DKK1(+2.16),F3(-2.32),FGF2(+3.02),FGFR1(-3.38),FGFR3(-1.99),FLT1(+3.41),FN1(-2.49),G6PD(-1.88),GAS6(-1.65),GJA1(-3.28),GRN(-1.94),HAS3(+2.4),IGF1(-2.83),IL1A(+2.2),KLF2(-2.29),LGALS3(+3.74),LPAR2(-1.6),MET(+2.43),MMP1(+2.56),MMP9(+4.07),NOTCH1(-2.99),PGF(+3.57)…
Cancer,Gastrointestinal Disease,Organismal Injury and Abnormalities	Hepatobiliary carcinoma	7.58e-07		-1.629	299	182	117	A2M(+4.35),AASS(+1.77),ABCA13(+4.0),ABCC4(-1.75),ACAA2(+1.74),ADAM28(+4.56),ADAMTS16(+1.73),ADAMTS6(+1.9),ADAMTSL3(+1.87),ADAMTSL4(-2.02),ADK(+1.96),AGRN(-2.14),AKR1B10(-4.56),AKTIP(+1.58),ALCAM(+1.79),ALDH1A3(-4.62),ALOX5(-2.95),AP1S2(+1.96),ARHGAP24(+2.54),ARHGAP40(-3.37),ARSD(+1.78),ARSE(+2.12),ARSJ(+2.84),ASAH1(+1.8),ATP10B(+2.31),ATP10D(+3.18),AUTS2(-2.12),BMP6(-3.0),BTBD11(-2.66),C17orf51(+…
Cardiovascular System Development and Function	Morphology of vasculature	7.78e-07			42	23	19	BCAM(-1.62),BMP2(-1.84),CACNB3(-1.7),CAT(+2.14),CDH5(+8.56),CDO1(+3.64),CITED2(+1.76),CNN1(-3.55),COL18A1(-2.09),DDX3X(+1.57),DLX3(+2.51),ERVFRD-1(+2.31),F3(-2.32),FGF2(+3.02),FLT1(+3.41),FN1(-2.49),G6PD(-1.88),GATA4(-2.4),GJA1(-3.28),IGF1(-2.83),ISL1(+3.25),KLF2(-2.29),LDLR(-2.4),LFNG(-5.07),LOX(+3.83),LPL(+5.91),LTB4R(-1.96),MMP9(+4.07),NOTCH1(-2.99),PGF(+3.57),PLA2G7(+2.26),PRRX1(+2.66),PTGES(…
Cancer,Organismal Injury and Abnormalities	Neoplasia of tumor cell lines	7.93e-07		0.174	44	26	18	ACKR2(+3.39),ALCAM(+1.79),ALDH1A3(-4.62),ALOX5(-2.95),ASAH1(+1.8),CDX1(+2.65),CNN1(-3.55),COL18A1(-2.09),DKK1(+2.16),F3(-2.32),FGF2(+3.02),FGFR3(-1.99),FGL1(+2.27),FN1(-2.49),FSCN1(-2.36),GJA1(-3.28),GRHL2(+3.66),GRN(-1.94),IGF1(-2.83),ITGB4(+4.21),LDHB(+1.51),LTB4R2(-3.22),MET(+2.43),MMP1(+2.56),MMP9(+4.07),MTUS1(+1.93),MUC16(+2.3),PGF(+3.57),PIK3CD(-2.08),PIM1(-1.94),PLG(+3.26),PRLR(+1.78),PTGE…
Cell-To-Cell Signaling and Interaction,Cellular Movement	Recruitment of blood cells	8.5e-07		1.043	38	27	11	ADGRE5(+3.64),ALOX5(-2.95),C3(+3.04),C5(+2.82),CAT(+2.14),CCR7(+5.34),CD14(+6.7),CD36(+6.92),CD37(-2.15),CDH5(+8.56),CNR1(-2.76),CSF1(-1.81),CSF2RB(+4.51),CTSC(+1.94),CXCL16(+1.96),DKK1(+2.16),F3(-2.32),FGFR1(-3.38),FLT1(+3.41),FN1(-2.49),GCNT1(+1.87),GSN(-1.85),IL1A(+2.2),LGALS3(+3.74),LRRK2(+2.3),LTB4R(-1.96),MMP1(+2.56),MMP9(+4.07),NOTCH1(-2.99),PGF(+3.57),PIK3CD(-2.08),PLG(+3.26),PTN(+4.86),S…
Tissue Morphology	Quantity of cells	8.82e-07		1.531	146	91	55	A2M(+4.35),ACKR2(+3.39),ADGRE5(+3.64),ADM2(-2.43),AGRN(-2.14),AKAP5(+1.77),ALCAM(+1.79),ALOX5(-2.95),APBB1IP(+2.41),ATP6AP2(+1.81),BMF(-1.55),BMP2(-1.84),BMP6(-3.0),BTN2A2(+2.04),C3(+3.04),C5(+2.82),CACNA1G(+4.69),CAT(+2.14),CCR7(+5.34),CD36(+6.92),CD48(-2.19),CDH13(-3.05),CDK16(+1.52),CDX1(+2.65),CES1(-10.23),CFAP157(-2.59),CFTR(+2.19),CIB1(-1.56),CITED2(+1.76),CNN1(-3.55),COL18A1(-2.09),CSF1(-1…
Cardiovascular Disease,Organismal Injury and Abnormalities	Occlusion of artery	8.99e-07		0.713	52	31	21	AHSG(+6.54),ALOX5(-2.95),APOC3(+3.65),C5(+2.82),CA3(+9.81),CA5B(+2.15),CD14(+6.7),CD163(-15.99),CD36(+6.92),CDH13(-3.05),CES1(-10.23),CNR1(-2.76),COL18A1(-2.09),CSF1(-1.81),CXCL16(+1.96),CYP19A1(+10.0),DOCK9(+2.0),F3(-2.32),FGG(+3.08),FLT1(+3.41),FMO3(+2.62),FN1(-2.49),FRMD4A(-2.18),GJA1(-3.28),HRG(+3.75),IGF1(-2.83),IL1A(+2.2),KLF2(-2.29),LDLR(-2.4),LGALS3(+3.74),LOX(+3.83),LPL(+5.91),LTB4R(-1.9…
Cardiovascular Disease,Organismal Injury and Abnormalities	Vaso-occlusion	9.41e-07		0.654	53	32	21	AHSG(+6.54),ALOX5(-2.95),APOC3(+3.65),C5(+2.82),CA3(+9.81),CA5B(+2.15),CD14(+6.7),CD163(-15.99),CD36(+6.92),CDH13(-3.05),CES1(-10.23),CNR1(-2.76),COL18A1(-2.09),CPS1(+2.99),CSF1(-1.81),CXCL16(+1.96),CYP19A1(+10.0),DOCK9(+2.0),F3(-2.32),FGG(+3.08),FLT1(+3.41),FMO3(+2.62),FN1(-2.49),FRMD4A(-2.18),GJA1(-3.28),HRG(+3.75),IGF1(-2.83),IL1A(+2.2),KLF2(-2.29),LDLR(-2.4),LGALS3(+3.74),LOX(+3.83),LPL(+5.91…
Cancer,Gastrointestinal Disease,Organismal Injury and Abnormalities	Gastric cancer	9.47e-07			120	66	54	A2M(+4.35),ABCA13(+4.0),ABCC4(-1.75),ADAM28(+4.56),ADAMTSL4(-2.02),AGRN(-2.14),AKAP7(+1.96),ALCAM(+1.79),AMY2B(+2.63),ARSA(-2.21),ARSJ(+2.84),AUTS2(-2.12),BCAM(-1.62),BTBD11(-2.66),C3(+3.04),CABIN1(-1.56),CADPS(-1.85),CCDC40(-3.59),CD163L1(-1.95),CDH5(+8.56),CNR1(-2.76),COBLL1(+2.11),COL14A1(+2.29),COL18A1(-2.09),CPS1(+2.99),CSF2RA(+4.85),CSF3R(+2.71),DDX3X(+1.57),DKK1(+2.16),DNMT3B(-2.97),EBPL(+…
Post-Translational Modification,Protein Degradation,Protein Synthesis	Hydrolysis of protein	9.68e-07	Increased	2.345	29	20	9	ALOX5(-2.95),CAPN10(-1.71),CASP6(+1.65),CST4(-5.07),CTSC(+1.94),CTSF(+4.1),CTSO(+2.16),CYFIP2(+2.13),FBXL6(-1.7),FBXO2(-1.65),FOLH1(+3.51),GGT1(-3.2),IGF1(-2.83),LPL(+5.91),MME(+3.2),MMP1(+2.56),MMP9(+4.07),PAPPA2(+2.84),PCSK2(+3.63),PLG(+3.26),PRSS12(+2.37),SDC1(+2.15),TBL1X(+1.93),TIMP3(-2.17),TMPRSS11D(+2.61),TMPRSS13(+5.84),TRABD2A(+2.71),TRABD2B(-3.3),TRHDE(+2.29)
Cancer,Endocrine System Disorders,Gastrointestinal Disease,Organismal Injury and Abnormalities	Pancreatic tumor	9.69e-07		0.262	191	121	70	A2M(+4.35),ABCC4(-1.75),ADAMTS6(+1.9),ADAMTSL3(+1.87),AKAP5(+1.77),ALDOA(-1.59),ALG13(+1.77),ARHGAP28(+2.64),ARSE(+2.12),ATP10B(+2.31),ATP10D(+3.18),ATP8B1(+2.17),BMP2(-1.84),BTBD11(-2.66),C5(+2.82),CACNA1G(+4.69),CADPS(-1.85),CAPN10(-1.71),CAPN6(+7.33),CASP6(+1.65),CASQ1(+3.57),CCR7(+5.34),CD163(-15.99),CD163L1(-1.95),CDK16(+1.52),CFTR(+2.19),CHDH(+2.27),COBLL1(+2.11),COL14A1(+2.29),COL18A1(-2.0…
Cell-To-Cell Signaling and Interaction	Attachment of cells	9.78e-07		-1.381	20	11	9	AMBN(+2.78),BCAM(-1.62),BMP2(-1.84),CD36(+6.92),CDH13(-3.05),CSF1(-1.81),CSF2RB(+4.51),F3(-2.32),FGF2(+3.02),FGFR1(-3.38),FN1(-2.49),LGALS3(+3.74),LOX(+3.83),MBL2(+2.71),PLG(+3.26),PTN(+4.86),PTPRZ1(+5.04),SPRY2(-2.47),TGM2(+8.23),VCAN(-2.04)
Cardiovascular System Development and Function,Hematological System Development and Function	Blood pressure	1.12e-06		0.064	35	22	13	ACTC1(-3.1),ADM2(-2.43),CACNB3(-1.7),CD36(+6.92),CDH13(-3.05),CNR1(-2.76),CYP19A1(+10.0),FGF2(+3.02),FLT1(+3.41),GCH1(+1.59),GPSM1(-1.66),GRIP2(+2.96),IGF1(-2.83),KCNN4(+4.34),LDLR(-2.4),LRRK2(+2.3),MAOA(+3.55),MMP9(+4.07),OXTR(-3.24),PCSK2(+3.63),PGF(+3.57),PLG(+3.26),PRDX3(+1.61),PTGES(+6.18),RAMP1(+3.5),RORA(+1.8),SCNN1A(-1.81),SGK1(+2.73),SLC8A1(+2.52),SPX(+2.48),TIMP3(-2.17),TNFRSF1B(+12.09)…
Cell-To-Cell Signaling and Interaction,Cellular Movement	Recruitment of cells	1.17e-06		0.761	40	28	12	ADGRE5(+3.64),ALOX5(-2.95),C3(+3.04),C5(+2.82),CAT(+2.14),CCR7(+5.34),CD14(+6.7),CD36(+6.92),CD37(-2.15),CDH5(+8.56),CNR1(-2.76),CSF1(-1.81),CSF2RB(+4.51),CTSC(+1.94),CXCL16(+1.96),DKK1(+2.16),F3(-2.32),FGF2(+3.02),FGFR1(-3.38),FLT1(+3.41),FN1(-2.49),GCNT1(+1.87),GSN(-1.85),IL1A(+2.2),LGALS3(+3.74),LRRK2(+2.3),LTB4R(-1.96),MMP1(+2.56),MMP9(+4.07),NOTCH1(-2.99),PGF(+3.57),PIK3CD(-2.08),PLG(+3.26),…
Cardiovascular Disease,Neurological Disease,Organismal Injury and Abnormalities	Cerebrovascular dysfunction	1.18e-06		1.745	35	22	13	ADA2(+3.27),AMY2B(+2.63),CA3(+9.81),CA5B(+2.15),CACNB3(-1.7),CD36(+6.92),CNR1(-2.76),CXCL16(+1.96),FLT1(+3.41),FN1(-2.49),GABRE(+6.53),GABRG2(-3.19),GABRP(+6.89),GJA1(-3.28),GSN(-1.85),IGF1(-2.83),KLF2(-2.29),LDLR(-2.4),LPL(+5.91),MMP9(+4.07),NOTCH1(-2.99),PDE4D(+1.93),PDE5A(+1.58),PLA2G7(+2.26),PLG(+3.26),PRKCH(+2.46),PTGES(+6.18),PTPN5(+1.84),SCN9A(+2.97),SCNN1A(-1.81),SCUBE2(+3.32),SERPINI1(+2…
Organismal Survival	Morbidity or mortality	1.25e-06		-1.588	188	113	75	ABCC4(-1.75),ABHD5(+1.66),ACTA1(-4.51),ACTC1(-3.1),ADGRE5(+3.64),ADK(+1.96),AGRN(-2.14),ALDH1A3(-4.62),ALDOA(-1.59),ALOX5(-2.95),ASAH1(+1.8),BMF(-1.55),BMP2(-1.84),BMP6(-3.0),BMPER(-2.55),C3(+3.04),C5(+2.82),CA5B(+2.15),CABIN1(-1.56),CADPS(-1.85),CALB1(+2.42),CASK(+1.95),CD14(+6.7),CD36(+6.92),CDH5(+8.56),CDO1(+3.64),CDX1(+2.65),CFL2(+1.71),CFTR(+2.19),CITED2(+1.76),CLIP3(+1.91),CNR1(-2.76),COBLL…
Cell-To-Cell Signaling and Interaction,Cellular Movement,Hematological System Development and Function,Immune Cell Trafficking	Recruitment of leukocytes	1.25e-06		0.945	37	26	11	ADGRE5(+3.64),ALOX5(-2.95),C3(+3.04),C5(+2.82),CAT(+2.14),CCR7(+5.34),CD14(+6.7),CD36(+6.92),CD37(-2.15),CDH5(+8.56),CNR1(-2.76),CSF1(-1.81),CSF2RB(+4.51),CTSC(+1.94),CXCL16(+1.96),DKK1(+2.16),F3(-2.32),FGFR1(-3.38),FLT1(+3.41),FN1(-2.49),GCNT1(+1.87),GSN(-1.85),IL1A(+2.2),LGALS3(+3.74),LTB4R(-1.96),MMP1(+2.56),MMP9(+4.07),NOTCH1(-2.99),PGF(+3.57),PIK3CD(-2.08),PLG(+3.26),PTN(+4.86),SDC1(+2.15),S…
Digestive System Development and Function	Morphology of digestive system	1.34e-06			68	50	18	ABCC4(-1.75),ADGRE5(+3.64),AKAP5(+1.77),AMBN(+2.78),ASAH1(+1.8),BCAM(-1.62),C3(+3.04),CADPS(-1.85),CCR7(+5.34),CD14(+6.7),CD36(+6.92),CES1(-10.23),CFTR(+2.19),CSF1(-1.81),CYP19A1(+10.0),DKK1(+2.16),DNAJB9(+1.79),FDFT1(-1.57),FERMT1(+2.59),FGFR1(-3.38),FGFR3(-1.99),FGL1(+2.27),G6PD(-1.88),GATA4(-2.4),GCNT1(+1.87),GLIS3(+1.57),GPR39(+1.87),GRN(-1.94),H19(+2.42),IGF1(-2.83),IGFBP5(+3.91),IRF8(+5.36)…
Cell Signaling,Small Molecule Biochemistry	Synthesis of nitric oxide	1.36e-06		-0.32	33	19	14	AGRN(-2.14),ALOX5(-2.95),APOC3(+3.65),BMP2(-1.84),CALB1(+2.42),CAT(+2.14),CD14(+6.7),CD36(+6.92),CFTR(+2.19),CNR1(-2.76),CSF1(-1.81),CYP19A1(+10.0),FASN(-2.05),FLT1(+3.41),FN1(-2.49),G6PD(-1.88),GCH1(+1.59),GJA1(-3.28),HLA-DRB1(+40.01),IGF1(-2.83),IL1A(+2.2),IRF8(+5.36),KLF2(-2.29),MET(+2.43),NOTCH1(-2.99),NQO1(-2.2),RORA(+1.8),S1PR3(-3.04),SLC7A2(+3.83),TGFBR2(+1.62),TNFRSF1B(+12.09),TREM1(+2.85…
Protein Synthesis	Metabolism of cellular protein	1.39e-06			24	16	8	ADA2(+3.27),AHSG(+6.54),AMBN(+2.78),C3(+3.04),CALB1(+2.42),CSF1(-1.81),CSF2RA(+4.85),CSF2RB(+4.51),FGG(+3.08),FN1(-2.49),GAS6(-1.65),GOLM1(+1.88),GSN(-1.85),HIST2H3C(-56.48),IGF1(-2.83),IGFBP5(+3.91),IGFBP6(-5.22),MMP1(+2.56),PAPPA2(+2.84),PLG(+3.26),SDC2(+1.93),TTR(+1.72),USP9X(+2.03),VCAN(-2.04)
Cancer,Organismal Injury and Abnormalities,Reproductive System Disease	Female genital tract serous carcinoma	1.39e-06			42	26	16	ATP8B1(+2.17),CALB2(-5.28),CDH13(-3.05),CNN1(-3.55),COL14A1(+2.29),CSF3R(+2.71),DKK1(+2.16),F3(-2.32),FAM153A/FAM153B(+2.83),FGFR3(-1.99),IGF1(-2.83),IGFBP5(+3.91),KRT7(+2.55),LOX(+3.83),LRRK2(+2.3),LRRN4(-2.38),MET(+2.43),MUC16(+2.3),NOTCH1(-2.99),PCP4(+2.74),PDE8B(+2.36),PRLR(+1.78),PRUNE2(-3.34),PTGES(+6.18),PTN(+4.86),PWWP3B(+1.92),RAMP1(+3.5),RNASE4(+2.42),SCNN1A(-1.81),SLC39A4(-5.39),SPOCK2…
Cancer,Gastrointestinal Disease,Organismal Injury and Abnormalities	Gastric carcinoma	1.41e-06			110	57	53	A2M(+4.35),ABCA13(+4.0),ABCC4(-1.75),ADAM28(+4.56),ADAMTSL4(-2.02),AGRN(-2.14),AKAP7(+1.96),ALCAM(+1.79),AMY2B(+2.63),ARSA(-2.21),ARSJ(+2.84),AUTS2(-2.12),BCAM(-1.62),BTBD11(-2.66),C3(+3.04),CABIN1(-1.56),CADPS(-1.85),CCDC40(-3.59),CD163L1(-1.95),CDH5(+8.56),CNR1(-2.76),COBLL1(+2.11),COL14A1(+2.29),COL18A1(-2.09),CPS1(+2.99),CSF2RA(+4.85),CSF3R(+2.71),DDX3X(+1.57),DNMT3B(-2.97),EBPL(+2.41),ESRRG(…
Cardiovascular System Development and Function,Organismal Development,Tissue Morphology	Outgrowth of blood vessel	1.44e-06		-0.478	7	3	4	BMP6(-3.0),COL18A1(-2.09),FLT1(+3.41),G6PD(-1.88),GAS6(-1.65),PLG(+3.26),RND1(+1.59)
Cancer,Organismal Injury and Abnormalities	Metastatic solid tumor	1.46e-06		-0.015	64	41	23	ALOX5(-2.95),AMY2B(+2.63),C3(+3.04),C5(+2.82),CAPG(-1.97),CAT(+2.14),CCR7(+5.34),CD36(+6.92),CD48(-2.19),COL18A1(-2.09),CSF1(-1.81),CSF2RA(+4.85),CSF2RB(+4.51),CSF3R(+2.71),CYP19A1(+10.0),DKK1(+2.16),DLX3(+2.51),ESRRG(-1.94),FASN(-2.05),FCGR2C(+3.04),FDFT1(-1.57),FGFR1(-3.38),FGFR3(-1.99),FGG(+3.08),FLT1(+3.41),FN1(-2.49),GATA2(+10.42),GCH1(+1.59),GSTM3(+1.79),GYG2(+1.95),IGFBP5(+3.91),IL1A(+2.2)…
Free Radical Scavenging	Synthesis of reactive oxygen species	1.58e-06		1.153	50	30	20	ALOX5(-2.95),APOL6(+3.2),ARSA(-2.21),ATP6AP2(+1.81),BMP2(-1.84),C3(+3.04),C5(+2.82),CALB1(+2.42),CAT(+2.14),CD14(+6.7),CD36(+6.92),CDH5(+8.56),COL18A1(-2.09),CSF1(-1.81),DHCR24(-1.77),DUOX1(+3.56),DUOX2(+4.81),DUOXA1(+4.2),DUOXA2(+4.83),ESRRG(-1.94),FGF2(+3.02),FN1(-2.49),FTH1(-1.6),G6PD(-1.88),GCH1(+1.59),GGT1(-3.2),GJA1(-3.28),GRN(-1.94),GSN(-1.85),IGF1(-2.83),ITGB4(+4.21),LGALS3(+3.74),LTB4R2(…
Cancer,Organismal Injury and Abnormalities,Skeletal and Muscular Disorders	Muscle tumor	1.65e-06			61	35	26	ACTC1(-3.1),ADAMTSL3(+1.87),ADGRE5(+3.64),AGRN(-2.14),ALDH1A3(-4.62),ALDOA(-1.59),ARSE(+2.12),CAPN6(+7.33),CD163(-15.99),CNR1(-2.76),CSF1(-1.81),CSF2RA(+4.85),CSF2RB(+4.51),CSF3R(+2.71),CST4(-5.07),CTSC(+1.94),CYP19A1(+10.0),DLGAP4(-1.6),ESRRG(-1.94),FBN3(-1.86),FERMT1(+2.59),FGD3(+3.05),FGF2(+3.02),FGFR1(-3.38),FGFR3(-1.99),FLT1(+3.41),FTH1(-1.6),H19(+2.42),HOPX(+7.22),IGF1(-2.83),IGFBP5(+3.91),…
Cellular Movement,Hematological System Development and Function,Immune Cell Trafficking,Inflammatory Response	Chemotaxis of leukocytes	1.81e-06		0.168	39	23	16	ACKR2(+3.39),ALOX5(-2.95),C3(+3.04),C5(+2.82),CAMK1D(+2.71),CAPG(-1.97),CCR7(+5.34),CD37(-2.15),CSF1(-1.81),CSF2RA(+4.85),CSF3R(+2.71),CXCL16(+1.96),CYP19A1(+10.0),FLT1(+3.41),FN1(-2.49),GPSM1(-1.66),GRN(-1.94),GSN(-1.85),IL1A(+2.2),LDLR(-2.4),LGALS3(+3.74),LPAR2(-1.6),LRRK2(+2.3),LTB4R(-1.96),MMP9(+4.07),MOSPD2(+1.78),MYO1F(-2.52),PIK3CD(-2.08),PLA2G7(+2.26),PLEC(-2.0),PLG(+3.26),PON2(+1.74),PTG…
Free Radical Scavenging	Metabolism of reactive oxygen species	2.01e-06		1.313	51	31	20	ALOX5(-2.95),APOL6(+3.2),ARSA(-2.21),ATP6AP2(+1.81),BMP2(-1.84),C3(+3.04),C5(+2.82),CALB1(+2.42),CAT(+2.14),CD14(+6.7),CD36(+6.92),CDH5(+8.56),COL18A1(-2.09),CSF1(-1.81),DHCR24(-1.77),DUOX1(+3.56),DUOX2(+4.81),DUOXA1(+4.2),DUOXA2(+4.83),ESRRG(-1.94),FGF2(+3.02),FN1(-2.49),FTH1(-1.6),G6PD(-1.88),GCH1(+1.59),GGT1(-3.2),GJA1(-3.28),GRN(-1.94),GSN(-1.85),IGF1(-2.83),ITGB4(+4.21),LGALS3(+3.74),LTB4R2(…
Neurological Disease,Organismal Injury and Abnormalities,Psychological Disorders	Alzheimer disease or frontotemporal dementia	2.03e-06			57	39	18	A2M(+4.35),AGRN(-2.14),AKAP5(+1.77),APOC3(+3.65),BMP6(-3.0),C3(+3.04),C5(+2.82),C9orf72(+1.74),CALB1(+2.42),CASP6(+1.65),CD14(+6.7),CD36(+6.92),CNN1(-3.55),CNR1(-2.76),CXCL16(+1.96),CYP11A1(+4.08),DHCR24(-1.77),F3(-2.32),FCGR2C(+3.04),FDFT1(-1.57),FGF2(+3.02),FGFR3(-1.99),FOLH1(+3.51),GABRE(+6.53),GABRG2(-3.19),GABRP(+6.89),GRN(-1.94),HPX(+2.73),HRG(+3.75),IGF1(-2.83),IGFBP6(-5.22),IL1A(+2.2),LDL…
Cancer,Organismal Injury and Abnormalities	Malignant neoplasm of aerodigestive tract	2.03e-06			160	103	57	ABCC4(-1.75),ACTC1(-3.1),ADAM28(+4.56),ADAMTS16(+1.73),ADAMTS6(+1.9),ADAMTSL3(+1.87),AGAP5 (includes others)(+11.47),AKAP7(+1.96),ALOX5(-2.95),AMMECR1(+1.6),ARHGAP18(+2.0),ARHGAP28(+2.64),ARHGAP40(-3.37),ATP10D(+3.18),ATP6AP2(+1.81),AUTS2(-2.12),BMP2(-1.84),C1orf198(+1.82),C1orf61(+2.58),CABIN1(-1.56),CACNA1G(+4.69),CADPS(-1.85),CALB1(+2.42),CCR7(+5.34),CD163L1(-1.95),CD48(-2.19),CDH13(-3.05),CDH…
Cancer,Organismal Injury and Abnormalities	Invasion of tissue	2.06e-06		0.851	24	13	11	AHSG(+6.54),ALDH1A3(-4.62),BMP2(-1.84),CDH5(+8.56),CNR1(-2.76),COL18A1(-2.09),FASN(-2.05),FGF2(+3.02),FLT1(+3.41),FN1(-2.49),FOLH1(+3.51),IGF1(-2.83),IGFBP5(+3.91),MET(+2.43),MMP1(+2.56),MMP9(+4.07),NOTCH1(-2.99),NQO1(-2.2),PGF(+3.57),PIK3CD(-2.08),PLG(+3.26),RORA(+1.8),TFAP2A(+8.15),TIMP3(-2.17)
Organismal Development,Reproductive System Development and Function	Development of reproductive system	2.11e-06		-1.894	68	41	27	ABCC4(-1.75),ADAM28(+4.56),ADAMTS16(+1.73),AHSG(+6.54),ALMS1(-1.54),ARSA(-2.21),BMF(-1.55),BMP6(-3.0),CDH5(+8.56),CDK16(+1.52),CDO1(+3.64),CIB1(-1.56),CITED2(+1.76),CSF1(-1.81),CYP11A1(+4.08),CYP19A1(+10.0),DDX3Y(-148.92),DHCR24(-1.77),DIAPH2(+1.95),DLX3(+2.51),ERMP1(+2.09),FASN(-2.05),FGF2(+3.02),FGG(+3.08),FN1(-2.49),GATA2(+10.42),GATA4(-2.4),GCM1(+5.76),GGT1(-3.2),GJA1(-3.28),GJA4(-3.16),GSN(-…
Hereditary Disorder,Neurological Disease,Organismal Injury and Abnormalities	Familial encephalopathy	2.17e-06			101	67	34	A2M(+4.35),ADA2(+3.27),ALG13(+1.77),ALOX5(-2.95),ANOS1(+1.72),ARSA(-2.21),ASAH1(+1.8),ATP6AP2(+1.81),AUTS2(-2.12),C3(+3.04),C5(+2.82),C9orf72(+1.74),CA3(+9.81),CA5B(+2.15),CACNA1G(+4.69),CACNB3(-1.7),CALB1(+2.42),CASK(+1.95),CASP6(+1.65),CASQ1(+3.57),CD36(+6.92),CD48(-2.19),CHCHD2(+38.23),CLIC3(+3.49),CNR1(-2.76),COL18A1(-2.09),CPT1B(-1.66),CYFIP2(+2.13),DHCR24(-1.77),DIO2(+2.44),ELOVL4(+1.72),ES…
Cellular Function and Maintenance	Endocytosis	2.21e-06	Increased	2.497	54	35	19	APOC3(+3.65),C3(+3.04),C5(+2.82),C9orf72(+1.74),CABIN1(-1.56),CAPG(-1.97),CCR7(+5.34),CD14(+6.7),CD163(-15.99),CD36(+6.92),CDH13(-3.05),CLIC3(+3.49),CLIP3(+1.91),CSF1(-1.81),CSF2RA(+4.85),CSF2RB(+4.51),CYP2S1(-3.41),FAT3(+2.81),FGF2(+3.02),FGFR1(-3.38),GAS6(-1.65),GRN(-1.94),GSN(-1.85),GULP1(+1.79),HPX(+2.73),INPP5F(-1.98),IRF8(+5.36),KLF2(-2.29),LDLR(-2.4),LGALS3(+3.74),LRRK2(+2.3),LTB4R(-1.96),…
Lipid Metabolism,Small Molecule Biochemistry	Synthesis of lipid	2.23e-06		-0.42	74	44	30	A2M(+4.35),ABCC4(-1.75),ABHD5(+1.66),ALDH1A3(-4.62),ALG13(+1.77),ALOX5(-2.95),APOC3(+3.65),ARSA(-2.21),ASAH1(+1.8),ATP8B1(+2.17),BMP2(-1.84),BMP6(-3.0),C3(+3.04),C5(+2.82),CALB1(+2.42),CAT(+2.14),CD14(+6.7),CD36(+6.92),CES1(-10.23),CFTR(+2.19),CNR1(-2.76),CSF1(-1.81),CYP11A1(+4.08),CYP19A1(+10.0),DHCR24(-1.77),ELOVL4(+1.72),ESRRG(-1.94),FASN(-2.05),FDFT1(-1.57),FGF2(+3.02),FGFR3(-1.99),FLT1(+3.41…
Cancer,Organismal Injury and Abnormalities	Secondary tumor	2.36e-06		1.035	86	54	32	ACKR2(+3.39),ADGRE5(+3.64),AHSG(+6.54),ALCAM(+1.79),ALOX5(-2.95),AMY2B(+2.63),ASAH1(+1.8),BMP2(-1.84),C1orf61(+2.58),C3(+3.04),C5(+2.82),CAPG(-1.97),CAT(+2.14),CCR7(+5.34),CD36(+6.92),CD48(-2.19),CNN1(-3.55),COL18A1(-2.09),CSF1(-1.81),CSF2RA(+4.85),CSF2RB(+4.51),CSF3R(+2.71),CYP19A1(+10.0),DKK1(+2.16),DLX3(+2.51),ESRRG(-1.94),F3(-2.32),FASN(-2.05),FCGR2C(+3.04),FDFT1(-1.57),FGF2(+3.02),FGFR1(-3.3…
Respiratory System Development and Function	Respiratory system development	2.51e-06		0.659	38	26	12	ALDH1A3(-4.62),ASAH1(+1.8),BMP2(-1.84),CCDC40(-3.59),CFTR(+2.19),CITED2(+1.76),CSF2RB(+4.51),EBF2(+4.0),FGF2(+3.02),FGFR1(-3.38),FGFR3(-1.99),GATA4(-2.4),GRHL2(+3.66),HOPX(+7.22),IGF1(-2.83),IGFBP5(+3.91),ISL1(+3.25),KLF2(-2.29),LFNG(-5.07),LOX(+3.83),LPL(+5.91),LRRK2(+2.3),MMP9(+4.07),NOTCH1(-2.99),PCSK5(+1.69),PLG(+3.26),PTGES(+6.18),PTN(+4.86),RASGRP1(+1.95),SP6(+13.82),SPRY2(-2.47),STK3(+1.75…
Neurological Disease,Organismal Injury and Abnormalities,Psychological Disorders	Dementia	2.58e-06			60	41	19	A2M(+4.35),AGRN(-2.14),AKAP5(+1.77),APOC3(+3.65),BMP6(-3.0),C3(+3.04),C5(+2.82),C9orf72(+1.74),CA3(+9.81),CA5B(+2.15),CACNB3(-1.7),CALB1(+2.42),CASP6(+1.65),CD14(+6.7),CD36(+6.92),CNN1(-3.55),CNR1(-2.76),CXCL16(+1.96),CYP11A1(+4.08),DHCR24(-1.77),F3(-2.32),FCGR2C(+3.04),FDFT1(-1.57),FGF2(+3.02),FGFR3(-1.99),FOLH1(+3.51),GABRE(+6.53),GABRG2(-3.19),GABRP(+6.89),GRN(-1.94),HPX(+2.73),HRG(+3.75),IGF1…
Connective Tissue Disorders,Organismal Injury and Abnormalities,Skeletal and Muscular Disorders	Non-traumatic arthropathy	2.77e-06		0.861	77	54	23	ACTA1(-4.51),ADAMTS16(+1.73),ADAMTS6(+1.9),ADGRA1(-3.16),ADGRE5(+3.64),AHSG(+6.54),ALDOA(-1.59),ALOX5(-2.95),BMP2(-1.84),C3(+3.04),C5(+2.82),C9orf72(+1.74),CCR7(+5.34),CD163(-15.99),CD36(+6.92),CHCHD2(+38.23),CSF1(-1.81),CSF2RB(+4.51),CSF3R(+2.71),CTSC(+1.94),CXCL16(+1.96),CYB5D1(+2.21),CYP19A1(+10.0),DMTN(-2.73),FDFT1(-1.57),FGF2(+3.02),FGFR1(-3.38),FGFR3(-1.99),FLT1(+3.41),FN1(-2.49),FTH1(-1.6)…
Cancer,Organismal Injury and Abnormalities	Malignant neoplasm of retroperitoneum	2.77e-06		-1.982	215	129	86	ABCC4(-1.75),ADAM28(+4.56),ADAMTS6(+1.9),ADAMTSL3(+1.87),ADAMTSL4(-2.02),ALDOA(-1.59),ALG13(+1.77),ARSE(+2.12),ATP10D(+3.18),BMP2(-1.84),BMP6(-3.0),BTBD11(-2.66),C5(+2.82),CACNA1G(+4.69),CADPS(-1.85),CALB1(+2.42),CAPN10(-1.71),CAPN6(+7.33),CASP6(+1.65),CASQ1(+3.57),CCR7(+5.34),CD163(-15.99),CD163L1(-1.95),CDK16(+1.52),CFTR(+2.19),CLIP3(+1.91),COBLL1(+2.11),COL14A1(+2.29),COL18A1(-2.09),CSF2RA(+4.…
Metabolic Disease,Neurological Disease,Organismal Injury and Abnormalities,Psychological Disorders	Alzheimer disease	2.77e-06			56	38	18	A2M(+4.35),AGRN(-2.14),AKAP5(+1.77),APOC3(+3.65),BMP6(-3.0),C3(+3.04),C5(+2.82),CALB1(+2.42),CASP6(+1.65),CD14(+6.7),CD36(+6.92),CNN1(-3.55),CNR1(-2.76),CXCL16(+1.96),CYP11A1(+4.08),DHCR24(-1.77),F3(-2.32),FCGR2C(+3.04),FDFT1(-1.57),FGF2(+3.02),FGFR3(-1.99),FOLH1(+3.51),GABRE(+6.53),GABRG2(-3.19),GABRP(+6.89),GRN(-1.94),HPX(+2.73),HRG(+3.75),IGF1(-2.83),IGFBP6(-5.22),IL1A(+2.2),LDLR(-2.4),LPL(+5.…
Organismal Survival	Organismal death	2.86e-06		-1.994	184	110	74	ABCC4(-1.75),ABHD5(+1.66),ACTA1(-4.51),ACTC1(-3.1),ADK(+1.96),AGRN(-2.14),ALDH1A3(-4.62),ALDOA(-1.59),ALOX5(-2.95),ASAH1(+1.8),BMF(-1.55),BMP2(-1.84),BMP6(-3.0),BMPER(-2.55),C3(+3.04),C5(+2.82),CA5B(+2.15),CABIN1(-1.56),CADPS(-1.85),CALB1(+2.42),CASK(+1.95),CD14(+6.7),CD36(+6.92),CDH5(+8.56),CDO1(+3.64),CDX1(+2.65),CFL2(+1.71),CFTR(+2.19),CITED2(+1.76),CLIP3(+1.91),CNR1(-2.76),COBLL1(+2.11),CPS1(…
Embryonic Development,Organ Development,Organismal Development,Skeletal and Muscular System Development and Function,Tissue Development	Formation of muscle	2.95e-06		-1.01	41	20	21	ACTA1(-4.51),ACTC1(-3.1),BMP2(-1.84),CAPN6(+7.33),CASQ1(+3.57),CFL2(+1.71),ESRRG(-1.94),FGF2(+3.02),FGFR1(-3.38),FN1(-2.49),GATA4(-2.4),GJA1(-3.28),GSN(-1.85),HOPX(+7.22),IGF1(-2.83),IGFBP5(+3.91),ISL1(+3.25),KLF2(-2.29),KLHL41(+2.54),KRT17(+14.07),LOX(+3.83),MET(+2.43),MYH14(-16.51),MYH3(+2.36),MYH7(+4.89),MYL3(-5.5),MYO18B(-2.59),NEB(+1.94),NOTCH1(-2.99),PLEC(-2.0),S1PR3(-3.04),SDC1(+2.15),SLC8…
Cell-To-Cell Signaling and Interaction	Binding of connective tissue cells	2.99e-06		-1.098	23	14	9	AMBN(+2.78),ARHGAP24(+2.54),BMP2(-1.84),CSF1(-1.81),DKK1(+2.16),DMTN(-2.73),ERVFRD-1(+2.31),ERVW-1(+4.87),FGF2(+3.02),FN1(-2.49),GSN(-1.85),IGF1(-2.83),LDLR(-2.4),MET(+2.43),MME(+3.2),NELL1(+3.46),PLEC(-2.0),RND1(+1.59),SDC1(+2.15),SDC2(+1.93),TGFBR3(+7.03),TGM2(+8.23),VCAN(-2.04)
Protein Synthesis	Quantity of protein in blood	3.12e-06		-0.535	50	36	14	AHSG(+6.54),AKAP5(+1.77),ALOX5(-2.95),C3(+3.04),CD14(+6.7),CD36(+6.92),CDO1(+3.64),CES1(-10.23),CNR1(-2.76),COL18A1(-2.09),CPE(+1.54),CTSC(+1.94),CXCL16(+1.96),CYP11A1(+4.08),CYP19A1(+10.0),DIO2(+2.44),F3(-2.32),FGG(+3.08),FGL1(+2.27),GLIS3(+1.57),GPR39(+1.87),IGF1(-2.83),IGFBP5(+3.91),IRAK2(+3.26),LDLR(-2.4),LGALS3(+3.74),LPL(+5.91),MEP1A(+5.36),MMP9(+4.07),MTSS1(+1.83),NQO1(-2.2),PCSK2(+3.63),P…
Cancer,Organismal Injury and Abnormalities	Upper aerodigestive tract carcinoma	3.19e-06			156	99	57	ABCC4(-1.75),ACTC1(-3.1),ADAM28(+4.56),ADAMTS16(+1.73),ADAMTS6(+1.9),ADAMTSL3(+1.87),AGAP5 (includes others)(+11.47),AKAP7(+1.96),ALOX5(-2.95),AMMECR1(+1.6),ARHGAP18(+2.0),ARHGAP28(+2.64),ARHGAP40(-3.37),ATP10D(+3.18),ATP6AP2(+1.81),AUTS2(-2.12),BMP2(-1.84),C1orf198(+1.82),C1orf61(+2.58),CABIN1(-1.56),CACNA1G(+4.69),CADPS(-1.85),CALB1(+2.42),CCR7(+5.34),CD163L1(-1.95),CD48(-2.19),CDH13(-3.05),CDH…
Cellular Development,Cellular Growth and Proliferation,Embryonic Development,Organ Development,Organismal Development,Skeletal and Muscular System Development and Function,Tissue Development	Formation of muscle cells	3.24e-06		-0.973	23	11	12	ACTA1(-4.51),ACTC1(-3.1),CASQ1(+3.57),CFL2(+1.71),ESRRG(-1.94),FGF2(+3.02),FGFR1(-3.38),FN1(-2.49),GATA4(-2.4),GSN(-1.85),HOPX(+7.22),IGF1(-2.83),KLF2(-2.29),KLHL41(+2.54),LOX(+3.83),MYO18B(-2.59),NEB(+1.94),PLEC(-2.0),SDC1(+2.15),SLC8A1(+2.52),SPRY2(-2.47),TGFBR2(+1.62),TGM2(+8.23)
Inflammatory Disease	Chronic inflammatory disorder	3.51e-06		1.255	97	70	27	ACTA1(-4.51),ADGRA1(-3.16),ADGRE5(+3.64),ADK(+1.96),AHSG(+6.54),ALDOA(-1.59),ALOX5(-2.95),AMY2B(+2.63),C3(+3.04),C5(+2.82),C9orf72(+1.74),CA3(+9.81),CA5B(+2.15),CAPG(-1.97),CCDC40(-3.59),CCR7(+5.34),CD36(+6.92),CFTR(+2.19),CHCHD2(+38.23),CKMT1A/CKMT1B(+3.07),CSF1(-1.81),CSF2RA(+4.85),CSF2RB(+4.51),CSF3R(+2.71),CTSC(+1.94),CXCL16(+1.96),CYB5D1(+2.21),CYP11A1(+4.08),CYP19A1(+10.0),DUOX2(+4.81),F3(-…
Cancer,Organismal Injury and Abnormalities	Benign solid tumor	3.68e-06		-1.258	75	48	27	ABCC4(-1.75),ACTC1(-3.1),ADGRE5(+3.64),AGRN(-2.14),ALCAM(+1.79),ALDOA(-1.59),ARSE(+2.12),BMP6(-3.0),BOK(-1.91),C3(+3.04),CAPN6(+7.33),CD48(-2.19),CNR1(-2.76),COL14A1(+2.29),COL18A1(-2.09),CSF1(-1.81),CSF2RB(+4.51),CTSC(+1.94),CYP19A1(+10.0),DLGAP4(-1.6),DNMT3B(-2.97),ESRRG(-1.94),FDFT1(-1.57),FGF2(+3.02),FGFR1(-3.38),FGFR3(-1.99),FLT1(+3.41),FTH1(-1.6),GNB4(+2.13),H19(+2.42),HOPX(+7.22),IGF1(-2.8…
Organismal Injury and Abnormalities,Reproductive System Disease	Abortion	3.96e-06			13	11	2	ACKR2(+3.39),C3(+3.04),C5(+2.82),CSF3R(+2.71),CYP19A1(+10.0),F3(-2.32),FCGR2C(+3.04),FGG(+3.08),FLT1(+3.41),PDE5A(+1.58),S1PR3(-3.04),SCN9A(+2.97),SGK1(+2.73)
Neurological Disease	Movement Disorders	4.14e-06		-0.812	94	66	28	A2M(+4.35),AGRN(-2.14),ALG13(+1.77),AMY2B(+2.63),AP1S2(+1.96),ARSA(-2.21),ASAH1(+1.8),ATP6AP2(+1.81),C3(+3.04),C5(+2.82),CA3(+9.81),CA5B(+2.15),CACNA1G(+4.69),CACNB3(-1.7),CALB1(+2.42),CASP6(+1.65),CASQ1(+3.57),CD48(-2.19),CFTR(+2.19),CHCHD2(+38.23),CNR1(-2.76),CPE(+1.54),CPT1B(-1.66),CTSF(+4.1),CYFIP2(+2.13),CYP19A1(+10.0),DIO2(+2.44),EBF2(+4.0),ELOVL4(+1.72),ESRRG(-1.94),F3(-2.32),FCGR2C(+3.04)…
Cancer,Gastrointestinal Disease,Organismal Injury and Abnormalities	Gastric adenocarcinoma	4.16e-06			104	53	51	A2M(+4.35),ABCA13(+4.0),ABCC4(-1.75),ADAM28(+4.56),ADAMTSL4(-2.02),AGRN(-2.14),AKAP7(+1.96),AMY2B(+2.63),ARSA(-2.21),ARSJ(+2.84),AUTS2(-2.12),BCAM(-1.62),BTBD11(-2.66),C3(+3.04),CABIN1(-1.56),CADPS(-1.85),CCDC40(-3.59),CD163L1(-1.95),CDH5(+8.56),CNR1(-2.76),COBLL1(+2.11),COL14A1(+2.29),COL18A1(-2.09),CPS1(+2.99),CSF2RA(+4.85),CSF3R(+2.71),DDX3X(+1.57),DNMT3B(-2.97),EBPL(+2.41),ESRRG(-1.94),FASN(-…
Cardiovascular System Development and Function,Embryonic Development,Organ Development,Organ Morphology,Organismal Development,Skeletal and Muscular System Development and Function,Tissue Development	Morphogenesis of cardiac muscle	4.24e-06			10	3	7	ACTC1(-3.1),BMP2(-1.84),ISL1(+3.25),MYH7(+4.89),MYL3(-5.5),NOTCH1(-2.99),TGFBR3(+7.03),TNNC1(-2.98),TNNI3(-2.84),ZFPM1(-1.78)
Cardiovascular System Development and Function,Organismal Development	Growth of blood vessel	4.36e-06		-0.92	15	6	9	BMP6(-3.0),CNR1(-2.76),COL18A1(-2.09),FGF2(+3.02),FLT1(+3.41),FN1(-2.49),G6PD(-1.88),GAS6(-1.65),GJA1(-3.28),IGF1(-2.83),LGALS3(+3.74),NELL1(+3.46),PLG(+3.26),RND1(+1.59),SERPINH1(-1.51)
Neurological Disease	Motor dysfunction or movement disorder	4.58e-06		-1.224	95	67	28	A2M(+4.35),AGRN(-2.14),ALG13(+1.77),AMY2B(+2.63),AP1S2(+1.96),ARSA(-2.21),ASAH1(+1.8),ATP6AP2(+1.81),C3(+3.04),C5(+2.82),CA3(+9.81),CA5B(+2.15),CACNA1G(+4.69),CACNB3(-1.7),CALB1(+2.42),CASP6(+1.65),CASQ1(+3.57),CD48(-2.19),CDO1(+3.64),CFTR(+2.19),CHCHD2(+38.23),CNR1(-2.76),CPE(+1.54),CPT1B(-1.66),CTSF(+4.1),CYFIP2(+2.13),CYP19A1(+10.0),DIO2(+2.44),EBF2(+4.0),ELOVL4(+1.72),ESRRG(-1.94),F3(-2.32),F…
Neurological Disease,Organismal Injury and Abnormalities,Psychological Disorders	Tauopathy	4.59e-06			57	39	18	A2M(+4.35),AGRN(-2.14),AKAP5(+1.77),APOC3(+3.65),BMP6(-3.0),C3(+3.04),C5(+2.82),CALB1(+2.42),CASP6(+1.65),CD14(+6.7),CD36(+6.92),CNN1(-3.55),CNR1(-2.76),CXCL16(+1.96),CYP11A1(+4.08),DHCR24(-1.77),F3(-2.32),FCGR2C(+3.04),FDFT1(-1.57),FGF2(+3.02),FGFR3(-1.99),FOLH1(+3.51),GABRE(+6.53),GABRG2(-3.19),GABRP(+6.89),GRN(-1.94),HPX(+2.73),HRG(+3.75),IGF1(-2.83),IGFBP6(-5.22),IL1A(+2.2),LDLR(-2.4),LPL(+5.…
Inflammatory Response	Inflammatory response	4.61e-06		0.104	72	49	23	ACKR2(+3.39),ADGRE5(+3.64),AHSG(+6.54),ALOX5(-2.95),C3(+3.04),C5(+2.82),CAMK1D(+2.71),CAPG(-1.97),CCR7(+5.34),CD14(+6.7),CD163(-15.99),CD36(+6.92),CD37(-2.15),CDH5(+8.56),CDO1(+3.64),CFTR(+2.19),COL18A1(-2.09),CSF1(-1.81),CSF2RA(+4.85),CSF3R(+2.71),CXCL16(+1.96),CYP19A1(+10.0),DUOXA1(+4.2),DUOXA2(+4.83),FGF2(+3.02),FGG(+3.08),FLT1(+3.41),FN1(-2.49),GCNT1(+1.87),GGT1(-3.2),GJA1(-3.28),GPSM1(-1.66)…
Cellular Movement,Hematological System Development and Function,Immune Cell Trafficking,Inflammatory Response	Chemotaxis of phagocytes	4.68e-06		0.161	33	19	14	ALOX5(-2.95),C3(+3.04),C5(+2.82),CAMK1D(+2.71),CAPG(-1.97),CCR7(+5.34),CD37(-2.15),CSF1(-1.81),CSF2RA(+4.85),CSF3R(+2.71),CYP19A1(+10.0),FLT1(+3.41),GPSM1(-1.66),GRN(-1.94),GSN(-1.85),IL1A(+2.2),LDLR(-2.4),LGALS3(+3.74),LPAR2(-1.6),LRRK2(+2.3),LTB4R(-1.96),MOSPD2(+1.78),MYO1F(-2.52),PIK3CD(-2.08),PLA2G7(+2.26),PLEC(-2.0),PLG(+3.26),PON2(+1.74),PTGES(+6.18),PTN(+4.86),TREM1(+2.85),TREML2(+4.15),TR…
Cardiovascular Disease,Organismal Injury and Abnormalities	Valvulopathy	4.71e-06		-0.13	22	14	8	CA3(+9.81),CA5B(+2.15),CITED2(+1.76),COL18A1(-2.09),FLT1(+3.41),GABRE(+6.53),GABRG2(-3.19),GABRP(+6.89),GATA4(-2.4),GJA1(-3.28),LDLR(-2.4),LOX(+3.83),MME(+3.2),MMP1(+2.56),MMP9(+4.07),MYH7(+4.89),NOTCH1(-2.99),PDE4D(+1.93),PDE5A(+1.58),SMAD6(-2.36),TNFRSF1B(+12.09),TNNC1(-2.98)
Cardiovascular Disease,Organismal Injury and Abnormalities	Aortic dilatation	4.91e-06		1.765	14	7	7	CTSC(+1.94),GATA4(-2.4),LDLR(-2.4),LOX(+3.83),LTB4R(-1.96),LTBP3(+1.88),MMP9(+4.07),PIM1(-1.94),PTGES(+6.18),SDC1(+2.15),SMAD6(-2.36),TGFBR2(+1.62),TIMP3(-2.17),VCAN(-2.04)
Cancer,Organismal Injury and Abnormalities	Advanced extracranial solid tumor	5.1e-06		-0.018	58	36	22	ALOX5(-2.95),AMY2B(+2.63),ATP8B1(+2.17),CALB2(-5.28),CAPG(-1.97),CCR7(+5.34),CD36(+6.92),CD48(-2.19),CSF1(-1.81),CSF3R(+2.71),CYP19A1(+10.0),DKK1(+2.16),FAM153A/FAM153B(+2.83),FDFT1(-1.57),FGF2(+3.02),FGFR1(-3.38),FGFR3(-1.99),FGG(+3.08),FLT1(+3.41),FN1(-2.49),GCH1(+1.59),GYG2(+1.95),IGFBP5(+3.91),IL1A(+2.2),LGALS3(+3.74),LIMD2(-1.9),LRRN4(-2.38),LTB4R2(-3.22),MET(+2.43),MME(+3.2),MMP9(+4.07),MTU…
Cardiovascular System Development and Function,Cellular Development,Cellular Function and Maintenance,Cellular Growth and Proliferation,Organismal Development,Tissue Development	Proliferation of endothelial cells	5.11e-06		-0.413	36	17	19	ARHGAP24(+2.54),BMP2(-1.84),BMP6(-3.0),BMPER(-2.55),C3(+3.04),CCR7(+5.34),CD36(+6.92),CDH13(-3.05),COL18A1(-2.09),CSF1(-1.81),DKK1(+2.16),F3(-2.32),FGF2(+3.02),FGFR1(-3.38),FGFR3(-1.99),FLT1(+3.41),FN1(-2.49),G6PD(-1.88),GAS6(-1.65),GJA1(-3.28),GRN(-1.94),HAS3(+2.4),IGF1(-2.83),IL1A(+2.2),KLF2(-2.29),LPAR2(-1.6),MMP1(+2.56),PGF(+3.57),PIM1(-1.94),PLG(+3.26),PTN(+4.86),SEMA6B(-3.11),SLC8A1(+2.52),…
Cardiovascular System Development and Function,Cellular Movement	Movement of vascular endothelial cells	5.18e-06		0.642	25	19	6	CD36(+6.92),CDH13(-3.05),CDH5(+8.56),COL18A1(-2.09),DIO2(+2.44),DKK1(+2.16),FGF2(+3.02),FLT1(+3.41),FN1(-2.49),GAS6(-1.65),ITGB4(+4.21),KLF2(-2.29),LGALS3(+3.74),LOX(+3.83),MET(+2.43),MMP9(+4.07),MTSS1(+1.83),ORM1(+11.32),PLG(+3.26),PTN(+4.86),PTPRZ1(+5.04),S1PR3(-3.04),SCN9A(+2.97),TGFBR2(+1.62),TNFSF15(+2.23)
Cellular Growth and Proliferation	Expansion of cells	5.54e-06		-0.672	35	22	13	AKTIP(+1.58),BMP2(-1.84),BMP6(-3.0),C3(+3.04),CAT(+2.14),CCR7(+5.34),CD163(-15.99),CD36(+6.92),CDH13(-3.05),CSF1(-1.81),CSF2RB(+4.51),FGF2(+3.02),FGFR1(-3.38),GATA2(+10.42),GJA1(-3.28),HPX(+2.73),IGF1(-2.83),IL1A(+2.2),IRF8(+5.36),KCNN4(+4.34),KLF2(-2.29),LRRK2(+2.3),MAOA(+3.55),MET(+2.43),MMP9(+4.07),NOTCH1(-2.99),PIK3CD(-2.08),PIM1(-1.94),PLG(+3.26),TGFBR2(+1.62),TNFRSF1B(+12.09),TNFSF15(+2.23)…
Cancer,Gastrointestinal Disease,Organismal Injury and Abnormalities	Pancreatobiliary tumor	5.56e-06		0.018	209	133	76	A2M(+4.35),ABCA13(+4.0),ABCC4(-1.75),ADAM28(+4.56),ADAMTS6(+1.9),ADAMTSL3(+1.87),AKAP5(+1.77),ALDOA(-1.59),ALG13(+1.77),ARHGAP28(+2.64),ARSD(+1.78),ARSE(+2.12),ARSJ(+2.84),ATP10B(+2.31),ATP10D(+3.18),ATP8B1(+2.17),BMP2(-1.84),BTBD11(-2.66),C5(+2.82),CACNA1G(+4.69),CADPS(-1.85),CAPN10(-1.71),CAPN6(+7.33),CASP6(+1.65),CASQ1(+3.57),CCR7(+5.34),CD14(+6.7),CD163(-15.99),CD163L1(-1.95),CDH5(+8.56),CDK1…
Post-Translational Modification,Protein Degradation,Protein Synthesis	Cleavage of protein fragment	5.6e-06	Increased	2.791	27	20	7	C5(+2.82),CAPN10(-1.71),CASP6(+1.65),CST4(-5.07),CTSC(+1.94),CTSF(+4.1),CTSO(+2.16),CYFIP2(+2.13),FBXL6(-1.7),FBXO2(-1.65),FOLH1(+3.51),GGT1(-3.2),MME(+3.2),MMP1(+2.56),MMP9(+4.07),PAPPA2(+2.84),PCSK2(+3.63),PCSK5(+1.69),PLG(+3.26),PRSS12(+2.37),TBL1X(+1.93),TIMP3(-2.17),TMPRSS11D(+2.61),TMPRSS13(+5.84),TRABD2A(+2.71),TRABD2B(-3.3),TRHDE(+2.29)
Cellular Function and Maintenance	Endocytosis by eukaryotic cells	5.82e-06	Increased	2.305	35	23	12	C3(+3.04),C5(+2.82),CAPG(-1.97),CCR7(+5.34),CD14(+6.7),CD163(-15.99),CD36(+6.92),CLIC3(+3.49),CSF2RA(+4.85),CSF2RB(+4.51),CYP2S1(-3.41),FAT3(+2.81),FGF2(+3.02),FGFR1(-3.38),GAS6(-1.65),GRN(-1.94),GSN(-1.85),GULP1(+1.79),IRF8(+5.36),KLF2(-2.29),LGALS3(+3.74),LTB4R(-1.96),LY75(+3.47),MAP1B(-2.53),MBL2(+2.71),MET(+2.43),MEX3B(-2.2),PEAR1(-2.56),RAMP1(+3.5),RORA(+1.8),SCARB2(+1.56),TGM2(+8.23),TREM1(…
Cellular Movement	Cell movement of epithelial cells	5.84e-06		0.075	21	13	8	AHSG(+6.54),ALDOA(-1.59),EFNA2(-2.07),FERMT1(+2.59),FGF2(+3.02),FGFR1(-3.38),GSN(-1.85),IGF1(-2.83),ITGB4(+4.21),LGALS3(+3.74),LTB4R2(-3.22),MET(+2.43),MMP1(+2.56),MMP9(+4.07),PLEC(-2.0),PLG(+3.26),PTN(+4.86),PTPRZ1(+5.04),RHBDF2(-1.64),SLC8A1(+2.52),TGFBR2(+1.62)
Cardiovascular System Development and Function,Cellular Movement	Cell movement of endothelial cells	5.88e-06		0.534	40	25	15	ALCAM(+1.79),ARHGAP24(+2.54),BMP2(-1.84),BMP6(-3.0),CD36(+6.92),CDH13(-3.05),CDH5(+8.56),COL18A1(-2.09),DIO2(+2.44),DKK1(+2.16),F3(-2.32),FGF2(+3.02),FGFR1(-3.38),FLT1(+3.41),FN1(-2.49),G6PD(-1.88),GAS6(-1.65),GRN(-1.94),HAS3(+2.4),HRG(+3.75),IGF1(-2.83),ITGB4(+4.21),KLF2(-2.29),LGALS3(+3.74),LOX(+3.83),MET(+2.43),MMP9(+4.07),MTSS1(+1.83),ORM1(+11.32),PGF(+3.57),PIM1(-1.94),PLG(+3.26),PTN(+4.86),…
Cancer,Organismal Injury and Abnormalities	Growth of malignant tumor	5.9e-06		0.659	45	26	19	ABCC4(-1.75),ADAM28(+4.56),AKR1B10(-4.56),BMP2(-1.84),BMP6(-3.0),CDH5(+8.56),CDX1(+2.65),CSF1(-1.81),CSF2RA(+4.85),CSF3R(+2.71),CYP19A1(+10.0),DDX11(-2.82),DKK1(+2.16),FASN(-2.05),FGF2(+3.02),FGFR1(-3.38),FGFR3(-1.99),GAS6(-1.65),GJA1(-3.28),GRN(-1.94),IGF1(-2.83),IGFBP5(+3.91),IL1A(+2.2),LGALS3(+3.74),LOX(+3.83),LPAR2(-1.6),LZTS1(-2.27),MAOA(+3.55),MET(+2.43),MME(+3.2),MMP1(+2.56),MMP9(+4.07),NO…
Organismal Functions,Organismal Injury and Abnormalities,Tissue Morphology	Healing of wound	5.93e-06			22	15	7	C3(+3.04),C5(+2.82),CCR7(+5.34),FGF2(+3.02),FGFR1(-3.38),FLT1(+3.41),FN1(-2.49),GJA1(-3.28),GRN(-1.94),GSN(-1.85),IGF1(-2.83),LOX(+3.83),MET(+2.43),MMP9(+4.07),PGF(+3.57),PLEC(-2.0),PLG(+3.26),PRKCH(+2.46),RAMP1(+3.5),SDC1(+2.15),TNFRSF1B(+12.09),WNT5A(+2.15)
Cellular Growth and Proliferation,Tissue Development	Proliferation of epithelial cells	6.05e-06		-0.121	49	33	16	ALMS1(-1.54),AMBN(+2.78),BMP6(-3.0),C3(+3.04),C5(+2.82),CALB2(-5.28),CASK(+1.95),CDH13(-3.05),CITED2(+1.76),CNR1(-2.76),CSF2RB(+4.51),DKK1(+2.16),FERMT1(+2.59),FGF2(+3.02),FGFR1(-3.38),FGFR3(-1.99),FGL1(+2.27),FLT1(+3.41),FN1(-2.49),GATA2(+10.42),GRN(-1.94),IGF1(-2.83),ISL1(+3.25),KLF2(-2.29),KRT17(+14.07),LIMS2(-1.99),LTB4R(-1.96),MCC(-1.95),MET(+2.43),MMP9(+4.07),MTSS1(+1.83),NOTCH1(-2.99),OSR2…
Cell-To-Cell Signaling and Interaction	Aggregation of cells	6.12e-06		-0.604	35	17	18	ABCC4(-1.75),C3(+3.04),C5(+2.82),CD36(+6.92),CDH13(-3.05),CES1(-10.23),CMIP(-1.52),COL14A1(+2.29),DMTN(-2.73),EMILIN2(-2.18),F3(-2.32),FGF2(+3.02),FGG(+3.08),FN1(-2.49),GAS6(-1.65),GATA2(+10.42),GJA4(-3.16),GSN(-1.85),IGF1(-2.83),LOX(+3.83),MET(+2.43),MMP1(+2.56),MMP9(+4.07),PCDH1(-3.12),PEAR1(-2.56),PIK3CD(-2.08),PLG(+3.26),RAB27B(+2.63),RASGRP1(+1.95),RGS16(+2.94),SCARF2(-1.85),SEPT5(-2.19),SGK…
Cardiovascular Disease,Organismal Injury and Abnormalities,Reproductive System Disease	Preeclampsia	6.56e-06			43	31	12	AMY2B(+2.63),APOBEC3B(-6.45),BOK(-1.91),CCDC81(-2.48),CDH13(-3.05),COBLL1(+2.11),CYP11A1(+4.08),DNAJB9(+1.79),ERVFRD-1(+2.31),ERVW-1(+4.87),F3(-2.32),FAM49A(+3.93),FERMT1(+2.59),FLT1(+3.41),FMO2(+3.19),GCNT1(+1.87),GJA4(-3.16),GPC2(-2.63),GSN(-1.85),HPX(+2.73),KIAA0040(+3.75),KRT23(+6.24),KYNU(+4.22),LDLR(-2.4),MAOA(+3.55),MET(+2.43),MTUS1(+1.93),NDFIP2(+1.64),NLRP1(+2.73),OXTR(-3.24),PDE5A(+1.58…
Cardiovascular System Development and Function,Tissue Morphology	Morphology of blood vessel	6.62e-06			34	18	16	BCAM(-1.62),BMP2(-1.84),CACNB3(-1.7),CAT(+2.14),CDH5(+8.56),CDO1(+3.64),CITED2(+1.76),CNN1(-3.55),F3(-2.32),FGF2(+3.02),FLT1(+3.41),FN1(-2.49),G6PD(-1.88),GATA4(-2.4),GJA1(-3.28),IGF1(-2.83),ISL1(+3.25),KLF2(-2.29),LDLR(-2.4),LOX(+3.83),LPL(+5.91),LTB4R(-1.96),MMP9(+4.07),NOTCH1(-2.99),PGF(+3.57),PLA2G7(+2.26),PRRX1(+2.66),PTGES(+6.18),SERPINH1(-1.51),STK3(+1.75),TFAP2A(+8.15),TGFBR3(+7.03),TIMP3…
Cell-To-Cell Signaling and Interaction	Binding of blood cells	6.84e-06		1.151	43	29	14	A2M(+4.35),ABCC4(-1.75),ADAM28(+4.56),ADGRE5(+3.64),ALCAM(+1.79),APBB1IP(+2.41),BCAM(-1.62),BMPER(-2.55),C3(+3.04),C5(+2.82),CCR7(+5.34),CD14(+6.7),CD36(+6.92),CD37(-2.15),CD48(-2.19),CIB1(-1.56),CNR1(-2.76),CSF1(-1.81),CSF2RB(+4.51),CSF3R(+2.71),F3(-2.32),FGF2(+3.02),FGG(+3.08),FLT1(+3.41),FN1(-2.49),FYB1(+4.29),GAS6(-1.65),GCNT1(+1.87),IL1A(+2.2),IRF8(+5.36),LFNG(-5.07),LGALS3(+3.74),LOX(+3.83)…
Organismal Development,Organismal Injury and Abnormalities	Abnormal morphology of abdomen	6.95e-06			82	50	32	ABCC4(-1.75),AKAP5(+1.77),ALOX5(-2.95),ASAH1(+1.8),BCAM(-1.62),BMF(-1.55),BMPER(-2.55),C3(+3.04),CADPS(-1.85),CAT(+2.14),CCR7(+5.34),CD36(+6.92),CES1(-10.23),CFTR(+2.19),CITED2(+1.76),CMIP(-1.52),COL18A1(-2.09),CSF1(-1.81),CSF2RB(+4.51),CYP11A1(+4.08),CYP19A1(+10.0),DNAJB9(+1.79),ESRRG(-1.94),FDFT1(-1.57),FERMT1(+2.59),FREM1(+3.36),GAS6(-1.65),GATA4(-2.4),GCNT1(+1.87),GGT1(-3.2),GJA1(-3.28),GLIS3…
Cardiovascular System Development and Function,Tissue Development	Formation of endothelial tube	7.08e-06		1.624	12	8	4	ARHGAP24(+2.54),COL18A1(-2.09),FGF2(+3.02),FGG(+3.08),FLT1(+3.41),FN1(-2.49),GRN(-1.94),HS6ST2(+2.27),KLF2(-2.29),PTN(+4.86),SDC2(+1.93),TGFBR2(+1.62)
Organismal Injury and Abnormalities,Reproductive System Disease	Spontaneous abortion	7.08e-06			12	10	2	C3(+3.04),C5(+2.82),CSF3R(+2.71),CYP19A1(+10.0),F3(-2.32),FCGR2C(+3.04),FGG(+3.08),FLT1(+3.41),PDE5A(+1.58),S1PR3(-3.04),SCN9A(+2.97),SGK1(+2.73)
Tissue Development	Accumulation of cells	7.18e-06		0.366	36	21	15	ACKR2(+3.39),ADGRE5(+3.64),ALOX5(-2.95),APOC3(+3.65),BMF(-1.55),C3(+3.04),C5(+2.82),CCR7(+5.34),CNR1(-2.76),COL18A1(-2.09),CSF1(-1.81),CTSC(+1.94),CXCL16(+1.96),DLX3(+2.51),F3(-2.32),FGF2(+3.02),FGFR1(-3.38),FLT1(+3.41),GATA2(+10.42),GPR17(-2.19),GRN(-1.94),IGF1(-2.83),KLF2(-2.29),LDLR(-2.4),MBL2(+2.71),MMP9(+4.07),NOTCH1(-2.99),PIM1(-1.94),PLG(+3.26),RASGRP1(+1.95),RGS16(+2.94),SLC46A1(-1.61),ST…
Respiratory Disease,Respiratory System Development and Function	Abnormal morphology of respiratory system	7.25e-06			32	21	11	ALDH1A3(-4.62),BMPER(-2.55),CDO1(+3.64),CFTR(+2.19),CITED2(+1.76),CLIP3(+1.91),CSF2RB(+4.51),DKK1(+2.16),FGFR3(-1.99),GATA4(-2.4),GJA1(-3.28),IGF1(-2.83),ITGB4(+4.21),KLF2(-2.29),LFNG(-5.07),LOX(+3.83),LPL(+5.91),LRRK2(+2.3),LTBP3(+1.88),MET(+2.43),MMP9(+4.07),PLG(+3.26),PRRX1(+2.66),RAI1(-1.62),SP6(+13.82),SPRY2(-2.47),TFAP2A(+8.15),TIMP3(-2.17),TMEM38B(+1.62),TRIM55(+4.48),TRPM6(+3.88),WNT5A(+2…
Behavior	Learning	7.49e-06		0.773	44	26	18	AKAP5(+1.77),AP1S2(+1.96),ARSA(-2.21),C3(+3.04),CACNA1G(+4.69),CACNB3(-1.7),CALB1(+2.42),CKMT1A/CKMT1B(+3.07),CNR1(-2.76),CYP19A1(+10.0),DKK1(+2.16),FBXO2(-1.65),FOXO6(+4.18),GABRG2(-3.19),GJA1(-3.28),GRN(-1.94),IGF1(-2.83),LDLR(-2.4),LRRN4(-2.38),LZTS1(-2.27),MAOA(+3.55),MME(+3.2),MMP9(+4.07),NECTIN1(+1.79),NEURL1(+6.08),NLGN4Y(-75.53),NOTCH1(-2.99),OXTR(-3.24),PAK3(+4.01),PCP4(+2.74),PDE4D(+1.9…
Cardiovascular Disease,Organismal Injury and Abnormalities	Infarction	8.15e-06		0.314	39	21	18	ACTA1(-4.51),AMY2B(+2.63),C3(+3.04),C5(+2.82),CA3(+9.81),CA5B(+2.15),CACNB3(-1.7),CD14(+6.7),CD163(-15.99),CD36(+6.92),CNR1(-2.76),CSF1(-1.81),CSF3R(+2.71),F3(-2.32),FCGR2C(+3.04),FGF2(+3.02),FGG(+3.08),FLT1(+3.41),FN1(-2.49),GATA4(-2.4),GRN(-1.94),GSN(-1.85),GSTM1(+17.18),HLA-A(-2.47),IGF1(-2.83),IL1A(+2.2),LDLR(-2.4),LIMS2(-1.99),MAOA(+3.55),MMP9(+4.07),PIM1(-1.94),PLG(+3.26),PRKCH(+2.46),PTGES…
Cardiovascular Disease,Organismal Injury and Abnormalities	Peripheral arterial disease	8.25e-06			26	21	5	ADA2(+3.27),ADGRE5(+3.64),AHSG(+6.54),ALOX5(-2.95),AMY2B(+2.63),CAPG(-1.97),CD163(-15.99),CD36(+6.92),CSF2RB(+4.51),CTSC(+1.94),FTH1(-1.6),FYB1(+4.29),GULP1(+1.79),HLA-DRB1(+40.01),IGFBP5(+3.91),IRF8(+5.36),LPL(+5.91),MYLIP(+1.76),PAK3(+4.01),PDE4DIP(+1.62),PDE5A(+1.58),SAT1(+1.64),SGK1(+2.73),SLC22A3(+2.36),TNIK(-2.25),TREM1(+2.85)
Respiratory System Development and Function	Morphology of respiratory tract	8.27e-06			25	15	10	ALDH1A3(-4.62),BMPER(-2.55),CDO1(+3.64),CFTR(+2.19),CITED2(+1.76),CSF2RB(+4.51),DKK1(+2.16),FGFR3(-1.99),GATA4(-2.4),GJA1(-3.28),IGF1(-2.83),ITGB4(+4.21),LFNG(-5.07),LOX(+3.83),LPL(+5.91),LRRK2(+2.3),MMP9(+4.07),PLG(+3.26),RAI1(-1.62),SP6(+13.82),SPRY2(-2.47),TFAP2A(+8.15),TIMP3(-2.17),TMEM38B(+1.62),WNT5A(+2.15)
Molecular Transport	Quantity of metal	8.29e-06		0.47	48	26	22	A2M(+4.35),ACKR2(+3.39),AGRN(-2.14),APOC3(+3.65),BMP2(-1.84),BMP6(-3.0),BMPER(-2.55),C3(+3.04),C5(+2.82),CACNA1G(+4.69),CALB1(+2.42),CASQ1(+3.57),CFTR(+2.19),CIB1(-1.56),CLTRN(+3.48),CSF1(-1.81),CYP11A1(+4.08),ESRRG(-1.94),FGF2(+3.02),FN1(-2.49),FTH1(-1.6),GCH1(+1.59),GRN(-1.94),GSN(-1.85),HLA-A(-2.47),HPX(+2.73),IGF1(-2.83),KCNN4(+4.34),KLF2(-2.29),LRRK2(+2.3),LTB4R2(-3.22),NNAT(-2.6),ORM1(+11.3…
Organismal Injury and Abnormalities,Renal and Urological Disease	Injury of kidney	8.45e-06		1.48	20	14	6	AHSG(+6.54),ALOX5(-2.95),AMY2B(+2.63),C3(+3.04),C5(+2.82),CAT(+2.14),DKK1(+2.16),FGF2(+3.02),FYB1(+4.29),GABRE(+6.53),GABRG2(-3.19),GABRP(+6.89),GGT1(-3.2),IGF1(-2.83),MBL2(+2.71),MME(+3.2),PDE4D(+1.93),PDE5A(+1.58),TNNC1(-2.98),UNC5B(-2.2)
Cell-To-Cell Signaling and Interaction,Cellular Movement,Hematological System Development and Function,Immune Cell Trafficking,Inflammatory Response	Recruitment of phagocytes	8.56e-06		0.908	29	19	10	ALOX5(-2.95),C5(+2.82),CAT(+2.14),CCR7(+5.34),CD14(+6.7),CD36(+6.92),CD37(-2.15),CDH5(+8.56),CNR1(-2.76),CSF1(-1.81),CTSC(+1.94),F3(-2.32),FGFR1(-3.38),FLT1(+3.41),GCNT1(+1.87),GSN(-1.85),IL1A(+2.2),LGALS3(+3.74),LTB4R(-1.96),MMP1(+2.56),MMP9(+4.07),NOTCH1(-2.99),PGF(+3.57),PIK3CD(-2.08),PLG(+3.26),PTN(+4.86),TGFBR2(+1.62),TNFRSF1B(+12.09),TREML2(+4.15)
Cardiovascular Disease,Hereditary Disorder,Organismal Injury and Abnormalities	Familial vascular disease	8.91e-06		-1.103	28	20	8	ADA2(+3.27),C3(+3.04),CD36(+6.92),CITED2(+1.76),CPS1(+2.99),GABRE(+6.53),GABRG2(-3.19),GABRP(+6.89),GATA4(-2.4),HRG(+3.75),IGF1(-2.83),LDLR(-2.4),LOX(+3.83),MMP9(+4.07),MYH7(+4.89),NOTCH1(-2.99),PDE4D(+1.93),PDE5A(+1.58),PLA2G7(+2.26),PLG(+3.26),SCN9A(+2.97),SMAD6(-2.36),TFAP2A(+8.15),TGFBR2(+1.62),TGFBR3(+7.03),TINAGL1(+5.2),TNNI3(-2.84),VCAN(-2.04)
Cardiovascular Disease,Organismal Injury and Abnormalities	Aortic aneurysm	9.01e-06		1.539	13	7	6	CTSC(+1.94),LDLR(-2.4),LOX(+3.83),LTB4R(-1.96),LTBP3(+1.88),MMP9(+4.07),PIM1(-1.94),PTGES(+6.18),SDC1(+2.15),SMAD6(-2.36),TGFBR2(+1.62),TIMP3(-2.17),VCAN(-2.04)
Cellular Movement,Hematological System Development and Function,Immune Cell Trafficking	Cellular infiltration by granulocytes	9.18e-06		1.815	27	21	6	C3(+3.04),C5(+2.82),CCR7(+5.34),CD14(+6.7),CD36(+6.92),CD48(-2.19),CFTR(+2.19),CSF1(-1.81),IL1A(+2.2),LGALS3(+3.74),LRRK2(+2.3),LTB4R(-1.96),MET(+2.43),MMP9(+4.07),NQO1(-2.2),PGF(+3.57),PIK3CD(-2.08),PLA2G7(+2.26),PLG(+3.26),SGK1(+2.73),SGPP1(+1.92),TGFBR2(+1.62),TGM2(+8.23),TNFRSF1B(+12.09),TREM1(+2.85),UNC5B(-2.2),VTCN1(+8.19)
Cancer,Organismal Injury and Abnormalities	Breast or pancreatic cancer	9.89e-06		0.447	305	194	111	AASS(+1.77),ABCA13(+4.0),ABCC4(-1.75),ADAM28(+4.56),ADAMTS6(+1.9),ADAMTSL3(+1.87),ADK(+1.96),AKTIP(+1.58),ALCAM(+1.79),ALDH1A3(-4.62),ALDOA(-1.59),ALG13(+1.77),ALOX5(-2.95),APOBEC3B(-6.45),ARSE(+2.12),ATP10D(+3.18),ATP8B1(+2.17),BCAM(-1.62),BMP2(-1.84),BTBD11(-2.66),C1orf198(+1.82),C1orf61(+2.58),C3(+3.04),C3orf70(+2.04),C5(+2.82),CABIN1(-1.56),CACNA1G(+4.69),CADPS(-1.85),CALB2(-5.28),CAPN10(-1.7…
Organismal Injury and Abnormalities	Benign lesion	1.01e-05		-0.469	81	54	27	ABCC4(-1.75),ACTC1(-3.1),ADGRE5(+3.64),AGRN(-2.14),ALCAM(+1.79),ALDOA(-1.59),ARSE(+2.12),BMP6(-3.0),BOK(-1.91),C3(+3.04),CALB1(+2.42),CAPN6(+7.33),CD48(-2.19),CNR1(-2.76),COL14A1(+2.29),COL18A1(-2.09),CSF1(-1.81),CSF2RB(+4.51),CTSC(+1.94),CYP19A1(+10.0),DLGAP4(-1.6),DNMT3B(-2.97),ESRRG(-1.94),FDFT1(-1.57),FGF2(+3.02),FGFR1(-3.38),FGFR3(-1.99),FLT1(+3.41),FTH1(-1.6),GLIS3(+1.57),GNB4(+2.13),GSTM1(…
Skeletal and Muscular System Development and Function	Muscle contraction	1.06e-05		0.512	28	13	15	ACTA1(-4.51),ACTC1(-3.1),AGRN(-2.14),AKAP5(+1.77),ALDOA(-1.59),C3(+3.04),C5(+2.82),CASQ1(+3.57),CNN1(-3.55),GJA1(-3.28),IGF1(-2.83),KCNE5(+2.59),KLHL41(+2.54),LTB4R(-1.96),MET(+2.43),MMP1(+2.56),MYH14(-16.51),MYH3(+2.36),MYH7(+4.89),MYL3(-5.5),MYL7(-2.6),NEB(+1.94),OXTR(-3.24),PDE5A(+1.58),SLC6A8(-1.78),SLC8A1(+2.52),TNNC1(-2.98),TNNI3(-2.84)
Cardiovascular System Development and Function,Cell-To-Cell Signaling and Interaction	Interaction of endothelial cells	1.07e-05	Increased	2.083	24	18	6	ACKR2(+3.39),ADAM28(+4.56),ADGRE5(+3.64),ALCAM(+1.79),C3(+3.04),C5(+2.82),CD36(+6.92),CD37(-2.15),CDH5(+8.56),COL18A1(-2.09),F3(-2.32),FGF2(+3.02),FLT1(+3.41),FN1(-2.49),FOLH1(+3.51),GAS6(-1.65),HAS3(+2.4),IL1A(+2.2),LGALS3(+3.74),MET(+2.43),PGF(+3.57),PLG(+3.26),TGFBR2(+1.62),TIMP3(-2.17)
Organismal Development	Growth of organism	1.08e-05	Increased	2.235	72	42	30	ALG13(+1.77),BMP2(-1.84),BMP6(-3.0),CALB1(+2.42),CD36(+6.92),CDH5(+8.56),CITED2(+1.76),CNR1(-2.76),COL18A1(-2.09),CSF1(-1.81),DDX11(-2.82),DDX3X(+1.57),DKK1(+2.16),DLX3(+2.51),DNAJB9(+1.79),DUOX2(+4.81),DUOXA1(+4.2),DUOXA2(+4.83),F3(-2.32),FDFT1(-1.57),FGF2(+3.02),FGFR1(-3.38),FGFR3(-1.99),FLT1(+3.41),FN1(-2.49),G6PD(-1.88),GATA4(-2.4),GJA1(-3.28),GRHL2(+3.66),GRN(-1.94),GSN(-1.85),H19(+2.42),HHI…
Endocrine System Development and Function,Molecular Transport,Small Molecule Biochemistry	Concentration of hormone	1.08e-05		1.694	40	28	12	ABCC4(-1.75),AHSG(+6.54),AKAP5(+1.77),C3(+3.04),CADPS(-1.85),CCR7(+5.34),CD36(+6.92),CDH13(-3.05),CDH5(+8.56),CDO1(+3.64),CES1(-10.23),CNR1(-2.76),CPE(+1.54),CYP11A1(+4.08),CYP19A1(+10.0),DIO2(+2.44),DUOXA1(+4.2),DUOXA2(+4.83),GATA4(-2.4),GLIS3(+1.57),GPR39(+1.87),GRN(-1.94),IGF1(-2.83),IGFBP5(+3.91),IL1A(+2.2),LDLR(-2.4),NQO1(-2.2),NR5A2(+2.08),PCSK2(+3.63),PDE5A(+1.58),PLG(+3.26),PRDX3(+1.61),P…
Organismal Development	Growth of vessel	1.09e-05		-1.386	21	8	13	BMP6(-3.0),CCR7(+5.34),CNR1(-2.76),COL18A1(-2.09),F3(-2.32),FGF2(+3.02),FGFR3(-1.99),FLT1(+3.41),FN1(-2.49),G6PD(-1.88),GAS6(-1.65),GJA1(-3.28),IGF1(-2.83),LGALS3(+3.74),MTUS1(+1.93),NELL1(+3.46),PIM1(-1.94),PLG(+3.26),RND1(+1.59),S1PR3(-3.04),SERPINH1(-1.51)
Cardiovascular System Development and Function,Cellular Movement	Migration of endothelial cells	1.09e-05		0.321	37	22	15	ALCAM(+1.79),ARHGAP24(+2.54),BMP2(-1.84),BMP6(-3.0),CD36(+6.92),CDH13(-3.05),CDH5(+8.56),COL18A1(-2.09),DIO2(+2.44),DKK1(+2.16),F3(-2.32),FGF2(+3.02),FGFR1(-3.38),FLT1(+3.41),FN1(-2.49),G6PD(-1.88),GAS6(-1.65),GRN(-1.94),HAS3(+2.4),HRG(+3.75),IGF1(-2.83),ITGB4(+4.21),KLF2(-2.29),LOX(+3.83),MET(+2.43),MMP9(+4.07),ORM1(+11.32),PGF(+3.57),PIM1(-1.94),PLG(+3.26),PTN(+4.86),PTPRZ1(+5.04),S1PR3(-3.04),…
Organismal Injury and Abnormalities	Development of wound	1.1e-05		1.4	8	7	1	C3(+3.04),LGALS3(+3.74),LTB4R2(-3.22),MMP9(+4.07),PGF(+3.57),PLG(+3.26),PTGES(+6.18),RAMP1(+3.5)
Cardiovascular Disease,Organismal Injury and Abnormalities	Abnormality of left ventricle	1.12e-05		0.788	28	17	11	ACTC1(-3.1),CA3(+9.81),CA5B(+2.15),CSF1(-1.81),CSF3R(+2.71),FLT1(+3.41),GABRE(+6.53),GABRG2(-3.19),GABRP(+6.89),KCNN4(+4.34),LDLR(-2.4),MME(+3.2),MMP1(+2.56),MMP9(+4.07),MYH7(+4.89),MYL3(-5.5),NOTCH1(-2.99),PDE5A(+1.58),PIM1(-1.94),PRDX3(+1.61),PTGES(+6.18),SLC8A1(+2.52),SMAD6(-2.36),TGFBR2(+1.62),TIMP3(-2.17),TNFRSF1B(+12.09),TNNC1(-2.98),TNNI3(-2.84)
Embryonic Development,Organ Development,Organismal Development,Respiratory System Development and Function,Tissue Development	Formation of lung	1.18e-05		0.392	33	23	10	ASAH1(+1.8),CCDC40(-3.59),CFTR(+2.19),CITED2(+1.76),CSF2RB(+4.51),FGF2(+3.02),FGFR1(-3.38),FGFR3(-1.99),GATA4(-2.4),GRHL2(+3.66),HOPX(+7.22),IGF1(-2.83),IGFBP5(+3.91),KLF2(-2.29),LFNG(-5.07),LOX(+3.83),LPL(+5.91),LRRK2(+2.3),MMP9(+4.07),NOTCH1(-2.99),PLG(+3.26),PTGES(+6.18),PTN(+4.86),RASGRP1(+1.95),SP6(+13.82),SPRY2(-2.47),STK3(+1.75),TGFBR2(+1.62),TIMP3(-2.17),TMEM38B(+1.62),TNFRSF1B(+12.09),TR…
Cellular Compromise,Inflammatory Response	Degranulation of granulocytes	1.23e-05		0.714	38	27	11	ABCA13(+4.0),ADA2(+3.27),ADGRE5(+3.64),AHSG(+6.54),ALDOA(-1.59),ALOX5(-2.95),ARSA(-2.21),ASAH1(+1.8),ATP6AP2(+1.81),C3(+3.04),C5(+2.82),CAT(+2.14),CD14(+6.7),CD36(+6.92),CD48(-2.19),CPPED1(-1.68),CTSC(+1.94),DDX3X(+1.57),FTH1(-1.6),GRN(-1.94),GSN(-1.85),LGALS3(+3.74),LTB4R(-1.96),MME(+3.2),MMP9(+4.07),MOSPD2(+1.78),MVP(+10.76),MYO1F(-2.52),ORM1(+11.32),PGM2(+1.64),RAP2C(+1.55),SLC15A4(-2.19),SLC2…
Connective Tissue Disorders,Inflammatory Disease,Organismal Injury and Abnormalities,Skeletal and Muscular Disorders	Rheumatic Disease	1.26e-05	Increased	2.452	104	73	31	ACTA1(-4.51),ADAMTS16(+1.73),ADAMTS6(+1.9),ADGRA1(-3.16),ADGRE5(+3.64),AHSG(+6.54),ALDOA(-1.59),ALOX5(-2.95),ARSA(-2.21),BMP2(-1.84),C3(+3.04),C5(+2.82),C9orf72(+1.74),CASP6(+1.65),CCR7(+5.34),CD163(-15.99),CD36(+6.92),CHCHD2(+38.23),CPE(+1.54),CSF1(-1.81),CSF2RB(+4.51),CSF3R(+2.71),CTSC(+1.94),CXCL16(+1.96),CYB5D1(+2.21),CYP19A1(+10.0),CYP2S1(-3.41),DMTN(-2.73),FASN(-2.05),FCGR2C(+3.04),FDFT1(-1…
Post-Translational Modification,Protein Degradation,Protein Synthesis	Hydrolysis of protein fragment	1.3e-05	Increased	2	25	18	7	CAPN10(-1.71),CASP6(+1.65),CST4(-5.07),CTSC(+1.94),CTSF(+4.1),CTSO(+2.16),CYFIP2(+2.13),FBXL6(-1.7),FBXO2(-1.65),FOLH1(+3.51),GGT1(-3.2),MME(+3.2),MMP1(+2.56),MMP9(+4.07),PAPPA2(+2.84),PCSK2(+3.63),PLG(+3.26),PRSS12(+2.37),TBL1X(+1.93),TIMP3(-2.17),TMPRSS11D(+2.61),TMPRSS13(+5.84),TRABD2A(+2.71),TRABD2B(-3.3),TRHDE(+2.29)
Cellular Compromise,Inflammatory Response	Degranulation of blood platelets	1.32e-05			16	9	7	A2M(+4.35),ABCC4(-1.75),AHSG(+6.54),ALDOA(-1.59),CD36(+6.92),FGG(+3.08),FN1(-2.49),GAS6(-1.65),HRG(+3.75),IGF1(-2.83),ORM1(+11.32),PLG(+3.26),RAB27B(+2.63),SGK1(+2.73),TIMP3(-2.17),ZFPM1(-1.78)
Cardiovascular System Development and Function,Organ Development	Heart rate	1.33e-05		-0.008	30	19	11	ACTC1(-3.1),AGRN(-2.14),AKAP5(+1.77),CACNA1G(+4.69),CDH5(+8.56),CYP19A1(+10.0),DIO2(+2.44),FLT1(+3.41),G6PD(-1.88),GATA4(-2.4),GCH1(+1.59),GJA1(-3.28),HOPX(+7.22),IGF1(-2.83),KCNE5(+2.59),KEL(-2.15),LPL(+5.91),MET(+2.43),MMP1(+2.56),MYH7(+4.89),MYL3(-5.5),MYL7(-2.6),PDE4D(+1.93),PDE5A(+1.58),PTGES(+6.18),SLC8A1(+2.52),SPX(+2.48),TMEM38B(+1.62),TNNC1(-2.98),TNNI3(-2.84)
Inflammatory Response,Organismal Injury and Abnormalities	Inflammation of organ	1.34e-05		-0.529	110	73	37	ABCC4(-1.75),ACKR2(+3.39),ADAMTS6(+1.9),ADK(+1.96),ALCAM(+1.79),ALDOA(-1.59),ALOX5(-2.95),AMY2B(+2.63),ARSA(-2.21),BMF(-1.55),C3(+3.04),C5(+2.82),CA3(+9.81),CA5B(+2.15),CAPG(-1.97),CAT(+2.14),CCR7(+5.34),CD14(+6.7),CD36(+6.92),CD48(-2.19),CDH13(-3.05),CES1(-10.23),CFTR(+2.19),CHCHD2(+38.23),CKMT1A/CKMT1B(+3.07),CNR1(-2.76),CSF1(-1.81),CSF2RA(+4.85),CSF2RB(+4.51),CSF3R(+2.71),CXCL16(+1.96),CYP11A1…
Inflammatory Response	Inflammation of body cavity	1.36e-05		-0.922	84	55	29	ABCC4(-1.75),ACKR2(+3.39),ADAMTS6(+1.9),ADK(+1.96),ALDOA(-1.59),ALOX5(-2.95),AMY2B(+2.63),ARSA(-2.21),BMF(-1.55),C3(+3.04),C5(+2.82),CAPG(-1.97),CCR7(+5.34),CD14(+6.7),CD36(+6.92),CD48(-2.19),CDH13(-3.05),CFTR(+2.19),CHCHD2(+38.23),CKMT1A/CKMT1B(+3.07),CNR1(-2.76),CSF1(-1.81),CSF2RA(+4.85),CSF2RB(+4.51),CSF3R(+2.71),CXCL16(+1.96),CYP11A1(+4.08),CYP19A1(+10.0),DKK1(+2.16),F3(-2.32),FASN(-2.05),FCG…
Digestive System Development and Function,Organismal Development	Morphology of mouth	1.44e-05			19	15	4	AMBN(+2.78),CCR7(+5.34),CFTR(+2.19),CYP19A1(+10.0),FGFR1(-3.38),FGFR3(-1.99),H19(+2.42),IGF1(-2.83),KCNN4(+4.34),LTBP3(+1.88),MET(+2.43),NECTIN1(+1.79),NECTIN3(+1.68),PRRX1(+2.66),SP6(+13.82),SPRY2(-2.47),TFAP2A(+8.15),TGFBR2(+1.62),WNT5A(+2.15)
Cell-To-Cell Signaling and Interaction,Hematological System Development and Function,Inflammatory Response	Aggregation of blood platelets	1.47e-05		-0.093	23	10	13	ABCC4(-1.75),C3(+3.04),CD36(+6.92),CES1(-10.23),DMTN(-2.73),EMILIN2(-2.18),F3(-2.32),FGG(+3.08),GAS6(-1.65),GJA4(-3.16),GSN(-1.85),IGF1(-2.83),LOX(+3.83),MET(+2.43),MMP1(+2.56),PEAR1(-2.56),PIK3CD(-2.08),PLG(+3.26),RAB27B(+2.63),RASGRP1(+1.95),SEPT5(-2.19),SGK1(+2.73),ZFPM1(-1.78)
Cancer,Organismal Injury and Abnormalities	Connective tissue tumor	1.48e-05		-0.32	103	55	48	ABCC4(-1.75),ADAMTSL3(+1.87),ADGRE5(+3.64),AGRN(-2.14),ALDH1A3(-4.62),ATP6AP2(+1.81),CACNA1G(+4.69),CAT(+2.14),CCDC40(-3.59),CD163(-15.99),CD37(-2.15),CD48(-2.19),CFTR(+2.19),CIB1(-1.56),CNN1(-3.55),CNR1(-2.76),COL14A1(+2.29),COL18A1(-2.09),CSF1(-1.81),CSF2RA(+4.85),CSF2RB(+4.51),CSF3R(+2.71),CST4(-5.07),CYP19A1(+10.0),DDX11(-2.82),DIAPH2(+1.95),DLGAP4(-1.6),FASN(-2.05),FBLN2(-7.62),FBN3(-1.86),F…
Cellular Compromise,Inflammatory Response	Degranulation of cells	1.55e-05		0.955	53	35	18	A2M(+4.35),ABCA13(+4.0),ABCC4(-1.75),ADA2(+3.27),ADGRE5(+3.64),AHSG(+6.54),ALDOA(-1.59),ALOX5(-2.95),ARSA(-2.21),ASAH1(+1.8),ATP6AP2(+1.81),C3(+3.04),C5(+2.82),CAT(+2.14),CD14(+6.7),CD36(+6.92),CD48(-2.19),CPPED1(-1.68),CTSC(+1.94),DDX3X(+1.57),FGG(+3.08),FN1(-2.49),FTH1(-1.6),GAS6(-1.65),GATA2(+10.42),GRN(-1.94),GSN(-1.85),HRG(+3.75),IGF1(-2.83),LGALS3(+3.74),LTB4R(-1.96),MME(+3.2),MMP9(+4.07),M…
Cell-To-Cell Signaling and Interaction,Cellular Function and Maintenance,Inflammatory Response	Phagocytosis of cells	1.57e-05		1.972	32	20	12	AHSG(+6.54),C3(+3.04),CAMK1D(+2.71),CAPG(-1.97),CAT(+2.14),CD14(+6.7),CD36(+6.92),CD48(-2.19),CSF1(-1.81),CSF2RA(+4.85),CSF2RB(+4.51),CSF3R(+2.71),CYP2S1(-3.41),GAS6(-1.65),GATA2(+10.42),GRN(-1.94),GSN(-1.85),GULP1(+1.79),IRF8(+5.36),KLF2(-2.29),LDLR(-2.4),LGALS3(+3.74),LTB4R(-1.96),LY75(+3.47),MBL2(+2.71),MEX3B(-2.2),PEAR1(-2.56),RORA(+1.8),SYT7(+3.03),TGM2(+8.23),TREML2(+4.15),WNT5A(+2.15)
Lipid Metabolism,Small Molecule Biochemistry	Metabolism of membrane lipid derivative	1.57e-05		0.494	45	26	19	ABHD5(+1.66),ALOX5(-2.95),ARSA(-2.21),ASAH1(+1.8),C5(+2.82),CAT(+2.14),CES1(-10.23),CFTR(+2.19),CYP11A1(+4.08),CYP19A1(+10.0),CYP4V2(-4.79),DHCR24(-1.77),FASN(-2.05),FDFT1(-1.57),FGF2(+3.02),FGL1(+2.27),FLT1(+3.41),G6PD(-1.88),IGF1(-2.83),INPP5F(-1.98),LDLR(-2.4),LPL(+5.91),MAOA(+3.55),MVD(-1.9),NEU4(-3.44),PGF(+3.57),PIGQ(-1.58),PIK3CD(-2.08),PITPNM2(-2.02),PLA1A(+2.95),PLA2G7(+2.26),PLBD1(+2.67…
Organismal Injury and Abnormalities	Hypertrophy	1.58e-05			47	25	22	ABCC4(-1.75),ACTC1(-3.1),ADK(+1.96),AKAP5(+1.77),BMP2(-1.84),C3(+3.04),CABIN1(-1.56),CACNB3(-1.7),CAT(+2.14),CD36(+6.92),CFTR(+2.19),CIB1(-1.56),CTSC(+1.94),CYP19A1(+10.0),FASN(-2.05),FGF2(+3.02),FGFR3(-1.99),FLT1(+3.41),FN1(-2.49),GATA4(-2.4),GJA1(-3.28),GRN(-1.94),GSN(-1.85),HOPX(+7.22),IGF1(-2.83),INPP5F(-1.98),MMP1(+2.56),MMP9(+4.07),MYH14(-16.51),MYH7(+4.89),MYL3(-5.5),NOTCH1(-2.99),PDE5A(+1…
Hematological System Development and Function,Tissue Development	Accumulation of blood cells	1.61e-05		0.605	31	18	13	ACKR2(+3.39),ADGRE5(+3.64),ALOX5(-2.95),APOC3(+3.65),BMF(-1.55),C3(+3.04),C5(+2.82),CCR7(+5.34),COL18A1(-2.09),CSF1(-1.81),CTSC(+1.94),DLX3(+2.51),F3(-2.32),FGF2(+3.02),FGFR1(-3.38),GATA2(+10.42),GPR17(-2.19),GRN(-1.94),KLF2(-2.29),LDLR(-2.4),MBL2(+2.71),MMP9(+4.07),NOTCH1(-2.99),PIM1(-1.94),PLG(+3.26),RASGRP1(+1.95),RGS16(+2.94),SLC46A1(-1.61),TGFBR2(+1.62),TNFRSF1B(+12.09),WASHC1(+2.6)
Cellular Compromise,Inflammatory Response	Degranulation of neutrophils	1.63e-05		1.103	37	27	10	ABCA13(+4.0),ADA2(+3.27),ADGRE5(+3.64),AHSG(+6.54),ALDOA(-1.59),ALOX5(-2.95),ARSA(-2.21),ASAH1(+1.8),ATP6AP2(+1.81),C3(+3.04),C5(+2.82),CAT(+2.14),CD14(+6.7),CD36(+6.92),CPPED1(-1.68),CTSC(+1.94),DDX3X(+1.57),FTH1(-1.6),GRN(-1.94),GSN(-1.85),LGALS3(+3.74),LTB4R(-1.96),MME(+3.2),MMP9(+4.07),MOSPD2(+1.78),MVP(+10.76),MYO1F(-2.52),ORM1(+11.32),PGM2(+1.64),RAP2C(+1.55),SLC15A4(-2.19),SLC27A2(+2.23),T…
Cellular Movement	Cell movement of cancer cells	1.69e-05		0.435	19	10	9	ADGRE5(+3.64),ALCAM(+1.79),CCR7(+5.34),COL18A1(-2.09),CSF1(-1.81),CSF2RA(+4.85),CSF3R(+2.71),EMILIN2(-2.18),F3(-2.32),FLT1(+3.41),FN1(-2.49),GSN(-1.85),IGF1(-2.83),MET(+2.43),MMP9(+4.07),PGF(+3.57),SPRY2(-2.47),VCAN(-2.04),WNT5A(+2.15)
Hereditary Disorder,Organismal Injury and Abnormalities,Skeletal and Muscular Disorders	Hereditary myopathy	1.7e-05			54	31	23	ACTA1(-4.51),ACTC1(-3.1),AKR1B10(-4.56),AMY2B(+2.63),APBB1IP(+2.41),ASAH1(+1.8),C3(+3.04),CASQ1(+3.57),CES1(-10.23),CFL2(+1.71),COL14A1(+2.29),FN1(-2.49),GATA4(-2.4),GLDN(+2.79),GMPPB(+2.36),GNB4(+2.13),GSN(-1.85),GYG2(+1.95),HLA-A(-2.47),HLA-DPB1(+1.91),HLA-DRB1(+40.01),HPDL(+2.2),IGF1(-2.83),KCNE5(+2.59),KLHL34(-3.29),KLHL41(+2.54),LIMS2(-1.99),LOX(+3.83),LPL(+5.91),LTBP3(+1.88),MAP1B(-2.53),MM…
Cardiovascular System Development and Function	Morphology of vessel	1.75e-05			35	19	16	BCAM(-1.62),BMP2(-1.84),CACNB3(-1.7),CAT(+2.14),CDH5(+8.56),CDO1(+3.64),CITED2(+1.76),CNN1(-3.55),F3(-2.32),FGF2(+3.02),FLT1(+3.41),FN1(-2.49),G6PD(-1.88),GATA4(-2.4),GJA1(-3.28),IGF1(-2.83),ISL1(+3.25),KLF2(-2.29),LDLR(-2.4),LOX(+3.83),LPL(+5.91),LTB4R(-1.96),MET(+2.43),MMP9(+4.07),NOTCH1(-2.99),PGF(+3.57),PLA2G7(+2.26),PRRX1(+2.66),PTGES(+6.18),SERPINH1(-1.51),STK3(+1.75),TFAP2A(+8.15),TGFBR3(+…
Embryonic Development,Organismal Development	Morphogenesis of embryo	1.75e-05		0	27	20	7	ADAMTS16(+1.73),AKTIP(+1.58),ALDH1A3(-4.62),ATP6AP2(+1.81),BMP2(-1.84),CAT(+2.14),CITED2(+1.76),DKK1(+2.16),FGF2(+3.02),FGFR1(-3.38),FLT1(+3.41),GATA4(-2.4),GJA1(-3.28),GRHL2(+3.66),ISL1(+3.25),LNPK(+1.76),NOTCH1(-2.99),OSR2(+3.72),PCSK5(+1.69),PGF(+3.57),PRRX1(+2.66),TFAP2A(+8.15),TGFBR2(+1.62),TGFBR3(+7.03),WNT5A(+2.15),WNT6(+3.86),ZFPM1(-1.78)
Cancer,Organismal Injury and Abnormalities,Reproductive System Disease	Endometrial adenocarcinoma	1.76e-05			173	119	54	AASS(+1.77),ABCA13(+4.0),ACTC1(-3.1),ADAMTS16(+1.73),ADAMTSL4(-2.02),AGAP5 (includes others)(+11.47),ALG13(+1.77),ALOX5(-2.95),AMBN(+2.78),AP1S2(+1.96),APBB1IP(+2.41),ATP10B(+2.31),ATP8B1(+2.17),BHLHB9(+1.8),BMP6(-3.0),BMPER(-2.55),BTBD11(-2.66),BTN2A2(+2.04),C3(+3.04),CABIN1(-1.56),CACNA1G(+4.69),CADPS(-1.85),CAPN6(+7.33),CASK(+1.95),CASQ1(+3.57),CD163(-15.99),CD163L1(-1.95),CES1(-10.23),CFTR(+2…
Lipid Metabolism,Small Molecule Biochemistry,Vitamin and Mineral Metabolism	Metabolism of sterol	1.76e-05		-0.914	18	8	10	CAT(+2.14),CES1(-10.23),CFTR(+2.19),CYP11A1(+4.08),CYP19A1(+10.0),CYP4V2(-4.79),DHCR24(-1.77),FASN(-2.05),FDFT1(-1.57),FGL1(+2.27),G6PD(-1.88),LDLR(-2.4),MAOA(+3.55),MVD(-1.9),SCD(-1.79),SOAT2(-2.89),SULT2A1(+3.66),WNT5A(+2.15)
Cancer,Organismal Injury and Abnormalities	Malignant connective or soft tissue neoplasm	1.77e-05		-0.32	99	52	47	ABCC4(-1.75),ADAMTSL3(+1.87),ADGRE5(+3.64),AGRN(-2.14),ALDH1A3(-4.62),ATP6AP2(+1.81),CACNA1G(+4.69),CAT(+2.14),CCDC40(-3.59),CD163(-15.99),CD37(-2.15),CD48(-2.19),CFTR(+2.19),CIB1(-1.56),CNN1(-3.55),CNR1(-2.76),CSF1(-1.81),CSF2RA(+4.85),CSF2RB(+4.51),CSF3R(+2.71),CST4(-5.07),CYP19A1(+10.0),DDX11(-2.82),DIAPH2(+1.95),DLGAP4(-1.6),FASN(-2.05),FBLN2(-7.62),FBN3(-1.86),FDFT1(-1.57),FERMT1(+2.59),FGD3…
Tissue Morphology	Modification of connective tissue	1.78e-05		-1.304	8	3	5	AMBN(+2.78),BMP2(-1.84),GJA1(-3.28),GRN(-1.94),IGF1(-2.83),NOTCH1(-2.99),PGF(+3.57),TNFRSF1B(+12.09)
Cancer,Organismal Injury and Abnormalities,Respiratory Disease	Development of lung carcinoma	1.87e-05		0.277	123	76	47	AGAP5 (includes others)(+11.47),AGRN(-2.14),ALDH1A3(-4.62),ALDOA(-1.59),APBB1IP(+2.41),APOBEC3B(-6.45),ARHGAP28(+2.64),ARSD(+1.78),ASAH1(+1.8),ATP10B(+2.31),BHLHB9(+1.8),C3orf70(+2.04),CABIN1(-1.56),CACNA1G(+4.69),CADPS(-1.85),CALB1(+2.42),CALB2(-5.28),CCDC40(-3.59),CD48(-2.19),CLTRN(+3.48),CNTRL(+1.81),CPE(+1.54),CPS1(+2.99),CST4(-5.07),CYP11A1(+4.08),DDX11(-2.82),DDX3X(+1.57),ELOVL4(+1.72),F3(-…
Cancer,Organismal Injury and Abnormalities,Tumor Morphology	Progression of tumor	1.92e-05		0.333	33	22	11	ABCC4(-1.75),ALCAM(+1.79),CAT(+2.14),CCR7(+5.34),CFTR(+2.19),CSF1(-1.81),CSF2RA(+4.85),CSF2RB(+4.51),CSF3R(+2.71),CYP19A1(+10.0),F3(-2.32),FASN(-2.05),FDFT1(-1.57),FGF2(+3.02),FGFR1(-3.38),FGFR3(-1.99),FLT1(+3.41),IGFBP6(-5.22),MET(+2.43),MMP1(+2.56),MMP9(+4.07),MTUS1(+1.93),NECTIN4(+6.1),NOTCH1(-2.99),NQO1(-2.2),PGF(+3.57),PIK3CD(-2.08),PRLR(+1.78),PTPN3(+2.8),SAT1(+1.64),TACSTD2(+4.04),TGFBR2(+…
Digestive System Development and Function,Gastrointestinal Disease	Abnormal morphology of digestive system	1.95e-05			53	39	14	ABCC4(-1.75),AKAP5(+1.77),AMBN(+2.78),ASAH1(+1.8),BCAM(-1.62),C3(+3.04),CADPS(-1.85),CCR7(+5.34),CD36(+6.92),CES1(-10.23),CFTR(+2.19),CSF1(-1.81),CYP19A1(+10.0),DNAJB9(+1.79),FDFT1(-1.57),FERMT1(+2.59),FGFR1(-3.38),GATA4(-2.4),GCNT1(+1.87),GLIS3(+1.57),GPR39(+1.87),GRN(-1.94),IGFBP5(+3.91),IRF8(+5.36),ISL1(+3.25),ITGB4(+4.21),LDLR(-2.4),LGALS3(+3.74),LPL(+5.91),LTBP3(+1.88),MET(+2.43),MMP9(+4.07)…
Organismal Injury and Abnormalities	Angiogenesis of wound	2.03e-05		1.387	5	5	0	C3(+3.04),PGF(+3.57),PLG(+3.26),PTGES(+6.18),RAMP1(+3.5)
Cardiovascular System Development and Function,Cell-To-Cell Signaling and Interaction	Binding of endothelial cells	2.04e-05		1.89	23	17	6	ACKR2(+3.39),ADAM28(+4.56),ADGRE5(+3.64),ALCAM(+1.79),C3(+3.04),C5(+2.82),CD36(+6.92),CD37(-2.15),COL18A1(-2.09),F3(-2.32),FGF2(+3.02),FLT1(+3.41),FN1(-2.49),FOLH1(+3.51),GAS6(-1.65),HAS3(+2.4),IL1A(+2.2),LGALS3(+3.74),MET(+2.43),PGF(+3.57),PLG(+3.26),TGFBR2(+1.62),TIMP3(-2.17)
Cell-To-Cell Signaling and Interaction,Hematological System Development and Function	Aggregation of blood cells	2.05e-05		-0.152	26	13	13	ABCC4(-1.75),C3(+3.04),C5(+2.82),CD36(+6.92),CES1(-10.23),DMTN(-2.73),EMILIN2(-2.18),F3(-2.32),FGG(+3.08),GAS6(-1.65),GATA2(+10.42),GJA4(-3.16),GSN(-1.85),IGF1(-2.83),LOX(+3.83),MET(+2.43),MMP1(+2.56),PEAR1(-2.56),PIK3CD(-2.08),PLG(+3.26),RAB27B(+2.63),RASGRP1(+1.95),RGS16(+2.94),SEPT5(-2.19),SGK1(+2.73),ZFPM1(-1.78)
Cellular Movement	Cell movement of tumor cell lines	2.05e-05		1.116	87	53	34	A2M(+4.35),ABCC4(-1.75),ADGRE5(+3.64),ALCAM(+1.79),BCAM(-1.62),BMP2(-1.84),BMP6(-3.0),C3(+3.04),C5(+2.82),CAT(+2.14),CCR7(+5.34),CD36(+6.92),CDH13(-3.05),CDH5(+8.56),CDX1(+2.65),CNN1(-3.55),COL18A1(-2.09),CSF1(-1.81),DIAPH2(+1.95),DLX3(+2.51),F3(-2.32),FASN(-2.05),FBLN2(-7.62),FGF2(+3.02),FGFR1(-3.38),FGFR3(-1.99),FLT1(+3.41),FN1(-2.49),FSCN1(-2.36),FYB1(+4.29),GAS6(-1.65),GJA1(-3.28),GRHL2(+3.66…
Cell Morphology	Morphology of cellular protrusions	2.1e-05			32	15	17	A2M(+4.35),ALMS1(-1.54),ARSA(-2.21),BMP2(-1.84),C3(+3.04),CKMT1A/CKMT1B(+3.07),CNR1(-2.76),DMTN(-2.73),EBF2(+4.0),FSCN1(-2.36),GJA1(-3.28),GLDN(+2.79),GRN(-1.94),IGF1(-2.83),KEL(-2.15),KLHL41(+2.54),LGALS3(+3.74),LRRK2(+2.3),MAP1B(-2.53),MET(+2.43),MYH14(-16.51),PLEC(-2.0),PLG(+3.26),PLS3(+2.39),PTPRZ1(+5.04),S1PR3(-3.04),SUN2(-1.79),TENM4(+2.73),TGFBR2(+1.62),VCAN(-2.04),WNT5A(+2.15),ZDHHC8(-1.5…
Immunological Disease	Allergy	2.11e-05		0.676	41	28	13	ALDOA(-1.59),ALOX5(-2.95),C3(+3.04),CAPG(-1.97),CAT(+2.14),CDH13(-3.05),CNR1(-2.76),CSF2RA(+4.85),CSF2RB(+4.51),FAM153A/FAM153B(+2.83),G6PD(-1.88),GCH1(+1.59),GSN(-1.85),HLA-DPB1(+1.91),HLA-DRB1(+40.01),HLA-DRB5(+15.2),IL1A(+2.2),KEL(-2.15),KRT17(+14.07),LPAR2(-1.6),LPL(+5.91),LTB4R(-1.96),LY75(+3.47),MME(+3.2),MMP9(+4.07),MX1(+2.53),MXI1(-1.8),PDE4D(+1.93),PDE5A(+1.58),PDE8B(+2.36),PIK3CD(-2.08)…
Cancer,Organismal Injury and Abnormalities,Respiratory Disease	Development of lung tumor	2.12e-05		0	124	76	48	AGAP5 (includes others)(+11.47),AGRN(-2.14),ALDH1A3(-4.62),ALDOA(-1.59),APBB1IP(+2.41),APOBEC3B(-6.45),ARHGAP28(+2.64),ARSD(+1.78),ASAH1(+1.8),ATP10B(+2.31),BHLHB9(+1.8),C3orf70(+2.04),CABIN1(-1.56),CACNA1G(+4.69),CADPS(-1.85),CALB1(+2.42),CALB2(-5.28),CCDC40(-3.59),CD48(-2.19),CLTRN(+3.48),CNTRL(+1.81),CPE(+1.54),CPS1(+2.99),CST4(-5.07),CYP11A1(+4.08),DDX11(-2.82),DDX3X(+1.57),ELOVL4(+1.72),F3(-…
Organismal Development,Tissue Development	Development of exocrine gland	2.12e-05		-0.75	25	16	9	CDO1(+3.64),CSF1(-1.81),CYP19A1(+10.0),DKK1(+2.16),FASN(-2.05),FGF2(+3.02),FGFR1(-3.38),FN1(-2.49),GSN(-1.85),HRG(+3.75),HS6ST2(+2.27),IGF1(-2.83),IGFBP5(+3.91),MET(+2.43),MMP9(+4.07),NEURL1(+6.08),NOTCH1(-2.99),OXTR(-3.24),PLG(+3.26),PRLR(+1.78),PTN(+4.86),TGFBR2(+1.62),TGM2(+8.23),TIMP3(-2.17),WNT5A(+2.15)
Cancer,Cellular Development,Cellular Growth and Proliferation,Organismal Injury and Abnormalities,Tumor Morphology	Proliferation of tumor cells	2.15e-05		1.2	44	25	19	ABCC4(-1.75),ADAM28(+4.56),ALOX5(-2.95),BMP2(-1.84),CDH5(+8.56),CDX1(+2.65),CSF1(-1.81),CSF2RA(+4.85),CSF3R(+2.71),CYP19A1(+10.0),DKK1(+2.16),F3(-2.32),FASN(-2.05),FGF2(+3.02),FGFR1(-3.38),FGFR3(-1.99),GAS6(-1.65),GCH1(+1.59),GJA1(-3.28),GRN(-1.94),IGF1(-2.83),IGFBP5(+3.91),IL1A(+2.2),LGALS3(+3.74),LOX(+3.83),LPAR2(-1.6),LRRK2(+2.3),LZTS1(-2.27),MET(+2.43),MMP9(+4.07),NOTCH1(-2.99),PDE4D(+1.93),P…
Cell-To-Cell Signaling and Interaction	Adhesion of blood cells	2.15e-05		1.522	38	25	13	A2M(+4.35),ABCC4(-1.75),ADAM28(+4.56),ADGRE5(+3.64),ALCAM(+1.79),APBB1IP(+2.41),BCAM(-1.62),BMPER(-2.55),C3(+3.04),C5(+2.82),CCR7(+5.34),CD14(+6.7),CD36(+6.92),CD37(-2.15),CD48(-2.19),CIB1(-1.56),CNR1(-2.76),CSF1(-1.81),CSF2RB(+4.51),CSF3R(+2.71),F3(-2.32),FGG(+3.08),FLT1(+3.41),FN1(-2.49),FYB1(+4.29),GAS6(-1.65),IL1A(+2.2),LGALS3(+3.74),LOX(+3.83),LTB4R(-1.96),ORM1(+11.32),PIK3CD(-2.08),PLG(+3.2…
Organismal Injury and Abnormalities	Sclerotic lesion	2.18e-05		0.439	23	11	12	ALOX5(-2.95),CD36(+6.92),CES1(-10.23),COL18A1(-2.09),CSF1(-1.81),CXCL16(+1.96),CYP19A1(+10.0),F3(-2.32),FGFR1(-3.38),FGFR3(-1.99),FGG(+3.08),FLT1(+3.41),FN1(-2.49),IGF1(-2.83),LDLR(-2.4),LPL(+5.91),MMP9(+4.07),PGF(+3.57),PLG(+3.26),PTGES(+6.18),SCD(-1.79),TGFBR2(+1.62),VCAN(-2.04)
Cardiovascular Disease,Organismal Injury and Abnormalities	Atherosclerotic lesion	2.25e-05		0.439	21	11	10	ALOX5(-2.95),CD36(+6.92),CES1(-10.23),COL18A1(-2.09),CSF1(-1.81),CXCL16(+1.96),CYP19A1(+10.0),F3(-2.32),FGG(+3.08),FLT1(+3.41),FN1(-2.49),IGF1(-2.83),LDLR(-2.4),LPL(+5.91),MMP9(+4.07),PGF(+3.57),PLG(+3.26),PTGES(+6.18),SCD(-1.79),TGFBR2(+1.62),VCAN(-2.04)
Inflammatory Response	Inflammation of absolute anatomical region	2.27e-05		-0.344	96	63	33	ABCC4(-1.75),ACKR2(+3.39),ADAMTS6(+1.9),ADK(+1.96),ALCAM(+1.79),ALDOA(-1.59),ALOX5(-2.95),AMY2B(+2.63),ARSA(-2.21),BMF(-1.55),C3(+3.04),C5(+2.82),CA3(+9.81),CA5B(+2.15),CAPG(-1.97),CCR7(+5.34),CD14(+6.7),CD36(+6.92),CD48(-2.19),CDH13(-3.05),CFTR(+2.19),CHCHD2(+38.23),CKMT1A/CKMT1B(+3.07),CNR1(-2.76),CSF1(-1.81),CSF2RA(+4.85),CSF2RB(+4.51),CSF3R(+2.71),CXCL16(+1.96),CYP11A1(+4.08),CYP19A1(+10.0),D…
Cellular Movement,Hematological System Development and Function,Immune Cell Trafficking,Inflammatory Response	Infiltration by neutrophils	2.31e-05		1.653	22	18	4	C3(+3.04),C5(+2.82),CD14(+6.7),CD36(+6.92),CFTR(+2.19),CSF1(-1.81),IL1A(+2.2),LGALS3(+3.74),LRRK2(+2.3),LTB4R(-1.96),MET(+2.43),MMP9(+4.07),NQO1(-2.2),PGF(+3.57),PLG(+3.26),SGK1(+2.73),SGPP1(+1.92),TGFBR2(+1.62),TNFRSF1B(+12.09),TREM1(+2.85),UNC5B(-2.2),VTCN1(+8.19)
Cardiovascular System Development and Function,Cellular Movement	Migration of vascular endothelial cells	2.31e-05		0.419	22	16	6	CD36(+6.92),CDH13(-3.05),CDH5(+8.56),COL18A1(-2.09),DIO2(+2.44),DKK1(+2.16),FGF2(+3.02),FLT1(+3.41),FN1(-2.49),GAS6(-1.65),ITGB4(+4.21),KLF2(-2.29),LOX(+3.83),MET(+2.43),MMP9(+4.07),ORM1(+11.32),PLG(+3.26),PTN(+4.86),PTPRZ1(+5.04),S1PR3(-3.04),TGFBR2(+1.62),TNFSF15(+2.23)
Cancer,Neurological Disease,Organismal Injury and Abnormalities	Development of primitive neuroectodermal tumor	2.32e-05			19	13	6	ABCC4(-1.75),AMMECR1(+1.6),C3(+3.04),C5(+2.82),CSF2RA(+4.85),CSF2RB(+4.51),CSF3R(+2.71),FCGR2C(+3.04),FGFR1(-3.38),FGFR3(-1.99),LGALS3(+3.74),MET(+2.43),MMP9(+4.07),MUC16(+2.3),NOTCH1(-2.99),PIGQ(-1.58),PIK3CD(-2.08),WNT5A(+2.15),ZFX(+2.39)
Connective Tissue Development and Function,Organismal Functions,Tissue Morphology	Healing of bone	2.33e-05		-0.972	7	3	4	AMBN(+2.78),BMP2(-1.84),GJA1(-3.28),GRN(-1.94),NOTCH1(-2.99),PGF(+3.57),TNFRSF1B(+12.09)
Cell Death and Survival	Cell death of tumor cell lines	2.33e-05		1.245	126	71	55	ABCC4(-1.75),ADAMTS16(+1.73),AKAP7(+1.96),AKR1B10(-4.56),ALCAM(+1.79),ALOX5(-2.95),ASAH1(+1.8),BMF(-1.55),BMP2(-1.84),BMP6(-3.0),BOK(-1.91),C5(+2.82),CACNA1G(+4.69),CADPS(-1.85),CALB1(+2.42),CAPN6(+7.33),CASP6(+1.65),CAT(+2.14),CD14(+6.7),CD48(-2.19),CDX1(+2.65),CES1(-10.23),CIB1(-1.56),CNR1(-2.76),COL18A1(-2.09),CPE(+1.54),CSF2RA(+4.85),CSF2RB(+4.51),CYFIP2(+2.13),DDX3X(+1.57),DHCR24(-1.77),DKK1…
Cellular Development,Cellular Growth and Proliferation,Embryonic Development,Organismal Development	Expansion of embryonic cells	2.36e-05		1.342	6	4	2	BMP2(-1.84),FGF2(+3.02),GJA1(-3.28),LRRK2(+2.3),MMP9(+4.07),PLG(+3.26)
Cell-To-Cell Signaling and Interaction,Hematological System Development and Function	Binding of leukocytes	2.44e-05		1.035	38	27	11	A2M(+4.35),ADAM28(+4.56),ADGRE5(+3.64),ALCAM(+1.79),APBB1IP(+2.41),BMPER(-2.55),C3(+3.04),C5(+2.82),CCR7(+5.34),CD14(+6.7),CD36(+6.92),CD37(-2.15),CD48(-2.19),CNR1(-2.76),CSF1(-1.81),CSF2RB(+4.51),CSF3R(+2.71),F3(-2.32),FGF2(+3.02),FGG(+3.08),FLT1(+3.41),FN1(-2.49),FYB1(+4.29),GAS6(-1.65),GCNT1(+1.87),IL1A(+2.2),LFNG(-5.07),LGALS3(+3.74),LTB4R(-1.96),MBL2(+2.71),ORM1(+11.32),PIK3CD(-2.08),PLG(+3.…
Cellular Movement	Migration of connective tissue cells	2.47e-05		-0.37	22	12	10	BMP2(-1.84),CCR7(+5.34),CSF1(-1.81),CXCL16(+1.96),DMTN(-2.73),F3(-2.32),FGF2(+3.02),FGFR1(-3.38),FN1(-2.49),IGF1(-2.83),MMP1(+2.56),PAK3(+4.01),PGF(+3.57),PIK3CD(-2.08),PLEC(-2.0),PTN(+4.86),RASGRP1(+1.95),S1PR3(-3.04),SLC8A1(+2.52),STON1(+2.14),TGFBR2(+1.62),TMEM30A(+1.55)
Respiratory Disease	Lower respiratory tract disorder	2.47e-05		1.912	40	31	9	BMPER(-2.55),C3(+3.04),CA3(+9.81),CA5B(+2.15),CD14(+6.7),CFTR(+2.19),CITED2(+1.76),CLTRN(+3.48),CPE(+1.54),CSF1(-1.81),CSF2RB(+4.51),CYP11A1(+4.08),DDX3X(+1.57),FGFR3(-1.99),FGL1(+2.27),GABRE(+6.53),GABRG2(-3.19),GABRP(+6.89),HHIP(-2.38),IGF1(-2.83),LDHB(+1.51),LFNG(-5.07),LGALS3(+3.74),LOX(+3.83),LPL(+5.91),LRRK2(+2.3),MMP1(+2.56),MMP9(+4.07),PDE4D(+1.93),PDE5A(+1.58),PLG(+3.26),SCNN1A(-1.81),SE…
Cell-To-Cell Signaling and Interaction,Hematological System Development and Function,Immune Cell Trafficking,Inflammatory Response	Activation of phagocytes	2.51e-05		1.64	37	24	13	C3(+3.04),C5(+2.82),CCR7(+5.34),CD14(+6.7),CD163(-15.99),CD36(+6.92),CD37(-2.15),CD48(-2.19),CFTR(+2.19),CNR1(-2.76),CSF1(-1.81),FGG(+3.08),FN1(-2.49),GJA1(-3.28),GRN(-1.94),HLA-A(-2.47),IGF1(-2.83),IL1A(+2.2),LGALS3(+3.74),LTB4R(-1.96),MET(+2.43),MMP9(+4.07),MRGPRX1(+5.56),NOTCH1(-2.99),PLG(+3.26),PTGES(+6.18),RORA(+1.8),SCN9A(+2.97),SLC7A2(+3.83),SPON2(+1.93),TGM2(+8.23),TNFRSF1B(+12.09),TREM1(…
Cellular Growth and Proliferation,Connective Tissue Development and Function,Tissue Development	Proliferation of connective tissue cells	2.56e-05		0.271	55	29	26	ALOX5(-2.95),AMBN(+2.78),BMP2(-1.84),BMP6(-3.0),CASK(+1.95),CDH13(-3.05),CIB1(-1.56),CITED2(+1.76),CNR1(-2.76),COL14A1(+2.29),CSF1(-1.81),DKK1(+2.16),FERMT1(+2.59),FGF2(+3.02),FGFR1(-3.38),FGFR3(-1.99),FLT1(+3.41),FN1(-2.49),FTH1(-1.6),GAS6(-1.65),GGT1(-3.2),GJA1(-3.28),GNL3(+1.6),GRN(-1.94),HS6ST2(+2.27),IGF1(-2.83),IGFBP5(+3.91),IGFBP6(-5.22),IL1A(+2.2),KRT17(+14.07),LGALS3(+3.74),LOX(+3.83),LP…
Cancer,Organismal Injury and Abnormalities	Endometrioid carcinoma	2.59e-05			202	144	58	AASS(+1.77),ABCA13(+4.0),ABCC4(-1.75),ACTC1(-3.1),ADAMTS16(+1.73),ADAMTSL4(-2.02),AGAP5 (includes others)(+11.47),AKTIP(+1.58),ALG13(+1.77),ALOX5(-2.95),AMBN(+2.78),AP1S2(+1.96),APBB1IP(+2.41),ATP10B(+2.31),ATP10D(+3.18),ATP8B1(+2.17),BHLHB9(+1.8),BMP6(-3.0),BMPER(-2.55),BTBD11(-2.66),BTN2A2(+2.04),C1orf61(+2.58),C3(+3.04),C5(+2.82),CABIN1(-1.56),CACNA1G(+4.69),CADPS(-1.85),CAPN6(+7.33),CASK(+1.9…
Organismal Injury and Abnormalities,Reproductive System Disease	Endometriosis	2.65e-05			38	25	13	ALDH1A3(-4.62),AMY2B(+2.63),APOBEC3B(-6.45),CAPN6(+7.33),CD163(-15.99),CD48(-2.19),CITED2(+1.76),COL18A1(-2.09),CYP19A1(+10.0),DKK1(+2.16),DNMT3B(-2.97),FGF2(+3.02),FLT1(+3.41),FN1(-2.49),GAS6(-1.65),GSTA1(+5.0),IL1A(+2.2),IL1RAP(+2.25),ITGB4(+4.21),LTB4R(-1.96),LTB4R2(-3.22),MAOA(+3.55),MMP1(+2.56),MMP9(+4.07),NECTIN1(+1.79),NELL1(+3.46),PDE4D(+1.93),PIK3CD(-2.08),SAT1(+1.64),SDC2(+1.93),SGK1(+2…
Cancer,Organismal Injury and Abnormalities,Renal and Urological Disease	Urinary tract cancer	2.7e-05			149	88	61	ADAM28(+4.56),ADAMTS16(+1.73),ADAMTSL3(+1.87),ADAMTSL4(-2.02),ADM2(-2.43),APOBEC3B(-6.45),ARSD(+1.78),ATP10D(+3.18),ATP8B1(+2.17),AUTS2(-2.12),BMP6(-3.0),C3(+3.04),C3orf70(+2.04),CABIN1(-1.56),CALB1(+2.42),CAPN6(+7.33),CCDC40(-3.59),CD163L1(-1.95),CD48(-2.19),CENPT(-1.7),CFL2(+1.71),CLIP3(+1.91),CNTRL(+1.81),CPS1(+2.99),CSF2RA(+4.85),CSF2RB(+4.51),CSF3R(+2.71),CXCL16(+1.96),DIAPH2(+1.95),DLX3(+2.…
Skeletal and Muscular System Development and Function	Contraction of striated muscle	2.77e-05		-0.557	17	9	8	ACTC1(-3.1),AGRN(-2.14),AKAP5(+1.77),ALDOA(-1.59),IGF1(-2.83),KCNE5(+2.59),KLHL41(+2.54),MET(+2.43),MMP1(+2.56),MYH14(-16.51),MYH3(+2.36),MYH7(+4.89),MYL3(-5.5),PDE5A(+1.58),SLC8A1(+2.52),TNNC1(-2.98),TNNI3(-2.84)
Cancer,Organismal Injury and Abnormalities	Serous adenocarcinoma	2.81e-05			74	48	26	ABCA13(+4.0),ADAMTSL3(+1.87),ATP8B1(+2.17),C3(+3.04),CALB2(-5.28),CD163L1(-1.95),CD36(+6.92),CDH13(-3.05),CNN1(-3.55),COL14A1(+2.29),COL18A1(-2.09),CSF2RB(+4.51),CSF3R(+2.71),DIAPH2(+1.95),DKK1(+2.16),DNMT3B(-2.97),EIF1AX(+1.92),F3(-2.32),FAM153A/FAM153B(+2.83),FAM71F1(-3.4),FBN3(-1.86),FGFR3(-1.99),FLT1(+3.41),FN1(-2.49),HPDL(+2.2),HRG(+3.75),IGF1(-2.83),IGFBP5(+3.91),KIAA0319(+3.16),KLHL4(+2.59…
Organismal Injury and Abnormalities	Fibrosis	2.81e-05	Decreased	-2.028	55	32	23	ACTA1(-4.51),ACTC1(-3.1),ADK(+1.96),ALOX5(-2.95),BMP2(-1.84),BMP6(-3.0),C3(+3.04),C5(+2.82),CD36(+6.92),CFTR(+2.19),CIB1(-1.56),CNR1(-2.76),COL18A1(-2.09),CSF1(-1.81),F3(-2.32),FGF2(+3.02),FGFR1(-3.38),FGFR3(-1.99),FGG(+3.08),FLT1(+3.41),FN1(-2.49),GLIS3(+1.57),GOLM1(+1.88),GSN(-1.85),HOPX(+7.22),HPX(+2.73),IGF1(-2.83),IRAK2(+3.26),KCNN4(+4.34),KLHL41(+2.54),LDLR(-2.4),LGALS3(+3.74),LIMS2(-1.99),…
Cancer,Organismal Injury and Abnormalities	Mixed neoplasia	2.82e-05			107	74	33	AASS(+1.77),ABCC4(-1.75),AKTIP(+1.58),ATP10D(+3.18),ATP6AP2(+1.81),C1orf61(+2.58),C5(+2.82),CABIN1(-1.56),CACNA1G(+4.69),CADPS(-1.85),CAPN6(+7.33),CCDC40(-3.59),CD48(-2.19),CDO1(+3.64),CFTR(+2.19),CIB1(-1.56),CLIP3(+1.91),CPE(+1.54),CSF2RA(+4.85),CSF2RB(+4.51),CSF3R(+2.71),CYP11A1(+4.08),DDX11(-2.82),DDX3X(+1.57),DIAPH2(+1.95),DIO2(+2.44),DLGAP4(-1.6),DOCK9(+2.0),FAT3(+2.81),FBLN2(-7.62),FBN3(-1.…
Cancer,Hematological Disease,Immunological Disease,Organismal Injury and Abnormalities	Mature B-cell neoplasm	2.87e-05			101	63	38	AASS(+1.77),ABCA13(+4.0),ABHD5(+1.66),ADAMTS16(+1.73),ADAMTSL3(+1.87),AKAP5(+1.77),ALOX5(-2.95),APOBEC3B(-6.45),BMF(-1.55),BMPER(-2.55),CAT(+2.14),CCR7(+5.34),CD163(-15.99),CD36(+6.92),CD48(-2.19),CITED2(+1.76),CNR1(-2.76),CNTN4(+2.4),CNTRL(+1.81),COL18A1(-2.09),CSF2RA(+4.85),CSF2RB(+4.51),CSF3R(+2.71),CTSC(+1.94),DDX3X(+1.57),DHCR24(-1.77),DKK1(+2.16),DNMT3B(-2.97),EIF5AL1(-2.9),FASN(-2.05),FAT3…
Cancer,Hematological Disease,Immunological Disease,Organismal Injury and Abnormalities	Diffuse B-cell lymphoma	2.87e-05			59	37	22	AASS(+1.77),ABCA13(+4.0),ABHD5(+1.66),ADAMTSL3(+1.87),ALOX5(-2.95),APOBEC3B(-6.45),BMF(-1.55),CD36(+6.92),CNR1(-2.76),CNTN4(+2.4),CNTRL(+1.81),COL18A1(-2.09),CSF3R(+2.71),DDX3X(+1.57),DHCR24(-1.77),DNMT3B(-2.97),EIF5AL1(-2.9),FAT3(+2.81),FERMT1(+2.59),GLIS3(+1.57),HECW2(+2.0),HSPA12A(+2.25),IRF8(+5.36),KLF2(-2.29),LONRF2(+1.95),LRRC37A3 (includes others)(-2.36),MAP1B(-2.53),MED12L(+1.53),MME(+3.2…
Cardiovascular System Development and Function,Organismal Development	Vascularization of absolute anatomical region	2.88e-05		0.924	18	12	6	C3(+3.04),C5(+2.82),CDH13(-3.05),CDH5(+8.56),COL18A1(-2.09),F3(-2.32),FGF2(+3.02),FGFR1(-3.38),FLT1(+3.41),IGF1(-2.83),LGALS3(+3.74),MMP9(+4.07),PGF(+3.57),PLG(+3.26),RORA(+1.8),S1PR3(-3.04),TGFBR2(+1.62),WNT5A(+2.15)
Cancer,Organismal Injury and Abnormalities	Angiogenesis of tumor	3.01e-05		0.747	17	11	6	CDH5(+8.56),CIB1(-1.56),COL18A1(-2.09),F3(-2.32),FBLN2(-7.62),FGF2(+3.02),FLT1(+3.41),HS6ST2(+2.27),MET(+2.43),MMP1(+2.56),MMP9(+4.07),NOTCH1(-2.99),PGF(+3.57),PLG(+3.26),TGFBR2(+1.62),TGM2(+8.23),TIMP3(-2.17)
Developmental Disorder,Hereditary Disorder,Organismal Injury and Abnormalities,Skeletal and Muscular Disorders	Dystrophy of muscle	3.03e-05			30	18	12	ACTA1(-4.51),AKR1B10(-4.56),APBB1IP(+2.41),C3(+3.04),CES1(-10.23),COL14A1(+2.29),FN1(-2.49),GMPPB(+2.36),GYG2(+1.95),HLA-A(-2.47),HLA-DPB1(+1.91),HLA-DRB1(+40.01),HPDL(+2.2),KLHL34(-3.29),LIMS2(-1.99),LOX(+3.83),LPL(+5.91),LTBP3(+1.88),MYH7(+4.89),MYL3(-5.5),PDE5A(+1.58),PLEC(-2.0),PLS3(+2.39),SDC2(+1.93),SERPINH1(-1.51),SUN2(-1.79),TGFBR2(+1.62),TGFBR3(+7.03),TIMP3(-2.17),XIST(+169.61)
Cell Death and Survival	Cell death of connective tissue cells	3.03e-05	Increased	2.062	54	30	24	ABCC4(-1.75),ASAH1(+1.8),ATP6AP2(+1.81),BMF(-1.55),BMP2(-1.84),BOK(-1.91),CA3(+9.81),CABIN1(-1.56),CALB1(+2.42),CAT(+2.14),CD36(+6.92),CNR1(-2.76),CSF1(-1.81),CYP19A1(+10.0),DDX3X(+1.57),DHCR24(-1.77),DKK1(+2.16),FGF2(+3.02),FLT1(+3.41),FN1(-2.49),FTH1(-1.6),GAS6(-1.65),GNL3(+1.6),GRN(-1.94),GSN(-1.85),GSTA1(+5.0),HAS3(+2.4),IGF1(-2.83),IL1A(+2.2),KLF2(-2.29),LPAR2(-1.6),LZTS1(-2.27),MET(+2.43),M…
Cardiovascular System Development and Function	Neovascularization of organ	3.06e-05		1.736	16	10	6	C3(+3.04),C5(+2.82),CDH13(-3.05),CDH5(+8.56),COL18A1(-2.09),F3(-2.32),FGF2(+3.02),FGFR1(-3.38),FLT1(+3.41),IGF1(-2.83),LGALS3(+3.74),MMP9(+4.07),PGF(+3.57),PLG(+3.26),RORA(+1.8),S1PR3(-3.04)
Cell-To-Cell Signaling and Interaction	Activation of connective tissue cells	3.14e-05		1.111	19	9	10	BMP2(-1.84),CABIN1(-1.56),CSF1(-1.81),DKK1(+2.16),FGF2(+3.02),FGFR1(-3.38),FGFR3(-1.99),FN1(-2.49),GGT1(-3.2),GJA1(-3.28),GPR39(+1.87),IGF1(-2.83),IL1A(+2.2),LDLR(-2.4),LGALS3(+3.74),LOX(+3.83),MMP1(+2.56),MMP9(+4.07),WNT5A(+2.15)
Immunological Disease	Systemic autoimmune syndrome	3.17e-05		0.78	106	75	31	ACTA1(-4.51),ADA2(+3.27),ADAMTS6(+1.9),ADGRA1(-3.16),ADGRE5(+3.64),AHSG(+6.54),AKR1B10(-4.56),ALDOA(-1.59),ALOX5(-2.95),APBB1IP(+2.41),ARSA(-2.21),C3(+3.04),C5(+2.82),C9orf72(+1.74),CAPG(-1.97),CASP6(+1.65),CAT(+2.14),CCR7(+5.34),CD14(+6.7),CD163(-15.99),CD36(+6.92),CES1(-10.23),CHCHD2(+38.23),COL14A1(+2.29),CSF1(-1.81),CSF2RB(+4.51),CSF3R(+2.71),CTSC(+1.94),CXCL16(+1.96),CYB5D1(+2.21),CYP19A1(+1…
Cancer,Organismal Injury and Abnormalities	Metastasis of cells	3.17e-05		0.419	34	20	14	ACKR2(+3.39),ALCAM(+1.79),ALOX5(-2.95),ASAH1(+1.8),BMP2(-1.84),C1orf61(+2.58),CNN1(-3.55),COL18A1(-2.09),F3(-2.32),FASN(-2.05),FGF2(+3.02),FGFR3(-1.99),FN1(-2.49),FSCN1(-2.36),IGF1(-2.83),ITGB4(+4.21),LOX(+3.83),LTB4R2(-3.22),MET(+2.43),MMP1(+2.56),MMP9(+4.07),MTUS1(+1.93),NOTCH1(-2.99),PGF(+3.57),PIK3CD(-2.08),PLG(+3.26),PTPRZ1(+5.04),SDC1(+2.15),SUMO1P3(-3.04),TACSTD2(+4.04),TGFBR2(+1.62),TGFBR…
Cellular Assembly and Organization,Tissue Development	Formation of filaments	3.2e-05		-1.117	42	25	17	A2M(+4.35),ACTA1(-4.51),ACTC1(-3.1),ALMS1(-1.54),ARHGAP18(+2.0),ARHGAP28(+2.64),CDH13(-3.05),CHCHD2(+38.23),CLIP3(+1.91),COL18A1(-2.09),FGF2(+3.02),FN1(-2.49),GPR39(+1.87),GSN(-1.85),IGF1(-2.83),IL1A(+2.2),KLF2(-2.29),LPAR2(-1.6),MAP1B(-2.53),MET(+2.43),MME(+3.2),MTSS1(+1.83),NEB(+1.94),NOTCH1(-2.99),PAK3(+4.01),PIEZO2(+2.51),PLEKHG2(-1.82),PRKCH(+2.46),RGS16(+2.94),RND1(+1.59),SDC2(+1.93),SERPIN…
Cellular Movement,Hematological System Development and Function,Immune Cell Trafficking,Inflammatory Response	Cell movement of macrophages	3.21e-05		1.233	31	18	13	ACKR2(+3.39),C3(+3.04),C5(+2.82),CES1(-10.23),CNR1(-2.76),CSF1(-1.81),CYP19A1(+10.0),FLT1(+3.41),FN1(-2.49),FOXO6(+4.18),GAS6(-1.65),GJA1(-3.28),GSN(-1.85),IL1A(+2.2),LDLR(-2.4),LGALS3(+3.74),LOX(+3.83),LRRK2(+2.3),MMP9(+4.07),NQO1(-2.2),PIK3CD(-2.08),PLEC(-2.0),PLG(+3.26),PTGES(+6.18),PTN(+4.86),SDC1(+2.15),TGFBR2(+1.62),TIMP3(-2.17),VCAN(-2.04),VTCN1(+8.19),WNT5A(+2.15)
Cellular Movement	Cell movement of connective tissue cells	3.23e-05		-0.472	26	15	11	BMP2(-1.84),C5(+2.82),CCR7(+5.34),CSF1(-1.81),CXCL16(+1.96),DMTN(-2.73),F3(-2.32),FGF2(+3.02),FGFR1(-3.38),FN1(-2.49),GSN(-1.85),IGF1(-2.83),MET(+2.43),MMP1(+2.56),PAK3(+4.01),PGF(+3.57),PIK3CD(-2.08),PLEC(-2.0),PTN(+4.86),RASGRP1(+1.95),S1PR3(-3.04),SLC8A1(+2.52),STON1(+2.14),TGFBR2(+1.62),TMEM30A(+1.55),WNT5A(+2.15)
Cellular Function and Maintenance,Inflammatory Response	Phagocytosis	3.32e-05	Increased	2.224	34	22	12	AHSG(+6.54),C3(+3.04),CAMK1D(+2.71),CAPG(-1.97),CAT(+2.14),CD14(+6.7),CD36(+6.92),CD48(-2.19),CSF1(-1.81),CSF2RA(+4.85),CSF2RB(+4.51),CSF3R(+2.71),CYP2S1(-3.41),GAS6(-1.65),GATA2(+10.42),GRN(-1.94),GSN(-1.85),GULP1(+1.79),IRF8(+5.36),KLF2(-2.29),LDLR(-2.4),LGALS3(+3.74),LTB4R(-1.96),LY75(+3.47),MBL2(+2.71),MEX3B(-2.2),PEAR1(-2.56),RORA(+1.8),SCARB2(+1.56),SYT7(+3.03),TGM2(+8.23),TREM1(+2.85),TREM…
Cancer,Organismal Injury and Abnormalities	Head and neck squamous cell carcinoma	3.34e-05			163	99	64	ABCA13(+4.0),ACTC1(-3.1),ADAM28(+4.56),ADAMTS6(+1.9),ADAMTSL3(+1.87),AGAP5 (includes others)(+11.47),AKAP7(+1.96),ALOX5(-2.95),AMMECR1(+1.6),ARHGAP18(+2.0),ARHGAP28(+2.64),ARHGAP40(-3.37),ARSD(+1.78),ATP10D(+3.18),AUTS2(-2.12),BMP2(-1.84),C1orf61(+2.58),CABIN1(-1.56),CACNA1G(+4.69),CADPS(-1.85),CALB1(+2.42),CAPN10(-1.71),CD163L1(-1.95),CD48(-2.19),CDH13(-3.05),CDH5(+8.56),CFL2(+1.71),CFTR(+2.19),…
Respiratory System Development and Function	Morphology of respiratory system	3.36e-05			33	22	11	ALDH1A3(-4.62),BMPER(-2.55),CDO1(+3.64),CFTR(+2.19),CITED2(+1.76),CLIP3(+1.91),CSF2RB(+4.51),DKK1(+2.16),FGFR3(-1.99),GATA4(-2.4),GJA1(-3.28),IGF1(-2.83),ITGB4(+4.21),KLF2(-2.29),LFNG(-5.07),LOX(+3.83),LPL(+5.91),LRRK2(+2.3),LTBP3(+1.88),MET(+2.43),MMP9(+4.07),PLG(+3.26),PRRX1(+2.66),RAI1(-1.62),RASGRP1(+1.95),SP6(+13.82),SPRY2(-2.47),TFAP2A(+8.15),TIMP3(-2.17),TMEM38B(+1.62),TRIM55(+4.48),TRPM6(…
Carbohydrate Metabolism,Molecular Transport,Small Molecule Biochemistry	Deposition of glycosaminoglycan	3.38e-05		0	5	2	3	BMP2(-1.84),FGF2(+3.02),GSN(-1.85),HPX(+2.73),VCAN(-2.04)
Cardiovascular Disease,Hereditary Disorder,Organismal Injury and Abnormalities,Skeletal and Muscular Disorders	Familial restrictive cardiomyopathy	3.38e-05			5	1	4	ACTA1(-4.51),ACTC1(-3.1),MYH7(+4.89),MYL3(-5.5),TNNI3(-2.84)
Connective Tissue Development and Function,Embryonic Development,Organ Development,Organismal Development,Skeletal and Muscular System Development and Function,Tissue Development	Growth of metatarsal bone	3.38e-05		-1.477	5	1	4	BMP2(-1.84),FGF2(+3.02),FGFR3(-1.99),GRN(-1.94),IGF1(-2.83)
Free Radical Scavenging,Molecular Transport,Small Molecule Biochemistry	Release of hydrogen peroxide	3.38e-05		0.447	5	3	2	CAT(+2.14),DUOXA1(+4.2),DUOXA2(+4.83),GRN(-1.94),IGF1(-2.83)
Cardiovascular Disease,Organismal Injury and Abnormalities	Stenosis of aortic valve	3.52e-05			10	6	4	FLT1(+3.41),GABRE(+6.53),GABRG2(-3.19),GABRP(+6.89),LDLR(-2.4),MMP1(+2.56),MMP9(+4.07),NOTCH1(-2.99),SMAD6(-2.36),TNFRSF1B(+12.09)
Gastrointestinal Disease,Organismal Injury and Abnormalities	Benign oral disorder	3.58e-05		0.152	42	25	17	ACTA1(-4.51),AMBN(+2.78),BMP2(-1.84),C3(+3.04),C5(+2.82),CCR7(+5.34),CSF1(-1.81),CSF3R(+2.71),CTSC(+1.94),DLX3(+2.51),DNMT3B(-2.97),F3(-2.32),FCGR2C(+3.04),FDFT1(-1.57),FERMT1(+2.59),FGFR1(-3.38),FGFR3(-1.99),FN1(-2.49),FRMD4A(-2.18),GABRE(+6.53),GABRG2(-3.19),GABRP(+6.89),H19(+2.42),HLA-A(-2.47),IL1A(+2.2),KLHL41(+2.54),LTBP3(+1.88),MMP1(+2.56),MMP9(+4.07),MN1(-4.2),MYO18B(-2.59),OSR2(+3.72),PEX…
Cardiovascular System Development and Function,Organismal Development,Visual System Development and Function	Neovascularization of eye	3.61e-05		1.617	15	9	6	C3(+3.04),C5(+2.82),CDH13(-3.05),COL18A1(-2.09),F3(-2.32),FGF2(+3.02),FGFR1(-3.38),FLT1(+3.41),IGF1(-2.83),LGALS3(+3.74),MMP9(+4.07),PGF(+3.57),PLG(+3.26),RORA(+1.8),S1PR3(-3.04)
Embryonic Development,Organ Development,Organismal Development,Skeletal and Muscular System Development and Function,Tissue Development	Development of striated muscle	3.64e-05			21	9	12	ACTC1(-3.1),BMP2(-1.84),CAPN6(+7.33),CFL2(+1.71),FGF2(+3.02),GATA4(-2.4),GJA1(-3.28),IGFBP5(+3.91),ISL1(+3.25),LOX(+3.83),MET(+2.43),MYH14(-16.51),MYH7(+4.89),MYL3(-5.5),MYO18B(-2.59),NOTCH1(-2.99),PLEC(-2.0),TGFBR3(+7.03),TNNC1(-2.98),TNNI3(-2.84),ZFPM1(-1.78)
Cancer,Organismal Injury and Abnormalities,Reproductive System Disease	Progesterone receptor-negative breast cancer	3.64e-05			21	12	9	CSF3R(+2.71),CYP19A1(+10.0),FGF2(+3.02),FGFR1(-3.38),FGFR3(-1.99),FLT1(+3.41),FSCN1(-2.36),IGF1(-2.83),IGFBP6(-5.22),IL1A(+2.2),MET(+2.43),MMP9(+4.07),NQO1(-2.2),PIK3CD(-2.08),PIM1(-1.94),PLG(+3.26),TACSTD2(+4.04),TGFBR2(+1.62),TGFBR3(+7.03),TIMP3(-2.17),TNFRSF1B(+12.09)
Embryonic Development,Organismal Development,Tissue Development	Morphogenesis of embryonic tissue	3.65e-05		0	18	13	5	ADAMTS16(+1.73),AKTIP(+1.58),ALDH1A3(-4.62),ATP6AP2(+1.81),BMP2(-1.84),CAT(+2.14),CITED2(+1.76),FGF2(+3.02),GATA4(-2.4),ISL1(+3.25),NOTCH1(-2.99),PGF(+3.57),TFAP2A(+8.15),TGFBR2(+1.62),TGFBR3(+7.03),WNT5A(+2.15),WNT6(+3.86),ZFPM1(-1.78)
Cell Death and Survival	Apoptosis of tumor cell lines	3.69e-05		0.903	103	57	46	AKR1B10(-4.56),ALCAM(+1.79),ALOX5(-2.95),BMF(-1.55),BMP2(-1.84),BMP6(-3.0),BOK(-1.91),C5(+2.82),CALB1(+2.42),CAPN6(+7.33),CASP6(+1.65),CAT(+2.14),CD14(+6.7),CD48(-2.19),CDX1(+2.65),CES1(-10.23),CIB1(-1.56),CNR1(-2.76),COL18A1(-2.09),CPE(+1.54),CSF2RA(+4.85),CSF2RB(+4.51),CYFIP2(+2.13),DHCR24(-1.77),DKK1(+2.16),EMILIN2(-2.18),FASN(-2.05),FGF2(+3.02),FGFR1(-3.38),FGFR3(-1.99),FLT1(+3.41),FN1(-2.49)…
Cancer,Organismal Injury and Abnormalities	Sarcoma	3.7e-05		-0.471	96	50	46	ABCC4(-1.75),ADAMTSL3(+1.87),AGRN(-2.14),ALDH1A3(-4.62),ATP6AP2(+1.81),CACNA1G(+4.69),CCDC40(-3.59),CD163(-15.99),CD37(-2.15),CD48(-2.19),CFTR(+2.19),CIB1(-1.56),CNN1(-3.55),CNR1(-2.76),CSF1(-1.81),CSF2RA(+4.85),CSF2RB(+4.51),CSF3R(+2.71),CST4(-5.07),CYP19A1(+10.0),DDX11(-2.82),DIAPH2(+1.95),DLGAP4(-1.6),FASN(-2.05),FBLN2(-7.62),FBN3(-1.86),FDFT1(-1.57),FERMT1(+2.59),FGD3(+3.05),FGF2(+3.02),FGFR1…
Cardiovascular Disease	Aneurysm	3.78e-05		1.765	14	7	7	CTSC(+1.94),KLF2(-2.29),LDLR(-2.4),LOX(+3.83),LTB4R(-1.96),LTBP3(+1.88),MMP9(+4.07),PIM1(-1.94),PTGES(+6.18),SDC1(+2.15),SMAD6(-2.36),TGFBR2(+1.62),TIMP3(-2.17),VCAN(-2.04)
Organismal Injury and Abnormalities	Visceromegaly	3.86e-05			67	35	32	ABCC4(-1.75),ACTC1(-3.1),ADK(+1.96),AKAP5(+1.77),BMF(-1.55),C3(+3.04),CABIN1(-1.56),CACNB3(-1.7),CAT(+2.14),CCR7(+5.34),CD36(+6.92),CFTR(+2.19),CIB1(-1.56),CSF1(-1.81),CSF2RB(+4.51),CTSC(+1.94),CYP19A1(+10.0),F3(-2.32),FASN(-2.05),FDFT1(-1.57),FGF2(+3.02),FGFR1(-3.38),FLT1(+3.41),FN1(-2.49),GATA4(-2.4),GJA1(-3.28),GRN(-1.94),GSN(-1.85),HOPX(+7.22),HPX(+2.73),IGF1(-2.83),INPP5F(-1.98),IRF8(+5.36),…
Cancer,Organismal Injury and Abnormalities,Respiratory Disease	Lung adenocarcinoma	3.89e-05			121	74	47	AGAP5 (includes others)(+11.47),AGRN(-2.14),ALDH1A3(-4.62),ALDOA(-1.59),APBB1IP(+2.41),APOBEC3B(-6.45),ARHGAP28(+2.64),ARSD(+1.78),ASAH1(+1.8),ATP10B(+2.31),BHLHB9(+1.8),C3orf70(+2.04),CABIN1(-1.56),CACNA1G(+4.69),CADPS(-1.85),CALB1(+2.42),CALB2(-5.28),CCDC40(-3.59),CD48(-2.19),CLTRN(+3.48),CNTRL(+1.81),CPE(+1.54),CPS1(+2.99),CST4(-5.07),CYP11A1(+4.08),DDX11(-2.82),DDX3X(+1.57),ELOVL4(+1.72),F3(-…
Skeletal and Muscular Disorders	Abnormality of upper limb	4e-05			12	10	2	BMPER(-2.55),CDO1(+3.64),DKK1(+2.16),ELOVL4(+1.72),FGF2(+3.02),FGFR3(-1.99),MMP9(+4.07),PAPPA2(+2.84),PRRX1(+2.66),TFAP2A(+8.15),TGFBR3(+7.03),WNT5A(+2.15)
Cellular Movement	Chemotaxis of myeloid cells	4.06e-05		0.586	30	18	12	ALOX5(-2.95),C3(+3.04),C5(+2.82),CAMK1D(+2.71),CAPG(-1.97),CCR7(+5.34),CD37(-2.15),CSF1(-1.81),CSF2RA(+4.85),CSF3R(+2.71),CYP19A1(+10.0),FLT1(+3.41),GRN(-1.94),GSN(-1.85),LDLR(-2.4),LGALS3(+3.74),LPAR2(-1.6),LRRK2(+2.3),LTB4R(-1.96),MOSPD2(+1.78),MYO1F(-2.52),PIK3CD(-2.08),PLA2G7(+2.26),PLEC(-2.0),PLG(+3.26),PON2(+1.74),PTGES(+6.18),PTN(+4.86),TREM1(+2.85),TREML2(+4.15)
Gastrointestinal Disease,Hepatic System Disease,Organismal Injury and Abnormalities	Liver Damage	4.08e-05		0.636	23	17	6	ALOX5(-2.95),ARHGAP24(+2.54),ATP8B1(+2.17),C3(+3.04),CD14(+6.7),FLT1(+3.41),HLA-A(-2.47),HLA-DRB1(+40.01),IGF1(-2.83),IL1A(+2.2),KLF2(-2.29),LRRK2(+2.3),LTB4R(-1.96),MET(+2.43),MMP9(+4.07),PLG(+3.26),RASGRP1(+1.95),SCD(-1.79),SGK1(+2.73),TACSTD2(+4.04),TGFBR2(+1.62),TNFRSF1B(+12.09),UGT2B7(+3.35)
Developmental Disorder,Hereditary Disorder,Metabolic Disease,Organismal Injury and Abnormalities	Familial amyloidosis	4.09e-05			10	7	3	A2M(+4.35),GRN(-1.94),GSN(-1.85),LDLR(-2.4),LPL(+5.91),MMP1(+2.56),MMP9(+4.07),SDC1(+2.15),TACSTD2(+4.04),TTR(+1.72)
Cancer,Organismal Injury and Abnormalities,Renal and Urological Disease	Urinary tract tumor	4.18e-05			151	90	61	ADAM28(+4.56),ADAMTS16(+1.73),ADAMTSL3(+1.87),ADAMTSL4(-2.02),ADM2(-2.43),APOBEC3B(-6.45),ARSD(+1.78),ATP10D(+3.18),ATP8B1(+2.17),AUTS2(-2.12),BMP6(-3.0),C3(+3.04),C3orf70(+2.04),CABIN1(-1.56),CALB1(+2.42),CAPN6(+7.33),CCDC40(-3.59),CD163L1(-1.95),CD48(-2.19),CENPT(-1.7),CFL2(+1.71),CLIP3(+1.91),CNTRL(+1.81),CPS1(+2.99),CSF2RA(+4.85),CSF2RB(+4.51),CSF3R(+2.71),CXCL16(+1.96),DIAPH2(+1.95),DLX3(+2.…
Cell-To-Cell Signaling and Interaction	Activation of cells	4.24e-05		0.794	82	51	31	AGRN(-2.14),AKAP5(+1.77),ALOX5(-2.95),BMP2(-1.84),BMPER(-2.55),C3(+3.04),C5(+2.82),CABIN1(-1.56),CACNA1G(+4.69),CAT(+2.14),CCR7(+5.34),CD14(+6.7),CD163(-15.99),CD36(+6.92),CD37(-2.15),CD48(-2.19),CFTR(+2.19),CNR1(-2.76),CPE(+1.54),CSF1(-1.81),CSF2RB(+4.51),DAPP1(+3.07),DKK1(+2.16),F3(-2.32),FGF2(+3.02),FGFR1(-3.38),FGFR3(-1.99),FGG(+3.08),FN1(-2.49),GAS6(-1.65),GATA2(+10.42),GGT1(-3.2),GJA1(-3.28…
Cellular Development,Cellular Growth and Proliferation,Nervous System Development and Function,Tissue Development	Development of neurons	4.25e-05		1.973	70	41	29	A2M(+4.35),ADGRB2(-2.94),ADGRE5(+3.64),AGRN(-2.14),AKAP5(+1.77),AKTIP(+1.58),AMIGO3(-3.2),ASIC2(+2.73),BHLHB9(+1.8),BMP2(-1.84),C3(+3.04),CAMK1D(+2.71),CASP6(+1.65),CDK16(+1.52),CNR1(-2.76),CNTN4(+2.4),COBLL1(+2.11),CSF1(-1.81),CYFIP2(+2.13),CYP19A1(+10.0),EBF2(+4.0),EFNA2(-2.07),FASN(-2.05),FGF2(+3.02),FGFR1(-3.38),FGFR3(-1.99),FOXO6(+4.18),GABRG2(-3.19),GJA1(-3.28),GRN(-1.94),GSN(-1.85),IGF1(-2…
Cancer,Organismal Injury and Abnormalities,Skeletal and Muscular Disorders	Smooth muscle tumor	4.25e-05			32	20	12	ACTC1(-3.1),ADGRE5(+3.64),ALDOA(-1.59),ARSE(+2.12),CAPN6(+7.33),CD163(-15.99),CSF1(-1.81),CSF3R(+2.71),CTSC(+1.94),CYP19A1(+10.0),DLGAP4(-1.6),ESRRG(-1.94),FGF2(+3.02),FGFR1(-3.38),FGFR3(-1.99),FLT1(+3.41),FTH1(-1.6),H19(+2.42),HOPX(+7.22),IGF1(-2.83),IGFBP5(+3.91),MAOA(+3.55),MEGF9(+1.59),MET(+2.43),NR5A2(+2.08),OXTR(-3.24),PCP4(+2.74),PDE5A(+1.58),RORA(+1.8),TBL1X(+1.93),TFAP2C(+11.66),VCAN(-2.…
Cardiovascular Disease,Organismal Injury and Abnormalities	Intermediate disease stage peripheral arterial disease	4.26e-05			18	15	3	ADA2(+3.27),ADGRE5(+3.64),ALOX5(-2.95),CAPG(-1.97),CD163(-15.99),CSF2RB(+4.51),CTSC(+1.94),FYB1(+4.29),GULP1(+1.79),HLA-DRB1(+40.01),IRF8(+5.36),MYLIP(+1.76),PAK3(+4.01),PDE4DIP(+1.62),SAT1(+1.64),SGK1(+2.73),SLC22A3(+2.36),TREM1(+2.85)
Connective Tissue Development and Function,Organismal Injury and Abnormalities	Angiogenesis of granulation tissue	4.3e-05			3	3	0	PGF(+3.57),PTGES(+6.18),RAMP1(+3.5)
Organismal Development	Mass of organism	4.39e-05		0.158	35	24	11	ATP8B1(+2.17),C3(+3.04),CA5B(+2.15),CALB1(+2.42),CD36(+6.92),CFTR(+2.19),CNR1(-2.76),COL18A1(-2.09),CPE(+1.54),CSF1(-1.81),CYP19A1(+10.0),DNMT3B(-2.97),ELOVL4(+1.72),ERVFRD-1(+2.31),FASN(-2.05),FGL1(+2.27),GPR39(+1.87),IGF1(-2.83),IGFBP6(-5.22),IL1A(+2.2),LDLR(-2.4),LPL(+5.91),MAOA(+3.55),PAPPA2(+2.84),PLG(+3.26),PON2(+1.74),PRLR(+1.78),PTGES(+6.18),SAT1(+1.64),SCD(-1.79),SCNN1A(-1.81),SLC6A19(-3…
Cardiovascular Disease,Organismal Injury and Abnormalities,Skeletal and Muscular Disorders	Myocardial infarction	4.48e-05		0.784	26	17	9	ACTA1(-4.51),AMY2B(+2.63),C3(+3.04),C5(+2.82),CA3(+9.81),CA5B(+2.15),CD14(+6.7),CD163(-15.99),CD36(+6.92),CSF1(-1.81),CSF3R(+2.71),FCGR2C(+3.04),FGF2(+3.02),FGG(+3.08),FLT1(+3.41),GSTM1(+17.18),LDLR(-2.4),LIMS2(-1.99),MMP9(+4.07),PIM1(-1.94),PLG(+3.26),SCNN1A(-1.81),TGM2(+8.23),TNFRSF1B(+12.09),TNNC1(-2.98),TNNI3(-2.84)
Cancer,Organismal Injury and Abnormalities	Invasion of epithelial tissue	4.51e-05		1.302	11	7	4	COL18A1(-2.09),FGF2(+3.02),FN1(-2.49),FOLH1(+3.51),IGFBP5(+3.91),MET(+2.43),MMP1(+2.56),MMP9(+4.07),NOTCH1(-2.99),PLG(+3.26),TIMP3(-2.17)
Inflammatory Response	Immune response of cells	4.66e-05		1.832	52	34	18	ABCC4(-1.75),AHSG(+6.54),C3(+3.04),C5(+2.82),CALB1(+2.42),CAMK1D(+2.71),CAPG(-1.97),CAT(+2.14),CCR7(+5.34),CD14(+6.7),CD36(+6.92),CD48(-2.19),CSF1(-1.81),CSF2RA(+4.85),CSF2RB(+4.51),CSF3R(+2.71),CYP2S1(-3.41),F3(-2.32),FN1(-2.49),GAS6(-1.65),GATA2(+10.42),GRN(-1.94),GSN(-1.85),GULP1(+1.79),HLA-A(-2.47),IL1RAP(+2.25),IRF8(+5.36),KLF2(-2.29),LDLR(-2.4),LGALS3(+3.74),LTB4R(-1.96),LY75(+3.47),MBL2(+2…
Cellular Movement	Cell movement of dermal cells	4.77e-05		-0.543	15	8	7	AHSG(+6.54),ALDOA(-1.59),EFNA2(-2.07),FERMT1(+2.59),GSN(-1.85),IGF1(-2.83),ITGB4(+4.21),LGALS3(+3.74),LTB4R2(-3.22),MMP1(+2.56),MMP9(+4.07),PLEC(-2.0),PTPRZ1(+5.04),RHBDF2(-1.64),TGFBR2(+1.62)
Organismal Injury and Abnormalities	Extraintestinal functional disorder	4.82e-05		1.258	39	22	17	A2M(+4.35),ALDH1A3(-4.62),ALOX5(-2.95),C3(+3.04),CA3(+9.81),CA5B(+2.15),CACNA1G(+4.69),CACNB3(-1.7),CD14(+6.7),CD48(-2.19),CNR1(-2.76),CYP19A1(+10.0),FGF2(+3.02),FGFR1(-3.38),FGFR3(-1.99),GABRE(+6.53),GABRG2(-3.19),GABRP(+6.89),GRN(-1.94),GSN(-1.85),HLA-DRB1(+40.01),HPX(+2.73),KRT17(+14.07),MAOA(+3.55),MET(+2.43),MN1(-4.2),ORM1(+11.32),OXTR(-3.24),PDE4D(+1.93),PDE5A(+1.58),PRRX1(+2.66),RAB3B(-2.1…
Drug Metabolism,Molecular Transport	Transport of drug	5.05e-05			7	6	1	ABCC4(-1.75),ATP8B1(+2.17),SLC15A2(+6.49),SLC22A2(+2.53),SLC22A3(+2.36),SLC47A1(+5.92),TMEM30A(+1.55)
Cellular Assembly and Organization	Sliding of myofilaments	5.17e-05			8	3	5	ACTA1(-4.51),ACTC1(-3.1),MYH3(+2.36),MYH7(+4.89),MYL3(-5.5),NEB(+1.94),TNNC1(-2.98),TNNI3(-2.84)
Cellular Function and Maintenance	Engulfment of blood cells	5.18e-05		1.945	23	17	6	C3(+3.04),C5(+2.82),CAPG(-1.97),CCR7(+5.34),CD14(+6.7),CD36(+6.92),CSF2RA(+4.85),CSF2RB(+4.51),CYP2S1(-3.41),GRN(-1.94),GSN(-1.85),GULP1(+1.79),IL1A(+2.2),IRF8(+5.36),LGALS3(+3.74),LTB4R(-1.96),LY75(+3.47),MBL2(+2.71),MEX3B(-2.2),RORA(+1.8),TGM2(+8.23),TREM1(+2.85),TREML2(+4.15)
Cell-To-Cell Signaling and Interaction	Attachment of tumor cell lines	5.28e-05		-0.108	9	4	5	BCAM(-1.62),CD36(+6.92),CDH13(-3.05),FGFR1(-3.38),FN1(-2.49),PTN(+4.86),PTPRZ1(+5.04),SPRY2(-2.47),TGM2(+8.23)
Digestive System Development and Function,Embryonic Development,Organ Development,Organismal Development	Tooth development	5.32e-05		1.067	17	12	5	BMP2(-1.84),CSF1(-1.81),DLX3(+2.51),GABRE(+6.53),GABRG2(-3.19),GABRP(+6.89),GJA1(-3.28),ISL1(+3.25),NECTIN1(+1.79),NECTIN3(+1.68),OSR2(+3.72),PLG(+3.26),PRRX1(+2.66),SP6(+13.82),SPRY2(-2.47),TFAP2A(+8.15),WNT6(+3.86)
Cancer,Neurological Disease,Organismal Injury and Abnormalities	Neuroblastoma	5.32e-05			17	12	5	ABCC4(-1.75),AMMECR1(+1.6),C3(+3.04),C5(+2.82),CSF2RA(+4.85),CSF2RB(+4.51),CSF3R(+2.71),FCGR2C(+3.04),FGFR1(-3.38),FGFR3(-1.99),LGALS3(+3.74),MET(+2.43),MMP9(+4.07),MUC16(+2.3),PIGQ(-1.58),PIK3CD(-2.08),WNT5A(+2.15)
Connective Tissue Development and Function,Tissue Development	Growth of connective tissue	5.4e-05		0.063	58	30	28	ALOX5(-2.95),AMBN(+2.78),BMP2(-1.84),BMP6(-3.0),CASK(+1.95),CD163(-15.99),CD48(-2.19),CDH13(-3.05),CIB1(-1.56),CITED2(+1.76),CNR1(-2.76),COL14A1(+2.29),CSF1(-1.81),DKK1(+2.16),FERMT1(+2.59),FGF2(+3.02),FGFR1(-3.38),FGFR3(-1.99),FLT1(+3.41),FN1(-2.49),FTH1(-1.6),GAS6(-1.65),GGT1(-3.2),GJA1(-3.28),GNL3(+1.6),GRN(-1.94),HS6ST2(+2.27),IGF1(-2.83),IGFBP5(+3.91),IGFBP6(-5.22),IL1A(+2.2),KRT17(+14.07),L…
Cancer,Organismal Injury and Abnormalities	Soft tissue neoplasm	5.42e-05			83	44	39	ADAMTSL3(+1.87),AGRN(-2.14),ALDH1A3(-4.62),ATP6AP2(+1.81),CACNA1G(+4.69),CALB2(-5.28),CCDC40(-3.59),CD163(-15.99),CD37(-2.15),CD48(-2.19),CFTR(+2.19),CIB1(-1.56),CNR1(-2.76),CSF1(-1.81),CSF2RA(+4.85),CSF2RB(+4.51),CSF3R(+2.71),CST4(-5.07),CYP19A1(+10.0),DDX11(-2.82),DIAPH2(+1.95),DLGAP4(-1.6),FBLN2(-7.62),FBN3(-1.86),FERMT1(+2.59),FGD3(+3.05),FGF2(+3.02),FGFR1(-3.38),FGFR3(-1.99),FLT1(+3.41),GABR…
Cellular Movement	Migration of tumor cell lines	5.47e-05		0.223	74	44	30	A2M(+4.35),ABCC4(-1.75),ADGRE5(+3.64),ALCAM(+1.79),BCAM(-1.62),BMP2(-1.84),BMP6(-3.0),C5(+2.82),CAT(+2.14),CCR7(+5.34),CD36(+6.92),CDH13(-3.05),CDH5(+8.56),CDX1(+2.65),COL18A1(-2.09),CSF1(-1.81),DLX3(+2.51),F3(-2.32),FASN(-2.05),FBLN2(-7.62),FGF2(+3.02),FGFR1(-3.38),FGFR3(-1.99),FN1(-2.49),FSCN1(-2.36),GAS6(-1.65),GJA1(-3.28),GRHL2(+3.66),GRN(-1.94),H19(+2.42),HAPLN4(-2.52),HAS3(+2.4),IGF1(-2.83)…
Organ Morphology,Tissue Development	Regeneration of skeletal muscle	5.48e-05		1.234	10	6	4	CSF3R(+2.71),FGF2(+3.02),FN1(-2.49),GJA1(-3.28),HOPX(+7.22),IGF1(-2.83),MET(+2.43),P2RX5(-4.51),PLG(+3.26),SLC40A1(+4.78)
Cancer,Organismal Injury and Abnormalities	Cancer of head	5.67e-05		1.941	99	67	32	ACTC1(-3.1),ADAM28(+4.56),ADAMTS6(+1.9),ADAMTSL3(+1.87),AGAP5 (includes others)(+11.47),AKAP7(+1.96),AMMECR1(+1.6),ARHGAP18(+2.0),AUTS2(-2.12),CABIN1(-1.56),CACNA1G(+4.69),CADPS(-1.85),CALB1(+2.42),CALB2(-5.28),CD48(-2.19),CDH13(-3.05),CDH5(+8.56),CFL2(+1.71),CFTR(+2.19),CITED2(+1.76),CNN1(-3.55),CNTN4(+2.4),CNTRL(+1.81),CSF2RA(+4.85),CSF2RB(+4.51),CSF3R(+2.71),CTSC(+1.94),DDX11(-2.82),DDX3X(+1.5…
Cancer,Organismal Injury and Abnormalities	Glandular intraepithelial neoplasm	5.73e-05			27	14	13	ABCC4(-1.75),ACTC1(-3.1),ALG13(+1.77),ARHGAP28(+2.64),ATP10B(+2.31),ATP8B1(+2.17),C3(+3.04),COL18A1(-2.09),DUOX1(+3.56),ESRRG(-1.94),FGFR1(-3.38),GPX2(-2.66),HECW2(+2.0),ITGB4(+4.21),KRT7(+2.55),LY75(+3.47),LZTS1(-2.27),MUC16(+2.3),MYO1F(-2.52),ORM1(+11.32),PIM1(-1.94),POLR3G(+2.94),PSD4(+1.95),SHOC1(-1.94),SPRY2(-2.47),TUBB6(-2.24),VCAN(-2.04)
Cellular Movement,Skeletal and Muscular System Development and Function	Cell movement of smooth muscle cells	5.73e-05		0.129	20	9	11	A2M(+4.35),BMP2(-1.84),CSF1(-1.81),F3(-2.32),FGF2(+3.02),FGFR1(-3.38),FLT1(+3.41),FN1(-2.49),GJA1(-3.28),IGF1(-2.83),IGFBP5(+3.91),IL1A(+2.2),LDLR(-2.4),LOX(+3.83),LPAR2(-1.6),MMP9(+4.07),NQO1(-2.2),PCSK5(+1.69),PLG(+3.26),VCAN(-2.04)
Cancer,Organismal Injury and Abnormalities,Tumor Morphology	Invasion of malignant tumor	5.74e-05		-0.627	18	11	7	ADGRE5(+3.64),ALCAM(+1.79),BMP2(-1.84),CSF1(-1.81),F3(-2.32),FASN(-2.05),FGF2(+3.02),IGF1(-2.83),IGFBP5(+3.91),ITGB4(+4.21),MET(+2.43),MMP9(+4.07),NOTCH1(-2.99),PLG(+3.26),RASGRP1(+1.95),TGFBR2(+1.62),VCAN(-2.04),WNT5A(+2.15)
Cellular Development,Cellular Growth and Proliferation,Embryonic Development,Organismal Development,Tissue Development	Proliferation of mesenchymal cells	5.79e-05		0.853	13	9	4	BMP2(-1.84),DKK1(+2.16),FGF2(+3.02),FGFR1(-3.38),GJA1(-3.28),IGF1(-2.83),MMP9(+4.07),PIWIL2(+7.34),PLG(+3.26),PRRX1(+2.66),PTN(+4.86),TGFBR2(+1.62),WNT5A(+2.15)
Cancer,Organismal Injury and Abnormalities,Respiratory Disease	Non-small cell lung carcinoma	5.79e-05		0	145	89	56	AGAP5 (includes others)(+11.47),AGRN(-2.14),AKR1B10(-4.56),ALCAM(+1.79),ALDH1A3(-4.62),ALDOA(-1.59),APBB1IP(+2.41),APOBEC3B(-6.45),ARHGAP28(+2.64),ARSD(+1.78),ASAH1(+1.8),ATP10B(+2.31),BHLHB9(+1.8),C3orf70(+2.04),CABIN1(-1.56),CACNA1G(+4.69),CADPS(-1.85),CALB1(+2.42),CALB2(-5.28),CCDC40(-3.59),CD48(-2.19),CDH13(-3.05),CLTRN(+3.48),CNTRL(+1.81),CPE(+1.54),CPS1(+2.99),CSF3R(+2.71),CST4(-5.07),CYP11…
Cellular Development,Connective Tissue Development and Function,Tissue Development	Differentiation of bone	5.91e-05		0.152	37	20	17	ADK(+1.96),ALOX5(-2.95),AMBN(+2.78),BMP2(-1.84),BMP6(-3.0),BMPER(-2.55),C3(+3.04),C5(+2.82),CSF1(-1.81),DKK1(+2.16),EFNA2(-2.07),FGF2(+3.02),FGFR1(-3.38),FGFR3(-1.99),FN1(-2.49),GJA1(-3.28),GLIS3(+1.57),GSN(-1.85),IGF1(-2.83),IGFBP5(+3.91),IL1A(+2.2),LOX(+3.83),MMP9(+4.07),MN1(-4.2),NELL1(+3.46),NOCT(+1.77),NOTCH1(-2.99),PDLIM7(-2.19),PGF(+3.57),PTN(+4.86),SCUBE2(+3.32),SMAD6(-2.36),SMOC1(+3.1),T…
Connective Tissue Disorders,Inflammatory Disease,Inflammatory Response,Organismal Injury and Abnormalities,Skeletal and Muscular Disorders	Osteoarthritis	5.91e-05			25	16	9	ADAMTS16(+1.73),ADAMTS6(+1.9),ALOX5(-2.95),BMP2(-1.84),C3(+3.04),CD163(-15.99),DMTN(-2.73),FDFT1(-1.57),FGF2(+3.02),FGFR1(-3.38),FTH1(-1.6),GABRE(+6.53),GABRG2(-3.19),GABRP(+6.89),LTBP3(+1.88),MBL2(+2.71),MMP1(+2.56),MMP9(+4.07),PLG(+3.26),PTGES(+6.18),SCN9A(+2.97),SDC1(+2.15),SDC2(+1.93),TGFBR2(+1.62),TIMP3(-2.17)
Nervous System Development and Function,Tissue Morphology	Morphology of nervous tissue	6.01e-05			56	30	26	A2M(+4.35),AGRN(-2.14),AKAP5(+1.77),ARSA(-2.21),BMP2(-1.84),C3(+3.04),CADPS(-1.85),CALB1(+2.42),CAT(+2.14),CKMT1A/CKMT1B(+3.07),CLIP3(+1.91),CNR1(-2.76),CSF1(-1.81),CTSF(+4.1),CYP19A1(+10.0),EBF2(+4.0),FAT3(+2.81),FBXO2(-1.65),FGF2(+3.02),FGFR3(-1.99),FOXO6(+4.18),GJA1(-3.28),GLDN(+2.79),GRN(-1.94),IGF1(-2.83),IGSF9(+2.12),ISL1(+3.25),KEL(-2.15),LDLR(-2.4),LRRK2(+2.3),LZTS1(-2.27),MAP1B(-2.53),ME…
Cellular Movement,Hematological System Development and Function,Immune Cell Trafficking	Migration of antigen presenting cells	6.12e-05		0.196	21	13	8	ABCC4(-1.75),ALCAM(+1.79),C3(+3.04),C5(+2.82),CCR7(+5.34),CNR1(-2.76),CSF1(-1.81),CSF2RB(+4.51),FLT1(+3.41),FN1(-2.49),GJA1(-3.28),LGALS3(+3.74),PLG(+3.26),PTN(+4.86),RAMP1(+3.5),S1PR3(-3.04),SCN9A(+2.97),SDC1(+2.15),TNFSF9(-2.4),VCAN(-2.04),WNT5A(+2.15)
Cellular Function and Maintenance	Internalization of cells	6.16e-05		1.901	26	17	9	C3(+3.04),CAPG(-1.97),CD14(+6.7),CD36(+6.92),CD48(-2.19),CFTR(+2.19),CSF2RA(+4.85),CSF2RB(+4.51),CSF3R(+2.71),CYP2S1(-3.41),GRN(-1.94),GSN(-1.85),GULP1(+1.79),IRF8(+5.36),KLF2(-2.29),LGALS3(+3.74),LTB4R(-1.96),LY75(+3.47),MBL2(+2.71),MEX3B(-2.2),PEAR1(-2.56),PLG(+3.26),RORA(+1.8),TGM2(+8.23),TREM1(+2.85),WNT5A(+2.15)
Lipid Metabolism,Small Molecule Biochemistry	Conversion of lipid	6.18e-05		-0.855	18	12	6	ABHD5(+1.66),ALOX5(-2.95),CAT(+2.14),CFTR(+2.19),CPT1B(-1.66),CYP11A1(+4.08),CYP19A1(+10.0),DHCR24(-1.77),FASN(-2.05),HPX(+2.73),HSD3B1(+3.81),LDLR(-2.4),MET(+2.43),PON2(+1.74),PRDX3(+1.61),PTGES(+6.18),SCD(-1.79),STS(+3.5)
Cardiovascular Disease,Organismal Injury and Abnormalities	Disorder of coronary artery	6.2e-05			30	19	11	AMY2B(+2.63),APOC3(+3.65),ASIC2(+2.73),CA3(+9.81),CA5B(+2.15),CACNB3(-1.7),CD14(+6.7),CD163(-15.99),CD36(+6.92),CDH13(-3.05),CNR1(-2.76),DOCK9(+2.0),FLT1(+3.41),FRMD4A(-2.18),GABRE(+6.53),GABRG2(-3.19),GABRP(+6.89),GJA1(-3.28),KLF2(-2.29),LDLR(-2.4),LPL(+5.91),PDE4D(+1.93),PDE5A(+1.58),PLA2G7(+2.26),PLG(+3.26),PRKCH(+2.46),RASL12(-2.65),SCN9A(+2.97),SCNN1A(-1.81),SLC8A1(+2.52)
Cardiovascular Disease,Organismal Injury and Abnormalities	Cardiovascular disorder of cardiac valve	6.31e-05			10	8	2	CA3(+9.81),CA5B(+2.15),CITED2(+1.76),GABRE(+6.53),GABRG2(-3.19),GABRP(+6.89),LOX(+3.83),MME(+3.2),NOTCH1(-2.99),PDE4D(+1.93)
Cardiovascular Disease,Organismal Injury and Abnormalities	Valvular regurgitation	6.31e-05			10	8	2	CA3(+9.81),CA5B(+2.15),CITED2(+1.76),GABRE(+6.53),GABRG2(-3.19),GABRP(+6.89),LOX(+3.83),MME(+3.2),NOTCH1(-2.99),PDE4D(+1.93)
Cell Morphology,Nervous System Development and Function,Tissue Morphology	Morphology of neurons	6.33e-05			55	30	25	A2M(+4.35),AGRN(-2.14),AKAP5(+1.77),ARSA(-2.21),BMP2(-1.84),C3(+3.04),CADPS(-1.85),CALB1(+2.42),CAT(+2.14),CKMT1A/CKMT1B(+3.07),CLIP3(+1.91),CNR1(-2.76),CSF1(-1.81),CTSF(+4.1),CYP19A1(+10.0),EBF2(+4.0),FAT3(+2.81),FBXO2(-1.65),FGF2(+3.02),FGFR3(-1.99),FOXO6(+4.18),GJA1(-3.28),GLDN(+2.79),GRN(-1.94),IGF1(-2.83),IGSF9(+2.12),ISL1(+3.25),KEL(-2.15),LDLR(-2.4),LRRK2(+2.3),LZTS1(-2.27),MAP1B(-2.53),ME…
Cell-To-Cell Signaling and Interaction	Activation of peritoneal cavity cell	6.38e-05		0.186	7	4	3	C3(+3.04),CD14(+6.7),CSF1(-1.81),FN1(-2.49),MET(+2.43),MRGPRX1(+5.56),TRPM4(-1.87)
Cardiovascular System Development and Function,Embryonic Development,Organ Development,Organismal Development,Skeletal and Muscular System Development and Function,Tissue Development	Formation of cardiac muscle	6.42e-05			13	3	10	ACTC1(-3.1),BMP2(-1.84),GATA4(-2.4),ISL1(+3.25),MYH7(+4.89),MYL3(-5.5),MYO18B(-2.59),NOTCH1(-2.99),PLEC(-2.0),TGFBR3(+7.03),TNNC1(-2.98),TNNI3(-2.84),ZFPM1(-1.78)
Cellular Movement,Hematological System Development and Function,Immune Cell Trafficking	Cell movement of mononuclear leukocytes	6.52e-05		0.756	45	29	16	ACKR2(+3.39),ALOX5(-2.95),APBB1IP(+2.41),C3(+3.04),C5(+2.82),CCR7(+5.34),CD48(-2.19),CSF2RB(+4.51),CXCL16(+1.96),DIAPH2(+1.95),DKK1(+2.16),FLT1(+3.41),FN1(-2.49),FYB1(+4.29),GCNT1(+1.87),GPSM1(-1.66),HLA-A(-2.47),HRG(+3.75),KCNN4(+4.34),KLF2(-2.29),LDLR(-2.4),LGALS3(+3.74),LPAR2(-1.6),MMP9(+4.07),MOSPD2(+1.78),NOTCH1(-2.99),NQO1(-2.2),PIK3CD(-2.08),PLA2G7(+2.26),PLEC(-2.0),PLG(+3.26),PON2(+1.74),…
Cellular Movement,Hair and Skin Development and Function	Cell movement of keratinocytes	6.77e-05		0.102	14	8	6	AHSG(+6.54),ALDOA(-1.59),EFNA2(-2.07),FERMT1(+2.59),IGF1(-2.83),ITGB4(+4.21),LGALS3(+3.74),LTB4R2(-3.22),MMP1(+2.56),MMP9(+4.07),PLEC(-2.0),PTPRZ1(+5.04),RHBDF2(-1.64),TGFBR2(+1.62)
Lipid Metabolism,Molecular Transport,Small Molecule Biochemistry	Concentration of fatty acid	6.8e-05		-0.04	30	17	13	ABHD5(+1.66),AHSG(+6.54),AKR1B10(-4.56),ALOX5(-2.95),APOC3(+3.65),C3(+3.04),CD36(+6.92),CES1(-10.23),CFTR(+2.19),CSF1(-1.81),EFNA2(-2.07),FASN(-2.05),FGL1(+2.27),FMO3(+2.62),G6PD(-1.88),IGF1(-2.83),IL1A(+2.2),LDLR(-2.4),LPL(+5.91),LTB4R(-1.96),MMP9(+4.07),MPC1(+2.05),NEU4(-3.44),PON2(+1.74),PRDX3(+1.61),PTGES(+6.18),SAT1(+1.64),SCD(-1.79),TGFBR2(+1.62),TRH(-3.56)
Cancer,Organismal Injury and Abnormalities,Tumor Morphology	Progression of malignant tumor	6.84e-05		0	26	17	9	ABCC4(-1.75),CCR7(+5.34),CSF2RA(+4.85),CSF2RB(+4.51),CSF3R(+2.71),CYP19A1(+10.0),F3(-2.32),FDFT1(-1.57),FGFR1(-3.38),FGFR3(-1.99),FLT1(+3.41),IGFBP6(-5.22),MET(+2.43),MMP1(+2.56),MMP9(+4.07),MTUS1(+1.93),NECTIN4(+6.1),NOTCH1(-2.99),NQO1(-2.2),PGF(+3.57),PIK3CD(-2.08),PRLR(+1.78),PTPN3(+2.8),SAT1(+1.64),TACSTD2(+4.04),TGFBR2(+1.62)
Cellular Movement,Immune Cell Trafficking	Cell movement of lymphatic system cells	7.03e-05		0.003	41	24	17	ACKR2(+3.39),ALCAM(+1.79),ALOX5(-2.95),APBB1IP(+2.41),BMP2(-1.84),C3(+3.04),CCR7(+5.34),CD48(-2.19),CIB1(-1.56),CSF2RB(+4.51),CXCL16(+1.96),DIAPH2(+1.95),DKK1(+2.16),FGF2(+3.02),FN1(-2.49),FYB1(+4.29),GCNT1(+1.87),GPSM1(-1.66),HLA-A(-2.47),HRG(+3.75),IGF1(-2.83),KCNN4(+4.34),KLF2(-2.29),LDLR(-2.4),MMP9(+4.07),NOTCH1(-2.99),NQO1(-2.2),PIK3CD(-2.08),PLEC(-2.0),PTGES(+6.18),RASGRP1(+1.95),RGS16(+2.9…
Developmental Disorder,Hereditary Disorder,Neurological Disease,Organismal Injury and Abnormalities	Nonsyndromic familial mental retardation	7.09e-05			12	8	4	ADK(+1.96),CACNA1G(+4.69),CAPN10(-1.71),COL18A1(-2.09),DDX3X(+1.57),FASN(-2.05),PAK3(+4.01),PEX6(+2.17),PRSS12(+2.37),RABL6(-1.58),TSPAN7(+2.06),USP9X(+2.03)
Dermatological Diseases and Conditions,Inflammatory Disease,Organismal Injury and Abnormalities	Acne	7.1e-05			13	7	6	AKR1B10(-4.56),ALOX5(-2.95),CAT(+2.14),CD14(+6.7),CD163(-15.99),G6PD(-1.88),IGF1(-2.83),IL1A(+2.2),MME(+3.2),MMP1(+2.56),MMP9(+4.07),PIK3CD(-2.08),SGK1(+2.73)
Cellular Movement	Migration of epithelial cells	7.15e-05		-0.173	16	10	6	AHSG(+6.54),ALDOA(-1.59),FERMT1(+2.59),FGFR1(-3.38),IGF1(-2.83),ITGB4(+4.21),LTB4R2(-3.22),MET(+2.43),MMP1(+2.56),MMP9(+4.07),PLEC(-2.0),PLG(+3.26),PTN(+4.86),RHBDF2(-1.64),SLC8A1(+2.52),TGFBR2(+1.62)
Cardiovascular Disease,Organismal Injury and Abnormalities	Advanced stage peripheral arterial disease	7.25e-05			17	12	5	ADA2(+3.27),ADGRE5(+3.64),ALOX5(-2.95),CAPG(-1.97),CD163(-15.99),CD36(+6.92),CSF2RB(+4.51),FTH1(-1.6),FYB1(+4.29),GULP1(+1.79),IGFBP5(+3.91),IRF8(+5.36),MYLIP(+1.76),PAK3(+4.01),PDE4DIP(+1.62),SLC22A3(+2.36),TNIK(-2.25)
Cell-To-Cell Signaling and Interaction,Cellular Growth and Proliferation,Connective Tissue Development and Function	Stimulation of connective tissue cells	7.29e-05		0.568	9	5	4	BMP2(-1.84),BMP6(-3.0),CSF1(-1.81),FGD3(+3.05),FGF2(+3.02),IGF1(-2.83),IL1A(+2.2),LGALS3(+3.74),PTN(+4.86)
Cell-To-Cell Signaling and Interaction	Adhesion of connective tissue cells	7.38e-05		-1.561	19	12	7	AMBN(+2.78),ARHGAP24(+2.54),BMP2(-1.84),CSF1(-1.81),DKK1(+2.16),DMTN(-2.73),ERVFRD-1(+2.31),ERVW-1(+4.87),FGF2(+3.02),FN1(-2.49),LDLR(-2.4),MET(+2.43),MME(+3.2),NELL1(+3.46),PLEC(-2.0),RND1(+1.59),SDC2(+1.93),TGFBR3(+7.03),VCAN(-2.04)
Auditory and Vestibular System Development and Function,Embryonic Development,Organ Development,Organismal Development,Tissue Development	Development of ear	7.45e-05		1.927	20	9	11	ALDH1A3(-4.62),AP1S2(+1.96),BMP2(-1.84),BMPER(-2.55),DIO2(+2.44),DUOX2(+4.81),EFNA2(-2.07),FGF2(+3.02),FGFR1(-3.38),FGFR3(-1.99),GATA2(+10.42),HLA-A(-2.47),IGF1(-2.83),KLF2(-2.29),NOTCH1(-2.99),OSR2(+3.72),PRRX1(+2.66),SPRY2(-2.47),TFAP2A(+8.15),WNT5A(+2.15)
Cellular Development,Tissue Development	Differentiation of epithelial tissue	7.5e-05		0.298	36	20	16	ABHD5(+1.66),ASAH1(+1.8),BMP2(-1.84),BMP6(-3.0),BMPER(-2.55),CDH5(+8.56),CES1(-10.23),COL18A1(-2.09),CSF1(-1.81),CYP19A1(+10.0),DIO2(+2.44),DLX3(+2.51),FGF2(+3.02),FGFR3(-1.99),FLT1(+3.41),FN1(-2.49),GATA4(-2.4),GRHL1(+1.85),GRHL2(+3.66),IGF1(-2.83),IL1A(+2.2),KLF2(-2.29),MAFG(-1.62),MET(+2.43),NOTCH1(-2.99),NR5A2(+2.08),PIM1(-1.94),PRKCH(+2.46),PRLR(+1.78),PTN(+4.86),SLC8A1(+2.52),SP6(+13.82),SR…
Nutritional Disease	Weight gain	7.68e-05		-1.19	33	25	8	ADGRG7(+5.1),AHSG(+6.54),BCAM(-1.62),C3(+3.04),CA3(+9.81),CA5B(+2.15),CACNA1G(+4.69),CD36(+6.92),CDO1(+3.64),CNR1(-2.76),CYP19A1(+10.0),DIO2(+2.44),F3(-2.32),FGL1(+2.27),GABRE(+6.53),GABRG2(-3.19),GABRP(+6.89),H19(+2.42),HLA-A(-2.47),IGF1(-2.83),LDLR(-2.4),LGALS3(+3.74),LPL(+5.91),MMP9(+4.07),PGF(+3.57),PRDX3(+1.61),PRLR(+1.78),SAT1(+1.64),SCD(-1.79),SCN9A(+2.97),SLC30A10(+2.77),TGM2(+8.23),TRIM5…
Cell Death and Survival	Neuronal cell death	7.74e-05		-1.576	59	38	21	A2M(+4.35),AGRN(-2.14),ASAH1(+1.8),BHLHB9(+1.8),BMP2(-1.84),BOK(-1.91),C5(+2.82),CALB1(+2.42),CASP6(+1.65),CAT(+2.14),CNR1(-2.76),CSF1(-1.81),DKK1(+2.16),EFNA2(-2.07),FGF2(+3.02),FGFR3(-1.99),FLT1(+3.41),FN1(-2.49),G6PD(-1.88),GAS6(-1.65),GJA1(-3.28),GRN(-1.94),HLA-A(-2.47),IGF1(-2.83),ISL1(+3.25),LGALS3(+3.74),LRRK2(+2.3),MAOA(+3.55),MAP1B(-2.53),MET(+2.43),MMP1(+2.56),MMP9(+4.07),NLRP1(+2.73),N…
Molecular Transport	Transport of cation	7.8e-05		0.23	36	24	12	ASIC2(+2.73),CACNA1G(+4.69),CACNB3(-1.7),CALB1(+2.42),FGF2(+3.02),FTH1(-1.6),GJA1(-3.28),GJA4(-3.16),IGF1(-2.83),KCNJ15(+2.54),KCNMB3(+2.09),KCNN4(+4.34),NECTIN1(+1.79),NIPAL1(+2.01),P2RX5(-4.51),PIEZO2(+2.51),PRLR(+1.78),RAMP1(+3.5),SCN9A(+2.97),SCNN1A(-1.81),SGK1(+2.73),SLC22A2(+2.53),SLC22A3(+2.36),SLC25A23(-1.95),SLC38A3(+2.16),SLC39A14(+1.75),SLC39A4(-5.39),SLC40A1(+4.78),SLC46A1(-1.61),SLC4…
Cellular Movement,Hematological System Development and Function,Immune Cell Trafficking,Inflammatory Response	Chemotaxis of neutrophils	7.9e-05		0.367	19	10	9	ALOX5(-2.95),C3(+3.04),C5(+2.82),CAMK1D(+2.71),CAPG(-1.97),CCR7(+5.34),CD37(-2.15),CSF1(-1.81),CSF2RA(+4.85),CSF3R(+2.71),GRN(-1.94),GSN(-1.85),LGALS3(+3.74),LTB4R(-1.96),MOSPD2(+1.78),MYO1F(-2.52),PIK3CD(-2.08),TREM1(+2.85),TREML2(+4.15)
Cell-To-Cell Signaling and Interaction	Intercellular communication	7.9e-05			19	10	9	ADGRE5(+3.64),BMP2(-1.84),CFTR(+2.19),EFNA2(-2.07),FGFR3(-1.99),GATA4(-2.4),GCM1(+5.76),GJA1(-3.28),GJA4(-3.16),PCDH1(-3.12),PCSK5(+1.69),PGF(+3.57),SIGLEC6(+2.58),TFAP2C(+11.66),TNFSF9(-2.4),TRH(-3.56),TRHDE(+2.29),WNT5A(+2.15),WNT6(+3.86)
Cancer,Organismal Injury and Abnormalities,Reproductive System Disease	Hormone receptor negative breast cancer	7.95e-05			20	12	8	CSF3R(+2.71),CYP19A1(+10.0),FGF2(+3.02),FGFR1(-3.38),FGFR3(-1.99),FLT1(+3.41),IGF1(-2.83),IGFBP6(-5.22),IL1A(+2.2),MET(+2.43),MMP9(+4.07),NQO1(-2.2),PIK3CD(-2.08),PIM1(-1.94),PLG(+3.26),TACSTD2(+4.04),TGFBR2(+1.62),TGFBR3(+7.03),TIMP3(-2.17),TNFRSF1B(+12.09)
Cell Morphology,Connective Tissue Development and Function,Skeletal and Muscular System Development and Function	Mineralization of osteoblasts	8e-05		-0.842	7	3	4	BMP2(-1.84),BMP6(-3.0),FGF2(+3.02),FGFR3(-1.99),GJA1(-3.28),NELL1(+3.46),TXLNG(+2.39)
Embryonic Development,Organ Development,Organismal Development,Reproductive System Development and Function,Tissue Development	Formation of mammary gland	8.11e-05		-0.427	22	14	8	CDO1(+3.64),CSF1(-1.81),CYP19A1(+10.0),FASN(-2.05),FGF2(+3.02),FN1(-2.49),GSN(-1.85),HRG(+3.75),IGF1(-2.83),IGFBP5(+3.91),MET(+2.43),MMP9(+4.07),NEURL1(+6.08),NOTCH1(-2.99),OXTR(-3.24),PLG(+3.26),PRLR(+1.78),PTN(+4.86),TGFBR2(+1.62),TGM2(+8.23),TIMP3(-2.17),WNT5A(+2.15)
Cell Death and Survival	Apoptosis of neurons	8.11e-05	Decreased	-2.111	41	29	12	A2M(+4.35),AGRN(-2.14),ASAH1(+1.8),BHLHB9(+1.8),BOK(-1.91),CALB1(+2.42),CASP6(+1.65),CAT(+2.14),CNR1(-2.76),DKK1(+2.16),FGF2(+3.02),FGFR3(-1.99),FLT1(+3.41),FN1(-2.49),G6PD(-1.88),GRN(-1.94),IGF1(-2.83),ISL1(+3.25),LGALS3(+3.74),MAOA(+3.55),MAP1B(-2.53),MET(+2.43),MMP9(+4.07),NLRP1(+2.73),NQO1(-2.2),PAK3(+4.01),PCDHGA10(+1.99),PCP4(+2.74),PLA2G7(+2.26),PLG(+3.26),PLXNA3(-1.62),PRDX3(+1.61),RETREG…
Tissue Morphology	Quantity of epithelial tissue	8.47e-05		1.401	20	11	9	ALCAM(+1.79),BMP2(-1.84),BMP6(-3.0),CSF1(-1.81),CYP19A1(+10.0),FGF2(+3.02),FGFR3(-1.99),GATA4(-2.4),IGF1(-2.83),IL1A(+2.2),KLF2(-2.29),LRRK2(+2.3),MAOA(+3.55),MME(+3.2),PIK3CD(-2.08),PLG(+3.26),RAB38(+2.48),SPRY2(-2.47),STK3(+1.75),SYTL2(+3.98)
Cell-To-Cell Signaling and Interaction,Hematological System Development and Function,Inflammatory Response	Binding of professional phagocytic cells	8.59e-05		0.813	22	14	8	A2M(+4.35),ALCAM(+1.79),C3(+3.04),C5(+2.82),CD14(+6.7),CD37(-2.15),CD48(-2.19),CNR1(-2.76),CSF1(-1.81),CSF3R(+2.71),F3(-2.32),FGF2(+3.02),FLT1(+3.41),FN1(-2.49),GAS6(-1.65),IL1A(+2.2),LGALS3(+3.74),MBL2(+2.71),ORM1(+11.32),PIK3CD(-2.08),PLG(+3.26),TGFBR2(+1.62)
Cell-To-Cell Signaling and Interaction	Binding of myeloid cells	8.7e-05		1.139	23	14	9	ADGRE5(+3.64),C3(+3.04),C5(+2.82),CD14(+6.7),CD37(-2.15),CD48(-2.19),CIB1(-1.56),CNR1(-2.76),CSF1(-1.81),CSF3R(+2.71),F3(-2.32),FGF2(+3.02),FLT1(+3.41),FN1(-2.49),GAS6(-1.65),IL1A(+2.2),LGALS3(+3.74),MBL2(+2.71),ORM1(+11.32),PIK3CD(-2.08),PLG(+3.26),SPON2(+1.93),TGFBR2(+1.62)
Free Radical Scavenging	Production of reactive oxygen species	8.76e-05		0.332	36	21	15	ALOX5(-2.95),ARSA(-2.21),BMP2(-1.84),C3(+3.04),C5(+2.82),CALB1(+2.42),CAT(+2.14),CD14(+6.7),CD36(+6.92),CDH5(+8.56),COL18A1(-2.09),CSF1(-1.81),DUOX1(+3.56),DUOXA1(+4.2),ESRRG(-1.94),FGF2(+3.02),FN1(-2.49),FTH1(-1.6),G6PD(-1.88),GCH1(+1.59),GGT1(-3.2),GRN(-1.94),GSN(-1.85),IGF1(-2.83),ITGB4(+4.21),LTB4R2(-3.22),MAOA(+3.55),MMP1(+2.56),MTUS1(+1.93),PIM1(-1.94),PON2(+1.74),RORA(+1.8),SLC8A1(+2.52),T…
Molecular Transport	Export of molecule	8.77e-05	Increased	2.976	31	21	10	ABCC4(-1.75),ABHD5(+1.66),APOC3(+3.65),CD14(+6.7),CD36(+6.92),CES1(-10.23),CFTR(+2.19),CPSF1(-1.93),DIO2(+2.44),FGF2(+3.02),FTH1(-1.6),GJA1(-3.28),LDLR(-2.4),LPL(+5.91),MVP(+10.76),NR5A2(+2.08),PLA1A(+2.95),RGPD4 (includes others)(+33.6),SCD(-1.79),SCNN1A(-1.81),SERPINA7(+7.57),SGK1(+2.73),SLC38A3(+2.16),SLC40A1(+4.78),SLC47A1(+5.92),SOAT2(-2.89),SPNS2(+3.3),SYTL2(+3.98),TRH(-3.56),TTR(+1.72),WNT…
Neurological Disease	Neurological signs	8.81e-05		-0.129	60	38	22	A2M(+4.35),ALG13(+1.77),ATP6AP2(+1.81),C3(+3.04),CACNB3(-1.7),CALB1(+2.42),CASP6(+1.65),CASQ1(+3.57),CD36(+6.92),CD48(-2.19),CNR1(-2.76),CPT1B(-1.66),CSF1(-1.81),CYFIP2(+2.13),CYP19A1(+10.0),DIO2(+2.44),ESRRG(-1.94),F3(-2.32),FDFT1(-1.57),FGF2(+3.02),FGG(+3.08),GABRE(+6.53),GABRG2(-3.19),GABRP(+6.89),GJA1(-3.28),GPRC5C(-1.57),GRN(-1.94),IGF1(-2.83),ITGB4(+4.21),LDHB(+1.51),LDLR(-2.4),LPL(+5.91),L…
Organ Morphology,Skeletal and Muscular System Development and Function,Tissue Morphology	Quantity of muscle cells	9.08e-05		-1.045	16	7	9	ESRRG(-1.94),FGFR1(-3.38),FGFR3(-1.99),GATA4(-2.4),GJA1(-3.28),IGF1(-2.83),KLF2(-2.29),LDLR(-2.4),MET(+2.43),PLG(+3.26),PRSS12(+2.37),PTGES(+6.18),SLC8A1(+2.52),TGFBR3(+7.03),TIMP3(-2.17),TMEM38B(+1.62)
Cell Morphology,Organ Morphology,Skeletal and Muscular System Development and Function,Tissue Morphology	Morphology of muscle cells	9.11e-05			36	21	15	ACTA1(-4.51),ACTC1(-3.1),ADK(+1.96),AKAP5(+1.77),CABIN1(-1.56),CACNB3(-1.7),CAT(+2.14),CFL2(+1.71),FGF2(+3.02),FN1(-2.49),GATA4(-2.4),GRN(-1.94),IGF1(-2.83),IL1A(+2.2),KEL(-2.15),KLF2(-2.29),LIMS2(-1.99),LPL(+5.91),MMP1(+2.56),MMP9(+4.07),NEB(+1.94),NOTCH1(-2.99),PDE5A(+1.58),PLEC(-2.0),PRDX3(+1.61),PRSS12(+2.37),PTGES(+6.18),SCARB2(+1.56),SLC8A1(+2.52),STK3(+1.75),TGFBR2(+1.62),TMEM38B(+1.62),TN…
Developmental Disorder,Hereditary Disorder,Organismal Injury and Abnormalities,Skeletal and Muscular Disorders	Autosomal recessive nemaline myopathy	9.39e-05			4	3	1	CFL2(+1.71),KLHL41(+2.54),MYO18B(-2.59),NEB(+1.94)
Cellular Development,Respiratory System Development and Function,Tissue Development	Differentiation of alveolar type I cells	9.39e-05			4	2	2	IGF1(-2.83),KLF2(-2.29),PTN(+4.86),WNT5A(+2.15)
Cardiovascular Disease,Cardiovascular System Development and Function,Organ Morphology,Organismal Development,Organismal Injury and Abnormalities	Hypertrophy of heart	9.51e-05			34	18	16	ABCC4(-1.75),ACTC1(-3.1),ADK(+1.96),AKAP5(+1.77),CABIN1(-1.56),CD36(+6.92),CIB1(-1.56),CTSC(+1.94),CYP19A1(+10.0),FASN(-2.05),FGF2(+3.02),FLT1(+3.41),FN1(-2.49),GATA4(-2.4),GSN(-1.85),HOPX(+7.22),IGF1(-2.83),INPP5F(-1.98),MMP1(+2.56),MMP9(+4.07),MYH14(-16.51),MYH7(+4.89),MYL3(-5.5),NOTCH1(-2.99),PDE5A(+1.58),PGF(+3.57),PIM1(-1.94),PTGES(+6.18),SLC8A1(+2.52),STK3(+1.75),TIMP3(-2.17),TNFRSF1B(+12.0…
Nervous System Development and Function	Morphology of nervous system	9.6e-05			80	46	34	A2M(+4.35),AGRN(-2.14),AKAP5(+1.77),AKTIP(+1.58),ARSA(-2.21),ASIC2(+2.73),BMP2(-1.84),C3(+3.04),CACNB3(-1.7),CADPS(-1.85),CALB1(+2.42),CASP6(+1.65),CAT(+2.14),CITED2(+1.76),CKMT1A/CKMT1B(+3.07),CLIP3(+1.91),CNR1(-2.76),CNTN4(+2.4),COL18A1(-2.09),CSF1(-1.81),CTSF(+4.1),CYP19A1(+10.0),DKK1(+2.16),EBF2(+4.0),EFNA2(-2.07),FAT3(+2.81),FBXO2(-1.65),FGF2(+3.02),FGFR1(-3.38),FGFR3(-1.99),FOXO6(+4.18),FRM…
Cellular Movement,Hematological System Development and Function,Immune Cell Trafficking	Migration of mononuclear leukocytes	9.73e-05		0.582	37	24	13	ACKR2(+3.39),ALOX5(-2.95),APBB1IP(+2.41),C3(+3.04),C5(+2.82),CCR7(+5.34),CD48(-2.19),CXCL16(+1.96),DIAPH2(+1.95),DKK1(+2.16),FLT1(+3.41),FN1(-2.49),FYB1(+4.29),GCNT1(+1.87),GPSM1(-1.66),HLA-A(-2.47),HRG(+3.75),KCNN4(+4.34),KLF2(-2.29),LDLR(-2.4),LGALS3(+3.74),MMP9(+4.07),NOTCH1(-2.99),PIK3CD(-2.08),PLEC(-2.0),PLG(+3.26),RASGRP1(+1.95),RGS16(+2.94),S1PR3(-3.04),SPNS2(+3.3),TGFBR2(+1.62),TGM2(+8.23…
Cell-To-Cell Signaling and Interaction,Connective Tissue Development and Function	Binding of fibroblast cell lines	9.76e-05		-0.141	14	10	4	ALCAM(+1.79),ARHGAP24(+2.54),DDX3X(+1.57),DMTN(-2.73),FGF2(+3.02),FN1(-2.49),IGF1(-2.83),LDLR(-2.4),LOX(+3.83),MET(+2.43),NELL1(+3.46),RAMP1(+3.5),SDC2(+1.93),TGM2(+8.23)
Cancer,Organismal Injury and Abnormalities,Skeletal and Muscular Disorders	Myosarcoma	9.77e-05			39	20	19	ADAMTSL3(+1.87),AGRN(-2.14),ALDH1A3(-4.62),CD163(-15.99),CNR1(-2.76),CSF1(-1.81),CSF2RA(+4.85),CSF2RB(+4.51),CSF3R(+2.71),CST4(-5.07),CYP19A1(+10.0),FBN3(-1.86),FERMT1(+2.59),FGD3(+3.05),FGFR1(-3.38),FGFR3(-1.99),FLT1(+3.41),KRT8P11(-2.94),LONRF2(+1.95),LTBP3(+1.88),LZTS1(-2.27),MEGF9(+1.59),MET(+2.43),MME(+3.2),MMP9(+4.07),MOSPD2(+1.78),NOTCH1(-2.99),PDE4DIP(+1.62),PIGQ(-1.58),PLBD1(+2.67),PTPN3…
Connective Tissue Disorders,Immunological Disease,Inflammatory Disease,Inflammatory Response,Organismal Injury and Abnormalities,Skeletal and Muscular Disorders	Rheumatoid arthritis	0.0001		1.165	63	46	17	ACTA1(-4.51),ADGRA1(-3.16),ADGRE5(+3.64),AHSG(+6.54),ALDOA(-1.59),ALOX5(-2.95),C3(+3.04),C5(+2.82),C9orf72(+1.74),CCR7(+5.34),CD36(+6.92),CHCHD2(+38.23),CSF1(-1.81),CSF2RB(+4.51),CSF3R(+2.71),CTSC(+1.94),CXCL16(+1.96),CYB5D1(+2.21),CYP19A1(+10.0),FGF2(+3.02),FGFR3(-1.99),FLT1(+3.41),FN1(-2.49),FTH1(-1.6),GABRE(+6.53),GABRG2(-3.19),GABRP(+6.89),GRN(-1.94),GSN(-1.85),HLA-A(-2.47),HLA-DOA(+2.67),HLA…
Cancer,Organismal Injury and Abnormalities,Reproductive System Disease	Uterine endometrioid carcinoma	0.0001			164	115	49	AASS(+1.77),ABCA13(+4.0),ACTC1(-3.1),ADAMTS16(+1.73),ADAMTSL4(-2.02),AGAP5 (includes others)(+11.47),ALG13(+1.77),ALOX5(-2.95),AMBN(+2.78),AP1S2(+1.96),APBB1IP(+2.41),ATP10B(+2.31),ATP8B1(+2.17),BHLHB9(+1.8),BMP6(-3.0),BMPER(-2.55),BTBD11(-2.66),BTN2A2(+2.04),C3(+3.04),CABIN1(-1.56),CACNA1G(+4.69),CADPS(-1.85),CAPN6(+7.33),CASK(+1.95),CASQ1(+3.57),CD163(-15.99),CD163L1(-1.95),CES1(-10.23),CFTR(+2…
Skeletal and Muscular Disorders	Abnormality of limb	0.000106		1.976	32	20	12	BMPER(-2.55),CAT(+2.14),CDO1(+3.64),DKK1(+2.16),ELOVL4(+1.72),ESRRG(-1.94),FDFT1(-1.57),FGF2(+3.02),FGFR3(-1.99),FLT1(+3.41),FN1(-2.49),GJA1(-3.28),IGF1(-2.83),IL1A(+2.2),ITGB4(+4.21),KLF2(-2.29),KRT17(+14.07),LDLR(-2.4),MAP1B(-2.53),MMP9(+4.07),MRGPRX1(+5.56),PAPPA2(+2.84),PEX6(+2.17),PLEC(-2.0),PRRX1(+2.66),SCUBE2(+3.32),SLC39A14(+1.75),SPRY2(-2.47),TFAP2A(+8.15),TGFBR3(+7.03),TNFRSF1B(+12.09),…
Cellular Development,Connective Tissue Development and Function,Tissue Development	Differentiation of bone cells	0.000106		-0.023	36	19	17	ADK(+1.96),ALOX5(-2.95),AMBN(+2.78),BMP2(-1.84),BMP6(-3.0),BMPER(-2.55),C3(+3.04),C5(+2.82),CSF1(-1.81),DKK1(+2.16),EFNA2(-2.07),FGF2(+3.02),FGFR1(-3.38),FGFR3(-1.99),FN1(-2.49),GJA1(-3.28),GLIS3(+1.57),GSN(-1.85),IGF1(-2.83),IGFBP5(+3.91),IL1A(+2.2),LOX(+3.83),MMP9(+4.07),MN1(-4.2),NELL1(+3.46),NOCT(+1.77),NOTCH1(-2.99),PDLIM7(-2.19),PGF(+3.57),PTN(+4.86),SCUBE2(+3.32),SMAD6(-2.36),SMOC1(+3.1),T…
Cardiovascular System Development and Function	Morphology of vessel component	0.000106			11	3	8	CACNB3(-1.7),FN1(-2.49),GATA4(-2.4),IGF1(-2.83),KLF2(-2.29),LDLR(-2.4),LOX(+3.83),NOTCH1(-2.99),PLA2G7(+2.26),PTGES(+6.18),TIMP3(-2.17)
Cancer,Gastrointestinal Disease,Organismal Injury and Abnormalities	Oral tumor	0.000107			88	58	30	ACTC1(-3.1),ADAM28(+4.56),ADAMTS6(+1.9),ADAMTSL3(+1.87),AGAP5 (includes others)(+11.47),AKAP7(+1.96),AMMECR1(+1.6),ARHGAP18(+2.0),AUTS2(-2.12),CABIN1(-1.56),CACNA1G(+4.69),CADPS(-1.85),CD48(-2.19),CDH13(-3.05),CDH5(+8.56),CFL2(+1.71),CFTR(+2.19),CITED2(+1.76),CNN1(-3.55),CNTN4(+2.4),CNTRL(+1.81),CTSC(+1.94),DDX11(-2.82),DOCK9(+2.0),DUOXA2(+4.83),EMILIN2(-2.18),FASN(-2.05),FDFT1(-1.57),FGD3(+3.05)…
Cell-To-Cell Signaling and Interaction,Hematological System Development and Function,Immune Cell Trafficking	Adhesion of immune cells	0.000107		1.51	34	24	10	A2M(+4.35),ADAM28(+4.56),ADGRE5(+3.64),ALCAM(+1.79),APBB1IP(+2.41),BMPER(-2.55),C3(+3.04),C5(+2.82),CCR7(+5.34),CD14(+6.7),CD36(+6.92),CD37(-2.15),CD48(-2.19),CNR1(-2.76),CSF1(-1.81),CSF2RB(+4.51),CSF3R(+2.71),F3(-2.32),FGG(+3.08),FLT1(+3.41),FN1(-2.49),FYB1(+4.29),GAS6(-1.65),IL1A(+2.2),LGALS3(+3.74),LTB4R(-1.96),ORM1(+11.32),PIK3CD(-2.08),PLG(+3.26),RASGRP1(+1.95),RGS16(+2.94),SPON2(+1.93),TGFB…
Cancer,Organismal Injury and Abnormalities	Soft tissue sarcoma	0.000108			79	43	36	ADAMTSL3(+1.87),AGRN(-2.14),ALDH1A3(-4.62),ATP6AP2(+1.81),CACNA1G(+4.69),CCDC40(-3.59),CD163(-15.99),CD37(-2.15),CD48(-2.19),CFTR(+2.19),CIB1(-1.56),CNR1(-2.76),CSF1(-1.81),CSF2RA(+4.85),CSF2RB(+4.51),CSF3R(+2.71),CST4(-5.07),CYP19A1(+10.0),DDX11(-2.82),DIAPH2(+1.95),DLGAP4(-1.6),FBLN2(-7.62),FBN3(-1.86),FERMT1(+2.59),FGD3(+3.05),FGF2(+3.02),FGFR1(-3.38),FGFR3(-1.99),FLT1(+3.41),GABRE(+6.53),GABR…
Organismal Injury and Abnormalities	Organ Degeneration	0.000108		0.811	49	28	21	ACTC1(-3.1),ALMS1(-1.54),AMY2B(+2.63),ARSA(-2.21),ASIC2(+2.73),ATP6AP2(+1.81),ATP8B1(+2.17),C3(+3.04),C5(+2.82),CAT(+2.14),CD36(+6.92),CFL2(+1.71),CNR1(-2.76),COL18A1(-2.09),CYP4V2(-4.79),ELOVL4(+1.72),ESRRG(-1.94),FBLN2(-7.62),FBXO2(-1.65),FGF2(+3.02),GGT1(-3.2),GRN(-1.94),IGF1(-2.83),IGSF11(+2.0),KRT17(+14.07),LDLR(-2.4),LOX(+3.83),LRRK2(+2.3),MAOA(+3.55),MME(+3.2),MMP9(+4.07),MTSS1(+1.83),MXI1…
Cancer,Organismal Injury and Abnormalities,Skeletal and Muscular Disorders	Leiomyoma	0.000109			28	18	10	ACTC1(-3.1),ADGRE5(+3.64),ALDOA(-1.59),ARSE(+2.12),CAPN6(+7.33),CTSC(+1.94),CYP19A1(+10.0),DLGAP4(-1.6),ESRRG(-1.94),FGF2(+3.02),FGFR1(-3.38),FGFR3(-1.99),FTH1(-1.6),H19(+2.42),HOPX(+7.22),IGF1(-2.83),IGFBP5(+3.91),MAOA(+3.55),MEGF9(+1.59),MET(+2.43),NR5A2(+2.08),OXTR(-3.24),PCP4(+2.74),PDE5A(+1.58),RORA(+1.8),TBL1X(+1.93),TFAP2C(+11.66),VCAN(-2.04)
Connective Tissue Development and Function,Skeletal and Muscular System Development and Function,Tissue Development	Morphology of trabecular bone	0.000109			20	10	10	BMP2(-1.84),BMP6(-3.0),CSF1(-1.81),CYP19A1(+10.0),FGF2(+3.02),FGFR3(-1.99),GSN(-1.85),IGF1(-2.83),IGFBP5(+3.91),LTB4R(-1.96),LTBP3(+1.88),MMP9(+4.07),NOTCH1(-2.99),OXTR(-3.24),SCUBE2(+3.32),SLC40A1(+4.78),SMAD6(-2.36),TGFBR2(+1.62),TNFRSF1B(+12.09),TXLNG(+2.39)
Embryonic Development,Organismal Development	Development of abdomen	0.00011		0.019	51	34	17	ADAMTS16(+1.73),ALDH1A3(-4.62),BMF(-1.55),BMP2(-1.84),BMP6(-3.0),CAT(+2.14),CCR7(+5.34),CD14(+6.7),CDH5(+8.56),CITED2(+1.76),CSF1(-1.81),CYP11A1(+4.08),CYP19A1(+10.0),DKK1(+2.16),ERMP1(+2.09),FGF2(+3.02),FGFR1(-3.38),FLT1(+3.41),FREM1(+3.36),GATA4(-2.4),GCNT1(+1.87),GGT1(-3.2),GJA1(-3.28),GJA4(-3.16),GLIS3(+1.57),GRHL2(+3.66),GRN(-1.94),IGF1(-2.83),IL1A(+2.2),ISL1(+3.25),LFNG(-5.07),LGALS3(+3.74)…
Neurological Disease	Neurodegeneration	0.00011		0.556	32	21	11	ARSA(-2.21),ATP8B1(+2.17),C3(+3.04),CASP6(+1.65),CNR1(-2.76),DUOX2(+4.81),FBXO2(-1.65),FGF2(+3.02),FGFR1(-3.38),FLT1(+3.41),GRN(-1.94),IGF1(-2.83),LRRK2(+2.3),MAFG(-1.62),MME(+3.2),NMNAT2(+2.78),OPN3(+2.08),PDE8B(+2.36),PLG(+3.26),PTPN5(+1.84),RETREG1(+1.73),S1PR3(-3.04),SCARB2(+1.56),SEPT5(-2.19),SGK1(+2.73),SLC12A7(-1.77),SLC19A3(+2.35),TGFBR2(+1.62),TGM2(+8.23),TNFRSF1B(+12.09),TRPM4(-1.87),UG…
Carbohydrate Metabolism	Deposition of polysaccharide	0.00011		-0.555	6	2	4	BMP2(-1.84),FGF2(+3.02),GSN(-1.85),HPX(+2.73),IGF1(-2.83),VCAN(-2.04)
Tissue Development	Formation of gland	0.000111		-0.111	25	17	8	CALB1(+2.42),CDO1(+3.64),CITED2(+1.76),CSF1(-1.81),CYP11A1(+4.08),CYP19A1(+10.0),FASN(-2.05),FGF2(+3.02),FN1(-2.49),GSN(-1.85),HRG(+3.75),IGF1(-2.83),IGFBP5(+3.91),MET(+2.43),MMP9(+4.07),NEURL1(+6.08),NOTCH1(-2.99),OXTR(-3.24),PLG(+3.26),PRLR(+1.78),PTN(+4.86),TGFBR2(+1.62),TGM2(+8.23),TIMP3(-2.17),WNT5A(+2.15)
Cellular Movement	Cell movement of muscle cells	0.000113		0.128	21	10	11	A2M(+4.35),BMP2(-1.84),CSF1(-1.81),F3(-2.32),FGF2(+3.02),FGFR1(-3.38),FLT1(+3.41),FN1(-2.49),GJA1(-3.28),IGF1(-2.83),IGFBP5(+3.91),IL1A(+2.2),LDLR(-2.4),LOX(+3.83),LPAR2(-1.6),MET(+2.43),MMP9(+4.07),NQO1(-2.2),PCSK5(+1.69),PLG(+3.26),VCAN(-2.04)
Dermatological Diseases and Conditions,Organismal Injury and Abnormalities	Keratosis	0.000113		-0.896	17	7	10	ABHD5(+1.66),ALOX5(-2.95),CTSC(+1.94),FERMT1(+2.59),FGFR3(-1.99),FN1(-2.49),G6PD(-1.88),GJA1(-3.28),GPX2(-2.66),IGF1(-2.83),IL1A(+2.2),MMP1(+2.56),MVD(-1.9),NQO1(-2.2),PRKCH(+2.46),RHBDF2(-1.64),TGFBR2(+1.62)
Cardiovascular System Development and Function	Morphology of cardiovascular system	0.000115			76	39	37	ABCC4(-1.75),ACTC1(-3.1),ADK(+1.96),AKAP5(+1.77),BCAM(-1.62),BMP2(-1.84),BMPER(-2.55),CABIN1(-1.56),CACNB3(-1.7),CAT(+2.14),CD36(+6.92),CDH5(+8.56),CDO1(+3.64),CIB1(-1.56),CITED2(+1.76),CNN1(-3.55),COL18A1(-2.09),CTSC(+1.94),CYP19A1(+10.0),DLX3(+2.51),F3(-2.32),FASN(-2.05),FGF2(+3.02),FGFR1(-3.38),FLT1(+3.41),FN1(-2.49),G6PD(-1.88),GAS6(-1.65),GATA2(+10.42),GATA4(-2.4),GJA1(-3.28),GSN(-1.85),HOPX…
Organismal Development	Morphology of neck	0.000116			13	10	3	BMPER(-2.55),CALB1(+2.42),CCR7(+5.34),DUOXA1(+4.2),DUOXA2(+4.83),FN1(-2.49),IGFBP5(+3.91),PCP4(+2.74),PLG(+3.26),PRKCH(+2.46),PRLR(+1.78),RAI1(-1.62),SLC30A10(+2.77)
Cell-To-Cell Signaling and Interaction,Hematological System Development and Function	Activation of myeloid cells	0.000116		1.935	33	21	12	C3(+3.04),C5(+2.82),CD14(+6.7),CD163(-15.99),CD36(+6.92),CD48(-2.19),CFTR(+2.19),CNR1(-2.76),CSF1(-1.81),FGG(+3.08),FN1(-2.49),GJA1(-3.28),GRN(-1.94),HLA-A(-2.47),IGF1(-2.83),IL1A(+2.2),LGALS3(+3.74),LTB4R(-1.96),MET(+2.43),MMP9(+4.07),MRGPRX1(+5.56),NOTCH1(-2.99),PLG(+3.26),PTGES(+6.18),RORA(+1.8),SLC7A2(+3.83),SPON2(+1.93),TGM2(+8.23),TREM1(+2.85),TREML2(+4.15),TRPM4(-1.87),VTCN1(+8.19),WNT5A(+…
Connective Tissue Development and Function,Skeletal and Muscular System Development and Function,Tissue Development	Morphology of bone	0.000116			50	29	21	AMBN(+2.78),BMP2(-1.84),BMP6(-3.0),BMPER(-2.55),CALB1(+2.42),CD14(+6.7),CD36(+6.92),CDO1(+3.64),CDX1(+2.65),CNR1(-2.76),COL18A1(-2.09),CSF1(-1.81),CYP19A1(+10.0),DKK1(+2.16),DNMT3B(-2.97),FGF2(+3.02),FGFR3(-1.99),FREM1(+3.36),GGT1(-3.2),GJA1(-3.28),GSN(-1.85),H19(+2.42),IGF1(-2.83),IGFBP5(+3.91),KLF2(-2.29),LDLR(-2.4),LFNG(-5.07),LGALS3(+3.74),LTB4R(-1.96),LTBP3(+1.88),MMP9(+4.07),MN1(-4.2),NOTCH…
Lipid Metabolism,Molecular Transport,Small Molecule Biochemistry	Transport of lipid	0.000117		0.739	25	16	9	ABCC4(-1.75),APOC3(+3.65),ATP10D(+3.18),ATP8B1(+2.17),CD14(+6.7),CD36(+6.92),CES1(-10.23),CFTR(+2.19),CPT1B(-1.66),GSN(-1.85),IGF1(-2.83),KCNN4(+4.34),LDLR(-2.4),LPL(+5.91),PLA1A(+2.95),SCARB2(+1.56),SCD(-1.79),SLC22A2(+2.53),SLC27A2(+2.23),SLCO1A2(+2.87),SOAT2(-2.89),SPNS2(+3.3),TMEM30A(+1.55),TRH(-3.56),WNT5A(+2.15)
Cardiovascular System Development and Function	Vascularization	0.000117		0.536	25	14	11	BMP2(-1.84),C3(+3.04),C5(+2.82),CDH13(-3.05),CDH5(+8.56),COL18A1(-2.09),CSF1(-1.81),F3(-2.32),FGF2(+3.02),FGFR1(-3.38),FLT1(+3.41),GAS6(-1.65),IGF1(-2.83),IGFBP5(+3.91),LGALS3(+3.74),MMP9(+4.07),NOTCH1(-2.99),PGF(+3.57),PLG(+3.26),RORA(+1.8),S1PR3(-3.04),STK3(+1.75),SUMO1P3(-3.04),TGFBR2(+1.62),WNT5A(+2.15)
Cardiovascular System Development and Function,Embryonic Development,Organ Development,Organ Morphology,Organismal Development,Tissue Development	Morphogenesis of atrioventricular valve	0.000117			5	1	4	BMP2(-1.84),GATA4(-2.4),NOTCH1(-2.99),TGFBR2(+1.62),ZFPM1(-1.78)
Cellular Movement,Immune Cell Trafficking	Migration of lymphatic system cells	0.000119		0.024	36	22	14	ACKR2(+3.39),ALCAM(+1.79),ALOX5(-2.95),APBB1IP(+2.41),C3(+3.04),CCR7(+5.34),CD48(-2.19),CIB1(-1.56),CXCL16(+1.96),DIAPH2(+1.95),DKK1(+2.16),FGF2(+3.02),FN1(-2.49),FYB1(+4.29),GCNT1(+1.87),GPSM1(-1.66),HLA-A(-2.47),HRG(+3.75),IGF1(-2.83),KCNN4(+4.34),KLF2(-2.29),LDLR(-2.4),MMP9(+4.07),NOTCH1(-2.99),PIK3CD(-2.08),PLEC(-2.0),RASGRP1(+1.95),RGS16(+2.94),S1PR3(-3.04),SPNS2(+3.3),TGFBR2(+1.62),TGM2(+8.…

## Sheet: Network
Rank	Top Diseases and Functions	Score	N	Pos	Neg	Molecules in Network
1	Infectious Diseases, Neurological Disease, Organismal Injury and Abnormalities	43	30	22	8	AMIGO3(-3.2),COL14A1(+2.29),ELOVL4(+1.72),EMILIN2(-2.18),ERK1/2,ERMP1(+2.09),FBXO2(-1.65),GABA receptor,GABA-A receptor,GABRE(+6.53),GABRG2(-3.19),GABRP(+6.89),GRIP2(+2.96),LMF2(-1.73),LNPK(+1.76),LTBP3(+1.88),LYPD3(+2.89),MIR320,MOSPD2(+1.78),MRGPRX1(+5.56),MTUS1(+1.93),NECTIN1(+1.79),NECTIN3(+1.68),NECTIN4(+6.1),NELL1(+3.46),Rab5,SGPP1(+1.92),SLC39A4(-5.39),SLC44A5(+1.73),SLC46A1(-1.61),SLC47A1…
2	Connective Tissue Disorders, Developmental Disorder, Hereditary Disorder	41	29	15	14	ALDH1A3(-4.62),BTBD11(-2.66),CACNA1G(+4.69),Calmodulin,CaMKII,CASK(+1.95),DLGAP1(-3.07),estrogen receptor,HECW2(+2.0),MCC(-1.95),MCM6(+1.94),NMDA Receptor,NMRK2(-3.84),PCDH1(-3.12),PCP4(+2.74),PDE4DIP(+1.62),PDLIM7(-2.19),PEG10(+3.7),PSD4(+1.95),PTPN5(+1.84),Ribosomal 40s subunit,RMRP(-1.61),Rnr,RPS14(+1.61),RPS4X(+1.7),RPS4Y1(-100.43),RRP7A(-1.91),SAT1(+1.64),SORD(+2.1),SPART(+1.68),TNIK(-2.25),…
3	Developmental Disorder, Organismal Injury and Abnormalities, Reproductive System Disease	38	28	15	13	ACTA1(-4.51),ADAMTS16(+1.73),ADAMTSL4(-2.02),AMMECR1(+1.6),APOL6(+3.2),C1q,CENPT(-1.7),CHCHD2(+38.23),CLEC18A/CLEC18C(+2.33),Complement,CYP11A1(+4.08),CYP19A1(+10.0),DNAJB9(+1.79),FSCN1(-2.36),FSH,GAS6(-1.65),GATA4(-2.4),Gsk3,H19(+2.42),Lh,LLGL2(-1.63),LRCH2(+3.01),MME(+3.2),MN1(-4.2),NR5A2(+2.08),P2RX5(-4.51),PCDHA3(-1.94),PCDHA6(-3.78),PLA1A(+2.95),PTPase,RGS16(+2.94),SGK1(+2.73),SLC6A8(-1.78),…
4	Cardiovascular Disease, Dermatological Diseases and Conditions, Hereditary Disorder	38	28	23	5	ADA2(+3.27),AUTS2(-2.12),CCDC69(+2.36),COBLL1(+2.11),DDX3X(+1.57),EIF1AX(+1.92),EIF1AY(-32.32),Focal adhesion kinase,GRN(-1.94),Ige,INAVA(+1.83),Interferon alpha,L1TD1(+3.77),MED12L(+1.53),MED14(+1.77),mediator,MX1(+2.53),NAV2(+1.72),P-TEFb,RNA polymerase II,RNU1-1(+2.42),RNU1-2(+1.77),RNU1-27P(+1.77),RNU1-28P(+2.42),RNU1-3(+2.42),RNU1-4(+1.77),RNU5A-1(+2.94),RNU5B-1(+2.67),RNU5E-1(+2.53),RNVU1-1…
5	Cellular Development, Cellular Growth and Proliferation, Neurological Disease	36	27	21	6	A2M(+4.35),AHSG(+6.54),AKTIP(+1.58),ALCAM(+1.79),CA3(+9.81),CALB2(-5.28),Calcineurin A,Calcineurin protein(s),CAPN10(-1.71),CAPN6(+7.33),CNST(+1.65),CNTN4(+2.4),Cofilin,CPE(+1.54),GJA1(-3.28),HDL,IGSF11(+2.0),IL23,Insulin,ISL1(+3.25),LIMS2(-1.99),NNAT(-2.6),ORM1(+11.32),PCSK2(+3.63),PHLPP2(+1.73),PI3K (family),PIEZO2(+2.51),RBM24(-2.34),SCN9A(+2.97),secreted MMP,SLC15A1(+7.21),SLC8A1(+2.52),STS(+…
6	Cardiovascular System Development and Function, Cellular Movement, Skeletal and Muscular Disorders	34	26	10	16	AKR1B10(-4.56),Alpha Actinin,Alpha catenin,ANOS1(+1.72),APOBEC3C(+1.81),C4BP,Cadherin,CAMK1D(+2.71),CDH13(-3.05),Collagen type ix,Collagen type VII,CST2(-2.62),CST4(-5.07),DLGAP4(-1.6),FBN3(-1.86),FDFT1(-1.57),FN1(-2.49),HAPLN4(-2.52),HAS3(+2.4),HSFY1/HSFY2(-2.21),MVD(-1.9),POTEE/POTEF(-2.79),RFLNA/ZNF664-RFLNA(+1.97),SDC2(+1.93),Smad,SRY(-3.19),SUN2(-1.79),Syndecan,TGFBR,TGFBR3(+7.03),TNFAIP2(+2…
7	Cancer, Cardiovascular System Development and Function, Organismal Injury and Abnormalities	34	26	16	10	BMP2(-1.84),CAT(+2.14),CD36(+6.92),COL18A1(-2.09),collagen,Collagen Alpha1,Collagen type I (complex),collagen type i (family),Collagen type IV,Collagen(s),Eotaxin,FAM171A2(-1.94),FRMD4A(-2.18),GRHL1(+1.85),GRHL2(+3.66),LGALS3(+3.74),MAN2B2(-1.63),MMP1(+2.56),MMP9(+4.07),PARP14(+2.38),PTPN3(+2.8),PTPRZ1(+5.04),RABL6(-1.58),Relaxin,RNASE4(+2.42),SDC1(+2.15),SEMA6B(-3.11),SERPINH1(-1.51),SMG1P1(-1.6…
8	Cancer, Organismal Injury and Abnormalities, Skeletal and Muscular Disorders	30	24	17	7	ADM2(-2.43),ATP10D(+3.18),ATP8B1(+2.17),CACNB3(-1.7),calpain,Cathepsin,Cebp,CSF2RA(+4.85),CSF2RB(+4.51),CSF3R(+2.71),CTSC(+1.94),CTSF(+4.1),CTSO(+2.16),Gm-Csf Receptor,GPSM1(-1.66),Gst alpha,INTERLEUKIN,Jnk,Lysosomal Protease,MTCL1(-1.88),PON2(+1.74),SAPCD2(-2.47),SLC7A11-AS1(+2.45),SPINK1(+5.18),ST6GALNAC3(+3.71),Stat3-Stat3,TMEM30A(+1.55),TRIM38(+2.11),UGT,UGT2B7(+3.35),UGT8(+4.61),VLDL,WTIP(-1…
9	Lipid Metabolism, Organismal Injury and Abnormalities, Small Molecule Biochemistry	30	24	10	14	ACAA2(+1.74),ALDOA(-1.59),Alp,Alpha tubulin,AMPK,C9orf72(+1.74),CADPS(-1.85),CFTR(+2.19),Ck2,CPSF1(-1.93),CYP4V2(-4.79),cytochrome C,DDX3Y(-148.92),ESRRG(-1.94),FASN(-2.05),GJA4(-3.16),GTPase,Hsp90,IL1,LDLR(-2.4),LRRK2(+2.3),MAP1B(-2.53),MET(+2.43),MEX3B(-2.2),Mitochondrial complex 1,MYO1F(-2.52),PIWIL2(+7.34),PLEC(-2.0),PRDX3(+1.61),RAB38(+2.48),RGPD4 (includes others)(+33.6),Secretase gamma,SQO…
10	Cardiovascular Disease, Cellular Assembly and Organization, Skeletal and Muscular System Development and Function	28	23	13	10	ACTC1(-3.1),Alpha actin,ATPase,CD48(-2.19),CFL2(+1.71),DLX3(+2.51),DOCK9(+2.0),ERK,ERVW-1(+4.87),G-Actin,GCM1(+5.76),KLHL41(+2.54),Mlc,MPP5(+1.53),MYH14(-16.51),MYH3(+2.36),MYH7(+4.89),MYL3(-5.5),MYL7(-2.6),Myosin,NEB(+1.94),NOMO1 (includes others)(-1.62),Par6,PEX6(+2.17),PTGES(+6.18),SHOC1(-1.94),SMAD1/5,TMSB4,TMSB4Y(-3.91),Tni,TNNC1(-2.98),TNNI3(-2.84),TRIM55(+4.48),Tropomyosin,TROPONIN
11	Cardiovascular Disease, Drug Metabolism, Molecular Transport	26	22	12	10	Adaptor protein 1,AP1S2(+1.96),ARHGAP28(+2.64),BMP,BMP6(-3.0),BMPER(-2.55),CTPS2(+2.0),CYP2S1(-3.41),Gli,Ikb,IL-1R,IL1RAP(+2.25),IRAK2(+3.26),JUN/JUNB/JUND,KYNU(+4.22),LONRF2(+1.95),Lymphotoxin,NCOR-LXR-Oxysterol-RXR-9 cis RA,NFkB (complex),PCDHA12(-2.01),PDLIM2(+1.59),PELI2(-2.98),peptidase,PRUNE2(-3.34),SLC12A7(-1.77),SLC15A2(+6.49),SLC22A3(+2.36),SLC43A3(-2.67),Smad1/5/8,SMAD6(-2.36),SMOC1(+3.…
12	Cancer, Carbohydrate Metabolism, Post-Translational Modification	26	22	15	7	ASAH1(+1.8),c-Src,CABIN1(-1.56),CD37(-2.15),CSF,DDX11(-2.82),DIAPH2(+1.95),FBLN2(-7.62),Fcgr2,FCGR2C(+3.04),Ferritin,GLT1D1(-2.76),hemoglobin,HOPX(+7.22),HPX(+2.73),HRG(+3.75),Hspg,Iga,IgG,IgG1,IgG2a,IgG2b,LY75(+3.47),MBL2(+2.71),MEP1A(+5.36),MPC1(+2.05),MUC15(+8.45),MUC16(+2.3),MUC3A(-2.54),Mucin,PLS3(+2.39),RASGRP1(+1.95),SLC40A1(+4.78),TRIM16(-1.83),Vegf
13	Dental Disease, Digestive System Development and Function, Gastrointestinal Disease	26	22	17	5	20s proteasome,Actin,AMBN(+2.78),Ap2,Ap2 alpha,ARSA(-2.21),ARSD(+1.78),ARSE(+2.12),ARSJ(+2.84),Aryl Sulfatase,BET,BOK(-1.91),CASP6(+1.65),caspase,Caspase 3/7,CASQ1(+3.57),CITED2(+1.76),Clathrin,DMTN(-2.73),Dynamin,GAS8(-1.74),Hsp27,LOX(+3.83),NLRP1(+2.73),PAPLN(-2.94),PROTEASE,PSD3(+2.94),RAB27B(+2.63),REPS2(+1.86),SCARB2(+1.56),SP6(+13.82),SRC (family),SYTL2(+3.98),TFAP2A(+8.15),TFAP2C(+11.66)
14	Cardiovascular Disease, Cardiovascular System Development and Function, Cell Death and Survival	26	22	13	9	14-3-3,26s Proteasome,ABCA13(+4.0),ALT,AMY2B(+2.63),Ap1,ATG9B(+2.64),C3(+3.04),Cbp/p300,GATA2(+10.42),HAL(+2.44),Hif1,HISTONE,Igm,IL12 (family),Immunoglobulin,KEL(-2.15),MVP(+10.76),MYO18B(-2.59),NOTCH1(-2.99),PIGQ(-1.58),PIM1(-1.94),PP2A,RBBP7(+2.53),RIMBP3 (includes others)(-2.7),Smad2/3,SPOCK2(-2.9),SPOCK3(+3.48),STAT5a/b,SUCLG1(+1.59),TENT5C(+2.85),TMEM121B(-1.96),TMEM40(+3.16),TNFRSF1B(+12.0…
15	Amino Acid Metabolism, Molecular Transport, Respiratory Disease	25	21	14	7	3',5'-cyclic-nucleotide phosphodiesterase,ABCC4(-1.75),AKAP5(+1.77),AKAP7(+1.96),ASIC2(+2.73),CD163(-15.99),CLTRN(+3.48),DUOX1(+3.56),Erm,F Actin,GCH1(+1.59),GLIS3(+1.57),K Channel,L-type Calcium Channel,Ldh (complex),MAFG(-1.62),N-type Calcium Channel,Nos,OVOL1(+3.32),Pde,Pde4,PDE4D(+1.93),PDE5A(+1.58),PDE8B(+2.36),Pka catalytic subunit,Pkc(s),Proinsulin,SCNN1A(-1.81),SLC15A4(-2.19),SLC30A10(+2.…
16	Lipid Metabolism, Protein Synthesis, Small Molecule Biochemistry	23	20	15	5	ABHD5(+1.66),APBB1IP(+2.41),APOC3(+3.65),CES1(-10.23),CIB1(-1.56),CK1,CKMT1A/CKMT1B(+3.07),creatine kinase,DKK1(+2.16),FERMT1(+2.59),FGG(+3.08),Fibrinogen,Frizzled,FYB1(+4.29),GPIIB-IIIA,HDL-cholesterol,IFI6(+4.25),LDL-cholesterol,LPL(+5.91),LRP,LZTS1(-2.27),Pka,RAI1(-1.62),Rap,SOAT2(-2.89),SYT7(+3.03),Talin,Thrombospondin,TMEM38B(+1.62),TMEM47(+2.22),triacylglycerol lipase,TTR(+1.72),VLDL-choles…
17	Cell Morphology, Embryonic Development, Hair and Skin Development and Function	21	19	12	7	3 beta HSD,ARHGAP24(+2.54),BCAM(-1.62),CAPG(-1.97),Complement component 1,CPT1B(-1.66),Cytokeratin,DUB,EFNA2(-2.07),elastase,FMO3(+2.62),gelatinase,HSD3B1(+3.81),Integrin alpha V beta 3,ITGB4(+4.21),Keratin,KRT17(+14.07),KRT23(+6.24),KRT7(+2.55),KRT80(+3.36),Laminin (complex),Laminin1,LDHB(+1.51),MEF2,MYLIP(+1.76),PEPCK,PI3K (complex),PRKAA,RAB3B(-2.11),T3-TR-RXR,TBL1X(+1.93),TBL1Y(-42.01),thyroi…
18	Cell Cycle, Cell-To-Cell Signaling and Interaction, Cellular Assembly and Organization	21	19	13	6	Alpha 1 antitrypsin,ARHGAP18(+2.0),Arp2/3,C/EBP,CDH5(+8.56),chymotrypsin,CNN1(-3.55),Collagen type II,Cpla2,CYFIP2(+2.13),DNMBP(-1.67),DUOX2(+4.81),DUOXA2(+4.83),F3(-2.32),Fibrin,Kallikrein,KLF13(-1.55),MAC,MIR101,P38 MAPK,PGF(+3.57),PLA2G7(+2.26),Pro-inflammatory Cytokine,PROZ(+2.13),RND1(+1.59),RND2(+3.55),Rock,SAA,SERPINA7(+7.57),TNFSF15(+2.23),TNFSF9(-2.4),trypsin,tubulin (family),UBXN11(-2.1…
19	Cell-To-Cell Signaling and Interaction, Cellular Function and Maintenance, Nervous System Development and Function	21	19	11	8	AGRN(-2.14),BCR (complex),CD163L1(-1.95),CD3 group,CSF1(-1.81),DHCR24(-1.77),Ecm,ENaC,Fcer1,FLT1(+3.41),GMPR(-2.04),growth factor,GULP1(+1.79),Igg3,KCNN4(+4.34),KLF2(-2.29),Laminin (family),NDFIP2(+1.64),Nfat (family),PEAR1(-2.56),Pkg,PLC gamma,PLG(+3.26),PRSS12(+2.37),PRSS22(+3.81),PTK,PTN(+4.86),RAP2C(+1.55),Ras homolog,RHBDF2(-1.64),Serine Protease,SYK/ZAP,TCF/LEF,TMPRSS11D(+2.61),UFL1(+1.54)
20	Digestive System Development and Function, Molecular Transport, Organismal Development	21	19	9	10	AASS(+1.77),APOBEC3B(-6.45),BMF(-1.55),Creb,cytokine,Fgf,Fgfr,FGFR1(-3.38),FGFR3(-1.99),G6PD(-1.88),GNL3(+1.6),Hdac,HHIP(-2.38),HIST2H3C(-56.48),histone deacetylase,Hsp70,Importin beta,JAK,Mek,NMNAT2(+2.78),NQO1(-2.2),ONECUT2(-3.92),Patched,PCSK5(+1.69),Ppp2c,PRC2,PRRX1(+2.66),Raf,RPS6KA5(+2.31),Rsk,Sapk,SPRY2(-2.47),STON1(+2.14),TRAM1(+1.53),XIST(+169.61)
21	Cell Morphology, Cell-To-Cell Signaling and Interaction, Cellular Assembly and Organization	19	18	12	6	ADK(+1.96),Akt,alcohol group acceptor phosphotransferase,BTN2A2(+2.04),CLIP3(+1.91),CMIP(-1.52),Cyclin D,DAPP1(+3.07),DBNDD1(-1.84),Fascin,FOLH1(+3.51),growth factor receptor,MTSS1(+1.83),NCALD(+2.08),NCK,NEU4(-3.44),Pak,PAK3(+4.01),Pdgf (complex),PDGF BB,PDGF-AA,PDGF-DD,Pki,PRKCH(+2.46),proprotein convertase,PRSS35(+2.54),Sos,Sphk,TCL1B(+3.15),Timp,TRPM4(-1.87),UCA1(-115.97),VAV,VTCN1(+8.19),ZDH…
22	Cell-To-Cell Signaling and Interaction, Cellular Movement, Hematological System Development and Function	19	18	13	5	ACKR2(+3.39),ADAM28(+4.56),ATP6AP2(+1.81),C5(+2.82),CCR7(+5.34),CD14(+6.7),CD3,chemokine,DIO2(+2.44),GNB4(+2.13),GSN(-1.85),Integrin,JINK1/2,Lfa-1,LFNG(-5.07),MAP2K1/2,MTORC1,NADPH oxidase,Notch,NRIP3(+3.41),NuRD,p70 S6k,p85 (pik3r),PI3K p85,PIK3CD(-2.08),PLA2,Pld,PLEKHG2(-1.82),PPP1R18(-1.66),Rac,Rap1,SFMBT2(+2.14),SYAP1(+2.36),TREM1(+2.85),TRIM23(+1.59)
23	Cell Cycle, Cellular Compromise, Cellular Movement	18	17	10	7	APP,ARHGAP24(+2.54),CCDC40(-3.59),CDC42,DDAH1,DUOXA1(+4.2),FAM153A/FAM153B(+2.83),FAM214B(-1.8),FGD1/3,FGD3(+3.05),FGD4,GIMAP6,GSDMB,GYG2(+1.95),HS2ST1,HS3ST1(-4.79),KCNE5(+2.59),KIAA0319(+3.16),KIAA0513,LETM2(-2.82),miR-34a-5p (and other miRNAs w/seed GGCAGUG),OGN,PLEKHO2,PLXNA3(-1.62),Prss1 (includes others),RASL12(-2.65),RETREG1(+1.73),SERPINI1(+2.25),SLFN5,SNURF(-1.69),SOX5,SPX(+2.48),TAF1B,T…
24	Lipid Metabolism, Molecular Transport, Small Molecule Biochemistry	18	17	14	3	ANXA11,C1orf198(+1.82),Caveolin,CD300LD,CFAP157(-2.59),cholesterol,CNTRL(+1.81),colfosceril palmitate,CUL4B,EGR2,ERVFRD-1(+2.31),FGL1(+2.27),HIST1H1C,HSPA12A(+2.25),IL17RD,KYNU(+4.22),LAX1,MAPK7,mir-33,MPC1(+2.05),NCMAP(+2.52),NSD1,SCUBE2(+3.32),SHBG,TINAGL1(+5.2),Tlr11,TM6SF2(-2.34),TMEM236(+7.56),TNF,TPTEP1(+7.95),TRAF,TSPOAP1,VTCN1(+8.19),ZBED6CL(-4.1),ZNF37A(+2.74)
25	Drug Metabolism, Organismal Injury and Abnormalities, Renal Damage	16	16	12	4	7S NGF,Aldose Reductase,ALOX5(-2.95),BETA TUBULIN,CALB1(+2.42),CG,cytochrome-c oxidase,FXR ligand-FXR-Retinoic acid-RXRα,GCNT1(+1.87),Gi-coupled receptor,glutathione peroxidase,glutathione transferase,Glutathione-S-transferase,GPX2(-2.66),Growth hormone,GST,GSTA1(+5.0),GSTM1(+17.18),GSTM3(+1.79),HS3ST1(-4.79),HS6ST2(+2.27),Igf,Igfbp,IGFBP5(+3.91),IGFBP6(-5.22),Mapk,PAPPA2(+2.84),PRLR(+1.78),PXR l…

## Sheet: Pathway
Pathways	p	FDR	Ratio	State	Z	N	Pos	Neg	Molecules
Hepatic Fibrosis / Hepatic Stellate Cell Activation	0.000611253	0.00882647	0.129			24	16	8	A2M(+4.35),CCR7(+5.34),CD14(+6.7),COL18A1(-2.09),CSF1(-1.81),FGF2(+3.02),FGFR1(-3.38),FLT1(+3.41),FN1(-2.49),IGF1(-2.83),IGFBP5(+3.91),IL1A(+2.2),IL1RAP(+2.25),MET(+2.43),MMP1(+2.56),MMP9(+4.07),MYH14(-16.51),MYH3(+2.36),MYH7(+4.89),MYL3(-5.5),MYL7(-2.6),PGF(+3.57),TGFBR2(+1.62),TNFRSF1B(+12.09)
LXR/RXR Activation	0.00130703	0.0139818	0.149		0.277	18	14	4	AHSG(+6.54),APOC3(+3.65),C3(+3.04),CD14(+6.7),CD36(+6.92),FASN(-2.05),FDFT1(-1.57),HPX(+2.73),IL1A(+2.2),IL1RAP(+2.25),LDLR(-2.4),LPL(+5.91),MMP9(+4.07),MYLIP(+1.76),ORM1(+11.32),SCD(-1.79),TNFRSF1B(+12.09),TTR(+1.72)
ILK Signaling	0.0130365	0.116484	0.0995		-0.258	19	9	10	ACTA1(-4.51),ACTC1(-3.1),BMP2(-1.84),CFL2(+1.71),FN1(-2.49),ITGB4(+4.21),LIMS2(-1.99),MMP9(+4.07),MYH14(-16.51),MYH3(+2.36),MYH7(+4.89),MYL3(-5.5),MYL7(-2.6),PGF(+3.57),PIK3CD(-2.08),RND1(+1.59),RND2(+3.55),RPS6KA5(+2.31),TMSB4Y(-3.91)
LPS/IL-1 Mediated Inhibition of RXR Function	0.0206508	0.163654	0.0893		0.707	20	16	4	ABCC4(-1.75),ALDH1A3(-4.62),CAT(+2.14),CD14(+6.7),CPT1B(-1.66),FMO2(+3.19),FMO3(+2.62),GSTA1(+5.0),GSTM1(+17.18),GSTM3(+1.79),HS3ST1(-4.79),HS6ST2(+2.27),IL1A(+2.2),IL1RAP(+2.25),MAOA(+3.55),NR5A2(+2.08),SLC27A2(+2.23),SLCO1A2(+2.87),SULT2A1(+3.66),TNFRSF1B(+12.09)
Osteoarthritis Pathway	0.0244775	0.163654	0.0892		1.5	19	11	8	BMP2(-1.84),CASP6(+1.65),CASQ1(+3.57),DKK1(+2.16),FGF2(+3.02),FGFR1(-3.38),FGFR3(-1.99),FN1(-2.49),H19(+2.42),IL1RAP(+2.25),MMP1(+2.56),MMP9(+4.07),NOTCH1(-2.99),PGF(+3.57),S1PR3(-3.04),SMAD6(-2.36),TGFBR2(+1.62),TIMP3(-2.17),TNFRSF1B(+12.09)
Acute Phase Response Signaling	0.0244775	0.163654	0.095		1.508	17	15	2	A2M(+4.35),AHSG(+6.54),C3(+3.04),C5(+2.82),FGG(+3.08),FN1(-2.49),HPX(+2.73),HRG(+3.75),IL1A(+2.2),IL1RAP(+2.25),MBL2(+2.71),ORM1(+11.32),PIK3CD(-2.08),PLG(+3.26),RBP2(+2.6),TNFRSF1B(+12.09),TTR(+1.72)
Actin Cytoskeleton Signaling	0.0284388	0.177284	0.0868		-0.775	19	10	9	ACTA1(-4.51),ACTC1(-3.1),ARHGAP24(+2.54),CD14(+6.7),CFL2(+1.71),CYFIP2(+2.13),DIAPH2(+1.95),FGD3(+3.05),FGF2(+3.02),FN1(-2.49),GSN(-1.85),MYH14(-16.51),MYH3(+2.36),MYH7(+4.89),MYL3(-5.5),MYL7(-2.6),PAK3(+4.01),PIK3CD(-2.08),TMSB4Y(-3.91)
Epithelial Adherens Junction Signaling	0.0305009	0.179066	0.098			15	7	8	ACTA1(-4.51),ACTC1(-3.1),FGFR1(-3.38),MET(+2.43),MYH14(-16.51),MYH3(+2.36),MYH7(+4.89),MYL3(-5.5),MYL7(-2.6),NECTIN1(+1.79),NECTIN3(+1.68),NOTCH1(-2.99),TGFBR2(+1.62),TGFBR3(+7.03),TUBB6(-2.24)
FXR/RXR Activation	0.0365162	0.203926	0.103			13	12	1	AHSG(+6.54),APOC3(+3.65),C3(+3.04),CYP19A1(+10.0),FASN(-2.05),HPX(+2.73),IL1A(+2.2),LPL(+5.91),NR5A2(+2.08),ORM1(+11.32),SDC1(+2.15),SULT2A1(+3.66),TTR(+1.72)

## Sheet: Regulators
Type	Regulator	p	FC	State	Z	N	Pos	Neg	Molecules
biologic drug	vancomycin	1.29e-05			0.621	13	11	2	A2M(+4.35),AASS(+1.77),C3(+3.04),CAPN6(+7.33),CAT(+2.14),CD14(+6.7),FMO2(+3.19),GPX2(-2.66),GSTM3(+1.79),ITGB4(+4.21),LGALS3(+3.74),PLA1A(+2.95),SCD(-1.79)
biologic drug	filgrastim	2.13e-05		Inhibited	-2.888	34	27	7	ADAM28(+4.56),AGAP5 (includes others)(+11.47),ALOX5(-2.95),ARHGAP24(+2.54),CD163(-15.99),CD48(-2.19),EMILIN2(-2.18),HHIP(-2.38),HLA-DPB1(+1.91),HLA-DRB1(+40.01),HLA-DRB5(+15.2),IFI6(+4.25),IL1RAP(+2.25),LDHB(+1.51),LDLR(-2.4),LGALS3(+3.74),LTB4R(-1.96),LY75(+3.47),MME(+3.2),MMP9(+4.07),MVP(+10.76),MX1(+2.53),NMNAT2(+2.78),PARP14(+2.38),PDE4D(+1.93),RPS6KA5(+2.31),SGK1(+2.73),SMPDL3A(+2.48),SORD(+…
biologic drug	cyclosporin A	0.000155		Inhibited	-2.024	32	21	11	A2M(+4.35),BMP2(-1.84),CALB1(+2.42),CAPN6(+7.33),CCR7(+5.34),CD14(+6.7),CD163(-15.99),F3(-2.32),FASN(-2.05),FDFT1(-1.57),FLT1(+3.41),FN1(-2.49),GJA1(-3.28),GPX2(-2.66),GSTM3(+1.79),HPX(+2.73),IL1A(+2.2),ITGB4(+4.21),LDLR(-2.4),LGALS3(+3.74),LYPD3(+2.89),MMP1(+2.56),MMP9(+4.07),MYH7(+4.89),NDFIP2(+1.64),PRKCH(+2.46),PRLR(+1.78),SCD(-1.79),SERPINH1(-1.51),SLC8A1(+2.52),SYT7(+3.03),WNT5A(+2.15)
biologic drug	poly rI:rC-RNA	0.000742		Activated	2.182	34	23	11	AGRN(-2.14),ARHGAP40(-3.37),BMP2(-1.84),C3(+3.04),CCR7(+5.34),CD14(+6.7),CD36(+6.92),CSF1(-1.81),DIO2(+2.44),DUOX1(+3.56),FGF2(+3.02),FN1(-2.49),GCH1(+1.59),HLA-A(-2.47),IGF1(-2.83),IGFBP6(-5.22),IL1A(+2.2),IRAK2(+3.26),KYNU(+4.22),LPL(+5.91),MBL2(+2.71),MCM6(+1.94),MMP1(+2.56),MMP9(+4.07),MVP(+10.76),MX1(+2.53),NOTCH1(-2.99),PARP14(+2.38),PIM1(-1.94),SAT1(+1.64),SLC40A1(+4.78),SLC46A1(-1.61),TNF…
biologic drug	parathyroid hormone-related protein	0.00217				3	0	3	BMP6(-3.0),FN1(-2.49),RMRP(-1.61)
biologic drug	enalapril	0.00986			-0.243	6	5	1	A2M(+4.35),CAPN6(+7.33),GPX2(-2.66),GSTM3(+1.79),LGALS3(+3.74),TGFBR2(+1.62)
biologic drug	ghrelin	0.0171				2	0	2	FASN(-2.05),SCD(-1.79)
biologic drug	stallimycin	0.0228			0.555	5	3	2	CSF1(-1.81),F3(-2.32),IFI6(+4.25),IL1A(+2.2),MX1(+2.53)
biologic drug	GLP-1 (7-36) amide	0.0234				2	0	2	FASN(-2.05),SCD(-1.79)
biologic drug	actinomycin D	0.0244			-0.541	15	9	6	F3(-2.32),FASN(-2.05),FGFR1(-3.38),FN1(-2.49),FTH1(-1.6),GCH1(+1.59),GSTA1(+5.0),IGFBP5(+3.91),LPL(+5.91),LTB4R(-1.96),MAOA(+3.55),RBP2(+2.6),SLC40A1(+4.78),TNFAIP2(+2.47),TNFRSF1B(+12.09)
biologic drug	leuprolide	0.0281				3	3	0	CYP19A1(+10.0),MMP1(+2.56),MMP9(+4.07)
biologic drug	cosyntropin	0.0304				2	1	1	CYP11A1(+4.08),DHCR24(-1.77)
biologic drug	pegademase bovine	0.0354				1	1	0	PDE5A(+1.58)
biologic drug	BQ 123	0.0382				2	1	1	CCR7(+5.34),GJA1(-3.28)
biologic drug	polymyxin B	0.0467				2	0	2	APOBEC3B(-6.45),LDLR(-2.4)
biologic drug	isotretinoin	0.0497			-0.956	6	3	3	ALDH1A3(-4.62),CALB2(-5.28),FASN(-2.05),MMP1(+2.56),MMP9(+4.07),TNFAIP2(+2.47)
chemical - endogenous mammalian	progesterone	1.74e-11			-0.719	58	43	15	ACTA1(-4.51),BMP2(-1.84),C3(+3.04),C9orf72(+1.74),CA3(+9.81),CD36(+6.92),CES1(-10.23),CFTR(+2.19),CITED2(+1.76),CKMT1A/CKMT1B(+3.07),CNR1(-2.76),CSF1(-1.81),CSF3R(+2.71),CTSF(+4.1),CYP19A1(+10.0),DKK1(+2.16),F3(-2.32),FAM49A(+3.93),FLT1(+3.41),FN1(-2.49),FTH1(-1.6),G6PD(-1.88),GAS6(-1.65),GATA2(+10.42),GCH1(+1.59),GJA1(-3.28),H19(+2.42),HOPX(+7.22),IGF1(-2.83),IGFBP5(+3.91),IL1A(+2.2),KRT7(+2.55)…
chemical - endogenous mammalian	beta-estradiol	1.78e-11			-0.955	131	86	45	A2M(+4.35),ABHD5(+1.66),ACAA2(+1.74),ACKR2(+3.39),ACTA1(-4.51),ACTC1(-3.1),ADK(+1.96),ADM2(-2.43),AGRN(-2.14),ALCAM(+1.79),ALDOA(-1.59),BMP2(-1.84),C3(+3.04),CACNA1G(+4.69),CALB1(+2.42),CD14(+6.7),CFTR(+2.19),CITED2(+1.76),CNN1(-3.55),CNR1(-2.76),CPT1B(-1.66),CSF3R(+2.71),CST2(-2.62),CST4(-5.07),CYP11A1(+4.08),CYP19A1(+10.0),DHCR24(-1.77),DKK1(+2.16),DMTN(-2.73),DNMT3B(-2.97),DUOX2(+4.81),F3(-2.3…
chemical - endogenous mammalian	dihydrotestosterone	1.48e-07		Inhibited	-2.211	46	20	26	ABCC4(-1.75),ACTA1(-4.51),ALDH1A3(-4.62),ALDOA(-1.59),BMF(-1.55),CA3(+9.81),CD36(+6.92),CDO1(+3.64),COBLL1(+2.11),CYP11A1(+4.08),CYP19A1(+10.0),DHCR24(-1.77),DIO2(+2.44),FASN(-2.05),FGF2(+3.02),FGFR1(-3.38),FN1(-2.49),FTH1(-1.6),GAS6(-1.65),GRN(-1.94),GSN(-1.85),HLA-A(-2.47),IGF1(-2.83),IGFBP5(+3.91),IL1A(+2.2),LDLR(-2.4),LOX(+3.83),LPL(+5.91),MME(+3.2),MMP1(+2.56),MMP9(+4.07),NNAT(-2.6),NOTCH1(-…
chemical - endogenous mammalian	tretinoin	6.28e-06			1.644	91	58	33	A2M(+4.35),ACKR2(+3.39),ALDH1A3(-4.62),ALOX5(-2.95),AP1S2(+1.96),APBB1IP(+2.41),APOC3(+3.65),BMP2(-1.84),BMP6(-3.0),C3(+3.04),CALB1(+2.42),CASP6(+1.65),CD14(+6.7),CD36(+6.92),CDH5(+8.56),CDX1(+2.65),CES1(-10.23),CFTR(+2.19),CITED2(+1.76),CNR1(-2.76),CPE(+1.54),CPT1B(-1.66),CSF3R(+2.71),CTSC(+1.94),CYP11A1(+4.08),CYP2S1(-3.41),DIO2(+2.44),DKK1(+2.16),DUOXA1(+4.2),F3(-2.32),FAM153A/FAM153B(+2.83),F…
chemical - endogenous mammalian	L-triiodothyronine	1.08e-05			-0.154	32	18	14	A2M(+4.35),ACTA1(-4.51),ACTC1(-3.1),AHSG(+6.54),APOC3(+3.65),ARSA(-2.21),CD36(+6.92),CNR1(-2.76),CPT1B(-1.66),CYP11A1(+4.08),CYP19A1(+10.0),DIO2(+2.44),FASN(-2.05),FGFR1(-3.38),G6PD(-1.88),IGF1(-2.83),IGFBP6(-5.22),KRT17(+14.07),LDLR(-2.4),MMP9(+4.07),MYH7(+4.89),NR5A2(+2.08),PCSK2(+3.63),PLEKHG2(-1.82),PRDX3(+1.61),RASGRP1(+1.95),RPS14(+1.61),SCD(-1.79),TGM2(+8.23),TRH(-3.56),TRHDE(+2.29),UBA1(+…
chemical - endogenous mammalian	norepinephrine	3.54e-05		Activated	2.033	18	13	5	ACTA1(-4.51),CACNA1G(+4.69),DIO2(+2.44),FGF2(+3.02),FN1(-2.49),FTH1(-1.6),HHIP(-2.38),IRAK2(+3.26),MMP9(+4.07),MYH7(+4.89),PCDH1(-3.12),PDE4D(+1.93),PDE8B(+2.36),PTGES(+6.18),SGK1(+2.73),SLC15A1(+7.21),TC2N(+1.75),TINAGL1(+5.2)
chemical - endogenous mammalian	cholesterol	7.02e-05			1.77	21	11	10	CAMK1D(+2.71),CD14(+6.7),CES1(-10.23),CNN1(-3.55),CSF1(-1.81),F3(-2.32),FASN(-2.05),FDFT1(-1.57),FGF2(+3.02),FLT1(+3.41),FN1(-2.49),HLA-DRB5(+15.2),IL1A(+2.2),LDLR(-2.4),LGALS3(+3.74),LPL(+5.91),MME(+3.2),MMP1(+2.56),RGS16(+2.94),SCD(-1.79),TIMP3(-2.17)
chemical - endogenous mammalian	dinoprost	8.13e-05			0.92	11	10	1	CD36(+6.92),CYP11A1(+4.08),CYP19A1(+10.0),FGF2(+3.02),GSTM1(+17.18),IL1A(+2.2),LPL(+5.91),MMP1(+2.56),MMP9(+4.07),PRLR(+1.78),TIMP3(-2.17)
chemical - endogenous mammalian	D-glucose	0.000167			0.818	42	24	18	ACAA2(+1.74),ACTA1(-4.51),ALDOA(-1.59),APOC3(+3.65),ATP6AP2(+1.81),ATP8B1(+2.17),BMP2(-1.84),C3(+3.04),CALB1(+2.42),CAT(+2.14),CD36(+6.92),CNN1(-3.55),CNR1(-2.76),CPT1B(-1.66),DUOX1(+3.56),FASN(-2.05),FGF2(+3.02),FN1(-2.49),G6PD(-1.88),GATA4(-2.4),GCH1(+1.59),GJA1(-3.28),GRN(-1.94),GSN(-1.85),IGF1(-2.83),LDLR(-2.4),LPL(+5.91),MMP1(+2.56),MMP9(+4.07),NQO1(-2.2),PCSK2(+3.63),PGM2(+1.64),PON2(+1.74)…
chemical - endogenous mammalian	cholesterol ester	0.000172				3	1	2	CD36(+6.92),CES1(-10.23),LDLR(-2.4)
chemical - endogenous mammalian	cyclic AMP	0.000193			1.621	22	15	7	BMP2(-1.84),CPS1(+2.99),CYP11A1(+4.08),CYP19A1(+10.0),DUOX2(+4.81),F3(-2.32),FGF2(+3.02),FLT1(+3.41),FN1(-2.49),GATA4(-2.4),GCH1(+1.59),GCM1(+5.76),GJA1(-3.28),IGF1(-2.83),IGFBP5(+3.91),MME(+3.2),MMP1(+2.56),MMP9(+4.07),PDE4D(+1.93),PRLR(+1.78),RPS6KA5(+2.31),TRH(-3.56)
chemical - endogenous mammalian	testosterone	0.000211			0.103	27	17	10	A2M(+4.35),ALDOA(-1.59),CA3(+9.81),CAT(+2.14),CYP11A1(+4.08),CYP19A1(+10.0),DDX3Y(-148.92),DHCR24(-1.77),FGFR1(-3.38),FGFR3(-1.99),FN1(-2.49),GGT1(-3.2),IGF1(-2.83),IGFBP5(+3.91),MAOA(+3.55),MX1(+2.53),NR5A2(+2.08),PDE5A(+1.58),PRLR(+1.78),SCNN1A(-1.81),SDC1(+2.15),SLC38A5(+3.09),SLC7A4(+3.12),TGFBR2(+1.62),UGT8(+4.61),VCAN(-2.04),WNT5A(+2.15)
chemical - endogenous mammalian	lysophosphatidylinositol	0.000257			1.414	8	6	2	C3(+3.04),CD36(+6.92),CFTR(+2.19),CNR1(-2.76),F3(-2.32),HLA-DRB1(+40.01),IL1A(+2.2),TNFSF15(+2.23)
chemical - endogenous mammalian	prostaglandin E2	0.000368			1.702	24	17	7	BMP2(-1.84),CASP6(+1.65),CCR7(+5.34),CD14(+6.7),CSF1(-1.81),CYP19A1(+10.0),FASN(-2.05),FGF2(+3.02),FLT1(+3.41),FN1(-2.49),GCNT1(+1.87),GJA1(-3.28),IGF1(-2.83),IGFBP5(+3.91),IL1A(+2.2),MMP1(+2.56),MMP9(+4.07),MXI1(-1.8),NR5A2(+2.08),PGF(+3.57),PTGES(+6.18),SCN9A(+2.97),TGFBR3(+7.03),TREM1(+2.85)
chemical - endogenous mammalian	hydrocortisone	0.000493			0.489	14	9	5	CD163(-15.99),CYP19A1(+10.0),FGF2(+3.02),FN1(-2.49),IGF1(-2.83),IGFBP5(+3.91),IGFBP6(-5.22),LPL(+5.91),LY75(+3.47),PLG(+3.26),PRLR(+1.78),SULT2A1(+3.66),TNFAIP2(+2.47),TP53I11(-1.85)
chemical - endogenous mammalian	platelet activating factor	0.000666		Activated	2.219	8	5	3	F3(-2.32),FGF2(+3.02),FN1(-2.49),GAS6(-1.65),IL1A(+2.2),MMP1(+2.56),MMP9(+4.07),PLA2G7(+2.26)
chemical - endogenous mammalian	arachidonic acid	0.000826			1.1	11	6	5	CD36(+6.92),DNAJB9(+1.79),F3(-2.32),FASN(-2.05),G6PD(-1.88),LDLR(-2.4),PTGES(+6.18),RBP2(+2.6),RPS14(+1.61),SCD(-1.79),TNFRSF1B(+12.09)
chemical - endogenous mammalian	advanced glycation end-products	0.000831			1.109	7	4	3	FGF2(+3.02),FN1(-2.49),GJA1(-3.28),KLF2(-2.29),MMP1(+2.56),MMP9(+4.07),PTGES(+6.18)
chemical - endogenous mammalian	heparin	0.00107			-0.348	9	6	3	CNN1(-3.55),CYP11A1(+4.08),DUOX1(+3.56),F3(-2.32),FLT1(+3.41),FN1(-2.49),LPL(+5.91),MMP1(+2.56),MMP9(+4.07)
chemical - endogenous mammalian	zeranol	0.00118				4	4	0	CITED2(+1.76),CYP19A1(+10.0),GSTM3(+1.79),MAOA(+3.55)
chemical - endogenous mammalian	corticosterone	0.00123			1.2	12	9	3	CALB1(+2.42),CPT1B(-1.66),CYP11A1(+4.08),DIO2(+2.44),FASN(-2.05),FGF2(+3.02),H19(+2.42),MAOA(+3.55),MMP9(+4.07),SERPINA7(+7.57),SGK1(+2.73),TRH(-3.56)
chemical - endogenous mammalian	22(R)-hydroxycholesterol	0.00203			0.114	6	4	2	ERVW-1(+4.87),FASN(-2.05),GCM1(+5.76),HAS3(+2.4),LDLR(-2.4),LPL(+5.91)
chemical - endogenous mammalian	thyroid hormone	0.00251		Inhibited	-2.433	15	7	8	ACTA1(-4.51),CPE(+1.54),DIO2(+2.44),FASN(-2.05),FDFT1(-1.57),G6PD(-1.88),GCH1(+1.59),IGF1(-2.83),LPL(+5.91),MYH7(+4.89),NNAT(-2.6),PCP4(+2.74),SEMA6B(-3.11),TRH(-3.56),TTR(+1.72)
chemical - endogenous mammalian	butyric acid	0.00289			0.382	28	17	11	A2M(+4.35),ADGRE5(+3.64),ALOX5(-2.95),CALB1(+2.42),CSF1(-1.81),DHCR24(-1.77),FASN(-2.05),FTH1(-1.6),GATA2(+10.42),GATA4(-2.4),GGT1(-3.2),GRN(-1.94),GSN(-1.85),GSTA1(+5.0),HLA-DRB1(+40.01),MMP9(+4.07),MVP(+10.76),MYH14(-16.51),MYH3(+2.36),MYH7(+4.89),PRLR(+1.78),SAT1(+1.64),SGK1(+2.73),TGFBR2(+1.62),TGM2(+8.23),TIMP3(-2.17),TNFAIP2(+2.47),WNT5A(+2.15)
chemical - endogenous mammalian	sulindac sulfone	0.00317				3	2	1	NQO1(-2.2),PTGES(+6.18),SAT1(+1.64)
chemical - endogenous mammalian	chenodeoxycholic acid	0.00365			0.964	9	7	2	CD36(+6.92),FASN(-2.05),FGG(+3.08),IL1A(+2.2),LDLR(-2.4),MMP9(+4.07),NR5A2(+2.08),SDC1(+2.15),SULT2A1(+3.66)
chemical - endogenous mammalian	10E,12Z-octadecadienoic acid	0.00439			-1.102	13	5	8	BOK(-1.91),CA3(+9.81),CACNA1G(+4.69),CD36(+6.92),CPT1B(-1.66),FASN(-2.05),FMO2(+3.19),IGF1(-2.83),LDLR(-2.4),PODN(-4.32),RHBDF2(-1.64),SCD(-1.79),SLC38A3(+2.16)
chemical - endogenous mammalian	hemin	0.00458			-1.325	9	3	6	CD163(-15.99),FN1(-2.49),FTH1(-1.6),HPX(+2.73),IGF1(-2.83),KEL(-2.15),NQO1(-2.2),TFAP2A(+8.15),TFAP2C(+11.66)
chemical - endogenous mammalian	hydrogen peroxide	0.005			1.205	30	15	15	ALOX5(-2.95),CAT(+2.14),CDH13(-3.05),CNR1(-2.76),CSF1(-1.81),CSF3R(+2.71),DKK1(+2.16),FASN(-2.05),FDFT1(-1.57),FGF2(+3.02),FN1(-2.49),FTH1(-1.6),GSTA1(+5.0),GSTM3(+1.79),IFI6(+4.25),KLF2(-2.29),LDLR(-2.4),LTB4R(-1.96),MMP1(+2.56),MMP9(+4.07),NQO1(-2.2),PGF(+3.57),PIM1(-1.94),PTN(+4.86),SCNN1A(-1.81),SERPINH1(-1.51),SGK1(+2.73),TGFBR3(+7.03),TGM2(+8.23),WNT5A(+2.15)
chemical - endogenous mammalian	sorbitol	0.0059				3	2	1	GJA1(-3.28),SGK1(+2.73),SORD(+2.1)
chemical - endogenous mammalian	2,2-bis(4-hydroxyphenyl)-1,1,1-trichloroethane	0.0059				3	2	1	CYP11A1(+4.08),IGF1(-2.83),IGFBP5(+3.91)
chemical - endogenous mammalian	ethanol	0.00594			-0.68	24	12	12	ACTA1(-4.51),ALDH1A3(-4.62),ALOX5(-2.95),CAT(+2.14),CD14(+6.7),CD36(+6.92),CDH13(-3.05),CNR1(-2.76),DKK1(+2.16),FASN(-2.05),FGF2(+3.02),GABRG2(-3.19),HLA-A(-2.47),HSD3B1(+3.81),MAP1B(-2.53),MME(+3.2),MMP9(+4.07),NQO1(-2.2),ORM1(+11.32),RORA(+1.8),SCD(-1.79),SGK1(+2.73),SLC40A1(+4.78),TRH(-3.56)
chemical - endogenous mammalian	folic acid	0.00797			0.928	7	5	2	COL18A1(-2.09),DKK1(+2.16),FN1(-2.49),IFI6(+4.25),MMP9(+4.07),PLG(+3.26),WNT6(+3.86)
chemical - endogenous mammalian	9Z,11E-octadecadienoic acid	0.00808			-0.728	4	1	3	CD36(+6.92),CPT1B(-1.66),FASN(-2.05),LDLR(-2.4)
chemical - endogenous mammalian	aldosterone	0.0088			0.306	12	7	5	ACTA1(-4.51),BMP2(-1.84),CACNA1G(+4.69),FLT1(+3.41),FN1(-2.49),LOX(+3.83),LPL(+5.91),ORM1(+11.32),PGF(+3.57),PIK3CD(-2.08),SCNN1A(-1.81),SGK1(+2.73)
chemical - endogenous mammalian	leukotriene B4	0.00943				4	1	3	F3(-2.32),FASN(-2.05),LTB4R(-1.96),MMP9(+4.07)
chemical - endogenous mammalian	mevalonic acid	0.0105			1.446	5	2	3	FASN(-2.05),KLF2(-2.29),LDLR(-2.4),LPL(+5.91),MMP1(+2.56)
chemical - endogenous mammalian	triiodothyronine, reverse	0.0117				2	1	1	DIO2(+2.44),TRH(-3.56)
chemical - endogenous mammalian	octanoic acid	0.012				3	2	1	CD36(+6.92),FASN(-2.05),LPL(+5.91)
chemical - endogenous mammalian	diacylglycerol	0.012				3	3	0	CD36(+6.92),PRKCH(+2.46),RASGRP1(+1.95)
chemical - endogenous mammalian	linoleic acid	0.0137			0	7	3	4	CD36(+6.92),CPT1B(-1.66),FASN(-2.05),LDLR(-2.4),LPL(+5.91),MMP1(+2.56),SCD(-1.79)
chemical - endogenous mammalian	15-deoxy-delta-12,14 -PGJ 2	0.0142			-1.348	13	8	5	CD36(+6.92),CPT1B(-1.66),CYP19A1(+10.0),FLT1(+3.41),FN1(-2.49),FTH1(-1.6),GSN(-1.85),IL1A(+2.2),MMP1(+2.56),MMP9(+4.07),NQO1(-2.2),PTGES(+6.18),RORA(+1.8)
chemical - endogenous mammalian	lithocholic acid	0.0143			1.225	4	2	2	GRN(-1.94),LDLR(-2.4),SULT2A1(+3.66),TGFBR2(+1.62)
chemical - endogenous mammalian	fatty acid	0.0145			0.193	9	5	4	AHSG(+6.54),APOC3(+3.65),CD36(+6.92),CPT1B(-1.66),FASN(-2.05),LDLR(-2.4),LPL(+5.91),MMP9(+4.07),SCD(-1.79)
chemical - endogenous mammalian	zinc protoporphyrin IX	0.0146				3	2	1	FLT1(+3.41),IGF1(-2.83),MET(+2.43)
chemical - endogenous mammalian	cholic acid	0.0168			0.114	7	3	4	ABCC4(-1.75),FDFT1(-1.57),IGFBP5(+3.91),LPL(+5.91),MVP(+10.76),RAI1(-1.62),TRH(-3.56)
chemical - endogenous mammalian	GTP	0.0171				2	2	0	GNL3(+1.6),TGFBR3(+7.03)
chemical - endogenous mammalian	13-hydroxyoctadecadienoic acid	0.0171				2	2	0	CAT(+2.14),CD36(+6.92)
chemical - endogenous mammalian	L-arginine	0.0183			0.882	4	2	2	FN1(-2.49),IGF1(-2.83),IL1A(+2.2),MYH3(+2.36)
chemical - endogenous mammalian	AICAR	0.0192			0.6	7	2	5	ACTA1(-4.51),CPT1B(-1.66),CYP11A1(+4.08),FASN(-2.05),FN1(-2.49),MMP9(+4.07),SCD(-1.79)
chemical - endogenous mammalian	2-arachidonoylglycerol	0.0208				3	1	2	CNR1(-2.76),F3(-2.32),FGF2(+3.02)
chemical - endogenous mammalian	melatonin	0.0211		Inhibited	-2.765	9	4	5	BMP2(-1.84),CYP11A1(+4.08),DIO2(+2.44),FASN(-2.05),GJA1(-3.28),IGF1(-2.83),MMP9(+4.07),NQO1(-2.2),STS(+3.5)
chemical - endogenous mammalian	D-fructose	0.0228			-1.287	5	1	4	FASN(-2.05),FN1(-2.49),IL1A(+2.2),SCD(-1.79),TIMP3(-2.17)
chemical - endogenous mammalian	2-hydroxyestradiol	0.0234				2	1	1	CAT(+2.14),NQO1(-2.2)
chemical - endogenous mammalian	androstenedione	0.0234				2	2	0	CYP11A1(+4.08),CYP19A1(+10.0)
chemical - endogenous mammalian	desmosterol	0.0234				2	0	2	DHCR24(-1.77),LDLR(-2.4)
chemical - endogenous mammalian	propionic acid	0.0243				3	3	0	CCR7(+5.34),IL1A(+2.2),SMOC1(+3.1)
chemical - endogenous mammalian	riboflavin	0.0281				3	3	0	DKK1(+2.16),MMP9(+4.07),WNT6(+3.86)
chemical - endogenous mammalian	3,5-L-diiodothyronine	0.0304				2	1	1	DIO2(+2.44),SCD(-1.79)
chemical - endogenous mammalian	palmitic acid	0.033			-0.9	14	5	9	AHSG(+6.54),ALDOA(-1.59),CD36(+6.92),CNR1(-2.76),CPE(+1.54),CPT1B(-1.66),FASN(-2.05),FN1(-2.49),G6PD(-1.88),IGF1(-2.83),IRAK2(+3.26),MET(+2.43),MVD(-1.9),SCD(-1.79)
chemical - endogenous mammalian	nicotinic acid	0.0343			-1.067	4	2	2	CD36(+6.92),FASN(-2.05),G6PD(-1.88),MMP9(+4.07)
chemical - endogenous mammalian	cortodoxone	0.0354				1	0	1	FN1(-2.49)
chemical - endogenous mammalian	beta-lactose	0.0354				1	1	0	MMP9(+4.07)
chemical - endogenous mammalian	ethylphenylhydantoin	0.0354				1	1	0	GSTA1(+5.0)
chemical - endogenous mammalian	metabolite	0.0354				1	0	1	NQO1(-2.2)
chemical - endogenous mammalian	dihydroxyphenylethylene glycol	0.0354				1	0	1	MAP1B(-2.53)
chemical - endogenous mammalian	(13S)-hydroperoxyoctadecadienoic acid	0.0354				1	1	0	CD36(+6.92)
chemical - endogenous mammalian	NADP	0.0354				1	0	1	F3(-2.32)
chemical - endogenous mammalian	phosphocreatine	0.0354				1	0	1	TNNI3(-2.84)
chemical - endogenous mammalian	L-cysteine	0.0382				2	1	1	CDO1(+3.64),SCD(-1.79)
chemical - endogenous mammalian	11-dehydrocorticosterone	0.0382				2	0	2	CPT1B(-1.66),FASN(-2.05)
chemical - endogenous mammalian	5-hydroxytryptamine	0.054			1.783	8	6	2	APBB1IP(+2.41),ASIC2(+2.73),CYP19A1(+10.0),DUOX2(+4.81),F3(-2.32),FGF2(+3.02),IGF1(-2.83),IL1A(+2.2)
chemical - endogenous mammalian	4-phenylbutyric acid	0.208		Inhibited	-2.213	5	2	3	AHSG(+6.54),DNAJB9(+1.79),GJA1(-3.28),GSN(-1.85),HLA-A(-2.47)
chemical - endogenous non-mammalian	E. coli serotype 0127B8 lipopolysaccharide	4.75e-08			1.507	24	16	8	ADGRA1(-3.16),CALB2(-5.28),CASP6(+1.65),CD14(+6.7),CXCL16(+1.96),DIO2(+2.44),FGF2(+3.02),GJA1(-3.28),GLDN(+2.79),GMPR(-2.04),GNB4(+2.13),GSTA1(+5.0),IGF1(-2.83),KLF2(-2.29),LGALS3(+3.74),LOX(+3.83),NCALD(+2.08),OPN3(+2.08),PRDX3(+1.61),PTGES(+6.18),S1PR3(-3.04),SLC52A2(-1.91),TGFBR2(+1.62),TGFBR3(+7.03)
chemical - endogenous non-mammalian	Fructus xanthii aqueous extract	0.000817				3	1	2	CD36(+6.92),FASN(-2.05),SCD(-1.79)
chemical - endogenous non-mammalian	5-O-mycolyl-beta-araf-(1->2)-5-O-mycolyl-alpha-araf-(1->1')-glycerol	0.000834		Activated	2.53	10	9	1	CCR7(+5.34),CYP19A1(+10.0),IL1A(+2.2),KYNU(+4.22),MMP1(+2.56),MMP9(+4.07),NEU4(-3.44),PCSK5(+1.69),PLA2G7(+2.26),RGS16(+2.94)
chemical - endogenous non-mammalian	mezerein	0.000877				5	4	1	FN1(-2.49),IFI6(+4.25),IL1A(+2.2),MX1(+2.53),RGS16(+2.94)
chemical - endogenous non-mammalian	E. coli B5 lipopolysaccharide	0.00565			1.767	18	13	5	AHSG(+6.54),CAT(+2.14),CCR7(+5.34),CES1(-10.23),CSF3R(+2.71),CYP11A1(+4.08),F3(-2.32),FASN(-2.05),HLA-A(-2.47),IL1A(+2.2),IL1RAP(+2.25),LDLR(-2.4),SDC1(+2.15),TGFBR2(+1.62),TGFBR3(+7.03),TGM2(+8.23),TREM1(+2.85),TTR(+1.72)
chemical - endogenous non-mammalian	mangiferin	0.00578				4	3	1	CD36(+6.92),MMP1(+2.56),MMP9(+4.07),NQO1(-2.2)
chemical - endogenous non-mammalian	N-hexanoylhomoserine lactone	0.0171				2	1	1	CSF1(-1.81),IL1A(+2.2)
chemical - endogenous non-mammalian	3-deoxy-2-octulosonic acid(2)-lipid A	0.0208				3	1	2	DHCR24(-1.77),PTGES(+6.18),SOAT2(-2.89)
chemical - endogenous non-mammalian	decursin	0.0208				3	2	1	FASN(-2.05),MMP1(+2.56),MMP9(+4.07)
chemical - endogenous non-mammalian	hexacosanoyl-coenzyme A	0.0354				1	0	1	ALOX5(-2.95)
chemical - endogenous non-mammalian	archazolid B	0.0354				1	0	1	GRN(-1.94)
chemical - endogenous non-mammalian	holothurian glycosaminoglycan	0.0354				1	0	1	F3(-2.32)
chemical - endogenous non-mammalian	rhapontin	0.0354				1	0	1	FASN(-2.05)
chemical - endogenous non-mammalian	berberrubine	0.0354				1	0	1	LDLR(-2.4)
chemical - endogenous non-mammalian	columbamine	0.0354				1	0	1	LDLR(-2.4)
chemical - endogenous non-mammalian	apicidin	0.0413				3	2	1	GSN(-1.85),PTGES(+6.18),TGM2(+8.23)
chemical - endogenous non-mammalian	cafestol	0.0463				3	2	1	HSD3B1(+3.81),LDLR(-2.4),LPL(+5.91)
chemical - endogenous non-mammalian	cercosporin	0.0467				2	1	1	DKK1(+2.16),FN1(-2.49)
chemical - endogenous non-mammalian	E. coli lipopolysaccharide	0.117			1.926	5	4	1	CCR7(+5.34),MMP9(+4.07),MVD(-1.9),MX1(+2.53),TREM1(+2.85)
chemical - endogenous non-mammalian	salmonella minnesota R595 lipopolysaccharides	0.428		Activated	2.219	5	5	0	HLA-DPB1(+1.91),IL1A(+2.2),IRF8(+5.36),MET(+2.43),SLC7A2(+3.83)
chemical - kinase inhibitor	SP600125	2.28e-05			-0.775	26	13	13	ALOX5(-2.95),APOBEC3B(-6.45),ATP6AP2(+1.81),CDX1(+2.65),CPT1B(-1.66),CXCL16(+1.96),DKK1(+2.16),EIF1AX(+1.92),F3(-2.32),FASN(-2.05),FN1(-2.49),GATA4(-2.4),IGF1(-2.83),IL1A(+2.2),ITGB4(+4.21),LDLR(-2.4),MMP1(+2.56),MMP9(+4.07),MYH3(+2.36),MYH7(+4.89),PIK3CD(-2.08),PLEC(-2.0),PTGES(+6.18),SCD(-1.79),SERPINH1(-1.51),SMPDL3A(+2.48)
chemical - kinase inhibitor	staurosporine	9.88e-05			1.63	14	11	3	CFTR(+2.19),CSF3R(+2.71),CYP11A1(+4.08),GATA2(+10.42),H19(+2.42),IGF1(-2.83),IGFBP5(+3.91),IL1RAP(+2.25),MME(+3.2),MMP1(+2.56),MMP9(+4.07),NQO1(-2.2),PIM1(-1.94),TGFBR3(+7.03)
chemical - kinase inhibitor	U0126	0.000114			-1.837	36	24	12	ASIC2(+2.73),ATP6AP2(+1.81),BMP6(-3.0),C3(+3.04),CACNB3(-1.7),CD36(+6.92),CDH5(+8.56),CFTR(+2.19),CYP11A1(+4.08),CYP19A1(+10.0),DBNDD1(-1.84),EIF1AX(+1.92),F3(-2.32),FGF2(+3.02),FMO3(+2.62),FN1(-2.49),GJA1(-3.28),GRN(-1.94),GSN(-1.85),IL1A(+2.2),IL1RAP(+2.25),KCNN4(+4.34),LDLR(-2.4),LPL(+5.91),MET(+2.43),MMP1(+2.56),MMP9(+4.07),MYH7(+4.89),NNAT(-2.6),PRSS22(+3.81),RPS6KA5(+2.31),SCNN1A(-1.81),SGK…
chemical - kinase inhibitor	SB203580	0.00051		Inhibited	-2.441	31	21	10	APOBEC3B(-6.45),BMP2(-1.84),C3(+3.04),CDX1(+2.65),DKK1(+2.16),DUOX2(+4.81),ERVFRD-1(+2.31),F3(-2.32),FDFT1(-1.57),FLT1(+3.41),FN1(-2.49),FYB1(+4.29),GJA1(-3.28),GMPR(-2.04),HAS3(+2.4),IL1A(+2.2),KRT23(+6.24),MMP1(+2.56),MMP9(+4.07),MX1(+2.53),NQO1(-2.2),PCP4(+2.74),PLA1A(+2.95),PTGES(+6.18),RFLNA/ZNF664-RFLNA(+1.97),RND1(+1.59),SGK1(+2.73),TGM2(+8.23),TIMP3(-2.17),TNFSF9(-2.4),TREM1(+2.85)
chemical - kinase inhibitor	LY294002	0.00059			0.183	34	19	15	BMP2(-1.84),CD14(+6.7),CD36(+6.92),CNR1(-2.76),CXCL16(+1.96),CYP11A1(+4.08),CYP19A1(+10.0),DHCR24(-1.77),EIF1AX(+1.92),F3(-2.32),FASN(-2.05),FDFT1(-1.57),FGF2(+3.02),FLT1(+3.41),FN1(-2.49),GJA1(-3.28),GRN(-1.94),GSTM3(+1.79),HLA-DRB1(+40.01),IGF1(-2.83),IGFBP5(+3.91),MMP9(+4.07),NQO1(-2.2),PIM1(-1.94),PTN(+4.86),SCD(-1.79),SGK1(+2.73),SLC38A3(+2.16),SLCO1A2(+2.87),SPRY2(-2.47),TNFRSF1B(+12.09),TR…
chemical - kinase inhibitor	PD98059	0.00192			-0.334	34	16	18	ALDOA(-1.59),APOBEC3B(-6.45),BMP2(-1.84),C3(+3.04),CD14(+6.7),CD36(+6.92),CD37(-2.15),DIO2(+2.44),F3(-2.32),FASN(-2.05),FGF2(+3.02),FN1(-2.49),FTH1(-1.6),GJA1(-3.28),GRN(-1.94),IGF1(-2.83),IL1A(+2.2),LDLR(-2.4),LPL(+5.91),MET(+2.43),MMP1(+2.56),MMP9(+4.07),MYH7(+4.89),NQO1(-2.2),PIM1(-1.94),PLA1A(+2.95),PLEC(-2.0),PTGES(+6.18),RNASE4(+2.42),SCNN1A(-1.81),SDC1(+2.15),SLC8A1(+2.52),SPRY2(-2.47),VCA…
chemical - kinase inhibitor	bisindolylmaleimide I	0.00195			-0.258	11	7	4	CYP19A1(+10.0),FGF2(+3.02),FN1(-2.49),GATA4(-2.4),IGF1(-2.83),LPL(+5.91),MET(+2.43),MMP1(+2.56),MMP9(+4.07),MYH7(+4.89),OXTR(-3.24)
chemical - kinase inhibitor	UM101	0.00322		Inhibited	-2.236	5	5	0	HAS3(+2.4),IL1A(+2.2),MMP9(+4.07),PLA1A(+2.95),TNFSF15(+2.23)
chemical - kinase inhibitor	Go 6976	0.00797			0.277	7	3	4	ACTA1(-4.51),BMP2(-1.84),BMP6(-3.0),FLT1(+3.41),FN1(-2.49),MMP9(+4.07),MYH7(+4.89)
chemical - kinase inhibitor	Bay 11-7082	0.0127			0.335	7	3	4	BMP2(-1.84),CITED2(+1.76),F3(-2.32),FLT1(+3.41),GJA1(-3.28),MMP9(+4.07),PIM1(-1.94)
chemical - kinase inhibitor	H89	0.0164		Inhibited	-2.355	11	9	2	CD14(+6.7),CYP19A1(+10.0),FGF2(+3.02),GJA1(-3.28),IGF1(-2.83),IGFBP5(+3.91),MMP1(+2.56),MMP9(+4.07),SDC1(+2.15),SULT2A1(+3.66),TREM1(+2.85)
chemical - kinase inhibitor	calphostin C	0.0331			-0.973	6	4	2	CD36(+6.92),DKK1(+2.16),LDLR(-2.4),LPL(+5.91),MMP9(+4.07),NQO1(-2.2)
chemical - kinase inhibitor	Sb202190	0.0353			-1.081	9	6	3	ALOX5(-2.95),CFTR(+2.19),DKK1(+2.16),FN1(-2.49),LDLR(-2.4),MMP1(+2.56),MMP9(+4.07),SCN9A(+2.97),SGK1(+2.73)
chemical - kinase inhibitor	KH-CB19	0.0354				1	0	1	F3(-2.32)
chemical - kinase inhibitor	IP 20	0.0354				1	1	0	HSD3B1(+3.81)
chemical - kinase inhibitor	MK2 inhibitory peptide	0.0382				2	1	1	FN1(-2.49),LOX(+3.83)
chemical - kinase inhibitor	N-chlorotaurine	0.0382				2	2	0	CAT(+2.14),MMP1(+2.56)
chemical - kinase inhibitor	tyrphostin AG 1478	0.0421			-0.816	6	4	2	CYP19A1(+10.0),F3(-2.32),MME(+3.2),MMP1(+2.56),MMP9(+4.07),S1PR3(-3.04)
chemical - kinase inhibitor	AG490	0.0448			0	7	5	2	A2M(+4.35),CFTR(+2.19),DUOX2(+4.81),FGF2(+3.02),IGF1(-2.83),MMP9(+4.07),PIM1(-1.94)
chemical - other	lysophosphatidylcholine	1.09e-06			-0.18	13	6	7	CAT(+2.14),CD36(+6.92),F3(-2.32),FASN(-2.05),FDFT1(-1.57),GJA1(-3.28),HLA-DRB1(+40.01),LDLR(-2.4),LPL(+5.91),MMP1(+2.56),MVD(-1.9),SCD(-1.79),TNFSF15(+2.23)
chemical - other	cardiotoxin	0.00757			0.816	12	7	5	CAPN6(+7.33),CSF2RB(+4.51),CSF3R(+2.71),EFNA2(-2.07),FGFR1(-3.38),G6PD(-1.88),H19(+2.42),IGF1(-2.83),PLG(+3.26),PTN(+4.86),TNFRSF1B(+12.09),TNNC1(-2.98)
chemical - other	lysophosphatidic acid	0.0085			-0.602	9	5	4	CD14(+6.7),CD36(+6.92),CSF1(-1.81),F3(-2.32),GRN(-1.94),LPL(+5.91),MMP9(+4.07),S1PR3(-3.04),WNT5A(+2.15)
chemical - other	glycosphingolipid	0.0354				1	1	0	AMBN(+2.78)
chemical - other	glycan	0.0354				1	0	1	F3(-2.32)
chemical - protease inhibitor	lactacystin	0.0253			-1.237	13	8	5	GJA1(-3.28),HLA-A(-2.47),IGFBP5(+3.91),ITGB4(+4.21),LDLR(-2.4),MAP1B(-2.53),MMP1(+2.56),MMP9(+4.07),PRLR(+1.78),PTPN5(+1.84),SAT1(+1.64),TACSTD2(+4.04),TMSB4Y(-3.91)
chemical drug	lipopolysaccharide	8.71e-11		Activated	3.166	122	78	44	ABCC4(-1.75),ACTA1(-4.51),ACTC1(-3.1),ALCAM(+1.79),ALOX5(-2.95),APOBEC3B(-6.45),APOL6(+3.2),BMP2(-1.84),C3(+3.04),C5(+2.82),CCR7(+5.34),CD14(+6.7),CD163(-15.99),CD163L1(-1.95),CD36(+6.92),CD37(-2.15),CD48(-2.19),CDH5(+8.56),CFTR(+2.19),CITED2(+1.76),CLIC3(+3.49),CPT1B(-1.66),CSF1(-1.81),CSF2RA(+4.85),CSF2RB(+4.51),CSF3R(+2.71),CTSC(+1.94),CXCL16(+1.96),DDX3X(+1.57),DHCR24(-1.77),DIO2(+2.44),DNAJB…
chemical drug	trichostatin A	6.44e-08			1.27	64	41	23	ABCC4(-1.75),ABHD5(+1.66),AGRN(-2.14),ATG9B(+2.64),BMP2(-1.84),CCR7(+5.34),CD14(+6.7),CDK16(+1.52),CSF3R(+2.71),CYP19A1(+10.0),DDX3X(+1.57),DNMT3B(-2.97),F3(-2.32),FASN(-2.05),FGF2(+3.02),FGFR1(-3.38),FGFR3(-1.99),FLT1(+3.41),FN1(-2.49),FOLH1(+3.51),G6PD(-1.88),GRHL2(+3.66),GSN(-1.85),HLA-DRB1(+40.01),IGSF9(+2.12),IL1RAP(+2.25),INPP5F(-1.98),IRF8(+5.36),ISL1(+3.25),LDLR(-2.4),LOX(+3.83),MCM6(+1.9…
chemical drug	dexamethasone	8.39e-08			-0.832	120	80	40	ACTC1(-3.1),ADAM28(+4.56),AGAP5 (includes others)(+11.47),ALCAM(+1.79),ALOX5(-2.95),AMY2B(+2.63),ANOS1(+1.72),APOL6(+3.2),ARHGAP24(+2.54),ATP10B(+2.31),BMP2(-1.84),C3(+3.04),C5(+2.82),C9orf72(+1.74),CALB1(+2.42),CASP6(+1.65),CAT(+2.14),CD163(-15.99),CD36(+6.92),CD48(-2.19),CES1(-10.23),CPE(+1.54),CPS1(+2.99),CPT1B(-1.66),CSF1(-1.81),CYP11A1(+4.08),CYP19A1(+10.0),CYP2S1(-3.41),DHCR24(-1.77),DIO2(+…
chemical drug	nitrofurantoin	1.06e-07			0	22	17	5	A2M(+4.35),C3(+3.04),CAPN6(+7.33),CASP6(+1.65),CAT(+2.14),CES1(-10.23),CPS1(+2.99),GPX2(-2.66),GSTM1(+17.18),GSTM3(+1.79),HPX(+2.73),IGF1(-2.83),ITGB4(+4.21),LGALS3(+3.74),LOX(+3.83),MET(+2.43),NQO1(-2.2),ORM1(+11.32),SDC1(+2.15),SLC27A2(+2.23),TIMP3(-2.17),TTR(+1.72)
chemical drug	mifepristone	6.75e-07			0.423	29	17	12	C3(+3.04),CD14(+6.7),CFTR(+2.19),CKMT1A/CKMT1B(+3.07),COL18A1(-2.09),CTSF(+4.1),DIO2(+2.44),F3(-2.32),FBLN2(-7.62),FDFT1(-1.57),FGF2(+3.02),FTH1(-1.6),GAS6(-1.65),GJA1(-3.28),GSTM1(+17.18),ITGB4(+4.21),KLF13(-1.55),LDLR(-2.4),LOX(+3.83),MME(+3.2),MMP1(+2.56),MMP9(+4.07),OXTR(-3.24),PTN(+4.86),PTPN5(+1.84),SPINK1(+5.18),SULT2A1(+3.66),TIMP3(-2.17),VCAN(-2.04)
chemical drug	tetradecanoylphorbol acetate	7.03e-07			1.428	75	51	24	ADAM28(+4.56),AKR1B10(-4.56),ALDH1A3(-4.62),BMP6(-3.0),C3(+3.04),C5(+2.82),CAPG(-1.97),CAT(+2.14),CCR7(+5.34),CD14(+6.7),CD163(-15.99),CD36(+6.92),CES1(-10.23),CFTR(+2.19),CPE(+1.54),CSF1(-1.81),CSF2RA(+4.85),CSF3R(+2.71),CYP11A1(+4.08),CYP19A1(+10.0),F3(-2.32),FGF2(+3.02),FLT1(+3.41),FTH1(-1.6),GABRP(+6.89),GATA2(+10.42),GJA1(-3.28),GPC2(-2.63),GRHL2(+3.66),GSTA1(+5.0),GSTM1(+17.18),H19(+2.42),H…
chemical drug	indomethacin	6.77e-06			-0.085	24	17	7	A2M(+4.35),ALOX5(-2.95),CAPN6(+7.33),CD14(+6.7),CSF2RB(+4.51),FASN(-2.05),FGF2(+3.02),FLT1(+3.41),GPX2(-2.66),GSTM3(+1.79),IGF1(-2.83),IL1A(+2.2),ITGB4(+4.21),LDLR(-2.4),LGALS3(+3.74),LPL(+5.91),MMP1(+2.56),PIM1(-1.94),PLA1A(+2.95),PRLR(+1.78),PTGES(+6.18),SDC1(+2.15),SLC15A1(+7.21),VCAN(-2.04)
chemical drug	glucocorticoid	7.56e-06			-0.802	27	15	12	ALOX5(-2.95),BMP6(-3.0),CD163(-15.99),CNR1(-2.76),CSF1(-1.81),CYP11A1(+4.08),CYP19A1(+10.0),FASN(-2.05),FBLN2(-7.62),FN1(-2.49),G6PD(-1.88),GABRP(+6.89),GCH1(+1.59),GRN(-1.94),GSTA1(+5.0),HLA-DOA(+2.67),IL1A(+2.2),IRF8(+5.36),KRT17(+14.07),LPL(+5.91),MAOA(+3.55),MMP9(+4.07),ORM1(+11.32),SCNN1A(-1.81),SERPINA7(+7.57),SGK1(+2.73),TRH(-3.56)
chemical drug	phytohemagglutinin	1.23e-05			1.589	27	17	10	AHSG(+6.54),ANOS1(+1.72),C5(+2.82),CACNB3(-1.7),CAT(+2.14),CCR7(+5.34),COL18A1(-2.09),CPS1(+2.99),CSF1(-1.81),FGFR3(-1.99),GATA2(+10.42),GGT1(-3.2),GJA4(-3.16),KCNN4(+4.34),KLF2(-2.29),MAOA(+3.55),MAP1B(-2.53),MET(+2.43),MMP9(+4.07),PGF(+3.57),PON2(+1.74),PRLR(+1.78),PTPN3(+2.8),SCARB2(+1.56),SLC6A8(-1.78),TIMP3(-2.17),ZFX(+2.39)
chemical drug	fluticasone propionate	1.29e-05			-0.501	19	14	5	ALOX5(-2.95),C3(+3.04),CD163(-15.99),CD36(+6.92),CES1(-10.23),CSF2RA(+4.85),FSCN1(-2.36),GLDN(+2.79),GSTM1(+17.18),HLA-DOA(+2.67),HLA-DPB1(+1.91),IL1A(+2.2),IRF8(+5.36),LPL(+5.91),MBL2(+2.71),MMP9(+4.07),MX1(+2.53),TGM2(+8.23),TIMP3(-2.17)
chemical drug	rosiglitazone	1.55e-05			1.323	36	23	13	ACAA2(+1.74),ACTA1(-4.51),AHSG(+6.54),ALOX5(-2.95),APOL6(+3.2),ASAH1(+1.8),C3(+3.04),CAT(+2.14),CD36(+6.92),CPT1B(-1.66),CSF1(-1.81),CYP19A1(+10.0),DIO2(+2.44),F3(-2.32),FASN(-2.05),FN1(-2.49),GSTA1(+5.0),IGF1(-2.83),IGFBP5(+3.91),IGFBP6(-5.22),IL1A(+2.2),KLF2(-2.29),LFNG(-5.07),LOX(+3.83),LPL(+5.91),LTB4R(-1.96),MCM6(+1.94),MET(+2.43),MMP9(+4.07),PRLR(+1.78),PTGES(+6.18),RORA(+1.8),SCD(-1.79),SG…
chemical drug	decitabine	2.14e-05			1.042	52	35	17	ABCC4(-1.75),AGRN(-2.14),ALOX5(-2.95),CCR7(+5.34),CDH13(-3.05),CDK16(+1.52),CDX1(+2.65),CFTR(+2.19),CYP11A1(+4.08),CYP19A1(+10.0),DDX3X(+1.57),ELOVL4(+1.72),FGF2(+3.02),FGFR1(-3.38),FGFR3(-1.99),FN1(-2.49),FOLH1(+3.51),GSN(-1.85),H19(+2.42),IGSF9(+2.12),IL1RAP(+2.25),INPP5F(-1.98),ISL1(+3.25),KRT7(+2.55),LDLR(-2.4),LGALS3(+3.74),LOX(+3.83),MET(+2.43),MMP1(+2.56),MMP9(+4.07),MX1(+2.53),NOTCH1(-2.9…
chemical drug	tamoxifen	3.74e-05			1.194	25	17	8	ASAH1(+1.8),BMP2(-1.84),C3(+3.04),CAT(+2.14),CD36(+6.92),CLIC3(+3.49),CPE(+1.54),DNMT3B(-2.97),FASN(-2.05),FN1(-2.49),GSTA1(+5.0),H19(+2.42),IGF1(-2.83),LDLR(-2.4),MET(+2.43),MMP1(+2.56),MX1(+2.53),ORM1(+11.32),OXTR(-3.24),PCP4(+2.74),SCD(-1.79),SCUBE2(+3.32),SLC7A2(+3.83),SULT2A1(+3.66),TGFBR2(+1.62)
chemical drug	estrogen	3.96e-05		Inhibited	-2.045	25	11	14	BMP2(-1.84),CALB1(+2.42),CFTR(+2.19),COL14A1(+2.29),COL18A1(-2.09),CYP11A1(+4.08),CYP19A1(+10.0),FLT1(+3.41),FN1(-2.49),FTH1(-1.6),G6PD(-1.88),GJA1(-3.28),IGF1(-2.83),IGFBP5(+3.91),IGFBP6(-5.22),IL1A(+2.2),LDLR(-2.4),LPL(+5.91),MVD(-1.9),OXTR(-3.24),PIM1(-1.94),PRLR(+1.78),RPS6KA5(+2.31),SOAT2(-2.89),TRIM16(-1.83)
chemical drug	genistein	4.44e-05			1.567	31	22	9	A2M(+4.35),ADK(+1.96),ALOX5(-2.95),AP1S2(+1.96),ARSA(-2.21),ASAH1(+1.8),BMP2(-1.84),C3(+3.04),CAT(+2.14),CFTR(+2.19),CITED2(+1.76),CTSF(+4.1),CTSO(+2.16),CYP19A1(+10.0),DKK1(+2.16),F3(-2.32),HLA-A(-2.47),IGF1(-2.83),KLHL41(+2.54),LDLR(-2.4),LPL(+5.91),MAOA(+3.55),MMP1(+2.56),MMP9(+4.07),PIM1(-1.94),PLA2G7(+2.26),PRLR(+1.78),RASGRP1(+1.95),SCARB2(+1.56),ST3GAL2(-1.61),WNT5A(+2.15)
chemical drug	diethylstilbestrol	4.72e-05			-0.196	26	12	14	ACTA1(-4.51),ADM2(-2.43),ALDH1A3(-4.62),C3(+3.04),CD14(+6.7),CDH13(-3.05),CITED2(+1.76),CPE(+1.54),CYP19A1(+10.0),DNMT3B(-2.97),F3(-2.32),FAM49A(+3.93),GABRP(+6.89),GATA4(-2.4),GGT1(-3.2),GSTA1(+5.0),GSTM3(+1.79),HLA-A(-2.47),IGF1(-2.83),IGFBP6(-5.22),LRRK2(+2.3),MAOA(+3.55),OXTR(-3.24),PAMR1(-3.11),PIM1(-1.94),WNT5A(+2.15)
chemical drug	GW501516	7.08e-05			1.404	13	6	7	ACAA2(+1.74),CAT(+2.14),CPT1B(-1.66),F3(-2.32),FASN(-2.05),FGFR1(-3.38),FLT1(+3.41),IGFBP5(+3.91),IGFBP6(-5.22),IL1A(+2.2),LPL(+5.91),NOTCH1(-2.99),SCD(-1.79)
chemical drug	captopril	7.19e-05			0	11	8	3	A2M(+4.35),CAPN6(+7.33),F3(-2.32),GPX2(-2.66),GSTM3(+1.79),IGFBP6(-5.22),LGALS3(+3.74),MAOA(+3.55),MMP9(+4.07),MYH7(+4.89),SLC8A1(+2.52)
chemical drug	cerivastatin	8.13e-05			0.132	11	7	4	BMP2(-1.84),CD36(+6.92),F3(-2.32),FGF2(+3.02),FN1(-2.49),GCH1(+1.59),ITGB4(+4.21),KLF2(-2.29),MMP9(+4.07),MYH7(+4.89),TGFBR3(+7.03)
chemical drug	17-alpha-ethinylestradiol	0.000128			0.627	16	10	6	ADGRE5(+3.64),C3(+3.04),CCR7(+5.34),F3(-2.32),FBLN2(-7.62),IGF1(-2.83),KRT7(+2.55),LDLR(-2.4),MMP9(+4.07),SCARB2(+1.56),SERPINH1(-1.51),SGK1(+2.73),SLC38A3(+2.16),SLC40A1(+4.78),SPOCK2(-2.9),TGM2(+8.23)
chemical drug	5-azacytidine	0.000149			0.744	16	10	6	DKK1(+2.16),F3(-2.32),IFI6(+4.25),IRF8(+5.36),KRT17(+14.07),LDHB(+1.51),LOX(+3.83),MYH7(+4.89),PCDHA12(-2.01),PCDHA3(-1.94),PCDHA6(-3.78),TACSTD2(+4.04),TGFBR2(+1.62),TGM2(+8.23),TNNC1(-2.98),TNNI3(-2.84)
chemical drug	methotrexate	0.000172			0.728	21	12	9	ACAA2(+1.74),ALDOA(-1.59),C3(+3.04),C5(+2.82),CES1(-10.23),CSF1(-1.81),CYP19A1(+10.0),FASN(-2.05),GSN(-1.85),GSTA1(+5.0),IGFBP5(+3.91),IL1A(+2.2),LPL(+5.91),MET(+2.43),NQO1(-2.2),ORM1(+11.32),SCD(-1.79),SLC27A2(+2.23),SSBP3-AS1(-2.63),TIMP3(-2.17),TTR(+1.72)
chemical drug	methylprednisolone	0.000192			0.792	36	28	8	A2M(+4.35),ADK(+1.96),ASAH1(+1.8),CAMK1D(+2.71),CDH13(-3.05),CITED2(+1.76),CPS1(+2.99),CTSC(+1.94),F3(-2.32),FDFT1(-1.57),FN1(-2.49),GCH1(+1.59),GNL3(+1.6),GSTA1(+5.0),HAL(+2.44),IGF1(-2.83),IL1A(+2.2),LDLR(-2.4),LOX(+3.83),LPL(+5.91),MMP1(+2.56),MMP9(+4.07),PLA1A(+2.95),PLS3(+2.39),RAB38(+2.48),SDC1(+2.15),SGK1(+2.73),SLC12A7(-1.77),SLC40A1(+4.78),SLC7A2(+3.83),SORD(+2.1),SULT2A1(+3.66),TACSTD2(…
chemical drug	amiodarone	0.000231			1.633	7	3	4	ASAH1(+1.8),CA3(+9.81),F3(-2.32),GRN(-1.94),LDLR(-2.4),MYH7(+4.89),SCD(-1.79)
chemical drug	hesperetin	0.000422			-1	4	0	4	DHCR24(-1.77),LDLR(-2.4),NOTCH1(-2.99),SOAT2(-2.89)
chemical drug	tazemetostat	0.000442			-0.05	23	14	9	ABCC4(-1.75),CDK16(+1.52),DDX3X(+1.57),FGF2(+3.02),FGFR1(-3.38),FN1(-2.49),IGSF9(+2.12),IL1RAP(+2.25),INPP5F(-1.98),ISL1(+3.25),LOX(+3.83),MET(+2.43),NOTCH1(-2.99),NQO1(-2.2),PAK3(+4.01),PIK3CD(-2.08),PLXNA3(-1.62),PON2(+1.74),SDC2(+1.93),SERPINI1(+2.25),SGK1(+2.73),TMEM30A(+1.55),VCAN(-2.04)
chemical drug	docosahexaenoic acid	0.000449			-0.139	16	10	6	APOC3(+3.65),CSF1(-1.81),DNAJB9(+1.79),FASN(-2.05),LDLR(-2.4),LOX(+3.83),MMP1(+2.56),MMP9(+4.07),PDE5A(+1.58),PTGES(+6.18),SCD(-1.79),SDC1(+2.15),SERPINH1(-1.51),SMAD6(-2.36),TGFBR2(+1.62),TNFRSF1B(+12.09)
chemical drug	eicosapentenoic acid	0.000488			-1.972	11	9	2	CAT(+2.14),CD36(+6.92),DNAJB9(+1.79),IGF1(-2.83),IL1RAP(+2.25),LDLR(-2.4),MMP1(+2.56),MMP9(+4.07),PTGES(+6.18),TGFBR2(+1.62),TNFRSF1B(+12.09)
chemical drug	cisplatin	0.000597			0.564	46	30	16	A2M(+4.35),ABCC4(-1.75),ALDH1A3(-4.62),CAPN6(+7.33),CASP6(+1.65),CAT(+2.14),CD14(+6.7),CDO1(+3.64),CPT1B(-1.66),CSF1(-1.81),DKK1(+2.16),F3(-2.32),FASN(-2.05),FLT1(+3.41),FN1(-2.49),G6PD(-1.88),GGT1(-3.2),GPX2(-2.66),GSTA1(+5.0),GSTM1(+17.18),GSTM3(+1.79),IFI6(+4.25),IL1A(+2.2),ITGB4(+4.21),LDHB(+1.51),LGALS3(+3.74),MAOA(+3.55),MEGF6(-2.6),MET(+2.43),MX1(+2.53),NOTCH1(-2.99),NQO1(-2.2),PEX6(+2.17)…
chemical drug	allopurinol	0.000834			1.929	10	8	2	A2M(+4.35),CAPN6(+7.33),CAT(+2.14),CD14(+6.7),F3(-2.32),GPX2(-2.66),GSTM3(+1.79),ITGB4(+4.21),LGALS3(+3.74),PLA1A(+2.95)
chemical drug	androgen	0.00102			-0.508	15	7	8	BMP6(-3.0),CA3(+9.81),CDX1(+2.65),DHCR24(-1.77),DNMT3B(-2.97),FGF2(+3.02),GGT1(-3.2),GJA1(-3.28),GSN(-1.85),IGF1(-2.83),IGFBP5(+3.91),MMP9(+4.07),PIM1(-1.94),SDC1(+2.15),WNT5A(+2.15)
chemical drug	pitavastatin	0.00109			0.625	5	3	2	CAT(+2.14),CD36(+6.92),FDFT1(-1.57),MVD(-1.9),SLC27A2(+2.23)
chemical drug	pioglitazone	0.00115			0.394	15	12	3	ACTA1(-4.51),AHSG(+6.54),APOC3(+3.65),CAT(+2.14),CD36(+6.92),CITED2(+1.76),CYP19A1(+10.0),FN1(-2.49),GSTA1(+5.0),LDLR(-2.4),LPL(+5.91),MMP9(+4.07),PRLR(+1.78),RORA(+1.8),TNFRSF1B(+12.09)
chemical drug	nicotine	0.00131			1.281	16	7	9	ALDOA(-1.59),BMP2(-1.84),FASN(-2.05),FGF2(+3.02),FN1(-2.49),GCH1(+1.59),GCM1(+5.76),GJA1(-3.28),GJA4(-3.16),IGF1(-2.83),IL1A(+2.2),LDLR(-2.4),LGALS3(+3.74),MMP9(+4.07),TNFSF9(-2.4),TTR(+1.72)
chemical drug	oleoyl-estrone	0.00133			0.927	5	1	4	CPT1B(-1.66),FASN(-2.05),G6PD(-1.88),LDLR(-2.4),LPL(+5.91)
chemical drug	methapyrilene	0.00135			-0.632	13	9	4	A2M(+4.35),ALDOA(-1.59),CAT(+2.14),CD36(+6.92),CES1(-10.23),CPS1(+2.99),GSTM1(+17.18),IGF1(-2.83),KYNU(+4.22),ORM1(+11.32),SCD(-1.79),SLC27A2(+2.23),TTR(+1.72)
chemical drug	fenofibrate	0.0014			-0.346	20	15	5	ACAA2(+1.74),APOC3(+3.65),CAT(+2.14),CD36(+6.92),CPT1B(-1.66),CYP11A1(+4.08),CYP19A1(+10.0),FASN(-2.05),FGG(+3.08),GNB4(+2.13),GPX2(-2.66),IRF8(+5.36),LDHB(+1.51),LDLR(-2.4),LPL(+5.91),MYH7(+4.89),RORA(+1.8),SCD(-1.79),SLC27A2(+2.23),SUCLG1(+1.59)
chemical drug	n-3 fatty acids	0.00141			-0.038	7	3	4	ADK(+1.96),ALOX5(-2.95),CAT(+2.14),FASN(-2.05),GPX2(-2.66),SCD(-1.79),SDC1(+2.15)
chemical drug	amlodipine	0.00156			-1.067	4	2	2	ACTA1(-4.51),IGFBP5(+3.91),LDLR(-2.4),MYH7(+4.89)
chemical drug	nifedipine	0.00157			-1.762	9	6	3	BMP2(-1.84),CYP11A1(+4.08),FN1(-2.49),IGFBP5(+3.91),IL1A(+2.2),LDLR(-2.4),MYH7(+4.89),SGK1(+2.73),SLC8A1(+2.52)
chemical drug	deferoxamine	0.0019			1.05	16	11	5	ALDOA(-1.59),CACNA1G(+4.69),CCR7(+5.34),CD14(+6.7),CITED2(+1.76),ESRRG(-1.94),F3(-2.32),FASN(-2.05),FLT1(+3.41),IFI6(+4.25),IGF1(-2.83),IGFBP5(+3.91),LPL(+5.91),LY75(+3.47),MMP1(+2.56),TREML2(+4.15)
chemical drug	medroxyprogesterone acetate	0.00199			0.655	12	6	6	DNMT3B(-2.97),F3(-2.32),FASN(-2.05),FGF2(+3.02),FN1(-2.49),GCH1(+1.59),IL1A(+2.2),MMP1(+2.56),SCD(-1.79),SGK1(+2.73),VCAN(-2.04),WNT5A(+2.15)
chemical drug	dextran sulfate	0.00212				19	13	6	C3(+3.04),CD14(+6.7),CD36(+6.92),COL18A1(-2.09),EFNA2(-2.07),FGFR1(-3.38),FGFR3(-1.99),MCM6(+1.94),MMP9(+4.07),NQO1(-2.2),PGF(+3.57),PROZ(+2.13),PTN(+4.86),REC8(-2.38),SPON2(+1.93),TGFBR2(+1.62),TGFBR3(+7.03),TGM2(+8.23),TNFRSF1B(+12.09)
chemical drug	meldonium	0.00217				3	1	2	CD36(+6.92),CPT1B(-1.66),LDLR(-2.4)
chemical drug	low molecular weight heparin	0.00217				3	3	0	FLT1(+3.41),MMP9(+4.07),SDC1(+2.15)
chemical drug	triamterene	0.00224			1.51	8	7	1	A2M(+4.35),CAPN6(+7.33),CD14(+6.7),GPX2(-2.66),GSTM3(+1.79),ITGB4(+4.21),LGALS3(+3.74),PLA1A(+2.95)
chemical drug	spironolactone	0.00244			-0.23	9	4	5	CCR7(+5.34),FASN(-2.05),FGF2(+3.02),FN1(-2.49),LOX(+3.83),PGF(+3.57),SCD(-1.79),SCNN1A(-1.81),TIMP3(-2.17)
chemical drug	NO 1886	0.00257			1	4	3	1	ACAA2(+1.74),CES1(-10.23),LPL(+5.91),SULT2A1(+3.66)
chemical drug	zinc	0.00265			0.866	9	4	5	AKR1B10(-4.56),CAT(+2.14),CNN1(-3.55),MAFG(-1.62),SCD(-1.79),SLC39A4(-5.39),STS(+3.5),TGM2(+8.23),TMPRSS11D(+2.61)
chemical drug	apomorphine	0.00275			1.414	5	2	3	CACNB3(-1.7),FGF2(+3.02),GJA1(-3.28),NOTCH1(-2.99),PTN(+4.86)
chemical drug	atorvastatin	0.00296			-1.299	16	8	8	APOC3(+3.65),BMP2(-1.84),BMP6(-3.0),CAT(+2.14),CD36(+6.92),DHCR24(-1.77),DKK1(+2.16),F3(-2.32),FDFT1(-1.57),FLT1(+3.41),GJA1(-3.28),LDLR(-2.4),LPL(+5.91),MMP9(+4.07),MVD(-1.9),SNORD3A(+1.68)
chemical drug	clopidogrel	0.00325			0.707	8	5	3	AGRN(-2.14),BMF(-1.55),F3(-2.32),INAVA(+1.83),LYPD3(+2.89),ORM1(+11.32),RASL11A(+3.35),RGS16(+2.94)
chemical drug	mibolerone	0.0033			-1.155	12	6	6	ALCAM(+1.79),BMP6(-3.0),CYP4V2(-4.79),F3(-2.32),IGF1(-2.83),LDLR(-2.4),LPL(+5.91),MME(+3.2),MMP1(+2.56),PRKCH(+2.46),SMPDL3A(+2.48),TIMP3(-2.17)
chemical drug	aliskiren	0.00367				2	1	1	ATP6AP2(+1.81),FN1(-2.49)
chemical drug	ditiocarb	0.00367				2	2	0	GSTA1(+5.0),MMP1(+2.56)
chemical drug	tomelukast	0.00367				2	1	1	CPT1B(-1.66),MMP9(+4.07)
chemical drug	camptothecin	0.00369			0.902	35	22	13	ALDOA(-1.59),CABIN1(-1.56),CD48(-2.19),CSF1(-1.81),DKK1(+2.16),F3(-2.32),FLT1(+3.41),FSCN1(-2.36),HLA-A(-2.47),IL1A(+2.2),IL1RAP(+2.25),LDLR(-2.4),LGALS3(+3.74),LY75(+3.47),MMP1(+2.56),MMP9(+4.07),NECTIN1(+1.79),NLRP1(+2.73),ORM1(+11.32),OSR2(+3.72),PDLIM7(-2.19),PIK3CD(-2.08),PLEC(-2.0),PSD4(+1.95),PTGES(+6.18),RND2(+3.55),SAT1(+1.64),SDC1(+2.15),SPINK1(+5.18),SPRY2(-2.47),STK3(+1.75),TACSTD2(+4…
chemical drug	alitretinoin	0.00374			1.157	13	9	4	ADAM28(+4.56),APOC3(+3.65),CALB1(+2.42),CD14(+6.7),CD36(+6.92),CPT1B(-1.66),FASN(-2.05),FN1(-2.49),GSTA1(+5.0),MMP1(+2.56),MMP9(+4.07),RBP2(+2.6),SCD(-1.79)
chemical drug	bleomycin	0.00432			1.282	15	10	5	C3(+3.04),C5(+2.82),FGFR1(-3.38),FN1(-2.49),IGF1(-2.83),IL1A(+2.2),LGALS3(+3.74),LOX(+3.83),MMP9(+4.07),PLA1A(+2.95),TGFBR2(+1.62),TIMP3(-2.17),TINAGL1(+5.2),TNNC1(-2.98),WNT5A(+2.15)
chemical drug	phenylephrine	0.00459			-0.3	8	3	5	ACTA1(-4.51),CPT1B(-1.66),CYP19A1(+10.0),DIO2(+2.44),GJA1(-3.28),MYH7(+4.89),TNNI3(-2.84),UCA1(-115.97)
chemical drug	thymoquinone	0.00486			-1.067	6	5	1	BMP2(-1.84),CAT(+2.14),CD14(+6.7),MMP1(+2.56),MMP9(+4.07),SAT1(+1.64)
chemical drug	propylthiouracil	0.005			1.256	10	6	4	DIO2(+2.44),FMO3(+2.62),G6PD(-1.88),GSN(-1.85),IGF1(-2.83),MYH7(+4.89),PCSK2(+3.63),SPINK1(+5.18),TRH(-3.56),TRHDE(+2.29)
chemical drug	phenylbutazone	0.00515			1.309	7	6	1	A2M(+4.35),CAPN6(+7.33),GPX2(-2.66),GSTM3(+1.79),ITGB4(+4.21),LGALS3(+3.74),PLA1A(+2.95)
chemical drug	erlotinib	0.0053			1.526	9	7	2	CD14(+6.7),CD36(+6.92),F3(-2.32),FGF2(+3.02),IGFBP6(-5.22),IL1A(+2.2),MME(+3.2),MMP1(+2.56),TNFRSF1B(+12.09)
chemical drug	acetaminophen	0.00574			0.529	14	10	4	A2M(+4.35),ABCC4(-1.75),CA3(+9.81),CAT(+2.14),CES1(-10.23),CPS1(+2.99),FLT1(+3.41),GSTA1(+5.0),IGF1(-2.83),IL1A(+2.2),NQO1(-2.2),ORM1(+11.32),SLC27A2(+2.23),TTR(+1.72)
chemical drug	tamibarotene	0.00578			1.236	4	3	1	F3(-2.32),MMP1(+2.56),RBP2(+2.6),TFAP2C(+11.66)
chemical drug	butaprost	0.00578			1.414	4	4	0	CCR7(+5.34),CYP19A1(+10.0),MMP9(+4.07),TGFBR3(+7.03)
chemical drug	metformin	0.00599			-0.875	13	7	6	AHSG(+6.54),BMP2(-1.84),CYP11A1(+4.08),CYP19A1(+10.0),F3(-2.32),FASN(-2.05),FN1(-2.49),FTH1(-1.6),IGF1(-2.83),ITGB4(+4.21),MMP9(+4.07),MX1(+2.53),PARP14(+2.38)
chemical drug	3-deazaneplanocin	0.00617			-0.055	7	5	2	IRF8(+5.36),KRT17(+14.07),KRT7(+2.55),MVP(+10.76),PPP1R18(-1.66),SLC7A2(+3.83),TIMP3(-2.17)
chemical drug	cathepsin L inhibitor	0.00717				2	2	0	C3(+3.04),MYH7(+4.89)
chemical drug	GR-MD-02	0.00717				2	2	0	CD36(+6.92),LGALS3(+3.74)
chemical drug	cilazapril	0.00717				2	1	1	ACTA1(-4.51),MYH7(+4.89)
chemical drug	lomustine	0.00733			1.89	7	7	0	A2M(+4.35),CAPN6(+7.33),CD14(+6.7),GSTM3(+1.79),ITGB4(+4.21),LGALS3(+3.74),PLA1A(+2.95)
chemical drug	olanzapine	0.00746			-0.213	9	6	3	ACKR2(+3.39),CYP11A1(+4.08),HLA-DRB5(+15.2),IL1RAP(+2.25),KLHL41(+2.54),LDLR(-2.4),SCNN1A(-1.81),SLC22A3(+2.36),SPRY2(-2.47)
chemical drug	indinavir	0.00766				3	3	0	CD36(+6.92),CYP19A1(+10.0),MMP9(+4.07)
chemical drug	trientine	0.00766				3	1	2	FN1(-2.49),IGF1(-2.83),IGFBP5(+3.91)
chemical drug	fibric acid derivative	0.00808			-0.226	4	2	2	APOC3(+3.65),FASN(-2.05),LPL(+5.91),SCD(-1.79)
chemical drug	fulvestrant	0.00851			0.902	18	10	8	BMP2(-1.84),C3(+3.04),CSF1(-1.81),CYP11A1(+4.08),CYP19A1(+10.0),DHCR24(-1.77),FLT1(+3.41),FOLH1(+3.51),G6PD(-1.88),GJA1(-3.28),IGF1(-2.83),IGFBP5(+3.91),LDLR(-2.4),LPL(+5.91),PTGES(+6.18),SAPCD2(-2.47),TGFBR3(+7.03),ZFX(+2.39)
chemical drug	streptozocin	0.00875		Activated	2.43	16	8	8	CALB1(+2.42),CAT(+2.14),CPT1B(-1.66),DNMT3B(-2.97),FASN(-2.05),FN1(-2.49),GATA4(-2.4),IGF1(-2.83),LGALS3(+3.74),LPL(+5.91),MMP9(+4.07),MYH7(+4.89),NQO1(-2.2),PCSK2(+3.63),SCD(-1.79),SLC7A2(+3.83)
chemical drug	GW7647	0.00943			1	4	2	2	CPT1B(-1.66),IGFBP5(+3.91),IGFBP6(-5.22),SLC27A2(+2.23)
chemical drug	auranofin	0.0097				3	2	1	C3(+3.04),NQO1(-2.2),ORM1(+11.32)
chemical drug	tempol	0.0105			0.447	5	4	1	CAT(+2.14),F3(-2.32),GCH1(+1.59),MMP9(+4.07),SGK1(+2.73)
chemical drug	bromodeoxyuridine	0.0108			0	6	3	3	CSF1(-1.81),F3(-2.32),IFI6(+4.25),IL1A(+2.2),MX1(+2.53),TRH(-3.56)
chemical drug	flutamide	0.0112			1.969	8	5	3	CASP6(+1.65),CYP11A1(+4.08),CYP19A1(+10.0),FOLH1(+3.51),GAS6(-1.65),GSTM1(+17.18),IGF1(-2.83),NQO1(-2.2)
chemical drug	dienogest	0.0117				2	2	0	CYP19A1(+10.0),HSD17B7P2(+6.65)
chemical drug	tranexamic acid	0.0117				2	1	1	F3(-2.32),IL1A(+2.2)
chemical drug	oxytetracycline	0.0117				2	0	2	BMP2(-1.84),BMP6(-3.0)
chemical drug	methyltestosterone	0.0117				2	1	1	GABRG2(-3.19),SORD(+2.1)
chemical drug	lenalidomide	0.0127			0.5	16	13	3	ANOS1(+1.72),AUTS2(-2.12),CITED2(+1.76),DKK1(+2.16),FN1(-2.49),HLA-DPB1(+1.91),HLA-DRB1(+40.01),IFI6(+4.25),IGSF11(+2.0),LPL(+5.91),PGM2(+1.64),RGS16(+2.94),SCN9A(+2.97),SLC7A2(+3.83),TRIM4(-4.95),USP9X(+2.03)
chemical drug	rimonabant	0.0143			0	4	3	1	CNR1(-2.76),FGF2(+3.02),MMP9(+4.07),PRLR(+1.78)
chemical drug	betamethasone	0.0146				3	1	2	G6PD(-1.88),NQO1(-2.2),SULT2A1(+3.66)
chemical drug	hydroxyflutamide	0.0146				3	2	1	IGF1(-2.83),IL1A(+2.2),TGFBR2(+1.62)
chemical drug	(-)-norephedrine	0.0146				3	0	3	FDFT1(-1.57),LDLR(-2.4),MVD(-1.9)
chemical drug	isoquercitrin	0.0146				3	0	3	FASN(-2.05),FDFT1(-1.57),LDLR(-2.4)
chemical drug	ciprofibrate	0.0149			0.583	11	9	2	CAT(+2.14),CD36(+6.92),CPS1(+2.99),HAL(+2.44),HSD3B1(+3.81),IGF1(-2.83),IL1RAP(+2.25),LPL(+5.91),MBL2(+2.71),SCD(-1.79),SULT2A1(+3.66)
chemical drug	phenacetin	0.0158			0.351	5	4	1	A2M(+4.35),CAPN6(+7.33),GPX2(-2.66),LGALS3(+3.74),PLA1A(+2.95)
chemical drug	plicamycin	0.0162			-1.165	9	5	4	CYP19A1(+10.0),CYP4V2(-4.79),F3(-2.32),FASN(-2.05),MAOA(+3.55),MET(+2.43),MYH14(-16.51),SLC40A1(+4.78),TGFBR2(+1.62)
chemical drug	epigallocatechin-gallate	0.0168			-0.335	15	8	7	CACNB3(-1.7),CASP6(+1.65),CAT(+2.14),COL18A1(-2.09),CSF2RA(+4.85),F3(-2.32),FN1(-2.49),GJA1(-3.28),IL1A(+2.2),LDLR(-2.4),MMP1(+2.56),MMP9(+4.07),NOTCH1(-2.99),PTN(+4.86),TACSTD2(+4.04)
chemical drug	erismodegib	0.0171				2	2	0	MMP1(+2.56),MMP9(+4.07)
chemical drug	aurintricarboxylic acid	0.0171				2	1	1	PIM1(-1.94),PTN(+4.86)
chemical drug	ciprofloxacin	0.0171			-1.718	9	2	7	ABCC4(-1.75),ASAH1(+1.8),CSF2RB(+4.51),EMILIN2(-2.18),GRN(-1.94),HLA-A(-2.47),LDLR(-2.4),MAN2B2(-1.63),TTYH3(-1.59)
chemical drug	N-acetyl-L-cysteine	0.0174			-1.309	15	9	6	ACTA1(-4.51),BMP2(-1.84),C3(+3.04),CD36(+6.92),CFTR(+2.19),FASN(-2.05),FGF2(+3.02),GJA1(-3.28),GNL3(+1.6),IL1A(+2.2),LPL(+5.91),LTB4R(-1.96),MMP9(+4.07),NQO1(-2.2),TGFBR2(+1.62)
chemical drug	simvastatin	0.0206			-1.584	14	7	7	AHSG(+6.54),BMP2(-1.84),CACNA1G(+4.69),CD14(+6.7),F3(-2.32),GJA1(-3.28),HS3ST1(-4.79),ITGB4(+4.21),KLF2(-2.29),LDLR(-2.4),LPL(+5.91),MMP1(+2.56),MMP9(+4.07),S1PR3(-3.04)
chemical drug	N-nitro-L-arginine methyl ester	0.0218			-0.564	8	2	6	ACTA1(-4.51),CSF1(-1.81),FN1(-2.49),GJA1(-3.28),LDLR(-2.4),MAP1B(-2.53),MMP9(+4.07),MYH7(+4.89)
chemical drug	gefitinib	0.0231			0.152	12	6	6	BMF(-1.55),C3(+3.04),FLT1(+3.41),FMO2(+3.19),FSCN1(-2.36),GJA1(-3.28),IGF1(-2.83),IGFBP5(+3.91),MMP1(+2.56),MMP9(+4.07),NOTCH1(-2.99),TIMP3(-2.17)
chemical drug	triolein	0.0234				2	1	1	FASN(-2.05),MMP1(+2.56)
chemical drug	acadesine	0.0243				3	0	3	F3(-2.32),FASN(-2.05),LDLR(-2.4)
chemical drug	gentamicin C	0.0255			0.816	6	5	1	A2M(+4.35),CAPN6(+7.33),CD14(+6.7),GPX2(-2.66),LGALS3(+3.74),PLA1A(+2.95)
chemical drug	vitamin E	0.0292			-0.391	6	4	2	ACTA1(-4.51),CAT(+2.14),CD36(+6.92),F3(-2.32),IL1A(+2.2),LPL(+5.91)
chemical drug	ritonavir	0.0298			0.218	10	6	4	ATP10B(+2.31),C9orf72(+1.74),CD36(+6.92),FDFT1(-1.57),LDLR(-2.4),MET(+2.43),MME(+3.2),MMP9(+4.07),PLEC(-2.0),SCD(-1.79)
chemical drug	tolfenamic acid	0.0304				2	2	0	FLT1(+3.41),MET(+2.43)
chemical drug	alpha-tocopherol succinate	0.0304				2	2	0	FGF2(+3.02),IL1A(+2.2)
chemical drug	bardoxolone	0.0312			-0.958	4	2	2	FTH1(-1.6),MMP1(+2.56),NQO1(-2.2),RGPD4 (includes others)(+33.6)
chemical drug	arecoline	0.0322				3	3	0	MAOA(+3.55),PGF(+3.57),TNFRSF1B(+12.09)
chemical drug	leptomycin B	0.0322				3	1	2	ACTA1(-4.51),GATA4(-2.4),MYH7(+4.89)
chemical drug	lovastatin	0.0324		Inhibited	-2.396	10	2	8	CAT(+2.14),FASN(-2.05),FDFT1(-1.57),FGFR1(-3.38),IGF1(-2.83),IL1A(+2.2),KLF2(-2.29),LDLR(-2.4),MOBP(-3.46),MVD(-1.9)
chemical drug	estradiol benzoate	0.0331			-1.72	6	2	4	C3(+3.04),CPT1B(-1.66),CYP11A1(+4.08),GJA1(-3.28),NQO1(-2.2),OXTR(-3.24)
chemical drug	calcitriol	0.0332			1.384	29	19	10	ALOX5(-2.95),ATP10D(+3.18),C3(+3.04),CALB1(+2.42),CD14(+6.7),CES1(-10.23),CSF1(-1.81),CYP19A1(+10.0),F3(-2.32),FASN(-2.05),FGFR3(-1.99),FGG(+3.08),FN1(-2.49),G6PD(-1.88),IGF1(-2.83),IGFBP5(+3.91),IL1A(+2.2),KRT23(+6.24),LPL(+5.91),MAOA(+3.55),MMP1(+2.56),MX1(+2.53),PDLIM2(+1.59),RAB38(+2.48),SLC8A1(+2.52),SPRY2(-2.47),SQOR(+2.36),SULT2A1(+3.66),VTCN1(+8.19)
chemical drug	andrographolide	0.0343			0.747	4	1	3	CNR1(-2.76),FN1(-2.49),MMP9(+4.07),OXTR(-3.24)
chemical drug	doxorubicin	0.035			1.04	23	14	9	A2M(+4.35),ACTC1(-3.1),CAPN6(+7.33),CAT(+2.14),CD14(+6.7),F3(-2.32),FTH1(-1.6),GATA4(-2.4),GPX2(-2.66),GSTM3(+1.79),IGFBP6(-5.22),ITGB4(+4.21),LGALS3(+3.74),MET(+2.43),MVP(+10.76),MYH7(+4.89),NPIPB5 (includes others)(-1.96),NQO1(-2.2),PLA1A(+2.95),RGS16(+2.94),SDC2(+1.93),TFAP2A(+8.15),TNNI3(-2.84)
chemical drug	8-chloroadenosine	0.0354				1	1	0	MET(+2.43)
chemical drug	Pokeweed Mitogen	0.0354				1	1	0	FGF2(+3.02)
chemical drug	mecarzole	0.0354				1	1	0	CYP19A1(+10.0)
chemical drug	allobarbital	0.0354				1	1	0	GSTA1(+5.0)
chemical drug	tyrosine kinase inhibitor	0.0354				1	0	1	FN1(-2.49)
chemical drug	nitroaspirin	0.0354				1	0	1	F3(-2.32)
chemical drug	impromidine	0.0354				1	0	1	LDLR(-2.4)
chemical drug	IPI 493	0.0354				1	1	0	MET(+2.43)
chemical drug	nafoxidine	0.0354				1	1	0	C3(+3.04)
chemical drug	fadrozole	0.0354				1	1	0	CYP19A1(+10.0)
chemical drug	barbital	0.0354				1	1	0	GSTA1(+5.0)
chemical drug	ferric citrate	0.0354				1	0	1	FTH1(-1.6)
chemical drug	valproic acid	0.0362			0.009	25	16	9	ABHD5(+1.66),CAT(+2.14),CYP11A1(+4.08),CYP19A1(+10.0),DNAJB9(+1.79),FDFT1(-1.57),FSCN1(-2.36),GRHL2(+3.66),IL1A(+2.2),LDLR(-2.4),LTB4R2(-3.22),MCM6(+1.94),MME(+3.2),MMP1(+2.56),MVD(-1.9),MYH3(+2.36),NOTCH1(-2.99),NQO1(-2.2),SCD(-1.79),SERPINH1(-1.51),SGK1(+2.73),TBL1X(+1.93),TGM2(+8.23),TMEM164(+1.86),WNT5A(+2.15)
chemical drug	plerixafor	0.0366				3	3	0	ISL1(+3.25),MMP1(+2.56),MMP9(+4.07)
chemical drug	asoprisnil	0.0375			-0.762	4	3	1	DKK1(+2.16),IGF1(-2.83),SGK1(+2.73),TGFBR2(+1.62)
chemical drug	pentazocine	0.0382				2	2	0	CAT(+2.14),SLC15A1(+7.21)
chemical drug	2,3 butanedione monoxime	0.0413				3	2	1	ACTA1(-4.51),MYH7(+4.89),SLC8A1(+2.52)
chemical drug	ezetimibe	0.0413				3	0	3	FDFT1(-1.57),LDLR(-2.4),MVD(-1.9)
chemical drug	L-buthionine (SR)-sulfoximine	0.0413				3	2	1	CD36(+6.92),MMP1(+2.56),NQO1(-2.2)
chemical drug	dimethyl sulfoxide	0.0417			-0.263	9	5	4	ALOX5(-2.95),BMP2(-1.84),CA3(+9.81),GATA4(-2.4),LPL(+5.91),MYH7(+4.89),RAMP1(+3.5),SPNS2(+3.3),TNNC1(-2.98)
chemical drug	bexarotene	0.0425			-0.452	12	9	3	ALCAM(+1.79),BMP6(-3.0),CHCHD2(+38.23),DKK1(+2.16),IGFBP6(-5.22),ISL1(+3.25),KRT17(+14.07),LPL(+5.91),MMP1(+2.56),MMP9(+4.07),SCD(-1.79),TGM2(+8.23)
chemical drug	carboplatin	0.0447			-0.447	5	4	1	A2M(+4.35),CAPN6(+7.33),GPX2(-2.66),LGALS3(+3.74),PLA1A(+2.95)
chemical drug	alvespimycin	0.0463				3	0	3	FASN(-2.05),FDFT1(-1.57),SCD(-1.79)
chemical drug	sirolimus	0.0464			-0.936	27	15	12	ATP6AP2(+1.81),BMP2(-1.84),CCR7(+5.34),CD36(+6.92),CSF1(-1.81),EIF1AX(+1.92),F3(-2.32),FASN(-2.05),FGF2(+3.02),FN1(-2.49),FSCN1(-2.36),FTH1(-1.6),G6PD(-1.88),HLA-DOA(+2.67),IGFBP5(+3.91),KLF2(-2.29),LDHB(+1.51),LGALS3(+3.74),MMP1(+2.56),MMP9(+4.07),PCDH1(-3.12),PIM1(-1.94),RPS14(+1.61),RPS4X(+1.7),SCD(-1.79),SLC38A3(+2.16),UBA1(+1.6)
chemical drug	echinomycin	0.0467				2	1	1	IL1A(+2.2),NOTCH1(-2.99)
chemical drug	BMS-754807	0.0467				2	2	0	MET(+2.43),TGFBR2(+1.62)
chemical drug	farglitazar	0.0467				2	1	1	SCNN1A(-1.81),SGK1(+2.73)
chemical drug	paricalcitol	0.0482				4	1	3	ATP6AP2(+1.81),BMP2(-1.84),F3(-2.32),FN1(-2.49)
chemical drug	imiquimod	0.26			1.969	5	3	2	CCR7(+5.34),HHIP(-2.38),IL1A(+2.2),MX1(+2.53),SLC46A1(-1.61)
chemical reagent	PD173074	4.04e-25		Activated	5.568	31	30	1	CCR7(+5.34),CDH5(+8.56),COBLL1(+2.11),CYP11A1(+4.08),CYP19A1(+10.0),DLX3(+2.51),ERVFRD-1(+2.31),ERVW-1(+4.87),F3(-2.32),GABRP(+6.89),GATA2(+10.42),GCM1(+5.76),HOPX(+7.22),HSD3B1(+3.81),KRT23(+6.24),KRT7(+2.55),LGALS16(+4.19),MRGPRX1(+5.56),MUC15(+8.45),OVOL1(+3.32),PAPPA2(+2.84),PGF(+3.57),PRKCH(+2.46),SLC38A3(+2.16),SLC40A1(+4.78),SPNS2(+3.3),TFAP2A(+8.15),TFAP2C(+11.66),TGM2(+8.23),VGLL1(+3.72)…
chemical reagent	8-bromo-cAMP	3.08e-05			1.769	19	14	5	BMP2(-1.84),CYP11A1(+4.08),CYP19A1(+10.0),DIO2(+2.44),ERVW-1(+4.87),FGF2(+3.02),GCH1(+1.59),GJA1(-3.28),IGF1(-2.83),LDLR(-2.4),LOX(+3.83),MMP1(+2.56),MYH7(+4.89),NQO1(-2.2),PDE4D(+1.93),SGK1(+2.73),SULT2A1(+3.66),TGFBR3(+7.03),TREM1(+2.85)
chemical reagent	TO-901317	0.000115			-0.677	21	14	7	C3(+3.04),C5(+2.82),CYP11A1(+4.08),ERVW-1(+4.87),FASN(-2.05),FDFT1(-1.57),G6PD(-1.88),GCM1(+5.76),HSD3B1(+3.81),IGF1(-2.83),LDLR(-2.4),LGALS3(+3.74),LPL(+5.91),MCM6(+1.94),MMP9(+4.07),NR5A2(+2.08),SCD(-1.79),SLC27A2(+2.23),SULT2A1(+3.66),TGM2(+8.23),TIMP3(-2.17)
chemical reagent	puromycin aminonucleoside	0.000313			1.112	12	11	1	A2M(+4.35),CAPN6(+7.33),CAT(+2.14),CD14(+6.7),CD36(+6.92),GPX2(-2.66),GSTM3(+1.79),ITGB4(+4.21),LGALS3(+3.74),PLA1A(+2.95),PRDX3(+1.61),TTR(+1.72)
chemical reagent	SP2509	0.000761			-0.05	23	14	9	ABCC4(-1.75),CDK16(+1.52),DDX3X(+1.57),FGF2(+3.02),FGFR1(-3.38),FN1(-2.49),IGSF9(+2.12),IL1RAP(+2.25),INPP5F(-1.98),ISL1(+3.25),LOX(+3.83),MET(+2.43),NOTCH1(-2.99),NQO1(-2.2),PAK3(+4.01),PIK3CD(-2.08),PLXNA3(-1.62),PON2(+1.74),SDC2(+1.93),SERPINI1(+2.25),SGK1(+2.73),TMEM30A(+1.55),VCAN(-2.04)
chemical reagent	Pam3-Cys-Ser-Lys4	0.00134			1.098	14	11	3	ADGRE5(+3.64),CCR7(+5.34),CD14(+6.7),F3(-2.32),HLA-A(-2.47),HLA-DRB5(+15.2),IL1A(+2.2),MMP1(+2.56),MMP9(+4.07),PARP14(+2.38),PTGES(+6.18),SLC40A1(+4.78),SLC46A1(-1.61),TNFSF15(+2.23)
chemical reagent	LG100268	0.00266			-0.512	6	3	3	CD36(+6.92),CPT1B(-1.66),CYP19A1(+10.0),LDLR(-2.4),LPL(+5.91),SCD(-1.79)
chemical reagent	NS-398	0.00288		Inhibited	-2.781	10	7	3	ATP6AP2(+1.81),BMP2(-1.84),CYP19A1(+10.0),F3(-2.32),FGF2(+3.02),IGF1(-2.83),IL1A(+2.2),MMP9(+4.07),PTGES(+6.18),TREM1(+2.85)
chemical reagent	fenamic acid	0.00297			1.463	8	7	1	A2M(+4.35),CAPN6(+7.33),CD14(+6.7),GPX2(-2.66),GSTM3(+1.79),ITGB4(+4.21),LGALS3(+3.74),PLA1A(+2.95)
chemical reagent	compound 48/80	0.00367				2	1	1	LDLR(-2.4),MMP9(+4.07)
chemical reagent	methylselenic acid	0.00393			1	18	11	7	ABCC4(-1.75),CDK16(+1.52),DHCR24(-1.77),DNAJB9(+1.79),FN1(-2.49),GATA2(+10.42),IGF1(-2.83),ITGB4(+4.21),MAP1B(-2.53),MCM6(+1.94),NQO1(-2.2),PTGES(+6.18),SAT1(+1.64),SCD(-1.79),SGK1(+2.73),TGFBR3(+7.03),UGT2B7(+3.35),ZFX(+2.39)
chemical reagent	cycloheximide	0.00418			-0.206	24	14	10	ACTC1(-3.1),ALDOA(-1.59),APBB1IP(+2.41),CAT(+2.14),CITED2(+1.76),CSF1(-1.81),CYP11A1(+4.08),CYP19A1(+10.0),DIO2(+2.44),FGF2(+3.02),FGFR1(-3.38),FN1(-2.49),GJA1(-3.28),IGF1(-2.83),IGFBP5(+3.91),IGFBP6(-5.22),IL1A(+2.2),LPL(+5.91),MME(+3.2),MMP1(+2.56),NQO1(-2.2),SCD(-1.79),TGFBR2(+1.62),TNFAIP2(+2.47)
chemical reagent	SB-431542	0.00606			0.196	10	4	6	BMP6(-3.0),CD14(+6.7),FN1(-2.49),GATA2(+10.42),GCM1(+5.76),GJA1(-3.28),IGF1(-2.83),IL1RAP(+2.25),S1PR3(-3.04),SMAD6(-2.36)
chemical reagent	SRT2183	0.00717				2	0	2	FASN(-2.05),LDLR(-2.4)
chemical reagent	methylpiperidinyl-3b-hydroxycholenamide	0.00717				2	0	2	DHCR24(-1.77),LDLR(-2.4)
chemical reagent	2-bromoethylamine	0.0074			0.97	6	5	1	A2M(+4.35),CAPN6(+7.33),CD14(+6.7),GPX2(-2.66),LGALS3(+3.74),PLA1A(+2.95)
chemical reagent	GW3965	0.0103			-1.089	10	6	4	ABHD5(+1.66),CYP11A1(+4.08),FASN(-2.05),LDLR(-2.4),LPL(+5.91),MMP9(+4.07),MVD(-1.9),MYLIP(+1.76),NR5A2(+2.08),SCD(-1.79)
chemical reagent	N-(3-oxododecanoyl)-homoserine lactone	0.012				3	2	1	CSF1(-1.81),IL1A(+2.2),PTGES(+6.18)
chemical reagent	tert-butyl-hydroquinone	0.0136			-0.496	8	3	5	CNR1(-2.76),FTH1(-1.6),G6PD(-1.88),GPX2(-2.66),GSTA1(+5.0),GSTM3(+1.79),NQO1(-2.2),WNT5A(+2.15)
chemical reagent	Z-551	0.0146				3	2	1	CD36(+6.92),FASN(-2.05),LPL(+5.91)
chemical reagent	bepafant	0.0171				2	2	0	FGF2(+3.02),IL1A(+2.2)
chemical reagent	ZFA-fmk	0.0171				2	2	0	C3(+3.04),IL1A(+2.2)
chemical reagent	101.10 peptide	0.0176				3	1	2	GJA1(-3.28),MMP9(+4.07),OXTR(-3.24)
chemical reagent	diphenyleneiodonium	0.0192			0.059	6	3	3	BMP2(-1.84),DUOX1(+3.56),F3(-2.32),FN1(-2.49),MMP9(+4.07),PDE5A(+1.58)
chemical reagent	metribolone	0.0239			-0.95	18	9	9	ABCC4(-1.75),ALDH1A3(-4.62),ALDOA(-1.59),DHCR24(-1.77),FASN(-2.05),FDFT1(-1.57),FOLH1(+3.51),IGF1(-2.83),IGFBP5(+3.91),ITGB4(+4.21),LDLR(-2.4),MAOA(+3.55),MMP1(+2.56),PDE4D(+1.93),SAT1(+1.64),SORD(+2.1),SPON2(+1.93),VCAN(-2.04)
chemical reagent	25-hydroxycholesterol	0.0255			1.123	6	2	4	ERVW-1(+4.87),FASN(-2.05),FDFT1(-1.57),GCM1(+5.76),LDLR(-2.4),SCD(-1.79)
chemical reagent	6-amino-4-(4-phenoxyphenylethylamino)quinazoline	0.0304				2	2	0	C3(+3.04),MMP9(+4.07)
chemical reagent	ATP-gamma-S	0.0311				6	4	2	C3(+3.04),CCR7(+5.34),CSF1(-1.81),IL1A(+2.2),MMP9(+4.07),TRH(-3.56)
chemical reagent	S-(2,3-bispalmitoyloxypropyl)-cysteine-GDPKHPKSF	0.0322				3	2	1	MMP9(+4.07),SLC40A1(+4.78),SLC46A1(-1.61)
chemical reagent	1,2-dithiol-3-thione	0.0345			-0.317	13	9	4	AKR1B10(-4.56),ALDOA(-1.59),C5(+2.82),DNAJB9(+1.79),FTH1(-1.6),GSTA1(+5.0),GSTM1(+17.18),HSD3B1(+3.81),LPL(+5.91),NOCT(+1.77),NQO1(-2.2),RBBP7(+2.53),TTR(+1.72)
chemical reagent	tributyltin	0.0352			0.816	6	4	2	CA3(+9.81),EBF2(+4.0),KRT80(+3.36),LPL(+5.91),PEAR1(-2.56),S1PR3(-3.04)
chemical reagent	alpha-hederin	0.0354				1	1	0	MMP9(+4.07)
chemical reagent	SIRT1/2 inhibitor VII	0.0354				1	1	0	CYP19A1(+10.0)
chemical reagent	CGP 52608	0.0354				1	0	1	ALOX5(-2.95)
chemical reagent	anti-miR-29a inhibitor	0.0354				1	0	1	TIMP3(-2.17)
chemical reagent	heat killed Listeria Monocytogenes	0.0354				1	1	0	TNFSF15(+2.23)
chemical reagent	morphiceptin	0.0354				1	1	0	MMP9(+4.07)
chemical reagent	2-(N-myristoylamino)-1-phenyl-1-propanol	0.0354				1	1	0	MMP1(+2.56)
chemical reagent	poloxamer	0.0382				2	2	0	CD36(+6.92),LPL(+5.91)
chemical reagent	GW9662	0.0448			-0.332	7	5	2	CD14(+6.7),CD36(+6.92),FASN(-2.05),FN1(-2.49),PTGES(+6.18),RORA(+1.8),SDC1(+2.15)
chemical reagent	cyclopamine	0.0482			-0.152	4	3	1	CD14(+6.7),CYP11A1(+4.08),ERVW-1(+4.87),HHIP(-2.38)
chemical reagent	CpG ODN 1826	0.323			1.982	4	4	0	CCR7(+5.34),CD14(+6.7),IL1A(+2.2),PARP14(+2.38)
chemical toxicant	forskolin	8.12e-06			1.513	49	26	23	ACTA1(-4.51),ADAMTS16(+1.73),ADGRA1(-3.16),AKR1B10(-4.56),ALDOA(-1.59),ATP6AP2(+1.81),CABIN1(-1.56),CD14(+6.7),CD163(-15.99),CDK16(+1.52),CFTR(+2.19),CNN1(-3.55),COL18A1(-2.09),CSF1(-1.81),CYFIP2(+2.13),CYP11A1(+4.08),CYP19A1(+10.0),DIO2(+2.44),DUOX1(+3.56),DUOX2(+4.81),ERVW-1(+4.87),FN1(-2.49),GATA4(-2.4),GCH1(+1.59),GJA1(-3.28),GPRC5C(-1.57),GRN(-1.94),H19(+2.42),HAS3(+2.4),HHIP(-2.38),HSD3B1(+…
chemical toxicant	bucladesine	2.73e-05		Activated	2.03	29	20	9	AKR1B10(-4.56),CACNA1G(+4.69),CD14(+6.7),CYP11A1(+4.08),CYP19A1(+10.0),DIO2(+2.44),F3(-2.32),FGFR1(-3.38),GCH1(+1.59),H19(+2.42),HHIP(-2.38),HS3ST1(-4.79),HSD3B1(+3.81),IGF1(-2.83),IGFBP5(+3.91),IGFBP6(-5.22),IRAK2(+3.26),LDLR(-2.4),MMP1(+2.56),MMP9(+4.07),PCDH1(-3.12),PDE4D(+1.93),PDE5A(+1.58),PDE8B(+2.36),RGS16(+2.94),SLC15A1(+7.21),TC2N(+1.75),TGFBR3(+7.03),TINAGL1(+5.2)
chemical toxicant	carbon tetrachloride	3.19e-05			0.146	21	13	8	ABCC4(-1.75),AMY2B(+2.63),CA3(+9.81),CAT(+2.14),CNR1(-2.76),CPS1(+2.99),FGG(+3.08),FN1(-2.49),GSTM1(+17.18),H19(+2.42),IGF1(-2.83),IGFBP5(+3.91),IGFBP6(-5.22),MMP9(+4.07),NQO1(-2.2),PRKCH(+2.46),S1PR3(-3.04),SLC8A1(+2.52),SORD(+2.1),TGFBR2(+1.62),TIMP3(-2.17)
chemical toxicant	nitrofen	0.000329			0.378	7	3	4	FGFR1(-3.38),FGFR3(-1.99),KCNJ15(+2.54),SCNN1A(-1.81),TGFBR2(+1.62),TGFBR3(+7.03),TIMP3(-2.17)
chemical toxicant	tetrachlorodibenzodioxin	0.000516			-1.108	27	17	10	ALOX5(-2.95),CA3(+9.81),CALB1(+2.42),CD36(+6.92),CDH13(-3.05),CES1(-10.23),COL18A1(-2.09),CYP11A1(+4.08),CYP19A1(+10.0),CYP2S1(-3.41),ESRRG(-1.94),FMO2(+3.19),FMO3(+2.62),GSTA1(+5.0),KLF2(-2.29),KRT7(+2.55),MBL2(+2.71),MMP1(+2.56),NQO1(-2.2),PCSK2(+3.63),SDC1(+2.15),SERPINA7(+7.57),SERPINH1(-1.51),SLC38A3(+2.16),SLC40A1(+4.78),SPOCK2(-2.9),TGFBR2(+1.62)
chemical toxicant	thioacetamide	0.000564			1.066	20	14	6	ABCC4(-1.75),CAPN6(+7.33),CD14(+6.7),CPT1B(-1.66),CTSF(+4.1),FGFR3(-1.99),GPX2(-2.66),GSTM3(+1.79),IGF1(-2.83),ITGB4(+4.21),LGALS3(+3.74),LOX(+3.83),MCM6(+1.94),MET(+2.43),PLA1A(+2.95),PRLR(+1.78),SERPINA7(+7.57),ST3GAL2(-1.61),TGM2(+8.23),WNT5A(+2.15)
chemical toxicant	pirinixic acid	0.00255			1.655	28	21	7	ACAA2(+1.74),AHSG(+6.54),AKR1B10(-4.56),C3(+3.04),C5(+2.82),CAT(+2.14),CD36(+6.92),CPT1B(-1.66),F3(-2.32),FASN(-2.05),G6PD(-1.88),GNB4(+2.13),GSTM3(+1.79),HPX(+2.73),IRF8(+5.36),LDHB(+1.51),LDLR(-2.4),LGALS3(+3.74),LPL(+5.91),MBL2(+2.71),MET(+2.43),MMP9(+4.07),ORM1(+11.32),PCSK5(+1.69),RORA(+1.8),SCD(-1.79),SLC27A2(+2.23),SULT2A1(+3.66)
chemical toxicant	cigarette smoke	0.00463			1.934	18	12	6	AKR1B10(-4.56),C3(+3.04),CAT(+2.14),G6PD(-1.88),GPX2(-2.66),H19(+2.42),HAS3(+2.4),IGF1(-2.83),IL1A(+2.2),IRAK2(+3.26),LTB4R2(-3.22),MMP1(+2.56),MMP9(+4.07),MX1(+2.53),NQO1(-2.2),PGF(+3.57),PTGES(+6.18),WNT5A(+2.15)
chemical toxicant	salvin	0.00481			-0.882	4	3	1	CD14(+6.7),CES1(-10.23),MMP1(+2.56),MMP9(+4.07)
chemical toxicant	benzo(a)pyrene	0.00583			0.088	16	8	8	ADAMTS16(+1.73),FASN(-2.05),FGFR3(-1.99),G6PD(-1.88),GSTA1(+5.0),GSTM1(+17.18),HS6ST2(+2.27),IGF1(-2.83),IGFBP6(-5.22),IL1RAP(+2.25),KLF2(-2.29),MAFG(-1.62),MMP1(+2.56),NQO1(-2.2),PHLPP2(+1.73),TNFAIP2(+2.47)
chemical toxicant	Salmonella enterica serotype abortus equi lipopolysaccharide	0.00728		Activated	2.496	13	11	2	CCR7(+5.34),F3(-2.32),FLT1(+3.41),HECW2(+2.0),IL1A(+2.2),MMP1(+2.56),NOCT(+1.77),PLA1A(+2.95),SFMBT2(+2.14),TEX14(+3.49),TNFSF15(+2.23),TNFSF9(-2.4),WNT5A(+2.15)
chemical toxicant	cytochalasin B	0.00766				3	2	1	BMP2(-1.84),MMP1(+2.56),MMP9(+4.07)
chemical toxicant	beta-naphthoflavone	0.00899			-1.123	6	2	4	CYP2S1(-3.41),FTH1(-1.6),GSTA1(+5.0),GSTM1(+17.18),MAFG(-1.62),NQO1(-2.2)
chemical toxicant	1,4-bis[2-(3,5-dichloropyridyloxy)]benzene	0.00975			1.234	10	6	4	ABCC4(-1.75),CPT1B(-1.66),DIO2(+2.44),FASN(-2.05),MCM6(+1.94),SAT1(+1.64),SCD(-1.79),SULT2A1(+3.66),TNFAIP2(+2.47),UGT2B7(+3.35)
chemical toxicant	3,4,5,3',4'-pentachlorobiphenyl	0.00976			-0.458	8	5	3	CA3(+9.81),CALB1(+2.42),CAT(+2.14),CES1(-10.23),NOTCH1(-2.99),NQO1(-2.2),SERPINA7(+7.57),UGT2B7(+3.35)
chemical toxicant	2,3,4,7,8-pentachlorodibenzofuran	0.00986			0	6	4	2	CA3(+9.81),CAT(+2.14),CES1(-10.23),NQO1(-2.2),SERPINA7(+7.57),UGT2B7(+3.35)
chemical toxicant	2,2'-dipyridyl	0.0117				2	1	1	FTH1(-1.6),LOX(+3.83)
chemical toxicant	carbonyl cyanide m-chlorophenyl hydrazone	0.0118			1.664	6	5	1	BMP6(-3.0),IL1A(+2.2),SPINK1(+5.18),SPX(+2.48),ST6GALNAC3(+3.71),TMEM154(+2.47)
chemical toxicant	arsenic	0.0125			-0.975	4	2	2	CCR7(+5.34),FTH1(-1.6),NQO1(-2.2),SPINK1(+5.18)
chemical toxicant	hexachlorobenzene	0.0152			1.664	6	5	1	A2M(+4.35),CD14(+6.7),GPX2(-2.66),ITGB4(+4.21),LGALS3(+3.74),MMP9(+4.07)
chemical toxicant	phorbol 12,13-didecanoate	0.0163			1	4	3	1	CSF1(-1.81),IL1RAP(+2.25),MMP1(+2.56),SGK1(+2.73)
chemical toxicant	trichloroethylene	0.0164			1.633	6	5	1	ARHGAP18(+2.0),CITED2(+1.76),DHCR24(-1.77),PLS3(+2.39),PRLR(+1.78),SULT2A1(+3.66)
chemical toxicant	benzene	0.0164			1.633	6	5	1	ARHGAP18(+2.0),CITED2(+1.76),DHCR24(-1.77),PLS3(+2.39),PRLR(+1.78),SULT2A1(+3.66)
chemical toxicant	thioinosine	0.0171				2	2	0	CD36(+6.92),LPL(+5.91)
chemical toxicant	dimethylnitrosamine	0.0209			1.452	5	4	1	IGFBP5(+3.91),MMP9(+4.07),NQO1(-2.2),PRKCH(+2.46),TGM2(+8.23)
chemical toxicant	butylated hydroxyanisol	0.023			-0.285	4	3	1	GSTA1(+5.0),GSTM1(+17.18),GSTM3(+1.79),NQO1(-2.2)
chemical toxicant	methylmercury	0.0292			1.633	6	5	1	ARHGAP18(+2.0),CITED2(+1.76),DHCR24(-1.77),PLS3(+2.39),PRLR(+1.78),SULT2A1(+3.66)
chemical toxicant	atrazine	0.0304				2	1	1	CYP11A1(+4.08),GATA4(-2.4)
chemical toxicant	carbofuran	0.0354				1	0	1	TNNI3(-2.84)
chemical toxicant	chlordane	0.0354				1	1	0	CYP19A1(+10.0)
chemical toxicant	benomyl	0.0354				1	1	0	CYP19A1(+10.0)
chemical toxicant	isosafrole	0.0354				1	1	0	GSTA1(+5.0)
chemical toxicant	pentachlorophenol	0.0354				1	0	1	NQO1(-2.2)
chemical toxicant	bromobenzene	0.0374			0.447	6	4	2	CDO1(+3.64),FDFT1(-1.57),FMO3(+2.62),GSTM1(+17.18),NQO1(-2.2),SULT2A1(+3.66)
chemical toxicant	4-nonylphenol	0.0382				2	1	1	IGF1(-2.83),LPL(+5.91)
chemical toxicant	lead acetate	0.0382				2	2	0	GSTA1(+5.0),GSTM1(+17.18)
chemical toxicant	thapsigargin	0.0425			1.671	12	9	3	AHSG(+6.54),CAPN10(-1.71),DIO2(+2.44),DNAJB9(+1.79),FN1(-2.49),IGF1(-2.83),MET(+2.43),MMP9(+4.07),SERPINI1(+2.25),SGK1(+2.73),SLC38A5(+3.09),TGM2(+8.23)
chemical toxicant	arsenite	0.0436			-1.969	8	4	4	ADAMTS16(+1.73),HS6ST2(+2.27),IGF1(-2.83),IL1RAP(+2.25),KLF2(-2.29),MAFG(-1.62),MMP1(+2.56),NQO1(-2.2)
chemical toxicant	3-methylcholanthrene	0.0447			1.074	5	4	1	CD36(+6.92),GSTA1(+5.0),GSTM1(+17.18),NQO1(-2.2),PTGES(+6.18)
chemical toxicant	ethionine	0.0482			1	4	3	1	CD14(+6.7),GPX2(-2.66),LGALS3(+3.74),PLA1A(+2.95)
complex	PDGF BB	2.87e-07			0.047	32	15	17	BMP6(-3.0),C3(+3.04),CDO1(+3.64),CNN1(-3.55),COL18A1(-2.09),CSF1(-1.81),DBNDD1(-1.84),F3(-2.32),FASN(-2.05),FGF2(+3.02),FGFR1(-3.38),FLT1(+3.41),FN1(-2.49),GJA1(-3.28),H19(+2.42),IGF1(-2.83),LDLR(-2.4),LGALS3(+3.74),MCM6(+1.94),MMP1(+2.56),MMP9(+4.07),PIM1(-1.94),PRSS35(+2.54),RPS14(+1.61),SAT1(+1.64),SCD(-1.79),SGK1(+2.73),SLCO1A2(+2.87),SNURF(-1.69),TGM2(+8.23),UNC5B(-2.2),VCAN(-2.04)
complex	CG	0.000554			0.633	26	14	12	AKR1B10(-4.56),BMP2(-1.84),CYP11A1(+4.08),CYP19A1(+10.0),GATA4(-2.4),GJA1(-3.28),HLA-A(-2.47),HSD3B1(+3.81),IGF1(-2.83),LDLR(-2.4),MMP1(+2.56),MMP9(+4.07),NR5A2(+2.08),OXTR(-3.24),PDE4D(+1.93),PRLR(+1.78),RORA(+1.8),SDC1(+2.15),SLC52A2(-1.91),SMAD6(-2.36),SPRY2(-2.47),SULT2A1(+3.66),TDRD5(+2.67),TENM4(+2.73),TGFBR3(+7.03),VCAN(-2.04)
complex	FSH	0.000607			1.98	28	19	9	ACTA1(-4.51),ADAMTS16(+1.73),AKAP7(+1.96),CDK16(+1.52),COL18A1(-2.09),CPE(+1.54),CYFIP2(+2.13),CYP11A1(+4.08),CYP19A1(+10.0),DNAJB9(+1.79),FGF2(+3.02),FGFR1(-3.38),GATA4(-2.4),HSD3B1(+3.81),LDLR(-2.4),LOX(+3.83),LYPD3(+2.89),MMP9(+4.07),MN1(-4.2),PIK3CD(-2.08),PLA1A(+2.95),PRLR(+1.78),RGS16(+2.94),SGK1(+2.73),SMAD6(-2.36),TGFBR2(+1.62),TGFBR3(+7.03),TP53I11(-1.85)
complex	PI3K (complex)	0.000879			-0.365	22	12	10	ABCC4(-1.75),ADAM28(+4.56),DAPP1(+3.07),DKK1(+2.16),FN1(-2.49),G6PD(-1.88),GATA2(+10.42),GJA1(-3.28),GSTA1(+5.0),H19(+2.42),HAS3(+2.4),IGF1(-2.83),KLF2(-2.29),MMP1(+2.56),MMP9(+4.07),NOTCH1(-2.99),NQO1(-2.2),PIM1(-1.94),SGK1(+2.73),SLC12A7(-1.77),TGM2(+8.23),TREM1(+2.85)
complex	IgG	0.00136			-0.68	17	12	5	ASAH1(+1.8),C3(+3.04),C5(+2.82),CSF1(-1.81),CTSC(+1.94),FLT1(+3.41),FN1(-2.49),LDLR(-2.4),LGALS3(+3.74),MMP9(+4.07),PIM1(-1.94),PLS3(+2.39),RND2(+3.55),SLC40A1(+4.78),TACSTD2(+4.04),TNFSF15(+2.23),TRIM16(-1.83)
complex	FXR ligand-FXR-Retinoic acid-RXRα	0.00162			0.555	5	4	1	APOC3(+3.65),FASN(-2.05),NR5A2(+2.08),SDC1(+2.15),SULT2A1(+3.66)
complex	NCOR-LXR-Oxysterol-RXR-9 cis RA	0.00162			0.447	5	2	3	CD36(+6.92),FASN(-2.05),FDFT1(-1.57),LPL(+5.91),SCD(-1.79)
complex	NFkB (complex)	0.00248			1.194	37	25	12	A2M(+4.35),ALDH1A3(-4.62),ATP6AP2(+1.81),BMP2(-1.84),C3(+3.04),CALB1(+2.42),CCR7(+5.34),CD36(+6.92),CDX1(+2.65),CFTR(+2.19),COL18A1(-2.09),CSF1(-1.81),F3(-2.32),FGF2(+3.02),FGG(+3.08),FN1(-2.49),FTH1(-1.6),GAS6(-1.65),GCH1(+1.59),HLA-A(-2.47),IL1A(+2.2),ISL1(+3.25),KRT17(+14.07),KYNU(+4.22),MBL2(+2.71),MMP1(+2.56),MMP9(+4.07),MTSS1(+1.83),NOTCH1(-2.99),PTGES(+6.18),RGS16(+2.94),SLC12A7(-1.77),TGM…
complex	PXR ligand-PXR-Retinoic acid-RXRα	0.00266			1.706	6	5	1	CAT(+2.14),GSTA1(+5.0),GSTM1(+17.18),SCD(-1.79),SLCO1A2(+2.87),SULT2A1(+3.66)
complex	hemoglobin	0.00321			-0.068	4	2	2	CD163(-15.99),NQO1(-2.2),PIR(+2.06),SLC40A1(+4.78)
complex	Pka	0.00495			-0.183	12	8	4	CCR7(+5.34),CD14(+6.7),CYP11A1(+4.08),CYP19A1(+10.0),DUOX1(+3.56),GJA1(-3.28),IFI6(+4.25),IGF1(-2.83),LDLR(-2.4),OXTR(-3.24),PDE4D(+1.93),SGK1(+2.73)
complex	Stat3-Stat3	0.00501		Activated	2.19	5	5	0	A2M(+4.35),FGG(+3.08),RORA(+1.8),SPINK1(+5.18),WNT5A(+2.15)
complex	LDL	0.00522			1.574	18	12	6	APOBEC3B(-6.45),BMP2(-1.84),C3(+3.04),CASP6(+1.65),CCR7(+5.34),CD36(+6.92),CDH5(+8.56),F3(-2.32),GAS6(-1.65),HAS3(+2.4),IGF1(-2.83),IL1A(+2.2),LDLR(-2.4),MMP1(+2.56),MMP9(+4.07),MX1(+2.53),TGFBR2(+1.62),TGFBR3(+7.03)
complex	Cebp	0.0059				3	3	0	CSF3R(+2.71),PRLR(+1.78),SULT2A1(+3.66)
complex	Fibrin	0.00808				4	1	3	CDH5(+8.56),CNN1(-3.55),F3(-2.32),FN1(-2.49)
complex	Pdgf (complex)	0.0085			-0.551	9	3	6	F3(-2.32),FGF2(+3.02),FN1(-2.49),GJA1(-3.28),LDLR(-2.4),MCM6(+1.94),MMP1(+2.56),NOTCH1(-2.99),TIMP3(-2.17)
complex	Ap1	0.0123			0.73	12	8	4	ATP6AP2(+1.81),F3(-2.32),FN1(-2.49),IGF1(-2.83),IL1A(+2.2),KCNN4(+4.34),LPL(+5.91),MET(+2.43),MMP1(+2.56),MMP9(+4.07),NQO1(-2.2),SLC8A1(+2.52)
complex	VitaminD3-VDR-RXR	0.0228			1.4	5	4	1	CALB1(+2.42),CD14(+6.7),IGFBP5(+3.91),IGFBP6(-5.22),SULT2A1(+3.66)
complex	Immunoglobulin	0.0253			0.867	28	17	11	ACKR2(+3.39),CAPG(-1.97),CCR7(+5.34),CD14(+6.7),CSF1(-1.81),CSF2RB(+4.51),F3(-2.32),FASN(-2.05),FN1(-2.49),G6PD(-1.88),GMPR(-2.04),GPSM1(-1.66),HAL(+2.44),IL1A(+2.2),LTB4R(-1.96),LTBP3(+1.88),MMP1(+2.56),MMP9(+4.07),NEB(+1.94),RGS16(+2.94),SAT1(+1.64),SCD(-1.79),SDC1(+2.15),SUCLG1(+1.59),TGFBR3(+7.03),TNFRSF1B(+12.09),TNFSF15(+2.23),VCAN(-2.04)
complex	AMPK	0.0282			0.637	9	3	6	BMF(-1.55),BMP2(-1.84),CAT(+2.14),FASN(-2.05),FSCN1(-2.36),GJA1(-3.28),LDHB(+1.51),MMP9(+4.07),SLC6A8(-1.78)
complex	C4BP	0.0304				2	0	2	FDFT1(-1.57),MVD(-1.9)
complex	Lh	0.0344		Activated	2.504	15	10	5	ACTA1(-4.51),CDK16(+1.52),COL18A1(-2.09),CYFIP2(+2.13),CYP11A1(+4.08),CYP19A1(+10.0),GJA1(-3.28),HSD3B1(+3.81),MMP9(+4.07),PDE4D(+1.93),PIK3CD(-2.08),RGS16(+2.94),SGK1(+2.73),SULT2A1(+3.66),TP53I11(-1.85)
complex	Cytochrome bc1	0.0354				1	1	0	MAOA(+3.55)
complex	RNA polymerase II	0.0355				16	10	6	ACTC1(-3.1),APOC3(+3.65),CD14(+6.7),CSF1(-1.81),DDX11(-2.82),DKK1(+2.16),FGG(+3.08),FLT1(+3.41),GATA4(-2.4),IGF1(-2.83),LDLR(-2.4),MMP9(+4.07),NR5A2(+2.08),PRLR(+1.78),SLC27A2(+2.23),XIST(+169.61)
complex	PDGF-DD	0.0463				3	2	1	FGF2(+3.02),PGF(+3.57),TUBB6(-2.24)
complex	IL12 (complex)	0.457			-1.774	8	5	3	CCR7(+5.34),CSF1(-1.81),FGF2(+3.02),GJA1(-3.28),IRF8(+5.36),MMP9(+4.07),PIM1(-1.94),TGFBR2(+1.62)
cytokine	TNF	1.05e-15		Activated	2.086	134	90	44	A2M(+4.35),ACKR2(+3.39),ACTA1(-4.51),AKR1B10(-4.56),ALCAM(+1.79),ALDH1A3(-4.62),ALOX5(-2.95),APOBEC3B(-6.45),ARHGAP18(+2.0),BMP2(-1.84),BMPER(-2.55),C3(+3.04),C5(+2.82),CASP6(+1.65),CAT(+2.14),CCR7(+5.34),CD14(+6.7),CD163(-15.99),CD163L1(-1.95),CD36(+6.92),CDH13(-3.05),CDH5(+8.56),CDO1(+3.64),CDX1(+2.65),CFTR(+2.19),CITED2(+1.76),CMIP(-1.52),CNN1(-3.55),CPT1B(-1.66),CSF1(-1.81),CSF2RB(+4.51),CTSC…
cytokine	IFNG	3.45e-12			1.623	102	67	35	A2M(+4.35),ADA2(+3.27),ADGRA1(-3.16),AGRN(-2.14),ALDH1A3(-4.62),APOL6(+3.2),AUTS2(-2.12),BMF(-1.55),BMP6(-3.0),C3(+3.04),CALB1(+2.42),CALB2(-5.28),CASP6(+1.65),CAT(+2.14),CD14(+6.7),CD163(-15.99),CD163L1(-1.95),CD36(+6.92),CDH13(-3.05),CDH5(+8.56),CDX1(+2.65),CFTR(+2.19),CKMT1A/CKMT1B(+3.07),CNR1(-2.76),CSF1(-1.81),CSF2RB(+4.51),CTSC(+1.94),CXCL16(+1.96),CYP11A1(+4.08),DKK1(+2.16),DUOX2(+4.81),DU…
cytokine	IL1B	1.91e-09			1.43	71	46	25	A2M(+4.35),ACKR2(+3.39),APOL6(+3.2),BMF(-1.55),BMP2(-1.84),C3(+3.04),CALB1(+2.42),CAT(+2.14),CCR7(+5.34),CD14(+6.7),CDX1(+2.65),CFTR(+2.19),CSF1(-1.81),CSF2RB(+4.51),CTSF(+4.1),CYP11A1(+4.08),CYP19A1(+10.0),F3(-2.32),FGF2(+3.02),FGFR3(-1.99),FGG(+3.08),FLT1(+3.41),FN1(-2.49),G6PD(-1.88),GAS6(-1.65),GCH1(+1.59),GGT1(-3.2),GJA1(-3.28),GRN(-1.94),GSTA1(+5.0),H19(+2.42),HLA-A(-2.47),IGF1(-2.83),IGFBP…
cytokine	IL6	3.94e-08			1.886	59	39	20	A2M(+4.35),ACKR2(+3.39),ADGRE5(+3.64),AKR1B10(-4.56),BMP2(-1.84),BMP6(-3.0),C3(+3.04),CCR7(+5.34),CD14(+6.7),CD163(-15.99),CD163L1(-1.95),CD36(+6.92),CD48(-2.19),CES1(-10.23),CSF1(-1.81),CSF2RB(+4.51),CSF3R(+2.71),CTSC(+1.94),CYP19A1(+10.0),F3(-2.32),FGF2(+3.02),FGG(+3.08),FGL1(+2.27),FN1(-2.49),FSCN1(-2.36),GCH1(+1.59),GSTA1(+5.0),HLA-A(-2.47),HLA-DRB5(+15.2),HPX(+2.73),IGF1(-2.83),IGFBP5(+3.91)…
cytokine	IL13	5.72e-06			1.745	33	20	13	ADAM28(+4.56),C3(+3.04),CASP6(+1.65),CD14(+6.7),CD163(-15.99),CD163L1(-1.95),CD36(+6.92),CD37(-2.15),CD48(-2.19),COL18A1(-2.09),CTSC(+1.94),DHCR24(-1.77),DUOX1(+3.56),F3(-2.32),G6PD(-1.88),GAS6(-1.65),GSN(-1.85),HSD3B1(+3.81),IGF1(-2.83),KCNJ15(+2.54),MAOA(+3.55),MMP1(+2.56),MMP9(+4.07),MN1(-4.2),MTSS1(+1.83),PDLIM2(+1.59),PTGES(+6.18),SLC43A3(-2.67),SLC7A2(+3.83),SLC8A1(+2.52),TGM2(+8.23),TNFRSF…
cytokine	CNTF	0.000162			0.348	11	5	6	A2M(+4.35),CNR1(-2.76),FASN(-2.05),FGF2(+3.02),FGFR1(-3.38),GJA1(-3.28),IL1A(+2.2),MMP1(+2.56),NOTCH1(-2.99),SCD(-1.79),WNT5A(+2.15)
cytokine	WNT5A	0.000166	2.147		-1.876	14	10	4	BMP6(-3.0),CD14(+6.7),CYP11A1(+4.08),CYP19A1(+10.0),FLT1(+3.41),FN1(-2.49),GABRG2(-3.19),IL1A(+2.2),IRF8(+5.36),MMP1(+2.56),PGF(+3.57),PRLR(+1.78),RMRP(-1.61),SDC1(+2.15)
cytokine	OSM	0.00017			0.256	37	23	14	A2M(+4.35),ABCC4(-1.75),ACKR2(+3.39),AKR1B10(-4.56),ASAH1(+1.8),CALB2(-5.28),CASK(+1.95),CAT(+2.14),CYP19A1(+10.0),DHCR24(-1.77),F3(-2.32),FASN(-2.05),FGF2(+3.02),FN1(-2.49),GMPR(-2.04),HLA-A(-2.47),IGFBP6(-5.22),KRT17(+14.07),LDLR(-2.4),MAOA(+3.55),MMP1(+2.56),MMP9(+4.07),MX1(+2.53),NOMO1 (includes others)(-1.62),PGF(+3.57),PTGES(+6.18),PTPRZ1(+5.04),RASL11A(+3.35),RNASE4(+2.42),RORA(+1.8),SLC15…
cytokine	IL1A	0.000282	2.203		1.419	20	14	6	ALDH1A3(-4.62),ASIC2(+2.73),CSF1(-1.81),CYP11A1(+4.08),FGF2(+3.02),FGFR1(-3.38),FTH1(-1.6),GCH1(+1.59),GNB4(+2.13),HSD3B1(+3.81),IGF1(-2.83),IGFBP5(+3.91),IL1A(+2.2),LOX(+3.83),MMP1(+2.56),MMP9(+4.07),ORM1(+11.32),PTGES(+6.18),TRH(-3.56),WNT5A(+2.15)
cytokine	CSF2	0.000664			1.527	32	25	7	ADGRE5(+3.64),ALOX5(-2.95),C3(+3.04),CCR7(+5.34),CD14(+6.7),CD163(-15.99),CSF1(-1.81),CSF2RA(+4.85),CSF2RB(+4.51),CTSC(+1.94),F3(-2.32),FLT1(+3.41),GCH1(+1.59),IGF1(-2.83),IL1A(+2.2),LY75(+3.47),MCM6(+1.94),MED14(+1.77),MET(+2.43),MME(+3.2),MMP1(+2.56),MMP9(+4.07),PIM1(-1.94),PROZ(+2.13),REC8(-2.38),SCN9A(+2.97),SGK1(+2.73),TGM2(+8.23),TNFRSF1B(+12.09),TNFSF15(+2.23),TREM1(+2.85),VTCN1(+8.19)
cytokine	LIF	0.000754			0.828	18	13	5	A2M(+4.35),ACAA2(+1.74),AHSG(+6.54),BMP2(-1.84),CDH5(+8.56),CYP11A1(+4.08),CYP19A1(+10.0),FGG(+3.08),FN1(-2.49),GATA4(-2.4),IGF1(-2.83),LPL(+5.91),MMP1(+2.56),MYH7(+4.89),PAPPA2(+2.84),PIM1(-1.94),TSPAN7(+2.06),WNT5A(+2.15)
cytokine	IL4	0.00139			1.85	54	34	20	ALOX5(-2.95),C3(+3.04),CAMK1D(+2.71),CAPG(-1.97),CASP6(+1.65),CAT(+2.14),CCR7(+5.34),CD14(+6.7),CD163(-15.99),CD163L1(-1.95),CD36(+6.92),CITED2(+1.76),COBLL1(+2.11),COL18A1(-2.09),CSF1(-1.81),CSF2RB(+4.51),CSF3R(+2.71),CTSC(+1.94),CXCL16(+1.96),DUOX1(+3.56),F3(-2.32),FAM49A(+3.93),FASN(-2.05),FLT1(+3.41),FN1(-2.49),FSCN1(-2.36),GJA1(-3.28),GNB4(+2.13),HSD3B1(+3.81),IGF1(-2.83),IL1A(+2.2),IRF8(+5.…
cytokine	EDN1	0.0021			0.024	16	9	7	ACTA1(-4.51),CCR7(+5.34),CYP11A1(+4.08),FGF2(+3.02),FN1(-2.49),GATA4(-2.4),GJA1(-3.28),GRN(-1.94),MMP1(+2.56),MMP9(+4.07),MYH7(+4.89),SDC1(+2.15),SLC8A1(+2.52),TGM2(+8.23),TIMP3(-2.17),VCAN(-2.04)
cytokine	NAMPT	0.00342			0.933	6	5	1	FN1(-2.49),MMP1(+2.56),MMP9(+4.07),PEG10(+3.7),TFAP2A(+8.15),WNT5A(+2.15)
cytokine	IFNB1	0.0041			0.207	20	15	5	APOL6(+3.2),CD14(+6.7),DDX3Y(-148.92),FBLN2(-7.62),FGF2(+3.02),GNB4(+2.13),HLA-A(-2.47),IFI6(+4.25),MCM6(+1.94),MMP9(+4.07),MX1(+2.53),NOCT(+1.77),NOTCH1(-2.99),PARP14(+2.38),RNASE4(+2.42),SLC39A14(+1.75),SPRY2(-2.47),TRIM38(+2.11),XIST(+169.61),ZDHHC14(+1.96)
cytokine	C5	0.00461	2.821		1.127	11	8	3	C5(+2.82),CSF1(-1.81),F3(-2.32),FLT1(+3.41),FN1(-2.49),IL1A(+2.2),MBL2(+2.71),MET(+2.43),MMP1(+2.56),MMP9(+4.07),TNFAIP2(+2.47)
cytokine	TIMP1	0.00573			0.447	5	4	1	FLT1(+3.41),MET(+2.43),MME(+3.2),MMP9(+4.07),TIMP3(-2.17)
cytokine	IL17A	0.00716		Activated	2.588	17	14	3	C3(+3.04),CD14(+6.7),CD163(-15.99),FGF2(+3.02),IL1A(+2.2),KLF2(-2.29),KRT17(+14.07),LOX(+3.83),LPL(+5.91),LRRK2(+2.3),MMP1(+2.56),MMP9(+4.07),PGF(+3.57),RGS16(+2.94),TGFBR2(+1.62),TNFRSF1B(+12.09),TNNC1(-2.98)
cytokine	CTF1	0.00938				5	3	2	A2M(+4.35),FASN(-2.05),GATA4(-2.4),MMP1(+2.56),MYH7(+4.89)
cytokine	CSF3	0.0101			-0.235	13	7	6	CAPG(-1.97),CCR7(+5.34),CD14(+6.7),CSF3R(+2.71),GATA4(-2.4),GJA1(-3.28),HLA-DRB1(+40.01),IGF1(-2.83),MET(+2.43),MMP9(+4.07),PIM1(-1.94),TNFRSF1B(+12.09),TNNI3(-2.84)
cytokine	IL3	0.0107		Inhibited	-2.153	21	11	10	ADGRE5(+3.64),BMP2(-1.84),CAT(+2.14),CD14(+6.7),CD48(-2.19),CITED2(+1.76),CSF1(-1.81),EIF1AX(+1.92),FASN(-2.05),FGFR1(-3.38),GATA2(+10.42),HLA-A(-2.47),KLF13(-1.55),LY75(+3.47),MMP1(+2.56),NOTCH1(-2.99),PAPPA2(+2.84),PIM1(-1.94),PLA2G7(+2.26),RPS14(+1.61),RPS4Y1(-100.43)
cytokine	CXCL12	0.0116			0.437	14	8	6	BMP2(-1.84),BMP6(-3.0),C5(+2.82),CD14(+6.7),CD36(+6.92),CPSF1(-1.93),DOCK9(+2.0),FN1(-2.49),IL1A(+2.2),ITGB4(+4.21),MMP9(+4.07),PCDH1(-3.12),TNFRSF1B(+12.09),TNNC1(-2.98)
cytokine	CCL2	0.0119			0.793	8	5	3	F3(-2.32),IGF1(-2.83),IL1A(+2.2),LPL(+5.91),MMP1(+2.56),MMP9(+4.07),NOTCH1(-2.99),SLC40A1(+4.78)
cytokine	PRL	0.0125			1.057	18	11	7	A2M(+4.35),BOK(-1.91),CYP11A1(+4.08),FN1(-2.49),GMPR(-2.04),GPSM1(-1.66),GSTM1(+17.18),IFI6(+4.25),IGFBP5(+3.91),MAFG(-1.62),MME(+3.2),PARP14(+2.38),PIM1(-1.94),PRLR(+1.78),REC8(-2.38),RNASE4(+2.42),SDC1(+2.15),SPINK1(+5.18)
cytokine	WNT3A	0.0129			0.888	17	10	7	ADM2(-2.43),ALDH1A3(-4.62),ARHGAP18(+2.0),BMP2(-1.84),CACNA1G(+4.69),CDX1(+2.65),DKK1(+2.16),FN1(-2.49),GATA4(-2.4),HAS3(+2.4),IGFBP5(+3.91),NCALD(+2.08),NR5A2(+2.08),RMRP(-1.61),SLC7A2(+3.83),TIMP3(-2.17),WNT5A(+2.15)
cytokine	IL2	0.0172			0.088	33	21	12	BMP2(-1.84),C3(+3.04),CAPG(-1.97),CCR7(+5.34),CSF1(-1.81),CSF2RA(+4.85),CSF2RB(+4.51),CTSC(+1.94),DNMBP(-1.67),DOCK9(+2.0),FGF2(+3.02),FGFR1(-3.38),GCNT1(+1.87),GNL3(+1.6),GPSM1(-1.66),GRN(-1.94),IL1A(+2.2),KLF13(-1.55),LDLR(-2.4),LTB4R(-1.96),LTBP3(+1.88),MME(+3.2),MMP9(+4.07),MX1(+2.53),NEB(+1.94),PIM1(-1.94),PTPN3(+2.8),RGPD4 (includes others)(+33.6),RGS16(+2.94),RPS6KA5(+2.31),TGFBR3(+7.03),T…
cytokine	IL11	0.0178			-0.418	6	4	2	A2M(+4.35),IGF1(-2.83),MMP1(+2.56),PAPPA2(+2.84),SMAD6(-2.36),WNT5A(+2.15)
cytokine	IL19	0.0208				3	2	1	FN1(-2.49),MMP1(+2.56),MMP9(+4.07)
cytokine	IL10	0.0218			-0.581	21	12	9	BMP2(-1.84),BMP6(-3.0),CCR7(+5.34),CD14(+6.7),CD163(-15.99),CD163L1(-1.95),CDH13(-3.05),CSF1(-1.81),CSF2RB(+4.51),F3(-2.32),IL1A(+2.2),LY75(+3.47),LZTS1(-2.27),MMP1(+2.56),MMP9(+4.07),RGS16(+2.94),TINAGL1(+5.2),TNFRSF1B(+12.09),TREM1(+2.85),VCAN(-2.04),VTCN1(+8.19)
cytokine	CSF1	0.0237	-1.814		-0.684	14	6	8	ADGRE5(+3.64),CD163(-15.99),CD163L1(-1.95),CSF1(-1.81),CYP11A1(+4.08),DHCR24(-1.77),FDFT1(-1.57),FN1(-2.49),IGF1(-2.83),IL1A(+2.2),IRF8(+5.36),MMP9(+4.07),MVD(-1.9),TNFRSF1B(+12.09)
cytokine	IL17F	0.0343			1	4	3	1	IGF1(-2.83),LPL(+5.91),MMP1(+2.56),TNFRSF1B(+12.09)
cytokine	Prl7d1	0.0354				1	1	0	PRLR(+1.78)
cytokine	CYTL1	0.0354				1	0	1	IGF1(-2.83)
cytokine	IL37	0.0366				3	1	2	BMP2(-1.84),CSF1(-1.81),IL1A(+2.2)
cytokine	SCGB1A1	0.0366				3	2	1	C3(+3.04),FN1(-2.49),MMP9(+4.07)
cytokine	PF4	0.0375			0.739	4	2	2	CNN1(-3.55),F3(-2.32),IL1A(+2.2),LY75(+3.47)
cytokine	FAM3B	0.0463				3	1	2	FN1(-2.49),GJA1(-3.28),PTN(+4.86)
cytokine	CRH	0.0843		Activated	2.176	5	5	0	CYP11A1(+4.08),DIO2(+2.44),HSD3B1(+3.81),SGK1(+2.73),SULT2A1(+3.66)
cytokine	IL1RN	0.174			-1.948	7	6	1	IFI6(+4.25),IGF1(-2.83),IGFBP5(+3.91),IL1A(+2.2),MMP1(+2.56),MMP9(+4.07),MX1(+2.53)
cytokine	IL5	0.223			1.813	13	10	3	A2M(+4.35),ACAA2(+1.74),ALDOA(-1.59),CCR7(+5.34),CITED2(+1.76),CSF2RB(+4.51),CSF3R(+2.71),CTSC(+1.94),LFNG(-5.07),MMP9(+4.07),PCP4(+2.74),PIM1(-1.94),SGK1(+2.73)
cytokine	IL22	0.301		Activated	2	6	5	1	C3(+3.04),FTH1(-1.6),IL1A(+2.2),KRT17(+14.07),MMP1(+2.56),MMP9(+4.07)
cytokine	IFNL1	0.355			1.925	4	4	0	APOL6(+3.2),CCR7(+5.34),IFI6(+4.25),MX1(+2.53)
cytokine	MIF	0.4			1.952	5	4	1	CXCL16(+1.96),FASN(-2.05),MET(+2.43),MMP1(+2.56),MMP9(+4.07)
cytokine	TNFSF12	0.513			1.959	4	3	1	CSF2RA(+4.85),MMP1(+2.56),MMP9(+4.07),NOTCH1(-2.99)
cytokine	IL21	1		Activated	2.179	5	5	0	CCR7(+5.34),HLA-DRB5(+15.2),MMP9(+4.07),RORA(+1.8),SGK1(+2.73)
enzyme	KRAS	2.93e-07			-1.562	48	24	24	ABCC4(-1.75),AGRN(-2.14),AKAP5(+1.77),AKR1B10(-4.56),ALDOA(-1.59),CPT1B(-1.66),CSF2RA(+4.85),CSF2RB(+4.51),CSF3R(+2.71),F3(-2.32),FASN(-2.05),FBLN2(-7.62),FGFR1(-3.38),FN1(-2.49),FTH1(-1.6),G6PD(-1.88),GGT1(-3.2),GJA1(-3.28),GRN(-1.94),GSN(-1.85),GSTM1(+17.18),GSTM3(+1.79),HLA-DRB1(+40.01),HOPX(+7.22),IFI6(+4.25),IL1A(+2.2),KCNN4(+4.34),LGALS3(+3.74),LOX(+3.83),MET(+2.43),MMP9(+4.07),MX1(+2.53),N…
enzyme	DNMT3B	1.52e-05	-2.966		0.258	19	7	12	ACTA1(-4.51),ACTC1(-3.1),CASQ1(+3.57),CD36(+6.92),CNR1(-2.76),DNMT3B(-2.97),EMILIN2(-2.18),FGF2(+3.02),GATA4(-2.4),MYH14(-16.51),MYH7(+4.89),MYL3(-5.5),PRUNE2(-3.34),PTN(+4.86),RGS16(+2.94),SLC8A1(+2.52),TIMP3(-2.17),TNNC1(-2.98),TNNI3(-2.84)
enzyme	ALDH1A1	2.49e-05			0.728	6	0	6	BMP2(-1.84),CNR1(-2.76),CPT1B(-1.66),FASN(-2.05),IGF1(-2.83),NOTCH1(-2.99)
enzyme	HRAS	8.03e-05			-0.474	43	17	26	A2M(+4.35),ACTA1(-4.51),ADGRE5(+3.64),ALDH1A3(-4.62),BOK(-1.91),BTBD11(-2.66),CAPG(-1.97),CNN1(-3.55),COL18A1(-2.09),CSF1(-1.81),CTSC(+1.94),DNMT3B(-2.97),FASN(-2.05),FBLN2(-7.62),FDFT1(-1.57),FGF2(+3.02),FN1(-2.49),GAS6(-1.65),GJA1(-3.28),GRN(-1.94),GSN(-1.85),IGFBP5(+3.91),IL1A(+2.2),ITGB4(+4.21),LTB4R2(-3.22),MET(+2.43),MMP1(+2.56),MMP9(+4.07),MYL3(-5.5),NNAT(-2.6),NOTCH1(-2.99),NQO1(-2.2),PGF…
enzyme	ACOX1	0.000186			-0.535	15	13	2	CAT(+2.14),CD36(+6.92),FASN(-2.05),HAL(+2.44),HLA-DRB5(+15.2),HSD3B1(+3.81),IGF1(-2.83),IL1RAP(+2.25),KRT23(+6.24),LGALS3(+3.74),LPL(+5.91),MBL2(+2.71),SGK1(+2.73),SLC27A2(+2.23),UGT8(+4.61)
enzyme	NOS2	0.000444			0.883	17	8	9	ACTA1(-4.51),ACTC1(-3.1),CD14(+6.7),CSF3R(+2.71),CTSC(+1.94),DDX3X(+1.57),FASN(-2.05),G6PD(-1.88),GJA1(-3.28),H19(+2.42),MMP9(+4.07),MYH7(+4.89),MYL3(-5.5),SERPINH1(-1.51),SLC40A1(+4.78),TNNC1(-2.98),TNNI3(-2.84)
enzyme	SNCA	0.000866			1.41	23	15	8	ASIC2(+2.73),CDH13(-3.05),DNAJB9(+1.79),GRIP2(+2.96),GSN(-1.85),HLA-DRB5(+15.2),IGF1(-2.83),LDHB(+1.51),LRRK2(+2.3),MMP1(+2.56),MMP9(+4.07),MX1(+2.53),NEU4(-3.44),NOTCH1(-2.99),OPN3(+2.08),PCDHA6(-3.78),PITPNM2(-2.02),SHISA6(+2.67),SLITRK2(+11.41),SMOC1(+3.1),SNX22(+2.33),SPOCK2(-2.9),TC2N(+1.75)
enzyme	DNMT3A	0.00104			1.941	14	7	7	ACTA1(-4.51),ACTC1(-3.1),CASP6(+1.65),CNR1(-2.76),FGF2(+3.02),MYH7(+4.89),MYL3(-5.5),PLA2G7(+2.26),RGS16(+2.94),SERPINH1(-1.51),SLC8A1(+2.52),TGM2(+8.23),TNNC1(-2.98),TNNI3(-2.84)
enzyme	TGM2	0.0012	8.234		1.055	18	12	6	ACTA1(-4.51),C3(+3.04),CD36(+6.92),FERMT1(+2.59),FN1(-2.49),GJA1(-3.28),IFI6(+4.25),LRRK2(+2.3),MMP9(+4.07),MYH7(+4.89),PARP14(+2.38),PIM1(-1.94),PTGES(+6.18),SEMA6B(-3.11),SLC27A2(+2.23),SLC7A2(+3.83),SMG1P1(-1.68),TNFAIP2(+2.47)
enzyme	SETD2	0.00131			-0.816	6	4	2	CITED2(+1.76),FLT1(+3.41),GJA4(-3.16),IGF1(-2.83),PLG(+3.26),WNT5A(+2.15)
enzyme	ERCC4	0.00139				3	1	2	FN1(-2.49),IGF1(-2.83),PRLR(+1.78)
enzyme	CHI3L1	0.00195				5	5	0	IGFBP5(+3.91),MMP9(+4.07),PEG10(+3.7),SLC39A14(+1.75),TGFBR2(+1.62)
enzyme	POR	0.00203			1.221	15	8	7	ACTA1(-4.51),CD36(+6.92),DHCR24(-1.77),FDFT1(-1.57),FGL1(+2.27),GSTM1(+17.18),HLA-A(-2.47),HLA-DRB5(+15.2),HSD3B1(+3.81),LDLR(-2.4),LPL(+5.91),MVD(-1.9),NOCT(+1.77),PLA2G7(+2.26),SCD(-1.79)
enzyme	ACLY	0.00217				3	1	2	FASN(-2.05),SCD(-1.79),SDC1(+2.15)
enzyme	CYP4A11	0.00217				3	2	1	FN1(-2.49),MMP9(+4.07),SGK1(+2.73)
enzyme	OGA	0.00232			-0.762	27	12	15	CADPS(-1.85),CALB1(+2.42),CAMK1D(+2.71),CD14(+6.7),CD36(+6.92),CD48(-2.19),CNN1(-3.55),CPE(+1.54),CSF2RB(+4.51),CXCL16(+1.96),CYFIP2(+2.13),CYP4V2(-4.79),FDFT1(-1.57),FGFR1(-3.38),FN1(-2.49),FSCN1(-2.36),G6PD(-1.88),GAS6(-1.65),GBGT1(-2.27),GSN(-1.85),IGF1(-2.83),IGFBP5(+3.91),MED14(+1.77),TGFBR2(+1.62),TGFBR3(+7.03),TIMP3(-2.17),TRH(-3.56)
enzyme	ACSL5	0.00257			0	4	4	0	ADAMTS6(+1.9),ANOS1(+1.72),PEG10(+3.7),TMEM40(+3.16)
enzyme	ELOVL2	0.00367				2	0	2	FASN(-2.05),SCD(-1.79)
enzyme	ACSL4	0.00376			-0.492	5	4	1	AUTS2(-2.12),CAMK1D(+2.71),FERMT1(+2.59),SAT1(+1.64),XIST(+169.61)
enzyme	CYB5R4	0.00481			0.152	4	2	2	CD36(+6.92),FASN(-2.05),LPL(+5.91),SCD(-1.79)
enzyme	ALDH1A2	0.00501			0.365	5	2	3	ALDH1A3(-4.62),CSF1(-1.81),FGF2(+3.02),ISL1(+3.25),TIMP3(-2.17)
enzyme	PTGES	0.00515	6.183			7	6	1	FLT1(+3.41),GATA4(-2.4),ITGB4(+4.21),MMP9(+4.07),MYH7(+4.89),NEB(+1.94),PTGES(+6.18)
enzyme	LIPG	0.00578			-1	4	2	2	CD36(+6.92),CSF1(-1.81),LDLR(-2.4),LPL(+5.91)
enzyme	PARP2	0.0059				3	2	1	CD36(+6.92),FASN(-2.05),LPL(+5.91)
enzyme	ACSL3	0.00717				2	1	1	CD36(+6.92),SCD(-1.79)
enzyme	RNF139	0.00717				2	0	2	FASN(-2.05),FDFT1(-1.57)
enzyme	PTGS2	0.00723		Activated	2.214	14	10	4	CCR7(+5.34),CD163(-15.99),CYP19A1(+10.0),FLT1(+3.41),FN1(-2.49),GATA4(-2.4),IGF1(-2.83),ITGB4(+4.21),KRT23(+6.24),LPL(+5.91),MMP1(+2.56),MMP9(+4.07),NEB(+1.94),TGM2(+8.23)
enzyme	HPSE	0.00766				3	2	1	F3(-2.32),MMP9(+4.07),SDC1(+2.15)
enzyme	CUL3	0.00817			-0.271	6	3	3	LMF2(-1.73),MMP1(+2.56),MYH7(+4.89),MYL3(-5.5),NQO1(-2.2),PLS3(+2.39)
enzyme	CTBP1	0.00835			0.391	5	1	4	DKK1(+2.16),FSCN1(-2.36),SMAD6(-2.36),SPRY2(-2.47),VCAN(-2.04)
enzyme	CASZ1	0.0105			-0.625	5	4	1	ACTA1(-4.51),CASQ1(+3.57),MYH3(+2.36),RAMP1(+3.5),TNFRSF1B(+12.09)
enzyme	SIRT3	0.0108			1.755	6	5	1	CAT(+2.14),CDH5(+8.56),CYP11A1(+4.08),DIO2(+2.44),MYH7(+4.89),SCD(-1.79)
enzyme	HSD17B4	0.0109				4	1	3	ALOX5(-2.95),BMP2(-1.84),CD36(+6.92),FASN(-2.05)
enzyme	FASN	0.011	-2.047		0.64	7	4	3	ALOX5(-2.95),CD36(+6.92),FASN(-2.05),LPL(+5.91),LRRK2(+2.3),MET(+2.43),SCD(-1.79)
enzyme	MLYCD	0.0117				2	1	1	CD36(+6.92),CPT1B(-1.66)
enzyme	FA2H	0.0117				2	0	2	FASN(-2.05),SCD(-1.79)
enzyme	FKBP1A	0.0117				2	2	0	MMP9(+4.07),SDC1(+2.15)
enzyme	NSUN6	0.0117			0.447	5	3	2	FGF2(+3.02),FSCN1(-2.36),GAS6(-1.65),SGK1(+2.73),TGM2(+8.23)
enzyme	DGAT1	0.012				3	2	1	CD36(+6.92),CPT1B(-1.66),LPL(+5.91)
enzyme	GNAQ	0.0121				10	5	5	ACTA1(-4.51),BMP2(-1.84),CITED2(+1.76),CNN1(-3.55),GAS6(-1.65),GJA4(-3.16),KLHL41(+2.54),MYH7(+4.89),SGK1(+2.73),SLC8A1(+2.52)
enzyme	LIPE	0.0128				10	7	3	CD36(+6.92),CDO1(+3.64),CITED2(+1.76),FASN(-2.05),GJA1(-3.28),MYH3(+2.36),RAMP1(+3.5),SCARB2(+1.56),SCD(-1.79),SLC22A2(+2.53)
enzyme	PTGS1	0.013			1.154	5	4	1	CFTR(+2.19),FGF2(+3.02),MMP9(+4.07),OXTR(-3.24),PTGES(+6.18)
enzyme	NPR1	0.0143			-0.225	4	2	2	ACTA1(-4.51),FN1(-2.49),MMP9(+4.07),MYH7(+4.89)
enzyme	NCF1	0.0163				4	1	3	CD14(+6.7),F3(-2.32),FN1(-2.49),IGF1(-2.83)
enzyme	RC3H1	0.0163				4	4	0	CCR7(+5.34),IL1A(+2.2),SDC1(+2.15),TNFRSF1B(+12.09)
enzyme	FBXW7	0.0164			0.927	6	1	5	CD36(+6.92),DDX11(-2.82),FDFT1(-1.57),LDLR(-2.4),NOTCH1(-2.99),NQO1(-2.2)
enzyme	FTO	0.0171				2	1	1	IGF1(-2.83),MYH7(+4.89)
enzyme	MOV10L1	0.0171				2	2	0	MYH7(+4.89),PIWIL2(+7.34)
enzyme	ERCC1	0.0171				2	1	1	IGF1(-2.83),PRLR(+1.78)
enzyme	ERCC3	0.0171				2	1	1	IGF1(-2.83),PRLR(+1.78)
enzyme	ACACB	0.0176				3	0	3	FASN(-2.05),MVD(-1.9),SCD(-1.79)
enzyme	PCYT2	0.0176				3	1	2	CD36(+6.92),FASN(-2.05),SCD(-1.79)
enzyme	IRS1	0.0182				10	3	7	ACTC1(-3.1),BMP6(-3.0),FASN(-2.05),GJA1(-3.28),IGF1(-2.83),LDLR(-2.4),LPL(+5.91),TNNC1(-2.98),WNT5A(+2.15),WNT6(+3.86)
enzyme	SOD1	0.0193		Inhibited	-2.219	16	12	4	CD14(+6.7),CD36(+6.92),CNR1(-2.76),ERVW-1(+4.87),FGFR1(-3.38),FTH1(-1.6),GSTM1(+17.18),GSTM3(+1.79),IGF1(-2.83),LPL(+5.91),MET(+2.43),MMP9(+4.07),PCP4(+2.74),PRRX1(+2.66),SLC40A1(+4.78),TGFBR2(+1.62)
enzyme	NEDD4	0.0208				3	1	2	FN1(-2.49),MMP9(+4.07),SPRY2(-2.47)
enzyme	ATE1	0.0234				2	1	1	MYH7(+4.89),REC8(-2.38)
enzyme	NDST1	0.0234				2	1	1	BMP2(-1.84),FGF2(+3.02)
enzyme	IHH	0.0256			0	4	3	1	DKK1(+2.16),FLT1(+3.41),HHIP(-2.38),MET(+2.43)
enzyme	NOX1	0.0281				3	2	1	F3(-2.32),FLT1(+3.41),MMP9(+4.07)
enzyme	FBXO32	0.0293			-0.378	7	5	2	ABCC4(-1.75),ALDH1A3(-4.62),CKMT1A/CKMT1B(+3.07),DNAJB9(+1.79),GMPPB(+2.36),HPX(+2.73),PTGES(+6.18)
enzyme	Cyp4a14	0.0304				2	2	0	CD36(+6.92),IL1A(+2.2)
enzyme	ACACA	0.0304				2	0	2	FASN(-2.05),SCD(-1.79)
enzyme	HS6ST1	0.0304				2	1	1	FGF2(+3.02),SPRY2(-2.47)
enzyme	NEU3	0.0304				2	2	0	CLIC3(+3.49),MMP1(+2.56)
enzyme	ALKBH5	0.031				7	5	2	ASAH1(+1.8),CYP11A1(+4.08),DDX3X(+1.57),FGFR1(-3.38),GJA1(-3.28),STON1(+2.14),UBA1(+1.6)
enzyme	NUDT6	0.0354				1	1	0	FGF2(+3.02)
enzyme	RNF165	0.0354				1	1	0	XIST(+169.61)
enzyme	MARCH6	0.0354				1	1	0	DIO2(+2.44)
enzyme	TPH2	0.0354				1	0	1	IGF1(-2.83)
enzyme	CHST11	0.0354				1	1	0	MMP9(+4.07)
enzyme	JPH2	0.0354				1	1	0	SLC8A1(+2.52)
enzyme	SIRT5	0.0354				1	1	0	CYP11A1(+4.08)
enzyme	PLOD1	0.0354				1	0	1	GJA1(-3.28)
enzyme	CYP11B1	0.0354				1	0	1	SCNN1A(-1.81)
enzyme	ACOT8	0.0354				1	1	0	CAT(+2.14)
enzyme	PTS	0.0354				1	0	1	IGF1(-2.83)
enzyme	TSPAN17	0.0354				1	1	0	CDH5(+8.56)
enzyme	B4GALT5	0.0354				1	0	1	NOTCH1(-2.99)
enzyme	GBP2	0.0354				1	1	0	MMP9(+4.07)
enzyme	GSTT1	0.0354				1	1	0	GSTM3(+1.79)
enzyme	RANBP2	0.0354				1	0	1	FN1(-2.49)
enzyme	ACSS2	0.0366				3	0	3	DHCR24(-1.77),FASN(-2.05),SCD(-1.79)
enzyme	HMGA2	0.0366				3	2	1	LPL(+5.91),MMP1(+2.56),SCNN1A(-1.81)
enzyme	ST8SIA1	0.0366				3	3	0	C3(+3.04),IL1A(+2.2),MMP9(+4.07)
enzyme	FN1	0.0368	-2.493	Activated	2.315	13	9	4	DDX3X(+1.57),DHCR24(-1.77),DLGAP4(-1.6),F3(-2.32),FGF2(+3.02),FN1(-2.49),KRT7(+2.55),MMP1(+2.56),MMP9(+4.07),SDC1(+2.15),TGFBR2(+1.62),TGM2(+8.23),TNFAIP2(+2.47)
enzyme	KDM6A	0.0382				2	1	1	DKK1(+2.16),UTY(-101.84)
enzyme	KHSRP	0.0382				2	1	1	LDLR(-2.4),WNT5A(+2.15)
enzyme	SRD5A1	0.0382				2	2	0	CYP11A1(+4.08),CYP19A1(+10.0)
enzyme	DNMT1	0.0426				7	3	4	CNR1(-2.76),GATA4(-2.4),KLF2(-2.29),PTN(+4.86),TIMP3(-2.17),WNT5A(+2.15),XIST(+169.61)
enzyme	KDM1A	0.0443			-0.892	11	4	7	BMP2(-1.84),DAPP1(+3.07),DNMT3B(-2.97),FASN(-2.05),GATA4(-2.4),KLF2(-2.29),MCM6(+1.94),ONECUT2(-3.92),SCD(-1.79),SLC22A3(+2.36),TMCC3(+2.02)
enzyme	CYP7A1	0.0463				3	0	3	FASN(-2.05),FDFT1(-1.57),LDLR(-2.4)
enzyme	PARP14	0.0467	2.384			2	0	2	F3(-2.32),PIM1(-1.94)
enzyme	GNA15	0.0476				8	5	3	C3(+3.04),CDO1(+3.64),KLHL41(+2.54),LGALS3(+3.74),PRSS35(+2.54),SNURF(-1.69),UNC5B(-2.2),VCAN(-2.04)
enzyme	PNPLA2	0.0482			-0.371	4	2	2	ACAA2(+1.74),CD36(+6.92),CPT1B(-1.66),FASN(-2.05)
G-protein coupled receptor	FZD8	0.000321			0.369	5	1	4	BMP2(-1.84),FN1(-2.49),GATA4(-2.4),IGFBP5(+3.91),VCAN(-2.04)
G-protein coupled receptor	FSHR	0.000452		Activated	2.236	8	7	1	CPE(+1.54),CYP11A1(+4.08),CYP19A1(+10.0),GATA4(-2.4),HSD3B1(+3.81),PLA1A(+2.95),SLC38A5(+3.09),SLC7A4(+3.12)
G-protein coupled receptor	FZD5	0.00139				3	3	0	CD14(+6.7),ERVW-1(+4.87),GCM1(+5.76)
G-protein coupled receptor	FFAR3	0.00244			0.99	9	6	3	CALB1(+2.42),CCR7(+5.34),GAS6(-1.65),IL1A(+2.2),IL1RAP(+2.25),PCP4(+2.74),PITPNM2(-2.02),SLC12A7(-1.77),SMOC1(+3.1)
G-protein coupled receptor	CX3CR1	0.00275			0	5	4	1	CD14(+6.7),CD36(+6.92),FGF2(+3.02),IGF1(-2.83),IL1A(+2.2)
G-protein coupled receptor	SMO	0.00312				9	4	5	ALCAM(+1.79),ERVW-1(+4.87),FBLN2(-7.62),HHIP(-2.38),LIMD2(-1.9),PRSS35(+2.54),TNIK(-2.25),VCAN(-2.04),WNT6(+3.86)
G-protein coupled receptor	CCR2	0.00686			-1.044	10	4	6	CD163(-15.99),COL14A1(+2.29),CSF1(-1.81),FBLN2(-7.62),FN1(-2.49),IGF1(-2.83),IL1A(+2.2),MMP9(+4.07),TGM2(+8.23),VCAN(-2.04)
G-protein coupled receptor	GPER1	0.00986			0.584	6	4	2	ASAH1(+1.8),CYP19A1(+10.0),FASN(-2.05),IGF1(-2.83),RGS16(+2.94),RND1(+1.59)
G-protein coupled receptor	PTGFR	0.0146				3	1	2	ACTA1(-4.51),OXTR(-3.24),PRLR(+1.78)
G-protein coupled receptor	LTB4R	0.0183	-1.962		0.283	4	2	2	ALOX5(-2.95),FLT1(+3.41),LDLR(-2.4),MMP9(+4.07)
G-protein coupled receptor	C5AR1	0.0206			1.706	6	5	1	C3(+3.04),C5(+2.82),IGF1(-2.83),MMP1(+2.56),MMP9(+4.07),TGFBR2(+1.62)
G-protein coupled receptor	C3AR1	0.0248			1.264	5	4	1	C3(+3.04),C5(+2.82),GULP1(+1.79),IGF1(-2.83),TGFBR2(+1.62)
G-protein coupled receptor	ADGRF5	0.0304				2	1	1	CSF1(-1.81),MMP9(+4.07)
G-protein coupled receptor	KISS1R	0.0322				3	1	2	DDX3Y(-148.92),HHIP(-2.38),MMP9(+4.07)
G-protein coupled receptor	PTGER2	0.033			1.219	8	6	2	CCR7(+5.34),CYP19A1(+10.0),IL1A(+2.2),MMP9(+4.07),PIM1(-1.94),PTGES(+6.18),TIMP3(-2.17),TREM1(+2.85)
G-protein coupled receptor	FZD2	0.0354				1	1	0	WNT5A(+2.15)
G-protein coupled receptor	CXCR3	0.0413				3	2	1	CFTR(+2.19),FN1(-2.49),MMP1(+2.56)
G-protein coupled receptor	LHCGR	0.0445				4	4	0	CYP11A1(+4.08),CYP19A1(+10.0),PRLR(+1.78),SULT2A1(+3.66)
G-protein coupled receptor	LTB4R2	0.0467	-3.221			2	2	0	MMP1(+2.56),MMP9(+4.07)
group	Growth hormone	1.34e-08			-0.583	28	17	11	BMP2(-1.84),C3(+3.04),CA3(+9.81),CALB1(+2.42),CAT(+2.14),CD36(+6.92),CITED2(+1.76),COL18A1(-2.09),FASN(-2.05),FGFR3(-1.99),FGG(+3.08),FN1(-2.49),FTH1(-1.6),G6PD(-1.88),GSTA1(+5.0),GSTM1(+17.18),IGF1(-2.83),IGFBP5(+3.91),IGFBP6(-5.22),LDLR(-2.4),LPL(+5.91),MMP9(+4.07),PRDX3(+1.61),PRLR(+1.78),SCNN1A(-1.81),SGK1(+2.73),SLCO1A2(+2.87),TGFBR2(+1.62)
group	estrogen receptor	1.27e-07			0.32	27	14	13	C3(+3.04),CALB1(+2.42),CALB2(-5.28),CAPG(-1.97),CDH13(-3.05),CDH5(+8.56),FGFR1(-3.38),FGFR3(-1.99),FN1(-2.49),IGF1(-2.83),IL1A(+2.2),KRT7(+2.55),LDLR(-2.4),MAP1B(-2.53),MMP1(+2.56),MMP9(+4.07),MUC15(+8.45),OXTR(-3.24),PCDH1(-3.12),PRLR(+1.78),SAT1(+1.64),SMAD6(-2.36),TGFBR2(+1.62),TGFBR3(+7.03),TIMP3(-2.17),UGT8(+4.61),WNT5A(+2.15)
group	ERK1/2	5.17e-06			1.458	28	17	11	AKR1B10(-4.56),ALOX5(-2.95),ASAH1(+1.8),BMP2(-1.84),C3(+3.04),CAT(+2.14),CCR7(+5.34),CYP19A1(+10.0),DKK1(+2.16),F3(-2.32),FGF2(+3.02),FLT1(+3.41),FN1(-2.49),GJA1(-3.28),H19(+2.42),HLA-A(-2.47),IL1A(+2.2),KLF13(-1.55),KRT17(+14.07),LDLR(-2.4),MMP1(+2.56),MMP9(+4.07),PTGES(+6.18),PTN(+4.86),SGK1(+2.73),SLC12A7(-1.77),TREM1(+2.85),VCAN(-2.04)
group	Jnk	9.07e-05		Activated	2.195	20	13	7	A2M(+4.35),ASAH1(+1.8),BMF(-1.55),CCR7(+5.34),DKK1(+2.16),F3(-2.32),FN1(-2.49),GCM1(+5.76),GJA1(-3.28),IGF1(-2.83),IL1A(+2.2),MMP1(+2.56),MMP9(+4.07),NQO1(-2.2),PLG(+3.26),PON2(+1.74),PTGES(+6.18),TGFBR2(+1.62),TGM2(+8.23),VCAN(-2.04)
group	IL1	0.000266			0.65	26	16	10	APOC3(+3.65),BMP2(-1.84),C3(+3.04),CCR7(+5.34),CSF1(-1.81),CSF2RB(+4.51),CTSC(+1.94),F3(-2.32),FN1(-2.49),FTH1(-1.6),GGT1(-3.2),GJA1(-3.28),H19(+2.42),IGF1(-2.83),KYNU(+4.22),LDLR(-2.4),LOX(+3.83),MMP1(+2.56),MMP9(+4.07),ORM1(+11.32),RORA(+1.8),SULT2A1(+3.66),TGM2(+8.23),TNFRSF1B(+12.09),VCAN(-2.04),WNT5A(+2.15)
group	Tgf beta	0.000287			-1.827	23	15	8	ACKR2(+3.39),ADGRE5(+3.64),CCR7(+5.34),CSF1(-1.81),FBLN2(-7.62),FGF2(+3.02),FGG(+3.08),FN1(-2.49),FSCN1(-2.36),IGF1(-2.83),IGFBP5(+3.91),IL1A(+2.2),LOX(+3.83),MET(+2.43),MMP1(+2.56),MMP9(+4.07),MN1(-4.2),RORA(+1.8),SDC1(+2.15),SGK1(+2.73),SMAD6(-2.36),TIMP3(-2.17),TREM1(+2.85)
group	Nr1h	0.000361			-1.367	15	10	5	BMP6(-3.0),C3(+3.04),CCR7(+5.34),CSF1(-1.81),FASN(-2.05),FLT1(+3.41),HLA-DOA(+2.67),LPL(+5.91),MYLIP(+1.76),NR5A2(+2.08),PTGES(+6.18),SCD(-1.79),SLC8A1(+2.52),SYT7(+3.03),TIMP3(-2.17)
group	P38 MAPK	0.000404			1.119	27	19	8	BMP2(-1.84),CCR7(+5.34),CD36(+6.92),CDH5(+8.56),CYP19A1(+10.0),DIO2(+2.44),DUOX2(+4.81),F3(-2.32),FGF2(+3.02),FN1(-2.49),GJA1(-3.28),IGFBP5(+3.91),IL1A(+2.2),ITGB4(+4.21),KLF13(-1.55),MMP1(+2.56),MMP9(+4.07),MYH3(+2.36),PLA2G7(+2.26),SCNN1A(-1.81),SDC2(+1.93),SGK1(+2.73),SLC8A1(+2.52),TIMP3(-2.17),TNNC1(-2.98),TREM1(+2.85),WNT5A(+2.15)
group	PROTEASE	0.00125				2	1	1	F3(-2.32),HSD3B1(+3.81)
group	Relaxin	0.00133			0.555	5	3	2	CD36(+6.92),GATA4(-2.4),GJA1(-3.28),MMP1(+2.56),MMP9(+4.07)
group	Srebp	0.00202			-1.188	4	1	3	FASN(-2.05),G6PD(-1.88),H19(+2.42),LDLR(-2.4)
group	MIR101	0.00202				4	2	2	CDH5(+8.56),DNMT3B(-2.97),IGF1(-2.83),MET(+2.43)
group	SRC (family)	0.00227			0.16	7	4	3	BMP2(-1.84),CD36(+6.92),FGF2(+3.02),FLT1(+3.41),FN1(-2.49),KLF2(-2.29),MAOA(+3.55)
group	Histone h4	0.00237				13	9	4	ACTA1(-4.51),CYP19A1(+10.0),DKK1(+2.16),FASN(-2.05),FLT1(+3.41),G6PD(-1.88),IL1A(+2.2),KLF2(-2.29),MMP9(+4.07),NEURL1(+6.08),PRLR(+1.78),RASGRP1(+1.95),TGFBR2(+1.62)
group	Vegf	0.0024			1.411	31	23	8	A2M(+4.35),ARHGAP18(+2.0),BMP2(-1.84),CALB1(+2.42),CDH5(+8.56),CNN1(-3.55),DDX11(-2.82),DDX3X(+1.57),DIAPH2(+1.95),DNAJB9(+1.79),F3(-2.32),FGF2(+3.02),FLT1(+3.41),FN1(-2.49),HOPX(+7.22),IL1A(+2.2),LDLR(-2.4),LY75(+3.47),MET(+2.43),MMP9(+4.07),MPC1(+2.05),NOTCH1(-2.99),NR5A2(+2.08),OXTR(-3.24),PGF(+3.57),PTPN5(+1.84),SGK1(+2.73),SLC7A2(+3.83),TACSTD2(+4.04),TGFBR2(+1.62),TNFSF15(+2.23)
group	DUB	0.00367				2	1	1	LDLR(-2.4),MYLIP(+1.76)
group	Gα12/13	0.00367				2	1	1	IGF1(-2.83),MMP1(+2.56)
group	Histone h3	0.00416				28	18	10	ACTA1(-4.51),CACNA1G(+4.69),CYP19A1(+10.0),DKK1(+2.16),FAM49A(+3.93),FASN(-2.05),FGFR1(-3.38),FLT1(+3.41),G6PD(-1.88),GATA2(+10.42),GATA4(-2.4),IFI6(+4.25),IGF1(-2.83),IL1A(+2.2),KLF2(-2.29),MET(+2.43),MMP9(+4.07),MTUS1(+1.93),MX1(+2.53),PCDHA12(-2.01),PRLR(+1.78),PTGES(+6.18),RAB27B(+2.63),RAB38(+2.48),SCD(-1.79),SCNN1A(-1.81),SGK1(+2.73),TGFBR2(+1.62)
group	MIR320	0.00441				3	1	2	EMILIN2(-2.18),FN1(-2.49),MMP9(+4.07)
group	Sos	0.0057				15	12	3	ALDH1A3(-4.62),CAT(+2.14),COBLL1(+2.11),DDX3X(+1.57),GATA4(-2.4),HSD3B1(+3.81),IGFBP5(+3.91),KCNN4(+4.34),LTBP3(+1.88),MAOA(+3.55),MET(+2.43),PTPRZ1(+5.04),SCD(-1.79),STK3(+1.75),TBL1X(+1.93)
group	C/EBP	0.0074				6	5	1	DIO2(+2.44),GSTA1(+5.0),IGF1(-2.83),MMP1(+2.56),ORM1(+11.32),PTGES(+6.18)
group	JINK1/2	0.00808				4	2	2	FASN(-2.05),PLG(+3.26),PTGES(+6.18),SCD(-1.79)
group	RAS	0.00818			0.728	11	8	3	CDX1(+2.65),CSF3R(+2.71),FN1(-2.49),IGF1(-2.83),IL1A(+2.2),LDLR(-2.4),MET(+2.43),MMP1(+2.56),MMP9(+4.07),PTGES(+6.18),TGM2(+8.23)
group	GNRH	0.00938			1.98	5	4	1	IGFBP5(+3.91),ISL1(+3.25),RPS6KA5(+2.31),SEMA6B(-3.11),SGK1(+2.73)
group	Creb	0.0102			-1.247	20	12	8	AASS(+1.77),ADK(+1.96),ALOX5(-2.95),BMP6(-3.0),CD14(+6.7),CYP19A1(+10.0),FSCN1(-2.36),GABRG2(-3.19),GJA1(-3.28),GNB4(+2.13),GSTM3(+1.79),IGF1(-2.83),LDLR(-2.4),LTBP3(+1.88),MMP1(+2.56),NDFIP2(+1.64),NMNAT2(+2.78),ORM1(+11.32),SLC8A1(+2.52),TRH(-3.56)
group	CSF	0.0117				2	2	0	C3(+3.04),ORM1(+11.32)
group	IL-1R	0.0143				4	3	1	IL1A(+2.2),MMP1(+2.56),MMP9(+4.07),SMAD6(-2.36)
group	Akt	0.0147			1.515	18	11	7	A2M(+4.35),BMF(-1.55),BMP2(-1.84),CCR7(+5.34),CD36(+6.92),CYP19A1(+10.0),F3(-2.32),FN1(-2.49),GATA2(+10.42),IGF1(-2.83),LPL(+5.91),MMP9(+4.07),NOTCH1(-2.99),PLG(+3.26),PTN(+4.86),SGK1(+2.73),SLC8A1(+2.52),VCAN(-2.04)
group	Tcf 1/3/4	0.0171				2	2	0	AHSG(+6.54),TTR(+1.72)
group	Rxr	0.02				9	7	2	CD36(+6.92),CPT1B(-1.66),GSTA1(+5.0),IGF1(-2.83),IL1A(+2.2),MMP1(+2.56),NR5A2(+2.08),RBP2(+2.6),SULT2A1(+3.66)
group	Pde4	0.0281				3	1	2	CD14(+6.7),CD163(-15.99),LDLR(-2.4)
group	Fgf	0.0283			-0.068	4	2	2	GNL3(+1.6),IGF1(-2.83),MMP9(+4.07),SPRY2(-2.47)
group	N-cor	0.0284			0.492	8	4	4	CD36(+6.92),FASN(-2.05),G6PD(-1.88),IGF1(-2.83),IL1A(+2.2),MMP9(+4.07),SCD(-1.79),SGK1(+2.73)
group	ADRB	0.0298			1.133	10	5	5	BOK(-1.91),CASP6(+1.65),DIO2(+2.44),GATA4(-2.4),MMP9(+4.07),MVD(-1.9),NQO1(-2.2),SLC40A1(+4.78),SLC8A1(+2.52),SMAD6(-2.36)
group	Synuclein	0.0354				1	1	0	LRRK2(+2.3)
group	Rap	0.0354				1	1	0	MVP(+10.76)
group	Pp1c	0.0354				1	1	0	RBP2(+2.6)
group	Par6	0.0354				1	1	0	ERVW-1(+4.87)
group	lymphokine	0.0354				1	0	1	F3(-2.32)
group	GTPase	0.0354				1	0	1	BMP2(-1.84)
group	Lectin	0.0354				1	0	1	F3(-2.32)
group	Rock	0.039			-1.131	5	0	5	ACTA1(-4.51),BMP2(-1.84),CNN1(-3.55),F3(-2.32),FN1(-2.49)
group	Tnf (family)	0.0395			0.941	10	5	5	CD163(-15.99),CSF1(-1.81),DKK1(+2.16),DUOX1(+3.56),F3(-2.32),GJA1(-3.28),IGF1(-2.83),IL1A(+2.2),MMP9(+4.07),TNFRSF1B(+12.09)
group	TCF	0.0426				7	4	3	CST4(-5.07),DIO2(+2.44),GJA1(-3.28),GPX2(-2.66),LGALS3(+3.74),MME(+3.2),PLS3(+2.39)
group	PI3K (family)	0.0456			-1.152	8	3	5	AKR1B10(-4.56),CAT(+2.14),FASN(-2.05),FTH1(-1.6),KLF2(-2.29),MMP9(+4.07),NQO1(-2.2),TGM2(+8.23)
group	cytokine	0.0459			0.978	10	6	4	ALOX5(-2.95),BMF(-1.55),CCR7(+5.34),CSF1(-1.81),F3(-2.32),FGF2(+3.02),MMP1(+2.56),MMP9(+4.07),SGK1(+2.73),TNFRSF1B(+12.09)
group	Irp	0.0467				2	1	1	FTH1(-1.6),SLC40A1(+4.78)
growth factor	BMP4	2.54e-15		Activated	4.072	36	32	4	BMP2(-1.84),CCR7(+5.34),CDH5(+8.56),CNN1(-3.55),COBLL1(+2.11),CYP11A1(+4.08),CYP19A1(+10.0),DIO2(+2.44),DLX3(+2.51),ERVFRD-1(+2.31),ERVW-1(+4.87),GABRP(+6.89),GATA2(+10.42),GCM1(+5.76),GJA1(-3.28),HOPX(+7.22),HSD3B1(+3.81),KRT23(+6.24),KRT7(+2.55),LGALS16(+4.19),MRGPRX1(+5.56),MUC15(+8.45),OVOL1(+3.32),PAPPA2(+2.84),PGF(+3.57),PRKCH(+2.46),SLC38A3(+2.16),SLC40A1(+4.78),SMAD6(-2.36),SPNS2(+3.3),TF…
growth factor	TGFB1	3.03e-09			-0.502	113	65	48	AASS(+1.77),ACAA2(+1.74),ACKR2(+3.39),ACTA1(-4.51),ACTC1(-3.1),ADGRA1(-3.16),ADK(+1.96),ALDOA(-1.59),ALOX5(-2.95),AMY2B(+2.63),BMF(-1.55),BMP2(-1.84),BMP6(-3.0),C3(+3.04),C5(+2.82),CALB2(-5.28),CAT(+2.14),CCR7(+5.34),CD14(+6.7),CD163(-15.99),CD36(+6.92),CDH5(+8.56),CITED2(+1.76),CNN1(-3.55),COL18A1(-2.09),CPT1B(-1.66),CSF1(-1.81),CTSC(+1.94),CYP11A1(+4.08),CYP19A1(+10.0),DMTN(-2.73),DNMT3B(-2.97)…
growth factor	FGF10	2.02e-05			0	10	5	5	CYP19A1(+10.0),HSD3B1(+3.81),LDLR(-2.4),LFNG(-5.07),MMP9(+4.07),MYH7(+4.89),SCD(-1.79),SPRY2(-2.47),TACSTD2(+4.04),TIMP3(-2.17)
growth factor	AGT	2.56e-05			0.402	35	22	13	ACTA1(-4.51),BMP6(-3.0),BOK(-1.91),CAT(+2.14),CCR7(+5.34),CD36(+6.92),CDH13(-3.05),CDH5(+8.56),CYP19A1(+10.0),F3(-2.32),FASN(-2.05),FDFT1(-1.57),FGF2(+3.02),FLT1(+3.41),FN1(-2.49),GCH1(+1.59),GJA1(-3.28),HSD3B1(+3.81),IGF1(-2.83),IGFBP5(+3.91),LDLR(-2.4),LIMD2(-1.9),MMP1(+2.56),MMP9(+4.07),MYH7(+4.89),NCALD(+2.08),NMNAT2(+2.78),PGF(+3.57),PIR(+2.06),SCNN1A(-1.81),SGK1(+2.73),SLC8A1(+2.52),TGFBR2(…
growth factor	FGF2	4.06e-05	3.015		0.387	32	18	14	AKR1B10(-4.56),CALB1(+2.42),CSF1(-1.81),CYP11A1(+4.08),DKK1(+2.16),F3(-2.32),FGF2(+3.02),FGFR1(-3.38),FGFR3(-1.99),FLT1(+3.41),FN1(-2.49),FTH1(-1.6),GCH1(+1.59),GJA1(-3.28),IGF1(-2.83),IGFBP5(+3.91),LOX(+3.83),MET(+2.43),MMP1(+2.56),MMP9(+4.07),NOTCH1(-2.99),PCSK2(+3.63),PGF(+3.57),RMRP(-1.61),SCD(-1.79),SDC1(+2.15),SDC2(+1.93),SPINK1(+5.18),SPRY2(-2.47),TGFBR3(+7.03),TIMP3(-2.17),WNT5A(+2.15)
growth factor	BMP2	0.000142	-1.845		-1.734	19	8	11	BMP2(-1.84),CALB1(+2.42),CSF1(-1.81),CYP19A1(+10.0),DKK1(+2.16),DLX3(+2.51),ESRRG(-1.94),F3(-2.32),FGF2(+3.02),FGFR1(-3.38),FN1(-2.49),IGFBP5(+3.91),MMP9(+4.07),NOTCH1(-2.99),SMAD6(-2.36),TGM2(+8.23),TIMP3(-2.17),TNNI3(-2.84),VCAN(-2.04)
growth factor	LEP	0.000394			1.148	31	20	11	ASAH1(+1.8),BOK(-1.91),CA3(+9.81),CASP6(+1.65),CD14(+6.7),CD36(+6.92),CPS1(+2.99),CPT1B(-1.66),CYP11A1(+4.08),CYP19A1(+10.0),F3(-2.32),FASN(-2.05),FGFR1(-3.38),FLT1(+3.41),HGD(+4.06),HPX(+2.73),IGF1(-2.83),ISL1(+3.25),LDLR(-2.4),LPL(+5.91),MMP1(+2.56),MYH7(+4.89),NOTCH1(-2.99),ORM1(+11.32),PCSK2(+3.63),SCD(-1.79),SLC15A1(+7.21),SORD(+2.1),TIMP3(-2.17),TRH(-3.56),WNT5A(+2.15)
growth factor	TGFB3	0.000726			0.866	12	5	7	ACTA1(-4.51),CYP19A1(+10.0),FGF2(+3.02),FN1(-2.49),GJA1(-3.28),MMP1(+2.56),MMP9(+4.07),RMRP(-1.61),S1PR3(-3.04),SCD(-1.79),TGFBR3(+7.03),TIMP3(-2.17)
growth factor	FGF7	0.000968			-0.704	9	4	5	CSF1(-1.81),FASN(-2.05),FGFR1(-3.38),HAS3(+2.4),IL1A(+2.2),MMP9(+4.07),SCD(-1.79),SDC1(+2.15),SPRY2(-2.47)
growth factor	IGF1	0.00106	-2.829		-0.9	31	14	17	A2M(+4.35),ACTA1(-4.51),AMIGO3(-3.2),BMP2(-1.84),CITED2(+1.76),CNN1(-3.55),CSF1(-1.81),CYFIP2(+2.13),CYP11A1(+4.08),CYP19A1(+10.0),EIF1AX(+1.92),F3(-2.32),FASN(-2.05),FGFR1(-3.38),FN1(-2.49),GATA2(+10.42),HSD3B1(+3.81),IGF1(-2.83),IGFBP5(+3.91),IGFBP6(-5.22),LPL(+5.91),MAFG(-1.62),MMP1(+2.56),MXI1(-1.8),PDLIM2(+1.59),PIM1(-1.94),PRLR(+1.78),SCD(-1.79),SGK1(+2.73),SLC12A7(-1.77),TNNI3(-2.84)
growth factor	IGF2	0.00109			-0.71	15	8	7	BMP2(-1.84),CASP6(+1.65),CD36(+6.92),FN1(-2.49),GCH1(+1.59),GRN(-1.94),H19(+2.42),IGF1(-2.83),IGFBP5(+3.91),IGFBP6(-5.22),MMP1(+2.56),MXI1(-1.8),PIM1(-1.94),RGS16(+2.94),SAT1(+1.64)
growth factor	FGF21	0.00124			-0.692	7	2	5	CPT1B(-1.66),DIO2(+2.44),FASN(-2.05),FGFR1(-3.38),IGF1(-2.83),LDLR(-2.4),MYLIP(+1.76)
growth factor	JAG2	0.00233			-1	6	3	3	BMP2(-1.84),C3(+3.04),IL1A(+2.2),LTB4R(-1.96),MMP1(+2.56),NOTCH1(-2.99)
growth factor	TGFB2	0.00534			-1.745	10	5	5	CD36(+6.92),CDH5(+8.56),CNN1(-3.55),FGF2(+3.02),FN1(-2.49),MMP9(+4.07),NOTCH1(-2.99),SCD(-1.79),TGFBR3(+7.03),VCAN(-2.04)
growth factor	EGF	0.00588			1.765	30	18	12	ALCAM(+1.79),CYP11A1(+4.08),DIO2(+2.44),F3(-2.32),FASN(-2.05),FGF2(+3.02),FGFR1(-3.38),FLT1(+3.41),FN1(-2.49),GATA2(+10.42),GJA1(-3.28),HAS3(+2.4),IGF1(-2.83),IGFBP5(+3.91),MET(+2.43),MMP1(+2.56),MMP9(+4.07),NOTCH1(-2.99),PGF(+3.57),PRKCH(+2.46),PTGES(+6.18),SCD(-1.79),SDC1(+2.15),SPRY2(-2.47),TFAP2A(+8.15),TGFBR2(+1.62),TGM2(+8.23),TIMP3(-2.17),TRH(-3.56),VCAN(-2.04)
growth factor	BMP7	0.00619			-1.017	11	4	7	CYP19A1(+10.0),DKK1(+2.16),F3(-2.32),FASN(-2.05),FN1(-2.49),GJA1(-3.28),IGF1(-2.83),IGFBP5(+3.91),IGFBP6(-5.22),SMAD6(-2.36),STS(+3.5)
growth factor	HGF	0.00673			1.323	29	19	10	A2M(+4.35),BMP2(-1.84),CITED2(+1.76),CSF1(-1.81),DDX11(-2.82),DDX3X(+1.57),DIAPH2(+1.95),F3(-2.32),FLT1(+3.41),FN1(-2.49),IGF1(-2.83),IRF8(+5.36),KRT17(+14.07),LDLR(-2.4),LY75(+3.47),MET(+2.43),MMP1(+2.56),MMP9(+4.07),MPC1(+2.05),NR5A2(+2.08),PGF(+3.57),PIM1(-1.94),SGK1(+2.73),SPRY2(-2.47),TACSTD2(+4.04),TGFBR2(+1.62),TIMP3(-2.17),TNFAIP2(+2.47),TNFSF15(+2.23)
growth factor	INHBA	0.00902			1.314	14	9	5	AMMECR1(+1.6),BMP2(-1.84),CALB1(+2.42),CYP11A1(+4.08),CYP19A1(+10.0),FN1(-2.49),GULP1(+1.79),IGF1(-2.83),KLF13(-1.55),LOX(+3.83),PCSK5(+1.69),PRLR(+1.78),RGS16(+2.94),SMAD6(-2.36)
growth factor	GDF9	0.00938			-1.964	5	3	2	CYP11A1(+4.08),CYP19A1(+10.0),LOX(+3.83),SMAD6(-2.36),VCAN(-2.04)
growth factor	VEGFA	0.012			-0.077	19	10	9	ABHD5(+1.66),BMP2(-1.84),CD36(+6.92),CDH5(+8.56),CITED2(+1.76),CST2(-2.62),F3(-2.32),FGF2(+3.02),FGFR1(-3.38),FLT1(+3.41),FN1(-2.49),GJA1(-3.28),IGFBP5(+3.91),MMP1(+2.56),MMP9(+4.07),MVP(+10.76),NOTCH1(-2.99),PIM1(-1.94),UNC5B(-2.2)
growth factor	FGF1	0.0135			0.21	10	4	6	ACTA1(-4.51),AKR1B10(-4.56),FGFR1(-3.38),GSTM1(+17.18),NOTCH1(-2.99),NQO1(-2.2),SLC7A2(+3.83),TGM2(+8.23),TIMP3(-2.17),TTR(+1.72)
growth factor	ANGPT2	0.0165			0.616	14	7	7	ACTA1(-4.51),CAT(+2.14),CD163(-15.99),COL18A1(-2.09),FN1(-2.49),GATA4(-2.4),INPP5F(-1.98),MMP1(+2.56),MMP9(+4.07),MYH7(+4.89),PLG(+3.26),PTGES(+6.18),TGFBR2(+1.62),TNIK(-2.25)
growth factor	HBEGF	0.0191			0.447	5	2	3	ALDOA(-1.59),BMP2(-1.84),FGF2(+3.02),GJA1(-3.28),MMP9(+4.07)
growth factor	DKK1	0.0206	2.157		-0.056	6	4	2	BMP6(-3.0),FGF2(+3.02),MMP9(+4.07),PRLR(+1.78),TNNC1(-2.98),WNT5A(+2.15)
growth factor	BMP6	0.0218	-3.003		0.083	8	8	0	AKTIP(+1.58),ARHGAP18(+2.0),CYP11A1(+4.08),GNB4(+2.13),IL1A(+2.2),MBL2(+2.71),SORD(+2.1),STS(+3.5)
growth factor	EREG	0.0243				3	3	0	CALB1(+2.42),FGF2(+3.02),PGF(+3.57)
growth factor	FGF19	0.031				7	4	3	CD36(+6.92),FASN(-2.05),MME(+3.2),NNAT(-2.6),RGS16(+2.94),SCD(-1.79),SGK1(+2.73)
growth factor	GHRL	0.0311			-1.414	6	3	3	CPT1B(-1.66),CYP11A1(+4.08),FASN(-2.05),LPL(+5.91),PCSK2(+3.63),SCD(-1.79)
growth factor	INHA	0.033		Activated	2.157	8	4	4	CNN1(-3.55),CYP11A1(+4.08),CYP19A1(+10.0),EMILIN2(-2.18),FGFR1(-3.38),PIK3CD(-2.08),PRLR(+1.78),SGK1(+2.73)
growth factor	KITLG	0.0373			-0.777	14	5	9	ALOX5(-2.95),CD14(+6.7),CSF1(-1.81),CSF3R(+2.71),DHCR24(-1.77),FGFR1(-3.38),FTH1(-1.6),GAS6(-1.65),GJA1(-3.28),IL1A(+2.2),LDLR(-2.4),MME(+3.2),PIM1(-1.94),RBBP7(+2.53)
growth factor	MSTN	0.039			-1.715	5	2	3	FN1(-2.49),IGF1(-2.83),IGFBP5(+3.91),MYH7(+4.89),SERPINH1(-1.51)
growth factor	BMP15	0.0413				3	2	1	CYP11A1(+4.08),CYP19A1(+10.0),SMAD6(-2.36)
growth factor	GDF2	0.0426			-1.195	7	3	4	FGFR3(-1.99),GATA2(+10.42),GJA4(-3.16),IGF1(-2.83),MMP9(+4.07),RAMP1(+3.5),SMAD6(-2.36)
growth factor	TDGF1	0.0467				2	1	1	MYH7(+4.89),MYL7(-2.6)
growth factor	NGF	0.063			1.933	13	10	3	A2M(+4.35),AGRN(-2.14),AKR1B10(-4.56),ASIC2(+2.73),CCR7(+5.34),GCH1(+1.59),LDLR(-2.4),MMP9(+4.07),PLG(+3.26),SCN9A(+2.97),SLC40A1(+4.78),TFAP2A(+8.15),WNT5A(+2.15)
growth factor	CSHL1	0.0645			-1.918	5	1	4	ACTA1(-4.51),BMP2(-1.84),CA3(+9.81),IGF1(-2.83),SERPINH1(-1.51)
ion channel	TRPC6	0.00125				2	2	0	MX1(+2.53),MYH7(+4.89)
ion channel	CFTR	0.00288	2.190		1.414	9	3	6	ACAA2(+1.74),CAPG(-1.97),CFTR(+2.19),CYP4V2(-4.79),FDFT1(-1.57),GPX2(-2.66),MYL7(-2.6),SCD(-1.79),SLC27A2(+2.23)
ion channel	TRPV5	0.00717				2	2	0	CALB1(+2.42),SLC8A1(+2.52)
ion channel	KCNK9	0.0144		Inhibited	-2.236	5	4	1	A2M(+4.35),CALB1(+2.42),HSD3B1(+3.81),KEL(-2.15),LYPD3(+2.89)
ion channel	PKD1	0.0244			0.359	13	10	3	CXCL16(+1.96),DDX3Y(-148.92),FGFR1(-3.38),FGFR3(-1.99),GLDN(+2.79),HGD(+4.06),LOX(+3.83),NIPAL1(+2.01),PRLR(+1.78),RPS6KA5(+2.31),SLC8A1(+2.52),TTR(+1.72),VSTM2A(+2.67)
ion channel	GABRD	0.0354				1	0	1	GABRG2(-3.19)
kinase	IKBKG	7.98e-06			0.573	17	10	7	ACTA1(-4.51),BMP2(-1.84),C3(+3.04),CDH13(-3.05),CSF1(-1.81),CTSF(+4.1),GCH1(+1.59),GRN(-1.94),HLA-A(-2.47),IGFBP6(-5.22),IL1A(+2.2),MYH7(+4.89),NOCT(+1.77),RGS16(+2.94),SGK1(+2.73),TNFAIP2(+2.47),TNFRSF1B(+12.09)
kinase	IKBKB	1.04e-05			0.75	26	15	11	BMP2(-1.84),C3(+3.04),CCR7(+5.34),CDH13(-3.05),CSF1(-1.81),CTSF(+4.1),CXCL16(+1.96),F3(-2.32),FASN(-2.05),FSCN1(-2.36),GCH1(+1.59),GRN(-1.94),HLA-A(-2.47),IGFBP6(-5.22),IL1A(+2.2),MMP1(+2.56),MMP9(+4.07),MX1(+2.53),NOCT(+1.77),RGS16(+2.94),SGK1(+2.73),TGFBR2(+1.62),TIMP3(-2.17),TNFAIP2(+2.47),TNFRSF1B(+12.09),VCAN(-2.04)
kinase	CHUK	2.26e-05			0.724	21	11	10	BMP2(-1.84),C3(+3.04),CDH13(-3.05),COL18A1(-2.09),CSF1(-1.81),CTSF(+4.1),F3(-2.32),GCH1(+1.59),GRN(-1.94),HLA-A(-2.47),IGFBP6(-5.22),IL1A(+2.2),MMP9(+4.07),NOCT(+1.77),NOTCH1(-2.99),OVOL1(+3.32),RGS16(+2.94),SGK1(+2.73),TIMP3(-2.17),TNFAIP2(+2.47),TNFRSF1B(+12.09)
kinase	FGFR2	5.32e-05			1.093	15	7	8	BMPER(-2.55),CPE(+1.54),CTSC(+1.94),DKK1(+2.16),FN1(-2.49),GJA1(-3.28),HHIP(-2.38),IGF1(-2.83),IL1A(+2.2),MYO1F(-2.52),NNAT(-2.6),NOTCH1(-2.99),NR5A2(+2.08),SPINK1(+5.18),TTR(+1.72)
kinase	EPHB4	0.000395			0	8	4	4	BMP2(-1.84),CSF2RA(+4.85),GATA2(+10.42),MYL7(-2.6),PDLIM7(-2.19),SMAD6(-2.36),TGFBR2(+1.62),WNT5A(+2.15)
kinase	PTK2	0.000956			0.077	8	3	5	ACTA1(-4.51),FN1(-2.49),GATA4(-2.4),LDLR(-2.4),MMP9(+4.07),MYH7(+4.89),PRRX1(+2.66),TIMP3(-2.17)
kinase	MAPK8	0.00122		Activated	2.913	15	12	3	BMP2(-1.84),CAT(+2.14),CXCL16(+1.96),CYP11A1(+4.08),CYP19A1(+10.0),DIO2(+2.44),FTH1(-1.6),GSTM1(+17.18),MMP1(+2.56),MMP9(+4.07),MVP(+10.76),PTGES(+6.18),TRH(-3.56),WNT5A(+2.15),WNT6(+3.86)
kinase	MAP2K1	0.00154			1.957	16	11	5	CDH5(+8.56),CYP11A1(+4.08),DKK1(+2.16),F3(-2.32),FASN(-2.05),FGF2(+3.02),IL1A(+2.2),ITGB4(+4.21),LDLR(-2.4),LGALS3(+3.74),MMP1(+2.56),MMP9(+4.07),PIM1(-1.94),RAB38(+2.48),TGM2(+8.23),UNC5B(-2.2)
kinase	ERBB2	0.00203			1.805	43	27	16	ABHD5(+1.66),ACAA2(+1.74),ACTA1(-4.51),ADAMTS16(+1.73),ATP6AP2(+1.81),CD36(+6.92),CES1(-10.23),CHDH(+2.27),COL18A1(-2.09),CPS1(+2.99),FASN(-2.05),FBLN2(-7.62),FLT1(+3.41),FN1(-2.49),FSCN1(-2.36),GAS6(-1.65),GJA1(-3.28),H19(+2.42),IGFBP5(+3.91),IGFBP6(-5.22),IL1A(+2.2),KCNN4(+4.34),KRT7(+2.55),LGALS3(+3.74),LTBP3(+1.88),MAOA(+3.55),MAP1B(-2.53),MCM6(+1.94),MME(+3.2),MMP1(+2.56),MMP9(+4.07),MXI1(-1…
kinase	CDK19	0.0023			0.896	10	5	5	CYFIP2(+2.13),FDFT1(-1.57),IL1A(+2.2),ITGB4(+4.21),MVD(-1.9),NOTCH1(-2.99),RHBDF2(-1.64),SAT1(+1.64),SDC1(+2.15),TNFSF9(-2.4)
kinase	ERBB3	0.00241			0.659	11	4	7	ACTA1(-4.51),F3(-2.32),FBLN2(-7.62),FGF2(+3.02),FN1(-2.49),GAS6(-1.65),IGFBP5(+3.91),MXI1(-1.8),SGK1(+2.73),TGM2(+8.23),TIMP3(-2.17)
kinase	MAPK14	0.00323		Activated	2.804	15	9	6	ACTA1(-4.51),BMP2(-1.84),CAT(+2.14),CCR7(+5.34),DKK1(+2.16),FASN(-2.05),FLT1(+3.41),FN1(-2.49),GJA1(-3.28),LDLR(-2.4),MMP1(+2.56),MMP9(+4.07),PTGES(+6.18),SGK1(+2.73),TGM2(+8.23)
kinase	AKT1	0.00395			-0.675	20	10	10	ACTC1(-3.1),AKR1B10(-4.56),APOC3(+3.65),BMP2(-1.84),DIAPH2(+1.95),DLX3(+2.51),FASN(-2.05),FGF2(+3.02),FN1(-2.49),IGFBP5(+3.91),LDHB(+1.51),MMP9(+4.07),NOTCH1(-2.99),NQO1(-2.2),PLG(+3.26),RAMP1(+3.5),SCD(-1.79),TGFBR3(+7.03),UNC5B(-2.2),VCAN(-2.04)
kinase	INSR	0.0043			-1.348	25	15	10	ACAA2(+1.74),ACTA1(-4.51),CASP6(+1.65),CD36(+6.92),CKMT1A/CKMT1B(+3.07),CPT1B(-1.66),FASN(-2.05),FDFT1(-1.57),GCH1(+1.59),GRN(-1.94),H19(+2.42),IGF1(-2.83),ISL1(+3.25),KCNJ15(+2.54),MAOA(+3.55),MMP9(+4.07),MVD(-1.9),MXI1(-1.8),MYH7(+4.89),PIM1(-1.94),RGS16(+2.94),SAT1(+1.64),SCD(-1.79),SFMBT2(+2.14),TFAP2C(+11.66)
kinase	SIK1/SIK1B	0.00441				3	1	2	CYP11A1(+4.08),FASN(-2.05),SCD(-1.79)
kinase	PRKCB	0.00469			-0.766	7	4	3	ACTA1(-4.51),FASN(-2.05),FGF2(+3.02),FN1(-2.49),MMP9(+4.07),MYH7(+4.89),TGFBR2(+1.62)
kinase	EGFR	0.00642			0.847	25	13	12	ACTA1(-4.51),CYP19A1(+10.0),F3(-2.32),FASN(-2.05),FBLN2(-7.62),GJA1(-3.28),GRN(-1.94),IGF1(-2.83),IGFBP5(+3.91),KCNN4(+4.34),KRT17(+14.07),MET(+2.43),MME(+3.2),MMP1(+2.56),MMP9(+4.07),MXI1(-1.8),NOTCH1(-2.99),PTGES(+6.18),RBBP7(+2.53),SPRY2(-2.47),ST3GAL2(-1.61),TGM2(+8.23),UBA1(+1.6),VCAN(-2.04),WNT6(+3.86)
kinase	MAP3K7	0.00681			-0.447	8	6	2	ACTA1(-4.51),CCR7(+5.34),CD14(+6.7),GATA4(-2.4),GCH1(+1.59),MMP1(+2.56),MYH7(+4.89),WNT5A(+2.15)
kinase	PODXL	0.00717				2	2	0	MMP1(+2.56),MMP9(+4.07)
kinase	STK11	0.00748			0.442	19	16	3	A2M(+4.35),ALCAM(+1.79),ALDOA(-1.59),CPS1(+2.99),CSF3R(+2.71),CYP4V2(-4.79),FGG(+3.08),FN1(-2.49),IGFBP5(+3.91),IL1A(+2.2),IL1RAP(+2.25),LYPD3(+2.89),MMP9(+4.07),PTPN3(+2.8),PTPRZ1(+5.04),RASGRP1(+1.95),RND2(+3.55),SERPINI1(+2.25),WNT5A(+2.15)
kinase	MAP3K3	0.00943				4	2	2	ACTA1(-4.51),BMP2(-1.84),MYH7(+4.89),TGFBR3(+7.03)
kinase	BRD4	0.0106			1.457	11	7	4	ABCC4(-1.75),FN1(-2.49),IRF8(+5.36),LOX(+3.83),NQO1(-2.2),PIM1(-1.94),POLR3G(+2.94),SLC38A5(+3.09),SLC7A2(+3.83),SORD(+2.1),WNT5A(+2.15)
kinase	DCAF1	0.0125			-0.849	4	3	1	BMF(-1.55),OPN3(+2.08),PTGES(+6.18),TGM2(+8.23)
kinase	FES	0.0171				2	1	1	CSF1(-1.81),CSF3R(+2.71)
kinase	RET	0.019				9	6	3	CALB1(+2.42),CSF1(-1.81),GJA1(-3.28),LOX(+3.83),MET(+2.43),MMP1(+2.56),MMP9(+4.07),PTN(+4.86),TIMP3(-2.17)
kinase	ROCK1	0.0206			-0.849	4	1	3	ACTA1(-4.51),CNN1(-3.55),FBLN2(-7.62),MYH7(+4.89)
kinase	RAF1	0.0229			0.718	14	8	6	CD37(-2.15),DIO2(+2.44),GRN(-1.94),ITGB4(+4.21),MET(+2.43),MMP1(+2.56),MMP9(+4.07),NQO1(-2.2),PLEC(-2.0),RPS6KA5(+2.31),SCNN1A(-1.81),SDC1(+2.15),SPRY2(-2.47),TGM2(+8.23)
kinase	PGK1	0.0234				2	1	1	ACTA1(-4.51),PLG(+3.26)
kinase	PRKD1	0.0269			0.772	5	3	2	F3(-2.32),GATA4(-2.4),LPL(+5.91),MMP1(+2.56),MMP9(+4.07)
kinase	EPHA2	0.0281				3	2	1	FGF2(+3.02),GRN(-1.94),MMP9(+4.07)
kinase	GSK3A	0.0281				3	0	3	GATA4(-2.4),TNNC1(-2.98),TNNI3(-2.84)
kinase	CSNK2A1	0.0281				3	1	2	FN1(-2.49),ITGB4(+4.21),KLF2(-2.29)
kinase	PDPK1	0.0283				4	3	1	A2M(+4.35),CCR7(+5.34),KLF2(-2.29),XIST(+169.61)
kinase	PRKCA	0.0295			0.132	9	4	5	ACTA1(-4.51),CST2(-2.62),CST4(-5.07),FN1(-2.49),LPL(+5.91),MMP1(+2.56),MMP9(+4.07),NQO1(-2.2),PEG10(+3.7)
kinase	TRIB1	0.0304				2	0	2	FASN(-2.05),SCD(-1.79)
kinase	PRKCG	0.0304				2	1	1	MYH7(+4.89),OXTR(-3.24)
kinase	PAK1	0.0312			-1.114	4	2	2	CYP19A1(+10.0),F3(-2.32),FN1(-2.49),MMP9(+4.07)
kinase	MAPK9	0.032			1.644	11	8	3	CACNB3(-1.7),DIO2(+2.44),FASN(-2.05),GSTM1(+17.18),ITGB4(+4.21),LPL(+5.91),MMP9(+4.07),PARP14(+2.38),PLA1A(+2.95),PTGES(+6.18),SCD(-1.79)
kinase	MPP3	0.0354				1	1	0	NECTIN1(+1.79)
kinase	CLK1	0.0354				1	0	1	F3(-2.32)
kinase	PFKP	0.0354				1	0	1	F3(-2.32)
kinase	CLK4	0.0354				1	0	1	F3(-2.32)
kinase	RIPK2	0.0374			1.71	6	3	3	CD36(+6.92),FASN(-2.05),LDLR(-2.4),PTGES(+6.18),RASGRP1(+1.95),SCD(-1.79)
kinase	STK25	0.0382				2	0	2	CPT1B(-1.66),FASN(-2.05)
kinase	SYK	0.0417			-0.629	8	5	3	CCR7(+5.34),CFTR(+2.19),CITED2(+1.76),ITGB4(+4.21),KLF2(-2.29),NOTCH1(-2.99),PIM1(-1.94),TRHDE(+2.29)
kinase	CDK9	0.0418				5	4	1	FGG(+3.08),G6PD(-1.88),GATA2(+10.42),MMP9(+4.07),WNT5A(+2.15)
kinase	MAP2K5	0.0463				3	1	2	ACTA1(-4.51),KLF2(-2.29),MMP9(+4.07)
kinase	Sik1	0.0467				2	1	1	DIO2(+2.44),FASN(-2.05)
kinase	FGFR1	0.117	-3.380	Activated	2.177	6	3	3	EIF1AX(+1.92),FGF2(+3.02),FGFR1(-3.38),FGFR3(-1.99),MMP1(+2.56),NOTCH1(-2.99)
kinase	MET	0.528	2.431		1.836	4	1	3	BMF(-1.55),CITED2(+1.76),FN1(-2.49),PIM1(-1.94)
ligand-dependent nuclear receptor	ESR2	6.22e-08			0.008	43	26	17	ACTC1(-3.1),BMP2(-1.84),C3(+3.04),CES1(-10.23),CNN1(-3.55),CST2(-2.62),CST4(-5.07),CYP11A1(+4.08),CYP19A1(+10.0),DKK1(+2.16),DMTN(-2.73),FAM84A(+2.31),FASN(-2.05),FGFR1(-3.38),FN1(-2.49),FSCN1(-2.36),IGF1(-2.83),IL1A(+2.2),KRT17(+14.07),LOX(+3.83),LPL(+5.91),MAOA(+3.55),MBL2(+2.71),MME(+3.2),MMP1(+2.56),MPC1(+2.05),MYH3(+2.36),MYH7(+4.89),NOTCH1(-2.99),PLEC(-2.0),PRKCH(+2.46),SGK1(+2.73),SMOC1(+3…
ligand-dependent nuclear receptor	AR	1.79e-07			0.355	42	27	15	ABCC4(-1.75),ACTA1(-4.51),BMF(-1.55),C3(+3.04),CA5B(+2.15),CDO1(+3.64),CTSO(+2.16),CYP11A1(+4.08),DHCR24(-1.77),DNAJB9(+1.79),FAM84A(+2.31),GAS6(-1.65),GJA1(-3.28),GSN(-1.85),GSTM1(+17.18),HOPX(+7.22),HSD3B1(+3.81),IGF1(-2.83),IGFBP5(+3.91),ITGB4(+4.21),MAOA(+3.55),MME(+3.2),MYL3(-5.5),NMRK2(-3.84),NOTCH1(-2.99),NR5A2(+2.08),PLS3(+2.39),S1PR3(-3.04),SCN9A(+2.97),SGK1(+2.73),SLC38A5(+3.09),SLC7A4(…
ligand-dependent nuclear receptor	ESR1	2.65e-06			1.471	80	50	30	AASS(+1.77),ACTC1(-3.1),ALCAM(+1.79),ALOX5(-2.95),ARHGAP18(+2.0),BMP2(-1.84),C3(+3.04),C5(+2.82),CALB1(+2.42),CASP6(+1.65),CFL2(+1.71),CLIC3(+3.49),CNN1(-3.55),CPE(+1.54),CTSC(+1.94),CYFIP2(+2.13),CYP11A1(+4.08),CYP19A1(+10.0),DHCR24(-1.77),DMTN(-2.73),F3(-2.32),FASN(-2.05),FGFR1(-3.38),G6PD(-1.88),GJA1(-3.28),GSN(-1.85),GULP1(+1.79),H19(+2.42),HPX(+2.73),IFI6(+4.25),IGF1(-2.83),IGFBP5(+3.91),IL1…
ligand-dependent nuclear receptor	RXRA	3.32e-06			1.723	28	18	10	APOC3(+3.65),C3(+3.04),CALB1(+2.42),CAT(+2.14),CD36(+6.92),CDO1(+3.64),CPT1B(-1.66),FASN(-2.05),FGG(+3.08),GAS6(-1.65),IGF1(-2.83),IGFBP6(-5.22),IL1A(+2.2),LPL(+5.91),MYL7(-2.6),NAV2(+1.72),NR5A2(+2.08),PCSK2(+3.63),RBP2(+2.6),RORA(+1.8),SAT1(+1.64),SCD(-1.79),SDC1(+2.15),SLC6A8(-1.78),SULT2A1(+3.66),TFAP2A(+8.15),TRH(-3.56),VCAN(-2.04)
ligand-dependent nuclear receptor	PGR	7.58e-06			-0.058	26	18	8	ALDH1A3(-4.62),CD36(+6.92),CPT1B(-1.66),CYP19A1(+10.0),EIF1AX(+1.92),F3(-2.32),FAM49A(+3.93),FN1(-2.49),GAS6(-1.65),GSTM3(+1.79),H19(+2.42),IGFBP5(+3.91),ITGB4(+4.21),MTSS1(+1.83),MVP(+10.76),PCDH1(-3.12),PRKCH(+2.46),PRLR(+1.78),PRRX1(+2.66),PTGES(+6.18),RAB27B(+2.63),RAP2C(+1.55),SDC1(+2.15),SGK1(+2.73),SPRY2(-2.47),VCAN(-2.04)
ligand-dependent nuclear receptor	NR1H2	6.39e-05			-0.222	13	8	5	C3(+3.04),CCR7(+5.34),CXCL16(+1.96),DIO2(+2.44),FASN(-2.05),FDFT1(-1.57),LDLR(-2.4),LPL(+5.91),MMP9(+4.07),RPS14(+1.61),SCD(-1.79),SULT2A1(+3.66),TRH(-3.56)
ligand-dependent nuclear receptor	AHR	0.00051			0.774	26	13	13	A2M(+4.35),ABCC4(-1.75),ALOX5(-2.95),CD14(+6.7),CD36(+6.92),COL14A1(+2.29),CYP19A1(+10.0),CYP2S1(-3.41),EMILIN2(-2.18),ESRRG(-1.94),FBLN2(-7.62),FMO2(+3.19),FMO3(+2.62),FN1(-2.49),GAS6(-1.65),GSTA1(+5.0),KLF2(-2.29),LTBP3(+1.88),MYH7(+4.89),NOTCH1(-2.99),NQO1(-2.2),SCD(-1.79),SDC1(+2.15),SERPINA7(+7.57),TGFBR2(+1.62),TIMP3(-2.17)
ligand-dependent nuclear receptor	PPARA	0.00051			0.5	31	23	8	ACAA2(+1.74),ACTA1(-4.51),APOC3(+3.65),C3(+3.04),C5(+2.82),CAT(+2.14),CD36(+6.92),CPS1(+2.99),CPT1B(-1.66),DIO2(+2.44),FASN(-2.05),FDFT1(-1.57),FGG(+3.08),G6PD(-1.88),GSTM3(+1.79),HPX(+2.73),HSD3B1(+3.81),IGFBP5(+3.91),IGFBP6(-5.22),KRT23(+6.24),LPL(+5.91),MBL2(+2.71),MMP9(+4.07),MVD(-1.9),PLA2G7(+2.26),RBP2(+2.6),SAT1(+1.64),SCD(-1.79),SLC27A2(+2.23),SORD(+2.1),SULT2A1(+3.66)
ligand-dependent nuclear receptor	THRB	0.000754			0.047	18	11	7	ACTA1(-4.51),APOC3(+3.65),DKK1(+2.16),FASN(-2.05),FGFR1(-3.38),FGFR3(-1.99),GCH1(+1.59),GSN(-1.85),LDLR(-2.4),LPL(+5.91),MET(+2.43),MMP1(+2.56),MMP9(+4.07),MYH7(+4.89),NR5A2(+2.08),PCSK2(+3.63),TREM1(+2.85),TRH(-3.56)
ligand-dependent nuclear receptor	THRA	0.000897			-0.924	13	6	7	ACTA1(-4.51),CDX1(+2.65),DOCK9(+2.0),FASN(-2.05),FGFR1(-3.38),FGFR3(-1.99),IGF1(-2.83),LDLR(-2.4),LPL(+5.91),MYH7(+4.89),PCSK2(+3.63),TREM1(+2.85),TRH(-3.56)
ligand-dependent nuclear receptor	PPARD	0.000931			0.764	18	12	6	ACAA2(+1.74),CD36(+6.92),CPT1B(-1.66),FASN(-2.05),FLT1(+3.41),FN1(-2.49),GAS6(-1.65),LDHB(+1.51),LPL(+5.91),MMP9(+4.07),RABL6(-1.58),RASGRP1(+1.95),SAT1(+1.64),SCARB2(+1.56),SCD(-1.79),SLC22A3(+2.36),SLC27A2(+2.23),SORD(+2.1)
ligand-dependent nuclear receptor	RXRG	0.000946			0	6	4	2	ACAA2(+1.74),APOC3(+3.65),IGFBP6(-5.22),LPL(+5.91),RBP2(+2.6),TIMP3(-2.17)
ligand-dependent nuclear receptor	RXRB	0.000968				9	2	7	FASN(-2.05),FGFR1(-3.38),GAS6(-1.65),IGF1(-2.83),IGFBP6(-5.22),IL1A(+2.2),RBP2(+2.6),SLC6A8(-1.78),VCAN(-2.04)
ligand-dependent nuclear receptor	NR1H3	0.00109			0.004	18	11	7	APOC3(+3.65),CAT(+2.14),CCR7(+5.34),CTSC(+1.94),CXCL16(+1.96),DIO2(+2.44),FASN(-2.05),FDFT1(-1.57),GAS6(-1.65),LDLR(-2.4),LPL(+5.91),MMP9(+4.07),MYLIP(+1.76),NR5A2(+2.08),RPS14(+1.61),SCD(-1.79),TRH(-3.56),VCAN(-2.04)
ligand-dependent nuclear receptor	NR3C1	0.00123			0.767	40	27	13	A2M(+4.35),AKTIP(+1.58),AMY2B(+2.63),BMF(-1.55),BMP2(-1.84),BOK(-1.91),CASP6(+1.65),CAT(+2.14),CPS1(+2.99),CYP11A1(+4.08),CYP19A1(+10.0),F3(-2.32),FN1(-2.49),G6PD(-1.88),GSTA1(+5.0),GULP1(+1.79),HGD(+4.06),IFI6(+4.25),IGF1(-2.83),IL1A(+2.2),IL1RAP(+2.25),IRF8(+5.36),KLF13(-1.55),KRT17(+14.07),MAOA(+3.55),MMP1(+2.56),MMP9(+4.07),NQO1(-2.2),PIK3CD(-2.08),PLEKHF1(+4.67),PRLR(+1.78),SCNN1A(-1.81),SGK…
ligand-dependent nuclear receptor	NR2F1	0.00233			-0.811	6	4	2	APOC3(+3.65),CYP19A1(+10.0),LFNG(-5.07),LPL(+5.91),RBP2(+2.6),SPRY2(-2.47)
ligand-dependent nuclear receptor	NR2F6	0.00367				2	2	0	CYP19A1(+10.0),LPL(+5.91)
ligand-dependent nuclear receptor	NR5A2	0.00382	2.082		0.969	10	8	2	C3(+3.04),C5(+2.82),CXCL16(+1.96),CYP11A1(+4.08),CYP19A1(+10.0),FASN(-2.05),LDLR(-2.4),MMP9(+4.07),NR5A2(+2.08),TNFRSF1B(+12.09)
ligand-dependent nuclear receptor	RORA	0.00393	1.798		0.564	15	8	7	APOC3(+3.65),CD36(+6.92),CYP19A1(+10.0),DHCR24(-1.77),FASN(-2.05),FDFT1(-1.57),HSD3B1(+3.81),IGF1(-2.83),NOCT(+1.77),RORA(+1.8),SCD(-1.79),SLC15A4(-2.19),SLC30A10(+2.77),SULT2A1(+3.66),USP9Y(-252.6)
ligand-dependent nuclear receptor	PPARG	0.00513			-1.164	29	19	10	ACAA2(+1.74),C3(+3.04),CAT(+2.14),CCR7(+5.34),CD36(+6.92),CES1(-10.23),CPT1B(-1.66),CYP19A1(+10.0),FASN(-2.05),FN1(-2.49),FOXO6(+4.18),GATA2(+10.42),GSTA1(+5.0),IGF1(-2.83),IGFBP5(+3.91),IGFBP6(-5.22),LDLR(-2.4),LPL(+5.91),MMP9(+4.07),MVD(-1.9),MYH14(-16.51),MYH7(+4.89),PEX6(+2.17),PTGES(+6.18),SAT1(+1.64),SCD(-1.79),SDC1(+2.15),SGK1(+2.73),TGFBR2(+1.62)
ligand-dependent nuclear receptor	NR1I2	0.00541			1.402	13	8	5	CAT(+2.14),CD36(+6.92),CES1(-10.23),CYP4V2(-4.79),FASN(-2.05),GSTA1(+5.0),GSTM1(+17.18),GSTM3(+1.79),IGF1(-2.83),SCD(-1.79),SLCO1A2(+2.87),SULT2A1(+3.66),TGM2(+8.23)
ligand-dependent nuclear receptor	NR3C2	0.00775			-0.019	11	7	4	CABIN1(-1.56),CAT(+2.14),CYFIP2(+2.13),FGF2(+3.02),FN1(-2.49),IGF1(-2.83),MMP1(+2.56),NRIP3(+3.41),PGF(+3.57),SCNN1A(-1.81),SGK1(+2.73)
ligand-dependent nuclear receptor	NR2F2	0.0105				5	5	0	APOC3(+3.65),LPL(+5.91),NR5A2(+2.08),RBP2(+2.6),TFAP2A(+8.15)
ligand-dependent nuclear receptor	RORC	0.0107				12	8	4	CD36(+6.92),DHCR24(-1.77),FDFT1(-1.57),HSD3B1(+3.81),IL1A(+2.2),NOCT(+1.77),RORA(+1.8),SLC15A4(-2.19),SLC30A10(+2.77),SLC7A2(+3.83),SULT2A1(+3.66),USP9Y(-252.6)
ligand-dependent nuclear receptor	NR0B1	0.0144			-1.073	5	4	1	CYP11A1(+4.08),CYP19A1(+10.0),FASN(-2.05),NR5A2(+2.08),SULT2A1(+3.66)
ligand-dependent nuclear receptor	NR5A1	0.0311		Activated	2.423	6	6	0	CYP11A1(+4.08),CYP19A1(+10.0),GSTA1(+5.0),NR5A2(+2.08),SULT2A1(+3.66),TMPRSS11D(+2.61)
ligand-dependent nuclear receptor	NR1D2	0.0382				2	2	0	APOC3(+3.65),CD36(+6.92)
ligand-dependent nuclear receptor	NR1I3	0.0924			1.8	7	4	3	ABCC4(-1.75),FASN(-2.05),GSTM1(+17.18),SAT1(+1.64),SCD(-1.79),SULT2A1(+3.66),TNFAIP2(+2.47)
ligand-dependent nuclear receptor	NR4A2	0.16		Inhibited	-2.2	5	4	1	CCR7(+5.34),CPT1B(-1.66),CYP19A1(+10.0),MMP1(+2.56),MMP9(+4.07)
mature microRNA	miR-199a-5p (and other miRNAs w/seed CCAGUGU)	2.76e-07			-1.557	14	10	4	ACTA1(-4.51),BCAM(-1.62),C3(+3.04),FN1(-2.49),ITGB4(+4.21),KLF2(-2.29),KRT17(+14.07),MMP1(+2.56),MPP5(+1.53),NECTIN1(+1.79),RND1(+1.59),TGFBR2(+1.62),TGFBR3(+7.03),WNT6(+3.86)
mature microRNA	miR-219a-5p (and other miRNAs w/seed GAUUGUC)	0.000817				3	2	1	ALOX5(-2.95),CD14(+6.7),TNFRSF1B(+12.09)
mature microRNA	miR-199a-3p (and other miRNAs w/seed CAGUAGU)	0.00686			-0.152	4	2	2	FN1(-2.49),MET(+2.43),PON2(+1.74),VCAN(-2.04)
mature microRNA	miR-148a-3p (and other miRNAs w/seed CAGUGCA)	0.00766				3	2	1	DNMT3B(-2.97),RPS6KA5(+2.31),TGFBR2(+1.62)
mature microRNA	miR-1-3p (and other miRNAs w/seed GGAAUGU)	0.00864			1.22	14	5	9	AGRN(-2.14),CTSC(+1.94),FBLN2(-7.62),G6PD(-1.88),GCH1(+1.59),GJA1(-3.28),IGF1(-2.83),INPP5F(-1.98),ITGB4(+4.21),MET(+2.43),PDLIM7(-2.19),PGM2(+1.64),PLEKHG2(-1.82),TIMP3(-2.17)
mature microRNA	miR-133a-3p (and other miRNAs w/seed UUGGUCC)	0.0183			-0.997	4	3	1	FSCN1(-2.36),KRT7(+2.55),STK3(+1.75),TINCR(+4.32)
mature microRNA	miR-217-5p (and other miRNAs w/seed ACUGCAU)	0.0304				2	0	2	FASN(-2.05),SCD(-1.79)
mature microRNA	miR-293-3p (miRNAs w/seed GUGCCGC)	0.0354				1	1	0	DKK1(+2.16)
mature microRNA	miR-467a-5p (and other miRNAs w/seed AAGUGCC)	0.0354				1	1	0	DKK1(+2.16)
mature microRNA	miR-659-3p (miRNAs w/seed UUGGUUC)	0.0354				1	0	1	GRN(-1.94)
mature microRNA	miR-204-5p (and other miRNAs w/seed UCCCUUU)	0.0463				3	3	0	CTSC(+1.94),ITGB4(+4.21),MMP9(+4.07)
mature microRNA	miR-125b-2-3p (and other miRNAs w/seed CAAGUCA)	0.0467				2	1	1	BMF(-1.55),MMP9(+4.07)
mature microRNA	miR-125b-5p (and other miRNAs w/seed CCCUGAG)	0.0493			1.09	7	2	5	ALOX5(-2.95),BMF(-1.55),CASP6(+1.65),CDH5(+8.56),KLF13(-1.55),RABL6(-1.58),SCD(-1.79)
mature microRNA	miR-155-5p (miRNAs w/seed UAAUGCU)	0.227		Inhibited	-2.813	8	8	0	IL1A(+2.2),LPL(+5.91),MET(+2.43),MOSPD2(+1.78),RAB27B(+2.63),TACSTD2(+4.04),TRAM1(+1.53),UFL1(+1.54)
mature microRNA	miR-30c-5p (and other miRNAs w/seed GUAAACA)	0.357		Inhibited	-2.219	5	5	0	KRT7(+2.55),MET(+2.43),RAB27B(+2.63),TNFAIP2(+2.47),WNT5A(+2.15)
microRNA	mir-27	0.000587			1.131	8	4	4	BMP2(-1.84),CDH5(+8.56),FLT1(+3.41),IGF1(-2.83),MET(+2.43),MYH7(+4.89),PIK3CD(-2.08),SPRY2(-2.47)
microRNA	mir-214	0.00133			0.064	5	3	2	ALCAM(+1.79),FGFR1(-3.38),LDLR(-2.4),TFAP2A(+8.15),TFAP2C(+11.66)
microRNA	mir-221	0.00322			0.497	5	3	2	BMF(-1.55),MMP9(+4.07),TFAP2A(+8.15),TGFBR2(+1.62),TIMP3(-2.17)
microRNA	mir-431	0.00367				2	0	2	FN1(-2.49),VCAN(-2.04)
microRNA	mir-181	0.00669			-0.594	6	4	2	CD163(-15.99),IRF8(+5.36),MME(+3.2),SLC47A1(+5.92),TGM2(+8.23),TIMP3(-2.17)
microRNA	mir-19	0.0105			0.585	5	3	2	ALOX5(-2.95),F3(-2.32),MYH7(+4.89),MYLIP(+1.76),TGFBR2(+1.62)
microRNA	mir-133	0.011			0.592	7	3	4	ATP6AP2(+1.81),CNN1(-3.55),FN1(-2.49),FSCN1(-2.36),MET(+2.43),TBL1X(+1.93),VCAN(-2.04)
microRNA	mir-322	0.012				3	1	2	FGF2(+3.02),FGFR1(-3.38),FN1(-2.49)
microRNA	mir-148	0.0125			-0.173	4	2	2	ALCAM(+1.79),DNMT3B(-2.97),LDLR(-2.4),TGFBR2(+1.62)
microRNA	mir-223	0.02			0.632	10	7	3	ABCA13(+4.0),ALCAM(+1.79),CD36(+6.92),CSF1(-1.81),IGF1(-2.83),IL1A(+2.2),LPL(+5.91),NQO1(-2.2),RAB38(+2.48),SLC40A1(+4.78)
microRNA	mir-208	0.0208				3	1	2	MYH7(+4.89),MYL3(-5.5),TNNC1(-2.98)
microRNA	mir-503	0.0234				2	1	1	FGF2(+3.02),FGFR1(-3.38)
microRNA	mir-192	0.0322				3	1	2	ALCAM(+1.79),FN1(-2.49),IGF1(-2.83)
microRNA	mir-224	0.0382				2	2	0	CYP19A1(+10.0),MMP9(+4.07)
microRNA	mir-185	0.0467				2	0	2	FDFT1(-1.57),LDLR(-2.4)
microRNA	mir-10	0.221		Activated	2.195	5	0	5	ALOX5(-2.95),BMF(-1.55),FGFR3(-1.99),GJA1(-3.28),KLF13(-1.55)
other	VCAN	1.38e-06	-2.041		0.515	20	13	7	ACTA1(-4.51),AGRN(-2.14),C3(+3.04),CDH13(-3.05),CPE(+1.54),F3(-2.32),FN1(-2.49),GLIS3(+1.57),HAS3(+2.4),IFI6(+4.25),IRF8(+5.36),LGALS3(+3.74),MAP1B(-2.53),MMP9(+4.07),MX1(+2.53),PARP14(+2.38),PCSK5(+1.69),RNASE4(+2.42),SMOC1(+3.1),VCAN(-2.04)
other	OXT	7.28e-06			-1.937	7	1	6	ACTC1(-3.1),GATA4(-2.4),GJA1(-3.28),MYH7(+4.89),MYL7(-2.6),OXTR(-3.24),TNNI3(-2.84)
other	PELP1	3.34e-05				15	10	5	AUTS2(-2.12),BMP2(-1.84),CES1(-10.23),CLIC3(+3.49),CYP19A1(+10.0),FGFR3(-1.99),IL1A(+2.2),KRT16P2(+6.88),KYNU(+4.22),L1TD1(+3.77),MAP1B(-2.53),MMP9(+4.07),PTGES(+6.18),SYT7(+3.03),TGM2(+8.23)
other	INSIG2	0.000123		Activated	2.183	5	0	5	FASN(-2.05),FDFT1(-1.57),G6PD(-1.88),LDLR(-2.4),SCD(-1.79)
other	ADIPOQ	0.00037			-0.432	16	8	8	ACTA1(-4.51),BMP2(-1.84),CASP6(+1.65),CD163(-15.99),CD36(+6.92),CYP11A1(+4.08),CYP19A1(+10.0),F3(-2.32),FASN(-2.05),FN1(-2.49),LDLR(-2.4),LPL(+5.91),MMP1(+2.56),PRDX3(+1.61),SCD(-1.79),SLC27A2(+2.23)
other	SHC1	0.000587			0.503	8	3	5	BMF(-1.55),CCR7(+5.34),DKK1(+2.16),FTH1(-1.6),HS3ST1(-4.79),KLF2(-2.29),KRT7(+2.55),NQO1(-2.2)
other	PCGEM1	0.000622			-1.054	7	2	5	ALDOA(-1.59),CYP11A1(+4.08),DHCR24(-1.77),FASN(-2.05),G6PD(-1.88),GGT1(-3.2),SUCLG1(+1.59)
other	H2AFY	0.000627			-0.863	10	7	3	ALDH1A3(-4.62),CD36(+6.92),CITED2(+1.76),FASN(-2.05),FGD3(+3.05),FN1(-2.49),KRT23(+6.24),LPL(+5.91),SERPINA7(+7.57),SLC7A2(+3.83)
other	FBN1	0.000698			-1.067	5	4	1	LTBP3(+1.88),MMP1(+2.56),MMP9(+4.07),TGFBR2(+1.62),TIMP3(-2.17)
other	PSMD4	0.000817				3	3	0	A2M(+4.35),CD14(+6.7),CD36(+6.92)
other	INSIG1	0.00106			0.793	11	5	6	CCR7(+5.34),DHCR24(-1.77),FASN(-2.05),FDFT1(-1.57),G6PD(-1.88),IRF8(+5.36),LDLR(-2.4),LPL(+5.91),PLA2G7(+2.26),PTGES(+6.18),SCD(-1.79)
other	APP	0.0012			1.65	51	36	15	ACTA1(-4.51),ALDOA(-1.59),BMF(-1.55),BMP6(-3.0),C3(+3.04),CALB1(+2.42),CAT(+2.14),CDH5(+8.56),CFL2(+1.71),CITED2(+1.76),CKMT1A/CKMT1B(+3.07),COL18A1(-2.09),CSF1(-1.81),CSF2RB(+4.51),CYFIP2(+2.13),DKK1(+2.16),ERMP1(+2.09),FAM49A(+3.93),FGF2(+3.02),FGFR1(-3.38),FN1(-2.49),GLIS3(+1.57),GSTM3(+1.79),H19(+2.42),IGF1(-2.83),IGFBP5(+3.91),IL1A(+2.2),KYNU(+4.22),LDHB(+1.51),LDLR(-2.4),LGALS3(+3.74),MAP1B…
other	PDZD11	0.00125				2	2	0	NECTIN1(+1.79),NECTIN3(+1.68)
other	PLEKHA7	0.00125				2	2	0	NECTIN1(+1.79),NECTIN3(+1.68)
other	PDLIM2	0.00181	1.595		0.632	10	8	2	CITED2(+1.76),GSTM1(+17.18),KYNU(+4.22),MME(+3.2),PDLIM2(+1.59),PRUNE2(-3.34),SLC22A3(+2.36),SLC40A1(+4.78),SLC43A3(-2.67),SMOC1(+3.1)
other	CDC73	0.00195				5	4	1	GATA2(+10.42),H19(+2.42),IGF1(-2.83),LGALS3(+3.74),PTGES(+6.18)
other	SPOP	0.00202			1.951	4	1	3	DHCR24(-1.77),FDFT1(-1.57),MMP1(+2.56),MVD(-1.9)
other	CIDEC	0.00203			-1.067	6	3	3	CPT1B(-1.66),DIO2(+2.44),EBF2(+4.0),FASN(-2.05),SCD(-1.79),SDC1(+2.15)
other	MEDAG	0.00217				3	2	1	CD36(+6.92),FASN(-2.05),LPL(+5.91)
other	PKP2	0.00217				3	1	2	FN1(-2.49),GJA1(-3.28),IL1A(+2.2)
other	RGS19	0.00217				3	2	1	DKK1(+2.16),GATA4(-2.4),MYH7(+4.89)
other	CCNC	0.00232			0.497	5	2	3	CD36(+6.92),FASN(-2.05),LPL(+5.91),NOTCH1(-2.99),SCD(-1.79)
other	S100A9	0.00283			0.208	14	11	3	A2M(+4.35),BMF(-1.55),C3(+3.04),CHDH(+2.27),CSF2RB(+4.51),H19(+2.42),IGF1(-2.83),ITGB4(+4.21),MMP1(+2.56),MMP9(+4.07),PRSS12(+2.37),PTGES(+6.18),SGK1(+2.73),VCAN(-2.04)
other	CD44	0.00311			-0.042	16	10	6	ACTA1(-4.51),BCAM(-1.62),CCR7(+5.34),CD36(+6.92),CDH5(+8.56),COL18A1(-2.09),FASN(-2.05),FN1(-2.49),HAS3(+2.4),IL1A(+2.2),LGALS3(+3.74),LIMS2(-1.99),MBNL3(+2.05),MET(+2.43),MMP9(+4.07),WNT5A(+2.15)
other	RPA1	0.00481				4	2	2	DLGAP1(-3.07),LRRN4(-2.38),NAV2(+1.72),SLC44A5(+1.73)
other	S100A8	0.00522			-0.18	14	11	3	A2M(+4.35),BMF(-1.55),CHDH(+2.27),CSF2RB(+4.51),H19(+2.42),IGF1(-2.83),IL1A(+2.2),ITGB4(+4.21),MMP1(+2.56),MMP9(+4.07),PRSS12(+2.37),PTGES(+6.18),SGK1(+2.73),VCAN(-2.04)
other	NPPB	0.00573			0.391	5	2	3	CYP19A1(+10.0),FDFT1(-1.57),FN1(-2.49),HSD3B1(+3.81),LDLR(-2.4)
other	HNRNPA2B1	0.00615				12	5	7	ARSJ(+2.84),CPS1(+2.99),FN1(-2.49),FSCN1(-2.36),GJA1(-3.28),GSN(-1.85),H19(+2.42),LETM2(-2.82),PEG10(+3.7),S1PR3(-3.04),SCN9A(+2.97),VCAN(-2.04)
other	PRKAG3	0.00629				13	8	5	CD36(+6.92),CDH5(+8.56),CES1(-10.23),FGFR1(-3.38),GJA1(-3.28),GOLM1(+1.88),IGFBP5(+3.91),KLF2(-2.29),RAMP1(+3.5),SLC40A1(+4.78),SLC7A2(+3.83),SORD(+2.1),TRIM16(-1.83)
other	LRPAP1	0.00686			0	4	2	2	F3(-2.32),LDLR(-2.4),LPL(+5.91),PTGES(+6.18)
other	PKIA	0.00717				2	0	2	FN1(-2.49),IGF1(-2.83)
other	ELN	0.00766				3	2	1	FN1(-2.49),MMP1(+2.56),MMP9(+4.07)
other	ANGPTL4	0.00766				3	2	1	CD36(+6.92),FASN(-2.05),LPL(+5.91)
other	TSPYL5	0.00808				4	3	1	CYP19A1(+10.0),GABRP(+6.89),GLDN(+2.79),MN1(-4.2)
other	MGP	0.00808			-1	4	3	1	FLT1(+3.41),GATA4(-2.4),MET(+2.43),TTR(+1.72)
other	SCAP	0.00911			-1.801	8	3	5	ACAA2(+1.74),C5(+2.82),FASN(-2.05),FDFT1(-1.57),LDLR(-2.4),LGALS3(+3.74),MVD(-1.9),SCD(-1.79)
other	SERPINE1	0.00938			-1.987	5	4	1	FGF2(+3.02),FLT1(+3.41),FN1(-2.49),PLG(+3.26),TGFBR2(+1.62)
other	POSTN	0.00938			-0.284	5	3	2	FN1(-2.49),LOX(+3.83),MMP9(+4.07),NOTCH1(-2.99),PTN(+4.86)
other	DCN	0.0108		Inhibited	-2.195	6	5	1	FGF2(+3.02),MET(+2.43),MMP1(+2.56),MMP9(+4.07),SDC1(+2.15),TIMP3(-2.17)
other	FANCC	0.011				7	5	2	CASK(+1.95),DKK1(+2.16),FGFR1(-3.38),MAP1B(-2.53),MX1(+2.53),TACSTD2(+4.04),UGT2B7(+3.35)
other	RGCC	0.012				3	0	3	FASN(-2.05),FN1(-2.49),SCD(-1.79)
other	SOCS2	0.012				3	1	2	FASN(-2.05),IGF1(-2.83),MYH7(+4.89)
other	CD9	0.0125				4	3	1	CALB2(-5.28),ERVW-1(+4.87),MMP9(+4.07),WNT5A(+2.15)
other	LGALS1	0.0127			0.351	7	5	2	CXCL16(+1.96),F3(-2.32),FN1(-2.49),IL1A(+2.2),LGALS3(+3.74),MMP1(+2.56),MMP9(+4.07)
other	SBDS	0.0127				8	7	1	CALB1(+2.42),COL14A1(+2.29),GABRE(+6.53),MAOA(+3.55),OPN3(+2.08),P2RX5(-4.51),PAK3(+4.01),PUDP(+2.76)
other	SPARC	0.0154			-0.534	9	4	5	ABCC4(-1.75),CPT1B(-1.66),CTSF(+4.1),FN1(-2.49),MCM6(+1.94),NIPAL1(+2.01),NOTCH1(-2.99),RABL6(-1.58),SERPINA7(+7.57)
other	Bvht	0.0168			-0.239	7	2	5	ACTC1(-3.1),ALDH1A3(-4.62),GATA4(-2.4),MYH7(+4.89),MYL3(-5.5),MYL7(-2.6),SLC8A1(+2.52)
other	CD300LF	0.0171				2	2	0	IL1A(+2.2),MMP9(+4.07)
other	FKBP8	0.0171				2	2	0	MMP9(+4.07),SDC1(+2.15)
other	TPR	0.0171				2	1	1	IL1A(+2.2),NOTCH1(-2.99)
other	Pzp	0.0171				2	1	1	LDLR(-2.4),LPL(+5.91)
other	EFEMP2	0.0171				2	1	1	FBLN2(-7.62),MMP9(+4.07)
other	YWHAB	0.0171				2	0	2	BCAM(-1.62),SCNN1A(-1.81)
other	NREP	0.0176				3	3	0	FGF2(+3.02),MMP9(+4.07),TGFBR2(+1.62)
other	1810019D21Rik	0.0178			0	6	6	0	ADAMTSL3(+1.87),APOL6(+3.2),MMP9(+4.07),NIPAL1(+2.01),PLA2G7(+2.26),SQOR(+2.36)
other	ZNF106	0.0191			-0.447	5	4	1	ACTC1(-3.1),C3(+3.04),LGALS3(+3.74),NCMAP(+2.52),UGT8(+4.61)
other	PTX3	0.0206			-0.038	4	1	3	F3(-2.32),GATA4(-2.4),IGF1(-2.83),MMP9(+4.07)
other	NBEAL2	0.0208				3	3	0	CXCL16(+1.96),GATA2(+10.42),IRF8(+5.36)
other	RETNLB	0.0232			-0.378	7	3	4	FGFR1(-3.38),FN1(-2.49),IGF1(-2.83),PLA1A(+2.95),TINAGL1(+5.2),TNNC1(-2.98),WNT5A(+2.15)
other	FIRRE	0.0234				2	1	1	CSF1(-1.81),IL1A(+2.2)
other	MARCKSL1	0.0234				2	1	1	ACTA1(-4.51),MYH7(+4.89)
other	HJV	0.0234				2	1	1	BMP6(-3.0),SLC40A1(+4.78)
other	FNIP1	0.0234				2	1	1	MYH7(+4.89),TNNC1(-2.98)
other	QRFP	0.0234				2	2	0	CD36(+6.92),LPL(+5.91)
other	LGALS7/LGALS7B	0.0234				2	2	0	GSTM3(+1.79),MMP9(+4.07)
other	FERMT1	0.0234	2.589			2	2	0	WNT5A(+2.15),WNT6(+3.86)
other	IGFBP4	0.0234				2	0	2	IGF1(-2.83),IGFBP6(-5.22)
other	ISG15	0.0234				2	2	0	IFI6(+4.25),MX1(+2.53)
other	HOTAIRM1	0.0243				3	2	1	KLF2(-2.29),MVP(+10.76),SPINK1(+5.18)
other	POMC	0.0243			1.005	8	6	2	CYP11A1(+4.08),FGF2(+3.02),H19(+2.42),LDLR(-2.4),PCSK5(+1.69),SDC2(+1.93),SULT2A1(+3.66),TRH(-3.56)
other	Gm15807/Hmgn5	0.0256				4	2	2	ACTA1(-4.51),ATP6AP2(+1.81),CSF2RB(+4.51),MYL3(-5.5)
other	MAPT	0.0259				17	12	5	ACTA1(-4.51),ALDOA(-1.59),C3(+3.04),CFL2(+1.71),CKMT1A/CKMT1B(+3.07),CYFIP2(+2.13),ERMP1(+2.09),IL1A(+2.2),MAP1B(-2.53),MMP9(+4.07),NMNAT2(+2.78),PAK3(+4.01),PCP4(+2.74),PRDX3(+1.61),SEPT5(-2.19),SUCLG1(+1.59),TUBB6(-2.24)
other	MIR17HG	0.0295			-0.99	9	6	3	CPE(+1.54),EFNA2(-2.07),HOPX(+7.22),KLF2(-2.29),PHLPP2(+1.73),SMAD6(-2.36),SMOC1(+3.1),TGFBR2(+1.62),WNT5A(+2.15)
other	CHCHD5	0.0304				2	0	2	CPT1B(-1.66),FASN(-2.05)
other	S100A10	0.0304				2	2	0	MMP1(+2.56),PLG(+3.26)
other	RLN1	0.0304				2	1	1	MYH7(+4.89),OXTR(-3.24)
other	APCS	0.0304				2	0	2	CD163(-15.99),LDLR(-2.4)
other	OCLN	0.0304				2	2	0	MMP1(+2.56),MMP9(+4.07)
other	SDC2	0.0304	1.933			2	2	0	TGFBR2(+1.62),TGFBR3(+7.03)
other	GRB10	0.0304				2	1	1	IGF1(-2.83),TGM2(+8.23)
other	ACTA2	0.0304				2	1	1	ACTA1(-4.51),MET(+2.43)
other	Rfx5	0.0304				2	1	1	BTN2A2(+2.04),HLA-A(-2.47)
other	Ins1	0.0307			-1.467	18	9	9	APOC3(+3.65),CNN1(-3.55),COL18A1(-2.09),FASN(-2.05),FDFT1(-1.57),FGF2(+3.02),G6PD(-1.88),IGF1(-2.83),IGFBP5(+3.91),LDHB(+1.51),LDLR(-2.4),LPL(+5.91),MMP1(+2.56),PRLR(+1.78),RPS14(+1.61),SCD(-1.79),TIMP3(-2.17),UGT8(+4.61)
other	CLDN7	0.0309			-0.426	9	8	1	C3(+3.04),DKK1(+2.16),F3(-2.32),IFI6(+4.25),LGALS3(+3.74),MMP9(+4.07),MX1(+2.53),SYTL2(+3.98),TINAGL1(+5.2)
other	CCN1	0.0328			1.708	7	5	2	BOK(-1.91),C3(+3.04),FN1(-2.49),IL1A(+2.2),MMP1(+2.56),MMP9(+4.07),WNT5A(+2.15)
other	TIMP3	0.0338	-2.170		0.447	5	4	1	MET(+2.43),MMP9(+4.07),SMAD6(-2.36),TGFBR2(+1.62),TGFBR3(+7.03)
other	LMNB1	0.0338				5	1	4	FASN(-2.05),GJA1(-3.28),HS6ST2(+2.27),LDLR(-2.4),SCD(-1.79)
other	LMNA	0.0344			1	15	10	5	CAMK1D(+2.71),FLT1(+3.41),FN1(-2.49),GATA4(-2.4),GJA1(-3.28),GLIS3(+1.57),GULP1(+1.79),HAS3(+2.4),IRF8(+5.36),MMP9(+4.07),MYH7(+4.89),MYL7(-2.6),PWWP3B(+1.92),TIMP3(-2.17),TMEM164(+1.86)
other	Becn2	0.0354				1	0	1	CNR1(-2.76)
other	C17orf98	0.0354				1	1	0	XIST(+169.61)
other	CLTA	0.0354				1	0	1	LDLR(-2.4)
other	Gm26504	0.0354				1	0	1	IGF1(-2.83)
other	DNAJB12	0.0354				1	0	1	BOK(-1.91)
other	Jpx	0.0354				1	1	0	XIST(+169.61)
other	FENDRR	0.0354				1	0	1	FN1(-2.49)
other	TSPAN10	0.0354				1	1	0	CDH5(+8.56)
other	KIF21A	0.0354				1	0	1	MAP1B(-2.53)
other	SNORD21	0.0354				1	0	1	HLA-A(-2.47)
other	ARHGAP24	0.0354	2.541			1	1	0	ITGB4(+4.21)
other	TSPAN5	0.0354				1	1	0	CDH5(+8.56)
other	TSPAN14	0.0354				1	1	0	CDH5(+8.56)
other	KIF26B	0.0354				1	0	1	NQO1(-2.2)
other	TSPAN15	0.0354				1	1	0	CDH5(+8.56)
other	FBXO8	0.0354				1	1	0	XIST(+169.61)
other	PCGF5	0.0354				1	0	1	MCC(-1.95)
other	FRMPD1	0.0354				1	0	1	GPSM1(-1.66)
other	Tas2r103	0.0354				1	0	1	TRH(-3.56)
other	TNNC1	0.0354	-2.982			1	1	0	SLC8A1(+2.52)
other	SGTA	0.0354				1	0	1	IGF1(-2.83)
other	MED25	0.0354				1	1	0	MMP1(+2.56)
other	ADAMTS9-AS2	0.0354				1	1	0	TGFBR3(+7.03)
other	LINC01370	0.0354				1	1	0	GLIS3(+1.57)
other	TNNI1	0.0354				1	0	1	TNNI3(-2.84)
other	CLTB	0.0354				1	0	1	LDLR(-2.4)
other	Raet1d/Raet1e	0.0354				1	0	1	HLA-A(-2.47)
other	CD1B	0.0354				1	1	0	APOC3(+3.65)
other	JAGN1	0.0354				1	1	0	CSF3R(+2.71)
other	THSD4	0.0354				1	1	0	MMP9(+4.07)
other	ISCU	0.0354				1	0	1	FTH1(-1.6)
other	KRT7-AS	0.0354				1	1	0	KRT7(+2.55)
other	FST	0.0364		Activated	2.2	5	4	1	CD36(+6.92),CPS1(+2.99),FN1(-2.49),PLG(+3.26),PRLR(+1.78)
other	FBXO42	0.0382				2	1	1	CSF1(-1.81),MMP9(+4.07)
other	NAALADL2	0.0382				2	1	1	S1PR3(-3.04),SPON2(+1.93)
other	AGRN	0.0382	-2.138			2	0	2	AGRN(-2.14),MAP1B(-2.53)
other	ATXN2	0.0382				2	2	0	MTSS1(+1.83),PCP4(+2.74)
other	TPM3	0.0382				2	1	1	IGF1(-2.83),MMP1(+2.56)
other	AGRP	0.0382				2	1	1	DIO2(+2.44),TRH(-3.56)
other	WNT5B	0.0382				2	0	2	FN1(-2.49),VCAN(-2.04)
other	RGS4	0.0382				2	1	1	ACTA1(-4.51),MYH7(+4.89)
other	Mup1 (includes others)	0.0382				2	0	2	FASN(-2.05),SCD(-1.79)
other	RECK	0.0382				2	1	1	MMP9(+4.07),SPRY2(-2.47)
other	COL18A1	0.0385	-2.089		0.478	7	3	4	CDH5(+8.56),F3(-2.32),FGF2(+3.02),FGFR1(-3.38),FN1(-2.49),MMP1(+2.56),MXI1(-1.8)
other	IGFBP5	0.0413	3.907			3	1	2	F3(-2.32),IGF1(-2.83),MYH7(+4.89)
other	SFTPD	0.0413				3	3	0	CD14(+6.7),MMP1(+2.56),MMP9(+4.07)
other	TERF2IP	0.0413				3	1	2	H19(+2.42),HS3ST1(-4.79),TRABD2B(-3.3)
other	RASSF1	0.0426			1	7	5	2	CPE(+1.54),DKK1(+2.16),FGF2(+3.02),GSN(-1.85),MAP1B(-2.53),MTUS1(+1.93),TGM2(+8.23)
other	KRT14	0.0445				4	3	1	GJA1(-3.28),KRT17(+14.07),MMP1(+2.56),MMP9(+4.07)
other	TMEM173	0.0447			0.625	5	3	2	CALB2(-5.28),GJA4(-3.16),HOPX(+7.22),IL1A(+2.2),RGS16(+2.94)
other	TSC2	0.0453		Inhibited	-2.228	9	7	2	A2M(+4.35),ATP6AP2(+1.81),GSN(-1.85),IGFBP5(+3.91),LDHB(+1.51),LGALS3(+3.74),PHLPP2(+1.73),SCD(-1.79),SMPDL3A(+2.48)
other	CTR9	0.0463				3	3	0	PTGES(+6.18),RASGRP1(+1.95),SDC1(+2.15)
other	NAP1L1	0.0467				2	2	0	IGFBP5(+3.91),TTR(+1.72)
other	FANCD2	0.0467				2	2	0	CAT(+2.14),DKK1(+2.16)
other	NOD2	0.0471			0.75	6	4	2	BMP2(-1.84),C5(+2.82),IL1A(+2.2),KLF2(-2.29),PTGES(+6.18),RASGRP1(+1.95)
other	INS	0.0494			-0.461	10	5	5	CAT(+2.14),CD36(+6.92),CITED2(+1.76),F3(-2.32),FASN(-2.05),IGF1(-2.83),IGFBP5(+3.91),LPL(+5.91),RASL12(-2.65),SCD(-1.79)
other	GRB2	0.0842		Inhibited	-2	4	4	0	DLX3(+2.51),KRT17(+14.07),KRT7(+2.55),OVOL1(+3.32)
other	MYD88	0.161			1.787	13	9	4	APOBEC3B(-6.45),C3(+3.04),CD14(+6.7),HLA-A(-2.47),IGF1(-2.83),IGFBP5(+3.91),IL1A(+2.2),IRF8(+5.36),LTB4R2(-3.22),MET(+2.43),MMP9(+4.07),PTGES(+6.18),SLC7A2(+3.83)
other	TSC1	0.198			-1.982	4	1	3	FASN(-2.05),GPX2(-2.66),LDHB(+1.51),NQO1(-2.2)
other	HIST1H1T	0.363		Activated	2	4	3	1	CD36(+6.92),CLIC3(+3.49),MCM6(+1.94),TRPM4(-1.87)
other	Hist1h1a	0.363		Activated	2	4	3	1	CD36(+6.92),CLIC3(+3.49),MCM6(+1.94),TRPM4(-1.87)
peptidase	ADAM17	0.000216			-1	10	5	5	ACTA1(-4.51),CSF1(-1.81),DUOX2(+4.81),DUOXA2(+4.83),EFNA2(-2.07),FN1(-2.49),MYH7(+4.89),NCALD(+2.08),NOTCH1(-2.99),WNT5A(+2.15)
peptidase	PLAU	0.000636			0.741	9	5	4	F3(-2.32),FLT1(+3.41),FN1(-2.49),GJA1(-3.28),IGF1(-2.83),MMP1(+2.56),MMP9(+4.07),PLG(+3.26),PTN(+4.86)
peptidase	MBTPS1	0.000864		Inhibited	-2	4	0	4	FASN(-2.05),FDFT1(-1.57),LDLR(-2.4),SCD(-1.79)
peptidase	NCSTN	0.00152			-1.698	6	4	2	CD14(+6.7),CSF2RB(+4.51),GATA2(+10.42),GRN(-1.94),IRF8(+5.36),NOTCH1(-2.99)
peptidase	MMP2	0.00152			0.663	6	3	3	BMP2(-1.84),COL18A1(-2.09),CSF2RB(+4.51),FN1(-2.49),MMP1(+2.56),PLG(+3.26)
peptidase	PLG	0.00157	3.258		0.099	9	5	4	CSF1(-1.81),CYP2S1(-3.41),F3(-2.32),GULP1(+1.79),IL1A(+2.2),MMP1(+2.56),MMP9(+4.07),MXI1(-1.8),PLG(+3.26)
peptidase	DHH	0.00441				3	1	2	CYP11A1(+4.08),GJA1(-3.28),HHIP(-2.38)
peptidase	PLAT	0.00653			0.577	5	4	1	FN1(-2.49),MMP1(+2.56),MMP9(+4.07),MVP(+10.76),PLG(+3.26)
peptidase	PRSS8	0.0171				2	2	0	IL1A(+2.2),MMP9(+4.07)
peptidase	OMA1	0.0176				3	0	3	CPT1B(-1.66),FASN(-2.05),SCD(-1.79)
peptidase	ZMPSTE24	0.0209			-1.387	5	4	1	FGL1(+2.27),FMO2(+3.19),IGF1(-2.83),IGFBP5(+3.91),RGS16(+2.94)
peptidase	PRCP	0.0234				2	0	2	KLF2(-2.29),TRH(-3.56)
peptidase	USP22	0.0343				4	4	0	CSF2RA(+4.85),CSF2RB(+4.51),CSF3R(+2.71),MVP(+10.76)
peptidase	C3	0.0352	3.039		1	6	4	2	C3(+3.04),C5(+2.82),CSF1(-1.81),CXCL16(+1.96),FN1(-2.49),IL1A(+2.2)
peptidase	DPP3	0.0354				1	0	1	NQO1(-2.2)
peptidase	CFI	0.0354				1	1	0	C3(+3.04)
peptidase	C2	0.0354				1	1	0	C5(+2.82)
peptidase	CFD	0.0354				1	1	0	C3(+3.04)
peptidase	MMP1	0.039	2.562		1.376	5	3	2	FN1(-2.49),IGF1(-2.83),MMP1(+2.56),MMP9(+4.07),PTGES(+6.18)
phosphatase	PTEN	8.6e-05		Activated	2.064	43	24	19	ABCC4(-1.75),ACAA2(+1.74),C3(+3.04),CA3(+9.81),CCR7(+5.34),CDH5(+8.56),CITED2(+1.76),F3(-2.32),FASN(-2.05),FDFT1(-1.57),FGFR1(-3.38),FGFR3(-1.99),FLT1(+3.41),FTH1(-1.6),GGT1(-3.2),GPR17(-2.19),GPRC5C(-1.57),IGF1(-2.83),IGFBP5(+3.91),IGFBP6(-5.22),LDHB(+1.51),LGALS3(+3.74),MET(+2.43),MME(+3.2),MMP9(+4.07),MVD(-1.9),NQO1(-2.2),NR5A2(+2.08),PIM1(-1.94),PLEC(-2.0),PTN(+4.86),RAB38(+2.48),SAT1(+1.64),…
phosphatase	PPP3R1	0.000797			0.128	6	4	2	ABCA13(+4.0),C5(+2.82),CPT1B(-1.66),MYH7(+4.89),SCD(-1.79),SLC8A1(+2.52)
phosphatase	PTPN11	0.0218			1.664	7	3	4	CD14(+6.7),CSF1(-1.81),CSF3R(+2.71),FASN(-2.05),GATA2(+10.42),PIM1(-1.94),TP53I11(-1.85)
phosphatase	OCRL	0.0354				1	1	0	MET(+2.43)
phosphatase	PTPN3	0.0413	2.797			3	2	1	FN1(-2.49),MMP9(+4.07),TGM2(+8.23)
phosphatase	PPP5C	0.0467				2	2	0	CD36(+6.92),SGK1(+2.73)
phosphatase	PTPRJ	0.118		Activated	2	4	4	0	CITED2(+1.76),IL1A(+2.2),MET(+2.43),PLA1A(+2.95)
phosphatase	SOCS3	0.214		Inhibited	-2.216	5	2	3	ACTA1(-4.51),FASN(-2.05),MX1(+2.53),SCD(-1.79),TNFRSF1B(+12.09)
phosphatase	PTP4A1	0.414			-1.982	5	2	3	ALDOA(-1.59),FASN(-2.05),ITGB4(+4.21),UBA1(+1.6),VCAN(-2.04)
transcription regulator	PPARGC1A	2.91e-09			1.233	37	24	13	APOC3(+3.65),BMPER(-2.55),C3(+3.04),CAT(+2.14),CD36(+6.92),CPT1B(-1.66),CTSC(+1.94),CYP11A1(+4.08),DIO2(+2.44),EMILIN2(-2.18),FASN(-2.05),FBLN2(-7.62),FREM1(+3.36),GAS6(-1.65),IGFBP5(+3.91),IGFBP6(-5.22),IL1RAP(+2.25),LDHB(+1.51),LDLR(-2.4),LPL(+5.91),MCM6(+1.94),MYH7(+4.89),NR5A2(+2.08),PCSK5(+1.69),PLA2G7(+2.26),PODN(-4.32),PRDX3(+1.61),PTN(+4.86),SCD(-1.79),SERPINA7(+7.57),SERPINH1(-1.51),SLC3…
transcription regulator	FOXA2	2.05e-08			1.265	27	16	11	A2M(+4.35),ACTC1(-3.1),ALOX5(-2.95),AMY2B(+2.63),APOC3(+3.65),C3(+3.04),C5(+2.82),CA3(+9.81),CNN1(-3.55),GATA4(-2.4),GPRC5C(-1.57),GSTM3(+1.79),HHIP(-2.38),IGF1(-2.83),IGFBP5(+3.91),ISL1(+3.25),LPL(+5.91),MAP1B(-2.53),MTUS1(+1.93),NR5A2(+2.08),PIM1(-1.94),RORA(+1.8),SCD(-1.79),SMOC1(+3.1),TRH(-3.56),TTR(+1.72),WNT5A(+2.15)
transcription regulator	FOS	4.84e-08			1.332	47	34	13	A2M(+4.35),ALDH1A3(-4.62),C3(+3.04),C5(+2.82),CAT(+2.14),CD14(+6.7),COBLL1(+2.11),COL18A1(-2.09),CPSF1(-1.93),CXCL16(+1.96),DDX3X(+1.57),DIO2(+2.44),F3(-2.32),FASN(-2.05),FGF2(+3.02),FN1(-2.49),FTH1(-1.6),GATA4(-2.4),GJA1(-3.28),HSD3B1(+3.81),IGFBP5(+3.91),IGFBP6(-5.22),IL1A(+2.2),ITGB4(+4.21),KCNN4(+4.34),KLHL41(+2.54),LGALS3(+3.74),LOX(+3.83),LPL(+5.91),LTBP3(+1.88),MAOA(+3.55),MET(+2.43),MMP1(…
transcription regulator	JUN	1.5e-07			0.859	41	27	14	A2M(+4.35),APOC3(+3.65),C3(+3.04),C5(+2.82),CA3(+9.81),CD14(+6.7),CSF1(-1.81),CXCL16(+1.96),CYP11A1(+4.08),CYP19A1(+10.0),DIO2(+2.44),DKK1(+2.16),F3(-2.32),FGF2(+3.02),FN1(-2.49),FTH1(-1.6),GAS6(-1.65),GJA1(-3.28),IGFBP6(-5.22),IL1A(+2.2),ITGB4(+4.21),LGALS3(+3.74),MET(+2.43),MMP1(+2.56),MMP9(+4.07),MVD(-1.9),MXI1(-1.8),NQO1(-2.2),NR5A2(+2.08),OXTR(-3.24),PAK3(+4.01),PTGES(+6.18),SCD(-1.79),SDC1(…
transcription regulator	JUNB	2.67e-07			-0.058	19	12	7	APOC3(+3.65),C3(+3.04),C5(+2.82),CXCL16(+1.96),CYP19A1(+10.0),FASN(-2.05),FBLN2(-7.62),FN1(-2.49),FTH1(-1.6),GCM1(+5.76),ITGB4(+4.21),MMP1(+2.56),MMP9(+4.07),MVD(-1.9),PAK3(+4.01),SCD(-1.79),SGK1(+2.73),SLC8A1(+2.52),TIMP3(-2.17)
transcription regulator	CTNNB1	3.85e-07			0.838	58	35	23	ACTC1(-3.1),AGRN(-2.14),ALCAM(+1.79),ALDH1A3(-4.62),BMF(-1.55),BMP2(-1.84),CA3(+9.81),CACNA1G(+4.69),CD36(+6.92),CDX1(+2.65),CNR1(-2.76),CST4(-5.07),CTSF(+4.1),CYFIP2(+2.13),CYP11A1(+4.08),CYP19A1(+10.0),DIO2(+2.44),DKK1(+2.16),FASN(-2.05),FBLN2(-7.62),FN1(-2.49),GATA2(+10.42),GCH1(+1.59),GJA1(-3.28),GPX2(-2.66),GRHL2(+3.66),HHIP(-2.38),IGFBP5(+3.91),IRF8(+5.36),ISL1(+3.25),KRT7(+2.55),LFNG(-5.07…
transcription regulator	GATA6	1.6e-06			0	22	14	8	ACTC1(-3.1),BCAM(-1.62),CD163(-15.99),CYP11A1(+4.08),CYP19A1(+10.0),DLX3(+2.51),FGF2(+3.02),GATA4(-2.4),IRF8(+5.36),KLF2(-2.29),KRT17(+14.07),KRT7(+2.55),LDHB(+1.51),MYH7(+4.89),NR5A2(+2.08),OVOL1(+3.32),PGM2(+1.64),PTGES(+6.18),SCD(-1.79),SULT2A1(+3.66),TNFSF9(-2.4),TNNC1(-2.98)
transcription regulator	SMARCA4	3.07e-06			0.915	46	27	19	A2M(+4.35),ACTA1(-4.51),ALDH1A3(-4.62),AP1S2(+1.96),CALB2(-5.28),CD163L1(-1.95),CPS1(+2.99),CSF1(-1.81),CSF2RA(+4.85),F3(-2.32),FGG(+3.08),FMO2(+3.19),FN1(-2.49),GULP1(+1.79),HHIP(-2.38),HS3ST1(-4.79),IGF1(-2.83),IGFBP5(+3.91),LGALS3(+3.74),LOX(+3.83),MAP1B(-2.53),MMP1(+2.56),MN1(-4.2),MYH3(+2.36),NCALD(+2.08),NECTIN1(+1.79),NRIP3(+3.41),PCDH1(-3.12),PLEKHG2(-1.82),RAB38(+2.48),RAMP1(+3.5),SDC2(+…
transcription regulator	NFKBIA	3.12e-06			0.114	36	24	12	A2M(+4.35),ADGRE5(+3.64),BMP2(-1.84),BOK(-1.91),C3(+3.04),CDH13(-3.05),CFTR(+2.19),CSF1(-1.81),CTSF(+4.1),DDX3X(+1.57),F3(-2.32),FGF2(+3.02),FN1(-2.49),FSCN1(-2.36),GCH1(+1.59),GRN(-1.94),HLA-A(-2.47),IFI6(+4.25),IGFBP6(-5.22),IL1A(+2.2),KCNN4(+4.34),MMP1(+2.56),MMP9(+4.07),NOCT(+1.77),PIM1(-1.94),PTGES(+6.18),PTPRZ1(+5.04),RGS16(+2.94),SAT1(+1.64),SDC1(+2.15),SGK1(+2.73),TIMP3(-2.17),TNFAIP2(+2.…
transcription regulator	SIRT1	3.16e-06			0.216	34	19	15	CAT(+2.14),CD36(+6.92),CMIP(-1.52),CNR1(-2.76),CPT1B(-1.66),CYP19A1(+10.0),DKK1(+2.16),ERMP1(+2.09),FASN(-2.05),FGFR1(-3.38),FGFR3(-1.99),FN1(-2.49),GATA4(-2.4),GSTM1(+17.18),GSTM3(+1.79),HLA-A(-2.47),HLA-DRB5(+15.2),IGF1(-2.83),KLF2(-2.29),LDLR(-2.4),LGALS3(+3.74),MAOA(+3.55),MMP1(+2.56),MMP9(+4.07),NECTIN4(+6.1),NEURL1(+6.08),PARP14(+2.38),PCSK2(+3.63),PTN(+4.86),RGS16(+2.94),SCNN1A(-1.81),SLC4…
transcription regulator	TP53	5.11e-06			0.094	104	55	49	A2M(+4.35),ACAA2(+1.74),ADAMTSL4(-2.02),ADGRE5(+3.64),ALDH1A3(-4.62),ALDOA(-1.59),ALOX5(-2.95),BMF(-1.55),BOK(-1.91),CASP6(+1.65),CAT(+2.14),CD36(+6.92),CITED2(+1.76),CKMT1A/CKMT1B(+3.07),CNN1(-3.55),COL14A1(+2.29),COL18A1(-2.09),CPSF1(-1.93),CPT1B(-1.66),CSF1(-1.81),CSF2RA(+4.85),CSF3R(+2.71),CTSF(+4.1),CYFIP2(+2.13),CYP19A1(+10.0),DDX3X(+1.57),DHCR24(-1.77),DKK1(+2.16),DLGAP1(-3.07),DNMT3B(-2.9…
transcription regulator	ETV5	9.01e-06			-1.32	14	9	5	AGRN(-2.14),AKAP5(+1.77),ALCAM(+1.79),FASN(-2.05),FN1(-2.49),HOPX(+7.22),KRT23(+6.24),KRT7(+2.55),KRT80(+3.36),LGALS3(+3.74),MET(+2.43),SCD(-1.79),TIMP3(-2.17),TINAGL1(+5.2)
transcription regulator	CEBPA	1.34e-05			0.576	35	26	9	A2M(+4.35),AKR1B10(-4.56),APOC3(+3.65),C3(+3.04),CD14(+6.7),CPS1(+2.99),CSF1(-1.81),CSF2RA(+4.85),CSF3R(+2.71),CYP11A1(+4.08),CYP19A1(+10.0),DLX3(+2.51),FASN(-2.05),FLT1(+3.41),GATA2(+10.42),GCH1(+1.59),GJA1(-3.28),IFI6(+4.25),IGF1(-2.83),KRT17(+14.07),KRT7(+2.55),LPL(+5.91),NR5A2(+2.08),OVOL1(+3.32),OXTR(-3.24),PRLR(+1.78),PTPN3(+2.8),RORA(+1.8),SCD(-1.79),SERPINI1(+2.25),SMPDL3A(+2.48),SULT2A1(…
transcription regulator	SP1	1.5e-05			1.623	41	25	16	ALMS1(-1.54),ALOX5(-2.95),APOC3(+3.65),CAT(+2.14),CES1(-10.23),CITED2(+1.76),CYP11A1(+4.08),CYP19A1(+10.0),DHCR24(-1.77),DIAPH2(+1.95),DLX3(+2.51),F3(-2.32),FASN(-2.05),FGF2(+3.02),FGFR1(-3.38),FLT1(+3.41),FN1(-2.49),GJA1(-3.28),HSD3B1(+3.81),IGF1(-2.83),IL1A(+2.2),LDLR(-2.4),LPL(+5.91),LTB4R(-1.96),LTBP3(+1.88),MAOA(+3.55),MET(+2.43),MMP1(+2.56),MMP9(+4.07),MYH7(+4.89),NR5A2(+2.08),PIM1(-1.94),P…
transcription regulator	SOX2	1.7e-05			0.103	36	20	16	ALOX5(-2.95),BMPER(-2.55),CITED2(+1.76),COBLL1(+2.11),DKK1(+2.16),DLX3(+2.51),DNMT3B(-2.97),FLT1(+3.41),GATA2(+10.42),GATA4(-2.4),GJA1(-3.28),GPR17(-2.19),GSN(-1.85),H19(+2.42),HOPX(+7.22),IGF1(-2.83),INAVA(+1.83),ISL1(+3.25),KRT17(+14.07),KRT7(+2.55),LIMS2(-1.99),LLGL2(-1.63),MOBP(-3.46),NEU4(-3.44),NOTCH1(-2.99),NR5A2(+2.08),OVOL1(+3.32),PRKCH(+2.46),RND2(+3.55),SAPCD2(-2.47),SMOC1(+3.1),SNX22(…
transcription regulator	CEBPB	2.22e-05			1.437	33	26	7	AKR1B10(-4.56),APOC3(+3.65),C3(+3.04),CD14(+6.7),CDO1(+3.64),CFTR(+2.19),CSF3R(+2.71),CTSC(+1.94),CYP11A1(+4.08),CYP19A1(+10.0),DLX3(+2.51),GSTA1(+5.0),HLA-A(-2.47),HPX(+2.73),IGF1(-2.83),IL1A(+2.2),LDLR(-2.4),MBL2(+2.71),MMP1(+2.56),ORM1(+11.32),OXTR(-3.24),PLG(+3.26),PRLR(+1.78),PTGES(+6.18),RBBP7(+2.53),RORA(+1.8),SAT1(+1.64),SCD(-1.79),SGK1(+2.73),SQOR(+2.36),SULT2A1(+3.66),VCAN(-2.04),XIST(+…
transcription regulator	JUND	2.36e-05			1.067	12	10	2	APOC3(+3.65),C3(+3.04),C5(+2.82),CXCL16(+1.96),CYP19A1(+10.0),F3(-2.32),FTH1(-1.6),ITGB4(+4.21),MMP1(+2.56),MMP9(+4.07),SAT1(+1.64),SDC1(+2.15)
transcription regulator	HMGA1	8.01e-05			1.64	16	8	8	CPE(+1.54),CTSC(+1.94),GSN(-1.85),H19(+2.42),HS3ST1(-4.79),IGF1(-2.83),KLF2(-2.29),MMP9(+4.07),MVD(-1.9),MYO1F(-2.52),NECTIN1(+1.79),SERPINH1(-1.51),SLC27A2(+2.23),TFAP2C(+11.66),TRH(-3.56),WNT6(+3.86)
transcription regulator	TWIST1	8.16e-05			-0.789	17	9	8	ALCAM(+1.79),C3(+3.04),FGFR3(-1.99),FN1(-2.49),GSN(-1.85),IGFBP5(+3.91),KCNN4(+4.34),MET(+2.43),MME(+3.2),MMP1(+2.56),PAMR1(-3.11),PTPRZ1(+5.04),SPOCK2(-2.9),TGFBR2(+1.62),TIMP3(-2.17),UNC5B(-2.2),VCAN(-2.04)
transcription regulator	FOXO1	9.03e-05		Activated	2.049	32	16	16	A2M(+4.35),APOC3(+3.65),CASP6(+1.65),CAT(+2.14),CCR7(+5.34),CD36(+6.92),CDH5(+8.56),CITED2(+1.76),CNR1(-2.76),CPT1B(-1.66),DIO2(+2.44),FASN(-2.05),FN1(-2.49),GATA2(+10.42),GPR17(-2.19),HAL(+2.44),IGF1(-2.83),KLF2(-2.29),LPL(+5.91),MMP1(+2.56),MMP9(+4.07),MVD(-1.9),MXI1(-1.8),MYL3(-5.5),OVOL1(+3.32),S1PR3(-3.04),SCD(-1.79),SGK1(+2.73),SLC25A23(-1.95),SPRY2(-2.47),TNFSF9(-2.4),TNNC1(-2.98)
transcription regulator	GATA4	0.000117	-2.403		-0.335	19	12	7	ACTA1(-4.51),ACTC1(-3.1),CYP11A1(+4.08),CYP19A1(+10.0),DIO2(+2.44),DLX3(+2.51),FGF2(+3.02),GATA4(-2.4),GJA1(-3.28),IRF8(+5.36),KRT17(+14.07),KRT7(+2.55),MYH7(+4.89),MYL7(-2.6),NR5A2(+2.08),OVOL1(+3.32),SLC8A1(+2.52),TNNC1(-2.98),TNNI3(-2.84)
transcription regulator	SRF	0.000127			-1.693	27	14	13	A2M(+4.35),ACTA1(-4.51),ACTC1(-3.1),BMP2(-1.84),CALB1(+2.42),CNN1(-3.55),FLT1(+3.41),GATA4(-2.4),GCH1(+1.59),GSN(-1.85),IGF1(-2.83),LDLR(-2.4),LPL(+5.91),MMP9(+4.07),MYH7(+4.89),MYL3(-5.5),NECTIN1(+1.79),NLRP1(+2.73),OPN3(+2.08),PDLIM7(-2.19),RAB27B(+2.63),RAMP1(+3.5),SLC8A1(+2.52),TMEM40(+3.16),TNNC1(-2.98),TRIM4(-4.95),VCAN(-2.04)
transcription regulator	HNF1A	0.000145			1.273	34	26	8	AHSG(+6.54),APOC3(+3.65),ARL17A/ARL17B(+2.03),C5(+2.82),CDO1(+3.64),CLTRN(+3.48),CYP4V2(-4.79),ENTPD3-AS1(+2.62),FGL1(+2.27),GPR39(+1.87),GPX2(-2.66),GSTA1(+5.0),HAL(+2.44),HGD(+4.06),HOPX(+7.22),HPX(+2.73),IGF1(-2.83),LDLR(-2.4),NR5A2(+2.08),PAMR1(-3.11),PLA1A(+2.95),PLG(+3.26),PRLR(+1.78),RNASE4(+2.42),SERPINA7(+7.57),SLC12A7(-1.77),SLC22A11(+3.06),SLC40A1(+4.78),SLC7A2(+3.83),SOAT2(-2.89),TTR(…
transcription regulator	STAT3	0.000153			1.206	39	24	15	A2M(+4.35),AHSG(+6.54),ALDH1A3(-4.62),BMF(-1.55),C5(+2.82),CAT(+2.14),CDH5(+8.56),DKK1(+2.16),DNMT3B(-2.97),F3(-2.32),FASN(-2.05),FGF2(+3.02),FGG(+3.08),FLT1(+3.41),FN1(-2.49),FSCN1(-2.36),GJA1(-3.28),HLA-A(-2.47),HLA-DRB5(+15.2),IFI6(+4.25),IGFBP5(+3.91),KRT17(+14.07),LDHB(+1.51),LOX(+3.83),MMP9(+4.07),MX1(+2.53),MXI1(-1.8),MYH7(+4.89),NOTCH1(-2.99),PEG10(+3.7),PIM1(-1.94),PTN(+4.86),RORA(+1.8),…
transcription regulator	SP3	0.000262			0.944	19	12	7	BMF(-1.55),CES1(-10.23),CITED2(+1.76),DLX3(+2.51),F3(-2.32),FLT1(+3.41),IGF1(-2.83),IL1A(+2.2),LDLR(-2.4),LPL(+5.91),MET(+2.43),MYH7(+4.89),NR5A2(+2.08),PRLR(+1.78),SERPINH1(-1.51),SGK1(+2.73),TGFBR2(+1.62),TGFBR3(+7.03),TNNC1(-2.98)
[truncated: 234 more rows]
