# Supplementary material for: Developmental modeling of hepatogenesis using obese iPSCs-hepatocyte differentiation uncovers pathological features
Source: Cell Death Dis. 2022 Aug 1;13(8):670. doi: 10.1038/s41419-022-05125-9 (PMC9343434; doi:10.1038/s41419-022-05125-9)
Supplement: Supplementary file 13 — Supplementary File-11 [file 41419_2022_5125_MOESM13_ESM.xlsx]

## Sheet: Function
Categories	Diseases or Functions	p	State	Z	N	Pos	Neg	Molecules
Cancer,Organismal Injury and Abnormalities	Incidence of tumor	1.22e-47		-0.282	922	305	617	A2M(-10.68),AASS(-1.75),ABAT(-1.6),ABCA5(+1.75),ABCA8(-11.81),ABCC6(+1.67),ABCG2(+1.86),ABHD4(+2.1),ACE2(+2.5),ACHE(+1.99),ACOX3(+2.05),ACPP(-2.83),ACSM3(+3.67),ACTG1(+1.5),ACVRL1(-6.38),ADAM12(-11.73),ADAM15(-2.65),ADAM19(+2.17),ADAM22(-2.09),ADAM8(+2.55),ADAMTS13(-2.43),ADAMTS15(-5.5),ADAMTS2(-9.25),ADAMTS20(-4.34),ADAMTS4(-3.36),ADAMTSL4(+1.94),ADARB2(-3.03),ADCY3(-2.56),ADD2(-4.98),ADGRE5(-2.…
Cancer,Gastrointestinal Disease,Organismal Injury and Abnormalities	Gastrointestinal tumor	1.42e-46	Decreased	-2.034	1039	338	701	A2M(-10.68),AASS(-1.75),ABCA5(+1.75),ABCA8(-11.81),ABCC6(+1.67),ABCG2(+1.86),ABHD15(+1.63),ABHD4(+2.1),ABTB2(+2.58),ACE2(+2.5),ACHE(+1.99),ACOX3(+2.05),ACPP(-2.83),ACTG1(+1.5),ACVRL1(-6.38),ADAM12(-11.73),ADAM15(-2.65),ADAM19(+2.17),ADAM22(-2.09),ADAM33(-10.09),ADAM8(+2.55),ADAMTS13(-2.43),ADAMTS15(-5.5),ADAMTS2(-9.25),ADAMTS20(-4.34),ADAMTS4(-3.36),ADAMTSL2(-6.05),ADAMTSL4(+1.94),ADARB2(-3.03),A…
Cancer,Organismal Injury and Abnormalities	Non-melanoma solid tumor	2.2e-46		-1.367	1203	404	799	A2M(-10.68),AASS(-1.75),ABAT(-1.6),ABCA5(+1.75),ABCA8(-11.81),ABCC6(+1.67),ABCG2(+1.86),ABHD15(+1.63),ABHD4(+2.1),ABTB2(+2.58),ACADL(+3.18),ACE2(+2.5),ACHE(+1.99),ACOX3(+2.05),ACPP(-2.83),ACSM3(+3.67),ACTG1(+1.5),ACVRL1(-6.38),ADAM12(-11.73),ADAM15(-2.65),ADAM19(+2.17),ADAM22(-2.09),ADAM33(-10.09),ADAM8(+2.55),ADAMTS13(-2.43),ADAMTS15(-5.5),ADAMTS2(-9.25),ADAMTS20(-4.34),ADAMTS4(-3.36),ADAMTSL2(-…
Cancer,Organismal Injury and Abnormalities	Breast or colorectal cancer	2.42e-46		-1.384	767	241	526	AASS(-1.75),ABAT(-1.6),ABCA5(+1.75),ABCA8(-11.81),ABCC6(+1.67),ABCG2(+1.86),ABHD4(+2.1),ACE2(+2.5),ACOX3(+2.05),ACPP(-2.83),ACTG1(+1.5),ACVRL1(-6.38),ADAM12(-11.73),ADAM15(-2.65),ADAM19(+2.17),ADAMTS13(-2.43),ADAMTS15(-5.5),ADAMTS2(-9.25),ADAMTS20(-4.34),ADAMTS4(-3.36),ADAMTSL4(+1.94),ADARB2(-3.03),ADCY3(-2.56),ADD2(-4.98),ADGRF5(-3.25),ADGRG6(+1.7),ADK(-1.68),AEBP1(-6.03),AGT(-3.77),AHSG(-6.94),…
Cancer,Organismal Injury and Abnormalities	Epithelial neoplasm	2.51e-45	Decreased	-2.892	1195	401	794	A2M(-10.68),AASS(-1.75),ABAT(-1.6),ABCA5(+1.75),ABCA8(-11.81),ABCC6(+1.67),ABCG2(+1.86),ABHD15(+1.63),ABHD4(+2.1),ABTB2(+2.58),ACADL(+3.18),ACE2(+2.5),ACHE(+1.99),ACOX3(+2.05),ACPP(-2.83),ACSM3(+3.67),ACTG1(+1.5),ACVRL1(-6.38),ADAM12(-11.73),ADAM15(-2.65),ADAM19(+2.17),ADAM22(-2.09),ADAM33(-10.09),ADAM8(+2.55),ADAMTS13(-2.43),ADAMTS15(-5.5),ADAMTS2(-9.25),ADAMTS20(-4.34),ADAMTS4(-3.36),ADAMTSL2(-…
Cancer,Organismal Injury and Abnormalities	Tumorigenesis of tissue	2.79e-45	Decreased	-2.997	1198	401	797	A2M(-10.68),AASS(-1.75),ABAT(-1.6),ABCA5(+1.75),ABCA8(-11.81),ABCC6(+1.67),ABCG2(+1.86),ABHD15(+1.63),ABHD4(+2.1),ABTB2(+2.58),ACADL(+3.18),ACE2(+2.5),ACHE(+1.99),ACOX3(+2.05),ACPP(-2.83),ACSM3(+3.67),ACTG1(+1.5),ACVRL1(-6.38),ADAM12(-11.73),ADAM15(-2.65),ADAM19(+2.17),ADAM22(-2.09),ADAM33(-10.09),ADAM8(+2.55),ADAMTS13(-2.43),ADAMTS15(-5.5),ADAMTS2(-9.25),ADAMTS20(-4.34),ADAMTS4(-3.36),ADAMTSL2(-…
Cancer,Organismal Injury and Abnormalities	Non-hematological solid tumor	2.97e-45		-1.899	1208	406	802	A2M(-10.68),A4GALT(+2.41),AASS(-1.75),ABAT(-1.6),ABCA5(+1.75),ABCA8(-11.81),ABCC6(+1.67),ABCG2(+1.86),ABHD15(+1.63),ABHD4(+2.1),ABTB2(+2.58),ACADL(+3.18),ACE2(+2.5),ACHE(+1.99),ACOX3(+2.05),ACPP(-2.83),ACSM3(+3.67),ACTG1(+1.5),ACVRL1(-6.38),ADAM12(-11.73),ADAM15(-2.65),ADAM19(+2.17),ADAM22(-2.09),ADAM33(-10.09),ADAM8(+2.55),ADAMTS13(-2.43),ADAMTS15(-5.5),ADAMTS2(-9.25),ADAMTS20(-4.34),ADAMTS4(-3.…
Cancer,Organismal Injury and Abnormalities	Abdominal carcinoma	3.75e-45	Decreased	-2.411	1119	368	751	A2M(-10.68),AASS(-1.75),ABAT(-1.6),ABCA5(+1.75),ABCA8(-11.81),ABCC6(+1.67),ABCG2(+1.86),ABHD15(+1.63),ABHD4(+2.1),ABTB2(+2.58),ACE2(+2.5),ACHE(+1.99),ACOX3(+2.05),ACPP(-2.83),ACSM3(+3.67),ACTG1(+1.5),ACVRL1(-6.38),ADAM12(-11.73),ADAM15(-2.65),ADAM19(+2.17),ADAM22(-2.09),ADAM33(-10.09),ADAM8(+2.55),ADAMTS13(-2.43),ADAMTS15(-5.5),ADAMTS2(-9.25),ADAMTS20(-4.34),ADAMTS4(-3.36),ADAMTSL2(-6.05),ADAMTSL…
Cancer,Organismal Injury and Abnormalities	Adenocarcinoma	6.07e-45		-0.553	1088	360	728	A2M(-10.68),AASS(-1.75),ABAT(-1.6),ABCA5(+1.75),ABCA8(-11.81),ABCC6(+1.67),ABCG2(+1.86),ABHD15(+1.63),ABHD4(+2.1),ABTB2(+2.58),ACE2(+2.5),ACHE(+1.99),ACOX3(+2.05),ACPP(-2.83),ACSM3(+3.67),ACTG1(+1.5),ACVRL1(-6.38),ADAM12(-11.73),ADAM15(-2.65),ADAM19(+2.17),ADAM22(-2.09),ADAM33(-10.09),ADAM8(+2.55),ADAMTS13(-2.43),ADAMTS15(-5.5),ADAMTS2(-9.25),ADAMTS20(-4.34),ADAMTS4(-3.36),ADAMTSL2(-6.05),ADAMTSL…
Cellular Movement	Cell movement	7.09e-45	Decreased	-4.103	411	134	277	A2M(-10.68),ACVRL1(-6.38),ADAM12(-11.73),ADAM15(-2.65),ADAM19(+2.17),ADAM33(-10.09),ADAM8(+2.55),ADAMTS13(-2.43),ADCY3(-2.56),ADD2(-4.98),ADGRA2(-2.52),ADGRE5(-2.43),ADGRF5(-3.25),ADGRG6(+1.7),ADRB3(-3.1),AFP(-2.49),AGT(-3.77),AHSG(-6.94),ANOS1(+2.97),ANTXR1(-4.41),ANXA1(-2.13),APLNR(-10.27),AQP1(-4.36),ARAP3(-4.23),ARHGAP11A(-2.15),ARHGAP22(-2.69),ARRDC3(+2.79),ASH2L(-1.68),ASPM(-3.48),ATP2B4(+1…
Cancer,Organismal Injury and Abnormalities	Frequency of tumor	8.7e-45		-0.521	895	298	597	A2M(-10.68),AASS(-1.75),ABAT(-1.6),ABCA5(+1.75),ABCA8(-11.81),ABCC6(+1.67),ABCG2(+1.86),ABHD4(+2.1),ACE2(+2.5),ACHE(+1.99),ACOX3(+2.05),ACPP(-2.83),ACSM3(+3.67),ACTG1(+1.5),ACVRL1(-6.38),ADAM12(-11.73),ADAM19(+2.17),ADAM22(-2.09),ADAM8(+2.55),ADAMTS13(-2.43),ADAMTS15(-5.5),ADAMTS2(-9.25),ADAMTS20(-4.34),ADAMTS4(-3.36),ADAMTSL4(+1.94),ADARB2(-3.03),ADCY3(-2.56),ADD2(-4.98),ADK(-1.68),ADRB3(-3.1),A…
Cancer,Gastrointestinal Disease,Organismal Injury and Abnormalities	Gastrointestinal tract cancer	1.3e-44		-1.732	1031	332	699	A2M(-10.68),AASS(-1.75),ABCA5(+1.75),ABCA8(-11.81),ABCC6(+1.67),ABCG2(+1.86),ABHD15(+1.63),ABHD4(+2.1),ABTB2(+2.58),ACE2(+2.5),ACHE(+1.99),ACOX3(+2.05),ACPP(-2.83),ACTG1(+1.5),ACVRL1(-6.38),ADAM12(-11.73),ADAM15(-2.65),ADAM19(+2.17),ADAM22(-2.09),ADAM33(-10.09),ADAMTS13(-2.43),ADAMTS15(-5.5),ADAMTS2(-9.25),ADAMTS20(-4.34),ADAMTS4(-3.36),ADAMTSL2(-6.05),ADAMTSL4(+1.94),ADARB2(-3.03),ADCY3(-2.56),A…
Cancer,Organismal Injury and Abnormalities	Cancer of secretory structure	1.59e-44		-0.443	1058	352	706	A2M(-10.68),ABAT(-1.6),ABCA5(+1.75),ABCA8(-11.81),ABCC6(+1.67),ABCG2(+1.86),ABHD15(+1.63),ABTB2(+2.58),ACADL(+3.18),ACE2(+2.5),ACHE(+1.99),ACOX3(+2.05),ACPP(-2.83),ACSM3(+3.67),ACTG1(+1.5),ACVRL1(-6.38),ADAM12(-11.73),ADAM15(-2.65),ADAM19(+2.17),ADAM22(-2.09),ADAM33(-10.09),ADAMTS13(-2.43),ADAMTS15(-5.5),ADAMTS2(-9.25),ADAMTS20(-4.34),ADAMTS4(-3.36),ADAMTSL2(-6.05),ADAMTSL4(+1.94),ADARB2(-3.03),A…
Cancer,Organismal Injury and Abnormalities	Carcinoma	1.72e-44	Decreased	-2.478	1192	399	793	A2M(-10.68),AASS(-1.75),ABAT(-1.6),ABCA5(+1.75),ABCA8(-11.81),ABCC6(+1.67),ABCG2(+1.86),ABHD15(+1.63),ABHD4(+2.1),ABTB2(+2.58),ACADL(+3.18),ACE2(+2.5),ACHE(+1.99),ACOX3(+2.05),ACPP(-2.83),ACSM3(+3.67),ACTG1(+1.5),ACVRL1(-6.38),ADAM12(-11.73),ADAM15(-2.65),ADAM19(+2.17),ADAM22(-2.09),ADAM33(-10.09),ADAM8(+2.55),ADAMTS13(-2.43),ADAMTS15(-5.5),ADAMTS2(-9.25),ADAMTS20(-4.34),ADAMTS4(-3.36),ADAMTSL2(-…
Cardiovascular System Development and Function,Organismal Development	Angiogenesis	4.29e-44	Decreased	-3.758	224	66	158	ACE2(+2.5),ACVRL1(-6.38),ADAM12(-11.73),ADAM15(-2.65),ADAM8(+2.55),ADAMTS2(-9.25),ADGRA2(-2.52),AGT(-3.77),ALDH1A2(-2.67),ANGPTL6(-14.99),ANTXR1(-4.41),ANTXR2(-1.67),ANXA1(-2.13),APELA(+2.56),APLNR(-10.27),AQP1(-4.36),ARAP3(-4.23),ARHGAP22(-2.69),ARHGEF15(-3.08),AXL(-2.85),BCL2(-4.23),BCL6B(-3.01),BDKRB2(-2.77),BIRC5(-2.35),BMP10(-3.88),BRCA1(-2.31),C3(-2.68),CASP8(-1.7),CCL2(-2.21),CCN1(+1.77),C…
Cancer,Gastrointestinal Disease,Organismal Injury and Abnormalities	Digestive system cancer	5.01e-44	Decreased	-2.517	1096	359	737	A2M(-10.68),AASS(-1.75),ABAT(-1.6),ABCA5(+1.75),ABCA8(-11.81),ABCC6(+1.67),ABCG2(+1.86),ABHD15(+1.63),ABHD4(+2.1),ABTB2(+2.58),ACE2(+2.5),ACHE(+1.99),ACOX3(+2.05),ACPP(-2.83),ACSM3(+3.67),ACTG1(+1.5),ACVRL1(-6.38),ADAM12(-11.73),ADAM15(-2.65),ADAM19(+2.17),ADAM22(-2.09),ADAM33(-10.09),ADAMTS13(-2.43),ADAMTS15(-5.5),ADAMTS2(-9.25),ADAMTS20(-4.34),ADAMTS4(-3.36),ADAMTSL2(-6.05),ADAMTSL4(+1.94),ADAR…
Cancer,Organismal Injury and Abnormalities	Neoplasia of cells	5.17e-44		-1.567	700	211	489	AASS(-1.75),ABAT(-1.6),ABCG2(+1.86),ABHD15(+1.63),ABTB2(+2.58),ACADL(+3.18),ACHE(+1.99),ACSM3(+3.67),ACTG1(+1.5),ACVRL1(-6.38),ADAM12(-11.73),ADAM19(+2.17),ADAM22(-2.09),ADAMTS13(-2.43),ADAMTS15(-5.5),ADAMTS20(-4.34),ADARB2(-3.03),ADCY3(-2.56),ADD2(-4.98),ADGRA2(-2.52),ADGRF5(-3.25),ADRB3(-3.1),AGT(-3.77),AK2(-1.59),ALLC(-2.73),ANGPTL6(-14.99),ANKS1B(+2.08),ANO1(-3.07),ANOS1(+2.97),ANP32B(-1.64),…
Cancer,Organismal Injury and Abnormalities	Genitourinary tumor	8.14e-44	Decreased	-2.432	895	281	614	A2M(-10.68),AASS(-1.75),ABAT(-1.6),ABCA5(+1.75),ABCA8(-11.81),ABCC6(+1.67),ABCG2(+1.86),ABHD15(+1.63),ACE2(+2.5),ACHE(+1.99),ACOX3(+2.05),ACPP(-2.83),ACSM3(+3.67),ACTG1(+1.5),ACVRL1(-6.38),ADAM12(-11.73),ADAM15(-2.65),ADAM19(+2.17),ADAM22(-2.09),ADAM8(+2.55),ADAMTS13(-2.43),ADAMTS15(-5.5),ADAMTS2(-9.25),ADAMTS20(-4.34),ADAMTS4(-3.36),ADAMTSL4(+1.94),ADARB2(-3.03),ADCY3(-2.56),ADD2(-4.98),ADGRE5(-…
Cancer,Gastrointestinal Disease,Organismal Injury and Abnormalities	Intestinal tumor	1.01e-43	Decreased	-2.468	1000	326	674	A2M(-10.68),AASS(-1.75),ABCA5(+1.75),ABCA8(-11.81),ABCC6(+1.67),ABCG2(+1.86),ABHD15(+1.63),ABHD4(+2.1),ABTB2(+2.58),ACE2(+2.5),ACHE(+1.99),ACOX3(+2.05),ACPP(-2.83),ACTG1(+1.5),ACVRL1(-6.38),ADAM12(-11.73),ADAM15(-2.65),ADAM19(+2.17),ADAM22(-2.09),ADAM33(-10.09),ADAM8(+2.55),ADAMTS13(-2.43),ADAMTS15(-5.5),ADAMTS2(-9.25),ADAMTS20(-4.34),ADAMTS4(-3.36),ADAMTSL2(-6.05),ADAMTSL4(+1.94),ADARB2(-3.03),A…
Cancer,Organismal Injury and Abnormalities	Abdominal neoplasm	1.07e-43	Decreased	-3.49	1153	383	770	A2M(-10.68),AASS(-1.75),ABAT(-1.6),ABCA5(+1.75),ABCA8(-11.81),ABCC6(+1.67),ABCG2(+1.86),ABHD15(+1.63),ABHD4(+2.1),ABTB2(+2.58),ACE2(+2.5),ACHE(+1.99),ACOX3(+2.05),ACPP(-2.83),ACSM3(+3.67),ACTG1(+1.5),ACVRL1(-6.38),ADAM12(-11.73),ADAM15(-2.65),ADAM19(+2.17),ADAM22(-2.09),ADAM33(-10.09),ADAM8(+2.55),ADAMTS13(-2.43),ADAMTS15(-5.5),ADAMTS2(-9.25),ADAMTS20(-4.34),ADAMTS4(-3.36),ADAMTSL2(-6.05),ADAMTSL…
Cancer,Organismal Injury and Abnormalities	Abdominal cancer	1.25e-43	Decreased	-2.356	1142	377	765	A2M(-10.68),AASS(-1.75),ABAT(-1.6),ABCA5(+1.75),ABCA8(-11.81),ABCC6(+1.67),ABCG2(+1.86),ABHD15(+1.63),ABHD4(+2.1),ABTB2(+2.58),ACE2(+2.5),ACHE(+1.99),ACOX3(+2.05),ACPP(-2.83),ACSM3(+3.67),ACTG1(+1.5),ACVRL1(-6.38),ADAM12(-11.73),ADAM15(-2.65),ADAM19(+2.17),ADAM22(-2.09),ADAM33(-10.09),ADAM8(+2.55),ADAMTS13(-2.43),ADAMTS15(-5.5),ADAMTS2(-9.25),ADAMTS20(-4.34),ADAMTS4(-3.36),ADAMTSL2(-6.05),ADAMTSL…
Organismal Survival	Organismal death	1.78e-43	Increased	6.544	418	127	291	A4GALT(+2.41),ABCA5(+1.75),ACADL(+3.18),ACE2(+2.5),ACHE(+1.99),ACTG1(+1.5),ACVRL1(-6.38),ADAM12(-11.73),ADAM15(-2.65),ADAM19(+2.17),ADAM22(-2.09),ADAMTS13(-2.43),ADAMTS4(-3.36),ADCY3(-2.56),ADGRA2(-2.52),ADGRF5(-3.25),ADGRG6(+1.7),ADK(-1.68),AEBP1(-6.03),AGT(-3.77),ALDH1A2(-2.67),AMBP(-2.76),ANGPTL6(-14.99),ANO1(-3.07),ANTXR2(-1.67),ANXA1(-2.13),APLNR(-10.27),AQP1(-4.36),ARAP3(-4.23),ASGR1(-2.65)…
Cancer,Gastrointestinal Disease,Organismal Injury and Abnormalities	Large intestine neoplasm	3.77e-43		-1.896	998	325	673	A2M(-10.68),AASS(-1.75),ABCA5(+1.75),ABCA8(-11.81),ABCC6(+1.67),ABCG2(+1.86),ABHD15(+1.63),ABHD4(+2.1),ABTB2(+2.58),ACE2(+2.5),ACHE(+1.99),ACOX3(+2.05),ACPP(-2.83),ACTG1(+1.5),ACVRL1(-6.38),ADAM12(-11.73),ADAM15(-2.65),ADAM19(+2.17),ADAM22(-2.09),ADAM33(-10.09),ADAM8(+2.55),ADAMTS13(-2.43),ADAMTS15(-5.5),ADAMTS2(-9.25),ADAMTS20(-4.34),ADAMTS4(-3.36),ADAMTSL2(-6.05),ADAMTSL4(+1.94),ADARB2(-3.03),A…
Organismal Survival	Morbidity or mortality	3.82e-43	Increased	6.29	421	127	294	A4GALT(+2.41),ABCA5(+1.75),ACADL(+3.18),ACE2(+2.5),ACHE(+1.99),ACTG1(+1.5),ACVRL1(-6.38),ADAM12(-11.73),ADAM15(-2.65),ADAM19(+2.17),ADAM22(-2.09),ADAMTS13(-2.43),ADAMTS4(-3.36),ADCY3(-2.56),ADGRA2(-2.52),ADGRE5(-2.43),ADGRF5(-3.25),ADGRG6(+1.7),ADK(-1.68),AEBP1(-6.03),AGT(-3.77),ALDH1A2(-2.67),AMBP(-2.76),ANGPTL6(-14.99),ANO1(-3.07),ANTXR1(-4.41),ANTXR2(-1.67),ANXA1(-2.13),APLNR(-10.27),AQP1(-4.3…
Cancer,Organismal Injury and Abnormalities	Abdominal adenocarcinoma	5.83e-43		-0.914	1066	354	712	A2M(-10.68),AASS(-1.75),ABCA5(+1.75),ABCA8(-11.81),ABCC6(+1.67),ABCG2(+1.86),ABHD15(+1.63),ABHD4(+2.1),ABTB2(+2.58),ACE2(+2.5),ACHE(+1.99),ACOX3(+2.05),ACPP(-2.83),ACSM3(+3.67),ACTG1(+1.5),ACVRL1(-6.38),ADAM12(-11.73),ADAM15(-2.65),ADAM19(+2.17),ADAM22(-2.09),ADAM33(-10.09),ADAM8(+2.55),ADAMTS13(-2.43),ADAMTS15(-5.5),ADAMTS2(-9.25),ADAMTS20(-4.34),ADAMTS4(-3.36),ADAMTSL2(-6.05),ADAMTSL4(+1.94),AD…
Cancer,Organismal Injury and Abnormalities	Nonhematologic malignant neoplasm	6.69e-43		-1.408	1201	404	797	A2M(-10.68),A4GALT(+2.41),AASS(-1.75),ABAT(-1.6),ABCA5(+1.75),ABCA8(-11.81),ABCC6(+1.67),ABCG2(+1.86),ABHD15(+1.63),ABHD4(+2.1),ABTB2(+2.58),ACADL(+3.18),ACE2(+2.5),ACHE(+1.99),ACOX3(+2.05),ACPP(-2.83),ACSM3(+3.67),ACTG1(+1.5),ACVRL1(-6.38),ADAM12(-11.73),ADAM15(-2.65),ADAM19(+2.17),ADAM22(-2.09),ADAM33(-10.09),ADAM8(+2.55),ADAMTS13(-2.43),ADAMTS15(-5.5),ADAMTS2(-9.25),ADAMTS20(-4.34),ADAMTS4(-3.…
Cancer,Gastrointestinal Disease,Organismal Injury and Abnormalities	Gastrointestinal carcinoma	7.5e-43		-1.067	996	323	673	A2M(-10.68),AASS(-1.75),ABCA5(+1.75),ABCA8(-11.81),ABCC6(+1.67),ABCG2(+1.86),ABHD15(+1.63),ABHD4(+2.1),ABTB2(+2.58),ACE2(+2.5),ACHE(+1.99),ACOX3(+2.05),ACPP(-2.83),ACTG1(+1.5),ACVRL1(-6.38),ADAM12(-11.73),ADAM15(-2.65),ADAM19(+2.17),ADAM22(-2.09),ADAM33(-10.09),ADAMTS13(-2.43),ADAMTS15(-5.5),ADAMTS2(-9.25),ADAMTS20(-4.34),ADAMTS4(-3.36),ADAMTSL2(-6.05),ADAMTSL4(+1.94),ADARB2(-3.03),ADCY3(-2.56),A…
Cancer,Gastrointestinal Disease,Organismal Injury and Abnormalities	Digestive organ tumor	1.55e-42	Decreased	-2.762	1108	368	740	A2M(-10.68),AASS(-1.75),ABAT(-1.6),ABCA5(+1.75),ABCA8(-11.81),ABCC6(+1.67),ABCG2(+1.86),ABHD15(+1.63),ABHD4(+2.1),ABTB2(+2.58),ACE2(+2.5),ACHE(+1.99),ACOX3(+2.05),ACPP(-2.83),ACSM3(+3.67),ACTG1(+1.5),ACVRL1(-6.38),ADAM12(-11.73),ADAM15(-2.65),ADAM19(+2.17),ADAM22(-2.09),ADAM33(-10.09),ADAM8(+2.55),ADAMTS13(-2.43),ADAMTS15(-5.5),ADAMTS2(-9.25),ADAMTS20(-4.34),ADAMTS4(-3.36),ADAMTSL2(-6.05),ADAMTSL…
Cardiovascular System Development and Function,Organismal Development	Vasculogenesis	2.8e-42	Decreased	-4.17	194	54	140	ACE2(+2.5),ACVRL1(-6.38),ADAM15(-2.65),ADAMTS2(-9.25),ADGRA2(-2.52),AGT(-3.77),ALDH1A2(-2.67),ANGPTL6(-14.99),ANTXR2(-1.67),ANXA1(-2.13),APLNR(-10.27),ARHGAP22(-2.69),ARHGEF15(-3.08),AXL(-2.85),BCL2(-4.23),BCL6B(-3.01),BDKRB2(-2.77),BIRC5(-2.35),C3(-2.68),CCL2(-2.21),CCN1(+1.77),CD44(-2.22),CD82(-3.13),CDH2(+1.97),CDH5(-4.69),CDK4(-2.05),CFC1/CFC1B(-2.92),CNR1(+2.45),COL13A1(-3.57),COL15A1(-12.45…
Cancer,Organismal Injury and Abnormalities	Malignant solid tumor	4.22e-42		-1.226	1217	410	807	A2M(-10.68),A4GALT(+2.41),AASS(-1.75),ABAT(-1.6),ABCA5(+1.75),ABCA8(-11.81),ABCC6(+1.67),ABCG2(+1.86),ABHD15(+1.63),ABHD4(+2.1),ABTB2(+2.58),ACADL(+3.18),ACE2(+2.5),ACHE(+1.99),ACOX3(+2.05),ACPP(-2.83),ACSM3(+3.67),ACTG1(+1.5),ACVRL1(-6.38),ADAM12(-11.73),ADAM15(-2.65),ADAM19(+2.17),ADAM22(-2.09),ADAM33(-10.09),ADAM8(+2.55),ADAMTS13(-2.43),ADAMTS15(-5.5),ADAMTS2(-9.25),ADAMTS20(-4.34),ADAMTS4(-3.…
Cancer,Organismal Injury and Abnormalities	Solid tumor	4.7e-42		-1.737	1222	412	810	A2M(-10.68),A4GALT(+2.41),AASS(-1.75),ABAT(-1.6),ABCA5(+1.75),ABCA8(-11.81),ABCC6(+1.67),ABCG2(+1.86),ABHD15(+1.63),ABHD4(+2.1),ABTB2(+2.58),ACADL(+3.18),ACE2(+2.5),ACHE(+1.99),ACOX3(+2.05),ACPP(-2.83),ACSM3(+3.67),ACTG1(+1.5),ACVRL1(-6.38),ADAM12(-11.73),ADAM15(-2.65),ADAM19(+2.17),ADAM22(-2.09),ADAM33(-10.09),ADAM8(+2.55),ADAMTS13(-2.43),ADAMTS15(-5.5),ADAMTS2(-9.25),ADAMTS20(-4.34),ADAMTS4(-3.…
Cellular Movement	Migration of cells	6.82e-42	Decreased	-4.077	374	119	255	A2M(-10.68),ACVRL1(-6.38),ADAM12(-11.73),ADAM15(-2.65),ADAM19(+2.17),ADAM33(-10.09),ADAM8(+2.55),ADAMTS13(-2.43),ADCY3(-2.56),ADD2(-4.98),ADGRA2(-2.52),ADGRE5(-2.43),ADGRF5(-3.25),ADGRG6(+1.7),ADRB3(-3.1),AGT(-3.77),AHSG(-6.94),ANXA1(-2.13),AQP1(-4.36),ARAP3(-4.23),ARHGAP11A(-2.15),ARRDC3(+2.79),ASH2L(-1.68),ASPM(-3.48),AURKA(-1.69),AUTS2(+1.66),AXL(-2.85),BCL2(-4.23),BCL6(-2.09),BDKRB1(-3.61),BD…
Cancer,Organismal Injury and Abnormalities	Malignant genitourinary solid tumor	9e-42		-0.895	877	276	601	A2M(-10.68),AASS(-1.75),ABAT(-1.6),ABCA5(+1.75),ABCA8(-11.81),ABCC6(+1.67),ABCG2(+1.86),ABHD15(+1.63),ACE2(+2.5),ACHE(+1.99),ACOX3(+2.05),ACPP(-2.83),ACSM3(+3.67),ACTG1(+1.5),ACVRL1(-6.38),ADAM12(-11.73),ADAM15(-2.65),ADAM19(+2.17),ADAM22(-2.09),ADAM8(+2.55),ADAMTS13(-2.43),ADAMTS15(-5.5),ADAMTS2(-9.25),ADAMTS20(-4.34),ADAMTS4(-3.36),ADAMTSL4(+1.94),ADARB2(-3.03),ADCY3(-2.56),ADD2(-4.98),ADGRF5(-…
Cancer,Organismal Injury and Abnormalities	Cancer	1.03e-41		-1.685	1221	410	811	A2M(-10.68),A4GALT(+2.41),AASS(-1.75),ABAT(-1.6),ABCA5(+1.75),ABCA8(-11.81),ABCC6(+1.67),ABCG2(+1.86),ABHD15(+1.63),ABHD4(+2.1),ABTB2(+2.58),ACADL(+3.18),ACE2(+2.5),ACHE(+1.99),ACOX3(+2.05),ACPP(-2.83),ACSM3(+3.67),ACTG1(+1.5),ACVRL1(-6.38),ADAM12(-11.73),ADAM15(-2.65),ADAM19(+2.17),ADAM22(-2.09),ADAM33(-10.09),ADAM8(+2.55),ADAMTS13(-2.43),ADAMTS15(-5.5),ADAMTS2(-9.25),ADAMTS20(-4.34),ADAMTS4(-3.…
Cancer,Organismal Injury and Abnormalities	Breast or pancreatic cancer	1.48e-41		-0.409	635	196	439	AASS(-1.75),ABAT(-1.6),ABCA8(-11.81),ABCG2(+1.86),ABTB2(+2.58),ACE2(+2.5),ACPP(-2.83),ACTG1(+1.5),ADAM12(-11.73),ADAM15(-2.65),ADAM19(+2.17),ADAM22(-2.09),ADAM33(-10.09),ADAMTS13(-2.43),ADAMTS15(-5.5),ADAMTS2(-9.25),ADAMTS20(-4.34),ADAMTS4(-3.36),ADARB2(-3.03),ADCY3(-2.56),ADD2(-4.98),ADGRF5(-3.25),ADGRG6(+1.7),ADK(-1.68),AEBP1(-6.03),AGT(-3.77),AK1(-2.65),ALDH1A2(-2.67),ANO10(+1.7),ANP32B(-1.64)…
Cancer,Gastrointestinal Disease,Organismal Injury and Abnormalities	Intestinal cancer	1.82e-41		-1.69	991	319	672	A2M(-10.68),AASS(-1.75),ABCA5(+1.75),ABCA8(-11.81),ABCC6(+1.67),ABCG2(+1.86),ABHD15(+1.63),ABHD4(+2.1),ABTB2(+2.58),ACE2(+2.5),ACHE(+1.99),ACOX3(+2.05),ACPP(-2.83),ACTG1(+1.5),ACVRL1(-6.38),ADAM12(-11.73),ADAM15(-2.65),ADAM19(+2.17),ADAM22(-2.09),ADAM33(-10.09),ADAMTS13(-2.43),ADAMTS15(-5.5),ADAMTS2(-9.25),ADAMTS20(-4.34),ADAMTS4(-3.36),ADAMTSL2(-6.05),ADAMTSL4(+1.94),ADARB2(-3.03),ADCY3(-2.56),A…
Cancer,Organismal Injury and Abnormalities	Extracranial solid tumor	3.15e-41	Decreased	-2.602	1215	409	806	A2M(-10.68),A4GALT(+2.41),AASS(-1.75),ABAT(-1.6),ABCA5(+1.75),ABCA8(-11.81),ABCC6(+1.67),ABCG2(+1.86),ABHD15(+1.63),ABHD4(+2.1),ABTB2(+2.58),ACADL(+3.18),ACE2(+2.5),ACHE(+1.99),ACOX3(+2.05),ACPP(-2.83),ACSM3(+3.67),ACTG1(+1.5),ACVRL1(-6.38),ADAM12(-11.73),ADAM15(-2.65),ADAM19(+2.17),ADAM22(-2.09),ADAM33(-10.09),ADAM8(+2.55),ADAMTS13(-2.43),ADAMTS15(-5.5),ADAMTS2(-9.25),ADAMTS20(-4.34),ADAMTS4(-3.…
Cancer,Gastrointestinal Disease,Organismal Injury and Abnormalities	Malignant neoplasm of large intestine	3.6e-41		-1.599	990	319	671	A2M(-10.68),AASS(-1.75),ABCA5(+1.75),ABCA8(-11.81),ABCC6(+1.67),ABCG2(+1.86),ABHD15(+1.63),ABHD4(+2.1),ABTB2(+2.58),ACE2(+2.5),ACHE(+1.99),ACOX3(+2.05),ACPP(-2.83),ACTG1(+1.5),ACVRL1(-6.38),ADAM12(-11.73),ADAM15(-2.65),ADAM19(+2.17),ADAM22(-2.09),ADAM33(-10.09),ADAMTS13(-2.43),ADAMTS15(-5.5),ADAMTS2(-9.25),ADAMTS20(-4.34),ADAMTS4(-3.36),ADAMTSL2(-6.05),ADAMTSL4(+1.94),ADARB2(-3.03),ADCY3(-2.56),A…
Cancer,Organismal Injury and Abnormalities	Head and neck cancer	3.69e-41		-0.147	1013	332	681	A2M(-10.68),ABAT(-1.6),ABCA5(+1.75),ABCA8(-11.81),ABCC6(+1.67),ABCG2(+1.86),ABHD15(+1.63),ABTB2(+2.58),ACADL(+3.18),ACE2(+2.5),ACHE(+1.99),ACOX3(+2.05),ACSM3(+3.67),ACTG1(+1.5),ACVRL1(-6.38),ADAM12(-11.73),ADAM15(-2.65),ADAM19(+2.17),ADAM22(-2.09),ADAM33(-10.09),ADAM8(+2.55),ADAMTS13(-2.43),ADAMTS15(-5.5),ADAMTS2(-9.25),ADAMTS20(-4.34),ADAMTS4(-3.36),ADAMTSL2(-6.05),ADAMTSL4(+1.94),ADARB2(-3.03),…
Cardiovascular System Development and Function	Development of vasculature	3.89e-41	Decreased	-3.757	237	72	165	ABCC6(+1.67),ACE2(+2.5),ACVRL1(-6.38),ADAM12(-11.73),ADAM15(-2.65),ADAM19(+2.17),ADAM8(+2.55),ADAMTS2(-9.25),ADGRA2(-2.52),ADRB3(-3.1),AGT(-3.77),ALDH1A2(-2.67),ANGPTL6(-14.99),ANTXR1(-4.41),ANTXR2(-1.67),ANXA1(-2.13),APELA(+2.56),APLNR(-10.27),AQP1(-4.36),ARAP3(-4.23),ARHGAP22(-2.69),ARHGEF15(-3.08),AXL(-2.85),BCL2(-4.23),BCL6B(-3.01),BDKRB2(-2.77),BIRC5(-2.35),BMP10(-3.88),BRCA1(-2.31),C3(-2.68…
Cancer,Organismal Injury and Abnormalities	Head and neck tumor	4.2e-41		-0.024	1021	338	683	A2M(-10.68),ABAT(-1.6),ABCA5(+1.75),ABCA8(-11.81),ABCC6(+1.67),ABCG2(+1.86),ABHD15(+1.63),ABTB2(+2.58),ACADL(+3.18),ACE2(+2.5),ACHE(+1.99),ACOX3(+2.05),ACSM3(+3.67),ACTG1(+1.5),ACVRL1(-6.38),ADAM12(-11.73),ADAM15(-2.65),ADAM19(+2.17),ADAM22(-2.09),ADAM33(-10.09),ADAM8(+2.55),ADAMTS13(-2.43),ADAMTS15(-5.5),ADAMTS2(-9.25),ADAMTS20(-4.34),ADAMTS4(-3.36),ADAMTSL2(-6.05),ADAMTSL4(+1.94),ADARB2(-3.03),…
Cancer,Organismal Injury and Abnormalities	Development of malignant tumor	4.9e-41		0.285	874	289	585	A2M(-10.68),AASS(-1.75),ABAT(-1.6),ABCA5(+1.75),ABCA8(-11.81),ABCC6(+1.67),ABHD4(+2.1),ACE2(+2.5),ACOX3(+2.05),ACPP(-2.83),ACSM3(+3.67),ACTG1(+1.5),ACVRL1(-6.38),ADAM12(-11.73),ADAM19(+2.17),ADAM22(-2.09),ADAM8(+2.55),ADAMTS13(-2.43),ADAMTS15(-5.5),ADAMTS2(-9.25),ADAMTS20(-4.34),ADAMTS4(-3.36),ADAMTSL4(+1.94),ADARB2(-3.03),ADCY3(-2.56),ADD2(-4.98),ADK(-1.68),ADRB3(-3.1),AEBP1(-6.03),AGT(-3.77),AH…
Cancer,Organismal Injury and Abnormalities,Reproductive System Disease	Breast or gynecological cancer	1.47e-40		-0.382	689	208	481	AASS(-1.75),ABAT(-1.6),ABCA5(+1.75),ABCA8(-11.81),ABCC6(+1.67),ABCG2(+1.86),ACE2(+2.5),ACPP(-2.83),ACSM3(+3.67),ACTG1(+1.5),ADAM12(-11.73),ADAM15(-2.65),ADAM19(+2.17),ADAMTS2(-9.25),ADAMTS20(-4.34),ADAMTS4(-3.36),ADAMTSL4(+1.94),ADARB2(-3.03),ADCY3(-2.56),ADD2(-4.98),ADGRF5(-3.25),ADGRG6(+1.7),ADK(-1.68),AEBP1(-6.03),AGT(-3.77),AK1(-2.65),ALDH1A2(-2.67),ANKS1B(+2.08),ANO10(+1.7),ANP32B(-1.64),ANT…
Cell Death and Survival	Necrosis	1.32e-39		1.656	437	128	309	A2M(-10.68),A4GALT(+2.41),ABCG2(+1.86),ACHE(+1.99),ACVRL1(-6.38),ADAM12(-11.73),ADAM15(-2.65),ADAM8(+2.55),ADAMTS13(-2.43),ADGRL2(-1.89),AFP(-2.49),AGT(-3.77),ALDH1A2(-2.67),ANTXR1(-4.41),ANTXR2(-1.67),ANXA1(-2.13),APOC3(-3.87),ATAD2(-1.95),ATP2B2(-2.72),ATP2B4(+1.61),AURKA(-1.69),AURKB(-2.33),AXL(-2.85),BCL2(-4.23),BCL6(-2.09),BCL6B(-3.01),BGN(-2.21),BHLHE40(+2.86),BIRC5(-2.35),BLM(-2.1),BMF(+2.…
Cancer,Organismal Injury and Abnormalities	Tumorigenesis of epithelial neoplasm	2.1e-39		-1.179	870	289	581	A2M(-10.68),AASS(-1.75),ABCA5(+1.75),ABCA8(-11.81),ABCC6(+1.67),ABCG2(+1.86),ABHD4(+2.1),ACE2(+2.5),ACHE(+1.99),ACOX3(+2.05),ACPP(-2.83),ACSM3(+3.67),ACTG1(+1.5),ACVRL1(-6.38),ADAM19(+2.17),ADAM22(-2.09),ADAM8(+2.55),ADAMTS13(-2.43),ADAMTS15(-5.5),ADAMTS2(-9.25),ADAMTS20(-4.34),ADAMTS4(-3.36),ADAMTSL4(+1.94),ADARB2(-3.03),ADCY3(-2.56),ADD2(-4.98),ADK(-1.68),ADRB3(-3.1),AEBP1(-6.03),AGT(-3.77),AHS…
Cancer,Organismal Injury and Abnormalities	Head and neck carcinoma	2.33e-39			1004	330	674	A2M(-10.68),ABAT(-1.6),ABCA5(+1.75),ABCA8(-11.81),ABCC6(+1.67),ABCG2(+1.86),ABHD15(+1.63),ABTB2(+2.58),ACADL(+3.18),ACE2(+2.5),ACHE(+1.99),ACOX3(+2.05),ACSM3(+3.67),ACTG1(+1.5),ACVRL1(-6.38),ADAM12(-11.73),ADAM15(-2.65),ADAM19(+2.17),ADAM22(-2.09),ADAM33(-10.09),ADAMTS13(-2.43),ADAMTS15(-5.5),ADAMTS2(-9.25),ADAMTS20(-4.34),ADAMTS4(-3.36),ADAMTSL2(-6.05),ADAMTSL4(+1.94),ADARB2(-3.03),ADCY3(-2.56),…
Cancer,Gastrointestinal Disease,Organismal Injury and Abnormalities	Gastrointestinal adenocarcinoma	3.13e-39			962	314	648	A2M(-10.68),AASS(-1.75),ABCA5(+1.75),ABCA8(-11.81),ABCC6(+1.67),ABCG2(+1.86),ABHD15(+1.63),ABHD4(+2.1),ABTB2(+2.58),ACE2(+2.5),ACHE(+1.99),ACOX3(+2.05),ACPP(-2.83),ACTG1(+1.5),ACVRL1(-6.38),ADAM12(-11.73),ADAM15(-2.65),ADAM19(+2.17),ADAM22(-2.09),ADAM33(-10.09),ADAMTS13(-2.43),ADAMTS15(-5.5),ADAMTS2(-9.25),ADAMTS20(-4.34),ADAMTS4(-3.36),ADAMTSL2(-6.05),ADAMTSL4(+1.94),ADARB2(-3.03),ADCY3(-2.56),A…
Cancer,Organismal Injury and Abnormalities	Pelvic tumor	4.62e-39		-1.739	804	255	549	A2M(-10.68),AASS(-1.75),ABAT(-1.6),ABCA5(+1.75),ABCA8(-11.81),ABCC6(+1.67),ABCG2(+1.86),ABHD15(+1.63),ACE2(+2.5),ACOX3(+2.05),ACPP(-2.83),ACSM3(+3.67),ACTG1(+1.5),ACVRL1(-6.38),ADAM12(-11.73),ADAM15(-2.65),ADAM19(+2.17),ADAM22(-2.09),ADAMTS13(-2.43),ADAMTS15(-5.5),ADAMTS2(-9.25),ADAMTS20(-4.34),ADAMTS4(-3.36),ADAMTSL4(+1.94),ADARB2(-3.03),ADD2(-4.98),ADGRE5(-2.43),ADRB3(-3.1),AEBP1(-6.03),AFP(-2.…
Cancer,Gastrointestinal Disease,Organismal Injury and Abnormalities	Intestinal carcinoma	8.03e-39		-1.067	949	308	641	A2M(-10.68),AASS(-1.75),ABCA5(+1.75),ABCA8(-11.81),ABCC6(+1.67),ABCG2(+1.86),ABHD15(+1.63),ABHD4(+2.1),ABTB2(+2.58),ACE2(+2.5),ACHE(+1.99),ACOX3(+2.05),ACPP(-2.83),ACTG1(+1.5),ACVRL1(-6.38),ADAM12(-11.73),ADAM15(-2.65),ADAM19(+2.17),ADAM22(-2.09),ADAM33(-10.09),ADAMTS13(-2.43),ADAMTS15(-5.5),ADAMTS2(-9.25),ADAMTS20(-4.34),ADAMTS4(-3.36),ADAMTSL2(-6.05),ADAMTSL4(+1.94),ADARB2(-3.03),ADCY3(-2.56),A…
Cancer,Organismal Injury and Abnormalities	Cancer of cells	8.15e-39		-0.881	598	177	421	AASS(-1.75),ABAT(-1.6),ABCG2(+1.86),ABHD15(+1.63),ABTB2(+2.58),ACADL(+3.18),ACHE(+1.99),ACTG1(+1.5),ACVRL1(-6.38),ADAM12(-11.73),ADAM19(+2.17),ADAM22(-2.09),ADAMTS13(-2.43),ADAMTS15(-5.5),ADAMTS20(-4.34),ADARB2(-3.03),ADCY3(-2.56),ADD2(-4.98),ADGRA2(-2.52),ADGRF5(-3.25),ADRB3(-3.1),AGT(-3.77),AK2(-1.59),ALLC(-2.73),ANGPTL6(-14.99),ANKS1B(+2.08),ANO1(-3.07),ANOS1(+2.97),ANP32B(-1.64),ANTXR1(-4.41)…
Cancer,Organismal Injury and Abnormalities	Anogenital cancer	1.24e-38		-0.407	821	256	565	A2M(-10.68),AASS(-1.75),ABAT(-1.6),ABCA5(+1.75),ABCA8(-11.81),ABCC6(+1.67),ABCG2(+1.86),ABHD15(+1.63),ACE2(+2.5),ACHE(+1.99),ACOX3(+2.05),ACPP(-2.83),ACSM3(+3.67),ACTG1(+1.5),ACVRL1(-6.38),ADAM12(-11.73),ADAM15(-2.65),ADAM19(+2.17),ADAMTS13(-2.43),ADAMTS15(-5.5),ADAMTS2(-9.25),ADAMTS20(-4.34),ADAMTS4(-3.36),ADAMTSL4(+1.94),ADARB2(-3.03),ADCY3(-2.56),ADD2(-4.98),ADGRF5(-3.25),ADGRG6(+1.7),ADK(-1.6…
Cancer,Gastrointestinal Disease,Organismal Injury and Abnormalities	Large intestine carcinoma	1.45e-38			948	308	640	A2M(-10.68),AASS(-1.75),ABCA5(+1.75),ABCA8(-11.81),ABCC6(+1.67),ABCG2(+1.86),ABHD15(+1.63),ABHD4(+2.1),ABTB2(+2.58),ACE2(+2.5),ACHE(+1.99),ACOX3(+2.05),ACPP(-2.83),ACTG1(+1.5),ACVRL1(-6.38),ADAM12(-11.73),ADAM15(-2.65),ADAM19(+2.17),ADAM22(-2.09),ADAM33(-10.09),ADAMTS13(-2.43),ADAMTS15(-5.5),ADAMTS2(-9.25),ADAMTS20(-4.34),ADAMTS4(-3.36),ADAMTSL2(-6.05),ADAMTSL4(+1.94),ADARB2(-3.03),ADCY3(-2.56),A…
Gastrointestinal Disease,Organismal Injury and Abnormalities	Colorectal disorder	1.48e-38		-0.059	680	218	462	AASS(-1.75),ABCA5(+1.75),ABCA8(-11.81),ABCC6(+1.67),ABCG2(+1.86),ABHD4(+2.1),ACE2(+2.5),ACOX3(+2.05),ACPP(-2.83),ACTG1(+1.5),ACVRL1(-6.38),ADAM12(-11.73),ADAM15(-2.65),ADAM19(+2.17),ADAM8(+2.55),ADAMTS13(-2.43),ADAMTS15(-5.5),ADAMTS2(-9.25),ADAMTS20(-4.34),ADAMTS4(-3.36),ADAMTSL4(+1.94),ADCY3(-2.56),ADD2(-4.98),ADK(-1.68),AEBP1(-6.03),AHSG(-6.94),ALLC(-2.73),ANO1(-3.07),ANO10(+1.7),ANTXR1(-4.41),…
Cancer,Organismal Injury and Abnormalities,Reproductive System Disease	Mammary tumor	1.67e-38	Decreased	-2.015	390	111	279	ABAT(-1.6),ABCA8(-11.81),ABCG2(+1.86),ADAM12(-11.73),ADAM15(-2.65),ADAMTS2(-9.25),ADAMTS20(-4.34),ADAMTS4(-3.36),ADARB2(-3.03),ADCY3(-2.56),ADGRF5(-3.25),ADGRG6(+1.7),ADK(-1.68),AGT(-3.77),AK1(-2.65),ANO10(+1.7),ANP32B(-1.64),ANXA1(-2.13),ANXA11(+1.51),AQP1(-4.36),ARHGEF15(-3.08),ARRDC3(+2.79),ART5(-2.76),ASF1B(-2.66),ASGR1(-2.65),ASH2L(-1.68),ATAD2(-1.95),ATP2B2(-2.72),AXL(-2.85),B3GNT2(+1.67),B…
Cancer,Gastrointestinal Disease,Organismal Injury and Abnormalities	Colorectal tumor	5.74e-38		-1.896	664	213	451	AASS(-1.75),ABCA5(+1.75),ABCA8(-11.81),ABCC6(+1.67),ABCG2(+1.86),ABHD4(+2.1),ACE2(+2.5),ACOX3(+2.05),ACPP(-2.83),ACTG1(+1.5),ACVRL1(-6.38),ADAM12(-11.73),ADAM15(-2.65),ADAM19(+2.17),ADAM8(+2.55),ADAMTS13(-2.43),ADAMTS15(-5.5),ADAMTS2(-9.25),ADAMTS20(-4.34),ADAMTS4(-3.36),ADAMTSL4(+1.94),ADCY3(-2.56),ADD2(-4.98),ADK(-1.68),AEBP1(-6.03),AHSG(-6.94),ALLC(-2.73),ANO1(-3.07),ANO10(+1.7),ANTXR1(-4.41),…
Cancer,Organismal Injury and Abnormalities,Reproductive System Disease	Breast or ovarian cancer	6.54e-38		-0.382	495	147	348	AASS(-1.75),ABAT(-1.6),ABCA8(-11.81),ABCG2(+1.86),ACE2(+2.5),ACPP(-2.83),ACTG1(+1.5),ADAM12(-11.73),ADAM15(-2.65),ADAM19(+2.17),ADAMTS2(-9.25),ADAMTS20(-4.34),ADAMTS4(-3.36),ADARB2(-3.03),ADCY3(-2.56),ADD2(-4.98),ADGRF5(-3.25),ADGRG6(+1.7),ADK(-1.68),AEBP1(-6.03),AGT(-3.77),AK1(-2.65),ALDH1A2(-2.67),ANO10(+1.7),ANP32B(-1.64),ANXA1(-2.13),ANXA11(+1.51),AQP1(-4.36),ARHGEF15(-3.08),ART5(-2.76),ASF1B…
Cancer,Gastrointestinal Disease,Organismal Injury and Abnormalities	Colorectal cancer	3.86e-37		-1.599	653	207	446	AASS(-1.75),ABCA5(+1.75),ABCA8(-11.81),ABCC6(+1.67),ABCG2(+1.86),ABHD4(+2.1),ACE2(+2.5),ACOX3(+2.05),ACPP(-2.83),ACTG1(+1.5),ACVRL1(-6.38),ADAM12(-11.73),ADAM19(+2.17),ADAMTS13(-2.43),ADAMTS15(-5.5),ADAMTS2(-9.25),ADAMTS20(-4.34),ADAMTS4(-3.36),ADAMTSL4(+1.94),ADCY3(-2.56),ADD2(-4.98),ADK(-1.68),AEBP1(-6.03),AHSG(-6.94),ALLC(-2.73),ANO1(-3.07),ANO10(+1.7),ANTXR1(-4.41),ANTXR2(-1.67),ANXA1(-2.13),…
Cell Death and Survival	Apoptosis	5.21e-37	Increased	3.398	427	130	297	A2M(-10.68),A4GALT(+2.41),ABCG2(+1.86),ACHE(+1.99),ACVRL1(-6.38),ADAM12(-11.73),ADAM15(-2.65),ADAM8(+2.55),ADAMTS13(-2.43),ADAMTS20(-4.34),ADAMTSL4(+1.94),ADGRL2(-1.89),AFP(-2.49),AGT(-3.77),ALDH1A2(-2.67),ANTXR1(-4.41),ANTXR2(-1.67),ANXA1(-2.13),ANXA11(+1.51),APOC3(-3.87),APOL6(-6.58),AQP1(-4.36),ATAD2(-1.95),ATP2B2(-2.72),ATP2B4(+1.61),AURKA(-1.69),AURKB(-2.33),AXL(-2.85),BCL2(-4.23),BCL6(-2.09…
Cancer,Organismal Injury and Abnormalities	Pelvic cancer	5.47e-37		-0.262	788	249	539	A2M(-10.68),AASS(-1.75),ABAT(-1.6),ABCA5(+1.75),ABCA8(-11.81),ABCC6(+1.67),ABCG2(+1.86),ABHD15(+1.63),ACE2(+2.5),ACOX3(+2.05),ACPP(-2.83),ACSM3(+3.67),ACTG1(+1.5),ACVRL1(-6.38),ADAM15(-2.65),ADAM19(+2.17),ADAM22(-2.09),ADAMTS13(-2.43),ADAMTS15(-5.5),ADAMTS2(-9.25),ADAMTS20(-4.34),ADAMTS4(-3.36),ADAMTSL4(+1.94),ADARB2(-3.03),ADD2(-4.98),ADRB3(-3.1),AEBP1(-6.03),AFP(-2.49),AGT(-3.77),AK2(-1.59),ALD…
Cancer,Organismal Injury and Abnormalities	Development of carcinoma	6.47e-37		-0.738	854	280	574	A2M(-10.68),AASS(-1.75),ABCA5(+1.75),ABCA8(-11.81),ABCC6(+1.67),ABHD4(+2.1),ACE2(+2.5),ACOX3(+2.05),ACPP(-2.83),ACSM3(+3.67),ACTG1(+1.5),ACVRL1(-6.38),ADAM19(+2.17),ADAM22(-2.09),ADAM8(+2.55),ADAMTS13(-2.43),ADAMTS15(-5.5),ADAMTS2(-9.25),ADAMTS20(-4.34),ADAMTS4(-3.36),ADAMTSL4(+1.94),ADARB2(-3.03),ADCY3(-2.56),ADD2(-4.98),ADK(-1.68),ADRB3(-3.1),AEBP1(-6.03),AGT(-3.77),AHSG(-6.94),AK2(-1.59),ALDH1…
Cancer,Organismal Injury and Abnormalities,Reproductive System Disease	Genital tumor	1.26e-36		-1.198	759	238	521	A2M(-10.68),AASS(-1.75),ABAT(-1.6),ABCA5(+1.75),ABCA8(-11.81),ABCC6(+1.67),ABCG2(+1.86),ABHD15(+1.63),ACE2(+2.5),ACHE(+1.99),ACOX3(+2.05),ACPP(-2.83),ACSM3(+3.67),ACTG1(+1.5),ACVRL1(-6.38),ADAM12(-11.73),ADAM15(-2.65),ADAM19(+2.17),ADAMTS13(-2.43),ADAMTS15(-5.5),ADAMTS2(-9.25),ADAMTS20(-4.34),ADAMTS4(-3.36),ADAMTSL4(+1.94),ADARB2(-3.03),ADD2(-4.98),ADGRE5(-2.43),ADRB3(-3.1),AEBP1(-6.03),AFP(-2.49…
Cancer,Gastrointestinal Disease,Organismal Injury and Abnormalities	Intestinal adenocarcinoma	1.32e-36			937	304	633	A2M(-10.68),AASS(-1.75),ABCA5(+1.75),ABCA8(-11.81),ABCC6(+1.67),ABCG2(+1.86),ABHD15(+1.63),ABHD4(+2.1),ABTB2(+2.58),ACE2(+2.5),ACHE(+1.99),ACOX3(+2.05),ACPP(-2.83),ACTG1(+1.5),ACVRL1(-6.38),ADAM12(-11.73),ADAM15(-2.65),ADAM19(+2.17),ADAM22(-2.09),ADAM33(-10.09),ADAMTS13(-2.43),ADAMTS15(-5.5),ADAMTS2(-9.25),ADAMTS20(-4.34),ADAMTS4(-3.36),ADAMTSL2(-6.05),ADAMTSL4(+1.94),ADARB2(-3.03),ADCY3(-2.56),A…
Cancer,Organismal Injury and Abnormalities	Neck neoplasm	1.34e-36			968	320	648	A2M(-10.68),ABAT(-1.6),ABCA5(+1.75),ABCA8(-11.81),ABCC6(+1.67),ABCG2(+1.86),ABHD15(+1.63),ABTB2(+2.58),ACADL(+3.18),ACE2(+2.5),ACHE(+1.99),ACOX3(+2.05),ACSM3(+3.67),ACTG1(+1.5),ACVRL1(-6.38),ADAM12(-11.73),ADAM15(-2.65),ADAM19(+2.17),ADAM22(-2.09),ADAM33(-10.09),ADAMTS13(-2.43),ADAMTS15(-5.5),ADAMTS2(-9.25),ADAMTS20(-4.34),ADAMTS4(-3.36),ADAMTSL2(-6.05),ADAMTSL4(+1.94),ADARB2(-3.03),ADCY3(-2.56),…
Cancer,Endocrine System Disorders,Organismal Injury and Abnormalities	Endocrine gland tumor	1.35e-36		-0.948	971	321	650	A2M(-10.68),ABAT(-1.6),ABCA5(+1.75),ABCA8(-11.81),ABCC6(+1.67),ABCG2(+1.86),ABHD15(+1.63),ABTB2(+2.58),ACADL(+3.18),ACE2(+2.5),ACHE(+1.99),ACOX3(+2.05),ACSM3(+3.67),ACTG1(+1.5),ACVRL1(-6.38),ADAM12(-11.73),ADAM15(-2.65),ADAM19(+2.17),ADAM22(-2.09),ADAM33(-10.09),ADAMTS13(-2.43),ADAMTS15(-5.5),ADAMTS2(-9.25),ADAMTS20(-4.34),ADAMTS4(-3.36),ADAMTSL2(-6.05),ADAMTSL4(+1.94),ADARB2(-3.03),ADCY3(-2.56),…
Cancer,Endocrine System Disorders,Organismal Injury and Abnormalities	Nonpituitary endocrine tumor	1.67e-36		-1.016	967	320	647	A2M(-10.68),ABAT(-1.6),ABCA5(+1.75),ABCA8(-11.81),ABCC6(+1.67),ABCG2(+1.86),ABHD15(+1.63),ABTB2(+2.58),ACADL(+3.18),ACE2(+2.5),ACHE(+1.99),ACOX3(+2.05),ACSM3(+3.67),ACTG1(+1.5),ACVRL1(-6.38),ADAM12(-11.73),ADAM15(-2.65),ADAM19(+2.17),ADAM22(-2.09),ADAM33(-10.09),ADAMTS13(-2.43),ADAMTS15(-5.5),ADAMTS2(-9.25),ADAMTS20(-4.34),ADAMTS4(-3.36),ADAMTSL2(-6.05),ADAMTSL4(+1.94),ADARB2(-3.03),ADCY3(-2.56),…
Cancer,Organismal Injury and Abnormalities,Reproductive System Disease	Breast cancer	2.37e-36		-0.43	369	107	262	ABAT(-1.6),ABCA8(-11.81),ABCG2(+1.86),ADAM12(-11.73),ADAM15(-2.65),ADAMTS2(-9.25),ADAMTS20(-4.34),ADAMTS4(-3.36),ADARB2(-3.03),ADCY3(-2.56),ADGRF5(-3.25),ADGRG6(+1.7),ADK(-1.68),AGT(-3.77),AK1(-2.65),ANO10(+1.7),ANP32B(-1.64),ANXA1(-2.13),ANXA11(+1.51),AQP1(-4.36),ARHGEF15(-3.08),ART5(-2.76),ASF1B(-2.66),ASGR1(-2.65),ASH2L(-1.68),ATAD2(-1.95),ATP2B2(-2.72),AXL(-2.85),B3GNT2(+1.67),BCL2(-4.23),BCL…
Cancer,Gastrointestinal Disease,Organismal Injury and Abnormalities	Large intestine adenocarcinoma	2.53e-36			936	304	632	A2M(-10.68),AASS(-1.75),ABCA5(+1.75),ABCA8(-11.81),ABCC6(+1.67),ABCG2(+1.86),ABHD15(+1.63),ABHD4(+2.1),ABTB2(+2.58),ACE2(+2.5),ACHE(+1.99),ACOX3(+2.05),ACPP(-2.83),ACTG1(+1.5),ACVRL1(-6.38),ADAM12(-11.73),ADAM15(-2.65),ADAM19(+2.17),ADAM22(-2.09),ADAM33(-10.09),ADAMTS13(-2.43),ADAMTS15(-5.5),ADAMTS2(-9.25),ADAMTS20(-4.34),ADAMTS4(-3.36),ADAMTSL2(-6.05),ADAMTSL4(+1.94),ADARB2(-3.03),ADCY3(-2.56),A…
Cancer,Endocrine System Disorders,Organismal Injury and Abnormalities	Thyroid gland tumor	2.55e-36			960	317	643	A2M(-10.68),ABAT(-1.6),ABCA5(+1.75),ABCA8(-11.81),ABCC6(+1.67),ABCG2(+1.86),ABHD15(+1.63),ABTB2(+2.58),ACADL(+3.18),ACE2(+2.5),ACHE(+1.99),ACOX3(+2.05),ACSM3(+3.67),ACTG1(+1.5),ACVRL1(-6.38),ADAM12(-11.73),ADAM15(-2.65),ADAM19(+2.17),ADAM22(-2.09),ADAM33(-10.09),ADAMTS13(-2.43),ADAMTS15(-5.5),ADAMTS2(-9.25),ADAMTS20(-4.34),ADAMTS4(-3.36),ADAMTSL2(-6.05),ADAMTSL4(+1.94),ADARB2(-3.03),ADCY3(-2.56),…
Cancer,Organismal Injury and Abnormalities,Reproductive System Disease	Female genital neoplasm	8.06e-36		0.115	581	168	413	AASS(-1.75),ABAT(-1.6),ABCA5(+1.75),ABCA8(-11.81),ABCC6(+1.67),ABCG2(+1.86),ACE2(+2.5),ACPP(-2.83),ACSM3(+3.67),ACTG1(+1.5),ADAM12(-11.73),ADAM19(+2.17),ADAMTS2(-9.25),ADAMTS20(-4.34),ADAMTSL4(+1.94),ADARB2(-3.03),ADD2(-4.98),ADGRE5(-2.43),ADRB3(-3.1),AEBP1(-6.03),AGT(-3.77),AK2(-1.59),ALDH1A2(-2.67),ANKS1B(+2.08),ANP32B(-1.64),ANTXR2(-1.67),ANXA1(-2.13),APOA4(-1.85),AQP1(-4.36),ARAP3(-4.23),ARHG…
Cancer,Organismal Injury and Abnormalities	Lymphohematopoietic cancer	8.6e-36		-0.256	464	139	325	AASS(-1.75),ABAT(-1.6),ABCG2(+1.86),ACHE(+1.99),ACSM3(+3.67),ACTG1(+1.5),ACVRL1(-6.38),ADAM12(-11.73),ADAM15(-2.65),ADAM19(+2.17),ADAM22(-2.09),ADAMTS15(-5.5),ADARB2(-3.03),ADCY3(-2.56),ADD2(-4.98),ADGRA2(-2.52),ADK(-1.68),ADRB3(-3.1),AGT(-3.77),AHSG(-6.94),ANGPTL6(-14.99),ANKS1B(+2.08),ANO1(-3.07),ANOS1(+2.97),ANTXR1(-4.41),ANXA1(-2.13),ANXA11(+1.51),APLNR(-10.27),ARHGAP33(-3.14),ARHGEF15(-3.08)…
Cancer,Endocrine System Disorders,Organismal Injury and Abnormalities	Endocrine carcinoma	9.9e-36		-0.44	958	314	644	A2M(-10.68),ABAT(-1.6),ABCA5(+1.75),ABCA8(-11.81),ABCC6(+1.67),ABCG2(+1.86),ABHD15(+1.63),ABTB2(+2.58),ACADL(+3.18),ACE2(+2.5),ACHE(+1.99),ACOX3(+2.05),ACSM3(+3.67),ACTG1(+1.5),ACVRL1(-6.38),ADAM12(-11.73),ADAM15(-2.65),ADAM19(+2.17),ADAM22(-2.09),ADAM33(-10.09),ADAMTS13(-2.43),ADAMTS15(-5.5),ADAMTS2(-9.25),ADAMTS20(-4.34),ADAMTS4(-3.36),ADAMTSL2(-6.05),ADAMTSL4(+1.94),ADARB2(-3.03),ADCY3(-2.56),…
Cancer,Endocrine System Disorders,Organismal Injury and Abnormalities	Thyroid carcinoma	3.39e-35			954	313	641	A2M(-10.68),ABAT(-1.6),ABCA5(+1.75),ABCA8(-11.81),ABCC6(+1.67),ABCG2(+1.86),ABHD15(+1.63),ABTB2(+2.58),ACADL(+3.18),ACE2(+2.5),ACHE(+1.99),ACOX3(+2.05),ACSM3(+3.67),ACTG1(+1.5),ACVRL1(-6.38),ADAM12(-11.73),ADAM15(-2.65),ADAM19(+2.17),ADAM22(-2.09),ADAM33(-10.09),ADAMTS13(-2.43),ADAMTS15(-5.5),ADAMTS2(-9.25),ADAMTS20(-4.34),ADAMTS4(-3.36),ADAMTSL2(-6.05),ADAMTSL4(+1.94),ADARB2(-3.03),ADCY3(-2.56),…
Cancer,Endocrine System Disorders,Organismal Injury and Abnormalities	Thyroid cancer	3.52e-35			955	313	642	A2M(-10.68),ABAT(-1.6),ABCA5(+1.75),ABCA8(-11.81),ABCC6(+1.67),ABCG2(+1.86),ABHD15(+1.63),ABTB2(+2.58),ACADL(+3.18),ACE2(+2.5),ACHE(+1.99),ACOX3(+2.05),ACSM3(+3.67),ACTG1(+1.5),ACVRL1(-6.38),ADAM12(-11.73),ADAM15(-2.65),ADAM19(+2.17),ADAM22(-2.09),ADAM33(-10.09),ADAMTS13(-2.43),ADAMTS15(-5.5),ADAMTS2(-9.25),ADAMTS20(-4.34),ADAMTS4(-3.36),ADAMTSL2(-6.05),ADAMTSL4(+1.94),ADARB2(-3.03),ADCY3(-2.56),…
Cancer,Organismal Injury and Abnormalities,Reproductive System Disease	Tumorigenesis of reproductive tract	3.96e-35		0.387	578	167	411	AASS(-1.75),ABAT(-1.6),ABCA5(+1.75),ABCA8(-11.81),ABCC6(+1.67),ABCG2(+1.86),ACE2(+2.5),ACPP(-2.83),ACSM3(+3.67),ACTG1(+1.5),ADAM12(-11.73),ADAM19(+2.17),ADAMTS2(-9.25),ADAMTS20(-4.34),ADAMTSL4(+1.94),ADARB2(-3.03),ADD2(-4.98),ADGRE5(-2.43),ADRB3(-3.1),AEBP1(-6.03),AGT(-3.77),AK2(-1.59),ALDH1A2(-2.67),ANKS1B(+2.08),ANP32B(-1.64),ANTXR2(-1.67),ANXA1(-2.13),APOA4(-1.85),AQP1(-4.36),ARAP3(-4.23),ARHG…
Cancer,Organismal Injury and Abnormalities	Lymphohematopoietic neoplasia	5.12e-35		-0.27	466	140	326	AASS(-1.75),ABAT(-1.6),ABCG2(+1.86),ACHE(+1.99),ACSM3(+3.67),ACTG1(+1.5),ACVRL1(-6.38),ADAM12(-11.73),ADAM15(-2.65),ADAM19(+2.17),ADAM22(-2.09),ADAMTS15(-5.5),ADARB2(-3.03),ADCY3(-2.56),ADD2(-4.98),ADGRA2(-2.52),ADK(-1.68),ADRB3(-3.1),AGT(-3.77),AHSG(-6.94),ANGPTL6(-14.99),ANKS1B(+2.08),ANO1(-3.07),ANOS1(+2.97),ANTXR1(-4.41),ANXA1(-2.13),ANXA11(+1.51),APLNR(-10.27),ARHGAP33(-3.14),ARHGEF15(-3.08)…
Dermatological Diseases and Conditions,Organismal Injury and Abnormalities	Skin lesion	1.1e-34		0.027	779	261	518	A2M(-10.68),A4GALT(+2.41),ABAT(-1.6),ABCA5(+1.75),ABCA8(-11.81),ABCC6(+1.67),ABCG2(+1.86),ABHD15(+1.63),ABTB2(+2.58),ACADL(+3.18),ACE2(+2.5),ACHE(+1.99),ACOX3(+2.05),ACPP(-2.83),ACSM3(+3.67),ACTG1(+1.5),ACVRL1(-6.38),ADAM12(-11.73),ADAM15(-2.65),ADAM19(+2.17),ADAM22(-2.09),ADAM33(-10.09),ADAMTS13(-2.43),ADAMTS15(-5.5),ADAMTS2(-9.25),ADAMTS20(-4.34),ADAMTS4(-3.36),ADAMTSL2(-6.05),ADAMTSL4(+1.94),A…
Cancer,Organismal Injury and Abnormalities,Reproductive System Disease	Female genital tract serous carcinoma	1.14e-34			114	20	94	ABCA8(-11.81),AEBP1(-6.03),ALDH1A2(-2.67),AQP1(-4.36),AURKA(-1.69),BCL2(-4.23),BRCA1(-2.31),BRCA2(-2.39),BUB1(-2.17),BUB1B(-2.16),CA2(-3.08),CCNA2(-2.24),CCNB1(-2.02),CCNB2(-3.02),CDC20(-2.4),CDC6(-2.03),CDH11(-2.82),CIT(-2.36),COL14A1(-5.35),COL15A1(-12.45),COL3A1(-38.74),COL4A6(+1.85),COL5A1(-1.82),COL6A2(-1.93),CSF3R(-3.71),CSPG4(-1.96),CXCL12(-17.39),DDR2(-5.36),DES(-7.4),DTNA(+1.75),ECM2(-2.…
Cancer,Gastrointestinal Disease,Organismal Injury and Abnormalities	Colon cancer	1.5e-34		-1.432	581	186	395	ABCA5(+1.75),ABCA8(-11.81),ABCC6(+1.67),ABHD4(+2.1),ACE2(+2.5),ACOX3(+2.05),ACPP(-2.83),ACTG1(+1.5),ACVRL1(-6.38),ADAM12(-11.73),ADAM19(+2.17),ADAMTS13(-2.43),ADAMTS15(-5.5),ADAMTS2(-9.25),ADAMTS20(-4.34),ADAMTS4(-3.36),ADAMTSL4(+1.94),ADCY3(-2.56),ADD2(-4.98),ADK(-1.68),AEBP1(-6.03),AHSG(-6.94),ALLC(-2.73),ANO1(-3.07),ANO10(+1.7),ANTXR1(-4.41),ANTXR2(-1.67),ANXA1(-2.13),ANXA11(+1.51),ANXA13(-2.4…
Gastrointestinal Disease,Hepatic System Disease,Organismal Injury and Abnormalities	Liver lesion	2.3e-34		-0.827	669	214	455	A2M(-10.68),AASS(-1.75),ABAT(-1.6),ABCA5(+1.75),ABCA8(-11.81),ABCC6(+1.67),ABCG2(+1.86),ACE2(+2.5),ACOX3(+2.05),ACPP(-2.83),ACSM3(+3.67),ACTG1(+1.5),ADAM12(-11.73),ADAM15(-2.65),ADAM19(+2.17),ADAM33(-10.09),ADAMTS13(-2.43),ADAMTS2(-9.25),ADAMTS20(-4.34),ADAMTS4(-3.36),ADAMTSL4(+1.94),ADARB2(-3.03),ADK(-1.68),AEBP1(-6.03),AFP(-2.49),AGT(-3.77),AHSG(-6.94),AK2(-1.59),ALLC(-2.73),AMBP(-2.76),ANGPTL6…
Cancer,Organismal Injury and Abnormalities,Reproductive System Disease	Genital tract cancer	3.74e-34		0.404	741	232	509	A2M(-10.68),AASS(-1.75),ABAT(-1.6),ABCA5(+1.75),ABCA8(-11.81),ABCC6(+1.67),ABCG2(+1.86),ABHD15(+1.63),ACE2(+2.5),ACHE(+1.99),ACOX3(+2.05),ACPP(-2.83),ACSM3(+3.67),ACTG1(+1.5),ACVRL1(-6.38),ADAM15(-2.65),ADAM19(+2.17),ADAMTS13(-2.43),ADAMTS15(-5.5),ADAMTS2(-9.25),ADAMTS20(-4.34),ADAMTS4(-3.36),ADAMTSL4(+1.94),ADARB2(-3.03),ADD2(-4.98),ADRB3(-3.1),AEBP1(-6.03),AFP(-2.49),AGT(-3.77),ALDH1A2(-2.67),A…
Cancer,Dermatological Diseases and Conditions,Organismal Injury and Abnormalities	Skin tumor	4.01e-34		-0.969	773	260	513	A2M(-10.68),A4GALT(+2.41),ABAT(-1.6),ABCA5(+1.75),ABCA8(-11.81),ABCC6(+1.67),ABCG2(+1.86),ABHD15(+1.63),ABTB2(+2.58),ACADL(+3.18),ACE2(+2.5),ACHE(+1.99),ACOX3(+2.05),ACPP(-2.83),ACSM3(+3.67),ACTG1(+1.5),ACVRL1(-6.38),ADAM12(-11.73),ADAM15(-2.65),ADAM19(+2.17),ADAM22(-2.09),ADAM33(-10.09),ADAMTS13(-2.43),ADAMTS15(-5.5),ADAMTS2(-9.25),ADAMTS20(-4.34),ADAMTS4(-3.36),ADAMTSL2(-6.05),ADAMTSL4(+1.94),A…
Cancer,Hematological Disease,Organismal Injury and Abnormalities	Hematologic cancer	9.55e-34		0.025	456	136	320	AASS(-1.75),ABAT(-1.6),ABCG2(+1.86),ACHE(+1.99),ACSM3(+3.67),ACTG1(+1.5),ACVRL1(-6.38),ADAM12(-11.73),ADAM19(+2.17),ADAM22(-2.09),ADAMTS15(-5.5),ADARB2(-3.03),ADCY3(-2.56),ADD2(-4.98),ADGRA2(-2.52),ADK(-1.68),ADRB3(-3.1),AGT(-3.77),ANGPTL6(-14.99),ANKS1B(+2.08),ANO1(-3.07),ANOS1(+2.97),ANTXR1(-4.41),ANXA1(-2.13),ANXA11(+1.51),APLNR(-10.27),ARHGAP33(-3.14),ARHGEF15(-3.08),ARSE(-1.73),ASH2L(-1.68),…
Cancer,Organismal Injury and Abnormalities	Advanced malignant tumor	1e-33	Decreased	-2.89	219	53	166	ABAT(-1.6),ABCA8(-11.81),ADAM12(-11.73),ADAM15(-2.65),ADGRE5(-2.43),ADGRF5(-3.25),AFP(-2.49),AHSG(-6.94),ALDH1A2(-2.67),AMBP(-2.76),ANXA1(-2.13),AQP1(-4.36),ASGR1(-2.65),ASH2L(-1.68),AURKB(-2.33),AXL(-2.85),BCL2(-4.23),BIRC5(-2.35),BRCA1(-2.31),BRCA2(-2.39),BRIP1(-2.26),C1QBP(-1.6),C1R(-3.19),C3(-2.68),CAPG(+1.73),CASP8(-1.7),CCL2(-2.21),CCN1(+1.77),CCN4(-13.59),CD248(-9.43),CD44(-2.22),CD82(-3.1…
Cancer,Gastrointestinal Disease,Organismal Injury and Abnormalities	Colon tumor	1.19e-33		-1.728	583	188	395	ABCA5(+1.75),ABCA8(-11.81),ABCC6(+1.67),ABHD4(+2.1),ACE2(+2.5),ACOX3(+2.05),ACPP(-2.83),ACTG1(+1.5),ACVRL1(-6.38),ADAM12(-11.73),ADAM19(+2.17),ADAMTS13(-2.43),ADAMTS15(-5.5),ADAMTS2(-9.25),ADAMTS20(-4.34),ADAMTS4(-3.36),ADAMTSL4(+1.94),ADCY3(-2.56),ADD2(-4.98),ADK(-1.68),AEBP1(-6.03),AHSG(-6.94),ALLC(-2.73),ANO1(-3.07),ANO10(+1.7),ANTXR1(-4.41),ANTXR2(-1.67),ANXA1(-2.13),ANXA11(+1.51),ANXA13(-2.4…
Cancer,Organismal Injury and Abnormalities	Secondary tumor	1.95e-33	Decreased	-2.823	205	51	154	ABAT(-1.6),ADAM12(-11.73),ADAM15(-2.65),ADGRE5(-2.43),ADGRF5(-3.25),AFP(-2.49),AHSG(-6.94),AMBP(-2.76),ANXA1(-2.13),AQP1(-4.36),ASGR1(-2.65),ASH2L(-1.68),AURKB(-2.33),AXL(-2.85),BCL2(-4.23),BIRC5(-2.35),BRCA1(-2.31),BRCA2(-2.39),BRIP1(-2.26),C1QBP(-1.6),C1R(-3.19),C3(-2.68),CAPG(+1.73),CASP8(-1.7),CCL2(-2.21),CCN1(+1.77),CCN4(-13.59),CD248(-9.43),CD44(-2.22),CD82(-3.13),CDC25A(-2.23),CDCA7L(-3.0)…
Cancer,Hematological Disease,Organismal Injury and Abnormalities	Hematopoietic neoplasm	2.94e-33		-0.16	459	138	321	AASS(-1.75),ABAT(-1.6),ABCG2(+1.86),ACHE(+1.99),ACSM3(+3.67),ACTG1(+1.5),ACVRL1(-6.38),ADAM12(-11.73),ADAM19(+2.17),ADAM22(-2.09),ADAMTS15(-5.5),ADARB2(-3.03),ADCY3(-2.56),ADD2(-4.98),ADGRA2(-2.52),ADK(-1.68),ADRB3(-3.1),AGT(-3.77),ANGPTL6(-14.99),ANKS1B(+2.08),ANO1(-3.07),ANOS1(+2.97),ANTXR1(-4.41),ANXA1(-2.13),ANXA11(+1.51),APLNR(-10.27),ARHGAP33(-3.14),ARHGEF15(-3.08),ARSE(-1.73),ASH2L(-1.68),…
Cancer,Organismal Injury and Abnormalities,Reproductive System Disease	Uterine serous papillary cancer	3.58e-33			77	12	65	ABCA8(-11.81),AQP1(-4.36),AURKA(-1.69),BCL2(-4.23),BUB1(-2.17),BUB1B(-2.16),CA2(-3.08),CCNA2(-2.24),CCNB1(-2.02),CCNB2(-3.02),CDC20(-2.4),CDC6(-2.03),CDH11(-2.82),CIT(-2.36),COL14A1(-5.35),COL15A1(-12.45),COL3A1(-38.74),COL4A6(+1.85),CSPG4(-1.96),CXCL12(-17.39),DDR2(-5.36),DES(-7.4),ECM2(-2.71),EDNRB(-5.28),EMILIN1(-4.77),EPHA1(+1.81),EPHB2(-3.04),ERBB2(+1.51),ERG(-3.98),ESPL1(-2.73),EXO1(-3.88),…
Cellular Development,Cellular Growth and Proliferation	Cell proliferation of tumor cell lines	3.88e-33	Decreased	-3.435	309	79	230	A2M(-10.68),ACHE(+1.99),ACPP(-2.83),ADAM12(-11.73),ADAM15(-2.65),ADAM33(-10.09),ADAMTS15(-5.5),ADAMTS4(-3.36),AFP(-2.49),AGT(-3.77),AHSG(-6.94),ANO1(-3.07),ANTXR1(-4.41),ANXA1(-2.13),AQP1(-4.36),ARHGAP11A(-2.15),ARRDC3(+2.79),ART4(-3.86),ATAD2(-1.95),AURKA(-1.69),AURKB(-2.33),AXL(-2.85),BCL2(-4.23),BCL6(-2.09),BDKRB1(-3.61),BDKRB2(-2.77),BIN1(+1.57),BIRC5(-2.35),BRCA1(-2.31),BRCA2(-2.39),BTG2(+1.…
Cancer,Hematological Disease,Organismal Injury and Abnormalities	Neoplasia of blood cells	4.05e-33		0.718	455	137	318	AASS(-1.75),ABAT(-1.6),ABCG2(+1.86),ACHE(+1.99),ACSM3(+3.67),ACTG1(+1.5),ACVRL1(-6.38),ADAM12(-11.73),ADAM19(+2.17),ADAM22(-2.09),ADAMTS15(-5.5),ADARB2(-3.03),ADCY3(-2.56),ADD2(-4.98),ADGRA2(-2.52),ADRB3(-3.1),AGT(-3.77),ANGPTL6(-14.99),ANKS1B(+2.08),ANO1(-3.07),ANOS1(+2.97),ANTXR1(-4.41),ANXA1(-2.13),ANXA11(+1.51),APLNR(-10.27),ARHGAP33(-3.14),ARHGEF15(-3.08),ARSE(-1.73),ASH2L(-1.68),ATP2B2(-2.7…
Organismal Development	Morphology of body cavity	4.62e-33			298	99	199	ABCA5(+1.75),ABCG2(+1.86),ACADL(+3.18),ACE2(+2.5),ACPP(-2.83),ACVRL1(-6.38),ADAM12(-11.73),ADAM15(-2.65),ADAM19(+2.17),ADD2(-4.98),ADGRE5(-2.43),ADGRF5(-3.25),ADK(-1.68),ADRB3(-3.1),AEBP1(-6.03),AGT(-3.77),ALDH1A2(-2.67),AMBP(-2.76),ANO1(-3.07),ANTXR1(-4.41),ANTXR2(-1.67),APLNR(-10.27),AQP1(-4.36),AURKA(-1.69),AXL(-2.85),BCL2(-4.23),BCL6(-2.09),BDKRB2(-2.77),BGN(-2.21),BHLHE40(+2.86),BIN1(+1.57),…
Cancer,Dermatological Diseases and Conditions,Organismal Injury and Abnormalities	Skin cancer	5.72e-33		-0.57	766	258	508	A2M(-10.68),A4GALT(+2.41),ABAT(-1.6),ABCA5(+1.75),ABCA8(-11.81),ABCC6(+1.67),ABCG2(+1.86),ABHD15(+1.63),ABTB2(+2.58),ACADL(+3.18),ACE2(+2.5),ACHE(+1.99),ACOX3(+2.05),ACPP(-2.83),ACSM3(+3.67),ACTG1(+1.5),ACVRL1(-6.38),ADAM12(-11.73),ADAM15(-2.65),ADAM19(+2.17),ADAM22(-2.09),ADAM33(-10.09),ADAMTS13(-2.43),ADAMTS15(-5.5),ADAMTS2(-9.25),ADAMTS20(-4.34),ADAMTS4(-3.36),ADAMTSL2(-6.05),ADAMTSL4(+1.94),A…
Cancer,Gastrointestinal Disease,Hepatic System Disease,Organismal Injury and Abnormalities	Liver tumor	6.03e-33	Decreased	-2.858	646	203	443	A2M(-10.68),AASS(-1.75),ABAT(-1.6),ABCA5(+1.75),ABCA8(-11.81),ABCC6(+1.67),ACE2(+2.5),ACOX3(+2.05),ACPP(-2.83),ACSM3(+3.67),ACTG1(+1.5),ADAM12(-11.73),ADAM15(-2.65),ADAM19(+2.17),ADAM33(-10.09),ADAMTS13(-2.43),ADAMTS2(-9.25),ADAMTS20(-4.34),ADAMTS4(-3.36),ADAMTSL4(+1.94),ADARB2(-3.03),ADK(-1.68),AEBP1(-6.03),AFP(-2.49),AGT(-3.77),AHSG(-6.94),AK2(-1.59),ALLC(-2.73),AMBP(-2.76),ANGPTL6(-14.99),ANKS…
Cancer,Organismal Injury and Abnormalities	Genitourinary carcinoma	1.48e-32		-0.951	768	250	518	A2M(-10.68),AASS(-1.75),ABAT(-1.6),ABCA5(+1.75),ABCA8(-11.81),ABCC6(+1.67),ABCG2(+1.86),ABHD15(+1.63),ACE2(+2.5),ACHE(+1.99),ACOX3(+2.05),ACPP(-2.83),ACSM3(+3.67),ACTG1(+1.5),ACVRL1(-6.38),ADAM19(+2.17),ADAM22(-2.09),ADAM8(+2.55),ADAMTS13(-2.43),ADAMTS15(-5.5),ADAMTS2(-9.25),ADAMTS20(-4.34),ADAMTS4(-3.36),ADAMTSL4(+1.94),ADARB2(-3.03),ADD2(-4.98),ADRB3(-3.1),AEBP1(-6.03),AFP(-2.49),AGT(-3.77),AK2…
Cancer,Organismal Injury and Abnormalities,Reproductive System Disease	Uterine tumor	4.35e-32			469	129	340	AASS(-1.75),ABAT(-1.6),ABCA5(+1.75),ABCA8(-11.81),ABCC6(+1.67),ABCG2(+1.86),ACSM3(+3.67),ADAM12(-11.73),ADAM19(+2.17),ADAMTS2(-9.25),ADAMTSL4(+1.94),ADARB2(-3.03),ADGRE5(-2.43),ADRB3(-3.1),AGT(-3.77),AK2(-1.59),ALDH1A2(-2.67),ANKS1B(+2.08),ANP32B(-1.64),ANTXR2(-1.67),ANXA1(-2.13),APOA4(-1.85),AQP1(-4.36),ARAP3(-4.23),ARHGAP11A(-2.15),ARHGAP22(-2.69),ARHGAP6(-2.27),ARHGEF15(-3.08),ARRDC3(+2.79),AR…
Cancer,Organismal Injury and Abnormalities,Reproductive System Disease	Development of genital tumor	4.6e-32		-1.633	553	163	390	AASS(-1.75),ABAT(-1.6),ABCA5(+1.75),ABCA8(-11.81),ABCC6(+1.67),ABCG2(+1.86),ACE2(+2.5),ACPP(-2.83),ACSM3(+3.67),ACTG1(+1.5),ADAM12(-11.73),ADAM19(+2.17),ADAMTS2(-9.25),ADAMTS20(-4.34),ADAMTSL4(+1.94),ADARB2(-3.03),ADD2(-4.98),ADGRE5(-2.43),ADRB3(-3.1),AEBP1(-6.03),AGT(-3.77),AK2(-1.59),ALDH1A2(-2.67),ANKS1B(+2.08),ANP32B(-1.64),ANTXR2(-1.67),ANXA1(-2.13),APOA4(-1.85),AQP1(-4.36),ARAP3(-4.23),ARHG…
Organismal Injury and Abnormalities	Benign lesion	4.64e-32		-1.293	197	59	138	ABCA8(-11.81),ABCG2(+1.86),ACHE(+1.99),ADAM12(-11.73),ADGRE5(-2.43),ADRB3(-3.1),AEBP1(-6.03),AK2(-1.59),ALDH1A2(-2.67),ANTXR1(-4.41),ANTXR2(-1.67),ANXA1(-2.13),ARSE(-1.73),ASH2L(-1.68),AURKB(-2.33),BCL2(-4.23),BDKRB2(-2.77),BIRC5(-2.35),BOK(+1.56),BRCA1(-2.31),BUB1B(-2.16),C3(-2.68),CA2(-3.08),CAVIN2(-2.79),CCN1(+1.77),CCNB1(-2.02),CCNB2(-3.02),CCNDBP1(+1.68),CD44(-2.22),CDC25B(-1.67),CDH2(+1.97)…
Cancer,Gastrointestinal Disease,Organismal Injury and Abnormalities	Development of digestive organ tumor	6.29e-32		-0.63	633	203	430	A2M(-10.68),AASS(-1.75),ABCA5(+1.75),ABCA8(-11.81),ABCC6(+1.67),ABHD4(+2.1),ACE2(+2.5),ACOX3(+2.05),ACPP(-2.83),ACTG1(+1.5),ACVRL1(-6.38),ADAM19(+2.17),ADAM22(-2.09),ADAMTS13(-2.43),ADAMTS15(-5.5),ADAMTS2(-9.25),ADAMTS20(-4.34),ADAMTS4(-3.36),ADAMTSL4(+1.94),ADCY3(-2.56),ADD2(-4.98),ADK(-1.68),AEBP1(-6.03),AGT(-3.77),AHSG(-6.94),ALLC(-2.73),ANO1(-3.07),ANO10(+1.7),ANTXR1(-4.41),ANTXR2(-1.67),ANXA…
Cancer,Gastrointestinal Disease,Hepatic System Disease,Organismal Injury and Abnormalities	Liver cancer	7.7e-32	Decreased	-2.538	573	176	397	AASS(-1.75),ABAT(-1.6),ABCA5(+1.75),ABCA8(-11.81),ABCC6(+1.67),ACOX3(+2.05),ACPP(-2.83),ACSM3(+3.67),ACTG1(+1.5),ADAM12(-11.73),ADAM15(-2.65),ADAM19(+2.17),ADAM33(-10.09),ADAMTS13(-2.43),ADAMTS2(-9.25),ADAMTS20(-4.34),ADAMTS4(-3.36),ADAMTSL4(+1.94),ADARB2(-3.03),ADK(-1.68),AEBP1(-6.03),AFP(-2.49),AGT(-3.77),AHSG(-6.94),AK2(-1.59),AMBP(-2.76),ANGPTL6(-14.99),ANKS1B(+2.08),ANP32B(-1.64),ANTXR2(-1.6…
Cancer,Organismal Injury and Abnormalities	Lymphoid cancer	7.71e-32		0.573	316	93	223	AASS(-1.75),ABAT(-1.6),ABCG2(+1.86),ACHE(+1.99),ACTG1(+1.5),ACVRL1(-6.38),ADAM12(-11.73),ADAM15(-2.65),ADAM19(+2.17),ADAM22(-2.09),ADAMTS15(-5.5),ADARB2(-3.03),ADCY3(-2.56),ADD2(-4.98),ADGRA2(-2.52),ADRB3(-3.1),AHSG(-6.94),ANO1(-3.07),ANOS1(+2.97),ANTXR1(-4.41),ANXA1(-2.13),ANXA11(+1.51),ARHGAP33(-3.14),ARHGEF15(-3.08),ATP2B2(-2.72),AURKA(-1.69),AURKB(-2.33),AXL(-2.85),BCL2(-4.23),BCL6(-2.09),BIR…
Embryonic Development,Organismal Development	Development of body trunk	1.4e-31		-0.862	232	62	170	ACE2(+2.5),ACTG1(+1.5),ACVRL1(-6.38),ADAM19(+2.17),ADAMTS2(-9.25),ADGRF5(-3.25),AEBP1(-6.03),AGT(-3.77),ALDH1A2(-2.67),ANXA1(-2.13),APLNR(-10.27),AQP1(-4.36),ASL(-2.07),ATP2B2(-2.72),AXL(-2.85),BCL2(-4.23),BDKRB2(-2.77),BIN1(+1.57),BIRC5(-2.35),BMF(+2.46),BMP10(-3.88),BRCA1(-2.31),BRCA2(-2.39),CADM1(+2.3),CASP7(-2.38),CASP8(-1.7),CCL2(-2.21),CCN1(+1.77),CCNA2(-2.24),CCNB2(-3.02),CD44(-2.22),CDC25…
Cancer,Organismal Injury and Abnormalities,Reproductive System Disease	Female genital tract cancer	1.72e-31			553	158	395	AASS(-1.75),ABAT(-1.6),ABCA5(+1.75),ABCA8(-11.81),ABCC6(+1.67),ABCG2(+1.86),ACE2(+2.5),ACPP(-2.83),ACSM3(+3.67),ACTG1(+1.5),ADAM19(+2.17),ADAMTS2(-9.25),ADAMTS20(-4.34),ADAMTSL4(+1.94),ADARB2(-3.03),ADD2(-4.98),AEBP1(-6.03),AGT(-3.77),ALDH1A2(-2.67),ANKS1B(+2.08),ANP32B(-1.64),ANTXR2(-1.67),ANXA1(-2.13),APOA4(-1.85),AQP1(-4.36),ARAP3(-4.23),ARHGAP11A(-2.15),ARHGAP22(-2.69),ARHGAP6(-2.27),ARHGEF15…
Cancer,Gastrointestinal Disease,Hepatic System Disease,Organismal Injury and Abnormalities	Hepatobiliary system cancer	1.98e-31	Decreased	-2.307	596	184	412	A2M(-10.68),AASS(-1.75),ABAT(-1.6),ABCA5(+1.75),ABCA8(-11.81),ABCC6(+1.67),ACE2(+2.5),ACOX3(+2.05),ACPP(-2.83),ACSM3(+3.67),ACTG1(+1.5),ADAM12(-11.73),ADAM15(-2.65),ADAM19(+2.17),ADAM33(-10.09),ADAMTS13(-2.43),ADAMTS2(-9.25),ADAMTS20(-4.34),ADAMTS4(-3.36),ADAMTSL4(+1.94),ADARB2(-3.03),ADK(-1.68),AEBP1(-6.03),AFP(-2.49),AGT(-3.77),AHSG(-6.94),AK2(-1.59),AMBP(-2.76),ANGPTL6(-14.99),ANKS1B(+2.08),AN…
Cancer,Organismal Injury and Abnormalities	Lymphatic system tumor	2.93e-31		0.146	318	93	225	AASS(-1.75),ABAT(-1.6),ABCG2(+1.86),ACHE(+1.99),ACTG1(+1.5),ACVRL1(-6.38),ADAM12(-11.73),ADAM15(-2.65),ADAM19(+2.17),ADAM22(-2.09),ADAMTS15(-5.5),ADARB2(-3.03),ADCY3(-2.56),ADD2(-4.98),ADGRA2(-2.52),ADRB3(-3.1),AHSG(-6.94),ANO1(-3.07),ANOS1(+2.97),ANTXR1(-4.41),ANXA1(-2.13),ANXA11(+1.51),ARHGAP33(-3.14),ARHGEF15(-3.08),ATP2B2(-2.72),AURKA(-1.69),AURKB(-2.33),AXL(-2.85),BCL2(-4.23),BCL6(-2.09),BIR…
Cancer,Organismal Injury and Abnormalities,Respiratory Disease	Respiratory system tumor	5.24e-31		-1.211	437	119	318	ABCA5(+1.75),ABCA8(-11.81),ACE2(+2.5),ACHE(+1.99),ADAM12(-11.73),ADAM15(-2.65),ADAM19(+2.17),ADAM22(-2.09),ADAM8(+2.55),ADAMTS13(-2.43),ADAMTS20(-4.34),AGT(-3.77),AHSG(-6.94),AK2(-1.59),ANKS1B(+2.08),ANTXR1(-4.41),ANTXR2(-1.67),ANXA1(-2.13),ARHGAP28(-2.18),ARHGAP33(-3.14),ARHGAP6(-2.27),ARHGEF15(-3.08),ASH2L(-1.68),ATAD2(-1.95),ATP2B2(-2.72),AURKA(-1.69),AURKB(-2.33),AXL(-2.85),BCL2(-4.23),BCL6(-…
Cancer,Organismal Injury and Abnormalities	Benign Tumors	7.93e-31		-1.284	180	53	127	ABCA8(-11.81),ABCG2(+1.86),ACHE(+1.99),ADAM12(-11.73),ADGRE5(-2.43),ADRB3(-3.1),AEBP1(-6.03),AK2(-1.59),ALDH1A2(-2.67),ANTXR1(-4.41),ANTXR2(-1.67),ANXA1(-2.13),ARSE(-1.73),ASH2L(-1.68),AURKB(-2.33),BCL2(-4.23),BIRC5(-2.35),BOK(+1.56),BUB1B(-2.16),C3(-2.68),CA2(-3.08),CAVIN2(-2.79),CCN1(+1.77),CCNB1(-2.02),CCNB2(-3.02),CCNDBP1(+1.68),CD44(-2.22),CDH2(+1.97),CDK1(-2.97),CDK4(-2.05),CEBPD(-2.43),CNR…
Cancer,Gastrointestinal Disease,Organismal Injury and Abnormalities	Hepatobiliary carcinoma	1.5e-30		-1.982	578	179	399	A2M(-10.68),AASS(-1.75),ABAT(-1.6),ABCA5(+1.75),ABCA8(-11.81),ABCC6(+1.67),ACE2(+2.5),ACOX3(+2.05),ACPP(-2.83),ACSM3(+3.67),ACTG1(+1.5),ADAM12(-11.73),ADAM15(-2.65),ADAM19(+2.17),ADAM33(-10.09),ADAMTS13(-2.43),ADAMTS2(-9.25),ADAMTS20(-4.34),ADAMTS4(-3.36),ADAMTSL4(+1.94),ADARB2(-3.03),ADK(-1.68),AEBP1(-6.03),AFP(-2.49),AGT(-3.77),AK2(-1.59),AMBP(-2.76),ANGPTL6(-14.99),ANKS1B(+2.08),ANP32B(-1.64),…
Cancer,Gastrointestinal Disease,Hepatic System Disease,Organismal Injury and Abnormalities	Liver carcinoma	1.67e-30	Decreased	-2.176	553	171	382	AASS(-1.75),ABAT(-1.6),ABCA5(+1.75),ABCA8(-11.81),ABCC6(+1.67),ACOX3(+2.05),ACPP(-2.83),ACSM3(+3.67),ACTG1(+1.5),ADAM12(-11.73),ADAM15(-2.65),ADAM19(+2.17),ADAM33(-10.09),ADAMTS13(-2.43),ADAMTS2(-9.25),ADAMTS20(-4.34),ADAMTS4(-3.36),ADAMTSL4(+1.94),ADARB2(-3.03),ADK(-1.68),AEBP1(-6.03),AFP(-2.49),AGT(-3.77),AK2(-1.59),ANGPTL6(-14.99),ANKS1B(+2.08),ANP32B(-1.64),ANTXR2(-1.67),ANXA1(-2.13),AQP1(-4.…
Cancer,Organismal Injury and Abnormalities	Benign solid tumor	2.39e-30		-1.284	178	53	125	ABCA8(-11.81),ABCG2(+1.86),ACHE(+1.99),ADAM12(-11.73),ADGRE5(-2.43),ADRB3(-3.1),AEBP1(-6.03),AK2(-1.59),ALDH1A2(-2.67),ANTXR1(-4.41),ANTXR2(-1.67),ANXA1(-2.13),ARSE(-1.73),ASH2L(-1.68),AURKB(-2.33),BCL2(-4.23),BIRC5(-2.35),BOK(+1.56),BUB1B(-2.16),C3(-2.68),CA2(-3.08),CAVIN2(-2.79),CCN1(+1.77),CCNB1(-2.02),CCNB2(-3.02),CCNDBP1(+1.68),CD44(-2.22),CDH2(+1.97),CDK1(-2.97),CDK4(-2.05),CEBPD(-2.43),CNR…
Cancer,Organismal Injury and Abnormalities	Thoracic neoplasm	5.23e-30		-0.873	388	103	285	ABCA5(+1.75),ABCA8(-11.81),ACE2(+2.5),ACHE(+1.99),ADAM12(-11.73),ADAM15(-2.65),ADAM19(+2.17),ADAM8(+2.55),ADAMTS13(-2.43),AHSG(-6.94),AK2(-1.59),ANKS1B(+2.08),ANTXR1(-4.41),ANTXR2(-1.67),ANXA1(-2.13),ARHGAP28(-2.18),ARHGAP33(-3.14),ASH2L(-1.68),ATAD2(-1.95),ATP2B2(-2.72),AURKA(-1.69),AURKB(-2.33),AXL(-2.85),BCL2(-4.23),BCL6(-2.09),BCL6B(-3.01),BGN(-2.21),BIRC5(-2.35),BLM(-2.1),BRCA1(-2.31),BRCA2(…
Cancer,Organismal Injury and Abnormalities	Lymphoreticular neoplasm	5.51e-30		0.242	406	122	284	AASS(-1.75),ABAT(-1.6),ABCG2(+1.86),ACSM3(+3.67),ACVRL1(-6.38),ADAM12(-11.73),ADAM19(+2.17),ADAMTS15(-5.5),ADGRA2(-2.52),ADRB3(-3.1),AGT(-3.77),AHSG(-6.94),ANGPTL6(-14.99),ANKS1B(+2.08),ANO1(-3.07),ANOS1(+2.97),ANTXR1(-4.41),ANXA1(-2.13),ANXA11(+1.51),APLNR(-10.27),ARHGEF15(-3.08),ARSE(-1.73),ASH2L(-1.68),ATP2B2(-2.72),ATP2B4(+1.61),AURKA(-1.69),AURKB(-2.33),AXL(-2.85),B4GALNT3(+2.03),BCL2(-4.23)…
Cancer,Organismal Injury and Abnormalities,Respiratory Disease	Lung tumor	5.58e-30		-1.211	385	102	283	ABCA5(+1.75),ABCA8(-11.81),ACE2(+2.5),ACHE(+1.99),ADAM12(-11.73),ADAM15(-2.65),ADAM19(+2.17),ADAM8(+2.55),ADAMTS13(-2.43),AHSG(-6.94),AK2(-1.59),ANKS1B(+2.08),ANTXR1(-4.41),ANTXR2(-1.67),ANXA1(-2.13),ARHGAP28(-2.18),ARHGAP33(-3.14),ASH2L(-1.68),ATAD2(-1.95),ATP2B2(-2.72),AURKA(-1.69),AURKB(-2.33),AXL(-2.85),BCL2(-4.23),BCL6(-2.09),BCL6B(-3.01),BGN(-2.21),BIRC5(-2.35),BLM(-2.1),BRCA1(-2.31),BRCA2(…
Cancer,Organismal Injury and Abnormalities	Intrathoracic malignant tumor	9.68e-30		-1.008	380	99	281	ABCA5(+1.75),ABCA8(-11.81),ACE2(+2.5),ACHE(+1.99),ADAM12(-11.73),ADAM15(-2.65),ADAM19(+2.17),ADAM8(+2.55),ADAMTS13(-2.43),AHSG(-6.94),AK2(-1.59),ANKS1B(+2.08),ANTXR1(-4.41),ANTXR2(-1.67),ANXA1(-2.13),ARHGAP28(-2.18),ARHGAP33(-3.14),ASH2L(-1.68),ATAD2(-1.95),ATP2B2(-2.72),AURKA(-1.69),AURKB(-2.33),AXL(-2.85),BCL2(-4.23),BCL6(-2.09),BCL6B(-3.01),BGN(-2.21),BIRC5(-2.35),BLM(-2.1),BRCA1(-2.31),BRCA2(…
Cancer,Hematological Disease,Immunological Disease,Organismal Injury and Abnormalities	Lymphocytic cancer	1.18e-29		1.098	301	88	213	AASS(-1.75),ABAT(-1.6),ABCG2(+1.86),ACHE(+1.99),ACTG1(+1.5),ACVRL1(-6.38),ADAM19(+2.17),ADAM22(-2.09),ADAMTS15(-5.5),ADARB2(-3.03),ADCY3(-2.56),ADD2(-4.98),ADGRA2(-2.52),ADRB3(-3.1),ANO1(-3.07),ANOS1(+2.97),ANTXR1(-4.41),ANXA1(-2.13),ANXA11(+1.51),ARHGAP33(-3.14),ARHGEF15(-3.08),ATP2B2(-2.72),AURKA(-1.69),AURKB(-2.33),AXL(-2.85),BCL2(-4.23),BCL6(-2.09),BIRC5(-2.35),BLM(-2.1),BMF(+2.46),BNC2(-8.49…
Organismal Development	Abnormal morphology of body cavity	1.35e-29			265	91	174	ABCA5(+1.75),ABCG2(+1.86),ACADL(+3.18),ACE2(+2.5),ACPP(-2.83),ACVRL1(-6.38),ADAM12(-11.73),ADAM15(-2.65),ADAM19(+2.17),ADD2(-4.98),ADGRF5(-3.25),ADK(-1.68),ADRB3(-3.1),AEBP1(-6.03),AGT(-3.77),ALDH1A2(-2.67),AMBP(-2.76),ANTXR1(-4.41),ANTXR2(-1.67),APLNR(-10.27),AXL(-2.85),BCL2(-4.23),BCL6(-2.09),BDKRB2(-2.77),BGN(-2.21),BHLHE40(+2.86),BIN1(+1.57),BIRC5(-2.35),BMF(+2.46),BMP10(-3.88),BRCA1(-2.31),B…
Cancer,Organismal Injury and Abnormalities,Respiratory Disease	Lung cancer	1.76e-29		-1.384	377	98	279	ABCA5(+1.75),ABCA8(-11.81),ACE2(+2.5),ACHE(+1.99),ADAM12(-11.73),ADAM15(-2.65),ADAM19(+2.17),ADAM8(+2.55),ADAMTS13(-2.43),AHSG(-6.94),AK2(-1.59),ANKS1B(+2.08),ANTXR1(-4.41),ANTXR2(-1.67),ANXA1(-2.13),ARHGAP28(-2.18),ARHGAP33(-3.14),ASH2L(-1.68),ATAD2(-1.95),ATP2B2(-2.72),AURKA(-1.69),AURKB(-2.33),AXL(-2.85),BCL2(-4.23),BCL6(-2.09),BCL6B(-3.01),BGN(-2.21),BIRC5(-2.35),BLM(-2.1),BRCA1(-2.31),BRCA2(…
Cancer,Hematological Disease,Organismal Injury and Abnormalities	Lymphocytic neoplasm	2.35e-29		1.034	307	90	217	AASS(-1.75),ABAT(-1.6),ABCG2(+1.86),ACHE(+1.99),ACTG1(+1.5),ACVRL1(-6.38),ADAM19(+2.17),ADAM22(-2.09),ADAMTS15(-5.5),ADARB2(-3.03),ADCY3(-2.56),ADD2(-4.98),ADGRA2(-2.52),ADRB3(-3.1),ANO1(-3.07),ANOS1(+2.97),ANTXR1(-4.41),ANXA1(-2.13),ANXA11(+1.51),ARHGAP33(-3.14),ARHGEF15(-3.08),ATP2B2(-2.72),AURKA(-1.69),AURKB(-2.33),AXL(-2.85),BCL2(-4.23),BCL6(-2.09),BIRC5(-2.35),BLM(-2.1),BMF(+2.46),BNC2(-8.49…
Cancer,Organismal Injury and Abnormalities	Extraadrenal retroperitoneal tumor	2.52e-29		-1.129	467	143	324	A2M(-10.68),ABCG2(+1.86),ABTB2(+2.58),ACE2(+2.5),ACVRL1(-6.38),ADAM12(-11.73),ADAM19(+2.17),ADAM22(-2.09),ADAM33(-10.09),ADAM8(+2.55),ADAMTS13(-2.43),ADAMTS15(-5.5),ADAMTS2(-9.25),ADAMTS20(-4.34),ADAMTSL4(+1.94),ADARB2(-3.03),ADRB3(-3.1),AGT(-3.77),AMBP(-2.76),ANXA1(-2.13),APLNR(-10.27),ARAP3(-4.23),ARHGAP22(-2.69),ARHGAP28(-2.18),ARSE(-1.73),ASPM(-3.48),ATP11B(+2.25),ATP13A3(+1.8),ATP2B2(-2.72),…
Cancer,Organismal Injury and Abnormalities	Genitourinary adenocarcinoma	3.76e-29		-0.732	693	228	465	A2M(-10.68),AASS(-1.75),ABAT(-1.6),ABCA5(+1.75),ABCA8(-11.81),ABCC6(+1.67),ABCG2(+1.86),ABHD15(+1.63),ACE2(+2.5),ACOX3(+2.05),ACPP(-2.83),ACSM3(+3.67),ACTG1(+1.5),ACVRL1(-6.38),ADAM19(+2.17),ADAM8(+2.55),ADAMTS13(-2.43),ADAMTS15(-5.5),ADAMTS2(-9.25),ADAMTS20(-4.34),ADAMTS4(-3.36),ADAMTSL4(+1.94),ADARB2(-3.03),ADD2(-4.98),ADRB3(-3.1),AEBP1(-6.03),AFP(-2.49),AGT(-3.77),ALDH1A2(-2.67),AMBP(-2.76),AN…
Hematological Disease,Immunological Disease	Lymphoproliferative disorder	3.86e-29		1.001	307	90	217	AASS(-1.75),ABAT(-1.6),ABCG2(+1.86),ACHE(+1.99),ACTG1(+1.5),ACVRL1(-6.38),ADAM19(+2.17),ADAM22(-2.09),ADAMTS15(-5.5),ADARB2(-3.03),ADCY3(-2.56),ADD2(-4.98),ADGRA2(-2.52),ADRB3(-3.1),ANO1(-3.07),ANOS1(+2.97),ANTXR1(-4.41),ANXA1(-2.13),ANXA11(+1.51),ARHGAP33(-3.14),ARHGEF15(-3.08),ATP2B2(-2.72),AURKA(-1.69),AURKB(-2.33),AXL(-2.85),BCL2(-4.23),BCL6(-2.09),BIRC5(-2.35),BLM(-2.1),BMF(+2.46),BNC2(-8.49…
Tissue Development	Development of epithelial tissue	4.73e-29	Decreased	-2.315	130	41	89	ACVRL1(-6.38),ADAM15(-2.65),ADAMTS2(-9.25),ADAMTSL4(+1.94),AGT(-3.77),ALDH1A2(-2.67),ANTXR2(-1.67),ARHGAP22(-2.69),AXL(-2.85),C3(-2.68),CA2(-3.08),CCL2(-2.21),CCN1(+1.77),CD44(-2.22),CDH2(+1.97),CDH5(-4.69),COL1A1(-3.0),COL4A1(+1.88),COL4A2(+1.69),COL4A3(+3.69),COL4A4(+3.5),CXCL12(-17.39),CXCL2(-4.12),DACT2(+2.14),DAG1(+1.89),DYSF(+2.9),EDN1(+1.88),EDNRB(-5.28),EGFL7(-1.89),ENG(-8.41),ERBB2(+1.51…
Cancer,Organismal Injury and Abnormalities,Reproductive System Disease	Prostatic tumor	5.28e-29		-1.778	487	154	333	A2M(-10.68),ABCG2(+1.86),ABHD15(+1.63),ACOX3(+2.05),ACPP(-2.83),ACSM3(+3.67),ACVRL1(-6.38),ADAM15(-2.65),ADAMTS13(-2.43),ADAMTS15(-5.5),ADAMTS2(-9.25),ADAMTS20(-4.34),ADAMTS4(-3.36),ADARB2(-3.03),ADD2(-4.98),ADRB3(-3.1),AEBP1(-6.03),AFP(-2.49),AGT(-3.77),ALDH1A2(-2.67),ANKS1B(+2.08),ANTXR1(-4.41),ANTXR2(-1.67),ANXA1(-2.13),ANXA11(+1.51),ARAP3(-4.23),ARHGAP11A(-2.15),ARHGAP22(-2.69),ARHGAP28(-2.18…
Cancer,Hematological Disease,Immunological Disease,Organismal Injury and Abnormalities	Neoplasia of leukocytes	1.37e-28		1.018	305	90	215	AASS(-1.75),ABAT(-1.6),ABCG2(+1.86),ACHE(+1.99),ACTG1(+1.5),ACVRL1(-6.38),ADAM19(+2.17),ADAM22(-2.09),ADAMTS15(-5.5),ADARB2(-3.03),ADCY3(-2.56),ADD2(-4.98),ADGRA2(-2.52),ADRB3(-3.1),ANO1(-3.07),ANOS1(+2.97),ANTXR1(-4.41),ANXA1(-2.13),ANXA11(+1.51),ARHGAP33(-3.14),ARHGEF15(-3.08),ATP2B2(-2.72),AURKA(-1.69),AURKB(-2.33),AXL(-2.85),BCL2(-4.23),BCL6(-2.09),BIRC5(-2.35),BLM(-2.1),BMF(+2.46),BNC2(-8.49…
Cancer,Organismal Injury and Abnormalities,Reproductive System Disease	Uterine cancer	1.59e-28			443	119	324	AASS(-1.75),ABAT(-1.6),ABCA5(+1.75),ABCA8(-11.81),ABCC6(+1.67),ABCG2(+1.86),ACSM3(+3.67),ADAM19(+2.17),ADAMTS2(-9.25),ADAMTSL4(+1.94),ADARB2(-3.03),AGT(-3.77),ALDH1A2(-2.67),ANKS1B(+2.08),ANP32B(-1.64),ANTXR2(-1.67),ANXA1(-2.13),APOA4(-1.85),AQP1(-4.36),ARAP3(-4.23),ARHGAP11A(-2.15),ARHGAP22(-2.69),ARHGAP6(-2.27),ARHGEF15(-3.08),ARRDC3(+2.79),ASPM(-3.48),ATAD2(-1.95),ATP11B(+2.25),AURKA(-1.69),B3…
Cell Death and Survival	Cell death of tumor cell lines	1.65e-28		1.726	279	81	198	A4GALT(+2.41),ABCG2(+1.86),ACHE(+1.99),ADGRL2(-1.89),AFP(-2.49),AGT(-3.77),ANTXR2(-1.67),ATAD2(-1.95),AURKA(-1.69),AURKB(-2.33),AXL(-2.85),BCL2(-4.23),BCL6(-2.09),BCL6B(-3.01),BHLHE40(+2.86),BIRC5(-2.35),BLM(-2.1),BMF(+2.46),BOK(+1.56),BRCA1(-2.31),BRCA2(-2.39),BTG2(+1.87),BUB1(-2.17),BUB1B(-2.16),CADM1(+2.3),CADPS(+3.09),CASP4(-2.98),CASP7(-2.38),CASP8(-1.7),CCL2(-2.21),CCN1(+1.77),CCNB1(-2.02),…
Cancer,Gastrointestinal Disease,Organismal Injury and Abnormalities	Upper gastrointestinal tract cancer	2.18e-28			412	126	286	A2M(-10.68),ABCA8(-11.81),ACOX3(+2.05),ADAM12(-11.73),ADAM15(-2.65),ADAM22(-2.09),ADAMTS13(-2.43),ADAMTSL4(+1.94),AGT(-3.77),ANGPTL6(-14.99),ANKS1B(+2.08),ANO1(-3.07),ANO10(+1.7),ANTXR1(-4.41),ANTXR2(-1.67),ANXA1(-2.13),ARAP3(-4.23),ARHGAP28(-2.18),ARHGEF25(-3.03),ASL(-2.07),ATP11B(+2.25),ATP13A3(+1.8),ATP2B2(-2.72),AURKA(-1.69),AUTS2(+1.66),AXL(-2.85),BCL2(-4.23),BCL6(-2.09),BDKRB1(-3.61),BDKRB2…
Cancer,Organismal Injury and Abnormalities,Reproductive System Disease	Male genital neoplasm	2.8e-28		-1.424	490	155	335	A2M(-10.68),ABCG2(+1.86),ABHD15(+1.63),ACHE(+1.99),ACOX3(+2.05),ACPP(-2.83),ACSM3(+3.67),ACVRL1(-6.38),ADAM15(-2.65),ADAMTS13(-2.43),ADAMTS15(-5.5),ADAMTS2(-9.25),ADAMTS20(-4.34),ADAMTS4(-3.36),ADARB2(-3.03),ADD2(-4.98),ADRB3(-3.1),AEBP1(-6.03),AFP(-2.49),AGT(-3.77),ALDH1A2(-2.67),ANKS1B(+2.08),ANTXR1(-4.41),ANTXR2(-1.67),ANXA1(-2.13),ANXA11(+1.51),ARAP3(-4.23),ARHGAP11A(-2.15),ARHGAP22(-2.69),AR…
Cancer,Gastrointestinal Disease,Organismal Injury and Abnormalities	Upper gastrointestinal tract tumor	3.69e-28		0	413	126	287	A2M(-10.68),ABCA8(-11.81),ACOX3(+2.05),ADAM12(-11.73),ADAM15(-2.65),ADAM22(-2.09),ADAMTS13(-2.43),ADAMTSL4(+1.94),AGT(-3.77),ANGPTL6(-14.99),ANKS1B(+2.08),ANO1(-3.07),ANO10(+1.7),ANTXR1(-4.41),ANTXR2(-1.67),ANXA1(-2.13),ARAP3(-4.23),ARHGAP28(-2.18),ARHGEF25(-3.03),ASL(-2.07),ATP11B(+2.25),ATP13A3(+1.8),ATP2B2(-2.72),AURKA(-1.69),AUTS2(+1.66),AXL(-2.85),BCL2(-4.23),BCL6(-2.09),BDKRB1(-3.61),BDKRB2…
Cancer,Dermatological Diseases and Conditions,Organismal Injury and Abnormalities	Cutaneous melanoma	9.23e-28		-0.996	719	245	474	A2M(-10.68),A4GALT(+2.41),ABAT(-1.6),ABCA5(+1.75),ABCA8(-11.81),ABCC6(+1.67),ABCG2(+1.86),ABTB2(+2.58),ACADL(+3.18),ACE2(+2.5),ACHE(+1.99),ACOX3(+2.05),ACPP(-2.83),ACSM3(+3.67),ACTG1(+1.5),ACVRL1(-6.38),ADAM15(-2.65),ADAM19(+2.17),ADAM22(-2.09),ADAM33(-10.09),ADAMTS13(-2.43),ADAMTS15(-5.5),ADAMTS2(-9.25),ADAMTS20(-4.34),ADAMTS4(-3.36),ADAMTSL2(-6.05),ADAMTSL4(+1.94),ADARB2(-3.03),ADCY3(-2.56),ADD…
Cancer,Organismal Injury and Abnormalities,Reproductive System Disease	Prostate cancer	1.53e-27		-0.64	480	152	328	A2M(-10.68),ABCG2(+1.86),ABHD15(+1.63),ACOX3(+2.05),ACPP(-2.83),ACSM3(+3.67),ACVRL1(-6.38),ADAM15(-2.65),ADAMTS13(-2.43),ADAMTS15(-5.5),ADAMTS2(-9.25),ADAMTS20(-4.34),ADAMTS4(-3.36),ADARB2(-3.03),ADD2(-4.98),ADRB3(-3.1),AEBP1(-6.03),AFP(-2.49),AGT(-3.77),ALDH1A2(-2.67),ANKS1B(+2.08),ANTXR1(-4.41),ANTXR2(-1.67),ANXA1(-2.13),ANXA11(+1.51),ARAP3(-4.23),ARHGAP11A(-2.15),ARHGAP22(-2.69),ARHGAP28(-2.18…
Organismal Injury and Abnormalities,Reproductive System Disease	Abnormality of endometrium	1.64e-27			420	116	304	AASS(-1.75),ABCA5(+1.75),ABCA8(-11.81),ABCC6(+1.67),ABCG2(+1.86),ACSM3(+3.67),ADAM19(+2.17),ADAMTS2(-9.25),ADAMTSL4(+1.94),ADARB2(-3.03),AGT(-3.77),ALDH1A2(-2.67),ANKS1B(+2.08),ANO1(-3.07),ANP32B(-1.64),ANTXR2(-1.67),APOA4(-1.85),AQP1(-4.36),ARAP3(-4.23),ARHGAP11A(-2.15),ARHGAP22(-2.69),ARHGAP6(-2.27),ARHGEF15(-3.08),ARRDC3(+2.79),ASPM(-3.48),ATAD2(-1.95),ATP11B(+2.25),AURKA(-1.69),B3GNT2(+1.67),…
Cancer,Organismal Injury and Abnormalities	Melanoma	1.8e-27		0.494	813	273	540	A2M(-10.68),A4GALT(+2.41),ABAT(-1.6),ABCA5(+1.75),ABCA8(-11.81),ABCC6(+1.67),ABCG2(+1.86),ABTB2(+2.58),ACADL(+3.18),ACE2(+2.5),ACHE(+1.99),ACOX3(+2.05),ACPP(-2.83),ACSM3(+3.67),ACTG1(+1.5),ACVRL1(-6.38),ADAM15(-2.65),ADAM19(+2.17),ADAM22(-2.09),ADAM33(-10.09),ADAMTS13(-2.43),ADAMTS15(-5.5),ADAMTS2(-9.25),ADAMTS20(-4.34),ADAMTS4(-3.36),ADAMTSL2(-6.05),ADAMTSL4(+1.94),ADARB2(-3.03),ADCY3(-2.56),ADD…
Organismal Injury and Abnormalities,Reproductive System Disease	Abnormal growth in endometrium	2.25e-27			419	116	303	AASS(-1.75),ABCA5(+1.75),ABCA8(-11.81),ABCC6(+1.67),ABCG2(+1.86),ACSM3(+3.67),ADAM19(+2.17),ADAMTS2(-9.25),ADAMTSL4(+1.94),ADARB2(-3.03),AGT(-3.77),ALDH1A2(-2.67),ANKS1B(+2.08),ANO1(-3.07),ANP32B(-1.64),ANTXR2(-1.67),APOA4(-1.85),AQP1(-4.36),ARAP3(-4.23),ARHGAP11A(-2.15),ARHGAP22(-2.69),ARHGAP6(-2.27),ARHGEF15(-3.08),ARRDC3(+2.79),ASPM(-3.48),ATAD2(-1.95),ATP11B(+2.25),AURKA(-1.69),B3GNT2(+1.67),…
Cancer,Organismal Injury and Abnormalities,Reproductive System Disease	Endometrium tumor	2.26e-27			417	115	302	AASS(-1.75),ABCA5(+1.75),ABCA8(-11.81),ABCC6(+1.67),ABCG2(+1.86),ACSM3(+3.67),ADAM19(+2.17),ADAMTS2(-9.25),ADAMTSL4(+1.94),ADARB2(-3.03),AGT(-3.77),ALDH1A2(-2.67),ANKS1B(+2.08),ANP32B(-1.64),ANTXR2(-1.67),APOA4(-1.85),AQP1(-4.36),ARAP3(-4.23),ARHGAP11A(-2.15),ARHGAP22(-2.69),ARHGAP6(-2.27),ARHGEF15(-3.08),ARRDC3(+2.79),ASPM(-3.48),ATAD2(-1.95),ATP11B(+2.25),AURKA(-1.69),B3GNT2(+1.67),BCL2(-4.23),…
Cancer,Hematological Disease,Organismal Injury and Abnormalities	Hematologic cancer of cells	3.15e-27		1.186	288	87	201	AASS(-1.75),ABAT(-1.6),ABCG2(+1.86),ACHE(+1.99),ACTG1(+1.5),ACVRL1(-6.38),ADAM19(+2.17),ADAM22(-2.09),ADAMTS15(-5.5),ADARB2(-3.03),ADCY3(-2.56),ADD2(-4.98),ADGRA2(-2.52),ADRB3(-3.1),ANO1(-3.07),ANOS1(+2.97),ANTXR1(-4.41),ANXA1(-2.13),ANXA11(+1.51),ARHGAP33(-3.14),ARHGEF15(-3.08),ATP2B2(-2.72),AURKA(-1.69),AURKB(-2.33),AXL(-2.85),BCL2(-4.23),BCL6(-2.09),BIRC5(-2.35),BLM(-2.1),BMF(+2.46),BNC2(-8.49…
Cancer,Organismal Injury and Abnormalities	Malignant neoplasm of retroperitoneum	3.65e-27		-0.478	427	130	297	ABCG2(+1.86),ABTB2(+2.58),ACE2(+2.5),ADAM12(-11.73),ADAM19(+2.17),ADAM22(-2.09),ADAM33(-10.09),ADAM8(+2.55),ADAMTS13(-2.43),ADAMTS15(-5.5),ADAMTS2(-9.25),ADAMTS20(-4.34),ADAMTSL4(+1.94),ADARB2(-3.03),ADRB3(-3.1),AGT(-3.77),AMBP(-2.76),ANXA1(-2.13),APLNR(-10.27),ARAP3(-4.23),ARHGAP22(-2.69),ARSE(-1.73),ASPM(-3.48),ATP11B(+2.25),ATP13A3(+1.8),ATP2B2(-2.72),ATP2B4(+1.61),AURKA(-1.69),AURKB(-2.33),AX…
Cancer,Organismal Injury and Abnormalities,Reproductive System Disease	Malignant neoplasm of male genital organ	4.19e-27		-0.174	483	153	330	A2M(-10.68),ABCG2(+1.86),ABHD15(+1.63),ACHE(+1.99),ACOX3(+2.05),ACPP(-2.83),ACSM3(+3.67),ACVRL1(-6.38),ADAM15(-2.65),ADAMTS13(-2.43),ADAMTS15(-5.5),ADAMTS2(-9.25),ADAMTS20(-4.34),ADAMTS4(-3.36),ADARB2(-3.03),ADD2(-4.98),ADRB3(-3.1),AEBP1(-6.03),AFP(-2.49),AGT(-3.77),ALDH1A2(-2.67),ANKS1B(+2.08),ANTXR1(-4.41),ANTXR2(-1.67),ANXA1(-2.13),ANXA11(+1.51),ARAP3(-4.23),ARHGAP11A(-2.15),ARHGAP22(-2.69),AR…
Cancer,Organismal Injury and Abnormalities,Renal and Urological Disease	Urinary tract tumor	4.55e-27		-0.816	324	87	237	ABHD15(+1.63),ACPP(-2.83),ADAM19(+2.17),ADAM22(-2.09),ADAM8(+2.55),ADAMTS20(-4.34),ADAMTSL4(+1.94),ADRB3(-3.1),AEBP1(-6.03),AK2(-1.59),ALDH1A2(-2.67),AMBP(-2.76),ANKS1B(+2.08),ARAP3(-4.23),ASPM(-3.48),ATAD2(-1.95),ATP11B(+2.25),ATP13A3(+1.8),AURKA(-1.69),AURKB(-2.33),AUTS2(+1.66),AXL(-2.85),BCL2(-4.23),BHLHE40(+2.86),BIRC5(-2.35),BLM(-2.1),BRCA1(-2.31),BRCA2(-2.39),BTG2(+1.87),BUB1B(-2.16),C1QTNF…
Cell Cycle	Cell cycle progression	5.81e-27		-1.746	201	44	157	ABCG2(+1.86),ACVRL1(-6.38),ADAM12(-11.73),ADGRL2(-1.89),AGT(-3.77),AHSG(-6.94),AK1(-2.65),AURKA(-1.69),AURKB(-2.33),AXL(-2.85),BCL2(-4.23),BCL6(-2.09),BIRC5(-2.35),BLM(-2.1),BRCA1(-2.31),BRCA2(-2.39),BTG2(+1.87),BUB1(-2.17),BUB1B(-2.16),C1QBP(-1.6),CCN1(+1.77),CCNA2(-2.24),CCNB1(-2.02),CCNB2(-3.02),CD44(-2.22),CDC20(-2.4),CDC25A(-2.23),CDC25B(-1.67),CDC6(-2.03),CDCA5(-2.42),CDH5(-4.69),CDK1(-2.97…
Cancer,Organismal Injury and Abnormalities,Renal and Urological Disease	Urinary tract cancer	5.91e-27		-1	318	85	233	ABHD15(+1.63),ACPP(-2.83),ADAM19(+2.17),ADAM22(-2.09),ADAM8(+2.55),ADAMTS20(-4.34),ADAMTSL4(+1.94),ADRB3(-3.1),AEBP1(-6.03),AK2(-1.59),ALDH1A2(-2.67),AMBP(-2.76),ANKS1B(+2.08),ARAP3(-4.23),ASPM(-3.48),ATAD2(-1.95),ATP11B(+2.25),ATP13A3(+1.8),AURKA(-1.69),AURKB(-2.33),AUTS2(+1.66),AXL(-2.85),BCL2(-4.23),BHLHE40(+2.86),BIRC5(-2.35),BLM(-2.1),BRCA1(-2.31),BRCA2(-2.39),BTG2(+1.87),BUB1B(-2.16),C1QTNF…
Cancer,Organismal Injury and Abnormalities,Reproductive System Disease	Endometrial cancer	5.94e-27			415	114	301	AASS(-1.75),ABCA5(+1.75),ABCA8(-11.81),ABCC6(+1.67),ABCG2(+1.86),ACSM3(+3.67),ADAM19(+2.17),ADAMTS2(-9.25),ADAMTSL4(+1.94),ADARB2(-3.03),AGT(-3.77),ALDH1A2(-2.67),ANKS1B(+2.08),ANP32B(-1.64),ANTXR2(-1.67),APOA4(-1.85),AQP1(-4.36),ARAP3(-4.23),ARHGAP11A(-2.15),ARHGAP22(-2.69),ARHGAP6(-2.27),ARHGEF15(-3.08),ARRDC3(+2.79),ASPM(-3.48),ATAD2(-1.95),ATP11B(+2.25),AURKA(-1.69),B3GNT2(+1.67),BCL2(-4.23),…
Cancer,Organismal Injury and Abnormalities	Connective or soft tissue tumor	7.34e-27		-1.557	254	73	181	ABCA8(-11.81),ACHE(+1.99),ADAM12(-11.73),ADAM22(-2.09),ADARB2(-3.03),ADGRE5(-2.43),ADRB3(-3.1),AK2(-1.59),ANO1(-3.07),ANTXR2(-1.67),APOA4(-1.85),ARHGAP22(-2.69),ARSE(-1.73),ASH2L(-1.68),ATP2B4(+1.61),AURKB(-2.33),B3GNT2(+1.67),BCL2(-4.23),BCL6(-2.09),BIRC5(-2.35),BLM(-2.1),BRCA1(-2.31),BRCA2(-2.39),BTN3A1(-2.56),BUB1B(-2.16),C3orf52(+2.12),CACNA2D1(-2.75),CASP8(-1.7),CAVIN2(-2.79),CCN1(+1.77),CD4…
Cancer,Gastrointestinal Disease,Organismal Injury and Abnormalities	Upper gastrointestinal carcinoma	7.83e-27			394	121	273	A2M(-10.68),ABCA8(-11.81),ACOX3(+2.05),ADAM12(-11.73),ADAM22(-2.09),ADAMTS13(-2.43),ADAMTSL4(+1.94),AGT(-3.77),ANGPTL6(-14.99),ANKS1B(+2.08),ANO1(-3.07),ANO10(+1.7),ANTXR1(-4.41),ANTXR2(-1.67),ANXA1(-2.13),ARHGAP28(-2.18),ARHGEF25(-3.03),ASL(-2.07),ATP11B(+2.25),ATP13A3(+1.8),ATP2B2(-2.72),AURKA(-1.69),AUTS2(+1.66),AXL(-2.85),BCL2(-4.23),BCL6(-2.09),BDKRB1(-3.61),BDKRB2(-2.77),BEND7(+3.67),BGN(-2…
Cancer,Gastrointestinal Disease,Organismal Injury and Abnormalities	Colon carcinoma	9.33e-27			535	173	362	ABCA5(+1.75),ABCA8(-11.81),ABCC6(+1.67),ABHD4(+2.1),ACE2(+2.5),ACOX3(+2.05),ACPP(-2.83),ACTG1(+1.5),ACVRL1(-6.38),ADAM19(+2.17),ADAMTS13(-2.43),ADAMTS15(-5.5),ADAMTS2(-9.25),ADAMTS20(-4.34),ADAMTS4(-3.36),ADAMTSL4(+1.94),ADCY3(-2.56),ADD2(-4.98),ADK(-1.68),AEBP1(-6.03),AHSG(-6.94),ALLC(-2.73),ANO1(-3.07),ANO10(+1.7),ANTXR1(-4.41),ANTXR2(-1.67),ANXA1(-2.13),ANXA11(+1.51),ANXA13(-2.43),APOA4(-1.85)…
Cellular Movement	Invasion of cells	1.05e-26	Decreased	-2.306	196	60	136	A2M(-10.68),A4GALT(+2.41),ADAM12(-11.73),ADAM15(-2.65),ADAM8(+2.55),ADAMTS15(-5.5),ADCY3(-2.56),ADGRE5(-2.43),AGT(-3.77),AHSG(-6.94),ANXA1(-2.13),ARAP3(-4.23),ARRDC3(+2.79),ASGR1(-2.65),ASH2L(-1.68),AURKA(-1.69),AXL(-2.85),BCL2(-4.23),BCL6(-2.09),BDKRB1(-3.61),BHLHE40(+2.86),BIRC5(-2.35),BRCA1(-2.31),BTG2(+1.87),C1QBP(-1.6),CCL2(-2.21),CCN1(+1.77),CCN4(-13.59),CCNA2(-2.24),CD44(-2.22),CD82(-3.13)…
Embryonic Development,Organismal Development	Development of body axis	1.13e-26		-1.342	204	55	149	ABCC6(+1.67),ADAM19(+2.17),ADCY3(-2.56),ADGRA2(-2.52),ALDH1A2(-2.67),ANTXR1(-4.41),AQP1(-4.36),ASPM(-3.48),ATP2B2(-2.72),AURKA(-1.69),AXL(-2.85),BCL2(-4.23),BNC2(-8.49),BRCA2(-2.39),BTG2(+1.87),CCL2(-2.21),CDCA7L(-3.0),CDH2(+1.97),CDH5(-4.69),CDK4(-2.05),CEBPD(-2.43),CELSR1(+2.09),CFC1/CFC1B(-2.92),CNBP(-1.66),CNR1(+2.45),COL1A1(-3.0),COL3A1(-38.74),COL4A1(+1.88),COL4A3(+3.69),COL5A1(-1.82),COL5A…
Cancer,Gastrointestinal Disease,Organismal Injury and Abnormalities	Colorectal carcinoma	1.59e-26			555	178	377	AASS(-1.75),ABCA5(+1.75),ABCA8(-11.81),ABCC6(+1.67),ABHD4(+2.1),ACE2(+2.5),ACOX3(+2.05),ACPP(-2.83),ACTG1(+1.5),ACVRL1(-6.38),ADAM19(+2.17),ADAMTS13(-2.43),ADAMTS15(-5.5),ADAMTS2(-9.25),ADAMTS20(-4.34),ADAMTS4(-3.36),ADAMTSL4(+1.94),ADCY3(-2.56),ADD2(-4.98),ADK(-1.68),AEBP1(-6.03),AHSG(-6.94),ALLC(-2.73),ANO1(-3.07),ANO10(+1.7),ANTXR1(-4.41),ANTXR2(-1.67),ANXA1(-2.13),ANXA11(+1.51),ANXA13(-2.43),…
Cancer,Organismal Injury and Abnormalities	Serous neoplasm	2.47e-26			175	39	136	ABCA8(-11.81),ACPP(-2.83),AEBP1(-6.03),ALDH1A2(-2.67),AQP1(-4.36),ARHGAP33(-3.14),AURKA(-1.69),BCL2(-4.23),BLM(-2.1),BRCA1(-2.31),BRCA2(-2.39),BRIP1(-2.26),BUB1(-2.17),BUB1B(-2.16),C3(-2.68),C3orf52(+2.12),C6orf222(+2.74),CA2(-3.08),CCDC136(-1.94),CCNA2(-2.24),CCNB1(-2.02),CCNB2(-3.02),CDC20(-2.4),CDC6(-2.03),CDH11(-2.82),CELSR1(+2.09),CIT(-2.36),COL14A1(-5.35),COL15A1(-12.45),COL3A1(-38.74),COL4…
Tissue Development	Organization of extracellular matrix	2.55e-26			70	25	45	A2M(-10.68),ADAM12(-11.73),ADAM15(-2.65),ADAM19(+2.17),ADAM8(+2.55),ADAMTS20(-4.34),ADAMTS4(-3.36),ADAMTSL2(-6.05),ADAMTSL4(+1.94),AGT(-3.77),BGN(-2.21),CCN1(+1.77),CD44(-2.22),COL13A1(-3.57),COL16A1(-5.32),COL1A1(-3.0),COL27A1(-2.78),COL3A1(-38.74),COL4A1(+1.88),COL4A2(+1.69),COL4A3(+3.69),COL4A4(+3.5),COL4A6(+1.85),COL5A1(-1.82),COL5A2(-3.38),COL6A1(-1.92),COL6A2(-1.93),COL6A3(-20.52),CRISPLD2(…
Cell Cycle	Mitosis	4e-26		-1.53	117	20	97	ADGRL2(-1.89),AGT(-3.77),AHSG(-6.94),AURKA(-1.69),AURKB(-2.33),AXL(-2.85),BCL2(-4.23),BIRC5(-2.35),BLM(-2.1),BRCA1(-2.31),BRCA2(-2.39),BUB1(-2.17),BUB1B(-2.16),CCN1(+1.77),CCNA2(-2.24),CCNB1(-2.02),CCNB2(-3.02),CDC20(-2.4),CDC25A(-2.23),CDC25B(-1.67),CDC6(-2.03),CDCA5(-2.42),CDK1(-2.97),CDT1(-2.74),CENPE(-1.78),CENPF(-3.06),CIT(-2.36),CKAP2(-1.83),DBF4(-2.14),DLGAP5(-2.58),DOT1L(+1.47),E2F1(-3.02…
Cardiovascular Disease,Hereditary Disorder,Organismal Injury and Abnormalities	Familial vascular disease	1.83e-25		0.675	74	22	52	ABCC6(+1.67),ACHE(+1.99),ACVRL1(-6.38),ADAMTS13(-2.43),ANTXR1(-4.41),BCL6(-2.09),BGN(-2.21),C3(-2.68),CA2(-3.08),CFC1/CFC1B(-2.92),CFI(-4.13),COL1A1(-3.0),COL3A1(-38.74),COL4A1(+1.88),COL5A1(-1.82),COL5A2(-3.38),CPS1(-6.6),DCN(-10.15),DDC(-2.1),EDN1(+1.88),EDNRB(-5.28),ENG(-8.41),ETS2(+1.74),FLNA(+1.73),FOXF1(-6.82),FZD4(+1.88),GABRE(-4.01),GRIN2A(-4.37),GRIN2D(-2.96),HIST2H2AA3/HIST2H2AA4(-2.9),…
Cancer,Organismal Injury and Abnormalities	Serous adenocarcinoma	1.96e-25			172	38	134	ABCA8(-11.81),ACPP(-2.83),AEBP1(-6.03),ALDH1A2(-2.67),AQP1(-4.36),ARHGAP33(-3.14),AURKA(-1.69),BCL2(-4.23),BLM(-2.1),BRCA1(-2.31),BRCA2(-2.39),BRIP1(-2.26),BUB1(-2.17),BUB1B(-2.16),C3(-2.68),C3orf52(+2.12),C6orf222(+2.74),CA2(-3.08),CCDC136(-1.94),CCNA2(-2.24),CCNB1(-2.02),CCNB2(-3.02),CDC20(-2.4),CDC6(-2.03),CDH11(-2.82),CELSR1(+2.09),CIT(-2.36),COL14A1(-5.35),COL15A1(-12.45),COL3A1(-38.74),COL4…
Cell Death and Survival	Apoptosis of tumor cell lines	2.11e-25		1.574	229	63	166	A4GALT(+2.41),ABCG2(+1.86),ADGRL2(-1.89),AFP(-2.49),AGT(-3.77),ATAD2(-1.95),AURKA(-1.69),BCL2(-4.23),BCL6(-2.09),BCL6B(-3.01),BHLHE40(+2.86),BIRC5(-2.35),BLM(-2.1),BMF(+2.46),BOK(+1.56),BRCA1(-2.31),BRCA2(-2.39),BTG2(+1.87),BUB1(-2.17),CASP4(-2.98),CASP7(-2.38),CASP8(-1.7),CCN1(+1.77),CCNB1(-2.02),CD44(-2.22),CD82(-3.13),CDC20(-2.4),CDC25A(-2.23),CDC6(-2.03),CDCA2(-2.17),CDK1(-2.97),CEBPD(-2.43),…
Organismal Injury and Abnormalities,Renal and Urological Disease	Renal lesion	3.82e-25		0.836	226	60	166	ADAM19(+2.17),ADAM8(+2.55),ADAMTSL4(+1.94),ADRB3(-3.1),AGT(-3.77),AMBP(-2.76),AQP1(-4.36),ARAP3(-4.23),ASPM(-3.48),ATP11B(+2.25),ATP13A3(+1.8),AURKA(-1.69),AURKB(-2.33),AXL(-2.85),BCL2(-4.23),BDKRB1(-3.61),BDKRB2(-2.77),BHLHE40(+2.86),BIRC5(-2.35),BLM(-2.1),BRCA1(-2.31),BRCA2(-2.39),BTG2(+1.87),BUB1B(-2.16),C3(-2.68),C3orf52(+2.12),CADM1(+2.3),CCDC136(-1.94),CCDC18(-1.84),CCL2(-2.21),CD44(-2.22),…
Cancer,Gastrointestinal Disease,Organismal Injury and Abnormalities	Colorectal adenocarcinoma	3.49e-24			535	174	361	AASS(-1.75),ABCA5(+1.75),ABCA8(-11.81),ABCC6(+1.67),ABHD4(+2.1),ACE2(+2.5),ACOX3(+2.05),ACPP(-2.83),ACTG1(+1.5),ACVRL1(-6.38),ADAM19(+2.17),ADAMTS13(-2.43),ADAMTS15(-5.5),ADAMTS2(-9.25),ADAMTS20(-4.34),ADAMTS4(-3.36),ADAMTSL4(+1.94),ADCY3(-2.56),ADD2(-4.98),ADK(-1.68),AEBP1(-6.03),AHSG(-6.94),ALLC(-2.73),ANO1(-3.07),ANO10(+1.7),ANTXR1(-4.41),ANTXR2(-1.67),ANXA1(-2.13),ANXA11(+1.51),ANXA13(-2.43),…
Cancer,Organismal Injury and Abnormalities,Respiratory Disease	Lung carcinoma	3.66e-24		-0.968	340	84	256	ABCA5(+1.75),ABCA8(-11.81),ACE2(+2.5),ADAM12(-11.73),ADAM19(+2.17),ADAMTS13(-2.43),AHSG(-6.94),AK2(-1.59),ANKS1B(+2.08),ANTXR1(-4.41),ANTXR2(-1.67),ARHGAP28(-2.18),ARHGAP33(-3.14),ASH2L(-1.68),ATAD2(-1.95),ATP2B2(-2.72),AURKA(-1.69),AURKB(-2.33),AXL(-2.85),BCL2(-4.23),BCL6(-2.09),BCL6B(-3.01),BGN(-2.21),BIRC5(-2.35),BLM(-2.1),BRCA1(-2.31),BRCA2(-2.39),BRIP1(-2.26),BUB1B(-2.16),C1QBP(-1.6),C3orf52…
Connective Tissue Disorders,Hereditary Disorder,Organismal Injury and Abnormalities	Hereditary connective tissue disorder	4.39e-24		0.456	136	35	101	A4GALT(+2.41),ABCC6(+1.67),ACTG1(+1.5),ADAMTS2(-9.25),ADAMTS4(-3.36),ADAMTSL2(-6.05),ADGRG6(+1.7),AEBP1(-6.03),AGT(-3.77),ANTXR2(-1.67),ARSE(-1.73),ASPM(-3.48),BCL2(-4.23),BGN(-2.21),BLM(-2.1),C1R(-3.19),C3(-2.68),CA2(-3.08),CACNA2D1(-2.75),CCL2(-2.21),CDC45(-3.27),CDC6(-2.03),CDH11(-2.82),CDT1(-2.74),CENPE(-1.78),CHD3(-1.83),CIT(-2.36),CKAP2L(-2.36),CNTNAP1(-2.07),COL14A1(-5.35),COL1A1(-3.0),COL…
Tissue Morphology	Quantity of cells	4.94e-24	Decreased	-3.037	290	86	204	A2M(-10.68),ABCG2(+1.86),ACHE(+1.99),ADAM12(-11.73),ADAM8(+2.55),ADAMTS4(-3.36),ADD2(-4.98),ADGRE5(-2.43),ADGRF5(-3.25),AGT(-3.77),ALDH1A2(-2.67),AMBP(-2.76),ANXA1(-2.13),APOA4(-1.85),AQP1(-4.36),ATP2B2(-2.72),AURKA(-1.69),AXL(-2.85),BCL2(-4.23),BCL6(-2.09),BCL6B(-3.01),BGN(-2.21),BHLHE40(+2.86),BIRC5(-2.35),BLM(-2.1),BMF(+2.46),BRCA1(-2.31),BRCA2(-2.39),BUB1(-2.17),C3(-2.68),CACNA2D1(-2.75),CADM…
Cell Death and Survival	Cell survival	6.56e-24	Decreased	-4.403	252	75	177	A2M(-10.68),ABCC6(+1.67),ABCG2(+1.86),ACHE(+1.99),ACVRL1(-6.38),ADK(-1.68),AK1(-2.65),ANKS1B(+2.08),ANTXR1(-4.41),ANTXR2(-1.67),ARAP3(-4.23),AURKA(-1.69),AURKB(-2.33),AXL(-2.85),BCL2(-4.23),BCL6(-2.09),BCL6B(-3.01),BHLHE40(+2.86),BIRC5(-2.35),BLM(-2.1),BRCA1(-2.31),BRCA2(-2.39),BRIP1(-2.26),BTG2(+1.87),BUB1B(-2.16),C3(-2.68),CA2(-3.08),CADM1(+2.3),CASP7(-2.38),CASP8(-1.7),CCL2(-2.21),CCN1(+1.77),…
Cancer,Organismal Injury and Abnormalities,Reproductive System Disease	Prostatic carcinoma	6.7e-24		-1.342	419	132	287	A2M(-10.68),ABCG2(+1.86),ABHD15(+1.63),ACOX3(+2.05),ACPP(-2.83),ACSM3(+3.67),ACVRL1(-6.38),ADAMTS13(-2.43),ADAMTS15(-5.5),ADAMTS2(-9.25),ADAMTS20(-4.34),ADAMTS4(-3.36),ADARB2(-3.03),ADD2(-4.98),ADRB3(-3.1),AEBP1(-6.03),AFP(-2.49),AGT(-3.77),ALDH1A2(-2.67),ANKS1B(+2.08),ANTXR1(-4.41),ANTXR2(-1.67),ANXA11(+1.51),ARHGAP11A(-2.15),ARHGAP22(-2.69),ARHGAP28(-2.18),ARHGAP6(-2.27),ARRDC3(+2.79),ASH2L(-1.…
Embryonic Development,Organismal Development	Development of head	7.87e-24		-1.342	188	53	135	ABCC6(+1.67),ADAM19(+2.17),ADCY3(-2.56),ADGRA2(-2.52),ALDH1A2(-2.67),ANTXR1(-4.41),AQP1(-4.36),ASPM(-3.48),ATP2B2(-2.72),AXL(-2.85),BCL2(-4.23),BNC2(-8.49),BRCA2(-2.39),BTG2(+1.87),CCL2(-2.21),CDCA7L(-3.0),CDH2(+1.97),CDH5(-4.69),CDK4(-2.05),CEBPD(-2.43),CELSR1(+2.09),CNBP(-1.66),CNR1(+2.45),COL1A1(-3.0),COL3A1(-38.74),COL4A1(+1.88),COL4A3(+3.69),COL5A1(-1.82),COL5A2(-3.38),CRISPLD2(-2.29),CSPG4(…
Cancer,Gastrointestinal Disease,Organismal Injury and Abnormalities	Colon adenocarcinoma	8.54e-24			518	170	348	ABCA5(+1.75),ABCA8(-11.81),ABCC6(+1.67),ABHD4(+2.1),ACE2(+2.5),ACOX3(+2.05),ACPP(-2.83),ACTG1(+1.5),ACVRL1(-6.38),ADAM19(+2.17),ADAMTS13(-2.43),ADAMTS15(-5.5),ADAMTS2(-9.25),ADAMTS20(-4.34),ADAMTS4(-3.36),ADAMTSL4(+1.94),ADCY3(-2.56),ADD2(-4.98),ADK(-1.68),AEBP1(-6.03),AHSG(-6.94),ALLC(-2.73),ANO1(-3.07),ANO10(+1.7),ANTXR1(-4.41),ANTXR2(-1.67),ANXA1(-2.13),ANXA11(+1.51),ANXA13(-2.43),APOA4(-1.85)…
Cellular Assembly and Organization,Cellular Function and Maintenance	Organization of cytoskeleton	9.31e-24		-1.443	240	76	164	A2M(-10.68),ACHE(+1.99),ACTG1(+1.5),ACVRL1(-6.38),ADAM12(-11.73),ADAM22(-2.09),ADAMTS4(-3.36),ADCY3(-2.56),ADGRA2(-2.52),ADGRF5(-3.25),ADGRG6(+1.7),AGT(-3.77),ANTXR1(-4.41),ANXA1(-2.13),AQP1(-4.36),ARAP3(-4.23),ARHGAP33(-3.14),ARHGAP6(-2.27),ARHGEF25(-3.03),ASPM(-3.48),AURKA(-1.69),AURKB(-2.33),AUTS2(+1.66),AXL(-2.85),BCL2(-4.23),BCL6(-2.09),BCL6B(-3.01),BIN1(+1.57),BIRC5(-2.35),BRCA1(-2.31),BST2…
Cancer,Organismal Injury and Abnormalities	Development of adenocarcinoma	1.38e-23		0.095	576	176	400	AASS(-1.75),ABCA5(+1.75),ABCA8(-11.81),ABCC6(+1.67),ACE2(+2.5),ACPP(-2.83),ACSM3(+3.67),ACTG1(+1.5),ADAM19(+2.17),ADAM8(+2.55),ADAMTS2(-9.25),ADAMTS20(-4.34),ADAMTSL4(+1.94),ADD2(-4.98),ADRB3(-3.1),AEBP1(-6.03),AGT(-3.77),AK2(-1.59),ALDH1A2(-2.67),AMBP(-2.76),ANKS1B(+2.08),ANP32B(-1.64),ARAP3(-4.23),ARHGAP11A(-2.15),ARHGAP28(-2.18),ARHGAP33(-3.14),ARHGAP6(-2.27),ARHGEF15(-3.08),ARRDC3(+2.79),ASPM…
Cell Cycle	Interphase	1.96e-23	Decreased	-3.308	152	30	122	ACVRL1(-6.38),AGT(-3.77),ARHGAP11A(-2.15),AURKA(-1.69),AXL(-2.85),BCL2(-4.23),BHLHE40(+2.86),BIRC5(-2.35),BLM(-2.1),BRCA1(-2.31),BTG2(+1.87),BUB1(-2.17),BUB1B(-2.16),CCN1(+1.77),CCNA2(-2.24),CCNB1(-2.02),CCNB2(-3.02),CD44(-2.22),CDC20(-2.4),CDC25A(-2.23),CDC25B(-1.67),CDC45(-3.27),CDC6(-2.03),CDCA2(-2.17),CDK1(-2.97),CDK4(-2.05),CDT1(-2.74),CEBPD(-2.43),CHAF1A(-2.52),CIT(-2.36),CLSPN(-2.54),CXCL1…
Organismal Development,Organismal Injury and Abnormalities	Abnormal morphology of abdomen	2.08e-23			178	61	117	ABCA5(+1.75),ABCG2(+1.86),ACE2(+2.5),ACPP(-2.83),ACVRL1(-6.38),ADAM19(+2.17),ADD2(-4.98),AEBP1(-6.03),AGT(-3.77),AMBP(-2.76),ANTXR1(-4.41),ANTXR2(-1.67),AXL(-2.85),BCL2(-4.23),BCL6(-2.09),BDKRB2(-2.77),BGN(-2.21),BHLHE40(+2.86),BMF(+2.46),BRCA1(-2.31),BRCA2(-2.39),C3(-2.68),CACNA2D1(-2.75),CADPS(+3.09),CASP8(-1.7),CD44(-2.22),CDC25B(-1.67),CDK4(-2.05),CFC1/CFC1B(-2.92),CFI(-4.13),CHRM2(-4.08),CMI…
Cancer,Organismal Injury and Abnormalities	Squamous-cell carcinoma	2.95e-23		-0.552	431	122	309	ABHD15(+1.63),ABTB2(+2.58),ACADL(+3.18),ACHE(+1.99),ADAM12(-11.73),ADAM19(+2.17),ADAM22(-2.09),ADAMTS13(-2.43),ADAMTS15(-5.5),ADAMTS20(-4.34),AGT(-3.77),AK2(-1.59),ALLC(-2.73),ANGPTL6(-14.99),ANKS1B(+2.08),ANO1(-3.07),ANP32B(-1.64),ANXA1(-2.13),AQP1(-4.36),ARHGAP28(-2.18),ARHGAP6(-2.27),ARHGEF15(-3.08),ART4(-3.86),ART5(-2.76),ATAD2(-1.95),ATP11B(+2.25),ATP13A3(+1.8),AURKA(-1.69),AUTS2(+1.66),AXL(…
Cancer,Organismal Injury and Abnormalities,Reproductive System Disease	Female genital tract adenocarcinoma	3.58e-23			455	131	324	AASS(-1.75),ABCA5(+1.75),ABCA8(-11.81),ABCC6(+1.67),ACE2(+2.5),ACPP(-2.83),ACSM3(+3.67),ACTG1(+1.5),ADAM19(+2.17),ADAMTS2(-9.25),ADAMTS20(-4.34),ADAMTSL4(+1.94),ADD2(-4.98),AEBP1(-6.03),AGT(-3.77),ALDH1A2(-2.67),ANKS1B(+2.08),ANP32B(-1.64),AQP1(-4.36),ARAP3(-4.23),ARHGAP11A(-2.15),ARHGAP6(-2.27),ARHGEF15(-3.08),ARRDC3(+2.79),ASPM(-3.48),ATAD2(-1.95),ATP11B(+2.25),AURKA(-1.69),AURKB(-2.33),BCL2(-4…
Cardiovascular System Development and Function,Tissue Development	Development of endothelial tissue	5.42e-23	Decreased	-2.657	95	27	68	ACVRL1(-6.38),ADAM15(-2.65),ADAMTS2(-9.25),AGT(-3.77),ALDH1A2(-2.67),ANTXR2(-1.67),ARHGAP22(-2.69),AXL(-2.85),C3(-2.68),CCL2(-2.21),CCN1(+1.77),CD44(-2.22),CDH2(+1.97),CDH5(-4.69),COL1A1(-3.0),COL4A1(+1.88),COL4A2(+1.69),COL4A3(+3.69),CXCL12(-17.39),CXCL2(-4.12),DYSF(+2.9),EDN1(+1.88),EDNRB(-5.28),EGFL7(-1.89),ENG(-8.41),ERBB2(+1.51),FGF2(-3.6),FLT1(-2.46),FLT4(-7.54),FOXM1(-2.03),FOXO1(+2.13),GA…
Cancer,Organismal Injury and Abnormalities	Advanced extracranial solid tumor	5.46e-23		-0.735	130	33	97	ABAT(-1.6),ABCA8(-11.81),ADAM12(-11.73),ADAM15(-2.65),ALDH1A2(-2.67),ANXA1(-2.13),AURKB(-2.33),AXL(-2.85),BCL2(-4.23),BIRC5(-2.35),BRCA1(-2.31),BRCA2(-2.39),C1R(-3.19),CAPG(+1.73),CASP8(-1.7),CCL2(-2.21),CCN1(+1.77),CD248(-9.43),CD44(-2.22),CDH2(+1.97),CDH6(+3.08),CDK4(-2.05),CEBPD(-2.43),COL15A1(-12.45),COL4A1(+1.88),COL4A2(+1.69),COL6A3(-20.52),CSF3R(-3.71),CXCL12(-17.39),DDR2(-5.36),DHFR(-2.21…
Cancer,Gastrointestinal Disease,Hepatic System Disease,Organismal Injury and Abnormalities	Hepatocellular carcinoma	5.95e-23	Decreased	-2.265	165	29	136	ABAT(-1.6),ABCA8(-11.81),ACSM3(+3.67),ACTG1(+1.5),ADAM12(-11.73),ADARB2(-3.03),ADK(-1.68),AFP(-2.49),AGT(-3.77),ANGPTL6(-14.99),ANXA1(-2.13),ARAP3(-4.23),ARHGAP22(-2.69),ASF1B(-2.66),ASPM(-3.48),ATAD2(-1.95),AURKA(-1.69),AUTS2(+1.66),AXL(-2.85),BCL2(-4.23),BCO2(-2.51),BLM(-2.1),BRCA1(-2.31),BRCA2(-2.39),BUB1(-2.17),BUB1B(-2.16),CA2(-3.08),CACNA2D1(-2.75),CASP8(-1.7),CCN1(+1.77),CCNA2(-2.24),CCNB1…
Cellular Development,Cellular Function and Maintenance,Cellular Growth and Proliferation	Assembly of cells	6.66e-23	Decreased	-2.339	94	27	67	ACVRL1(-6.38),ADAM15(-2.65),ADAMTS2(-9.25),AGT(-3.77),ALDH1A2(-2.67),ANTXR2(-1.67),ARHGAP22(-2.69),AXL(-2.85),C3(-2.68),CCL2(-2.21),CCN1(+1.77),CD44(-2.22),CDH2(+1.97),CDH5(-4.69),COL1A1(-3.0),COL4A1(+1.88),COL4A2(+1.69),COL4A3(+3.69),CXCL12(-17.39),CXCL2(-4.12),DYSF(+2.9),EDN1(+1.88),EDNRB(-5.28),EGFL7(-1.89),ENG(-8.41),ERBB2(+1.51),FGF2(-3.6),FLT1(-2.46),FLT4(-7.54),FOXM1(-2.03),FOXO1(+2.13),GA…
Cancer,Organismal Injury and Abnormalities	Advanced malignant solid tumor	1.04e-22		-1.68	150	39	111	ABAT(-1.6),ABCA8(-11.81),ADAM12(-11.73),ADAM15(-2.65),ALDH1A2(-2.67),ANXA1(-2.13),AURKB(-2.33),AXL(-2.85),BCL2(-4.23),BIRC5(-2.35),BRCA1(-2.31),BRCA2(-2.39),BRIP1(-2.26),C1R(-3.19),C3(-2.68),CAPG(+1.73),CASP8(-1.7),CCL2(-2.21),CCN1(+1.77),CD248(-9.43),CD44(-2.22),CDCA7L(-3.0),CDH2(+1.97),CDH6(+3.08),CDK4(-2.05),CEBPD(-2.43),COL15A1(-12.45),COL4A1(+1.88),COL4A2(+1.69),COL6A3(-20.52),CSF2RB(-3.94),…
Cellular Movement	Invasion of tumor cell lines	1.17e-22	Decreased	-2.677	160	46	114	A2M(-10.68),ADAM12(-11.73),ADAM15(-2.65),ADAM8(+2.55),ADAMTS15(-5.5),ADGRE5(-2.43),AGT(-3.77),ANXA1(-2.13),ARAP3(-4.23),ARRDC3(+2.79),ASGR1(-2.65),ASH2L(-1.68),AURKA(-1.69),AXL(-2.85),BCL2(-4.23),BDKRB1(-3.61),BIRC5(-2.35),BRCA1(-2.31),BTG2(+1.87),CCL2(-2.21),CCN1(+1.77),CCN4(-13.59),CCNA2(-2.24),CD44(-2.22),CD82(-3.13),CDC25B(-1.67),CDH11(-2.82),CDH2(+1.97),CDK1(-2.97),CNR1(+2.45),CSPG4(-1.96),C…
Cancer,Organismal Injury and Abnormalities	Connective tissue tumor	1.26e-22		-1.541	218	60	158	ADAM22(-2.09),ADARB2(-3.03),ADGRE5(-2.43),ANTXR2(-1.67),APOA4(-1.85),ARHGAP22(-2.69),ATP2B4(+1.61),AURKB(-2.33),B3GNT2(+1.67),BCL2(-4.23),BCL6(-2.09),BIRC5(-2.35),BLM(-2.1),BRCA1(-2.31),BRCA2(-2.39),BTN3A1(-2.56),BUB1B(-2.16),C3orf52(+2.12),CACNA2D1(-2.75),CASP8(-1.7),CCN1(+1.77),CD44(-2.22),CDH11(-2.82),CDK4(-2.05),CENPE(-1.78),CHRM2(-4.08),CNN2(+1.56),CNR1(+2.45),COL13A1(-3.57),COL14A1(-5.35),C…
Cardiovascular Disease,Hereditary Disorder,Organismal Injury and Abnormalities	Familial cardiovascular disease	1.58e-22		0.757	109	34	75	ABCC6(+1.67),ACHE(+1.99),ACVRL1(-6.38),ADAMTS13(-2.43),AGT(-3.77),ANTXR1(-4.41),ANTXR2(-1.67),APOC2(-4.54),APOC3(-3.87),BCL6(-2.09),BGN(-2.21),C3(-2.68),CA2(-3.08),CACNA2D1(-2.75),CFC1/CFC1B(-2.92),CFI(-4.13),CHRM2(-4.08),COL1A1(-3.0),COL3A1(-38.74),COL4A1(+1.88),COL5A1(-1.82),COL5A2(-3.38),CPS1(-6.6),DCN(-10.15),DDC(-2.1),DES(-7.4),DMD(-2.18),DNAL1(+1.63),DTNA(+1.75),EDN1(+1.88),EDNRB(-5.28),ENG…
Cardiovascular System Development and Function,Cellular Development,Cellular Function and Maintenance,Cellular Growth and Proliferation,Organismal Development,Tissue Development	Endothelial cell development	1.65e-22	Decreased	-2.63	93	26	67	ACVRL1(-6.38),ADAM15(-2.65),ADAMTS2(-9.25),AGT(-3.77),ALDH1A2(-2.67),ANTXR2(-1.67),ARHGAP22(-2.69),AXL(-2.85),C3(-2.68),CCL2(-2.21),CCN1(+1.77),CD44(-2.22),CDH2(+1.97),CDH5(-4.69),COL1A1(-3.0),COL4A1(+1.88),COL4A2(+1.69),COL4A3(+3.69),CXCL12(-17.39),CXCL2(-4.12),DYSF(+2.9),EDN1(+1.88),EDNRB(-5.28),EGFL7(-1.89),ENG(-8.41),ERBB2(+1.51),FGF2(-3.6),FLT1(-2.46),FLT4(-7.54),FOXM1(-2.03),FOXO1(+2.13),GA…
Cancer,Organismal Injury and Abnormalities,Respiratory Disease	Nonsquamous non-small cell lung carcinoma	1.79e-22		0.469	256	62	194	ABCA5(+1.75),ACE2(+2.5),ADAM19(+2.17),AK2(-1.59),ANKS1B(+2.08),ARHGAP28(-2.18),ARHGAP33(-3.14),ATAD2(-1.95),ATP2B2(-2.72),AXL(-2.85),BCL2(-4.23),BCL6(-2.09),BCL6B(-3.01),BGN(-2.21),BLM(-2.1),BRCA1(-2.31),BRCA2(-2.39),BRIP1(-2.26),BUB1B(-2.16),C1QBP(-1.6),CACNA2D1(-2.75),CADPS(+3.09),CCDC3(-8.09),CCNA2(-2.24),CCNB1(-2.02),CCNB2(-3.02),CD248(-9.43),CD44(-2.22),CDC20(-2.4),CDC6(-2.03),CDCA2(-2.17),C…
Tissue Development	Growth of epithelial tissue	3.86e-22		-1.322	141	44	97	ACVRL1(-6.38),ADAM15(-2.65),ADAMTS2(-9.25),AGT(-3.77),ALDH1A2(-2.67),ALDH3A2(-1.68),ANGPTL6(-14.99),ANTXR2(-1.67),AXL(-2.85),BCL2(-4.23),BRCA1(-2.31),C3(-2.68),CASP8(-1.7),CCL2(-2.21),CCN1(+1.77),CCNDBP1(+1.68),CD44(-2.22),CDC25A(-2.23),CDC25B(-1.67),CDH2(+1.97),CDK4(-2.05),CNR1(+2.45),COL1A1(-3.0),COL4A1(+1.88),COL4A2(+1.69),COL4A3(+3.69),CSF2RB(-3.94),CXCL12(-17.39),CXCL14(-13.25),DYSF(+2.9),E2…
Cancer,Hematological Disease,Immunological Disease,Organismal Injury and Abnormalities	Lymphoma	3.95e-22		1.281	227	69	158	AASS(-1.75),ABAT(-1.6),ABCG2(+1.86),ACVRL1(-6.38),ADAM19(+2.17),ADAMTS15(-5.5),ADGRA2(-2.52),ADRB3(-3.1),ANO1(-3.07),ANOS1(+2.97),ANTXR1(-4.41),ANXA1(-2.13),ANXA11(+1.51),ARHGEF15(-3.08),ATP2B2(-2.72),AURKA(-1.69),AURKB(-2.33),BCL2(-4.23),BCL6(-2.09),BIRC5(-2.35),BLM(-2.1),BMF(+2.46),BNC2(-8.49),BRCA1(-2.31),BRCA2(-2.39),BRIP1(-2.26),BST2(-8.08),BTG2(+1.87),BUB1(-2.17),BUB1B(-2.16),C1QTNF1(+2.33)…
Cancer,Organismal Injury and Abnormalities,Respiratory Disease	Lung adenocarcinoma	6.28e-22		0.469	253	60	193	ABCA5(+1.75),ACE2(+2.5),ADAM19(+2.17),AK2(-1.59),ANKS1B(+2.08),ARHGAP28(-2.18),ARHGAP33(-3.14),ATAD2(-1.95),ATP2B2(-2.72),BCL2(-4.23),BCL6(-2.09),BCL6B(-3.01),BGN(-2.21),BLM(-2.1),BRCA1(-2.31),BRCA2(-2.39),BRIP1(-2.26),BUB1B(-2.16),C1QBP(-1.6),CACNA2D1(-2.75),CADPS(+3.09),CCDC3(-8.09),CCNA2(-2.24),CCNB1(-2.02),CCNB2(-3.02),CD248(-9.43),CD44(-2.22),CDC20(-2.4),CDC6(-2.03),CDCA2(-2.17),CDCA5(-2.42)…
Cancer,Organismal Injury and Abnormalities,Renal and Urological Disease	Bladder cancer	6.29e-22			201	55	146	ABHD15(+1.63),ACPP(-2.83),ADAM19(+2.17),ADAM22(-2.09),ADAMTS20(-4.34),AEBP1(-6.03),AK2(-1.59),ALDH1A2(-2.67),ANKS1B(+2.08),ATAD2(-1.95),ATP11B(+2.25),ATP13A3(+1.8),AUTS2(+1.66),AXL(-2.85),BCL2(-4.23),BIRC5(-2.35),BLM(-2.1),BRCA1(-2.31),BRCA2(-2.39),BUB1B(-2.16),C1QTNF1(+2.33),C3(-2.68),CACNA2D1(-2.75),CACNG4(+1.83),CADM1(+2.3),CASP8(-1.7),CD248(-9.43),CD44(-2.22),CDC6(-2.03),CDCA7L(-3.0),CDK4(-2.…
Cancer,Gastrointestinal Disease,Organismal Injury and Abnormalities	Gastroesophageal cancer	6.73e-22			284	81	203	A2M(-10.68),ABCA8(-11.81),ACOX3(+2.05),ADAM12(-11.73),ADAM15(-2.65),ADAM22(-2.09),ADAMTSL4(+1.94),ANO1(-3.07),ANO10(+1.7),ANTXR1(-4.41),ANTXR2(-1.67),ANXA1(-2.13),ARAP3(-4.23),ARHGAP28(-2.18),ARHGEF25(-3.03),ASL(-2.07),ATP2B2(-2.72),AUTS2(+1.66),AXL(-2.85),BCL2(-4.23),BCL6(-2.09),BDKRB1(-3.61),BDKRB2(-2.77),BEND7(+3.67),BIRC5(-2.35),BMP10(-3.88),BNC2(-8.49),BRCA1(-2.31),BRCA2(-2.39),C1orf198(-2.1…
Cancer,Organismal Injury and Abnormalities,Respiratory Disease	Non-small cell lung carcinoma	8.95e-22		-0.113	298	70	228	ABCA5(+1.75),ACE2(+2.5),ADAM12(-11.73),ADAM19(+2.17),AK2(-1.59),ANKS1B(+2.08),ARHGAP28(-2.18),ARHGAP33(-3.14),ATAD2(-1.95),ATP2B2(-2.72),AURKA(-1.69),AURKB(-2.33),AXL(-2.85),BCL2(-4.23),BCL6(-2.09),BCL6B(-3.01),BGN(-2.21),BIRC5(-2.35),BLM(-2.1),BRCA1(-2.31),BRCA2(-2.39),BRIP1(-2.26),BUB1B(-2.16),C1QBP(-1.6),C3orf52(+2.12),CACNA2D1(-2.75),CADM1(+2.3),CADPS(+3.09),CASP8(-1.7),CCDC3(-8.09),CCNA2(-2.…
Cancer,Organismal Injury and Abnormalities,Reproductive System Disease	Breast or ovarian carcinoma	1.12e-21		-0.816	377	112	265	AASS(-1.75),ABAT(-1.6),ABCA8(-11.81),ABCG2(+1.86),ACE2(+2.5),ACPP(-2.83),ACTG1(+1.5),ADAM19(+2.17),ADAMTS2(-9.25),ADAMTS20(-4.34),ADAMTS4(-3.36),ADARB2(-3.03),ADCY3(-2.56),ADD2(-4.98),AEBP1(-6.03),AGT(-3.77),AK1(-2.65),ALDH1A2(-2.67),ANO10(+1.7),ANP32B(-1.64),ANXA1(-2.13),ANXA11(+1.51),AQP1(-4.36),ARHGEF15(-3.08),ART5(-2.76),ASGR1(-2.65),ASH2L(-1.68),ASPM(-3.48),ATAD2(-1.95),ATP11B(+2.25),AURKB(-…
Cancer,Organismal Injury and Abnormalities,Respiratory Disease	Development of lung tumor	1.34e-21		1.057	255	61	194	ABCA5(+1.75),ACE2(+2.5),ADAM19(+2.17),AK2(-1.59),ANKS1B(+2.08),ARHGAP28(-2.18),ARHGAP33(-3.14),ATAD2(-1.95),ATP2B2(-2.72),BCL2(-4.23),BCL6(-2.09),BCL6B(-3.01),BGN(-2.21),BLM(-2.1),BRCA1(-2.31),BRCA2(-2.39),BRIP1(-2.26),BUB1(-2.17),BUB1B(-2.16),C1QBP(-1.6),CACNA2D1(-2.75),CADPS(+3.09),CCDC3(-8.09),CCNA2(-2.24),CCNB1(-2.02),CCNB2(-3.02),CD248(-9.43),CD44(-2.22),CDC20(-2.4),CDC6(-2.03),CDCA2(-2.17),…
Cancer,Organismal Injury and Abnormalities	Metastatic solid tumor	1.55e-21		-1.555	135	36	99	ABAT(-1.6),ADAM12(-11.73),ADAM15(-2.65),ANXA1(-2.13),AURKB(-2.33),AXL(-2.85),BCL2(-4.23),BIRC5(-2.35),BRCA1(-2.31),BRCA2(-2.39),BRIP1(-2.26),C1R(-3.19),C3(-2.68),CAPG(+1.73),CASP8(-1.7),CCL2(-2.21),CCN1(+1.77),CD248(-9.43),CD44(-2.22),CDCA7L(-3.0),CDH2(+1.97),CDH6(+3.08),CDK4(-2.05),CEBPD(-2.43),COL4A1(+1.88),COL4A2(+1.69),COL6A3(-20.52),CSF2RB(-3.94),CSF3R(-3.71),CXCL12(-17.39),DDR2(-5.36),DHFR(…
Cancer,Organismal Injury and Abnormalities	Malignant neoplasm of aerodigestive tract	3.08e-21			309	88	221	ABCA8(-11.81),ADAM12(-11.73),ADAM19(+2.17),ADAM22(-2.09),ADAMTS13(-2.43),ADAMTS20(-4.34),AGT(-3.77),ANGPTL6(-14.99),ANKS1B(+2.08),ANO1(-3.07),ANXA1(-2.13),ARHGAP28(-2.18),ARHGAP6(-2.27),ARHGEF15(-3.08),ASL(-2.07),ATP11B(+2.25),ATP13A3(+1.8),AURKA(-1.69),AUTS2(+1.66),AXL(-2.85),BCL2(-4.23),BCL6(-2.09),BDKRB1(-3.61),BDKRB2(-2.77),BGN(-2.21),BIRC5(-2.35),BNC2(-8.49),BRCA2(-2.39),BUB1B(-2.16),C1orf19…
Cancer,Organismal Injury and Abnormalities,Reproductive System Disease	Prostatic adenocarcinoma	4.03e-21		-1.342	395	130	265	A2M(-10.68),ABCG2(+1.86),ABHD15(+1.63),ACOX3(+2.05),ACPP(-2.83),ACSM3(+3.67),ACVRL1(-6.38),ADAMTS13(-2.43),ADAMTS15(-5.5),ADAMTS2(-9.25),ADAMTS20(-4.34),ADAMTS4(-3.36),ADARB2(-3.03),ADD2(-4.98),ADRB3(-3.1),AEBP1(-6.03),AFP(-2.49),AGT(-3.77),ALDH1A2(-2.67),ANKS1B(+2.08),ANXA11(+1.51),ARHGAP22(-2.69),ARHGAP28(-2.18),ARHGAP6(-2.27),ARRDC3(+2.79),ASH2L(-1.68),ASPM(-3.48),ATAD2(-1.95),ATP2B2(-2.72),AT…
Cellular Movement	Migration of tumor cell lines	4.09e-21	Decreased	-2.864	164	44	120	A2M(-10.68),ADAM12(-11.73),ADAM15(-2.65),ADAM33(-10.09),ADGRE5(-2.43),ADGRF5(-3.25),AGT(-3.77),ANXA1(-2.13),ARHGAP11A(-2.15),ARRDC3(+2.79),ASH2L(-1.68),AURKA(-1.69),AXL(-2.85),BDKRB1(-3.61),BRCA1(-2.31),C1QBP(-1.6),CASP8(-1.7),CCL2(-2.21),CCN1(+1.77),CCN4(-13.59),CD248(-9.43),CD44(-2.22),CD82(-3.13),CDC25B(-1.67),CDCA7L(-3.0),CDH11(-2.82),CDH2(+1.97),CDH5(-4.69),COL4A3(+3.69),CXCL12(-17.39),CXCL2…
Cellular Movement	Cell movement of tumor cell lines	4.88e-21	Decreased	-3.371	185	50	135	A2M(-10.68),ADAM12(-11.73),ADAM15(-2.65),ADAM33(-10.09),ADGRE5(-2.43),ADGRF5(-3.25),AGT(-3.77),ANXA1(-2.13),ARAP3(-4.23),ARHGAP11A(-2.15),ARRDC3(+2.79),ASH2L(-1.68),AURKA(-1.69),AXL(-2.85),BDKRB1(-3.61),BDKRB2(-2.77),BRCA1(-2.31),C1QBP(-1.6),C3(-2.68),CASP8(-1.7),CCL2(-2.21),CCN1(+1.77),CCN4(-13.59),CD248(-9.43),CD44(-2.22),CD82(-3.13),CDC25B(-1.67),CDCA7L(-3.0),CDH11(-2.82),CDH2(+1.97),CDH5(-4.6…
Cancer,Organismal Injury and Abnormalities,Renal and Urological Disease	Bladder tumor	6.23e-21			202	55	147	ABHD15(+1.63),ACPP(-2.83),ADAM19(+2.17),ADAM22(-2.09),ADAMTS20(-4.34),AEBP1(-6.03),AK2(-1.59),ALDH1A2(-2.67),ANKS1B(+2.08),ATAD2(-1.95),ATP11B(+2.25),ATP13A3(+1.8),AUTS2(+1.66),AXL(-2.85),BCL2(-4.23),BIRC5(-2.35),BLM(-2.1),BRCA1(-2.31),BRCA2(-2.39),BUB1B(-2.16),C1QTNF1(+2.33),C3(-2.68),CACNA2D1(-2.75),CACNG4(+1.83),CADM1(+2.3),CASP8(-1.7),CD248(-9.43),CD44(-2.22),CDC6(-2.03),CDCA7L(-3.0),CDK4(-2.…
Cancer,Neurological Disease,Organismal Injury and Abnormalities	Nervous system neoplasm	6.57e-21		-0.732	223	72	151	ABAT(-1.6),ABCA8(-11.81),ABCG2(+1.86),ACHE(+1.99),ACVRL1(-6.38),ADAM12(-11.73),ADAM19(+2.17),ADAM8(+2.55),ADAMTS13(-2.43),ADAMTS4(-3.36),ADGRA2(-2.52),ADGRE5(-2.43),ALLC(-2.73),ANXA1(-2.13),ARHGAP33(-3.14),ART5(-2.76),ASPM(-3.48),BCL2(-4.23),BCL6(-2.09),BDKRB2(-2.77),BIN1(+1.57),BIRC5(-2.35),BMF(+2.46),BRCA1(-2.31),BRCA2(-2.39),BRIP1(-2.26),BTG2(+1.87),BUB1(-2.17),C3(-2.68),C3orf52(+2.12),CA2(-3.…
Cancer,Organismal Injury and Abnormalities,Renal and Urological Disease	Renal tumor	6.94e-21		0	204	54	150	ADAM19(+2.17),ADAM8(+2.55),ADAMTSL4(+1.94),ADRB3(-3.1),AMBP(-2.76),ARAP3(-4.23),ASPM(-3.48),ATP11B(+2.25),ATP13A3(+1.8),AURKA(-1.69),AURKB(-2.33),AXL(-2.85),BCL2(-4.23),BHLHE40(+2.86),BIRC5(-2.35),BLM(-2.1),BRCA1(-2.31),BRCA2(-2.39),BTG2(+1.87),BUB1B(-2.16),C3orf52(+2.12),CADM1(+2.3),CCDC136(-1.94),CCDC18(-1.84),CCL2(-2.21),CD44(-2.22),CDC42EP1(-2.0),CDC6(-2.03),CDH6(+3.08),CENPE(-1.78),CENPF(-3.…
Cancer,Organismal Injury and Abnormalities	Visceral metastasis	7.28e-21		-0.798	97	29	68	ADAM12(-11.73),ANXA1(-2.13),AURKB(-2.33),BIRC5(-2.35),C1R(-3.19),CAPG(+1.73),CASP8(-1.7),CCL2(-2.21),CCN1(+1.77),CD248(-9.43),CD44(-2.22),CDH2(+1.97),CDH6(+3.08),CDK4(-2.05),CEBPD(-2.43),COL4A1(+1.88),COL4A2(+1.69),COL6A3(-20.52),CXCL12(-17.39),DDR2(-5.36),DLGAP5(-2.58),DMD(-2.18),DPYSL2(-1.64),DPYSL3(+2.18),EDNRB(-5.28),EGFL7(-1.89),EPAS1(+1.82),EPSTI1(+2.04),ERBB2(+1.51),ESPL1(-2.73),ESRRG(+2.9…
Cancer,Organismal Injury and Abnormalities	Transitional-cell carcinoma	1.24e-20			78	14	64	ATAD2(-1.95),AXL(-2.85),BCL2(-4.23),BIRC5(-2.35),BLM(-2.1),BRCA1(-2.31),BRCA2(-2.39),BUB1B(-2.16),CASP8(-1.7),CD44(-2.22),CDC6(-2.03),CENPF(-3.06),CENPU(-2.39),CLSPN(-2.54),CSF3R(-3.71),CXCL2(-4.12),DBF4(-2.14),DCN(-10.15),DHFR(-2.21),DOT1L(+1.47),E2F8(-2.91),ERBB2(+1.51),EXO1(-3.88),EZH2(-1.65),FGFR4(+1.85),FLRT2(+1.74),FLT1(-2.46),FLT4(-7.54),FOXO1(+2.13),GNA13(+2.03),GRIN2D(-2.96),GYPC(-2.54),…
Cardiovascular System Development and Function	Morphology of cardiovascular system	1.59e-20			169	57	112	ABCA5(+1.75),ACADL(+3.18),ACE2(+2.5),ACVRL1(-6.38),ADAM12(-11.73),ADAM15(-2.65),ADAM19(+2.17),ADGRA2(-2.52),ADK(-1.68),ADRB3(-3.1),AGT(-3.77),ALDH1A2(-2.67),APLNR(-10.27),AXL(-2.85),BCL2(-4.23),BCL6(-2.09),BDKRB2(-2.77),BGN(-2.21),BIN1(+1.57),BIRC5(-2.35),BMP10(-3.88),CA2(-3.08),CACNA2D1(-2.75),CASP7(-2.38),CASP8(-1.7),CCL2(-2.21),CCNA2(-2.24),CD44(-2.22),CDH2(+1.97),CDH5(-4.69),CDK4(-2.05),CDS2(…
Cellular Assembly and Organization,Cellular Function and Maintenance	Organization of cytoplasm	1.69e-20		-1.443	248	82	166	A2M(-10.68),ACHE(+1.99),ACTG1(+1.5),ACVRL1(-6.38),ADAM12(-11.73),ADAM22(-2.09),ADAMTS4(-3.36),ADCY3(-2.56),ADGRA2(-2.52),ADGRF5(-3.25),ADGRG6(+1.7),AGT(-3.77),ANTXR1(-4.41),ANXA1(-2.13),AQP1(-4.36),ARAP3(-4.23),ARHGAP33(-3.14),ARHGAP6(-2.27),ARHGEF25(-3.03),ASPM(-3.48),AURKA(-1.69),AURKB(-2.33),AUTS2(+1.66),AXL(-2.85),BCL2(-4.23),BCL6(-2.09),BCL6B(-3.01),BIN1(+1.57),BIRC5(-2.35),BRCA1(-2.31),BST2…
Cancer,Gastrointestinal Disease,Organismal Injury and Abnormalities	Pancreatobiliary tumor	1.72e-20		-1.053	396	126	270	A2M(-10.68),ABCG2(+1.86),ABTB2(+2.58),ACE2(+2.5),ACVRL1(-6.38),ADAM12(-11.73),ADAM22(-2.09),ADAM33(-10.09),ADAMTS13(-2.43),ADAMTS15(-5.5),ADAMTS2(-9.25),ADAMTS20(-4.34),ADARB2(-3.03),AFP(-2.49),AGT(-3.77),AMBP(-2.76),ANTXR2(-1.67),ANXA1(-2.13),APLNR(-10.27),ARAP3(-4.23),ARHGAP22(-2.69),ARHGAP28(-2.18),ARSE(-1.73),ASPM(-3.48),ATP2B2(-2.72),ATP2B4(+1.61),AXL(-2.85),BCL2(-4.23),BIN1(+1.57),BIRC5(-2.…
Cancer,Organismal Injury and Abnormalities,Reproductive System Disease	Invasive breast cancer	2.32e-20			77	12	65	ADAMTS20(-4.34),ADAMTS4(-3.36),ANXA1(-2.13),ATAD2(-1.95),BCL2(-4.23),BGN(-2.21),BIRC5(-2.35),BLM(-2.1),BRCA1(-2.31),BRCA2(-2.39),BUB1B(-2.16),CCN1(+1.77),CD44(-2.22),CDC6(-2.03),CDK4(-2.05),CENPF(-3.06),CENPU(-2.39),CLSPN(-2.54),CSF2RB(-3.94),CSF3R(-3.71),CXCL14(-13.25),CXCL2(-4.12),DACT1(+2.16),DCN(-10.15),DHFR(-2.21),DMD(-2.18),E2F8(-2.91),EPSTI1(+2.04),ERBB2(+1.51),EXO1(-3.88),EZH2(-1.65),FAM1…
Organismal Development	Morphology of head	3.36e-20			180	51	129	ABCC6(+1.67),ACHE(+1.99),ADAMTS2(-9.25),ADAMTS4(-3.36),ADCY3(-2.56),ADGRA2(-2.52),AGT(-3.77),ALDH1A2(-2.67),ANTXR1(-4.41),ANXA1(-2.13),AQP1(-4.36),ASPM(-3.48),ATP2B2(-2.72),AXL(-2.85),BCL2(-4.23),BGN(-2.21),BTG2(+1.87),C3(-2.68),CASP8(-1.7),CDH11(-2.82),CDK4(-2.05),CHD3(-1.83),CKAP2L(-2.36),COL1A1(-3.0),COL4A3(+3.69),COL5A2(-3.38),CREB3L2(+1.77),CSPG4(-1.96),CXCL12(-17.39),DAB1(-2.73),DCN(-10.15)…
Cancer,Organismal Injury and Abnormalities	Ductal carcinoma	3.44e-20			355	115	240	A2M(-10.68),ABAT(-1.6),ABCG2(+1.86),ABTB2(+2.58),ACE2(+2.5),ADAM12(-11.73),ADAM22(-2.09),ADAM33(-10.09),ADAMTS13(-2.43),ADAMTS15(-5.5),ADAMTS2(-9.25),ADAMTS20(-4.34),ADARB2(-3.03),AFP(-2.49),AGT(-3.77),AMBP(-2.76),ANTXR2(-1.67),ANXA1(-2.13),APLNR(-10.27),ARAP3(-4.23),ARHGAP22(-2.69),ARSE(-1.73),ASH2L(-1.68),ASPM(-3.48),ATP2B2(-2.72),ATP2B4(+1.61),AXL(-2.85),BCL2(-4.23),BCL6(-2.09),BGN(-2.21),BIN1…
Cancer,Organismal Injury and Abnormalities	Upper aerodigestive tract carcinoma	3.83e-20			300	83	217	ABCA8(-11.81),ADAM12(-11.73),ADAM19(+2.17),ADAM22(-2.09),ADAMTS13(-2.43),ADAMTS20(-4.34),AGT(-3.77),ANGPTL6(-14.99),ANKS1B(+2.08),ANO1(-3.07),ANXA1(-2.13),ARHGAP28(-2.18),ARHGAP6(-2.27),ARHGEF15(-3.08),ASL(-2.07),ATP11B(+2.25),ATP13A3(+1.8),AURKA(-1.69),AUTS2(+1.66),AXL(-2.85),BCL2(-4.23),BCL6(-2.09),BDKRB1(-3.61),BDKRB2(-2.77),BGN(-2.21),BIRC5(-2.35),BNC2(-8.49),BRCA2(-2.39),BUB1B(-2.16),C1orf19…
Cancer,Gastrointestinal Disease,Organismal Injury and Abnormalities	Gastro-esophageal carcinoma	4.34e-20			263	76	187	A2M(-10.68),ABCA8(-11.81),ACOX3(+2.05),ADAM22(-2.09),ADAMTSL4(+1.94),ANO1(-3.07),ANO10(+1.7),ANTXR1(-4.41),ANTXR2(-1.67),ARHGAP28(-2.18),ARHGEF25(-3.03),ASL(-2.07),ATP2B2(-2.72),AUTS2(+1.66),AXL(-2.85),BCL2(-4.23),BCL6(-2.09),BDKRB1(-3.61),BDKRB2(-2.77),BEND7(+3.67),BIRC5(-2.35),BMP10(-3.88),BNC2(-8.49),BRCA2(-2.39),C1orf198(-2.13),C1QBP(-1.6),C3(-2.68),CADPS(+3.09),CASP8(-1.7),CCN1(+1.77),CCN4(-…
Organismal Development,Organismal Injury and Abnormalities	Abnormal morphology of thoracic cavity	4.59e-20			165	57	108	ABCA5(+1.75),ACADL(+3.18),ACE2(+2.5),ACVRL1(-6.38),ADAM12(-11.73),ADAM15(-2.65),ADAM19(+2.17),ADGRF5(-3.25),ADK(-1.68),ADRB3(-3.1),AGT(-3.77),ALDH1A2(-2.67),APLNR(-10.27),BCL2(-4.23),BCL6(-2.09),BGN(-2.21),BIN1(+1.57),BIRC5(-2.35),BMP10(-3.88),BRCA1(-2.31),CA2(-3.08),CACNA2D1(-2.75),CASP7(-2.38),CASP8(-1.7),CCNB2(-3.02),CDH2(+1.97),CDH5(-4.69),CDK4(-2.05),CDS2(+2.2),CFC1/CFC1B(-2.92),CHRM2(-4.08)…
Endocrine System Disorders,Gastrointestinal Disease,Organismal Injury and Abnormalities	Pancreatic mass	5.38e-20		-1.347	356	115	241	A2M(-10.68),ABCG2(+1.86),ABTB2(+2.58),ACE2(+2.5),ACVRL1(-6.38),ADAM12(-11.73),ADAM22(-2.09),ADAM33(-10.09),ADAMTS13(-2.43),ADAMTS15(-5.5),ADAMTS2(-9.25),ADAMTS20(-4.34),ADARB2(-3.03),AGT(-3.77),ANXA1(-2.13),APLNR(-10.27),ARAP3(-4.23),ARHGAP22(-2.69),ARHGAP28(-2.18),ARSE(-1.73),ASPM(-3.48),ATP2B2(-2.72),ATP2B4(+1.61),AXL(-2.85),BCL2(-4.23),BIN1(+1.57),BIRC5(-2.35),BNC2(-8.49),BRCA1(-2.31),BRCA2(-2…
Cancer,Organismal Injury and Abnormalities,Renal and Urological Disease	Renal cancer	5.46e-20			198	52	146	ADAM19(+2.17),ADAM8(+2.55),ADAMTSL4(+1.94),ADRB3(-3.1),AMBP(-2.76),ARAP3(-4.23),ASPM(-3.48),ATP11B(+2.25),ATP13A3(+1.8),AURKA(-1.69),AURKB(-2.33),AXL(-2.85),BCL2(-4.23),BHLHE40(+2.86),BLM(-2.1),BRCA1(-2.31),BRCA2(-2.39),BTG2(+1.87),BUB1B(-2.16),C3orf52(+2.12),CADM1(+2.3),CCDC136(-1.94),CCDC18(-1.84),CCL2(-2.21),CD44(-2.22),CDC42EP1(-2.0),CDC6(-2.03),CDH6(+3.08),CENPE(-1.78),CENPF(-3.06),CENPU(-2.…
Cardiovascular System Development and Function,Cellular Movement	Cell movement of endothelial cells	7.08e-20	Decreased	-2.753	89	27	62	ACVRL1(-6.38),ADAM15(-2.65),ADGRA2(-2.52),AGT(-3.77),ANXA1(-2.13),AXL(-2.85),BDKRB1(-3.61),CCL2(-2.21),CCN1(+1.77),CD44(-2.22),CD82(-3.13),CDC42EP1(-2.0),CDH2(+1.97),CDH5(-4.69),CNN2(+1.56),COL4A1(+1.88),COL4A2(+1.69),CSPG4(-1.96),CXCL12(-17.39),CXCL14(-13.25),DCN(-10.15),EDN1(+1.88),EGFL7(-1.89),ENG(-8.41),ERBB2(+1.51),ERG(-3.98),FGF2(-3.6),FLNA(+1.73),FLNB(+1.8),FLT1(-2.46),FLT4(-7.54),FOXO1(+2…
Cancer,Organismal Injury and Abnormalities	Head and neck squamous cell carcinoma	8.37e-20			321	84	237	ABTB2(+2.58),ACADL(+3.18),ACHE(+1.99),ADAM12(-11.73),ADAM19(+2.17),ADAM22(-2.09),ADAMTS13(-2.43),ADAMTS20(-4.34),AGT(-3.77),ALLC(-2.73),ANGPTL6(-14.99),ANKS1B(+2.08),ANO1(-3.07),ANP32B(-1.64),ANXA1(-2.13),ARHGAP28(-2.18),ARHGAP6(-2.27),ARHGEF15(-3.08),ART5(-2.76),ATAD2(-1.95),ATP11B(+2.25),ATP13A3(+1.8),AURKA(-1.69),AUTS2(+1.66),AXL(-2.85),BCL2(-4.23),BCL6(-2.09),BCL6B(-3.01),BDKRB1(-3.61),BGN(-2…
Cancer,Endocrine System Disorders,Gastrointestinal Disease,Organismal Injury and Abnormalities	Pancreatic tumor	8.44e-20		-1.347	355	114	241	A2M(-10.68),ABCG2(+1.86),ABTB2(+2.58),ACE2(+2.5),ACVRL1(-6.38),ADAM12(-11.73),ADAM22(-2.09),ADAM33(-10.09),ADAMTS13(-2.43),ADAMTS15(-5.5),ADAMTS2(-9.25),ADAMTS20(-4.34),ADARB2(-3.03),AGT(-3.77),ANXA1(-2.13),APLNR(-10.27),ARAP3(-4.23),ARHGAP22(-2.69),ARHGAP28(-2.18),ARSE(-1.73),ASPM(-3.48),ATP2B2(-2.72),ATP2B4(+1.61),AXL(-2.85),BCL2(-4.23),BIN1(+1.57),BIRC5(-2.35),BNC2(-8.49),BRCA1(-2.31),BRCA2(-2…
Cancer,Organismal Injury and Abnormalities,Renal and Urological Disease	Urothelial transitional cell carcinoma	9.41e-20			75	13	62	ATAD2(-1.95),AXL(-2.85),BIRC5(-2.35),BLM(-2.1),BRCA1(-2.31),BRCA2(-2.39),BUB1B(-2.16),CASP8(-1.7),CD44(-2.22),CDC6(-2.03),CENPF(-3.06),CENPU(-2.39),CLSPN(-2.54),CSF3R(-3.71),CXCL2(-4.12),DBF4(-2.14),DCN(-10.15),DHFR(-2.21),DOT1L(+1.47),E2F8(-2.91),ERBB2(+1.51),EXO1(-3.88),EZH2(-1.65),FGFR4(+1.85),FLRT2(+1.74),FLT1(-2.46),FLT4(-7.54),FOXO1(+2.13),GNA13(+2.03),GRIN2D(-2.96),GYPC(-2.54),HGF(-19.14),…
Cancer,Neurological Disease,Organismal Injury and Abnormalities	Central nervous system tumor	1.09e-19		-0.134	212	68	144	ABAT(-1.6),ABCA8(-11.81),ABCG2(+1.86),ACHE(+1.99),ADAM12(-11.73),ADAM19(+2.17),ADAM8(+2.55),ADAMTS13(-2.43),ADAMTS4(-3.36),ADGRA2(-2.52),ADGRE5(-2.43),ALLC(-2.73),ANXA1(-2.13),ARHGAP33(-3.14),ART5(-2.76),ASPM(-3.48),BCL2(-4.23),BCL6(-2.09),BDKRB2(-2.77),BIN1(+1.57),BIRC5(-2.35),BMF(+2.46),BRCA1(-2.31),BRCA2(-2.39),BRIP1(-2.26),BTG2(+1.87),BUB1(-2.17),C3orf52(+2.12),CA2(-3.08),CADM1(+2.3),CAND2(-2…
Cell Death and Survival	Cell viability	1.1e-19	Decreased	-4.379	230	68	162	A2M(-10.68),ABCG2(+1.86),ACHE(+1.99),ACVRL1(-6.38),ADK(-1.68),AK1(-2.65),ANKS1B(+2.08),ANTXR1(-4.41),ANTXR2(-1.67),AURKA(-1.69),AURKB(-2.33),AXL(-2.85),BCL2(-4.23),BCL6(-2.09),BCL6B(-3.01),BHLHE40(+2.86),BIRC5(-2.35),BLM(-2.1),BRCA1(-2.31),BRCA2(-2.39),BRIP1(-2.26),BTG2(+1.87),BUB1B(-2.16),C3(-2.68),CA2(-3.08),CADM1(+2.3),CASP7(-2.38),CASP8(-1.7),CCL2(-2.21),CCN1(+1.77),CCNA2(-2.24),CCNB1(-2.02),…
Cancer,Organismal Injury and Abnormalities	Growth of tumor	1.27e-19	Decreased	-3.03	165	50	115	ABCG2(+1.86),ACVRL1(-6.38),ADAM15(-2.65),AGT(-3.77),ANTXR1(-4.41),ANXA1(-2.13),ARRDC3(+2.79),ASGR1(-2.65),AURKA(-1.69),AXL(-2.85),BCL2(-4.23),BDKRB2(-2.77),BIRC5(-2.35),BRCA1(-2.31),BST2(-8.08),BTG2(+1.87),BUB1B(-2.16),CCL2(-2.21),CCN1(+1.77),CCN4(-13.59),CD248(-9.43),CD44(-2.22),CD82(-3.13),CDH5(-4.69),CDK4(-2.05),CNR1(+2.45),COL4A1(+1.88),COL4A3(+3.69),CSF3R(-3.71),CXCL12(-17.39),CXCL14(-13.25)…
Cardiovascular System Development and Function,Cellular Movement	Migration of endothelial cells	1.3e-19	Decreased	-2.404	84	25	59	ACVRL1(-6.38),ADAM15(-2.65),ADGRA2(-2.52),AGT(-3.77),ANXA1(-2.13),AXL(-2.85),BDKRB1(-3.61),CCL2(-2.21),CCN1(+1.77),CD44(-2.22),CD82(-3.13),CDC42EP1(-2.0),CDH5(-4.69),CNN2(+1.56),COL4A1(+1.88),COL4A2(+1.69),CXCL12(-17.39),DCN(-10.15),EDN1(+1.88),EGFL7(-1.89),ENG(-8.41),ERBB2(+1.51),ERG(-3.98),FGF2(-3.6),FLNA(+1.73),FLNB(+1.8),FLT1(-2.46),FLT4(-7.54),FOXO1(+2.13),GAS6(+2.05),GPC1(+2.48),GRN(+1.62),…
Cancer,Organismal Injury and Abnormalities	Cancer of head	1.36e-19		-1.071	207	60	147	ABCG2(+1.86),ADAM12(-11.73),ADAMTS4(-3.36),ANGPTL6(-14.99),ANKS1B(+2.08),ANXA1(-2.13),ATP11B(+2.25),ATP13A3(+1.8),AUTS2(+1.66),BCL2(-4.23),BDKRB1(-3.61),BGN(-2.21),BIRC5(-2.35),BNC2(-8.49),BRCA2(-2.39),BRIP1(-2.26),BTG2(+1.87),CADPS(+3.09),CASP8(-1.7),CD44(-2.22),CDC42EP1(-2.0),CDCA2(-2.17),CDCA7L(-3.0),CDH2(+1.97),CDH5(-4.69),CDR2(+1.84),CELSR1(+2.09),CNBP(-1.66),COL15A1(-12.45),COL1A1(-3.0),COL…
Cancer,Hematological Disease,Organismal Injury and Abnormalities	Mature lymphocytic neoplasm	2.09e-19		-1.073	235	73	162	AASS(-1.75),ACVRL1(-6.38),ADAM19(+2.17),ADAMTS15(-5.5),ADD2(-4.98),ADRB3(-3.1),ANO1(-3.07),ANOS1(+2.97),ANTXR1(-4.41),ANXA1(-2.13),ANXA11(+1.51),ARHGAP33(-3.14),ARHGEF15(-3.08),ATP2B2(-2.72),AURKA(-1.69),BCL2(-4.23),BCL6(-2.09),BIRC5(-2.35),BMF(+2.46),BNC2(-8.49),BRCA1(-2.31),BRCA2(-2.39),BRIP1(-2.26),BTG2(+1.87),C1QTNF1(+2.33),C1R(-3.19),C3(-2.68),C3orf52(+2.12),CA2(-3.08),CADM1(+2.3),CASP7(-2.3…
Connective Tissue Development and Function,Tissue Development	Growth of connective tissue	2.11e-19	Decreased	-3.652	129	38	91	AEBP1(-6.03),AGT(-3.77),ALDH3A2(-1.68),APLNR(-10.27),AQP1(-4.36),AURKA(-1.69),AURKB(-2.33),BCL2(-4.23),BGN(-2.21),BLM(-2.1),BRCA1(-2.31),BRCA2(-2.39),BUB1(-2.17),CASP8(-1.7),CCL2(-2.21),CCN1(+1.77),CCN4(-13.59),CCNA2(-2.24),CCNB1(-2.02),CD44(-2.22),CDC6(-2.03),CDK4(-2.05),CNR1(+2.45),COL14A1(-5.35),COL1A1(-3.0),CREB3L2(+1.77),CTHRC1(-5.03),CXCL12(-17.39),DCN(-10.15),DDR2(-5.36),DHFR(-2.21),DUSP1(…
Cancer,Hematological Disease,Immunological Disease,Organismal Injury and Abnormalities	Leukemia	2.2e-19		-1.633	299	76	223	ABCG2(+1.86),ACHE(+1.99),ACSM3(+3.67),ACTG1(+1.5),ADAM12(-11.73),ADAM22(-2.09),ADARB2(-3.03),ADCY3(-2.56),ADD2(-4.98),ADRB3(-3.1),AGT(-3.77),ANGPTL6(-14.99),ANKS1B(+2.08),ANTXR1(-4.41),ANXA1(-2.13),APLNR(-10.27),ARHGAP33(-3.14),ARSE(-1.73),ASH2L(-1.68),ATP2B4(+1.61),AURKA(-1.69),AURKB(-2.33),AXL(-2.85),BCL2(-4.23),BCL6(-2.09),BIRC5(-2.35),BMP8A(+2.2),BNC2(-8.49),BRCA1(-2.31),BRCA2(-2.39),BTG2(+1.…
Cardiovascular System Development and Function	Morphogenesis of cardiovascular system	2.63e-19		-1.348	66	23	43	ACVRL1(-6.38),ADAM19(+2.17),ALDH1A2(-2.67),BMP10(-3.88),CCN1(+1.77),CDH2(+1.97),CFC1/CFC1B(-2.92),COL1A1(-3.0),COL4A1(+1.88),COL5A1(-1.82),CXCL2(-4.12),EDN1(+1.88),EMILIN1(-4.77),ENG(-8.41),FAT4(-2.91),FGF2(-3.6),FLNA(+1.73),FLRT2(+1.74),FLT1(-2.46),FLT4(-7.54),GAS6(+2.05),GJA1(+1.96),HAND2(-14.59),HEY1(-3.46),HEY2(-4.17),HEYL(-2.51),HGF(-19.14),HOXB3(-14.44),IL4R(+1.68),JUN(+2.05),KDR(-11.98),LD…
Cancer,Organismal Injury and Abnormalities	Liquid tumor	3.14e-19	Decreased	-2.169	312	81	231	ABCG2(+1.86),ACHE(+1.99),ACSM3(+3.67),ACTG1(+1.5),ADAM12(-11.73),ADAM22(-2.09),ADARB2(-3.03),ADCY3(-2.56),ADD2(-4.98),ADRB3(-3.1),AGT(-3.77),ANGPTL6(-14.99),ANKS1B(+2.08),ANTXR1(-4.41),ANXA1(-2.13),APLNR(-10.27),ARHGAP33(-3.14),ARSE(-1.73),ASH2L(-1.68),ATP2B4(+1.61),AURKA(-1.69),AURKB(-2.33),AXL(-2.85),B4GALNT3(+2.03),BCL2(-4.23),BCL6(-2.09),BIRC5(-2.35),BMP8A(+2.2),BNC2(-8.49),BRCA1(-2.31),BRCA2…
Cancer,Neurological Disease,Organismal Injury and Abnormalities	Central nervous system solid tumor	3.37e-19		-0.134	210	67	143	ABAT(-1.6),ABCA8(-11.81),ABCG2(+1.86),ACHE(+1.99),ADAM12(-11.73),ADAM19(+2.17),ADAM8(+2.55),ADAMTS13(-2.43),ADAMTS4(-3.36),ADGRA2(-2.52),ADGRE5(-2.43),ALLC(-2.73),ANXA1(-2.13),ARHGAP33(-3.14),ART5(-2.76),ASPM(-3.48),BCL2(-4.23),BCL6(-2.09),BDKRB2(-2.77),BIN1(+1.57),BIRC5(-2.35),BMF(+2.46),BRCA1(-2.31),BRCA2(-2.39),BRIP1(-2.26),BTG2(+1.87),BUB1(-2.17),C3orf52(+2.12),CA2(-3.08),CADM1(+2.3),CAND2(-2…
Respiratory System Development and Function	Respiratory system development	3.43e-19		1.789	82	21	61	ACE2(+2.5),ADAMTS2(-9.25),ADCY3(-2.56),ADGRF5(-3.25),ALDH1A2(-2.67),ANO1(-3.07),CCL2(-2.21),CDH11(-2.82),CFC1/CFC1B(-2.92),COL3A1(-38.74),CSF2RB(-3.94),CXCL12(-17.39),DUSP1(+1.91),EPAS1(+1.82),ETV5(-2.62),FAT4(-2.91),FEN1(-1.83),FGF2(-3.6),FGFR4(+1.85),FLT4(-7.54),FOXF1(-6.82),FOXM1(-2.03),FOXO1(+2.13),GAS1(-2.82),GLI1(-2.44),GLI2(-4.2),GLI3(-5.29),GPC3(-1.6),HEY2(-4.17),HLX(-5.06),HSPB8(+1.85),H…
Embryonic Development,Organismal Development	Development of abdomen	3.68e-19		-1.67	117	33	84	ACVRL1(-6.38),AEBP1(-6.03),AGT(-3.77),ALDH1A2(-2.67),ANXA1(-2.13),AQP1(-4.36),ASL(-2.07),AXL(-2.85),BCL2(-4.23),BDKRB2(-2.77),BMF(+2.46),BRCA2(-2.39),CADM1(+2.3),CD44(-2.22),CDH5(-4.69),CDH6(+3.08),CENPF(-3.06),CFC1/CFC1B(-2.92),COL4A3(+3.69),COL4A4(+3.5),CXCL14(-13.25),DACT2(+2.14),DMRTA1(+2.93),EDNRB(-5.28),EPAS1(+1.82),ERG(-3.98),ETV1(-5.63),ETV5(-2.62),EZH2(-1.65),FANCA(-1.95),FAT4(-2.91),FEN…
Embryonic Development,Organ Development,Organismal Development,Skeletal and Muscular System Development and Function,Tissue Development	Formation of muscle	4.02e-19		0.001	88	32	56	ACHE(+1.99),ACTG1(+1.5),ADAM12(-11.73),ADAMTS4(-3.36),ALDH1A2(-2.67),ANXA1(-2.13),ARHGEF25(-3.03),BGN(-2.21),BIN1(+1.57),BMP10(-3.88),CASP8(-1.7),CCNA2(-2.24),CDH2(+1.97),CENPF(-3.06),COL6A3(-20.52),CXCL12(-17.39),DES(-7.4),DMD(-2.18),DUSP1(+1.91),DYSF(+2.9),EDN1(+1.88),ENG(-8.41),ERBB2(+1.51),ESRRG(+2.98),ETV1(-5.63),FGF2(-3.6),FLNB(+1.8),FLNC(+1.64),FOXF1(-6.82),FOXO1(+2.13),GDF7(-3.64),GJA1(+1…
Cardiovascular System Development and Function	Morphology of vasculature	4.51e-19			87	25	62	ABCC6(+1.67),ACVRL1(-6.38),ADGRA2(-2.52),ADRB3(-3.1),AGT(-3.77),ANTXR2(-1.67),ARAP3(-4.23),AXL(-2.85),BCL2(-4.23),BDKRB2(-2.77),BMP10(-3.88),CCL2(-2.21),CDH5(-4.69),CFC1/CFC1B(-2.92),COL15A1(-12.45),COL3A1(-38.74),COL4A3(+3.69),COL5A1(-1.82),CXCL12(-17.39),E2F8(-2.91),EDN1(+1.88),EDNRB(-5.28),EGLN3(+4.06),ENG(-8.41),EPAS1(+1.82),ERG(-3.98),FGF2(-3.6),FLNA(+1.73),FLT1(-2.46),FLT4(-7.54),FOXM1(-2.0…
Cancer,Organismal Injury and Abnormalities,Renal and Urological Disease	Bladder carcinoma	4.64e-19			182	52	130	ABHD15(+1.63),ACPP(-2.83),ADAM19(+2.17),ADAM22(-2.09),ADAMTS20(-4.34),AEBP1(-6.03),AK2(-1.59),ALDH1A2(-2.67),ANKS1B(+2.08),ATAD2(-1.95),ATP11B(+2.25),ATP13A3(+1.8),AUTS2(+1.66),AXL(-2.85),BIRC5(-2.35),BLM(-2.1),BRCA1(-2.31),BRCA2(-2.39),BUB1B(-2.16),C1QTNF1(+2.33),C3(-2.68),CACNA2D1(-2.75),CACNG4(+1.83),CASP8(-1.7),CD248(-9.43),CD44(-2.22),CDC6(-2.03),CDCA7L(-3.0),CDK4(-2.05),CDT1(-2.74),CENPF(-3…
Cellular Growth and Proliferation	Colony formation	5.55e-19	Decreased	-2.394	122	32	90	ACHE(+1.99),ANXA1(-2.13),AXL(-2.85),BCL2(-4.23),BCL6(-2.09),BCL6B(-3.01),BIN1(+1.57),BIRC5(-2.35),BRCA1(-2.31),C1QBP(-1.6),CADM1(+2.3),CCL2(-2.21),CCN1(+1.77),CCNB1(-2.02),CD44(-2.22),CD82(-3.13),CDC25B(-1.67),CDCA7(-4.93),CDCA7L(-3.0),CSF2RB(-3.94),CSF3R(-3.71),CXCL12(-17.39),DCN(-10.15),DHFR(-2.21),DOT1L(+1.47),E2F1(-3.02),E2F8(-2.91),EDN1(+1.88),EPAS1(+1.82),ERBB2(+1.51),FANCA(-1.95),FEN1(-1.8…
Cancer,Organismal Injury and Abnormalities,Reproductive System Disease	Breast carcinoma	6.14e-19		-0.816	246	67	179	ABAT(-1.6),ABCA8(-11.81),ABCG2(+1.86),ADAMTS20(-4.34),ADAMTS4(-3.36),ADARB2(-3.03),ADCY3(-2.56),AGT(-3.77),AK1(-2.65),ANO10(+1.7),ANP32B(-1.64),ANXA1(-2.13),ANXA11(+1.51),AQP1(-4.36),ARHGEF15(-3.08),ART5(-2.76),ASGR1(-2.65),ASH2L(-1.68),ATAD2(-1.95),AXL(-2.85),B3GNT2(+1.67),BCL2(-4.23),BCL6(-2.09),BGN(-2.21),BIRC5(-2.35),BLM(-2.1),BRCA1(-2.31),BRCA2(-2.39),BRIP1(-2.26),BUB1B(-2.16),C1orf198(-2.13…
Organismal Development	Development of genitourinary system	7.22e-19	Decreased	-2.093	170	49	121	ADAMTS2(-9.25),AGT(-3.77),AHSG(-6.94),ALDH1A2(-2.67),AQP1(-4.36),ASPM(-3.48),ATP2B2(-2.72),AXL(-2.85),BCL2(-4.23),BCL6(-2.09),BDKRB2(-2.77),BLM(-2.1),BMF(+2.46),BMP8A(+2.2),BRCA1(-2.31),BRCA2(-2.39),BRIP1(-2.26),CADM1(+2.3),CCDC136(-1.94),CCNYL1(+1.81),CD44(-2.22),CDC25A(-2.23),CDH5(-4.69),CDH6(+3.08),CDK4(-2.05),CEBPD(-2.43),CENPF(-3.06),CIT(-2.36),COL4A3(+3.69),COL4A4(+3.5),CSPG4(-1.96),CXCL12(…
Cancer,Neurological Disease,Organismal Injury and Abnormalities	Central nervous system cancer	9.14e-19		-0.098	186	57	129	ABAT(-1.6),ABCA8(-11.81),ABCG2(+1.86),ADAM12(-11.73),ADAMTS13(-2.43),ADAMTS4(-3.36),ADGRA2(-2.52),ADGRE5(-2.43),ALLC(-2.73),ANXA1(-2.13),ARHGAP33(-3.14),ART5(-2.76),ASPM(-3.48),BCL2(-4.23),BCL6(-2.09),BDKRB2(-2.77),BIN1(+1.57),BIRC5(-2.35),BMF(+2.46),BRCA1(-2.31),BRCA2(-2.39),BRIP1(-2.26),BTG2(+1.87),CADM1(+2.3),CAND2(-2.65),CBWD3/CBWD6(+1.94),CCL2(-2.21),CD44(-2.22),CD93(-8.07),CDCA7L(-3.0),CDK4…
Cancer,Organismal Injury and Abnormalities,Renal and Urological Disease	Urothelial bladder carcinoma	9.57e-19			72	12	60	ATAD2(-1.95),AXL(-2.85),BIRC5(-2.35),BLM(-2.1),BRCA1(-2.31),BRCA2(-2.39),BUB1B(-2.16),CASP8(-1.7),CD44(-2.22),CDC6(-2.03),CENPF(-3.06),CENPU(-2.39),CLSPN(-2.54),CSF3R(-3.71),CXCL2(-4.12),DBF4(-2.14),DCN(-10.15),DHFR(-2.21),E2F8(-2.91),ERBB2(+1.51),EXO1(-3.88),EZH2(-1.65),FGFR4(+1.85),FLRT2(+1.74),FLT1(-2.46),FLT4(-7.54),FOXO1(+2.13),GNA13(+2.03),GRIN2D(-2.96),GYPC(-2.54),HGF(-19.14),HIST1H1C(-3.4…
Cancer,Organismal Injury and Abnormalities,Renal and Urological Disease	Urothelial cancer	1.14e-18			77	14	63	ATAD2(-1.95),AXL(-2.85),BIRC5(-2.35),BLM(-2.1),BRCA1(-2.31),BRCA2(-2.39),BTG2(+1.87),BUB1B(-2.16),CASP8(-1.7),CD44(-2.22),CDC6(-2.03),CENPF(-3.06),CENPU(-2.39),CLSPN(-2.54),CSF3R(-3.71),CXCL2(-4.12),DBF4(-2.14),DCN(-10.15),DHFR(-2.21),DOT1L(+1.47),E2F8(-2.91),ERBB2(+1.51),EXO1(-3.88),EZH2(-1.65),FGFR4(+1.85),FLRT2(+1.74),FLT1(-2.46),FLT4(-7.54),FOXO1(+2.13),GNA13(+2.03),GRIN2D(-2.96),GYPC(-2.54),…
Cancer,Organismal Injury and Abnormalities	Mesenchymal tumor	1.21e-18		-1.572	52	10	42	ADGRE5(-2.43),ANTXR2(-1.67),BCL2(-4.23),CD44(-2.22),COL13A1(-3.57),COL14A1(-5.35),COL15A1(-12.45),COL16A1(-5.32),COL1A1(-3.0),COL27A1(-2.78),COL3A1(-38.74),COL4A1(+1.88),COL4A2(+1.69),COL4A3(+3.69),COL4A4(+3.5),COL4A6(+1.85),COL5A1(-1.82),COL5A2(-3.38),COL6A1(-1.92),COL6A2(-1.93),COL6A3(-20.52),DDR2(-5.36),DHFR(-2.21),E2F1(-3.02),E2F2(-4.39),FGF2(-3.6),FLNA(+1.73),FLT1(-2.46),FLT4(-7.54),GLI2(-4.…
Cancer,Endocrine System Disorders,Organismal Injury and Abnormalities,Reproductive System Disease	Ovarian tumor	1.39e-18		0.115	257	75	182	AASS(-1.75),ABAT(-1.6),ABCA8(-11.81),ABCG2(+1.86),ACE2(+2.5),ACPP(-2.83),ACTG1(+1.5),ADAM19(+2.17),ADAMTS2(-9.25),ADAMTS20(-4.34),ADD2(-4.98),AEBP1(-6.03),ALDH1A2(-2.67),ASPM(-3.48),ATAD2(-1.95),ATP11B(+2.25),AURKB(-2.33),AXL(-2.85),BCL2(-4.23),BIRC5(-2.35),BLM(-2.1),BRCA1(-2.31),BRCA2(-2.39),BRIP1(-2.26),BUB1(-2.17),C3(-2.68),C6orf222(+2.74),CACNA2D1(-2.75),CADPS(+3.09),CASP8(-1.7),CCDC136(-1.94…
Cellular Assembly and Organization,Cellular Function and Maintenance	Microtubule dynamics	1.55e-18		-1.227	200	67	133	A2M(-10.68),ACHE(+1.99),ACTG1(+1.5),ADAM22(-2.09),ADAMTS4(-3.36),ADCY3(-2.56),ADGRA2(-2.52),ADGRF5(-3.25),ADGRG6(+1.7),AGT(-3.77),AQP1(-4.36),ARHGAP33(-3.14),ARHGEF25(-3.03),AURKA(-1.69),AUTS2(+1.66),AXL(-2.85),BCL2(-4.23),BCL6B(-3.01),BIRC5(-2.35),BRCA1(-2.31),BST2(-8.08),BTG2(+1.87),C1QBP(-1.6),C3(-2.68),CAPG(+1.73),CARMIL1(+1.6),CCL2(-2.21),CCN1(+1.77),CCNA2(-2.24),CD44(-2.22),CD82(-3.13),CDC2…
Cellular Growth and Proliferation,Connective Tissue Development and Function,Tissue Development	Proliferation of connective tissue cells	1.58e-18	Decreased	-3.049	119	35	84	AEBP1(-6.03),AGT(-3.77),ALDH3A2(-1.68),APLNR(-10.27),AQP1(-4.36),BCL2(-4.23),BGN(-2.21),BLM(-2.1),BRCA1(-2.31),BRCA2(-2.39),BUB1(-2.17),CASP8(-1.7),CCL2(-2.21),CCN1(+1.77),CCN4(-13.59),CCNA2(-2.24),CCNB1(-2.02),CD44(-2.22),CDC6(-2.03),CDK4(-2.05),CNR1(+2.45),COL14A1(-5.35),COL1A1(-3.0),CREB3L2(+1.77),CTHRC1(-5.03),CXCL12(-17.39),DCN(-10.15),DDR2(-5.36),DUSP1(+1.91),E2F1(-3.02),EDN1(+1.88),EDNRB(-…
Cellular Growth and Proliferation	Colony formation of cells	1.84e-18	Decreased	-2.627	111	30	81	ACHE(+1.99),ANXA1(-2.13),BCL2(-4.23),BCL6(-2.09),BCL6B(-3.01),BIN1(+1.57),BIRC5(-2.35),BRCA1(-2.31),C1QBP(-1.6),CADM1(+2.3),CCL2(-2.21),CCN1(+1.77),CD44(-2.22),CD82(-3.13),CDCA7(-4.93),CDCA7L(-3.0),CSF2RB(-3.94),CSF3R(-3.71),CXCL12(-17.39),DCN(-10.15),DHFR(-2.21),DOT1L(+1.47),E2F1(-3.02),E2F8(-2.91),EDN1(+1.88),EPAS1(+1.82),ERBB2(+1.51),FANCA(-1.95),FEN1(-1.83),FGF2(-3.6),FLT1(-2.46),FRMD6(-1.96)…
Cancer,Organismal Injury and Abnormalities,Reproductive System Disease	Invasive breast carcinoma	2.07e-18			71	11	60	ADAMTS20(-4.34),ADAMTS4(-3.36),ANXA1(-2.13),ATAD2(-1.95),BCL2(-4.23),BGN(-2.21),BIRC5(-2.35),BLM(-2.1),BRCA1(-2.31),BRCA2(-2.39),BUB1B(-2.16),CCN1(+1.77),CD44(-2.22),CDC6(-2.03),CDK4(-2.05),CENPF(-3.06),CENPU(-2.39),CLSPN(-2.54),CSF3R(-3.71),CXCL14(-13.25),CXCL2(-4.12),DACT1(+2.16),DCN(-10.15),DMD(-2.18),E2F8(-2.91),ERBB2(+1.51),EXO1(-3.88),EZH2(-1.65),FAM111B(-3.51),FLRT2(+1.74),G0S2(-2.44),GRIN…
Cell Morphology	Sprouting	2.17e-18	Decreased	-3.23	93	21	72	A2M(-10.68),ACVRL1(-6.38),ADAMTS4(-3.36),ADGRA2(-2.52),AGT(-3.77),ANXA1(-2.13),AQP1(-4.36),ARAP3(-4.23),ARHGAP33(-3.14),ARHGEF25(-3.03),BCL2(-4.23),BDKRB2(-2.77),C3(-2.68),CCL2(-2.21),CCN1(+1.77),CD44(-2.22),CDH2(+1.97),CDK4(-2.05),CELSR1(+2.09),CHRM2(-4.08),CNR1(+2.45),CXCL12(-17.39),DACT1(+2.16),DCN(-10.15),DPYSL2(-1.64),DPYSL3(+2.18),DPYSL5(-3.63),EPHB2(-3.04),FGF2(-3.6),FLT4(-7.54),GNA13(+2.0…
Cancer,Organismal Injury and Abnormalities	Fibrous tissue tumor	2.44e-18		-1.572	49	10	39	ANTXR2(-1.67),BCL2(-4.23),CD44(-2.22),COL13A1(-3.57),COL14A1(-5.35),COL15A1(-12.45),COL16A1(-5.32),COL1A1(-3.0),COL27A1(-2.78),COL3A1(-38.74),COL4A1(+1.88),COL4A2(+1.69),COL4A3(+3.69),COL4A4(+3.5),COL4A6(+1.85),COL5A1(-1.82),COL5A2(-3.38),COL6A1(-1.92),COL6A2(-1.93),COL6A3(-20.52),DDR2(-5.36),DHFR(-2.21),E2F1(-3.02),E2F2(-4.39),FGF2(-3.6),FLNA(+1.73),FLT1(-2.46),FLT4(-7.54),GLI2(-4.2),HGF(-19.14)…
Cancer,Organismal Injury and Abnormalities,Tumor Morphology	Progression of tumor	2.59e-18	Decreased	-2.439	75	19	56	ADAM12(-11.73),ADAM15(-2.65),ANXA1(-2.13),AXL(-2.85),BCL2(-4.23),BIRC5(-2.35),BRCA1(-2.31),BRCA2(-2.39),CD44(-2.22),CDH2(+1.97),CDK4(-2.05),CENPE(-1.78),COL1A1(-3.0),CSF2RB(-3.94),CSF3R(-3.71),CXCL12(-17.39),CXCL14(-13.25),DDR2(-5.36),DHFR(-2.21),DNMT1(-1.82),EDN1(+1.88),ENG(-8.41),ERBB2(+1.51),EZH2(-1.65),FGF2(-3.6),FGFR4(+1.85),FLNA(+1.73),FLT1(-2.46),FLT4(-7.54),FOXO1(+2.13),HGF(-19.14),HMGB1(…
Cancer,Organismal Injury and Abnormalities,Renal and Urological Disease	Papillary renal cell carcinoma	3e-18			45	7	38	AXL(-2.85),BLM(-2.1),BUB1B(-2.16),CADM1(+2.3),CD44(-2.22),CDC6(-2.03),CENPF(-3.06),CENPU(-2.39),CHD3(-1.83),CLSPN(-2.54),DCN(-10.15),E2F8(-2.91),ERBB2(+1.51),EXO1(-3.88),FAM111B(-3.51),FLRT2(+1.74),FLT1(-2.46),FLT4(-7.54),FOXO1(+2.13),GRIN2D(-2.96),IGF2(-19.72),JAM3(-3.21),KDR(-11.98),KIF14(-2.78),LRP2(-1.57),LRRK2(-2.39),MET(-2.17),MKI67(-3.0),MLLT3(-3.89),MMP2(-6.27),NTRK2(-3.55),NUSAP1(-2.03),…
Cancer,Organismal Injury and Abnormalities,Reproductive System Disease	Uterine carcinoma	3.08e-18			383	111	272	AASS(-1.75),ABCA5(+1.75),ABCA8(-11.81),ABCC6(+1.67),ACSM3(+3.67),ADAM19(+2.17),ADAMTS2(-9.25),ADAMTSL4(+1.94),ADARB2(-3.03),AGT(-3.77),ANKS1B(+2.08),ANP32B(-1.64),APOA4(-1.85),ARAP3(-4.23),ARHGAP11A(-2.15),ARHGAP22(-2.69),ARHGAP6(-2.27),ARHGEF15(-3.08),ARRDC3(+2.79),ASPM(-3.48),ATAD2(-1.95),ATP11B(+2.25),AURKA(-1.69),B3GNT2(+1.67),BCL2(-4.23),BCL6(-2.09),BCL6B(-3.01),BIN1(+1.57),BIRC5(-2.35),BLM(…
Cancer,Endocrine System Disorders,Gastrointestinal Disease,Organismal Injury and Abnormalities	Pancreatic cancer	3.23e-18		-0.152	313	99	214	ABCG2(+1.86),ABTB2(+2.58),ACE2(+2.5),ADAM12(-11.73),ADAM22(-2.09),ADAM33(-10.09),ADAMTS13(-2.43),ADAMTS15(-5.5),ADAMTS2(-9.25),ADAMTS20(-4.34),ADARB2(-3.03),AGT(-3.77),ANXA1(-2.13),APLNR(-10.27),ARAP3(-4.23),ARHGAP22(-2.69),ARSE(-1.73),ATP2B2(-2.72),ATP2B4(+1.61),AXL(-2.85),BCL2(-4.23),BIN1(+1.57),BIRC5(-2.35),BRCA1(-2.31),BRCA2(-2.39),BRIP1(-2.26),C1QBP(-1.6),C1R(-3.19),C3orf52(+2.12),CADPS(+3.0…
Organismal Injury and Abnormalities,Reproductive System Disease	Benign pelvic disease	3.23e-18			113	32	81	ABCA8(-11.81),ADAM12(-11.73),ADGRE5(-2.43),ADRB3(-3.1),AK2(-1.59),ARSE(-1.73),ASH2L(-1.68),ATP2B2(-2.72),AURKB(-2.33),BCL2(-4.23),BCL6(-2.09),BIRC5(-2.35),BMP8B(+2.07),BRCA1(-2.31),BRCA2(-2.39),BUB1B(-2.16),CASP8(-1.7),CAVIN2(-2.79),CCL2(-2.21),CCN1(+1.77),CCNA2(-2.24),CD44(-2.22),CDK1(-2.97),COL6A1(-1.92),COL6A2(-1.93),COL6A3(-20.52),CRY2(+1.64),CTSC(-3.05),CXCL14(-13.25),DCN(-10.15),DNMT1(-1.82…
Cell Cycle	G1 phase	3.31e-18	Decreased	-2.391	96	20	76	ACVRL1(-6.38),AGT(-3.77),ARHGAP11A(-2.15),AXL(-2.85),BCL2(-4.23),BHLHE40(+2.86),BIRC5(-2.35),BRCA1(-2.31),BTG2(+1.87),CCN1(+1.77),CCNA2(-2.24),CDC25A(-2.23),CDC25B(-1.67),CDC45(-3.27),CDC6(-2.03),CDCA2(-2.17),CDK1(-2.97),CDK4(-2.05),CDT1(-2.74),CEBPD(-2.43),DBF4(-2.14),DCN(-10.15),DDIAS(-2.5),DOT1L(+1.47),DUSP1(+1.91),E2F1(-3.02),E2F2(-4.39),ELF4(+1.71),EPB41L1(+1.83),ERBB2(+1.51),ERG(-3.98),ESRR…
Nervous System Development and Function	Morphology of nervous system	5.93e-18			169	54	115	A2M(-10.68),ACHE(+1.99),ACVRL1(-6.38),ADAM22(-2.09),ADAMTS4(-3.36),ADCY3(-2.56),ADGRA2(-2.52),ADGRG6(+1.7),AGT(-3.77),ALDH1A2(-2.67),ANXA1(-2.13),ASPM(-3.48),ATP2B2(-2.72),AXL(-2.85),BCL2(-4.23),BRCA1(-2.31),BRCA2(-2.39),BTG2(+1.87),C3(-2.68),CADM1(+2.3),CADPS(+3.09),CASP4(-2.98),CASP8(-1.7),CD44(-2.22),CDH11(-2.82),CDH2(+1.97),CNR1(+2.45),CNTNAP1(-2.07),COL13A1(-3.57),COL1A1(-3.0),CPEB2(+1.67),C…
Cancer,Organismal Injury and Abnormalities,Renal and Urological Disease	Upper renal tract carcinoma	6.5e-18			180	49	131	ADAM19(+2.17),ADAM8(+2.55),ADAMTSL4(+1.94),ADRB3(-3.1),AMBP(-2.76),ARAP3(-4.23),ASPM(-3.48),ATP11B(+2.25),ATP13A3(+1.8),AURKA(-1.69),AURKB(-2.33),AXL(-2.85),BHLHE40(+2.86),BLM(-2.1),BRCA1(-2.31),BRCA2(-2.39),BUB1B(-2.16),C3orf52(+2.12),CADM1(+2.3),CCDC136(-1.94),CCDC18(-1.84),CCL2(-2.21),CD44(-2.22),CDC6(-2.03),CENPE(-1.78),CENPF(-3.06),CENPU(-2.39),CHD3(-1.83),CIT(-2.36),CLSPN(-2.54),CPEB2(+1.67…
Cancer,Gastrointestinal Disease,Organismal Injury and Abnormalities	Gastroesophageal adenocarcinoma	7.93e-18			236	69	167	A2M(-10.68),ABCA8(-11.81),ACOX3(+2.05),ADAM22(-2.09),ADAMTSL4(+1.94),ANO1(-3.07),ANO10(+1.7),ANTXR1(-4.41),ANTXR2(-1.67),ARHGAP28(-2.18),ARHGEF25(-3.03),ASL(-2.07),ATP2B2(-2.72),AUTS2(+1.66),BCL2(-4.23),BEND7(+3.67),BMP10(-3.88),BNC2(-8.49),BRCA2(-2.39),C1QBP(-1.6),C3(-2.68),CADPS(+3.09),CCN1(+1.77),CD44(-2.22),CDC20(-2.4),CDC6(-2.03),CDH11(-2.82),CDH2(+1.97),CDH5(-4.69),CENPF(-3.06),CGNL1(-3.0),…
Embryonic Development,Organ Development,Organismal Development,Respiratory System Development and Function,Tissue Development	Formation of lung	8.9e-18		1.789	73	20	53	ACE2(+2.5),ADAMTS2(-9.25),ADGRF5(-3.25),ALDH1A2(-2.67),CCL2(-2.21),CDH11(-2.82),COL3A1(-38.74),CSF2RB(-3.94),CXCL12(-17.39),DUSP1(+1.91),EPAS1(+1.82),ETV5(-2.62),FAT4(-2.91),FEN1(-1.83),FGF2(-3.6),FGFR4(+1.85),FLT4(-7.54),FOXF1(-6.82),FOXM1(-2.03),GLI1(-2.44),GLI2(-4.2),GLI3(-5.29),GPC3(-1.6),HEY2(-4.17),HLX(-5.06),HSPB8(+1.85),IDS(+1.77),IGF2(-19.72),ITGA8(-18.99),KDR(-11.98),LAMA5(+1.71),LAMC1(…
Organismal Injury and Abnormalities	Edema	9.37e-18		0.7	84	24	60	ABCA5(+1.75),ADRB3(-3.1),BCL2(-4.23),BDKRB1(-3.61),BDKRB2(-2.77),C1R(-3.19),C3(-2.68),CA2(-3.08),CASP8(-1.7),CD93(-8.07),CDK4(-2.05),CELSR1(+2.09),CHRM2(-4.08),DHFR(-2.21),DTNA(+1.75),DUSP1(+1.91),EDN1(+1.88),ENG(-8.41),ERG(-3.98),FA2H(+2.57),FLNA(+1.73),FLRT2(+1.74),FLT1(-2.46),FLT4(-7.54),FOXM1(-2.03),GABRE(-4.01),GJA1(+1.96),GLI2(-4.2),HAND2(-14.59),HEY2(-4.17),HGF(-19.14),HLX(-5.06),HMGB1(-1.…
Organismal Development,Organismal Injury and Abnormalities	Abnormal morphology of head	1.02e-17			159	42	117	ABCC6(+1.67),ACHE(+1.99),ADAMTS2(-9.25),ADAMTS4(-3.36),ADCY3(-2.56),ADGRA2(-2.52),AGT(-3.77),ANTXR1(-4.41),ASPM(-3.48),ATP2B2(-2.72),AXL(-2.85),BCL2(-4.23),BGN(-2.21),C3(-2.68),CDH11(-2.82),CDK4(-2.05),CHD3(-1.83),CKAP2L(-2.36),COL4A3(+3.69),COL5A2(-3.38),CREB3L2(+1.77),CSPG4(-1.96),CXCL12(-17.39),DAB1(-2.73),DCN(-10.15),DDR2(-5.36),DHFR(-2.21),DRAXIN(+2.31),E2F1(-3.02),EDN1(+1.88),EDNRB(-5.28),E…
Gastrointestinal Disease,Organismal Injury and Abnormalities	Gastric lesion	1.06e-17		1	227	63	164	A2M(-10.68),ACOX3(+2.05),ADAM12(-11.73),ADAM15(-2.65),ADAM22(-2.09),ADAMTSL4(+1.94),ANO10(+1.7),ANTXR1(-4.41),ANTXR2(-1.67),ANXA1(-2.13),ARAP3(-4.23),ARHGEF25(-3.03),ATP2B2(-2.72),AUTS2(+1.66),BCL2(-4.23),BCL6(-2.09),BEND7(+3.67),BIRC5(-2.35),BMP10(-3.88),BNC2(-8.49),BRCA1(-2.31),BRCA2(-2.39),C1QBP(-1.6),C3(-2.68),CADPS(+3.09),CASP8(-1.7),CCN1(+1.77),CCN4(-13.59),CD44(-2.22),CDC6(-2.03),CDH11(-2.…
Cancer,Organismal Injury and Abnormalities	Benign connective or soft tissue neoplasm	1.2e-17			83	25	58	ABCA8(-11.81),ACHE(+1.99),ADAM12(-11.73),ADGRE5(-2.43),ADRB3(-3.1),AK2(-1.59),ANTXR2(-1.67),ARSE(-1.73),ASH2L(-1.68),AURKB(-2.33),CAVIN2(-2.79),CCN1(+1.77),COL13A1(-3.57),COL14A1(-5.35),COL15A1(-12.45),COL16A1(-5.32),COL1A1(-3.0),COL27A1(-2.78),COL3A1(-38.74),COL4A1(+1.88),COL4A2(+1.69),COL4A3(+3.69),COL4A4(+3.5),COL4A6(+1.85),COL5A1(-1.82),COL5A2(-3.38),COL6A1(-1.92),COL6A2(-1.93),COL6A3(-20.52)…
Cancer,Gastrointestinal Disease,Organismal Injury and Abnormalities	Gastric cancer	1.33e-17			224	62	162	A2M(-10.68),ACOX3(+2.05),ADAM12(-11.73),ADAM15(-2.65),ADAM22(-2.09),ADAMTSL4(+1.94),ANO10(+1.7),ANTXR1(-4.41),ANTXR2(-1.67),ANXA1(-2.13),ARAP3(-4.23),ARHGEF25(-3.03),ATP2B2(-2.72),AUTS2(+1.66),BCL2(-4.23),BCL6(-2.09),BEND7(+3.67),BIRC5(-2.35),BMP10(-3.88),BNC2(-8.49),BRCA1(-2.31),BRCA2(-2.39),C1QBP(-1.6),C3(-2.68),CADPS(+3.09),CASP8(-1.7),CCN1(+1.77),CCN4(-13.59),CD44(-2.22),CDC6(-2.03),CDH11(-2.…
Cancer,Organismal Injury and Abnormalities,Renal and Urological Disease	Development of renal tumor	1.38e-17			177	48	129	ADAM19(+2.17),ADAM8(+2.55),ADAMTSL4(+1.94),ADRB3(-3.1),AMBP(-2.76),ARAP3(-4.23),ASPM(-3.48),ATP11B(+2.25),ATP13A3(+1.8),AURKA(-1.69),AURKB(-2.33),AXL(-2.85),BHLHE40(+2.86),BLM(-2.1),BRCA1(-2.31),BRCA2(-2.39),BUB1B(-2.16),C3orf52(+2.12),CADM1(+2.3),CCDC136(-1.94),CCDC18(-1.84),CCL2(-2.21),CD44(-2.22),CDC6(-2.03),CENPE(-1.78),CENPF(-3.06),CENPU(-2.39),CHD3(-1.83),CIT(-2.36),CLSPN(-2.54),CPEB2(+1.67…
Cancer,Endocrine System Disorders,Organismal Injury and Abnormalities,Reproductive System Disease	Gonadal tumor	1.56e-17		0.465	261	76	185	AASS(-1.75),ABAT(-1.6),ABCA8(-11.81),ABCG2(+1.86),ACE2(+2.5),ACHE(+1.99),ACPP(-2.83),ACTG1(+1.5),ADAM19(+2.17),ADAMTS2(-9.25),ADAMTS20(-4.34),ADD2(-4.98),AEBP1(-6.03),AFP(-2.49),ALDH1A2(-2.67),ASPM(-3.48),ATAD2(-1.95),ATP11B(+2.25),AURKB(-2.33),AXL(-2.85),BCL2(-4.23),BIRC5(-2.35),BLM(-2.1),BRCA1(-2.31),BRCA2(-2.39),BRIP1(-2.26),BUB1(-2.17),C3(-2.68),C6orf222(+2.74),CACNA2D1(-2.75),CADPS(+3.09),CA…
Cancer,Organismal Injury and Abnormalities	Subcutaneous tumor	1.72e-17		0.152	82	25	57	ABCA8(-11.81),ACHE(+1.99),ADAM12(-11.73),ADGRE5(-2.43),ADRB3(-3.1),AK2(-1.59),ANTXR2(-1.67),ARSE(-1.73),ASH2L(-1.68),AURKB(-2.33),CAVIN2(-2.79),CCN1(+1.77),COL13A1(-3.57),COL14A1(-5.35),COL15A1(-12.45),COL16A1(-5.32),COL1A1(-3.0),COL27A1(-2.78),COL3A1(-38.74),COL4A1(+1.88),COL4A2(+1.69),COL4A3(+3.69),COL4A4(+3.5),COL4A6(+1.85),COL5A1(-1.82),COL5A2(-3.38),COL6A1(-1.92),COL6A2(-1.93),COL6A3(-20.52)…
Cancer,Organismal Injury and Abnormalities	Tubular adenocarcinoma	1.95e-17			47	8	39	AXL(-2.85),BCL2(-4.23),BLM(-2.1),BUB1B(-2.16),CADM1(+2.3),CD44(-2.22),CDC6(-2.03),CENPF(-3.06),CENPU(-2.39),CHD3(-1.83),CLSPN(-2.54),DCN(-10.15),E2F8(-2.91),ERBB2(+1.51),EXO1(-3.88),FAM111B(-3.51),FLRT2(+1.74),FLT1(-2.46),FLT4(-7.54),FOXO1(+2.13),GRIN2D(-2.96),IGF2(-19.72),JAM3(-3.21),KDR(-11.98),KIF14(-2.78),LRP2(-1.57),LRRK2(-2.39),MET(-2.17),MKI67(-3.0),MLLT3(-3.89),MMP2(-6.27),NTRK2(-3.55),NU…
Cancer,Organismal Injury and Abnormalities,Renal and Urological Disease	Renal cell carcinoma	2.53e-17			176	47	129	ADAM19(+2.17),ADAM8(+2.55),ADAMTSL4(+1.94),ADRB3(-3.1),AMBP(-2.76),ARAP3(-4.23),ASPM(-3.48),ATP11B(+2.25),ATP13A3(+1.8),AURKA(-1.69),AURKB(-2.33),AXL(-2.85),BHLHE40(+2.86),BLM(-2.1),BRCA1(-2.31),BRCA2(-2.39),BUB1B(-2.16),C3orf52(+2.12),CADM1(+2.3),CCDC136(-1.94),CCDC18(-1.84),CCL2(-2.21),CD44(-2.22),CDC6(-2.03),CENPE(-1.78),CENPF(-3.06),CENPU(-2.39),CHD3(-1.83),CIT(-2.36),CLSPN(-2.54),CPEB2(+1.67…
Cancer,Organismal Injury and Abnormalities,Reproductive System Disease	Endometrial carcinoma	2.67e-17			361	106	255	AASS(-1.75),ABCA5(+1.75),ABCA8(-11.81),ABCC6(+1.67),ACSM3(+3.67),ADAM19(+2.17),ADAMTS2(-9.25),ADAMTSL4(+1.94),ADARB2(-3.03),AGT(-3.77),ANKS1B(+2.08),ANP32B(-1.64),APOA4(-1.85),ARAP3(-4.23),ARHGAP11A(-2.15),ARHGAP22(-2.69),ARHGAP6(-2.27),ARHGEF15(-3.08),ARRDC3(+2.79),ASPM(-3.48),ATAD2(-1.95),ATP11B(+2.25),AURKA(-1.69),B3GNT2(+1.67),BCL2(-4.23),BCL6(-2.09),BCL6B(-3.01),BIN1(+1.57),BLM(-2.1),BNC2(-8…
Cancer,Hematological Disease,Immunological Disease,Organismal Injury and Abnormalities	Acute leukemia	2.84e-17		-1.346	251	60	191	ABCG2(+1.86),ACHE(+1.99),ACSM3(+3.67),ACTG1(+1.5),ADAM12(-11.73),ADAM22(-2.09),ADARB2(-3.03),ADCY3(-2.56),ADRB3(-3.1),AGT(-3.77),ANGPTL6(-14.99),ANKS1B(+2.08),ANTXR1(-4.41),ANXA1(-2.13),APLNR(-10.27),ARSE(-1.73),ASH2L(-1.68),ATP2B4(+1.61),AURKA(-1.69),AURKB(-2.33),AXL(-2.85),BCL2(-4.23),BCL6(-2.09),BIRC5(-2.35),BMP8A(+2.2),BNC2(-8.49),BRCA1(-2.31),BRCA2(-2.39),BTG2(+1.87),BUB1B(-2.16),C3(-2.68),C…
Cardiovascular System Development and Function,Cellular Development,Cellular Function and Maintenance,Cellular Growth and Proliferation,Organismal Development,Tissue Development	Proliferation of endothelial cells	3.37e-17	Decreased	-2.163	76	22	54	ACVRL1(-6.38),ADAM15(-2.65),ADAMTS2(-9.25),AGT(-3.77),ALDH1A2(-2.67),ANTXR2(-1.67),AXL(-2.85),C3(-2.68),CCL2(-2.21),CD44(-2.22),CDH2(+1.97),COL1A1(-3.0),COL4A1(+1.88),COL4A2(+1.69),COL4A3(+3.69),CXCL12(-17.39),DYSF(+2.9),EDN1(+1.88),EDNRB(-5.28),EGFL7(-1.89),ENG(-8.41),FGF2(-3.6),FLT1(-2.46),FLT4(-7.54),FOXM1(-2.03),FOXO1(+2.13),GAS6(+2.05),GJA1(+1.96),GPC1(+2.48),GRN(+1.62),HEY1(-3.46),HEYL(-2.5…
Cancer,Organismal Injury and Abnormalities	Malignant connective or soft tissue neoplasm	4.78e-17		-1.409	195	56	139	ADAM22(-2.09),ADARB2(-3.03),ADGRE5(-2.43),APOA4(-1.85),ARHGAP22(-2.69),ATP2B4(+1.61),AURKB(-2.33),B3GNT2(+1.67),BCL2(-4.23),BCL6(-2.09),BIRC5(-2.35),BLM(-2.1),BRCA1(-2.31),BRCA2(-2.39),BTN3A1(-2.56),BUB1B(-2.16),C3orf52(+2.12),CASP8(-1.7),CCN1(+1.77),CD44(-2.22),CDH11(-2.82),CDK4(-2.05),CENPE(-1.78),CHRM2(-4.08),CNN2(+1.56),CNR1(+2.45),COL13A1(-3.57),COL3A1(-38.74),COL4A6(+1.85),CPEB2(+1.67),CSF2…
Cancer,Endocrine System Disorders,Organismal Injury and Abnormalities,Reproductive System Disease	Ovarian cancer	5.35e-17			247	72	175	AASS(-1.75),ABAT(-1.6),ABCA8(-11.81),ACE2(+2.5),ACPP(-2.83),ACTG1(+1.5),ADAM19(+2.17),ADAMTS2(-9.25),ADAMTS20(-4.34),ADD2(-4.98),AEBP1(-6.03),ALDH1A2(-2.67),ASPM(-3.48),ATAD2(-1.95),ATP11B(+2.25),AURKB(-2.33),BCL2(-4.23),BIRC5(-2.35),BLM(-2.1),BRCA1(-2.31),BRCA2(-2.39),BRIP1(-2.26),BUB1(-2.17),C3(-2.68),C6orf222(+2.74),CACNA2D1(-2.75),CADPS(+3.09),CASP8(-1.7),CCDC136(-1.94),CCL2(-2.21),CCN1(+1.77…
Cancer,Organismal Injury and Abnormalities,Renal and Urological Disease	Kidney carcinoma	5.69e-17			177	48	129	ADAM19(+2.17),ADAM8(+2.55),ADAMTSL4(+1.94),ADRB3(-3.1),AMBP(-2.76),ARAP3(-4.23),ASPM(-3.48),ATP11B(+2.25),ATP13A3(+1.8),AURKA(-1.69),AURKB(-2.33),AXL(-2.85),BHLHE40(+2.86),BLM(-2.1),BRCA1(-2.31),BRCA2(-2.39),BUB1B(-2.16),C3orf52(+2.12),CADM1(+2.3),CCDC136(-1.94),CCDC18(-1.84),CCL2(-2.21),CD44(-2.22),CDC6(-2.03),CENPE(-1.78),CENPF(-3.06),CENPU(-2.39),CHD3(-1.83),CIT(-2.36),CLSPN(-2.54),CPEB2(+1.67…
Cardiovascular Disease,Cardiovascular System Development and Function	Abnormal morphology of cardiovascular system	6.6e-17			148	52	96	ABCA5(+1.75),ACADL(+3.18),ACE2(+2.5),ACVRL1(-6.38),ADAM12(-11.73),ADAM15(-2.65),ADAM19(+2.17),ADGRA2(-2.52),ADK(-1.68),ADRB3(-3.1),AGT(-3.77),ALDH1A2(-2.67),APLNR(-10.27),AXL(-2.85),BCL2(-4.23),BCL6(-2.09),BDKRB2(-2.77),BGN(-2.21),BIN1(+1.57),BIRC5(-2.35),BMP10(-3.88),CA2(-3.08),CACNA2D1(-2.75),CASP7(-2.38),CASP8(-1.7),CD44(-2.22),CDH2(+1.97),CDH5(-4.69),CDK4(-2.05),CDS2(+2.2),CFC1/CFC1B(-2.92),C…
Organismal Injury and Abnormalities,Renal and Urological Disease,Renal and Urological System Development and Function	Abnormal morphology of urinary system	7.81e-17			67	29	38	ACE2(+2.5),AGT(-3.77),BCL2(-4.23),BDKRB2(-2.77),BGN(-2.21),BHLHE40(+2.86),CACNA2D1(-2.75),CFI(-4.13),CHRM2(-4.08),CMIP(+1.54),COL4A3(+3.69),COLEC11(-13.0),DACT1(+2.16),DACT3(-4.6),DAPK1(+1.93),DCN(-10.15),E2F2(-4.39),EDN1(+1.88),ESRRG(+2.98),ETV5(-2.62),FAT4(-2.91),FOXO1(+2.13),FREM1(-19.9),FUCA1(+1.66),GAS6(+2.05),GCNT1(-1.9),GJA1(+1.96),GPC3(-1.6),GRN(+1.62),HSD17B2(-3.94),IDS(+1.77),ITGA1(-3.3…
Cardiovascular Disease,Cardiovascular System Development and Function,Organismal Injury and Abnormalities	Abnormal morphology of vasculature	7.96e-17			75	24	51	ABCC6(+1.67),ACVRL1(-6.38),ADGRA2(-2.52),ADRB3(-3.1),AGT(-3.77),ANTXR2(-1.67),ARAP3(-4.23),AXL(-2.85),BCL2(-4.23),BDKRB2(-2.77),BMP10(-3.88),CDH5(-4.69),CFC1/CFC1B(-2.92),COL15A1(-12.45),COL3A1(-38.74),COL4A3(+3.69),COL5A1(-1.82),CXCL12(-17.39),E2F8(-2.91),EDN1(+1.88),EDNRB(-5.28),EGLN3(+4.06),ENG(-8.41),EPAS1(+1.82),ERG(-3.98),FLNA(+1.73),FLT1(-2.46),FOXM1(-2.03),GJA1(+1.96),GNA13(+2.03),GPC3(-1…
Cardiovascular System Development and Function,Organ Morphology,Organismal Development	Morphology of heart	8.93e-17			140	54	86	ABCA5(+1.75),ACADL(+3.18),ACE2(+2.5),ACVRL1(-6.38),ADAM12(-11.73),ADAM15(-2.65),ADAM19(+2.17),ADK(-1.68),ADRB3(-3.1),AGT(-3.77),ALDH1A2(-2.67),APLNR(-10.27),BCL2(-4.23),BCL6(-2.09),BGN(-2.21),BIN1(+1.57),BIRC5(-2.35),BMP10(-3.88),CA2(-3.08),CACNA2D1(-2.75),CASP7(-2.38),CASP8(-1.7),CCNA2(-2.24),CDH2(+1.97),CDH5(-4.69),CDK4(-2.05),CDS2(+2.2),CHRM2(-4.08),CKMT2(+2.4),COL3A1(-38.74),CTSC(-3.05),CXCL1…
Cancer,Endocrine System Disorders,Gastrointestinal Disease,Organismal Injury and Abnormalities	Pancreatic adenocarcinoma	9.48e-17			282	93	189	ABCG2(+1.86),ABTB2(+2.58),ACE2(+2.5),ADAM12(-11.73),ADAM22(-2.09),ADAM33(-10.09),ADAMTS13(-2.43),ADAMTS15(-5.5),ADAMTS2(-9.25),ADAMTS20(-4.34),ADARB2(-3.03),AGT(-3.77),ANXA1(-2.13),APLNR(-10.27),ARAP3(-4.23),ARHGAP22(-2.69),ARSE(-1.73),ATP2B2(-2.72),ATP2B4(+1.61),AXL(-2.85),BCL2(-4.23),BIN1(+1.57),BRCA1(-2.31),BRCA2(-2.39),BRIP1(-2.26),C1QBP(-1.6),C1R(-3.19),C3orf52(+2.12),CADPS(+3.09),CASP4(-2.9…
Cancer,Hematological Disease,Immunological Disease,Organismal Injury and Abnormalities	Non-Hodgkin lymphoma	9.66e-17		0.379	185	59	126	AASS(-1.75),ACVRL1(-6.38),ADAM19(+2.17),ADAMTS15(-5.5),ANO1(-3.07),ANOS1(+2.97),ANTXR1(-4.41),ANXA1(-2.13),ANXA11(+1.51),ARHGEF15(-3.08),ATP2B2(-2.72),AURKA(-1.69),AURKB(-2.33),BCL2(-4.23),BCL6(-2.09),BIRC5(-2.35),BMF(+2.46),BNC2(-8.49),BRCA1(-2.31),BRCA2(-2.39),BRIP1(-2.26),BTG2(+1.87),C1QTNF1(+2.33),C1R(-3.19),C3(-2.68),CASP7(-2.38),CASP8(-1.7),CCL2(-2.21),CCN1(+1.77),CCNA2(-2.24),CCNDBP1(+1.68…
Cell Cycle,Cellular Assembly and Organization,DNA Replication, Recombination, and Repair	Segregation of chromosomes	1.36e-16	Decreased	-2.171	40	0	40	AURKA(-1.69),AURKB(-2.33),BRCA1(-2.31),BRCA2(-2.39),BUB1(-2.17),CCNA2(-2.24),CCNB1(-2.02),CCNB2(-3.02),CDC6(-2.03),CDCA2(-2.17),CDK1(-2.97),CDT1(-2.74),CENPE(-1.78),CENPF(-3.06),CIT(-2.36),EIF3E(-1.6),ESCO2(-2.04),ESPL1(-2.73),EXO1(-3.88),HJURP(-2.39),HMMR(-2.44),INCENP(-2.33),KIF11(-2.33),KIF2C(-2.88),MAD2L1(-2.13),MKI67(-3.0),NCAPG(-3.08),NCAPG2(-1.63),NDC80(-2.37),NEK2(-2.87),NUSAP1(-2.03),PLK…
Cardiovascular Disease,Organismal Injury and Abnormalities	Abnormality of heart ventricle	1.42e-16		-0.584	85	27	58	ACE2(+2.5),ADAM12(-11.73),ADAM15(-2.65),ADAM19(+2.17),ADRB3(-3.1),AGT(-3.77),BCL2(-4.23),BCL6(-2.09),BGN(-2.21),BIN1(+1.57),BIRC5(-2.35),C1QTNF1(+2.33),CA2(-3.08),CACNA2D1(-2.75),CASP7(-2.38),CASP8(-1.7),CDK4(-2.05),CFC1/CFC1B(-2.92),CKMT2(+2.4),CSF3R(-3.71),CXCL12(-17.39),DES(-7.4),DMD(-2.18),DTNA(+1.75),E2F1(-3.02),EDN1(+1.88),EPAS1(+1.82),ERBB2(+1.51),ERG(-3.98),FLT1(-2.46),FOXM1(-2.03),GABRE(…
Cardiovascular System Development and Function,Embryonic Development,Organ Development,Organismal Development,Tissue Development	Cardiogenesis	1.49e-16		-0.328	105	33	72	ACTG1(+1.5),ADAM19(+2.17),AGT(-3.77),ALDH1A2(-2.67),APLNR(-10.27),BIN1(+1.57),BMP10(-3.88),BRCA1(-2.31),CASP7(-2.38),CASP8(-1.7),CCN1(+1.77),CCNA2(-2.24),CDK4(-2.05),CFC1/CFC1B(-2.92),COL3A1(-38.74),COL5A1(-1.82),CXCL12(-17.39),DMD(-2.18),DUSP1(+1.91),EDN1(+1.88),EMILIN1(-4.77),EMP3(-3.59),ENG(-8.41),ERBB2(+1.51),ESRRG(+2.98),FAT4(-2.91),FLNA(+1.73),FLRT2(+1.74),FOXF1(-6.82),FOXO1(+2.13),GAS1(-2.…
Cellular Growth and Proliferation	Outgrowth of cells	1.51e-16		-1.576	90	35	55	A2M(-10.68),ARHGAP33(-3.14),ARHGEF25(-3.03),BCL2(-4.23),CCL2(-2.21),CCN1(+1.77),CDH2(+1.97),CDH5(-4.69),CDK1(-2.97),CEBPD(-2.43),CELSR1(+2.09),CNR1(+2.45),COL1A1(-3.0),CXCL12(-17.39),CXCL14(-13.25),CXCL2(-4.12),DOCK3(+1.95),DPYSL2(-1.64),DPYSL3(+2.18),DPYSL5(-3.63),E2F1(-3.02),EFNB3(-2.28),EPHB2(-3.04),ERBB2(+1.51),ETV5(-2.62),EXTL3(+1.91),FGF2(-3.6),FGFR4(+1.85),FLT1(-2.46),GJA1(+1.96),GRN(+1.62…
Organismal Development,Renal and Urological System Development and Function	Development of urinary tract	1.57e-16	Decreased	-2.106	67	20	47	AGT(-3.77),ALDH1A2(-2.67),AQP1(-4.36),BCL2(-4.23),BDKRB2(-2.77),CADM1(+2.3),CD44(-2.22),CDH6(+3.08),CENPF(-3.06),COL4A3(+3.69),COL4A4(+3.5),CXCL14(-13.25),DACT2(+2.14),EPAS1(+1.82),ETV5(-2.62),FAT4(-2.91),FGF2(-3.6),FLT1(-2.46),FLT4(-7.54),FREM1(-19.9),GCNT1(-1.9),GLI2(-4.2),GLI3(-5.29),GPC3(-1.6),GRN(+1.62),HGF(-19.14),HSD17B2(-3.94),IDS(+1.77),IGF2(-19.72),IGFBP2(+2.42),IRS1(-2.17),ITGA1(-3.3),…
Cancer,Hematological Disease,Organismal Injury and Abnormalities	Bone marrow neoplasm	1.58e-16		-1.361	257	63	194	ABCG2(+1.86),ACSM3(+3.67),ADAM12(-11.73),ADRB3(-3.1),AGT(-3.77),ANGPTL6(-14.99),ANKS1B(+2.08),ANTXR1(-4.41),ANXA1(-2.13),APLNR(-10.27),ARSE(-1.73),ASH2L(-1.68),ATP2B4(+1.61),AURKA(-1.69),AURKB(-2.33),AXL(-2.85),B4GALNT3(+2.03),BCL2(-4.23),BIRC5(-2.35),BMP8A(+2.2),BNC2(-8.49),BRCA1(-2.31),BRCA2(-2.39),BRIP1(-2.26),BTG2(+1.87),BUB1B(-2.16),C3(-2.68),C3orf52(+2.12),CADM1(+2.3),CAND2(-2.65),CASP7(-2.…
Connective Tissue Disorders,Inflammatory Disease,Organismal Injury and Abnormalities,Skeletal and Muscular Disorders	Rheumatic Disease	1.7e-16		-0.744	201	50	151	ABCG2(+1.86),ACHE(+1.99),ADAM12(-11.73),ADAM15(-2.65),ADAM8(+2.55),ADAMTS13(-2.43),ADAMTS15(-5.5),ADAMTS2(-9.25),ADAMTS20(-4.34),ADAMTS4(-3.36),ADGRA1(+2.62),ADGRE5(-2.43),ADGRG6(+1.7),ADRB3(-3.1),AHSG(-6.94),AK2(-1.59),ANXA1(-2.13),APOM(-2.25),ARAP3(-4.23),ARHGAP33(-3.14),ATP2B2(-2.72),AXL(-2.85),BCL2(-4.23),BCL6(-2.09),BDKRB1(-3.61),BDKRB2(-2.77),BGN(-2.21),BIRC5(-2.35),BST2(-8.08),C14orf132(-3…
Cancer,Hematological Disease,Organismal Injury and Abnormalities	Bone marrow cancer	1.97e-16		-1.334	252	62	190	ABCG2(+1.86),ACSM3(+3.67),ADAM12(-11.73),ADRB3(-3.1),AGT(-3.77),ANGPTL6(-14.99),ANKS1B(+2.08),ANTXR1(-4.41),ANXA1(-2.13),APLNR(-10.27),ARSE(-1.73),ASH2L(-1.68),ATP2B4(+1.61),AURKA(-1.69),AURKB(-2.33),AXL(-2.85),B4GALNT3(+2.03),BCL2(-4.23),BIRC5(-2.35),BMP8A(+2.2),BNC2(-8.49),BRCA1(-2.31),BRCA2(-2.39),BRIP1(-2.26),BTG2(+1.87),BUB1B(-2.16),C3(-2.68),C3orf52(+2.12),CADM1(+2.3),CAND2(-2.65),CASP7(-2.…
Cancer,Organismal Injury and Abnormalities	Invasive cancer	1.99e-16			87	13	74	ADAMTS20(-4.34),ADAMTS4(-3.36),ANXA1(-2.13),ATAD2(-1.95),BCL2(-4.23),BGN(-2.21),BIRC5(-2.35),BLM(-2.1),BRCA1(-2.31),BRCA2(-2.39),BUB1B(-2.16),CCN1(+1.77),CD44(-2.22),CDC6(-2.03),CDK4(-2.05),CENPF(-3.06),CENPU(-2.39),CLSPN(-2.54),CSF2RB(-3.94),CSF3R(-3.71),CXCL14(-13.25),CXCL2(-4.12),DACT1(+2.16),DCN(-10.15),DHFR(-2.21),DMD(-2.18),E2F8(-2.91),EPSTI1(+2.04),ERBB2(+1.51),ETV1(-5.63),EXO1(-3.88),EZH2…
Cancer,Hematological Disease,Immunological Disease,Organismal Injury and Abnormalities	T-cell non-Hodgkin lymphoma	2.11e-16		0.289	94	31	63	ADAM19(+2.17),ANOS1(+2.97),ANXA1(-2.13),AURKA(-1.69),BCL2(-4.23),BCL6(-2.09),BIRC5(-2.35),BMF(+2.46),BRCA1(-2.31),BRCA2(-2.39),BRIP1(-2.26),C1QTNF1(+2.33),C1R(-3.19),C3(-2.68),CCL2(-2.21),CCN1(+1.77),CDH11(-2.82),COL15A1(-12.45),COL1A1(-3.0),COL27A1(-2.78),COL3A1(-38.74),COL4A1(+1.88),COL4A2(+1.69),COL6A1(-1.92),COL6A2(-1.93),CSF3R(-3.71),CXCL12(-17.39),CXCL14(-13.25),DCN(-10.15),DHFR(-2.21),DNMT…
Cancer,Organismal Injury and Abnormalities	Sarcoma	2.51e-16		-1.052	190	53	137	ADAM22(-2.09),ADARB2(-3.03),APOA4(-1.85),ARHGAP22(-2.69),ATP2B4(+1.61),AURKB(-2.33),B3GNT2(+1.67),BCL2(-4.23),BIRC5(-2.35),BLM(-2.1),BRCA1(-2.31),BRCA2(-2.39),BTN3A1(-2.56),BUB1B(-2.16),C3orf52(+2.12),CASP8(-1.7),CD44(-2.22),CDH11(-2.82),CDK4(-2.05),CENPE(-1.78),CHRM2(-4.08),CNN2(+1.56),CNR1(+2.45),COL13A1(-3.57),COL3A1(-38.74),COL4A6(+1.85),CPEB2(+1.67),CSF2RB(-3.94),CSF3R(-3.71),CSPG4(-1.96),CX…
Cancer,Endocrine System Disorders,Gastrointestinal Disease,Organismal Injury and Abnormalities	Pancreatic carcinoma	2.64e-16		-0.152	292	97	195	ABCG2(+1.86),ABTB2(+2.58),ACE2(+2.5),ADAM12(-11.73),ADAM22(-2.09),ADAM33(-10.09),ADAMTS13(-2.43),ADAMTS15(-5.5),ADAMTS2(-9.25),ADAMTS20(-4.34),ADARB2(-3.03),AGT(-3.77),ANXA1(-2.13),APLNR(-10.27),ARAP3(-4.23),ARHGAP22(-2.69),ARSE(-1.73),ATP2B2(-2.72),ATP2B4(+1.61),AXL(-2.85),BCL2(-4.23),BIN1(+1.57),BRCA1(-2.31),BRCA2(-2.39),BRIP1(-2.26),C1QBP(-1.6),C1R(-3.19),C3orf52(+2.12),CADPS(+3.09),CASP4(-2.9…
Cellular Movement,Immune Cell Trafficking	Leukocyte migration	2.72e-16	Decreased	-2.987	164	53	111	ACVRL1(-6.38),ADAM15(-2.65),ADAM8(+2.55),ADAMTS13(-2.43),ADD2(-4.98),ADGRE5(-2.43),ADGRG6(+1.7),ADRB3(-3.1),AGT(-3.77),ANXA1(-2.13),ARAP3(-4.23),AXL(-2.85),BCL2(-4.23),BCL6(-2.09),BDKRB1(-3.61),BGN(-2.21),BLM(-2.1),BMP10(-3.88),C1QBP(-1.6),C3(-2.68),CAPG(+1.73),CASP8(-1.7),CCL2(-2.21),CCN1(+1.77),CD302(-1.88),CD44(-2.22),CD93(-8.07),CDH5(-4.69),CNN2(+1.56),CNR1(+2.45),COL1A1(-3.0),COL4A1(+1.88),C…
Renal and Urological System Development and Function	Morphology of urinary system	2.74e-16			75	31	44	ACE2(+2.5),AGT(-3.77),AQP1(-4.36),BCL2(-4.23),BDKRB2(-2.77),BGN(-2.21),BHLHE40(+2.86),CACNA2D1(-2.75),CFI(-4.13),CHRM2(-4.08),CMIP(+1.54),COL4A3(+3.69),COLEC11(-13.0),CXCL14(-13.25),DACT1(+2.16),DACT3(-4.6),DAPK1(+1.93),DCN(-10.15),E2F2(-4.39),EDN1(+1.88),ESRRG(+2.98),ETV5(-2.62),FAT4(-2.91),FOXO1(+2.13),FREM1(-19.9),FUCA1(+1.66),GAS6(+2.05),GCNT1(-1.9),GJA1(+1.96),GPC3(-1.6),GRN(+1.62),HSD17B2(-…
Cancer,Hematological Disease,Organismal Injury and Abnormalities	Myeloid neoplasm	3.42e-16		-1.16	257	63	194	ABCG2(+1.86),ACSM3(+3.67),ADAM12(-11.73),ADRB3(-3.1),AGT(-3.77),ANGPTL6(-14.99),ANKS1B(+2.08),ANTXR1(-4.41),ANXA1(-2.13),APLNR(-10.27),ARSE(-1.73),ASH2L(-1.68),ATP2B4(+1.61),AURKA(-1.69),AURKB(-2.33),AXL(-2.85),B4GALNT3(+2.03),BCL2(-4.23),BIRC5(-2.35),BMP8A(+2.2),BNC2(-8.49),BRCA1(-2.31),BRCA2(-2.39),BRIP1(-2.26),BTG2(+1.87),BUB1B(-2.16),C3(-2.68),C3orf52(+2.12),CADM1(+2.3),CAND2(-2.65),CASP7(-2.…
Cancer,Organismal Injury and Abnormalities	Angiogenesis of tumor	3.67e-16	Decreased	-2.721	40	12	28	ACVRL1(-6.38),AGT(-3.77),BCL2(-4.23),CCN1(+1.77),CCN4(-13.59),CD44(-2.22),CDH5(-4.69),COL4A1(+1.88),COL4A3(+3.69),CXCL12(-17.39),FGF2(-3.6),FLNA(+1.73),FLT1(-2.46),FLT4(-7.54),FOXM1(-2.03),GLI1(-2.44),GPC1(+2.48),HGF(-19.14),HS6ST2(-2.49),ITGA1(-3.3),KDR(-11.98),KLF6(+1.56),KNG1(-3.87),LGALS1(-3.25),MET(-2.17),MIR17HG(-2.17),MMP2(-6.27),MYC(-3.46),NRP1(-1.53),PAK1(+1.54),PDGFB(+1.61),SPINT1(+1.92…
Cancer,Gastrointestinal Disease,Organismal Injury and Abnormalities	Gastric carcinoma	4.08e-16			203	59	144	A2M(-10.68),ACOX3(+2.05),ADAM22(-2.09),ADAMTSL4(+1.94),ANO10(+1.7),ANTXR1(-4.41),ANTXR2(-1.67),ARHGEF25(-3.03),ATP2B2(-2.72),AUTS2(+1.66),BCL2(-4.23),BEND7(+3.67),BIRC5(-2.35),BMP10(-3.88),BNC2(-8.49),BRCA2(-2.39),C1QBP(-1.6),C3(-2.68),CADPS(+3.09),CASP8(-1.7),CCN1(+1.77),CCN4(-13.59),CD44(-2.22),CDC6(-2.03),CDH11(-2.82),CDH2(+1.97),CDH5(-4.69),CDK4(-2.05),CGNL1(-3.0),CLSTN2(-9.98),CNR1(+2.45),CN…
Cancer,Organismal Injury and Abnormalities	Invasive carcinoma	4.22e-16			79	11	68	ADAMTS20(-4.34),ADAMTS4(-3.36),ANXA1(-2.13),ATAD2(-1.95),BCL2(-4.23),BGN(-2.21),BIRC5(-2.35),BLM(-2.1),BRCA1(-2.31),BRCA2(-2.39),BUB1B(-2.16),CCN1(+1.77),CD44(-2.22),CDC6(-2.03),CDK4(-2.05),CENPF(-3.06),CENPU(-2.39),CLSPN(-2.54),CSF3R(-3.71),CXCL14(-13.25),CXCL2(-4.12),DACT1(+2.16),DCN(-10.15),DMD(-2.18),E2F8(-2.91),ERBB2(+1.51),ETV1(-5.63),EXO1(-3.88),EZH2(-1.65),FAM111B(-3.51),FLRT2(+1.74),FLT1…
Cell Death and Survival	Cell viability of tumor cell lines	4.84e-16	Decreased	-4.272	159	46	113	ABCG2(+1.86),ACHE(+1.99),ACVRL1(-6.38),ADK(-1.68),AK1(-2.65),ANKS1B(+2.08),ANTXR1(-4.41),ANTXR2(-1.67),AURKA(-1.69),AURKB(-2.33),AXL(-2.85),BCL2(-4.23),BCL6(-2.09),BCL6B(-3.01),BHLHE40(+2.86),BIRC5(-2.35),BLM(-2.1),BRCA1(-2.31),BRCA2(-2.39),BRIP1(-2.26),BTG2(+1.87),BUB1B(-2.16),CA2(-3.08),CADM1(+2.3),CASP8(-1.7),CCL2(-2.21),CCNA2(-2.24),CCNB1(-2.02),CD44(-2.22),CD82(-3.13),CDH2(+1.97),CEBPD(-2.43…
Cancer,Hematological Disease,Organismal Injury and Abnormalities	Malignant myeloid neoplasm	4.88e-16		-0.864	249	61	188	ABCG2(+1.86),ACSM3(+3.67),ADAM12(-11.73),ADRB3(-3.1),AGT(-3.77),ANGPTL6(-14.99),ANKS1B(+2.08),ANTXR1(-4.41),ANXA1(-2.13),APLNR(-10.27),ARSE(-1.73),ASH2L(-1.68),ATP2B4(+1.61),AURKA(-1.69),AURKB(-2.33),AXL(-2.85),B4GALNT3(+2.03),BCL2(-4.23),BIRC5(-2.35),BMP8A(+2.2),BNC2(-8.49),BRCA1(-2.31),BRCA2(-2.39),BRIP1(-2.26),BTG2(+1.87),BUB1B(-2.16),C3(-2.68),C3orf52(+2.12),CADM1(+2.3),CAND2(-2.65),CASP7(-2.…
Cell Cycle	Mitosis of cervical cancer cell lines	5.22e-16		-0.564	35	0	35	ADGRL2(-1.89),AURKA(-1.69),BIRC5(-2.35),BRCA2(-2.39),BUB1(-2.17),CCNB1(-2.02),CCNB2(-3.02),CDC20(-2.4),CDC25A(-2.23),CDC25B(-1.67),CDK1(-2.97),CENPE(-1.78),DLGAP5(-2.58),EIF3E(-1.6),KIF11(-2.33),KIF22(-1.94),KIF4A(-2.74),KNL1(-1.76),MAD2L1(-2.13),NDC80(-2.37),NEK2(-2.87),PKMYT1(-2.6),PLK1(-2.19),PLK4(-1.98),POU5F1(-2.95),RACGAP1(-1.86),RMI2(-2.49),SPAG5(-1.81),STARD9(-3.03),STIL(-2.36),TACC3(-2.2…
Embryonic Development,Organ Development,Organismal Development,Tissue Development	Development of sensory organ	5.86e-16		-1.855	107	27	80	ABCC6(+1.67),ADCY3(-2.56),ALDH1A2(-2.67),AQP1(-4.36),ATP2B2(-2.72),BCL2(-4.23),BNC2(-8.49),CCL2(-2.21),CDH5(-4.69),CDK4(-2.05),CEBPD(-2.43),CELSR1(+2.09),COL1A1(-3.0),COL4A3(+3.69),COL5A1(-1.82),COL5A2(-3.38),CSPG4(-1.96),CTHRC1(-5.03),CXCL12(-17.39),CXCL14(-13.25),E2F1(-3.02),EDN1(+1.88),EGLN3(+4.06),EPHB2(-3.04),FGF2(-3.6),FLT4(-7.54),FZD4(+1.88),GAS1(-2.82),GGT1(-2.35),GLI2(-4.2),GLI3(-5.29),G…
Endocrine System Disorders,Gastrointestinal Disease,Organismal Injury and Abnormalities	Pancreatic duct disorder	5.94e-16			275	93	182	ABCG2(+1.86),ABTB2(+2.58),ACE2(+2.5),ADAM12(-11.73),ADAM22(-2.09),ADAM33(-10.09),ADAMTS13(-2.43),ADAMTS15(-5.5),ADAMTS2(-9.25),ADAMTS20(-4.34),ADARB2(-3.03),AGT(-3.77),ANXA1(-2.13),APLNR(-10.27),ARAP3(-4.23),ARHGAP22(-2.69),ARSE(-1.73),ATP2B2(-2.72),ATP2B4(+1.61),AXL(-2.85),BCL2(-4.23),BIN1(+1.57),BRCA1(-2.31),BRCA2(-2.39),BRIP1(-2.26),C1R(-3.19),C3orf52(+2.12),CADPS(+3.09),CD44(-2.22),CD93(-8.07…
Organismal Injury and Abnormalities	Angiogenesis of lesion	6.73e-16	Decreased	-2.56	41	12	29	ACVRL1(-6.38),AGT(-3.77),BCL2(-4.23),C3(-2.68),CCN1(+1.77),CCN4(-13.59),CD44(-2.22),CDH5(-4.69),COL4A1(+1.88),COL4A3(+3.69),CXCL12(-17.39),FGF2(-3.6),FLNA(+1.73),FLT1(-2.46),FLT4(-7.54),FOXM1(-2.03),GLI1(-2.44),GPC1(+2.48),HGF(-19.14),HS6ST2(-2.49),ITGA1(-3.3),KDR(-11.98),KLF6(+1.56),KNG1(-3.87),LGALS1(-3.25),MET(-2.17),MIR17HG(-2.17),MMP2(-6.27),MYC(-3.46),NRP1(-1.53),PAK1(+1.54),PDGFB(+1.61),SP…
Cancer,Organismal Injury and Abnormalities	Development of neuroepithelial tumor	7.61e-16		-0.246	179	57	122	ABAT(-1.6),ABCA8(-11.81),ABCG2(+1.86),ADAM8(+2.55),ADAMTS13(-2.43),ADGRA2(-2.52),ADGRE5(-2.43),ALLC(-2.73),ANXA1(-2.13),ARHGAP33(-3.14),ART5(-2.76),ASPM(-3.48),BCL2(-4.23),BCL6(-2.09),BDKRB2(-2.77),BIN1(+1.57),BIRC5(-2.35),BMF(+2.46),BRCA1(-2.31),BRCA2(-2.39),BRIP1(-2.26),C3orf52(+2.12),CADM1(+2.3),CAND2(-2.65),CASP8(-1.7),CBWD3/CBWD6(+1.94),CCL2(-2.21),CD44(-2.22),CD93(-8.07),CDK1(-2.97),CDK4(-2…
Cancer,Organismal Injury and Abnormalities,Reproductive System Disease	Estrogen receptor-negative breast cancer	7.74e-16			48	12	36	BCL2(-4.23),BCL6(-2.09),BIRC5(-2.35),BRCA1(-2.31),BRCA2(-2.39),CDH11(-2.82),CDK1(-2.97),CPEB2(+1.67),CSF3R(-3.71),DHFR(-2.21),ERBB2(+1.51),ETS2(+1.74),ETV1(-5.63),FGF2(-3.6),FGFR4(+1.85),FLT1(-2.46),GAS1(-2.82),IGFBP2(+2.42),IGFBP6(+2.75),JUN(+2.05),KDR(-11.98),L1CAM(-3.61),LAMB1(+2.04),MET(-2.17),MMP2(-6.27),MYC(-3.46),MYCN(-1.8),NCL(-1.45),NGFR(-5.43),NTRK2(-3.55),NTRK3(-3.53),PDGFA(+1.61),PDGF…
Cancer,Hematological Disease,Immunological Disease,Organismal Injury and Abnormalities	T-cell malignant neoplasm	8.09e-16		0.01	112	35	77	ACHE(+1.99),ADAM19(+2.17),ANOS1(+2.97),ANXA1(-2.13),ARHGAP33(-3.14),AURKA(-1.69),BCL2(-4.23),BCL6(-2.09),BIRC5(-2.35),BMF(+2.46),BRCA1(-2.31),BRCA2(-2.39),BRIP1(-2.26),C1QTNF1(+2.33),C1R(-3.19),C3(-2.68),C3orf52(+2.12),CADM1(+2.3),CCL2(-2.21),CCN1(+1.77),CDH11(-2.82),CDK4(-2.05),COL15A1(-12.45),COL1A1(-3.0),COL27A1(-2.78),COL3A1(-38.74),COL4A1(+1.88),COL4A2(+1.69),COL6A1(-1.92),COL6A2(-1.93),CSF3…
Developmental Disorder	Aplasia or hypoplasia	8.99e-16	Increased	4.634	107	30	77	ABCA5(+1.75),ACVRL1(-6.38),ALDH1A2(-2.67),AXL(-2.85),BCL2(-4.23),BCL6(-2.09),BMF(+2.46),BMP10(-3.88),BRCA2(-2.39),CDC45(-3.27),CDC6(-2.03),CDH11(-2.82),CDK4(-2.05),CDT1(-2.74),CFC1/CFC1B(-2.92),COL4A1(+1.88),COL4A2(+1.69),CTHRC1(-5.03),DACT1(+2.16),DNMT1(-1.82),DRAXIN(+2.31),E2F1(-3.02),EDN1(+1.88),ERBB2(+1.51),ESCO2(-2.04),ETV5(-2.62),FGF2(-3.6),FLT4(-7.54),FOXF1(-6.82),FOXM1(-2.03),FREM1(-19.9)…
Cancer,Endocrine System Disorders,Gastrointestinal Disease,Organismal Injury and Abnormalities	Pancreatic ductal carcinoma	9.18e-16			274	92	182	ABCG2(+1.86),ABTB2(+2.58),ACE2(+2.5),ADAM12(-11.73),ADAM22(-2.09),ADAM33(-10.09),ADAMTS13(-2.43),ADAMTS15(-5.5),ADAMTS2(-9.25),ADAMTS20(-4.34),ADARB2(-3.03),AGT(-3.77),ANXA1(-2.13),APLNR(-10.27),ARAP3(-4.23),ARHGAP22(-2.69),ARSE(-1.73),ATP2B2(-2.72),ATP2B4(+1.61),AXL(-2.85),BCL2(-4.23),BIN1(+1.57),BRCA1(-2.31),BRCA2(-2.39),BRIP1(-2.26),C1R(-3.19),C3orf52(+2.12),CADPS(+3.09),CD44(-2.22),CD93(-8.07…
Cancer,Organismal Injury and Abnormalities,Reproductive System Disease	Progesterone receptor-negative breast cancer	9.35e-16			48	13	35	BCL2(-4.23),BCL6(-2.09),BIRC5(-2.35),BRCA1(-2.31),BRCA2(-2.39),CDH11(-2.82),CDK1(-2.97),CPEB2(+1.67),CSF3R(-3.71),DHFR(-2.21),ERBB2(+1.51),ETS2(+1.74),ETV1(-5.63),FGF2(-3.6),FGFR4(+1.85),FLT1(-2.46),FSCN1(+1.73),GAS1(-2.82),IGFBP2(+2.42),IGFBP6(+2.75),JUN(+2.05),KDR(-11.98),L1CAM(-3.61),LAMB1(+2.04),MET(-2.17),MMP2(-6.27),MYC(-3.46),MYCN(-1.8),NCL(-1.45),NGFR(-5.43),NTRK2(-3.55),NTRK3(-3.53),PDGF…
Cellular Movement	Homing of cells	1.08e-15	Decreased	-3.972	109	37	72	A2M(-10.68),ADAM8(+2.55),ADGRA2(-2.52),AFP(-2.49),AGT(-3.77),ANOS1(+2.97),ANXA1(-2.13),APLNR(-10.27),ARAP3(-4.23),AXL(-2.85),BCL2(-4.23),BDKRB2(-2.77),C1QBP(-1.6),C3(-2.68),CAPG(+1.73),CCL2(-2.21),CCN1(+1.77),CD44(-2.22),CD82(-3.13),CNR1(+2.45),COL4A3(+3.69),CSF3R(-3.71),CXCL12(-17.39),CXCL14(-13.25),CXCL2(-4.12),DEFB1(-2.55),DEK(-1.67),DYSF(+2.9),EDN1(+1.88),EDNRB(-5.28),ELF4(+1.71),ENG(-8.41),E…
DNA Replication, Recombination, and Repair	Metabolism of DNA	1.33e-15	Decreased	-2.506	81	16	65	ACHE(+1.99),ACVRL1(-6.38),ANTXR1(-4.41),BCL2(-4.23),BIN1(+1.57),BIRC5(-2.35),BLM(-2.1),BRCA1(-2.31),BRCA2(-2.39),BRIP1(-2.26),CASP7(-2.38),CASP8(-1.7),CCNA2(-2.24),CDC25A(-2.23),CDC45(-3.27),CDC6(-2.03),CDK1(-2.97),CDT1(-2.74),CLSPN(-2.54),CNR1(+2.45),CXCL12(-17.39),DAPK1(+1.93),DBF4(-2.14),DSCC1(-2.75),DUSP1(+1.91),DUT(-2.13),E2F1(-3.02),E2F2(-4.39),ESCO2(-2.04),EXO1(-3.88),FEN1(-1.83),FGF2(-3.6…
Cancer,Endocrine System Disorders,Gastrointestinal Disease,Organismal Injury and Abnormalities	Pancreatic ductal adenocarcinoma	1.42e-15			273	92	181	ABCG2(+1.86),ABTB2(+2.58),ACE2(+2.5),ADAM12(-11.73),ADAM22(-2.09),ADAM33(-10.09),ADAMTS13(-2.43),ADAMTS15(-5.5),ADAMTS2(-9.25),ADAMTS20(-4.34),ADARB2(-3.03),AGT(-3.77),ANXA1(-2.13),APLNR(-10.27),ARAP3(-4.23),ARHGAP22(-2.69),ARSE(-1.73),ATP2B2(-2.72),ATP2B4(+1.61),AXL(-2.85),BCL2(-4.23),BIN1(+1.57),BRCA1(-2.31),BRCA2(-2.39),BRIP1(-2.26),C1R(-3.19),C3orf52(+2.12),CADPS(+3.09),CD44(-2.22),CD93(-8.07…
Cancer,Organismal Injury and Abnormalities,Reproductive System Disease	HER2 negative hormone receptor negative breast cancer	1.43e-15			47	12	35	BCL2(-4.23),BCL6(-2.09),BIRC5(-2.35),BRCA1(-2.31),BRCA2(-2.39),CDH11(-2.82),CDK1(-2.97),CPEB2(+1.67),CSF3R(-3.71),DHFR(-2.21),ERBB2(+1.51),ETS2(+1.74),ETV1(-5.63),FGF2(-3.6),FGFR4(+1.85),FLT1(-2.46),GAS1(-2.82),IGFBP2(+2.42),IGFBP6(+2.75),JUN(+2.05),KDR(-11.98),L1CAM(-3.61),LAMB1(+2.04),MET(-2.17),MMP2(-6.27),MYC(-3.46),MYCN(-1.8),NCL(-1.45),NGFR(-5.43),NTRK2(-3.55),NTRK3(-3.53),PDGFA(+1.61),PDGF…
Respiratory System Development and Function	Morphology of respiratory system	1.87e-15			71	24	47	ACE2(+2.5),ADAM19(+2.17),ADAMTS2(-9.25),ADGRF5(-3.25),ANO1(-3.07),BCL2(-4.23),CDH11(-2.82),COL3A1(-38.74),COL6A1(-1.92),CSF2RB(-3.94),DDR2(-5.36),DMD(-2.18),DUSP1(+1.91),EGLN3(+4.06),EPAS1(+1.82),FAT4(-2.91),FEN1(-1.83),FGFR4(+1.85),FLNC(+1.64),FLT4(-7.54),FOXO1(+2.13),GJA1(+1.96),GLI1(-2.44),GLI2(-4.2),GPC3(-1.6),HAPLN1(-7.13),HEY2(-4.17),HLX(-5.06),HOXB3(-14.44),HSPB8(+1.85),HSPG2(+4.25),IDS(+1…
Cellular Assembly and Organization,DNA Replication, Recombination, and Repair	Alignment of chromosomes	2.01e-15	Decreased	-2.534	19	0	19	AURKA(-1.69),BIRC5(-2.35),CCNA2(-2.24),CENPE(-1.78),DLGAP5(-2.58),FOXM1(-2.03),GTSE1(-2.21),KIF14(-2.78),KIF18A(-2.55),KIF20A(-2.61),KIF22(-1.94),KIF2C(-2.88),KIFC1(-2.03),KNTC1(-1.57),NCAPG(-3.08),NCAPG2(-1.63),PLK1(-2.19),SMC4(-1.89),TTK(-1.95)
Cancer,Hematological Disease,Immunological Disease,Organismal Injury and Abnormalities	Myeloid leukemia	2.08e-15		-0.864	234	56	178	ABCG2(+1.86),ACSM3(+3.67),ADAM12(-11.73),ADRB3(-3.1),AGT(-3.77),ANGPTL6(-14.99),ANKS1B(+2.08),ANTXR1(-4.41),ANXA1(-2.13),APLNR(-10.27),ARSE(-1.73),ASH2L(-1.68),ATP2B4(+1.61),AURKA(-1.69),AURKB(-2.33),AXL(-2.85),BCL2(-4.23),BIRC5(-2.35),BMP8A(+2.2),BNC2(-8.49),BRCA1(-2.31),BRCA2(-2.39),BTG2(+1.87),BUB1B(-2.16),C3(-2.68),CADM1(+2.3),CAND2(-2.65),CASP7(-2.38),CASP8(-1.7),CBWD3/CBWD6(+1.94),CCDC18(-1…
Cancer,Gastrointestinal Disease,Organismal Injury and Abnormalities	Metastatic malignant neoplasm of digestive system	2.38e-15			72	17	55	AURKB(-2.33),AXL(-2.85),BCL2(-4.23),C1R(-3.19),CAPG(+1.73),CCL2(-2.21),CCN1(+1.77),CD248(-9.43),CD44(-2.22),CDH2(+1.97),CDH6(+3.08),CEBPD(-2.43),COL4A1(+1.88),COL4A2(+1.69),COL6A3(-20.52),CXCL12(-17.39),DDR2(-5.36),DHFR(-2.21),DLGAP5(-2.58),DMD(-2.18),DPYSL2(-1.64),ERBB2(+1.51),FLRT2(+1.74),FLT1(-2.46),FLT4(-7.54),FOXF1(-6.82),GLRX(+1.82),HGF(-19.14),HMGB2(-2.22),HOXA10(-3.07),HOXC6(-8.43),HTRA1(…
Cell-To-Cell Signaling and Interaction,Cellular Assembly and Organization	Cell-cell contact	2.41e-15		-1.482	117	45	72	ACHE(+1.99),ADAM12(-11.73),ADAM15(-2.65),ADAM8(+2.55),ADD2(-4.98),ADGRE5(-2.43),ADGRL2(-1.89),ANXA1(-2.13),APOA4(-1.85),BCL2(-4.23),C1QBP(-1.6),C3(-2.68),CACNA2D1(-2.75),CADM1(+2.3),CCL2(-2.21),CCN1(+1.77),CD44(-2.22),CD93(-8.07),CDH11(-2.82),CDH2(+1.97),CDH5(-4.69),CERCAM(-2.19),CLSTN2(-9.98),CNTNAP1(-2.07),COL13A1(-3.57),COL4A1(+1.88),CRB3(+1.7),CXCL12(-17.39),DACT1(+2.16),DAG1(+1.89),DES(-7.4)…
Developmental Disorder	Dysgenesis	2.46e-15	Increased	4.634	109	30	79	ABCA5(+1.75),ACVRL1(-6.38),AGT(-3.77),ALDH1A2(-2.67),AXL(-2.85),BCL2(-4.23),BCL6(-2.09),BMF(+2.46),BMP10(-3.88),BRCA2(-2.39),CDC45(-3.27),CDC6(-2.03),CDH11(-2.82),CDK4(-2.05),CDT1(-2.74),CFC1/CFC1B(-2.92),COL4A1(+1.88),COL4A2(+1.69),CTHRC1(-5.03),DACT1(+2.16),DNMT1(-1.82),DRAXIN(+2.31),E2F1(-3.02),EDN1(+1.88),ERBB2(+1.51),ESCO2(-2.04),ETV5(-2.62),FGF2(-3.6),FLT4(-7.54),FOXF1(-6.82),FOXM1(-2.03),F…
Developmental Disorder	Hypoplasia	2.74e-15	Increased	4.63	101	28	73	ABCA5(+1.75),ACVRL1(-6.38),ALDH1A2(-2.67),BCL2(-4.23),BCL6(-2.09),BMP10(-3.88),BRCA2(-2.39),CDC45(-3.27),CDC6(-2.03),CDH11(-2.82),CDK4(-2.05),CDT1(-2.74),CFC1/CFC1B(-2.92),COL4A1(+1.88),COL4A2(+1.69),CTHRC1(-5.03),DACT1(+2.16),DNMT1(-1.82),DRAXIN(+2.31),E2F1(-3.02),EDN1(+1.88),ERBB2(+1.51),ETV5(-2.62),FGF2(-3.6),FOXF1(-6.82),FOXM1(-2.03),FREM1(-19.9),GAS1(-2.82),GJA1(+1.96),GLI2(-4.2),GPC3(-1.6),…
Cancer,Organismal Injury and Abnormalities	HER2 negative cancer	3e-15			51	12	39	BCL2(-4.23),BCL6(-2.09),BIRC5(-2.35),BRCA1(-2.31),BRCA2(-2.39),CDH11(-2.82),CDK1(-2.97),CDK4(-2.05),CPEB2(+1.67),CSF3R(-3.71),DHFR(-2.21),ERBB2(+1.51),ETS2(+1.74),ETV1(-5.63),FGF2(-3.6),FGFR4(+1.85),FLT1(-2.46),GAS1(-2.82),HGF(-19.14),IGFBP2(+2.42),IGFBP6(+2.75),JUN(+2.05),KDR(-11.98),L1CAM(-3.61),LAMB1(+2.04),MET(-2.17),MMP2(-6.27),MYC(-3.46),MYCN(-1.8),NCL(-1.45),NGFR(-5.43),NTRK2(-3.55),NTRK3(…
Cellular Development,Cellular Growth and Proliferation	Cell proliferation of breast cancer cell lines	3.19e-15	Decreased	-2.082	98	22	76	ADAM12(-11.73),ANXA1(-2.13),ARHGAP11A(-2.15),ARRDC3(+2.79),ATAD2(-1.95),AURKA(-1.69),BCL2(-4.23),BDKRB2(-2.77),BIN1(+1.57),BIRC5(-2.35),BRCA1(-2.31),BRCA2(-2.39),BTG2(+1.87),BUB1(-2.17),C1QBP(-1.6),CASP8(-1.7),CCN1(+1.77),CD44(-2.22),CDC25B(-1.67),CDH11(-2.82),CDK1(-2.97),CEBPD(-2.43),COL6A3(-20.52),CSPG4(-1.96),CXCL12(-17.39),DCN(-10.15),DLGAP5(-2.58),DTL(-4.45),E2F1(-3.02),EIF3E(-1.6),ERBB2(+1.…
Connective Tissue Disorders,Inflammatory Disease,Inflammatory Response,Organismal Injury and Abnormalities,Skeletal and Muscular Disorders	Inflammation of joint	3.2e-15		-0.853	163	40	123	ABCG2(+1.86),ACHE(+1.99),ADAM12(-11.73),ADAM15(-2.65),ADAM8(+2.55),ADAMTS13(-2.43),ADAMTS15(-5.5),ADAMTS2(-9.25),ADAMTS20(-4.34),ADAMTS4(-3.36),ADGRA1(+2.62),ADGRE5(-2.43),ADGRG6(+1.7),ADRB3(-3.1),AHSG(-6.94),AK2(-1.59),ANXA1(-2.13),APOM(-2.25),ARAP3(-4.23),ARHGAP33(-3.14),AXL(-2.85),BCL6(-2.09),BDKRB1(-3.61),BDKRB2(-2.77),BGN(-2.21),BIRC5(-2.35),C1R(-3.19),C3(-2.68),CA2(-3.08),CACNA2D1(-2.75),CA…
Cancer,Organismal Injury and Abnormalities	HER2 negative solid tumor	3.55e-15			51	12	39	BCL2(-4.23),BCL6(-2.09),BIRC5(-2.35),BRCA1(-2.31),BRCA2(-2.39),CDH11(-2.82),CDK1(-2.97),CDK4(-2.05),CPEB2(+1.67),CSF3R(-3.71),DHFR(-2.21),ERBB2(+1.51),ETS2(+1.74),ETV1(-5.63),FGF2(-3.6),FGFR4(+1.85),FLT1(-2.46),GAS1(-2.82),HGF(-19.14),IGFBP2(+2.42),IGFBP6(+2.75),JUN(+2.05),KDR(-11.98),L1CAM(-3.61),LAMB1(+2.04),MET(-2.17),MMP2(-6.27),MYC(-3.46),MYCN(-1.8),NCL(-1.45),NGFR(-5.43),NTRK2(-3.55),NTRK3(…
Developmental Disorder,Embryonic Development,Organismal Development,Tissue Morphology	Abnormal morphology of embryo	3.56e-15			106	26	80	ACVRL1(-6.38),ADAM19(+2.17),ALDH1A2(-2.67),ANGPTL6(-14.99),ANTXR1(-4.41),ARAP3(-4.23),AURKA(-1.69),BCL2(-4.23),BMP10(-3.88),BRCA1(-2.31),BRCA2(-2.39),C3(-2.68),CASP8(-1.7),CDC25A(-2.23),CDH2(+1.97),CDH5(-4.69),CDK1(-2.97),CENPU(-2.39),DAB1(-2.73),DACT1(+2.16),DAG1(+1.89),DNMT1(-1.82),DOT1L(+1.47),E2F8(-2.91),EDN1(+1.88),ENG(-8.41),ERBB2(+1.51),ESPL1(-2.73),ETS2(+1.74),EZH2(-1.65),FEN1(-1.83),FLNA…
Cancer,Neurological Disease,Organismal Injury and Abnormalities	Glioma	3.7e-15		0.1	176	57	119	ABAT(-1.6),ABCA8(-11.81),ABCG2(+1.86),ADAM8(+2.55),ADAMTS13(-2.43),ADGRA2(-2.52),ADGRE5(-2.43),ALLC(-2.73),ANXA1(-2.13),ARHGAP33(-3.14),ART5(-2.76),ASPM(-3.48),BCL2(-4.23),BCL6(-2.09),BDKRB2(-2.77),BIN1(+1.57),BIRC5(-2.35),BMF(+2.46),BRCA1(-2.31),BRCA2(-2.39),BRIP1(-2.26),C3orf52(+2.12),CADM1(+2.3),CAND2(-2.65),CASP8(-1.7),CBWD3/CBWD6(+1.94),CCL2(-2.21),CD44(-2.22),CD93(-8.07),CDK1(-2.97),CDK4(-2…
Cell Cycle	Arrest in mitosis	3.71e-15			31	0	31	ADGRL2(-1.89),AURKB(-2.33),BIRC5(-2.35),BLM(-2.1),BRCA1(-2.31),BUB1(-2.17),BUB1B(-2.16),CCNB1(-2.02),CCNB2(-3.02),CDC20(-2.4),CDK1(-2.97),CENPE(-1.78),CKAP2(-1.83),EIF3E(-1.6),KIF11(-2.33),KIF22(-1.94),KIF4A(-2.74),KNL1(-1.76),KNTC1(-1.57),MAD2L1(-2.13),NDC80(-2.37),PLK1(-2.19),PLK4(-1.98),RACGAP1(-1.86),RMI2(-2.49),SPAG5(-1.81),STARD9(-3.03),TPX2(-2.14),TTK(-1.95),UBA7(-7.49),ZWINT(-1.91)
Cancer,Hematological Disease,Immunological Disease,Organismal Injury and Abnormalities	Acute myeloid leukemia	3.83e-15		-0.864	229	54	175	ABCG2(+1.86),ACSM3(+3.67),ADAM12(-11.73),ADRB3(-3.1),AGT(-3.77),ANGPTL6(-14.99),ANKS1B(+2.08),ANTXR1(-4.41),ANXA1(-2.13),APLNR(-10.27),ARSE(-1.73),ASH2L(-1.68),ATP2B4(+1.61),AURKA(-1.69),AURKB(-2.33),AXL(-2.85),BCL2(-4.23),BIRC5(-2.35),BMP8A(+2.2),BNC2(-8.49),BRCA1(-2.31),BRCA2(-2.39),BTG2(+1.87),BUB1B(-2.16),C3(-2.68),CADM1(+2.3),CAND2(-2.65),CASP7(-2.38),CASP8(-1.7),CBWD3/CBWD6(+1.94),CCDC18(-1…
Cellular Development,Cellular Growth and Proliferation,Connective Tissue Development and Function,Tissue Development	Cell proliferation of fibroblasts	4.02e-15	Decreased	-3.478	75	23	52	AEBP1(-6.03),AGT(-3.77),AQP1(-4.36),BLM(-2.1),BRCA1(-2.31),BRCA2(-2.39),BUB1(-2.17),CCL2(-2.21),CCN4(-13.59),CCNA2(-2.24),CCNB1(-2.02),CD44(-2.22),CDC6(-2.03),CDK4(-2.05),COL14A1(-5.35),DCN(-10.15),DDR2(-5.36),DUSP1(+1.91),E2F1(-3.02),EDN1(+1.88),ENG(-8.41),ERBB2(+1.51),ESPL1(-2.73),EZH2(-1.65),FEN1(-1.83),FGF2(-3.6),FLT1(-2.46),FRMD6(-1.96),FTH1(+1.58),GAS6(+2.05),GJA1(+1.96),GNL3(-1.68),GRN(+1.…
Cancer	Cell transformation	4.16e-15	Decreased	-3.596	86	27	59	AURKA(-1.69),AURKB(-2.33),AXL(-2.85),BCL2(-4.23),BCL6(-2.09),BIN1(+1.57),BIRC5(-2.35),BRCA1(-2.31),BTG2(+1.87),CASP8(-1.7),CCN1(+1.77),CCN4(-13.59),CCNA2(-2.24),CDC25A(-2.23),CDC25B(-1.67),CDCA7(-4.93),CDK4(-2.05),COL1A1(-3.0),CSF2RB(-3.94),DAPK1(+1.93),DHFR(-2.21),DNMT1(-1.82),DOT1L(+1.47),E2F1(-3.02),ERBB2(+1.51),FEN1(-1.83),FGF2(-3.6),FGFR4(+1.85),FLT1(-2.46),FOXM1(-2.03),FOXO1(+2.13),FTH1(+1.…
Cancer,Cellular Development,Cellular Growth and Proliferation,Organismal Injury and Abnormalities,Tumor Morphology	Proliferation of tumor cells	4.41e-15	Decreased	-2.719	90	31	59	ABCG2(+1.86),AGT(-3.77),ANXA1(-2.13),ARRDC3(+2.79),AURKA(-1.69),BCL2(-4.23),BIRC5(-2.35),BRCA1(-2.31),BTG2(+1.87),CCN1(+1.77),CD44(-2.22),CD82(-3.13),CDH5(-4.69),CDK4(-2.05),COL4A3(+3.69),CSF3R(-3.71),CXCL12(-17.39),DACT2(+2.14),DCN(-10.15),DUSP1(+1.91),EDN1(+1.88),ERBB2(+1.51),EZH2(-1.65),FGF2(-3.6),FGFR4(+1.85),FOXM1(-2.03),GAS6(+2.05),GJA1(+1.96),GPC1(+2.48),GPC3(-1.6),GRN(+1.62),HGF(-19.14),H…
Cancer,Organismal Injury and Abnormalities	Soft tissue neoplasm	4.59e-15		-1.386	164	44	120	ADAM22(-2.09),ADARB2(-3.03),ANO1(-3.07),APOA4(-1.85),ARHGAP22(-2.69),ATP2B4(+1.61),AURKB(-2.33),B3GNT2(+1.67),BCL2(-4.23),BIRC5(-2.35),BLM(-2.1),BRCA1(-2.31),BRCA2(-2.39),BUB1B(-2.16),C3orf52(+2.12),CD44(-2.22),CDK4(-2.05),CENPE(-1.78),CHRM2(-4.08),CNR1(+2.45),COL13A1(-3.57),COL3A1(-38.74),COL4A6(+1.85),CPEB2(+1.67),CSF2RB(-3.94),CSF3R(-3.71),CSPG4(-1.96),CYP4F3(-2.03),DACT3(-4.6),DAPK1(+1.93),DC…
Cancer,Gastrointestinal Disease,Organismal Injury and Abnormalities	Secondary neoplasm of digestive system	4.89e-15		-1.633	70	19	51	AURKB(-2.33),BIRC5(-2.35),C1R(-3.19),CAPG(+1.73),CCL2(-2.21),CD248(-9.43),CD44(-2.22),CDH2(+1.97),CDH6(+3.08),CEBPD(-2.43),COL4A1(+1.88),COL4A2(+1.69),COL6A3(-20.52),CXCL12(-17.39),DDR2(-5.36),DLGAP5(-2.58),DMD(-2.18),DPYSL2(-1.64),DPYSL3(+2.18),ERBB2(+1.51),FGFR4(+1.85),FLRT2(+1.74),FLT1(-2.46),FLT4(-7.54),FOXF1(-6.82),GLRX(+1.82),HMGB2(-2.22),HMMR(-2.44),HOXA10(-3.07),HOXC6(-8.43),HTRA1(-5.47),…
Cellular Assembly and Organization,Tissue Development	Fibrogenesis	5.27e-15		-1.19	94	28	66	A2M(-10.68),ACTG1(+1.5),ADGRF5(-3.25),AGT(-3.77),ARHGAP28(-2.18),ARHGAP6(-2.27),ARHGEF15(-3.08),AURKA(-1.69),BDKRB2(-2.77),BIN1(+1.57),BIRC5(-2.35),BMP10(-3.88),BRCA1(-2.31),BRCA2(-2.39),CARMIL1(+1.6),CCL2(-2.21),CD44(-2.22),CDC25B(-1.67),CDC42EP5(-4.73),CDH11(-2.82),CDK4(-2.05),CENPF(-3.06),CNR1(+2.45),CNTNAP1(-2.07),COL5A1(-1.82),COL6A3(-20.52),CORO2B(+1.92),CXCL12(-17.39),DES(-7.4),DLGAP5(-2.5…
DNA Replication, Recombination, and Repair	DNA replication	5.35e-15	Decreased	-2.924	59	5	54	ACHE(+1.99),ACVRL1(-6.38),BCL2(-4.23),BLM(-2.1),BRCA1(-2.31),BRCA2(-2.39),BRIP1(-2.26),CCNA2(-2.24),CDC25A(-2.23),CDC45(-3.27),CDC6(-2.03),CDK1(-2.97),CDT1(-2.74),CLSPN(-2.54),DBF4(-2.14),DSCC1(-2.75),DUT(-2.13),E2F1(-3.02),E2F2(-4.39),ESCO2(-2.04),EXO1(-3.88),FEN1(-1.83),FGF2(-3.6),FOXM1(-2.03),GLI1(-2.44),GLI2(-4.2),HMGB1(-1.54),HMGB2(-2.22),JUN(+2.05),MCM10(-4.61),MCM2(-2.68),MCM3(-2.16),MCM4(…
Organismal Injury and Abnormalities,Reproductive System Disease	Endometriosis	5.88e-15			79	20	59	ATP2B2(-2.72),BCL2(-4.23),BCL6(-2.09),BIRC5(-2.35),BMP8B(+2.07),BRCA1(-2.31),BRCA2(-2.39),BUB1B(-2.16),CASP8(-1.7),CCL2(-2.21),CCN1(+1.77),CCNA2(-2.24),CD44(-2.22),CDK1(-2.97),COL6A1(-1.92),COL6A2(-1.93),DCN(-10.15),DNMT1(-1.82),DUSP1(+1.91),ELL2(+1.54),EPHA1(+1.81),ERBB2(+1.51),FGF2(-3.6),FLT1(-2.46),FOXO1(+2.13),G0S2(-2.44),GAS6(+2.05),GSTA1(-1.91),GUCY1A2(-5.1),HGF(-19.14),HOXB5(-3.63),HSD17B2…
Cancer,Organismal Injury and Abnormalities	Papillary adenocarcinoma	5.94e-15			73	15	58	ABCA8(-11.81),ALDH1A2(-2.67),AXL(-2.85),BCL2(-4.23),BLM(-2.1),BRCA1(-2.31),BUB1B(-2.16),C3orf52(+2.12),CADM1(+2.3),CD44(-2.22),CDC6(-2.03),CENPF(-3.06),CENPU(-2.39),CHD3(-1.83),CLSPN(-2.54),COL15A1(-12.45),DCN(-10.15),DTNA(+1.75),E2F8(-2.91),ENG(-8.41),ERBB2(+1.51),EXO1(-3.88),FAM111B(-3.51),FAM153A/FAM153B(+2.56),FGFR4(+1.85),FLRT2(+1.74),FLT1(-2.46),FLT4(-7.54),FOXO1(+2.13),GRIN2D(-2.96),HGF(-1…
Organismal Survival	Perinatal death	6.07e-15	Increased	4.344	105	29	76	ACTG1(+1.5),ADAM12(-11.73),ADAM15(-2.65),ADAM22(-2.09),ADGRA2(-2.52),AEBP1(-6.03),BGN(-2.21),BIN1(+1.57),BRCA1(-2.31),BUB1(-2.17),CADPS(+3.09),CASP7(-2.38),CD44(-2.22),CDK4(-2.05),CEBPD(-2.43),COL5A2(-3.38),CPEB2(+1.67),CREB3L2(+1.77),CXCL12(-17.39),CXCL14(-13.25),DACT1(+2.16),DCN(-10.15),E2F1(-3.02),E2F2(-4.39),EDN1(+1.88),EHD1(+1.61),EPAS1(+1.82),FAT4(-2.91),FLNC(+1.64),FOXM1(-2.03),GAD1(+3.74)…
Cancer,Organismal Injury and Abnormalities	Upper aero-digestive squamous cell carcinoma	6.39e-15			230	61	169	ADAM12(-11.73),ADAM19(+2.17),ADAM22(-2.09),ADAMTS13(-2.43),ADAMTS20(-4.34),AGT(-3.77),ANGPTL6(-14.99),ANKS1B(+2.08),ANXA1(-2.13),ARHGAP28(-2.18),ARHGAP6(-2.27),ARHGEF15(-3.08),ATP11B(+2.25),ATP13A3(+1.8),AURKA(-1.69),AUTS2(+1.66),AXL(-2.85),BCL2(-4.23),BDKRB1(-3.61),BDKRB2(-2.77),BGN(-2.21),BIRC5(-2.35),BNC2(-8.49),BRCA2(-2.39),C1orf198(-2.13),CADPS(+3.09),CASP8(-1.7),CCDC18(-1.84),CD248(-9.43),C…
Cancer,Organismal Injury and Abnormalities	Clear cell neoplasm	6.72e-15			149	39	110	ABAT(-1.6),ADAMTSL4(+1.94),ADRB3(-3.1),ARAP3(-4.23),ASPM(-3.48),ATP11B(+2.25),ATP13A3(+1.8),AURKA(-1.69),AURKB(-2.33),AXL(-2.85),BCL2(-4.23),BHLHE40(+2.86),BLM(-2.1),BRCA1(-2.31),BRCA2(-2.39),BUB1B(-2.16),C3orf52(+2.12),CADM1(+2.3),CCDC136(-1.94),CCDC18(-1.84),CCL2(-2.21),CD44(-2.22),CDC6(-2.03),CENPE(-1.78),CENPF(-3.06),CENPU(-2.39),CHD3(-1.83),CIT(-2.36),CLSPN(-2.54),CPEB2(+1.67),CPN1(+3.0),CSF…
Cancer,Organismal Injury and Abnormalities,Skeletal and Muscular Disorders	Muscle tumor	7.23e-15		-0.223	114	34	80	ABCA8(-11.81),ACHE(+1.99),ADAM12(-11.73),ADAM22(-2.09),ADGRE5(-2.43),ADRB3(-3.1),AK2(-1.59),ARSE(-1.73),ASH2L(-1.68),ATP2B4(+1.61),AURKB(-2.33),BLM(-2.1),BRCA1(-2.31),BRCA2(-2.39),CAVIN2(-2.79),CCN1(+1.77),CD44(-2.22),CDK4(-2.05),CNR1(+2.45),COL13A1(-3.57),COL6A3(-20.52),CPEB2(+1.67),CRY2(+1.64),CSF2RB(-3.94),CSF3R(-3.71),CSPG4(-1.96),CTSC(-3.05),CXCL14(-13.25),DACT3(-4.6),DSC3(-8.14),DUSP1(+1.91…
Cancer,Gastrointestinal Disease,Organismal Injury and Abnormalities	Metastatic gastrointestinal tract cancer	8.89e-15			69	17	52	AURKB(-2.33),BCL2(-4.23),C1R(-3.19),CAPG(+1.73),CCL2(-2.21),CCN1(+1.77),CD248(-9.43),CD44(-2.22),CDH2(+1.97),CDH6(+3.08),CEBPD(-2.43),COL4A1(+1.88),COL4A2(+1.69),COL6A3(-20.52),CXCL12(-17.39),DDR2(-5.36),DHFR(-2.21),DLGAP5(-2.58),DMD(-2.18),DPYSL2(-1.64),ERBB2(+1.51),FLRT2(+1.74),FLT1(-2.46),FLT4(-7.54),FOXF1(-6.82),GLRX(+1.82),HGF(-19.14),HMGB2(-2.22),HOXA10(-3.07),HOXC6(-8.43),HTRA1(-5.47),IGFB…
Organ Morphology,Organismal Development,Renal and Urological System Development and Function	Morphology of kidney	8.89e-15			68	30	38	ACE2(+2.5),AGT(-3.77),AQP1(-4.36),BCL2(-4.23),BDKRB2(-2.77),BGN(-2.21),BHLHE40(+2.86),CFI(-4.13),CMIP(+1.54),COL4A3(+3.69),COLEC11(-13.0),CXCL14(-13.25),DACT1(+2.16),DACT3(-4.6),DAPK1(+1.93),DCN(-10.15),E2F2(-4.39),EDN1(+1.88),ESRRG(+2.98),ETV5(-2.62),FAT4(-2.91),FOXO1(+2.13),FREM1(-19.9),GAS6(+2.05),GCNT1(-1.9),GJA1(+1.96),GPC3(-1.6),GRN(+1.62),HSD17B2(-3.94),IDS(+1.77),IGF2(-19.72),IGFBP2(+2.42…
Embryonic Development,Organ Development,Organismal Development,Renal and Urological System Development and Function,Tissue Development	Formation of kidney	9.08e-15	Decreased	-2.106	63	19	44	AGT(-3.77),ALDH1A2(-2.67),AQP1(-4.36),BCL2(-4.23),BDKRB2(-2.77),CADM1(+2.3),CD44(-2.22),CDH6(+3.08),CENPF(-3.06),COL4A3(+3.69),COL4A4(+3.5),CXCL14(-13.25),DACT2(+2.14),EPAS1(+1.82),ETV5(-2.62),FAT4(-2.91),FGF2(-3.6),FLT1(-2.46),FLT4(-7.54),FREM1(-19.9),GCNT1(-1.9),GLI2(-4.2),GLI3(-5.29),GPC3(-1.6),GRN(+1.62),HGF(-19.14),HSD17B2(-3.94),IDS(+1.77),IGF2(-19.72),IGFBP2(+2.42),IRS1(-2.17),ITGA1(-3.3),…
Cardiovascular System Development and Function	Morphology of vessel	9.58e-15			72	16	56	ACVRL1(-6.38),ADGRA2(-2.52),ADRB3(-3.1),AGT(-3.77),AXL(-2.85),BCL2(-4.23),BDKRB2(-2.77),BMP10(-3.88),CCL2(-2.21),CDH5(-4.69),CFC1/CFC1B(-2.92),COL15A1(-12.45),COL3A1(-38.74),COL4A3(+3.69),COL5A1(-1.82),CXCL12(-17.39),E2F8(-2.91),EDN1(+1.88),EDNRB(-5.28),EGLN3(+4.06),ENG(-8.41),ERG(-3.98),FGF2(-3.6),FLNA(+1.73),FLT1(-2.46),FLT4(-7.54),FOXM1(-2.03),GJA1(+1.96),GNA13(+2.03),GPC3(-1.6),HAND2(-14.59),…
Organ Morphology,Organismal Development,Organismal Injury and Abnormalities,Renal and Urological Disease,Renal and Urological System Development and Function	Abnormal morphology of kidney	1.01e-14			60	27	33	ACE2(+2.5),AGT(-3.77),BCL2(-4.23),BDKRB2(-2.77),BGN(-2.21),BHLHE40(+2.86),CFI(-4.13),CMIP(+1.54),COL4A3(+3.69),COLEC11(-13.0),DACT1(+2.16),DACT3(-4.6),DAPK1(+1.93),DCN(-10.15),E2F2(-4.39),EDN1(+1.88),ESRRG(+2.98),ETV5(-2.62),FAT4(-2.91),FOXO1(+2.13),FREM1(-19.9),GAS6(+2.05),GCNT1(-1.9),GJA1(+1.96),GPC3(-1.6),GRN(+1.62),HSD17B2(-3.94),ITGA1(-3.3),ITGA8(-18.99),KIRREL1(-4.48),LAMB1(+2.04),LAMC1(+1.…
Cellular Development,Connective Tissue Development and Function,Tissue Development	Differentiation of connective tissue cells	1.21e-14		-0.84	113	36	77	A2M(-10.68),ACVRL1(-6.38),ADAM8(+2.55),ADGRF5(-3.25),ADK(-1.68),ADRB3(-3.1),AGT(-3.77),BCL2(-4.23),BCL6(-2.09),BGN(-2.21),BMP8A(+2.2),C3(-2.68),CA2(-3.08),CASP8(-1.7),CCDC3(-8.09),CCL2(-2.21),CCN1(+1.77),CCN4(-13.59),CD44(-2.22),CDK1(-2.97),CEBPD(-2.43),CPXM1(-2.1),CREB3L2(+1.77),CTHRC1(-5.03),DACT1(+2.16),DDR2(-5.36),DNMT1(-1.82),DYSF(+2.9),E2F1(-3.02),EDN1(+1.88),EGLN3(+4.06),ELF4(+1.71),EZH2(-…
Cancer,Organismal Injury and Abnormalities,Reproductive System Disease	HER2-negative breast cancer	1.23e-14			49	12	37	BCL2(-4.23),BCL6(-2.09),BIRC5(-2.35),BRCA1(-2.31),BRCA2(-2.39),CDH11(-2.82),CDK1(-2.97),CDK4(-2.05),CPEB2(+1.67),CSF3R(-3.71),DHFR(-2.21),ERBB2(+1.51),ETS2(+1.74),ETV1(-5.63),FGF2(-3.6),FGFR4(+1.85),FLT1(-2.46),GAS1(-2.82),IGFBP2(+2.42),IGFBP6(+2.75),JUN(+2.05),KDR(-11.98),L1CAM(-3.61),LAMB1(+2.04),MET(-2.17),MMP2(-6.27),MYC(-3.46),MYCN(-1.8),NCL(-1.45),NGFR(-5.43),NTRK2(-3.55),NTRK3(-3.53),PDGFA…
Nervous System Development and Function	Sensory system development	1.54e-14		-1.86	94	28	66	ABCC6(+1.67),ALDH1A2(-2.67),AQP1(-4.36),ATP2B2(-2.72),CCL2(-2.21),CDH2(+1.97),CDH5(-4.69),CDK4(-2.05),COL1A1(-3.0),COL4A3(+3.69),COL5A1(-1.82),COL5A2(-3.38),CSPG4(-1.96),CXCL12(-17.39),CXCL14(-13.25),E2F1(-3.02),EGLN3(+4.06),EPHB2(-3.04),FGF2(-3.6),FLT4(-7.54),GAS1(-2.82),GGT1(-2.35),GLI3(-5.29),GRIN2D(-2.96),GRN(+1.62),HEY2(-4.17),HEYL(-2.51),HGF(-19.14),HHIP(-4.94),HIP1(-1.79),HOXB3(-14.44),HS6…
Cancer,Organismal Injury and Abnormalities	Clear-cell adenocarcinoma	1.62e-14			147	39	108	ADAMTSL4(+1.94),ADRB3(-3.1),ARAP3(-4.23),ASPM(-3.48),ATP11B(+2.25),ATP13A3(+1.8),AURKA(-1.69),AURKB(-2.33),AXL(-2.85),BCL2(-4.23),BHLHE40(+2.86),BLM(-2.1),BRCA1(-2.31),BRCA2(-2.39),BUB1B(-2.16),C3orf52(+2.12),CADM1(+2.3),CCDC136(-1.94),CCDC18(-1.84),CCL2(-2.21),CD44(-2.22),CDC6(-2.03),CENPE(-1.78),CENPF(-3.06),CENPU(-2.39),CHD3(-1.83),CIT(-2.36),CLSPN(-2.54),CPEB2(+1.67),CPN1(+3.0),CSF2RB(-3.94),…
Cancer,Organismal Injury and Abnormalities	Fibroma	1.67e-14			35	6	29	ANTXR2(-1.67),COL13A1(-3.57),COL14A1(-5.35),COL15A1(-12.45),COL16A1(-5.32),COL1A1(-3.0),COL27A1(-2.78),COL3A1(-38.74),COL4A1(+1.88),COL4A2(+1.69),COL4A3(+3.69),COL4A4(+3.5),COL4A6(+1.85),COL5A1(-1.82),COL5A2(-3.38),COL6A1(-1.92),COL6A2(-1.93),COL6A3(-20.52),DDR2(-5.36),DHFR(-2.21),E2F1(-3.02),E2F2(-4.39),FLT1(-2.46),FLT4(-7.54),GLI2(-4.2),HGF(-19.14),HMMR(-2.44),KDR(-11.98),NRP1(-1.53),PDGFRB(-6.…
Cardiovascular Disease,Cardiovascular System Development and Function,Organ Morphology,Organismal Development,Organismal Injury and Abnormalities	Abnormal morphology of heart	1.71e-14			127	50	77	ABCA5(+1.75),ACADL(+3.18),ACE2(+2.5),ACVRL1(-6.38),ADAM12(-11.73),ADAM15(-2.65),ADAM19(+2.17),ADK(-1.68),ADRB3(-3.1),AGT(-3.77),ALDH1A2(-2.67),APLNR(-10.27),BCL2(-4.23),BCL6(-2.09),BGN(-2.21),BIN1(+1.57),BIRC5(-2.35),BMP10(-3.88),CA2(-3.08),CACNA2D1(-2.75),CASP7(-2.38),CASP8(-1.7),CDH2(+1.97),CDH5(-4.69),CDK4(-2.05),CDS2(+2.2),CHRM2(-4.08),CKMT2(+2.4),COL3A1(-38.74),CTSC(-3.05),CXCL12(-17.39),DAC…
Organismal Survival	Survival of organism	1.78e-14		0.155	132	42	90	A4GALT(+2.41),ABCG2(+1.86),ACHE(+1.99),ADAM15(-2.65),AEBP1(-6.03),AGT(-3.77),ALDH1A2(-2.67),ANTXR2(-1.67),ANXA1(-2.13),AQP1(-4.36),AURKB(-2.33),AXL(-2.85),BCL2(-4.23),BCL6(-2.09),BGN(-2.21),BIRC5(-2.35),BLM(-2.1),BRCA1(-2.31),BRCA2(-2.39),C3(-2.68),CADM1(+2.3),CASP8(-1.7),CCL2(-2.21),CD44(-2.22),CDC25A(-2.23),CNR1(+2.45),COL3A1(-38.74),COL4A3(+3.69),COL5A2(-3.38),CSF2RB(-3.94),CTSC(-3.05),CXCL12(…
Cell Morphology,Cellular Development	Branching of cells	1.83e-14	Decreased	-3.291	82	20	62	A2M(-10.68),ADAMTS4(-3.36),ANXA1(-2.13),AQP1(-4.36),ARHGAP33(-3.14),ARHGEF25(-3.03),BCL2(-4.23),BDKRB2(-2.77),C3(-2.68),CCL2(-2.21),CCN1(+1.77),CD44(-2.22),CDH2(+1.97),CDK4(-2.05),CELSR1(+2.09),CNR1(+2.45),CXCL12(-17.39),DACT1(+2.16),DCN(-10.15),DPYSL2(-1.64),DPYSL3(+2.18),DPYSL5(-3.63),EPHB2(-3.04),FGF2(-3.6),FLT4(-7.54),GAS6(+2.05),GNA13(+2.03),GRN(+1.62),HGF(-19.14),HLX(-5.06),HMGB1(-1.54),HMG…
Cancer,Hematological Disease,Immunological Disease,Organismal Injury and Abnormalities	B-cell neoplasm	2.18e-14		-1.296	203	55	148	AASS(-1.75),ACVRL1(-6.38),ADAMTS15(-5.5),ADD2(-4.98),ADRB3(-3.1),ANO1(-3.07),ANTXR1(-4.41),ANXA1(-2.13),ANXA11(+1.51),ARHGAP33(-3.14),ARHGEF15(-3.08),ATP2B2(-2.72),AURKA(-1.69),BCL2(-4.23),BCL6(-2.09),BIRC5(-2.35),BMF(+2.46),BNC2(-8.49),BRCA1(-2.31),BRCA2(-2.39),BTG2(+1.87),BUB1B(-2.16),CA2(-3.08),CASP7(-2.38),CASP8(-1.7),CAVIN2(-2.79),CCL2(-2.21),CCNB1(-2.02),CCNB2(-3.02),CCNDBP1(+1.68),CD44(-2.…
Cellular Movement	Cell movement of muscle cells	2.28e-14	Decreased	-2.068	48	17	31	A2M(-10.68),AGT(-3.77),BGN(-2.21),CCL2(-2.21),CCN1(+1.77),CCN4(-13.59),CD44(-2.22),CDK4(-2.05),COL1A1(-3.0),COL4A3(+3.69),CXCL2(-4.12),DUSP1(+1.91),EGFL7(-1.89),FGF2(-3.6),FLT1(-2.46),FOXO1(+2.13),FZD4(+1.88),GJA1(+1.96),HGF(-19.14),HMGB1(-1.54),IGFBP2(+2.42),KDR(-11.98),LDLR(+1.67),LOX(-2.15),MET(-2.17),MMP2(-6.27),MYC(-3.46),NACA(-1.49),NOS3(-3.95),PAK1(+1.54),PAPPA(-8.75),PDGFB(+1.61),PDGFRB(-…
Cellular Movement,Hematological System Development and Function,Immune Cell Trafficking	Cell movement of leukocytes	2.46e-14	Decreased	-2.352	137	47	90	ADAM15(-2.65),ADAM8(+2.55),ADAMTS13(-2.43),ADRB3(-3.1),AGT(-3.77),ANXA1(-2.13),ARAP3(-4.23),AXL(-2.85),BCL2(-4.23),BCL6(-2.09),BDKRB1(-3.61),BGN(-2.21),BLM(-2.1),C1QBP(-1.6),C3(-2.68),CAPG(+1.73),CASP8(-1.7),CCL2(-2.21),CCN1(+1.77),CD302(-1.88),CD44(-2.22),CD93(-8.07),CDH5(-4.69),CNN2(+1.56),CNR1(+2.45),COL1A1(-3.0),COL4A1(+1.88),COL4A3(+3.69),CSF2RB(-3.94),CSF3R(-3.71),CXCL12(-17.39),CXCL14(-13.…
Tissue Development	Branching of epithelial tissue	2.48e-14	Decreased	-2.666	36	5	31	ANXA1(-2.13),BCL2(-4.23),BDKRB2(-2.77),CCL2(-2.21),CCN1(+1.77),CD44(-2.22),CDK4(-2.05),DCN(-10.15),FGF2(-3.6),FLT4(-7.54),GDF7(-3.64),GLI2(-4.2),GLI3(-5.29),HGF(-19.14),HLX(-5.06),HMGB1(-1.54),HOXB5(-3.63),HS6ST2(-2.49),KDR(-11.98),LAMA5(+1.71),MET(-2.17),MYCN(-1.8),NRP2(-2.19),PAK1(+1.54),PRLR(-2.0),PROK1(-2.96),RGS4(-3.48),RUNX2(-4.21),SHH(+2.11),SLIT2(-2.59),SRPX2(-3.44),TEK(-20.77),TGFBI(-8.1…
Cellular Development,Cellular Growth and Proliferation	Cell proliferation of carcinoma cell lines	2.7e-14	Decreased	-3.149	92	22	70	ADAM12(-11.73),ADAM15(-2.65),AGT(-3.77),AHSG(-6.94),ANXA1(-2.13),AXL(-2.85),BIRC5(-2.35),C1QBP(-1.6),CCL2(-2.21),CCN1(+1.77),CCNA2(-2.24),CD44(-2.22),CDC25B(-1.67),CDCA2(-2.17),CDCA5(-2.42),CDK4(-2.05),COL14A1(-5.35),COL1A1(-3.0),CSPG4(-1.96),CXCL12(-17.39),DDR2(-5.36),DLGAP5(-2.58),E2F1(-3.02),E2F8(-2.91),EDN1(+1.88),ELF4(+1.71),EPAS1(+1.82),EPHA1(+1.81),ERBB2(+1.51),ETV1(-5.63),EZH2(-1.65),FANC…
Cancer,Neurological Disease,Organismal Injury and Abnormalities	Anaplastic glioma	2.82e-14		0.625	85	24	61	ABAT(-1.6),ABCA8(-11.81),ABCG2(+1.86),ADGRE5(-2.43),ARHGAP33(-3.14),BDKRB2(-2.77),BRCA1(-2.31),BRCA2(-2.39),CCL2(-2.21),CD44(-2.22),CD93(-8.07),CDK4(-2.05),CFI(-4.13),COL1A1(-3.0),COL3A1(-38.74),COL4A1(+1.88),COL4A2(+1.69),CSF2RB(-3.94),CSPG4(-1.96),DDR2(-5.36),DHFR(-2.21),DTNA(+1.75),EFNB3(-2.28),ENG(-8.41),ERBB2(+1.51),EZH2(-1.65),FA2H(+2.57),FGF2(-3.6),FLNA(+1.73),FLT1(-2.46),FLT4(-7.54),FOXM1…
Cancer,Organismal Injury and Abnormalities	Growth of malignant tumor	2.84e-14	Decreased	-2.984	87	24	63	ABCG2(+1.86),AGT(-3.77),ASGR1(-2.65),BCL2(-4.23),BIRC5(-2.35),BRCA1(-2.31),BST2(-8.08),BTG2(+1.87),CCL2(-2.21),CCN1(+1.77),CCN4(-13.59),CD44(-2.22),CDH5(-4.69),CDK4(-2.05),CSF3R(-3.71),CXCL12(-17.39),DCN(-10.15),DUSP1(+1.91),EDN1(+1.88),ENG(-8.41),EPHB2(-3.04),ERBB2(+1.51),EZH2(-1.65),FGF2(-3.6),FOXM1(-2.03),GAS6(+2.05),GJA1(+1.96),GLI1(-2.44),GPC3(-1.6),GRN(+1.62),HGF(-19.14),HMGB1(-1.54),HMMR(-…
Cell Morphology,Tissue Development	Tubulation of cells	2.95e-14	Decreased	-2.078	43	11	32	ADAM15(-2.65),ANTXR2(-1.67),ANXA1(-2.13),ARHGEF15(-3.08),AXL(-2.85),CCN1(+1.77),CD44(-2.22),CDH5(-4.69),COL1A1(-3.0),COL4A3(+3.69),CSF2RB(-3.94),CXCL12(-17.39),EDN1(+1.88),EDNRB(-5.28),ENG(-8.41),ERG(-3.98),FGF2(-3.6),FLNA(+1.73),FLT1(-2.46),FOXO1(+2.13),GAS6(+2.05),GLI1(-2.44),HGF(-19.14),HS6ST2(-2.49),KDR(-11.98),MMP2(-6.27),NRP1(-1.53),PATJ(+1.62),PDGFB(+1.61),RCAN2(+1.91),RGS4(-3.48),S1PR1(-3…
Developmental Disorder,Embryonic Development,Organismal Development,Tissue Morphology	Abnormal morphology of embryonic tissue	3.08e-14			103	26	77	ACVRL1(-6.38),ADAM19(+2.17),ALDH1A2(-2.67),ANGPTL6(-14.99),ANTXR1(-4.41),ARAP3(-4.23),AURKA(-1.69),BCL2(-4.23),BMP10(-3.88),BRCA1(-2.31),BRCA2(-2.39),CASP8(-1.7),CDC25A(-2.23),CDH2(+1.97),CDH5(-4.69),CENPU(-2.39),DAB1(-2.73),DACT1(+2.16),DAG1(+1.89),DNMT1(-1.82),DOT1L(+1.47),E2F8(-2.91),EDN1(+1.88),ENG(-8.41),ERBB2(+1.51),ETS2(+1.74),EZH2(-1.65),FEN1(-1.83),FLNA(+1.73),FOXF1(-6.82),GAS1(-2.82),GL…
Nervous System Development and Function	Development of central nervous system	3.48e-14		-0.704	115	33	82	ADAM19(+2.17),ADAM22(-2.09),ADGRA2(-2.52),ALDH1A2(-2.67),ALDH3A2(-1.68),ASPM(-3.48),ATP2B2(-2.72),AXL(-2.85),BCL2(-4.23),BRCA2(-2.39),BTG2(+1.87),CD82(-3.13),CDCA7L(-3.0),CDH2(+1.97),CELSR1(+2.09),CIT(-2.36),CNBP(-1.66),CNR1(+2.45),COL3A1(-38.74),COL4A1(+1.88),CXCL12(-17.39),DAAM2(-3.85),DAB1(-2.73),DAG1(+1.89),DRAXIN(+2.31),E2F1(-3.02),EFNB3(-2.28),EPHA7(-4.83),EPHB2(-3.04),ERBB2(+1.51),EZH2(-1.…
Cancer,Gastrointestinal Disease,Organismal Injury and Abnormalities	Advanced malignant gastrointestinal neoplasm	4.01e-14			69	17	52	AURKB(-2.33),BCL2(-4.23),C1R(-3.19),CAPG(+1.73),CCL2(-2.21),CCN1(+1.77),CD248(-9.43),CD44(-2.22),CDH2(+1.97),CDH6(+3.08),CEBPD(-2.43),COL4A1(+1.88),COL4A2(+1.69),COL6A3(-20.52),CXCL12(-17.39),DDR2(-5.36),DHFR(-2.21),DLGAP5(-2.58),DMD(-2.18),DPYSL2(-1.64),ERBB2(+1.51),FLRT2(+1.74),FLT1(-2.46),FLT4(-7.54),FOXF1(-6.82),GLRX(+1.82),HGF(-19.14),HMGB2(-2.22),HOXA10(-3.07),HOXC6(-8.43),HTRA1(-5.47),IGFB…
Endocrine System Disorders,Gastrointestinal Disease,Metabolic Disease,Organismal Injury and Abnormalities	Diabetic complication	4.05e-14			83	28	55	ACE2(+2.5),ACSM3(+3.67),ADRB3(-3.1),AGT(-3.77),AMBP(-2.76),APOC2(-4.54),AQP1(-4.36),ARHGEF15(-3.08),BRCA2(-2.39),CA2(-3.08),CACNA2D1(-2.75),CHRM2(-4.08),CNR1(+2.45),COL13A1(-3.57),COL14A1(-5.35),COL15A1(-12.45),COL16A1(-5.32),COL1A1(-3.0),COL27A1(-2.78),COL3A1(-38.74),COL4A1(+1.88),COL4A2(+1.69),COL4A3(+3.69),COL4A4(+3.5),COL4A6(+1.85),COL5A1(-1.82),COL5A2(-3.38),COL6A1(-1.92),COL6A2(-1.93),COL6A…
Cancer,Organismal Injury and Abnormalities	Soft tissue sarcoma	4.92e-14		-1.386	156	44	112	ADAM22(-2.09),ADARB2(-3.03),APOA4(-1.85),ARHGAP22(-2.69),ATP2B4(+1.61),AURKB(-2.33),B3GNT2(+1.67),BCL2(-4.23),BIRC5(-2.35),BLM(-2.1),BRCA1(-2.31),BRCA2(-2.39),BUB1B(-2.16),C3orf52(+2.12),CD44(-2.22),CDK4(-2.05),CENPE(-1.78),CHRM2(-4.08),CNR1(+2.45),COL13A1(-3.57),COL3A1(-38.74),COL4A6(+1.85),CPEB2(+1.67),CSF2RB(-3.94),CSF3R(-3.71),CSPG4(-1.96),CYP4F3(-2.03),DACT3(-4.6),DAPK1(+1.93),DCN(-10.15),DD…
Cancer,Organismal Injury and Abnormalities,Respiratory Disease	Advanced lung cancer	5.11e-14		-0.63	58	14	44	ADAM12(-11.73),ANXA1(-2.13),AXL(-2.85),BCL2(-4.23),BIRC5(-2.35),BRCA1(-2.31),CASP8(-1.7),CCL2(-2.21),CCN1(+1.77),CD44(-2.22),CDK4(-2.05),CSF3R(-3.71),DDR2(-5.36),DHFR(-2.21),DPYSL3(+2.18),EDNRB(-5.28),EGFL7(-1.89),EPAS1(+1.82),EPSTI1(+2.04),ERBB2(+1.51),ESPL1(-2.73),FGFR4(+1.85),FGG(-3.87),FLT1(-2.46),FLT4(-7.54),HGF(-19.14),HTRA1(-5.47),IL4R(+1.68),KDR(-11.98),KLF6(+1.56),L1CAM(-3.61),LAMB3(-2.7…
Cancer,Gastrointestinal Disease,Organismal Injury and Abnormalities	Gastric adenocarcinoma	5.18e-14			189	57	132	A2M(-10.68),ACOX3(+2.05),ADAM22(-2.09),ADAMTSL4(+1.94),ANO10(+1.7),ANTXR1(-4.41),ANTXR2(-1.67),ARHGEF25(-3.03),ATP2B2(-2.72),AUTS2(+1.66),BCL2(-4.23),BEND7(+3.67),BMP10(-3.88),BNC2(-8.49),BRCA2(-2.39),C1QBP(-1.6),C3(-2.68),CADPS(+3.09),CCN1(+1.77),CD44(-2.22),CDC6(-2.03),CDH11(-2.82),CDH2(+1.97),CDH5(-4.69),CGNL1(-3.0),CLSTN2(-9.98),CNR1(+2.45),CNTLN(-2.36),COBLL1(-2.48),COL14A1(-5.35),COL4A6(+1.…
Tissue Development	Tubulation of epithelial tissue	5.39e-14	Decreased	-2.2	37	10	27	ADAM15(-2.65),ANTXR2(-1.67),ANXA1(-2.13),ARHGEF15(-3.08),AXL(-2.85),CCN1(+1.77),CD44(-2.22),COL1A1(-3.0),COL4A3(+3.69),CXCL12(-17.39),EDN1(+1.88),EDNRB(-5.28),ENG(-8.41),ERG(-3.98),FGF2(-3.6),FLNA(+1.73),FLT1(-2.46),FOXO1(+2.13),GAS6(+2.05),GLI1(-2.44),HGF(-19.14),HS6ST2(-2.49),KDR(-11.98),MMP2(-6.27),NRP1(-1.53),PDGFB(+1.61),RCAN2(+1.91),RGS4(-3.48),SLIT2(-2.59),SNAI2(-6.06),TEK(-20.77),TGFB2(+2…
Organismal Injury and Abnormalities	Bleeding	5.95e-14	Increased	2.745	85	24	61	ACVRL1(-6.38),ADAMTS13(-2.43),ADGRA2(-2.52),ADRB3(-3.1),AGT(-3.77),ANXA1(-2.13),AXL(-2.85),BCL2(-4.23),BGN(-2.21),C3(-2.68),CACNA2D1(-2.75),CASP8(-1.7),CDK4(-2.05),COL4A1(+1.88),COL4A2(+1.69),COL4A3(+3.69),DNMT1(-1.82),E2F1(-3.02),E2F8(-2.91),ENG(-8.41),EPAS1(+1.82),ERG(-3.98),FGG(-3.87),FLNA(+1.73),FLRT2(+1.74),FLT1(-2.46),FLT4(-7.54),FOXM1(-2.03),GABRE(-4.01),GNA13(+2.03),GRIN2A(-4.37),GRIN2D(-…
Cancer,Hematological Disease,Immunological Disease,Organismal Injury and Abnormalities	Mature B-cell neoplasm	6.46e-14		-0.793	190	51	139	AASS(-1.75),ACVRL1(-6.38),ADAMTS15(-5.5),ADD2(-4.98),ADRB3(-3.1),ANO1(-3.07),ANTXR1(-4.41),ANXA1(-2.13),ANXA11(+1.51),ARHGAP33(-3.14),ARHGEF15(-3.08),ATP2B2(-2.72),AURKA(-1.69),BCL2(-4.23),BCL6(-2.09),BIRC5(-2.35),BMF(+2.46),BNC2(-8.49),BRCA1(-2.31),BRCA2(-2.39),BTG2(+1.87),CA2(-3.08),CASP7(-2.38),CASP8(-1.7),CAVIN2(-2.79),CCL2(-2.21),CCNB1(-2.02),CCNB2(-3.02),CCNDBP1(+1.68),CD44(-2.22),CDC20(-2.…
Respiratory Disease,Respiratory System Development and Function	Abnormal morphology of respiratory system	6.76e-14			63	20	43	ADAM19(+2.17),ADAMTS2(-9.25),ADGRF5(-3.25),ANO1(-3.07),BCL2(-4.23),COL3A1(-38.74),COL6A1(-1.92),CSF2RB(-3.94),DDR2(-5.36),DMD(-2.18),DUSP1(+1.91),EGLN3(+4.06),EPAS1(+1.82),FAT4(-2.91),FGFR4(+1.85),FLNC(+1.64),GJA1(+1.96),GLI1(-2.44),GLI2(-4.2),HAPLN1(-7.13),HEY2(-4.17),HLX(-5.06),HOXB3(-14.44),HSPG2(+4.25),IDS(+1.77),ITGA8(-18.99),LAMC1(+1.52),LEF1(-3.59),LFNG(+3.46),LGALS1(-3.25),LMNB1(-2.65),LO…
Cardiovascular System Development and Function,Cell Morphology,Cellular Development,Organismal Development,Tissue Development	Tubulation of endothelial cells	7.8e-14	Decreased	-2.199	36	10	26	ADAM15(-2.65),ANTXR2(-1.67),ANXA1(-2.13),ARHGEF15(-3.08),AXL(-2.85),CCN1(+1.77),CD44(-2.22),COL1A1(-3.0),COL4A3(+3.69),CXCL12(-17.39),EDN1(+1.88),EDNRB(-5.28),ENG(-8.41),ERG(-3.98),FGF2(-3.6),FLNA(+1.73),FLT1(-2.46),FOXO1(+2.13),GAS6(+2.05),GLI1(-2.44),HGF(-19.14),HS6ST2(-2.49),KDR(-11.98),MMP2(-6.27),NRP1(-1.53),PDGFB(+1.61),RCAN2(+1.91),SLIT2(-2.59),SNAI2(-6.06),TEK(-20.77),TGFB2(+2.55),TGFBI(-…
Cell Death and Survival	Neuronal cell death	8.08e-14		-0.481	118	41	77	A2M(-10.68),ACHE(+1.99),ACVRL1(-6.38),ADAM12(-11.73),ADAM8(+2.55),AGT(-3.77),ALDH1A2(-2.67),AXL(-2.85),BCL2(-4.23),BIRC5(-2.35),BOK(+1.56),BTG2(+1.87),CASP7(-2.38),CASP8(-1.7),CCL2(-2.21),CCNB1(-2.02),CDC25A(-2.23),CDC25B(-1.67),CDH2(+1.97),CDK1(-2.97),CDK4(-2.05),CIT(-2.36),CNR1(+2.45),CXCL12(-17.39),DAPK1(+1.93),DPYSL3(+2.18),DRAXIN(+2.31),DUSP1(+1.91),E2F1(-3.02),EGLN3(+4.06),EPHA7(-4.83),EPHB…
Cell Cycle	Arrest in interphase	9.95e-14			88	24	64	ACVRL1(-6.38),ARHGAP11A(-2.15),AURKA(-1.69),AXL(-2.85),BCL2(-4.23),BHLHE40(+2.86),BIRC5(-2.35),BLM(-2.1),BRCA1(-2.31),BTG2(+1.87),CCN1(+1.77),CCNA2(-2.24),CCNB1(-2.02),CD44(-2.22),CDC25A(-2.23),CDC25B(-1.67),CDC6(-2.03),CDCA2(-2.17),CDK1(-2.97),CDK4(-2.05),CEBPD(-2.43),CHAF1A(-2.52),DCN(-10.15),DDIAS(-2.5),DNMT1(-1.82),DOT1L(+1.47),DTL(-4.45),DUSP1(+1.91),E2F1(-3.02),E2F2(-4.39),EPB41L1(+1.83),ER…
Cellular Movement	Chemotaxis	1e-13	Decreased	-3.723	100	33	67	A2M(-10.68),ADAM8(+2.55),ADGRA2(-2.52),AFP(-2.49),AGT(-3.77),ANOS1(+2.97),ANXA1(-2.13),APLNR(-10.27),ARAP3(-4.23),AXL(-2.85),BDKRB2(-2.77),C1QBP(-1.6),C3(-2.68),CAPG(+1.73),CCL2(-2.21),CCN1(+1.77),CD44(-2.22),CNR1(+2.45),COL4A3(+3.69),CSF3R(-3.71),CXCL12(-17.39),CXCL14(-13.25),CXCL2(-4.12),DEFB1(-2.55),DEK(-1.67),DYSF(+2.9),EDN1(+1.88),EDNRB(-5.28),ENG(-8.41),EPHB2(-3.04),ERBB2(+1.51),FGF2(-3.6),…
Cancer,Hematological Disease,Organismal Injury and Abnormalities	Mature T-cell or NK-cell neoplasm	1.07e-13			89	30	59	ADAM19(+2.17),ADRB3(-3.1),ANOS1(+2.97),ANXA1(-2.13),ARHGAP33(-3.14),AURKA(-1.69),BCL2(-4.23),BCL6(-2.09),BIRC5(-2.35),BRIP1(-2.26),C1QTNF1(+2.33),C1R(-3.19),C3(-2.68),C3orf52(+2.12),CADM1(+2.3),CCL2(-2.21),CCN1(+1.77),CDH11(-2.82),COL15A1(-12.45),COL1A1(-3.0),COL27A1(-2.78),COL3A1(-38.74),COL4A1(+1.88),COL4A2(+1.69),COL6A1(-1.92),COL6A2(-1.93),CSF3R(-3.71),CXCL12(-17.39),CXCL14(-13.25),DHFR(-2.21…
Embryonic Development,Organismal Development,Tissue Development	Morphogenesis of embryonic tissue	1.07e-13	Decreased	-2.138	39	12	27	AGT(-3.77),ALDH1A2(-2.67),BCL2(-4.23),CD44(-2.22),DACT1(+2.16),FAT4(-2.91),FGF2(-3.6),FOXF1(-6.82),GLI2(-4.2),GLI3(-5.29),GPC3(-1.6),HEY1(-3.46),HEY2(-4.17),HEYL(-2.51),ITGA8(-18.99),JUN(+2.05),LAMA5(+1.71),MYC(-3.46),NOG(+4.27),NPY1R(-3.22),NTN4(+1.95),PTCH1(-3.5),SFRP2(-2.28),SHH(+2.11),SMAD3(+1.59),TBX2(-2.59),TBX20(-4.23),TBX3(+1.7),TCF21(-8.17),TFAP2A(-3.82),TGFB2(+2.55),TGFBR3(-7.79),THBS1(…
Cancer,Neurological Disease,Organismal Injury and Abnormalities	Central nervous system neuroepithelial tumor	1.08e-13		0.946	156	50	106	ABAT(-1.6),ABCA8(-11.81),ABCG2(+1.86),ADAMTS13(-2.43),ADGRE5(-2.43),ALLC(-2.73),ARHGAP33(-3.14),ART5(-2.76),ASPM(-3.48),BCL6(-2.09),BDKRB2(-2.77),BIN1(+1.57),BMF(+2.46),BRCA1(-2.31),BRCA2(-2.39),BRIP1(-2.26),CADM1(+2.3),CAND2(-2.65),CBWD3/CBWD6(+1.94),CCL2(-2.21),CD44(-2.22),CD93(-8.07),CDK1(-2.97),CDK4(-2.05),CENPF(-3.06),CFI(-4.13),CILP2(+2.0),COL14A1(-5.35),COL1A1(-3.0),COL3A1(-38.74),COL4A1(+…
Embryonic Development,Organismal Development	Morphogenesis of embryo	1.08e-13	Decreased	-2.138	55	14	41	AGT(-3.77),ALDH1A2(-2.67),BCL2(-4.23),CD44(-2.22),DACT1(+2.16),FAT4(-2.91),FGF2(-3.6),FLT1(-2.46),FOXF1(-6.82),GAS1(-2.82),GJA1(+1.96),GLI2(-4.2),GLI3(-5.29),GPC3(-1.6),HAND2(-14.59),HEY1(-3.46),HEY2(-4.17),HEYL(-2.51),HOXA10(-3.07),IMPAD1(+1.92),ITGA8(-18.99),JUN(+2.05),LAMA5(+1.71),LEF1(-3.59),MAB21L2(-1.91),MYC(-3.46),MYCN(-1.8),NOG(+4.27),NPY1R(-3.22),NTN4(+1.95),PKDCC(-1.66),PTCH1(-3.5),RARG…
Cell Cycle	G1/S phase transition	1.08e-13	Decreased	-2.897	55	8	47	BCL2(-4.23),BIRC5(-2.35),CCNA2(-2.24),CDC25A(-2.23),CDC45(-3.27),CDC6(-2.03),CDK1(-2.97),CDK4(-2.05),CDT1(-2.74),DBF4(-2.14),E2F1(-3.02),ELF4(+1.71),ERBB2(+1.51),ESRRG(+2.98),EZH2(-1.65),FGF2(-3.6),FLT1(-2.46),FOXM1(-2.03),FOXO1(+2.13),GJA1(+1.96),GLI2(-4.2),GLI3(-5.29),GNL3(-1.68),HGF(-19.14),IFI16(-4.91),IQGAP3(-2.15),JUN(+2.05),KDR(-11.98),LEF1(-3.59),MCM10(-4.61),MCM2(-2.68),MCM3(-2.16),MCM4(…
Connective Tissue Disorders,Organismal Injury and Abnormalities,Skeletal and Muscular Disorders	Non-traumatic arthropathy	1.11e-13		0.168	140	36	104	ABCG2(+1.86),ACHE(+1.99),ADAM12(-11.73),ADAM15(-2.65),ADAM8(+2.55),ADAMTS13(-2.43),ADAMTS15(-5.5),ADAMTS2(-9.25),ADAMTS20(-4.34),ADAMTS4(-3.36),ADGRA1(+2.62),ADGRE5(-2.43),ADGRG6(+1.7),ADRB3(-3.1),AHSG(-6.94),AK2(-1.59),ANXA1(-2.13),APOM(-2.25),ARHGAP33(-3.14),BCL6(-2.09),BGN(-2.21),BIRC5(-2.35),C1R(-3.19),C3(-2.68),CA2(-3.08),CACNA2D1(-2.75),CCL2(-2.21),CCNB1(-2.02),CD44(-2.22),CDH11(-2.82),CLST…
Skeletal and Muscular Disorders	Hand deformity	1.13e-13			27	10	17	ADAMTS2(-9.25),ADAMTS20(-4.34),ADAMTS4(-3.36),COL13A1(-3.57),COL14A1(-5.35),COL15A1(-12.45),COL16A1(-5.32),COL1A1(-3.0),COL27A1(-2.78),COL3A1(-38.74),COL4A1(+1.88),COL4A2(+1.69),COL4A3(+3.69),COL4A4(+3.5),COL4A6(+1.85),COL5A1(-1.82),COL5A2(-3.38),COL6A1(-1.92),COL6A2(-1.93),COL6A3(-20.52),GLI1(-2.44),MMP15(+1.81),MMP2(-6.27),NOG(+4.27),NR3C1(+1.53),TIMP2(+1.81),TIMP3(+1.91)
Cardiovascular System Development and Function,Tissue Morphology	Morphology of blood vessel	1.19e-13			66	14	52	ACVRL1(-6.38),ADGRA2(-2.52),ADRB3(-3.1),AGT(-3.77),AXL(-2.85),BCL2(-4.23),BDKRB2(-2.77),BMP10(-3.88),CCL2(-2.21),CDH5(-4.69),CFC1/CFC1B(-2.92),COL15A1(-12.45),COL3A1(-38.74),COL4A3(+3.69),COL5A1(-1.82),CXCL12(-17.39),E2F8(-2.91),EDN1(+1.88),EDNRB(-5.28),EGLN3(+4.06),ENG(-8.41),ERG(-3.98),FGF2(-3.6),FLNA(+1.73),FLT1(-2.46),FLT4(-7.54),FOXM1(-2.03),GJA1(+1.96),GNA13(+2.03),GPC3(-1.6),HAND2(-14.59),…
Cardiovascular Disease,Organismal Injury and Abnormalities	Peripheral vascular disease	1.32e-13		-0.148	87	35	52	ABCG2(+1.86),ACE2(+2.5),ACHE(+1.99),ACVRL1(-6.38),ADAMTS13(-2.43),ADGRE5(-2.43),ADRB3(-3.1),AHSG(-6.94),BCL2(-4.23),BCL6(-2.09),BTG2(+1.87),CA2(-3.08),CACNA2D1(-2.75),CAPG(+1.73),CASP8(-1.7),CDH2(+1.97),CHRM2(-4.08),CNR1(+2.45),COL1A1(-3.0),COL4A1(+1.88),COL6A1(-1.92),CSF2RB(-3.94),CTSC(-3.05),CXCL12(-17.39),DDC(-2.1),DHFR(-2.21),DNAJB5(+1.75),EDN1(+1.88),ELF4(+1.71),ENG(-8.41),ETS2(+1.74),FLT1(-…
Cancer,Organismal Injury and Abnormalities	Primary neoplasm	1.47e-13		-1.078	90	21	69	ADAM19(+2.17),ADGRA2(-2.52),AXL(-2.85),BCL2(-4.23),BCL6(-2.09),BIRC5(-2.35),BRCA1(-2.31),BRCA2(-2.39),BRIP1(-2.26),CCN1(+1.77),CD44(-2.22),CDK4(-2.05),CHD3(-1.83),COL27A1(-2.78),COL4A1(+1.88),COL6A2(-1.93),CSF2RB(-3.94),CSF3R(-3.71),CTDSPL(-2.24),CXCL14(-13.25),DDR2(-5.36),DES(-7.4),DHFR(-2.21),DNMT1(-1.82),E2F1(-3.02),EDNRB(-5.28),EGFL7(-1.89),ENG(-8.41),EPAS1(+1.82),ERBB2(+1.51),ETV1(-5.63),FAM…
Cancer,Organismal Injury and Abnormalities	Primary solid tumor	1.47e-13			79	19	60	ADAM19(+2.17),ADGRA2(-2.52),AXL(-2.85),BCL2(-4.23),BCL6(-2.09),BIRC5(-2.35),BRCA1(-2.31),BRCA2(-2.39),BRIP1(-2.26),CCN1(+1.77),CD44(-2.22),CDK4(-2.05),CHD3(-1.83),COL27A1(-2.78),COL4A1(+1.88),COL6A2(-1.93),CSF2RB(-3.94),CSF3R(-3.71),CTDSPL(-2.24),CXCL14(-13.25),DDR2(-5.36),DES(-7.4),DHFR(-2.21),E2F1(-3.02),EDNRB(-5.28),EGFL7(-1.89),ERBB2(+1.51),ETV1(-5.63),FAM151A(-2.43),FLNA(+1.73),FLT1(-2.46),F…
Cancer,Organismal Injury and Abnormalities	Metastasis of cells	1.51e-13		-1.807	69	20	49	ADAM12(-11.73),ADGRF5(-3.25),ANXA1(-2.13),ASH2L(-1.68),AXL(-2.85),BRCA1(-2.31),CASP8(-1.7),CCL2(-2.21),CCN1(+1.77),CCN4(-13.59),CD44(-2.22),CD82(-3.13),CDC25A(-2.23),CDH2(+1.97),COL4A1(+1.88),COL4A2(+1.69),CTHRC1(-5.03),CXCL2(-4.12),DAPK1(+1.93),DDR2(-5.36),EGFL7(-1.89),EPHA1(+1.81),ERBB2(+1.51),FABP5(-2.29),FGF2(-3.6),FGFR4(+1.85),FLT4(-7.54),FOXM1(-2.03),FSCN1(+1.73),HGF(-19.14),HOXB9(-4.2),HTR…
Cell Cycle	Mitosis of tumor cell lines	1.59e-13		-0.651	39	1	38	ADGRL2(-1.89),AURKA(-1.69),BIRC5(-2.35),BRCA1(-2.31),BRCA2(-2.39),BUB1(-2.17),BUB1B(-2.16),CCNB1(-2.02),CCNB2(-3.02),CDC20(-2.4),CDC25A(-2.23),CDC25B(-1.67),CDK1(-2.97),CENPE(-1.78),DLGAP5(-2.58),EIF3E(-1.6),FOXM1(-2.03),GRN(+1.62),KIF11(-2.33),KIF22(-1.94),KIF4A(-2.74),KNL1(-1.76),MAD2L1(-2.13),NDC80(-2.37),NEK2(-2.87),PKMYT1(-2.6),PLK1(-2.19),PLK4(-1.98),POU5F1(-2.95),RACGAP1(-1.86),RMI2(-2.49)…
Cancer,Gastrointestinal Disease,Organismal Injury and Abnormalities	Metastatic colorectal cancer	1.99e-13			62	15	47	AURKB(-2.33),C1R(-3.19),CAPG(+1.73),CCL2(-2.21),CD248(-9.43),CD44(-2.22),CDH2(+1.97),CDH6(+3.08),CEBPD(-2.43),COL4A1(+1.88),COL4A2(+1.69),COL6A3(-20.52),CXCL12(-17.39),DDR2(-5.36),DLGAP5(-2.58),DMD(-2.18),DPYSL2(-1.64),ERBB2(+1.51),FLRT2(+1.74),FLT1(-2.46),FLT4(-7.54),FOXF1(-6.82),GLRX(+1.82),HMGB2(-2.22),HOXA10(-3.07),HOXC6(-8.43),HTRA1(-5.47),IGFBP7(-3.61),IRS1(-2.17),ISLR(-3.22),JAG1(-1.75),KD…
DNA Replication, Recombination, and Repair	Synthesis of DNA	2.13e-13	Decreased	-3.003	78	24	54	A2M(-10.68),ADK(-1.68),AGT(-3.77),BCL2(-4.23),BIRC5(-2.35),BRCA1(-2.31),BRIP1(-2.26),CCN1(+1.77),CCNA2(-2.24),CDC25A(-2.23),CDK4(-2.05),CDT1(-2.74),COL14A1(-5.35),CXCL12(-17.39),DNMT1(-1.82),DUSP1(+1.91),E2F1(-3.02),EDN1(+1.88),ERBB2(+1.51),EXO1(-3.88),FEN1(-1.83),FGF2(-3.6),FGFR4(+1.85),FLT1(-2.46),FOXO1(+2.13),GINS2(-2.14),GINS4(-1.98),GJA1(+1.96),GLI1(-2.44),GLI2(-4.2),GNAI1(-3.72),GRN(+1.62),…
Cellular Movement	Cell movement of myeloid cells	2.14e-13		-1.744	103	38	65	ADAM15(-2.65),ADAM8(+2.55),ADAMTS13(-2.43),ADRB3(-3.1),AGT(-3.77),ANXA1(-2.13),ARAP3(-4.23),BCL6(-2.09),BLM(-2.1),C1QBP(-1.6),C3(-2.68),CAPG(+1.73),CASP8(-1.7),CCL2(-2.21),CCN1(+1.77),CD44(-2.22),CNN2(+1.56),CNR1(+2.45),COL1A1(-3.0),COL4A1(+1.88),COL4A3(+3.69),CSF3R(-3.71),CXCL12(-17.39),CXCL14(-13.25),CXCL2(-4.12),DDR2(-5.36),DEFB1(-2.55),DEK(-1.67),DUSP1(+1.91),DYSF(+2.9),EDN1(+1.88),EDNRB(-5.2…
Developmental Disorder	Growth failure or short stature	2.33e-13	Increased	5.143	120	29	91	A4GALT(+2.41),ACVRL1(-6.38),ADAMTSL2(-6.05),ADGRG6(+1.7),AEBP1(-6.03),ANTXR1(-4.41),AQP1(-4.36),ARSE(-1.73),AURKA(-1.69),BCL2(-4.23),BCL6(-2.09),BCL6B(-3.01),BGN(-2.21),BLM(-2.1),BRCA1(-2.31),BRCA2(-2.39),C1QBP(-1.6),CDC25A(-2.23),CDC45(-3.27),CDC6(-2.03),CDH2(+1.97),CDH5(-4.69),CDT1(-2.74),CHRM2(-4.08),COL13A1(-3.57),COL1A1(-3.0),CREB3L2(+1.77),DACT3(-4.6),DDR2(-5.36),DOT1L(+1.47),E2F1(-3.02),E2…
Cancer,Organismal Injury and Abnormalities	Embryonal tumor	2.43e-13		-1.675	68	12	56	ABCG2(+1.86),AURKA(-1.69),BCL2(-4.23),BIRC5(-2.35),BRCA1(-2.31),BRCA2(-2.39),BTG2(+1.87),C3(-2.68),C3orf52(+2.12),CASP8(-1.7),CD44(-2.22),CDCA7L(-3.0),CDK4(-2.05),CELSR1(+2.09),CSF2RB(-3.94),CSF3R(-3.71),DDR2(-5.36),DHFR(-2.21),DOCK3(+1.95),E2F1(-3.02),ENG(-8.41),ERBB2(+1.51),EZH2(-1.65),FANCA(-1.95),FGF2(-3.6),FLT1(-2.46),FLT4(-7.54),GLI1(-2.44),GLI2(-4.2),GRPR(+3.13),HGF(-19.14),HSPG2(+4.25),IG…
Cancer,Organismal Injury and Abnormalities,Reproductive System Disease	Endometrial adenocarcinoma	2.43e-13			310	90	220	AASS(-1.75),ABCA5(+1.75),ABCA8(-11.81),ABCC6(+1.67),ACSM3(+3.67),ADAM19(+2.17),ADAMTS2(-9.25),ADAMTSL4(+1.94),AGT(-3.77),ANKS1B(+2.08),ANP32B(-1.64),ARAP3(-4.23),ARHGAP11A(-2.15),ARHGAP6(-2.27),ARHGEF15(-3.08),ARRDC3(+2.79),ASPM(-3.48),ATAD2(-1.95),ATP11B(+2.25),AURKA(-1.69),BCL2(-4.23),BCL6(-2.09),BCL6B(-3.01),BIN1(+1.57),BLM(-2.1),BNC2(-8.49),BRCA1(-2.31),BRCA2(-2.39),BRIP1(-2.26),BTN3A1(-2.56)…
Gene Expression	Transcription	2.51e-13	Decreased	-2.122	283	84	199	A2M(-10.68),ACVRL1(-6.38),ADAM19(+2.17),AEBP1(-6.03),AGT(-3.77),ALDH1A2(-2.67),ASH2L(-1.68),ASPM(-3.48),ATAD2(-1.95),ATP2B4(+1.61),AURKB(-2.33),AUTS2(+1.66),BCL2(-4.23),BCL6(-2.09),BCL6B(-3.01),BDKRB2(-2.77),BHLHE40(+2.86),BICRA(+1.59),BIRC5(-2.35),BLM(-2.1),BMP10(-3.88),BRCA1(-2.31),BRCA2(-2.39),BRIP1(-2.26),BST2(-8.08),BTG2(+1.87),C1QBP(-1.6),C1QTNF1(+2.33),C3(-2.68),CASP8(-1.7),CAVIN2(-2.79),C…
Cardiovascular Disease,Organismal Injury and Abnormalities	Arteriosclerosis	2.52e-13		-1.212	85	23	62	ADAMTS13(-2.43),ADARB2(-3.03),ADGRF5(-3.25),ADRB3(-3.1),AGT(-3.77),AHSG(-6.94),APOA4(-1.85),APOC2(-4.54),APOC3(-3.87),APOM(-2.25),BCL2(-4.23),BDKRB1(-3.61),BIRC5(-2.35),CA2(-3.08),CACNA2D1(-2.75),CCL2(-2.21),CD44(-2.22),CDC6(-2.03),CDR2L(+1.78),CNR1(+2.45),COL5A2(-3.38),CXCL2(-4.12),DHFR(-2.21),EDN1(+1.88),FABP5(-2.29),FGG(-3.87),FLT1(-2.46),FLT4(-7.54),FOXO1(+2.13),GJA1(+1.96),GLP1R(-2.63),GRIN2…
Organismal Development	Growth of organism	2.58e-13	Decreased	-2.995	134	36	98	ACVRL1(-6.38),AGT(-3.77),APLNR(-10.27),AQP1(-4.36),ARAP3(-4.23),ASPM(-3.48),BCL2(-4.23),BLM(-2.1),BMP10(-3.88),BRCA1(-2.31),BRCA2(-2.39),CASP8(-1.7),CCNB2(-3.02),CD44(-2.22),CDH5(-4.69),CDK4(-2.05),CEBPD(-2.43),CHAF1A(-2.52),CIT(-2.36),CNR1(+2.45),COL4A1(+1.88),COL4A2(+1.69),CXCL12(-17.39),CXCL14(-13.25),CXCL2(-4.12),DAG1(+1.89),DEFB1(-2.55),DNMT1(-1.82),E2F1(-3.02),EDN1(+1.88),EIF3E(-1.6),EPAS1(…
Tissue Development	Formation of epithelial tissue	2.59e-13		-1.726	31	10	21	ADAM15(-2.65),ANTXR2(-1.67),ARHGAP22(-2.69),BRCA1(-2.31),CCL2(-2.21),CD44(-2.22),COL4A1(+1.88),COL4A2(+1.69),COL4A3(+3.69),COL4A4(+3.5),CXCL12(-17.39),FGF2(-3.6),FGG(-3.87),FLT1(-2.46),FOXO1(+2.13),GRN(+1.62),HMMR(-2.44),HS6ST2(-2.49),HSPG2(+4.25),KDR(-11.98),KNG1(-3.87),LAMB1(+2.04),LAMC1(+1.52),LMO4(-1.78),NOS3(-3.95),RUNX2(-4.21),SDC2(-3.21),SDC4(+3.02),SHANK3(-1.62),SULF1(-5.06),WT1(-4.64)
Inflammatory Disease	Chronic inflammatory disorder	2.61e-13		-0.863	174	45	129	ACHE(+1.99),ADAM12(-11.73),ADAM15(-2.65),ADAM8(+2.55),ADAMTS2(-9.25),ADAMTS4(-3.36),ADD2(-4.98),ADGRA1(+2.62),ADGRE5(-2.43),ADGRG6(+1.7),ADK(-1.68),ADRB3(-3.1),AGT(-3.77),AHSG(-6.94),AK2(-1.59),ANXA1(-2.13),APOM(-2.25),ARHGAP33(-3.14),AXL(-2.85),BCL2(-4.23),BCL6(-2.09),BGN(-2.21),BIRC5(-2.35),C1R(-3.19),C3(-2.68),C3orf52(+2.12),CA2(-3.08),CAPG(+1.73),CCL2(-2.21),CCNB1(-2.02),CD44(-2.22),CDH11(-2.…
Connective Tissue Disorders,Organismal Injury and Abnormalities,Skeletal and Muscular Disorders	Dupuytren contracture	2.66e-13			25	9	16	ADAMTS2(-9.25),ADAMTS20(-4.34),ADAMTS4(-3.36),COL13A1(-3.57),COL14A1(-5.35),COL15A1(-12.45),COL16A1(-5.32),COL1A1(-3.0),COL27A1(-2.78),COL3A1(-38.74),COL4A1(+1.88),COL4A2(+1.69),COL4A3(+3.69),COL4A4(+3.5),COL4A6(+1.85),COL5A1(-1.82),COL5A2(-3.38),COL6A1(-1.92),COL6A2(-1.93),COL6A3(-20.52),MMP15(+1.81),MMP2(-6.27),NR3C1(+1.53),TIMP2(+1.81),TIMP3(+1.91)
Gene Expression	Expression of RNA	2.89e-13		-1.844	297	89	208	A2M(-10.68),ACVRL1(-6.38),ADAM19(+2.17),AEBP1(-6.03),AGT(-3.77),ALDH1A2(-2.67),ASH2L(-1.68),ASPM(-3.48),ATAD2(-1.95),ATP2B4(+1.61),AURKB(-2.33),AUTS2(+1.66),BCL2(-4.23),BCL6(-2.09),BCL6B(-3.01),BDKRB2(-2.77),BHLHE40(+2.86),BICRA(+1.59),BIRC5(-2.35),BLM(-2.1),BMP10(-3.88),BRCA1(-2.31),BRCA2(-2.39),BRIP1(-2.26),BST2(-8.08),BTG2(+1.87),C1QBP(-1.6),C1QTNF1(+2.33),CASP8(-1.7),CAVIN2(-2.79),CCL2(-2.21)…
Cardiovascular Disease	Disorder of blood pressure	2.98e-13	Increased	2.355	121	33	88	ABHD4(+2.1),ACE2(+2.5),ACVRL1(-6.38),ADD2(-4.98),ADGRF5(-3.25),ADRB3(-3.1),AGT(-3.77),ALDH3A2(-1.68),APLNR(-10.27),ARHGAP11A(-2.15),ARHGEF15(-3.08),ARHGEF25(-3.03),ATP2B4(+1.61),BDKRB2(-2.77),BIRC5(-2.35),BOK(+1.56),C12orf49(+2.1),CA2(-3.08),CACNA2D1(-2.75),CASP8(-1.7),CCDC136(-1.94),CCL2(-2.21),CHRM2(-4.08),CNR1(+2.45),COBLL1(-2.48),COL16A1(-5.32),CPA1(-4.43),CPS1(-6.6),CTDSPL(-2.24),DAAM2(-3.85…
Cancer,Cellular Development,Cellular Growth and Proliferation,Organismal Injury and Abnormalities,Tumor Morphology	Proliferation of cancer cells	2.99e-13	Decreased	-2.755	72	22	50	ABCG2(+1.86),AGT(-3.77),BCL2(-4.23),BIRC5(-2.35),BRCA1(-2.31),BTG2(+1.87),CCN1(+1.77),CD44(-2.22),CDH5(-4.69),CDK4(-2.05),CSF3R(-3.71),CXCL12(-17.39),DCN(-10.15),DUSP1(+1.91),EDN1(+1.88),ERBB2(+1.51),EZH2(-1.65),FGF2(-3.6),FOXM1(-2.03),GAS6(+2.05),GJA1(+1.96),GPC3(-1.6),GRN(+1.62),HGF(-19.14),HMGB1(-1.54),HMMR(-2.44),HSPG2(+4.25),IGF2(-19.72),IL1R1(-2.44),IRS1(-2.17),ITGA1(-3.3),JAG1(-1.75),JUN(+…
Cellular Development,Cellular Growth and Proliferation,Organ Development,Skeletal and Muscular System Development and Function,Tissue Development	Proliferation of muscle cells	3.27e-13	Decreased	-2.179	75	22	53	ACE2(+2.5),AGT(-3.77),ALDH1A2(-2.67),ARHGEF25(-3.03),BIRC5(-2.35),BMP10(-3.88),CCL2(-2.21),CCN4(-13.59),CDC6(-2.03),CDK4(-2.05),CEBPD(-2.43),COL1A1(-3.0),CXCL12(-17.39),DUSP1(+1.91),E2F1(-3.02),EDN1(+1.88),FGF2(-3.6),FOXM1(-2.03),FOXO1(+2.13),FZD4(+1.88),GJA1(+1.96),GNAI1(-3.72),HAND2(-14.59),HEY1(-3.46),HEY2(-4.17),HEYL(-2.51),HGF(-19.14),HMGB1(-1.54),HSPD1(-1.68),IFI16(-4.91),IGF2(-19.72),IGFBP…
Cardiovascular Disease,Organismal Injury and Abnormalities	Atherosclerosis	3.34e-13		-1.439	84	23	61	ADAMTS13(-2.43),ADARB2(-3.03),ADGRF5(-3.25),ADRB3(-3.1),AGT(-3.77),AHSG(-6.94),APOA4(-1.85),APOC2(-4.54),APOC3(-3.87),APOM(-2.25),BCL2(-4.23),BDKRB1(-3.61),BIRC5(-2.35),CA2(-3.08),CACNA2D1(-2.75),CCL2(-2.21),CD44(-2.22),CDC6(-2.03),CDR2L(+1.78),CNR1(+2.45),COL5A2(-3.38),CXCL2(-4.12),DHFR(-2.21),EDN1(+1.88),FABP5(-2.29),FGG(-3.87),FLT1(-2.46),FLT4(-7.54),FOXO1(+2.13),GJA1(+1.96),GLP1R(-2.63),GRIN2…
Cellular Assembly and Organization,Tissue Development	Formation of filaments	3.38e-13		-1.515	83	23	60	A2M(-10.68),ADGRF5(-3.25),AGT(-3.77),ARHGAP28(-2.18),ARHGAP6(-2.27),ARHGEF15(-3.08),AURKA(-1.69),BDKRB2(-2.77),BIN1(+1.57),BIRC5(-2.35),BRCA1(-2.31),BRCA2(-2.39),CARMIL1(+1.6),CCL2(-2.21),CD44(-2.22),CDC25B(-1.67),CDC42EP5(-4.73),CDH11(-2.82),CDK4(-2.05),CENPF(-3.06),CNTNAP1(-2.07),COL5A1(-1.82),COL6A3(-20.52),CORO2B(+1.92),CXCL12(-17.39),DES(-7.4),DLGAP5(-2.58),DPYSL2(-1.64),DPYSL3(+2.18),EDN1(+…
Cancer,Neurological Disease,Organismal Injury and Abnormalities	Glioblastoma	3.44e-13		0	81	23	58	ABCA8(-11.81),ABCG2(+1.86),ADGRE5(-2.43),ARHGAP33(-3.14),BDKRB2(-2.77),BRCA1(-2.31),BRCA2(-2.39),CCL2(-2.21),CD44(-2.22),CD93(-8.07),CDK4(-2.05),CFI(-4.13),COL1A1(-3.0),COL3A1(-38.74),COL4A1(+1.88),COL4A2(+1.69),CSF2RB(-3.94),CSPG4(-1.96),DDR2(-5.36),DTNA(+1.75),EFNB3(-2.28),ENG(-8.41),ERBB2(+1.51),EZH2(-1.65),FA2H(+2.57),FGF2(-3.6),FLNA(+1.73),FLT1(-2.46),FLT4(-7.54),FOXM1(-2.03),FOXO1(+2.13),GL…
Cellular Development,Cellular Growth and Proliferation,Nervous System Development and Function,Tissue Development	Outgrowth of neurites	3.73e-13		-0.975	77	33	44	A2M(-10.68),ARHGAP33(-3.14),ARHGEF25(-3.03),BCL2(-4.23),CCL2(-2.21),CDH2(+1.97),CDK1(-2.97),CELSR1(+2.09),CNR1(+2.45),CXCL12(-17.39),DOCK3(+1.95),DPYSL2(-1.64),DPYSL3(+2.18),DPYSL5(-3.63),E2F1(-3.02),EFNB3(-2.28),EPHB2(-3.04),ETV5(-2.62),EXTL3(+1.91),FGF2(-3.6),FGFR4(+1.85),GJA1(+1.96),GRN(+1.62),HGF(-19.14),HMGB1(-1.54),IGF2(-19.72),ITGA1(-3.3),ITGA4(-4.83),JUN(+2.05),KIF1B(+1.64),KIF26A(-2.1),K…
Organismal Development	Growth of vessel	4e-13		-1.308	42	11	31	ADGRA2(-2.52),AGT(-3.77),BDKRB2(-2.77),CCL2(-2.21),CNR1(+2.45),COL1A1(-3.0),CXCL12(-17.39),EDN1(+1.88),EDNRB(-5.28),FGF2(-3.6),FLT1(-2.46),FLT4(-7.54),FOXM1(-2.03),GAS5(-1.95),GAS6(+2.05),GJA1(+1.96),HGF(-19.14),HOXB5(-3.63),IGF2(-19.72),IRS1(-2.17),JAM3(-3.21),KDR(-11.98),LGALS1(-3.25),MKI67(-3.0),MTUS1(-1.85),MYC(-3.46),NOS3(-3.95),NRP1(-1.53),NTN4(+1.95),PDGFB(+1.61),PDGFRB(-6.52),PTPRF(+1.47)…
Cellular Movement,Hematological System Development and Function,Immune Cell Trafficking,Inflammatory Response	Cell movement of phagocytes	4.86e-13	Decreased	-2.43	103	38	65	ADAM15(-2.65),ADAM8(+2.55),ADAMTS13(-2.43),ADRB3(-3.1),AGT(-3.77),ANXA1(-2.13),ARAP3(-4.23),AXL(-2.85),BCL6(-2.09),BLM(-2.1),C1QBP(-1.6),C3(-2.68),CAPG(+1.73),CASP8(-1.7),CCL2(-2.21),CCN1(+1.77),CD302(-1.88),CD44(-2.22),CNN2(+1.56),CNR1(+2.45),COL1A1(-3.0),COL4A1(+1.88),COL4A3(+3.69),CSF2RB(-3.94),CSF3R(-3.71),CXCL12(-17.39),CXCL14(-13.25),CXCL2(-4.12),DDR2(-5.36),DEFB1(-2.55),DEK(-1.67),DUSP1(+1…
Cancer,Neurological Disease,Organismal Injury and Abnormalities	Intracranial neoplasm	5.04e-13		-0.824	138	43	95	ABAT(-1.6),ABCG2(+1.86),ACHE(+1.99),ADAM12(-11.73),ADAM19(+2.17),ADAMTS13(-2.43),ADAMTS4(-3.36),ALLC(-2.73),ANXA1(-2.13),ART5(-2.76),ASPM(-3.48),BCL2(-4.23),BCL6(-2.09),BIN1(+1.57),BIRC5(-2.35),BMF(+2.46),BRCA1(-2.31),BRCA2(-2.39),BRIP1(-2.26),BTG2(+1.87),BUB1(-2.17),CA2(-3.08),CADM1(+2.3),CAND2(-2.65),CBWD3/CBWD6(+1.94),CD44(-2.22),CDCA7L(-3.0),CDK1(-2.97),CDK4(-2.05),CELSR1(+2.09),CENPF(-3.06),…
Neurological Disease,Organismal Injury and Abnormalities	Brain lesion	5.4e-13		-0.72	149	45	104	ABAT(-1.6),ABCG2(+1.86),ACHE(+1.99),ADAM12(-11.73),ADAM19(+2.17),ADAMTS13(-2.43),ADAMTS4(-3.36),ALLC(-2.73),ANXA1(-2.13),ART5(-2.76),ASPM(-3.48),BCL2(-4.23),BCL6(-2.09),BIN1(+1.57),BIRC5(-2.35),BMF(+2.46),BRCA1(-2.31),BRCA2(-2.39),BRIP1(-2.26),BTG2(+1.87),BUB1(-2.17),CA2(-3.08),CACNA2D1(-2.75),CADM1(+2.3),CAND2(-2.65),CBWD3/CBWD6(+1.94),CD44(-2.22),CDCA7L(-3.0),CDK1(-2.97),CDK4(-2.05),CELSR1(+2.0…
Cell-To-Cell Signaling and Interaction	Interaction of tumor cell lines	5.44e-13		-0.491	80	20	60	ADAM12(-11.73),ADAM15(-2.65),AGT(-3.77),ANXA1(-2.13),C1QBP(-1.6),CASP7(-2.38),CASP8(-1.7),CCL2(-2.21),CCN1(+1.77),CD248(-9.43),CD44(-2.22),CD82(-3.13),CDH11(-2.82),CDH2(+1.97),CXCL12(-17.39),CXCL2(-4.12),DAG1(+1.89),DBF4(-2.14),DCN(-10.15),DYSF(+2.9),E2F1(-3.02),EGFL7(-1.89),EMILIN1(-4.77),ERBB2(+1.51),ESM1(-2.71),ETV5(-2.62),FBLIM1(+1.75),FGF2(-3.6),FLNA(+1.73),FOXO1(+2.13),FXYD5(-2.25),GAS6(+2.…
Cancer,Hematological Disease,Immunological Disease,Organismal Injury and Abnormalities	Mature T-cell neoplasm	5.52e-13			85	30	55	ADAM19(+2.17),ANOS1(+2.97),ANXA1(-2.13),ARHGAP33(-3.14),AURKA(-1.69),BCL2(-4.23),BCL6(-2.09),BIRC5(-2.35),BRIP1(-2.26),C1QTNF1(+2.33),C1R(-3.19),C3(-2.68),C3orf52(+2.12),CADM1(+2.3),CCL2(-2.21),CCN1(+1.77),CDH11(-2.82),COL15A1(-12.45),COL1A1(-3.0),COL27A1(-2.78),COL3A1(-38.74),COL4A1(+1.88),COL4A2(+1.69),COL6A1(-1.92),COL6A2(-1.93),CSF3R(-3.71),CXCL12(-17.39),CXCL14(-13.25),DHFR(-2.21),DNMT1(-1.8…
Skeletal and Muscular Disorders,Skeletal and Muscular System Development and Function	Abnormal morphology of muscle	6.04e-13			64	19	45	ACVRL1(-6.38),ADAM12(-11.73),ADAM19(+2.17),ALDH1A2(-2.67),ANO1(-3.07),BCL2(-4.23),BDKRB2(-2.77),BGN(-2.21),BIN1(+1.57),BMP10(-3.88),CASP8(-1.7),CDH2(+1.97),CDK4(-2.05),COL13A1(-3.57),COL14A1(-5.35),COL15A1(-12.45),COL6A1(-1.92),CXCL12(-17.39),DCN(-10.15),DES(-7.4),DMD(-2.18),DYSF(+2.9),EDN1(+1.88),ENG(-8.41),ETV1(-5.63),FLNC(+1.64),FOXM1(-2.03),GLI2(-4.2),HAND2(-14.59),HEY1(-3.46),HEY2(-4.17),HEY…
Cancer,Organismal Injury and Abnormalities	Development of sarcoma	6.52e-13		0.065	60	13	47	BLM(-2.1),BRCA1(-2.31),BRCA2(-2.39),BTN3A1(-2.56),BUB1B(-2.16),CD44(-2.22),CDH11(-2.82),CDK4(-2.05),CNN2(+1.56),CSF3R(-3.71),DCN(-10.15),DDR2(-5.36),DHFR(-2.21),DOCK3(+1.95),EDN1(+1.88),ENG(-8.41),ERBB2(+1.51),EXO1(-3.88),FGF2(-3.6),FLT1(-2.46),FLT4(-7.54),GLI1(-2.44),GLI2(-4.2),GLI3(-5.29),HGF(-19.14),IGF2(-19.72),IRAK3(-2.53),JUN(+2.05),KDR(-11.98),KIF11(-2.33),LEF1(-3.59),MCM3(-2.16),MET(-2.17…
Cancer,Organismal Injury and Abnormalities	Primary tumor	7.2e-13			78	18	60	ADGRA2(-2.52),AXL(-2.85),BCL2(-4.23),BCL6(-2.09),BIRC5(-2.35),BRCA1(-2.31),BRCA2(-2.39),BRIP1(-2.26),CCN1(+1.77),CD44(-2.22),CDK4(-2.05),CHD3(-1.83),COL27A1(-2.78),COL4A1(+1.88),COL6A2(-1.93),CSF2RB(-3.94),CSF3R(-3.71),CTDSPL(-2.24),CXCL14(-13.25),DDR2(-5.36),DES(-7.4),DHFR(-2.21),DNMT1(-1.82),EDNRB(-5.28),EGFL7(-1.89),ERBB2(+1.51),ETV1(-5.63),FAM151A(-2.43),FLNA(+1.73),FLT1(-2.46),FLT4(-7.54),FO…
Cancer,Endocrine System Disorders,Organismal Injury and Abnormalities,Reproductive System Disease	Epithelial ovarian tumor	7.2e-13			213	66	147	AASS(-1.75),ABCA8(-11.81),ACE2(+2.5),ACPP(-2.83),ACTG1(+1.5),ADAM19(+2.17),ADAMTS2(-9.25),ADAMTS20(-4.34),ADD2(-4.98),AEBP1(-6.03),ALDH1A2(-2.67),ASPM(-3.48),ATAD2(-1.95),ATP11B(+2.25),AURKB(-2.33),BCL2(-4.23),BIRC5(-2.35),BLM(-2.1),BRCA1(-2.31),BRCA2(-2.39),BRIP1(-2.26),BUB1(-2.17),C3(-2.68),C6orf222(+2.74),CACNA2D1(-2.75),CADPS(+3.09),CASP8(-1.7),CCDC136(-1.94),CD44(-2.22),CDH2(+1.97),CDK4(-2.0…
Tissue Development	Morphogenesis of epithelial tissue	7.68e-13	Decreased	-2.396	38	11	27	ACVRL1(-6.38),ALDH1A2(-2.67),CA2(-3.08),COL1A1(-3.0),CXCL2(-4.12),DACT2(+2.14),DAG1(+1.89),FGF2(-3.6),FLNB(+1.8),GAS6(+2.05),GDF7(-3.64),GLI2(-4.2),GLI3(-5.29),HGF(-19.14),HOXB2(-5.0),HOXB4(-7.87),HOXB9(-4.2),IL4R(+1.68),JAG1(-1.75),JUN(+2.05),KDR(-11.98),L1CAM(-3.61),LAMA1(+1.71),LAMA5(+1.71),MET(-2.17),MMP2(-6.27),MYCN(-1.8),NOTCH4(-3.61),PAK1(+1.54),PRLR(-2.0),SHH(+2.11),SLIT2(-2.59),TBX18(-4.…
Cancer,Neurological Disease,Organismal Injury and Abnormalities	Brain tumor	7.93e-13		-0.824	137	43	94	ABCG2(+1.86),ACHE(+1.99),ADAM12(-11.73),ADAM19(+2.17),ADAMTS13(-2.43),ADAMTS4(-3.36),ALLC(-2.73),ANXA1(-2.13),ART5(-2.76),ASPM(-3.48),BCL2(-4.23),BCL6(-2.09),BIN1(+1.57),BIRC5(-2.35),BMF(+2.46),BRCA1(-2.31),BRCA2(-2.39),BRIP1(-2.26),BTG2(+1.87),BUB1(-2.17),CA2(-3.08),CADM1(+2.3),CAND2(-2.65),CBWD3/CBWD6(+1.94),CD44(-2.22),CDCA7L(-3.0),CDK1(-2.97),CDK4(-2.05),CELSR1(+2.09),CENPF(-3.06),CFI(-4.13),…
Cancer,Cardiovascular Disease,Organismal Injury and Abnormalities	Hemangioma	7.96e-13			37	7	30	ADRB3(-3.1),ANTXR1(-4.41),CDK1(-2.97),CSF2RB(-3.94),CXCL12(-17.39),CXCL14(-13.25),DMD(-2.18),E2F1(-3.02),EDNRB(-5.28),FANCB(-2.58),FLT1(-2.46),FLT4(-7.54),GPR37(+2.61),IGF2(-19.72),IGFBP7(-3.61),JAG1(-1.75),KDR(-11.98),KIF1B(+1.64),MKI67(-3.0),MLLT3(-3.89),MYH9(+1.71),NOTCH4(-3.61),NPR1(-9.05),NR3C1(+1.53),NRP2(-2.19),NTRK2(-3.55),PTCH1(-3.5),RCAN2(+1.91),ROBO2(-2.38),SLIT2(-2.59),STAB1(-2.46),ST…
Cardiovascular System Development and Function,Tissue Morphology	Permeability of vascular system	8.32e-13	Decreased	-2.561	43	14	29	ANXA1(-2.13),AQP1(-4.36),AXL(-2.85),BDKRB2(-2.77),C3(-2.68),CDH5(-4.69),CXCL12(-17.39),CXCL2(-4.12),DAG1(+1.89),DTNA(+1.75),ENG(-8.41),EPHA1(+1.81),FGF2(-3.6),FLT1(-2.46),GAS6(+2.05),HMGB1(-1.54),KDR(-11.98),KNG1(-3.87),LDLR(+1.67),MIF(-1.65),MMP2(-6.27),MYADM(+1.75),MYOF(+2.01),NGFR(-5.43),NOS3(-3.95),NPPB(+2.91),NPR1(-9.05),NTRK2(-3.55),PAK1(+1.54),PLAT(-3.94),PLVAP(-9.08),PROK1(-2.96),S1PR1(-3…
Embryonic Development,Organismal Development	Growth of embryo	8.37e-13	Decreased	-3.649	88	20	68	ACVRL1(-6.38),AGT(-3.77),APLNR(-10.27),ARAP3(-4.23),ASPM(-3.48),BMP10(-3.88),BRCA1(-2.31),CASP8(-1.7),CD44(-2.22),CDH5(-4.69),CDK4(-2.05),CHAF1A(-2.52),CNR1(+2.45),CXCL12(-17.39),CXCL14(-13.25),DAG1(+1.89),DNMT1(-1.82),E2F1(-3.02),EDN1(+1.88),EPAS1(+1.82),ESPL1(-2.73),EZH2(-1.65),FEN1(-1.83),FGF2(-3.6),FLT1(-2.46),FOXF1(-6.82),FOXO1(+2.13),FXR2(+1.53),GAS1(-2.82),GJA1(+1.96),GLI1(-2.44),GLI2(-4.2…
Connective Tissue Development and Function,Skeletal and Muscular System Development and Function,Tissue Development	Morphology of bone	8.52e-13			100	27	73	ADAMTS2(-9.25),ANTXR1(-4.41),ARHGEF25(-3.03),BGN(-2.21),BRCA1(-2.31),BRCA2(-2.39),CCN4(-13.59),CD44(-2.22),CNR1(+2.45),COL1A1(-3.0),COL27A1(-2.78),CREB3L2(+1.77),CRY2(+1.64),CTHRC1(-5.03),DACT1(+2.16),DCN(-10.15),DDR2(-5.36),E2F1(-3.02),EDN1(+1.88),EPHB2(-3.04),FAT4(-2.91),FBLIM1(+1.75),FGF2(-3.6),FLNB(+1.8),FOXO1(+2.13),FREM1(-19.9),GAS1(-2.82),GGT1(-2.35),GJA1(+1.96),GLI2(-4.2),GPC3(-1.6),H19(-…
Cancer,Hematological Disease,Immunological Disease,Organismal Injury and Abnormalities	B cell cancer	8.55e-13		-1.071	167	45	122	AASS(-1.75),ACVRL1(-6.38),ADAMTS15(-5.5),ANO1(-3.07),ANTXR1(-4.41),ANXA1(-2.13),ANXA11(+1.51),ARHGEF15(-3.08),ATP2B2(-2.72),AURKA(-1.69),BCL2(-4.23),BCL6(-2.09),BMF(+2.46),BNC2(-8.49),BRCA1(-2.31),BRCA2(-2.39),BTG2(+1.87),BUB1B(-2.16),CASP7(-2.38),CASP8(-1.7),CAVIN2(-2.79),CCL2(-2.21),CCNB1(-2.02),CCNB2(-3.02),CCNDBP1(+1.68),CD44(-2.22),CDC20(-2.4),CDCA2(-2.17),CDK1(-2.97),CEBPD(-2.43),CELSR1(+2.…
Digestive System Development and Function	Morphology of digestive system	8.61e-13			120	40	80	ABCA5(+1.75),ABCG2(+1.86),ACVRL1(-6.38),ADAMTS2(-9.25),ADGRE5(-2.43),AEBP1(-6.03),AGT(-3.77),ANTXR1(-4.41),BCL2(-4.23),BRCA1(-2.31),BUB1(-2.17),C3(-2.68),CADM1(+2.3),CADPS(+3.09),CCDC3(-8.09),CDK4(-2.05),CFC1/CFC1B(-2.92),COL3A1(-38.74),CREB3L2(+1.77),CTHRC1(-5.03),CXCL14(-13.25),CYBRD1(-3.23),DACT1(+2.16),DCN(-10.15),DNMT1(-1.82),DUSP1(+1.91),E2F1(-3.02),E2F2(-4.39),EDN1(+1.88),EDNRB(-5.28),EGLN…
Cancer,Cardiovascular Disease,Organismal Injury and Abnormalities	Vascular tumor	8.67e-13		-0.6	45	9	36	ADRB3(-3.1),AHSG(-6.94),ANTXR1(-4.41),BCL2(-4.23),CDK1(-2.97),CSF2RB(-3.94),CXCL12(-17.39),CXCL14(-13.25),DMD(-2.18),E2F1(-3.02),EDNRB(-5.28),FANCB(-2.58),FLT1(-2.46),FLT4(-7.54),GPR37(+2.61),HGF(-19.14),IGF2(-19.72),IGFBP7(-3.61),JAG1(-1.75),KDR(-11.98),KIF1B(+1.64),LLGL2(+1.55),MKI67(-3.0),MLLT3(-3.89),MYH9(+1.71),NOTCH4(-3.61),NPR1(-9.05),NR3C1(+1.53),NRP2(-2.19),NTRK2(-3.55),PDGFRB(-6.52),PTC…
Cancer,Endocrine System Disorders,Organismal Injury and Abnormalities	Neuroendocrine tumor	8.87e-13		-0.904	116	32	84	A2M(-10.68),ACHE(+1.99),ACVRL1(-6.38),AEBP1(-6.03),ALDH1A2(-2.67),ASPM(-3.48),AXL(-2.85),BCL2(-4.23),BNC2(-8.49),BRCA2(-2.39),C3(-2.68),CA2(-3.08),CCNB2(-3.02),CD44(-2.22),CDC25B(-1.67),CDCA5(-2.42),CDH11(-2.82),CDH6(+3.08),CDK4(-2.05),CEBPD(-2.43),CHD3(-1.83),COL4A3(+3.69),COLEC11(-13.0),CPN1(+3.0),CSF3R(-3.71),DAPK1(+1.93),DCN(-10.15),DDR2(-5.36),DENND1C(+1.59),DHFR(-2.21),DOCK3(+1.95),DOT1L(+1…
Neurological Disease	Progressive neurological disorder	9.11e-13		0.61	154	47	107	A2M(-10.68),ABAT(-1.6),ABCA8(-11.81),ABCG2(+1.86),ACHE(+1.99),ACTG1(+1.5),ADAM12(-11.73),ADGRL2(-1.89),ADRB3(-3.1),AGT(-3.77),ANXA1(-2.13),ANXA11(+1.51),APOA4(-1.85),APOC2(-4.54),APOC3(-3.87),AQP1(-4.36),ATAD2(-1.95),AXL(-2.85),BCL2(-4.23),BGN(-2.21),BIN1(+1.57),BIRC5(-2.35),BRCA1(-2.31),BST2(-8.08),C1R(-3.19),C3(-2.68),CASP4(-2.98),CASP7(-2.38),CASP8(-1.7),CCL2(-2.21),CCN1(+1.77),CCNB1(-2.02),CD…
Cancer,Organismal Injury and Abnormalities	Blue round small cell tumor	9.32e-13		-1.206	102	26	76	ADAM22(-2.09),ATP2B4(+1.61),AURKB(-2.33),BCL2(-4.23),BIRC5(-2.35),BLM(-2.1),BRCA1(-2.31),BRCA2(-2.39),C3(-2.68),CASP8(-1.7),CD44(-2.22),CDCA5(-2.42),CDK4(-2.05),CHD3(-1.83),CNR1(+2.45),COL13A1(-3.57),CPEB2(+1.67),CSF2RB(-3.94),CSF3R(-3.71),CSPG4(-1.96),DACT3(-4.6),DDR2(-5.36),DHFR(-2.21),DOT1L(+1.47),DSC3(-8.14),ERBB2(+1.51),ETV1(-5.63),FANCA(-1.95),FGFR4(+1.85),FLT4(-7.54),FOXF1(-6.82),FOXO1(+2.…
Cancer,Gastrointestinal Disease,Organismal Injury and Abnormalities	Oral cancer	9.45e-13			167	49	118	ADAM12(-11.73),ANGPTL6(-14.99),ANKS1B(+2.08),ANXA1(-2.13),ATP11B(+2.25),ATP13A3(+1.8),AUTS2(+1.66),BCL2(-4.23),BDKRB1(-3.61),BGN(-2.21),BIRC5(-2.35),BNC2(-8.49),BRCA2(-2.39),CADPS(+3.09),CASP8(-1.7),CD44(-2.22),CDC42EP1(-2.0),CDCA2(-2.17),CDH2(+1.97),CDH5(-4.69),CDR2(+1.84),CNBP(-1.66),COL15A1(-12.45),COL1A1(-3.0),COL27A1(-2.78),COL4A1(+1.88),COL4A2(+1.69),COL4A4(+3.5),COL5A1(-1.82),COL6A2(-1.93)…
Embryonic Development,Nervous System Development and Function,Organ Development,Organismal Development,Tissue Development,Visual System Development and Function	Formation of eye	9.68e-13		-1.849	83	22	61	ABCC6(+1.67),ALDH1A2(-2.67),AQP1(-4.36),CCL2(-2.21),CDH5(-4.69),CDK4(-2.05),COL1A1(-3.0),COL4A3(+3.69),COL5A1(-1.82),COL5A2(-3.38),CSPG4(-1.96),CXCL12(-17.39),CXCL14(-13.25),E2F1(-3.02),EGLN3(+4.06),EPHB2(-3.04),FGF2(-3.6),FLT4(-7.54),GAS1(-2.82),GGT1(-2.35),GLI3(-5.29),GRIN2D(-2.96),GRN(+1.62),HEY2(-4.17),HGF(-19.14),HHIP(-4.94),HIP1(-1.79),HS6ST2(-2.49),HSPD1(-1.68),HSPG2(+4.25),IGF2(-19.72),IG…
Cancer,Organismal Injury and Abnormalities,Tumor Morphology	Progression of malignant tumor	9.78e-13		-0.905	54	15	39	ADAM15(-2.65),AXL(-2.85),BCL2(-4.23),BRCA1(-2.31),BRCA2(-2.39),CD44(-2.22),CDK4(-2.05),COL1A1(-3.0),CSF2RB(-3.94),CSF3R(-3.71),CXCL14(-13.25),DDR2(-5.36),DHFR(-2.21),DNMT1(-1.82),EDN1(+1.88),ENG(-8.41),ERBB2(+1.51),EZH2(-1.65),FGFR4(+1.85),FLNA(+1.73),FLT1(-2.46),FLT4(-7.54),FOXO1(+2.13),HGF(-19.14),HMGB1(-1.54),IGFBP6(+2.75),ITGA4(-4.83),KDR(-11.98),KLF8(+2.11),MET(-2.17),MTUS1(-1.85),MYC(-3.46)…
Cardiovascular Disease	Hypertension	1.01e-12	Increased	2.008	116	31	85	ABHD4(+2.1),ACE2(+2.5),ACVRL1(-6.38),ADD2(-4.98),ADGRF5(-3.25),ADRB3(-3.1),AGT(-3.77),ALDH3A2(-1.68),APLNR(-10.27),ARHGAP11A(-2.15),ARHGEF15(-3.08),ARHGEF25(-3.03),ATP2B4(+1.61),BDKRB2(-2.77),BIRC5(-2.35),BOK(+1.56),C12orf49(+2.1),CA2(-3.08),CACNA2D1(-2.75),CASP8(-1.7),CCDC136(-1.94),CCL2(-2.21),CHRM2(-4.08),COBLL1(-2.48),COL16A1(-5.32),CPA1(-4.43),CPS1(-6.6),CTDSPL(-2.24),DAAM2(-3.85),DDR2(-5.36…
Skeletal and Muscular System Development and Function	Morphology of muscle	1.06e-12			95	35	60	ACVRL1(-6.38),ADAM12(-11.73),ADAM19(+2.17),ADK(-1.68),AGT(-3.77),ALDH1A2(-2.67),ANO1(-3.07),BCL2(-4.23),BDKRB2(-2.77),BGN(-2.21),BIN1(+1.57),BMP10(-3.88),CA2(-3.08),CASP8(-1.7),CDH2(+1.97),CDK4(-2.05),CKMT2(+2.4),COL13A1(-3.57),COL14A1(-5.35),COL15A1(-12.45),COL6A1(-1.92),CXCL12(-17.39),DACT1(+2.16),DAG1(+1.89),DCN(-10.15),DES(-7.4),DMD(-2.18),DTNA(+1.75),DUSP1(+1.91),DYSF(+2.9),EDN1(+1.88),ENG(-…
Cancer,Organismal Injury and Abnormalities	Mixed neoplasia	1.08e-12			196	60	136	AASS(-1.75),ACE2(+2.5),ACTG1(+1.5),ADAM19(+2.17),ADAMTS2(-9.25),ADAMTS20(-4.34),ADARB2(-3.03),ADD2(-4.98),APOA4(-1.85),ARHGAP22(-2.69),ASPM(-3.48),ATAD2(-1.95),ATP11B(+2.25),AURKB(-2.33),B3GNT2(+1.67),BCL2(-4.23),BRCA1(-2.31),BRCA2(-2.39),CACNA2D1(-2.75),CADPS(+3.09),CDC42EP1(-2.0),CDH2(+1.97),CDS2(+2.2),CENPE(-1.78),CERCAM(-2.19),CHRM2(-4.08),COL27A1(-2.78),COL3A1(-38.74),COL4A2(+1.69),COL4A4(+3…
Cellular Development,Cellular Growth and Proliferation,Nervous System Development and Function,Tissue Development	Proliferation of neuronal cells	1.12e-12		-1.175	98	38	60	A2M(-10.68),ARHGAP33(-3.14),ARHGEF25(-3.03),ASPM(-3.48),BCL2(-4.23),CCL2(-2.21),CDH2(+1.97),CDK1(-2.97),CELSR1(+2.09),CNR1(+2.45),COTL1(+1.77),CXCL12(-17.39),DOCK3(+1.95),DPYSL2(-1.64),DPYSL3(+2.18),DPYSL5(-3.63),E2F1(-3.02),EFNB3(-2.28),EPHB2(-3.04),ERBB2(+1.51),ETV5(-2.62),EXTL3(+1.91),FGF2(-3.6),FGFR4(+1.85),FLT1(-2.46),GJA1(+1.96),GLI3(-5.29),GRN(+1.62),HGF(-19.14),HHIP(-4.94),HMGB1(-1.54),IG…
Cell Cycle	Arrest in mitosis of tumor cell lines	1.12e-12			24	0	24	ADGRL2(-1.89),BIRC5(-2.35),BUB1(-2.17),BUB1B(-2.16),CCNB1(-2.02),CCNB2(-3.02),CDK1(-2.97),CENPE(-1.78),EIF3E(-1.6),KIF11(-2.33),KIF22(-1.94),KIF4A(-2.74),KNL1(-1.76),MAD2L1(-2.13),NDC80(-2.37),PLK1(-2.19),PLK4(-1.98),RACGAP1(-1.86),RMI2(-2.49),SPAG5(-1.81),STARD9(-3.03),TPX2(-2.14),TTK(-1.95),UBA7(-7.49)
Cell-To-Cell Signaling and Interaction	Binding of connective tissue cells	1.15e-12		-0.943	43	13	30	ADAM12(-11.73),ADGRA2(-2.52),AGT(-3.77),BGN(-2.21),CADM1(+2.3),CCL2(-2.21),CCN1(+1.77),CD248(-9.43),CD44(-2.22),CDH11(-2.82),CDH2(+1.97),COL1A1(-3.0),CXCL12(-17.39),DCN(-10.15),DMTN(+1.89),FGF2(-3.6),FGFR4(+1.85),HGF(-19.14),IGF2(-19.72),IGFBP2(+2.42),JAG1(-1.75),JAM3(-3.21),L1CAM(-3.61),LAMC3(-7.38),LDLR(+1.67),MET(-2.17),MME(-6.23),MMP2(-6.27),MYH9(+1.71),PCDHGC3(-3.15),POSTN(-14.84),RND1(+2.07…
Cancer,Endocrine System Disorders,Organismal Injury and Abnormalities,Reproductive System Disease	Ovarian carcinoma	1.25e-12			212	66	146	AASS(-1.75),ABCA8(-11.81),ACE2(+2.5),ACPP(-2.83),ACTG1(+1.5),ADAM19(+2.17),ADAMTS2(-9.25),ADAMTS20(-4.34),ADD2(-4.98),AEBP1(-6.03),ALDH1A2(-2.67),ASPM(-3.48),ATAD2(-1.95),ATP11B(+2.25),AURKB(-2.33),BCL2(-4.23),BIRC5(-2.35),BLM(-2.1),BRCA1(-2.31),BRCA2(-2.39),BRIP1(-2.26),BUB1(-2.17),C3(-2.68),C6orf222(+2.74),CACNA2D1(-2.75),CADPS(+3.09),CASP8(-1.7),CCDC136(-1.94),CD44(-2.22),CDH2(+1.97),CDK4(-2.0…
Cellular Development,Cellular Growth and Proliferation,Nervous System Development and Function,Tissue Development	Growth of neurites	1.31e-12		-0.805	87	37	50	A2M(-10.68),ARHGAP33(-3.14),ARHGEF25(-3.03),BCL2(-4.23),CCL2(-2.21),CDH2(+1.97),CDK1(-2.97),CELSR1(+2.09),CNR1(+2.45),COTL1(+1.77),CXCL12(-17.39),DOCK3(+1.95),DPYSL2(-1.64),DPYSL3(+2.18),DPYSL5(-3.63),E2F1(-3.02),EFNB3(-2.28),EPHB2(-3.04),ETV5(-2.62),EXTL3(+1.91),FGF2(-3.6),FGFR4(+1.85),FLT1(-2.46),GJA1(+1.96),GRN(+1.62),HGF(-19.14),HMGB1(-1.54),IGF2(-19.72),IGF2-AS(-8.46),ITGA1(-3.3),ITGA4(-4.83…
Cardiovascular Disease,Organismal Injury and Abnormalities	Vaso-occlusion	1.38e-12		-0.638	93	24	69	ADAMTS13(-2.43),ADARB2(-3.03),ADGRF5(-3.25),ADRB3(-3.1),AGT(-3.77),AHSG(-6.94),APOA4(-1.85),APOC2(-4.54),APOC3(-3.87),APOM(-2.25),BCL2(-4.23),BDKRB1(-3.61),BIRC5(-2.35),CA2(-3.08),CACNA2D1(-2.75),CCL2(-2.21),CD44(-2.22),CDC6(-2.03),CDR2L(+1.78),CNR1(+2.45),COL5A2(-3.38),CPS1(-6.6),CXCL12(-17.39),CXCL2(-4.12),DHFR(-2.21),EDN1(+1.88),EDNRB(-5.28),ERG(-3.98),FABP5(-2.29),FGG(-3.87),FLT1(-2.46),FLT4(…
Cellular Development,Cellular Growth and Proliferation,Connective Tissue Development and Function	Proliferation of fibroblast cell lines	1.59e-12	Decreased	-2.81	80	25	55	A2M(-10.68),BLM(-2.1),BRCA1(-2.31),BTG2(+1.87),CCN4(-13.59),CCNB2(-3.02),CD248(-9.43),CDC25A(-2.23),CDCA5(-2.42),CDK4(-2.05),COL1A1(-3.0),CSF2RB(-3.94),CXCL12(-17.39),CXCL14(-13.25),E2F1(-3.02),E2F2(-4.39),EIF3E(-1.6),ERBB2(+1.51),ERG(-3.98),ETV1(-5.63),EZH2(-1.65),FGF2(-3.6),FOXM1(-2.03),FOXO1(+2.13),GRN(+1.62),HGF(-19.14),HMGB1(-1.54),HOXB3(-14.44),HOXB4(-7.87),HSPB8(+1.85),IER3(+3.32),IFI16(-4…
Embryonic Development,Organ Development,Organismal Development,Skeletal and Muscular System Development and Function,Tissue Development	Development of striated muscle	1.59e-12		1.509	43	15	28	ALDH1A2(-2.67),BMP10(-3.88),CASP8(-1.7),CCNA2(-2.24),CENPF(-3.06),CXCL12(-17.39),DMD(-2.18),DYSF(+2.9),ENG(-8.41),ERBB2(+1.51),FGF2(-3.6),FLNB(+1.8),FOXO1(+2.13),GJA1(+1.96),HGF(-19.14),HLX(-5.06),HMGB1(-1.54),HSPG2(+4.25),JUN(+2.05),LEF1(-3.59),LOX(-2.15),LRRC8A(+1.56),MET(-2.17),MYH9(+1.71),MYO18B(-1.9),NOG(+4.27),PDGFA(+1.61),PDGFB(+1.61),RBP4(-2.53),RGS4(-3.48),SMAD3(+1.59),SMAD7(+1.7),STRA6(…
Cellular Movement	Cell movement of cancer cells	1.62e-12	Decreased	-2.033	38	10	28	ADAM15(-2.65),ADGRE5(-2.43),CCL2(-2.21),CCN4(-13.59),CD44(-2.22),CD82(-3.13),CDH2(+1.97),CDK1(-2.97),CSF3R(-3.71),CSPG4(-1.96),CXCL12(-17.39),DUSP1(+1.91),EMILIN2(+3.56),EZH2(-1.65),FLT1(-2.46),FOXM1(-2.03),HGF(-19.14),HMGB1(-1.54),HMMR(-2.44),ITGA4(-4.83),KDR(-11.98),L1CAM(-3.61),LAMA5(+1.71),MET(-2.17),MIF(-1.65),MMP2(-6.27),NRP1(-1.53),PAK1(+1.54),PORCN(+5.89),PRSS3(-3.13),SFRP2(-2.28),SNAI2(-…
Cell Cycle	Arrest in mitosis of cervical cancer cell lines	1.68e-12			22	0	22	ADGRL2(-1.89),BIRC5(-2.35),BUB1(-2.17),CCNB1(-2.02),CCNB2(-3.02),CENPE(-1.78),EIF3E(-1.6),KIF11(-2.33),KIF22(-1.94),KIF4A(-2.74),KNL1(-1.76),MAD2L1(-2.13),NDC80(-2.37),PLK1(-2.19),PLK4(-1.98),RACGAP1(-1.86),RMI2(-2.49),SPAG5(-1.81),STARD9(-3.03),TPX2(-2.14),TTK(-1.95),UBA7(-7.49)
Cardiovascular Disease,Cardiovascular System Development and Function,Organismal Injury and Abnormalities,Tissue Morphology	Abnormal morphology of artery	1.71e-12			37	10	27	ACVRL1(-6.38),AGT(-3.77),BDKRB2(-2.77),BMP10(-3.88),CDH5(-4.69),CFC1/CFC1B(-2.92),COL3A1(-38.74),COL5A1(-1.82),EDN1(+1.88),EDNRB(-5.28),EGLN3(+4.06),ENG(-8.41),FLNA(+1.73),FLT1(-2.46),FOXM1(-2.03),GJA1(+1.96),HAND2(-14.59),HEY1(-3.46),HEY2(-4.17),JUN(+2.05),LDLR(+1.67),LOX(-2.15),LTBP1(+1.65),MMP2(-6.27),MYC(-3.46),MYCN(-1.8),NGFR(-5.43),NOS3(-3.95),NRP1(-1.53),PDGFB(+1.61),RARG(-2.97),TBX2(-2.59…
Cancer,Organismal Injury and Abnormalities	Neoplasia of tumor cell lines	1.8e-12	Decreased	-2.127	77	28	49	ADAM12(-11.73),ADGRF5(-3.25),ANXA1(-2.13),ARRDC3(+2.79),ASH2L(-1.68),AXL(-2.85),BCL6B(-3.01),BRCA1(-2.31),CASP8(-1.7),CCL2(-2.21),CCN1(+1.77),CCN4(-13.59),CD44(-2.22),CD82(-3.13),CDC25A(-2.23),CDH2(+1.97),COL4A1(+1.88),COL4A2(+1.69),CXCL2(-4.12),DAPK1(+1.93),DDR2(-5.36),E2F8(-2.91),EGFL7(-1.89),EPAS1(+1.82),EPHA1(+1.81),ERBB2(+1.51),FABP5(-2.29),FGF2(-3.6),FGFR4(+1.85),FOXM1(-2.03),FSCN1(+1.73),G…
Digestive System Development and Function	Development of digestive system	1.98e-12		-0.847	76	19	57	ACVRL1(-6.38),ALDH1A2(-2.67),ANTXR1(-4.41),ASL(-2.07),BCL2(-4.23),BNC2(-8.49),CADM1(+2.3),CFC1/CFC1B(-2.92),COL1A1(-3.0),COL3A1(-38.74),DACT1(+2.16),DCN(-10.15),EDNRB(-5.28),EPHB2(-3.04),ERG(-3.98),ETV1(-5.63),FAT4(-2.91),FEN1(-1.83),FOXF1(-6.82),FOXM1(-2.03),FOXO1(+2.13),GABRE(-4.01),GAD1(+3.74),GAS1(-2.82),GJA1(+1.96),GLI1(-2.44),GLI2(-4.2),GLI3(-5.29),GPBAR1(-3.55),GRIN2A(-4.37),GRIN2D(-2.96),…
Organismal Development	Size of body	2.15e-12	Decreased	-4.771	133	36	97	ACHE(+1.99),ACTG1(+1.5),ADAM22(-2.09),ADCY3(-2.56),ADGRF5(-3.25),ADGRG6(+1.7),ADRB3(-3.1),AEBP1(-6.03),AGT(-3.77),ALDH1A2(-2.67),ANO1(-3.07),APLNR(-10.27),AQP1(-4.36),ATP2B2(-2.72),BCL2(-4.23),BCL6(-2.09),BGN(-2.21),BMF(+2.46),BRCA1(-2.31),BRCA2(-2.39),C3(-2.68),CCNB2(-3.02),CDK4(-2.05),CHRM2(-4.08),CKMT2(+2.4),CNR1(+2.45),COL3A1(-38.74),COL4A3(+3.69),COL5A2(-3.38),CPEB2(+1.67),CXCL14(-13.25),DAC…
Cancer,Organismal Injury and Abnormalities,Renal and Urological Disease	Renal clear cell adenocarcinoma	2.21e-12			136	34	102	ADAMTSL4(+1.94),ADRB3(-3.1),ARAP3(-4.23),ASPM(-3.48),ATP11B(+2.25),ATP13A3(+1.8),AURKA(-1.69),AURKB(-2.33),AXL(-2.85),BHLHE40(+2.86),BLM(-2.1),BRCA1(-2.31),BRCA2(-2.39),BUB1B(-2.16),C3orf52(+2.12),CADM1(+2.3),CCDC136(-1.94),CCDC18(-1.84),CCL2(-2.21),CD44(-2.22),CDC6(-2.03),CENPE(-1.78),CENPF(-3.06),CENPU(-2.39),CHD3(-1.83),CIT(-2.36),CLSPN(-2.54),CPEB2(+1.67),CPN1(+3.0),CSF2RB(-3.94),CSPG4(-1.96)…
Cell Death and Survival,Organismal Injury and Abnormalities	Necrosis of epithelial tissue	2.36e-12		1.144	103	28	75	ABCG2(+1.86),ACVRL1(-6.38),ADAM15(-2.65),AGT(-3.77),ATP2B2(-2.72),AURKA(-1.69),AXL(-2.85),BCL2(-4.23),BCL6(-2.09),BIRC5(-2.35),BMF(+2.46),BOK(+1.56),CASP4(-2.98),CASP7(-2.38),CASP8(-1.7),CD44(-2.22),CDH2(+1.97),CDH5(-4.69),CEBPD(-2.43),CENPF(-3.06),CIT(-2.36),COL4A2(+1.69),COL4A3(+3.69),CXCL12(-17.39),DCN(-10.15),E2F1(-3.02),EDN1(+1.88),EMP2(-2.06),EMP3(-3.59),ENG(-8.41),EPHB2(-3.04),ERBB2(+1.51)…
Cancer,Cell Death and Survival,Organismal Injury and Abnormalities	Cell death of tumor	2.38e-12		1.394	84	17	67	ADAM12(-11.73),ANXA1(-2.13),BCL2(-4.23),BIRC5(-2.35),BOK(+1.56),BRCA1(-2.31),BUB1B(-2.16),CASP8(-1.7),CCN1(+1.77),CD44(-2.22),CDC25B(-1.67),CDC45(-3.27),CDC6(-2.03),CDH11(-2.82),CDK1(-2.97),CEBPD(-2.43),CSF3R(-3.71),CXCL12(-17.39),DAPK1(+1.93),E2F1(-3.02),E2F2(-4.39),EGLN3(+4.06),EIF3E(-1.6),EMP2(-2.06),ERBB2(+1.51),EZH2(-1.65),FGF2(-3.6),FLT1(-2.46),FOXM1(-2.03),FOXO1(+2.13),GLI1(-2.44),HGF(-19.…
Cell Cycle	Ploidy	2.51e-12		0.732	42	7	35	AGT(-3.77),AURKA(-1.69),AURKB(-2.33),BCL2(-4.23),BIRC5(-2.35),BRCA1(-2.31),BUB1(-2.17),BUB1B(-2.16),CCNA2(-2.24),CDC20(-2.4),CEBPD(-2.43),CENPE(-1.78),CKAP2(-1.83),CXCL12(-17.39),DOT1L(+1.47),E2F1(-3.02),E2F2(-4.39),E2F8(-2.91),EDN1(+1.88),ERBB2(+1.51),ESPL1(-2.73),FANCA(-1.95),FEN1(-1.83),FOXM1(-2.03),GPC1(+2.48),KIF11(-2.33),MAD2L1(-2.13),MCM8(-1.64),MYC(-3.46),NBEAL2(+1.63),NEK2(-2.87),NME1(-1…
Cancer,Organismal Injury and Abnormalities	Development of benign tumor	2.68e-12		-0.922	89	24	65	ABCG2(+1.86),ACHE(+1.99),AEBP1(-6.03),ALDH1A2(-2.67),ANTXR1(-4.41),AURKB(-2.33),BCL2(-4.23),BOK(+1.56),BUB1B(-2.16),C3(-2.68),CA2(-3.08),CCNB1(-2.02),CCNB2(-3.02),CCNDBP1(+1.68),CD44(-2.22),CDH2(+1.97),CDK1(-2.97),CDK4(-2.05),CEBPD(-2.43),CNR1(+2.45),CXCL14(-13.25),DACT3(-4.6),DAPK1(+1.93),DCN(-10.15),DHFR(-2.21),DMD(-2.18),DNMT1(-1.82),DUT(-2.13),E2F1(-3.02),ENG(-8.41),ERBB2(+1.51),EXO1(-3.88),E…
Gene Expression	Transcription of RNA	2.86e-12		-1.965	244	71	173	A2M(-10.68),ACVRL1(-6.38),AEBP1(-6.03),AGT(-3.77),ASH2L(-1.68),ASPM(-3.48),ATAD2(-1.95),ATP2B4(+1.61),AURKB(-2.33),AUTS2(+1.66),BCL2(-4.23),BCL6(-2.09),BCL6B(-3.01),BDKRB2(-2.77),BHLHE40(+2.86),BICRA(+1.59),BIRC5(-2.35),BLM(-2.1),BMP10(-3.88),BRCA1(-2.31),BRCA2(-2.39),BRIP1(-2.26),BST2(-8.08),BTG2(+1.87),C1QBP(-1.6),CASP8(-1.7),CAVIN2(-2.79),CCL2(-2.21),CCN1(+1.77),CCNA2(-2.24),CCNB1(-2.02),CCNDB…
Cancer,Neurological Disease,Organismal Injury and Abnormalities	Brain cancer	2.97e-12		-0.654	53	14	39	ABCG2(+1.86),ADAM12(-11.73),ADAMTS4(-3.36),ANXA1(-2.13),BCL2(-4.23),BIRC5(-2.35),BRCA2(-2.39),BRIP1(-2.26),BTG2(+1.87),CD44(-2.22),CDCA7L(-3.0),CELSR1(+2.09),COL4A3(+3.69),CSF3R(-3.71),DHFR(-2.21),E2F1(-3.02),EMP3(-3.59),EPHB2(-3.04),ERBB2(+1.51),EZH2(-1.65),FLT1(-2.46),GLI1(-2.44),GLI2(-4.2),GNAI1(-3.72),HGF(-19.14),HSPG2(+4.25),IGFBP2(+2.42),IRS1(-2.17),MAD2L1(-2.13),MET(-2.17),MYC(-3.46),MYCN(…
Organismal Injury and Abnormalities,Reproductive System Disease	Disorder of pregnancy	3.21e-12		1.992	107	27	80	ABHD4(+2.1),ADGRF5(-3.25),ADRB3(-3.1),AGT(-3.77),ALDH3A2(-1.68),ANTXR2(-1.67),ARAP3(-4.23),ARHGAP11A(-2.15),ARHGEF15(-3.08),ARHGEF25(-3.03),BCL2(-4.23),BOK(+1.56),C12orf49(+2.1),C3(-2.68),CA2(-3.08),CACNA2D1(-2.75),CASP8(-1.7),CCDC136(-1.94),CNR1(+2.45),COBLL1(-2.48),COL16A1(-5.32),CPA1(-4.43),CSF3R(-3.71),CTDSPL(-2.24),DAAM2(-3.85),DHFR(-2.21),DPYSL3(+2.18),E2F8(-2.91),EGFL7(-1.89),EMILIN1(-4.77…
Cardiovascular Disease,Cardiovascular System Development and Function,Organismal Injury and Abnormalities,Tissue Morphology	Abnormal morphology of blood vessel	3.45e-12			55	13	42	ACVRL1(-6.38),ADGRA2(-2.52),ADRB3(-3.1),AGT(-3.77),AXL(-2.85),BCL2(-4.23),BDKRB2(-2.77),BMP10(-3.88),CDH5(-4.69),CFC1/CFC1B(-2.92),COL15A1(-12.45),COL3A1(-38.74),COL4A3(+3.69),COL5A1(-1.82),CXCL12(-17.39),E2F8(-2.91),EDN1(+1.88),EDNRB(-5.28),EGLN3(+4.06),ENG(-8.41),ERG(-3.98),FLNA(+1.73),FLT1(-2.46),FOXM1(-2.03),GJA1(+1.96),GNA13(+2.03),GPC3(-1.6),HAND2(-14.59),HEY1(-3.46),HEY2(-4.17),HSPG2(+4.25…
Cellular Development,Cellular Growth and Proliferation,Nervous System Development and Function,Tissue Development	Development of neurons	3.73e-12		-1.713	131	46	85	A2M(-10.68),ACHE(+1.99),ADAM19(+2.17),ADAM22(-2.09),ADAMTS4(-3.36),ADCY3(-2.56),ADD2(-4.98),ADGRE5(-2.43),ADGRG6(+1.7),ADGRL2(-1.89),ARHGAP33(-3.14),ARHGEF25(-3.03),BCL2(-4.23),BTG2(+1.87),C3(-2.68),CADM1(+2.3),CCN1(+1.77),CD44(-2.22),CDC20(-2.4),CDH2(+1.97),CELSR1(+2.09),CIT(-2.36),CLSTN2(-9.98),CNR1(+2.45),CNTNAP1(-2.07),COBLL1(-2.48),COL4A1(+1.88),CXCL12(-17.39),DAB1(-2.73),DACT1(+2.16),DMD(-2…
Hereditary Disorder,Organismal Injury and Abnormalities,Skeletal and Muscular Disorders	Autosomal dominant myopathy	3.79e-12			46	15	31	BGN(-2.21),CA2(-3.08),CACNA2D1(-2.75),CHCHD10(-1.82),CNBP(-1.66),COL1A1(-3.0),COL3A1(-38.74),COL4A1(+1.88),COL4A2(+1.69),COL5A1(-1.82),COL5A2(-3.38),COL6A1(-1.92),COL6A2(-1.93),COL6A3(-20.52),DES(-7.4),DTNA(+1.75),DYSF(+2.9),EMILIN1(-4.77),ENG(-8.41),FAM111B(-3.51),FLNC(+1.64),GPD1L(+2.49),HEY2(-4.17),HNRNPA1(-1.49),HSPB8(+1.85),HSPD1(-1.68),JAG1(-1.75),KIF1B(+1.64),LITAF(+1.74),LOX(-2.15),LOXL2(…
Cardiovascular System Development and Function,Organ Morphology,Organismal Development	Morphology of right ventricle	3.8e-12			26	9	17	ADAM12(-11.73),ADAM15(-2.65),ADAM19(+2.17),BIRC5(-2.35),CXCL12(-17.39),DES(-7.4),EDN1(+1.88),EPAS1(+1.82),ERG(-3.98),GJA1(+1.96),HAND2(-14.59),HEY1(-3.46),HEY2(-4.17),HEYL(-2.51),HSPG2(+4.25),MYLK3(-5.03),NOS3(-3.95),NPR1(-9.05),NTRK3(-3.53),PDGFA(+1.61),PDGFB(+1.61),PPP1R13L(+1.87),SEMA3A(-5.97),SPEG(-3.22),TGFB2(+2.55),ZFPM2(-5.3)
Cellular Growth and Proliferation,Tissue Development	Proliferation of epithelial cells	3.96e-12		-0.394	89	27	62	AGT(-3.77),ALDH3A2(-1.68),ANGPTL6(-14.99),BCL2(-4.23),BRCA1(-2.31),C3(-2.68),CASP8(-1.7),CCN1(+1.77),CCNDBP1(+1.68),CD44(-2.22),CDC25A(-2.23),CDC25B(-1.67),CDK4(-2.05),CNR1(+2.45),CSF2RB(-3.94),CXCL12(-17.39),CXCL14(-13.25),E2F1(-3.02),EDN1(+1.88),EDNRB(-5.28),ENG(-8.41),EPAS1(+1.82),ERBB2(+1.51),EZH2(-1.65),FGF2(-3.6),FLT1(-2.46),FOXF1(-6.82),FOXM1(-2.03),GAS1(-2.82),GLI1(-2.44),GLI2(-4.2),GPC3(…
Cellular Movement,Nervous System Development and Function	Guidance of axons	4.02e-12		-0.246	44	21	23	ANOS1(+2.97),B3GNT2(+1.67),CDH2(+1.97),CXCL12(-17.39),DAB1(-2.73),DAG1(+1.89),DPYSL5(-3.63),DRAXIN(+2.31),EFNB3(-2.28),EPHB2(-3.04),ERBB2(+1.51),ETV1(-5.63),FLRT2(+1.74),GAS1(-2.82),GDF7(-3.64),GLI2(-4.2),GLI3(-5.29),GPC1(+2.48),HGF(-19.14),KLF7(+3.1),L1CAM(-3.61),MATN2(+1.77),NECTIN1(-1.78),NGFR(-5.43),NOG(+4.27),NRP1(-1.53),NRP2(-2.19),NTN4(+1.95),PLXNA3(+1.46),PLXNA4(-6.16),PTPRF(+1.47),RND1(+…
Cardiovascular System Development and Function	Vascularization	4.21e-12	Decreased	-3.811	52	13	39	ADAM15(-2.65),AGT(-3.77),ANGPTL6(-14.99),ARHGEF15(-3.08),AXL(-2.85),BCL2(-4.23),C3(-2.68),CCN1(+1.77),CD44(-2.22),CD82(-3.13),CDH5(-4.69),CXCL12(-17.39),ENG(-8.41),EPAS1(+1.82),EPHB2(-3.04),ERBB2(+1.51),FGF2(-3.6),FLT1(-2.46),GAS6(+2.05),HGF(-19.14),HMMR(-2.44),HTRA1(-5.47),IGF2(-19.72),IRS1(-2.17),ITGA1(-3.3),ITGA4(-4.83),KDR(-11.98),KNG1(-3.87),LGALS1(-3.25),MMP2(-6.27),MYC(-3.46),NGFR(-5.43),N…
Hematological Disease,Immunological Disease	Paraproteinemia	4.23e-12			84	13	71	ADRB3(-3.1),ANXA11(+1.51),ARHGAP33(-3.14),ATP2B2(-2.72),AURKA(-1.69),BCL2(-4.23),BCL6(-2.09),BIRC5(-2.35),BRCA1(-2.31),BRCA2(-2.39),CA2(-3.08),CASP7(-2.38),CASP8(-1.7),CAVIN2(-2.79),CCL2(-2.21),CCNB1(-2.02),CCNB2(-3.02),CCNDBP1(+1.68),CD44(-2.22),CDC20(-2.4),CDK1(-2.97),CDK4(-2.05),CEBPD(-2.43),CHAF1A(-2.52),COL3A1(-38.74),COL6A1(-1.92),CSF2RB(-3.94),CSF3R(-3.71),CTSC(-3.05),CXCL12(-17.39),CXCL2(…
Cancer,Neurological Disease,Organismal Injury and Abnormalities	Glioma cancer	4.28e-12		0.625	145	46	99	ABAT(-1.6),ABCA8(-11.81),ABCG2(+1.86),ADAMTS13(-2.43),ADGRE5(-2.43),ALLC(-2.73),ARHGAP33(-3.14),ART5(-2.76),ASPM(-3.48),BCL6(-2.09),BDKRB2(-2.77),BIN1(+1.57),BMF(+2.46),BRCA1(-2.31),BRCA2(-2.39),BRIP1(-2.26),CADM1(+2.3),CAND2(-2.65),CBWD3/CBWD6(+1.94),CCL2(-2.21),CD44(-2.22),CD93(-8.07),CDK4(-2.05),CENPF(-3.06),CFI(-4.13),CILP2(+2.0),COL1A1(-3.0),COL3A1(-38.74),COL4A1(+1.88),COL4A2(+1.69),COL4A4(…
Cancer,Endocrine System Disorders,Organismal Injury and Abnormalities	Extrapancreatic neuroendocrine tumor	4.33e-12			109	31	78	A2M(-10.68),ACHE(+1.99),ACVRL1(-6.38),AEBP1(-6.03),ALDH1A2(-2.67),ASPM(-3.48),AXL(-2.85),BCL2(-4.23),BNC2(-8.49),BRCA2(-2.39),C3(-2.68),CCNB2(-3.02),CD44(-2.22),CDC25B(-1.67),CDCA5(-2.42),CDH11(-2.82),CDH6(+3.08),CDK4(-2.05),CEBPD(-2.43),CHD3(-1.83),COL4A3(+3.69),COLEC11(-13.0),CPN1(+3.0),CSF3R(-3.71),DAPK1(+1.93),DCN(-10.15),DDR2(-5.36),DENND1C(+1.59),DHFR(-2.21),DOCK3(+1.95),DOT1L(+1.47),DUT(-2…
Cell-To-Cell Signaling and Interaction	Binding of tumor cell lines	4.43e-12		-0.503	76	18	58	ADAM12(-11.73),ADAM15(-2.65),AGT(-3.77),ANXA1(-2.13),C1QBP(-1.6),CASP7(-2.38),CASP8(-1.7),CCL2(-2.21),CCN1(+1.77),CD248(-9.43),CD44(-2.22),CD82(-3.13),CDH2(+1.97),CXCL12(-17.39),CXCL2(-4.12),DAG1(+1.89),DBF4(-2.14),DCN(-10.15),DYSF(+2.9),E2F1(-3.02),EGFL7(-1.89),EMILIN1(-4.77),ERBB2(+1.51),ESM1(-2.71),ETV5(-2.62),FGF2(-3.6),FLNA(+1.73),FOXO1(+2.13),FXYD5(-2.25),GAS6(+2.05),GNA13(+2.03),GPC3(-1.6)…
Nervous System Development and Function,Tissue Morphology	Morphology of nervous tissue	4.48e-12			107	36	71	A2M(-10.68),ACHE(+1.99),ACVRL1(-6.38),ADAM22(-2.09),ADAMTS4(-3.36),ADGRG6(+1.7),ATP2B2(-2.72),BCL2(-4.23),BRCA2(-2.39),C3(-2.68),CADM1(+2.3),CADPS(+3.09),CASP8(-1.7),CDH2(+1.97),CNR1(+2.45),CNTNAP1(-2.07),COL13A1(-3.57),CPEB2(+1.67),DACT1(+2.16),DAG1(+1.89),DPYSL2(-1.64),DPYSL3(+2.18),DPYSL5(-3.63),DTNA(+1.75),DUSP1(+1.91),E2F1(-3.02),EFNB3(-2.28),EGLN3(+4.06),EPHA7(-4.83),EPHB2(-3.04),ERBB2(+1.5…
Cancer,Cell Death and Survival,Organismal Injury and Abnormalities,Tumor Morphology	Necrosis of tumor	4.77e-12		1.394	83	17	66	ADAM12(-11.73),ANXA1(-2.13),BCL2(-4.23),BIRC5(-2.35),BOK(+1.56),BRCA1(-2.31),BUB1B(-2.16),CASP8(-1.7),CCN1(+1.77),CD44(-2.22),CDC25B(-1.67),CDC45(-3.27),CDC6(-2.03),CDH11(-2.82),CDK1(-2.97),CEBPD(-2.43),CSF3R(-3.71),CXCL12(-17.39),DAPK1(+1.93),E2F1(-3.02),E2F2(-4.39),EGLN3(+4.06),EIF3E(-1.6),EMP2(-2.06),ERBB2(+1.51),EZH2(-1.65),FGF2(-3.6),FLT1(-2.46),FOXM1(-2.03),FOXO1(+2.13),GLI1(-2.44),HGF(-19.…
Skeletal and Muscular System Development and Function	Morphology of axial skeleton	4.79e-12			47	13	34	ANTXR1(-4.41),ARHGEF25(-3.03),BRCA2(-2.39),DACT1(+2.16),FAT4(-2.91),FGF2(-3.6),FLNB(+1.8),GJA1(+1.96),GLI2(-4.2),GPC3(-1.6),HAPLN1(-7.13),HOXA10(-3.07),HOXB2(-5.0),HOXB3(-14.44),HOXB4(-7.87),HOXB5(-3.63),HOXB8(-5.77),HOXB9(-4.2),HOXC4(-2.96),HOXC5(-3.11),HOXC6(-8.43),HOXC8(-10.7),HSPG2(+4.25),IDS(+1.77),IGF2(-19.72),LFNG(+3.46),LTBP3(-1.93),NPR3(-3.31),PKDCC(-1.66),PLAGL1(-8.13),PTCH1(-3.5),RARG(…
Cancer,Gastrointestinal Disease,Organismal Injury and Abnormalities	Oral cavity carcinoma	4.84e-12			162	47	115	ADAM12(-11.73),ANGPTL6(-14.99),ANKS1B(+2.08),ANXA1(-2.13),ATP11B(+2.25),ATP13A3(+1.8),AUTS2(+1.66),BCL2(-4.23),BDKRB1(-3.61),BGN(-2.21),BIRC5(-2.35),BNC2(-8.49),BRCA2(-2.39),CADPS(+3.09),CASP8(-1.7),CD44(-2.22),CDC42EP1(-2.0),CDCA2(-2.17),CDH2(+1.97),CDH5(-4.69),CDR2(+1.84),CNBP(-1.66),COL15A1(-12.45),COL27A1(-2.78),COL4A1(+1.88),COL4A2(+1.69),COL4A4(+3.5),COL5A1(-1.82),COL6A2(-1.93),CTHRC1(-5.03…
Cardiovascular Disease,Hematological Disease,Organismal Injury and Abnormalities	Anemia	4.94e-12	Increased	2.176	82	19	63	ACHE(+1.99),ADD2(-4.98),ADK(-1.68),AK1(-2.65),ANXA1(-2.13),ARHGAP33(-3.14),AXL(-2.85),BCL2(-4.23),BHLHE40(+2.86),BLM(-2.1),BRCA1(-2.31),BRCA2(-2.39),BRIP1(-2.26),BUB1(-2.17),C1QBP(-1.6),C3(-2.68),C3orf52(+2.12),CDK4(-2.05),CFI(-4.13),CSF2RB(-3.94),CSF3R(-3.71),DHFR(-2.21),DMTN(+1.89),DNMT1(-1.82),DOT1L(+1.47),EDN1(+1.88),EDNRB(-5.28),EGLN3(+4.06),ERBB2(+1.51),EZH2(-1.65),FANCA(-1.95),FANCB(-2.58)…
Organismal Injury and Abnormalities	Fibrosis	5.05e-12		-0.208	103	31	72	ACADL(+3.18),ACE2(+2.5),ADK(-1.68),AGT(-3.77),AQP1(-4.36),AURKA(-1.69),BCL2(-4.23),BCL6(-2.09),BDKRB1(-3.61),BDKRB2(-2.77),BGN(-2.21),BUB1B(-2.16),C3(-2.68),CCL2(-2.21),CD44(-2.22),CDH11(-2.82),CDK4(-2.05),CNR1(+2.45),COL1A1(-3.0),COL3A1(-38.74),COL4A3(+3.69),COLEC10(-9.19),CXCL12(-17.39),DACT3(-4.6),DAG1(+1.89),DCN(-10.15),DDR2(-5.36),DES(-7.4),DHFR(-2.21),DTNA(+1.75),DYSF(+2.9),EDN1(+1.88),EDNR…
Nervous System Development and Function,Neurological Disease	Abnormal morphology of nervous system	5.26e-12			131	38	93	ACHE(+1.99),ACVRL1(-6.38),ADAM22(-2.09),ADAMTS4(-3.36),ADCY3(-2.56),ADGRA2(-2.52),ADGRG6(+1.7),AGT(-3.77),ASPM(-3.48),ATP2B2(-2.72),AXL(-2.85),BCL2(-4.23),BRCA1(-2.31),BRCA2(-2.39),C3(-2.68),CADPS(+3.09),CASP4(-2.98),CASP8(-1.7),CD44(-2.22),CDH11(-2.82),CNR1(+2.45),CNTNAP1(-2.07),COL13A1(-3.57),CPEB2(+1.67),CSPG4(-1.96),CXCL12(-17.39),DAB1(-2.73),DACT1(+2.16),DRAXIN(+2.31),DTNA(+1.75),DUSP1(+1.91…
Cellular Movement,Skeletal and Muscular System Development and Function	Cell movement of smooth muscle cells	5.47e-12	Decreased	-2.245	41	14	27	A2M(-10.68),AGT(-3.77),BGN(-2.21),CCL2(-2.21),CCN1(+1.77),CCN4(-13.59),CD44(-2.22),CDK4(-2.05),COL1A1(-3.0),CXCL2(-4.12),DUSP1(+1.91),EGFL7(-1.89),FGF2(-3.6),FLT1(-2.46),FZD4(+1.88),GJA1(+1.96),HGF(-19.14),HMGB1(-1.54),IGFBP2(+2.42),KDR(-11.98),LDLR(+1.67),LOX(-2.15),MMP2(-6.27),MYC(-3.46),NOS3(-3.95),PAK1(+1.54),PAPPA(-8.75),PDGFB(+1.61),PDGFRB(-6.52),PLAT(-3.94),POSTN(-14.84),POU5F1(-2.95),PTPR…
Immunological Disease	Systemic autoimmune syndrome	5.62e-12		-0.412	192	42	150	ACHE(+1.99),ADAM12(-11.73),ADAM15(-2.65),ADAM8(+2.55),ADAMTS2(-9.25),ADAMTS4(-3.36),ADGRA1(+2.62),ADGRE5(-2.43),ADGRG6(+1.7),AGT(-3.77),AHSG(-6.94),AK2(-1.59),ANXA1(-2.13),APOM(-2.25),ARHGAP33(-3.14),ATP2B2(-2.72),BCL2(-4.23),BCL6(-2.09),BGN(-2.21),BIRC5(-2.35),BST2(-8.08),BTN3A1(-2.56),BTN3A2(-4.57),C14orf132(-3.0),C1R(-3.19),C3(-2.68),CA2(-3.08),CAPG(+1.73),CASP4(-2.98),CASP8(-1.7),CCL2(-2.21),…
Connective Tissue Development and Function,Connective Tissue Disorders,Organismal Injury and Abnormalities,Skeletal and Muscular Disorders,Skeletal and Muscular System Development and Function,Tissue Development	Abnormal morphology of bone	5.73e-12			80	20	60	ADAMTS2(-9.25),ANTXR1(-4.41),BGN(-2.21),BRCA1(-2.31),BRCA2(-2.39),COL27A1(-2.78),CREB3L2(+1.77),DACT1(+2.16),DCN(-10.15),DDR2(-5.36),E2F1(-3.02),EDN1(+1.88),EPHB2(-3.04),FAT4(-2.91),FBLIM1(+1.75),FGF2(-3.6),FLNB(+1.8),FREM1(-19.9),GAS1(-2.82),GGT1(-2.35),GJA1(+1.96),GLI2(-4.2),GPC3(-1.6),H19(-7.5),HAND2(-14.59),HAPLN1(-7.13),HOXA10(-3.07),HOXB2(-5.0),HOXB3(-14.44),HOXB4(-7.87),HOXB5(-3.63),HOXB9(…
Cell Morphology,Nervous System Development and Function,Tissue Morphology	Morphology of neurons	6.04e-12			105	36	69	A2M(-10.68),ACHE(+1.99),ACVRL1(-6.38),ADAM22(-2.09),ADAMTS4(-3.36),ADGRG6(+1.7),ATP2B2(-2.72),BCL2(-4.23),BRCA2(-2.39),C3(-2.68),CADM1(+2.3),CADPS(+3.09),CASP8(-1.7),CDH2(+1.97),CNR1(+2.45),CNTNAP1(-2.07),COL13A1(-3.57),CPEB2(+1.67),DACT1(+2.16),DAG1(+1.89),DPYSL2(-1.64),DPYSL3(+2.18),DPYSL5(-3.63),DTNA(+1.75),DUSP1(+1.91),E2F1(-3.02),EFNB3(-2.28),EGLN3(+4.06),EPHA7(-4.83),EPHB2(-3.04),ERBB2(+1.5…
Cancer,Organismal Injury and Abnormalities,Respiratory Disease	Pulmonary metastasis	6.26e-12		-0.63	40	11	29	ADAM12(-11.73),ANXA1(-2.13),BIRC5(-2.35),CASP8(-1.7),CCL2(-2.21),CCN1(+1.77),CDK4(-2.05),DPYSL3(+2.18),EDNRB(-5.28),EGFL7(-1.89),EPAS1(+1.82),EPSTI1(+2.04),ERBB2(+1.51),ESPL1(-2.73),FGFR4(+1.85),FLT1(-2.46),FLT4(-7.54),HGF(-19.14),HTRA1(-5.47),IL4R(+1.68),KDR(-11.98),KLF6(+1.56),L1CAM(-3.61),LAMB3(-2.71),LGALS1(-3.25),MET(-2.17),MMP2(-6.27),MYC(-3.46),NID2(-6.56),PDGFRB(-6.52),PDLIM1(+1.67),POSTN…
Cardiovascular System Development and Function,Organismal Development	Growth of blood vessel	6.3e-12		-1.845	28	8	20	ADGRA2(-2.52),AGT(-3.77),CNR1(+2.45),COL1A1(-3.0),CXCL12(-17.39),EDN1(+1.88),EDNRB(-5.28),FGF2(-3.6),FLT1(-2.46),GAS5(-1.95),GAS6(+2.05),GJA1(+1.96),HGF(-19.14),HOXB5(-3.63),JAM3(-3.21),KDR(-11.98),LGALS1(-3.25),MYC(-3.46),NOS3(-3.95),NRP1(-1.53),PDGFB(+1.61),PDGFRB(-6.52),RND1(+2.07),ROBO4(-4.08),SMAD3(+1.59),TF(-2.9),TIMP2(+1.81),VEGFC(-7.57)
Cardiovascular System Development and Function	Neovascularization	6.41e-12	Decreased	-3.145	41	11	30	ADAM15(-2.65),AGT(-3.77),ANGPTL6(-14.99),AXL(-2.85),BCL2(-4.23),C3(-2.68),CCN1(+1.77),CD44(-2.22),CD82(-3.13),CDH5(-4.69),CXCL12(-17.39),EPAS1(+1.82),FGF2(-3.6),FLT1(-2.46),HGF(-19.14),HMMR(-2.44),HTRA1(-5.47),IGF2(-19.72),IRS1(-2.17),ITGA4(-4.83),KDR(-11.98),KNG1(-3.87),LGALS1(-3.25),MMP2(-6.27),MYC(-3.46),NGFR(-5.43),NOS3(-3.95),NR3C1(+1.53),NRP1(-1.53),PDGFA(+1.61),PDGFB(+1.61),PLAT(-3.94),SDC…
Cardiovascular System Development and Function,Organismal Development	Vascularization of absolute anatomical region	6.66e-12	Decreased	-3.165	36	10	26	ADAM15(-2.65),ANGPTL6(-14.99),ARHGEF15(-3.08),AXL(-2.85),BCL2(-4.23),C3(-2.68),CCN1(+1.77),CD82(-3.13),CDH5(-4.69),EPAS1(+1.82),ERBB2(+1.51),FGF2(-3.6),FLT1(-2.46),HGF(-19.14),HTRA1(-5.47),IGF2(-19.72),IRS1(-2.17),KDR(-11.98),LGALS1(-3.25),MMP2(-6.27),NGFR(-5.43),NOS3(-3.95),NR3C1(+1.53),NRP1(-1.53),PDGFA(+1.61),PDGFB(+1.61),PLAT(-3.94),SEMA3A(-5.97),SPHK1(+2.14),THBS1(+1.76),TIMP2(+1.81),VEGFC(-…
Cancer,Neurological Disease,Organismal Injury and Abnormalities	High grade glioma	7.12e-12		0.946	136	45	91	ABAT(-1.6),ABCA8(-11.81),ABCG2(+1.86),ADAMTS13(-2.43),ADGRE5(-2.43),ALLC(-2.73),ARHGAP33(-3.14),ART5(-2.76),ASPM(-3.48),BDKRB2(-2.77),BIN1(+1.57),BMF(+2.46),BRCA1(-2.31),BRCA2(-2.39),CADM1(+2.3),CAND2(-2.65),CBWD3/CBWD6(+1.94),CCL2(-2.21),CD44(-2.22),CD93(-8.07),CDK4(-2.05),CENPF(-3.06),CFI(-4.13),CILP2(+2.0),COL1A1(-3.0),COL3A1(-38.74),COL4A1(+1.88),COL4A2(+1.69),COL4A4(+3.5),CREB3L2(+1.77),CSF2…
Cancer,Endocrine System Disorders,Organismal Injury and Abnormalities,Reproductive System Disease	Ovarian adenocarcinoma	7.41e-12			200	64	136	AASS(-1.75),ABCA8(-11.81),ACE2(+2.5),ACPP(-2.83),ACTG1(+1.5),ADAM19(+2.17),ADAMTS2(-9.25),ADAMTS20(-4.34),ADD2(-4.98),AEBP1(-6.03),ALDH1A2(-2.67),ASPM(-3.48),ATAD2(-1.95),ATP11B(+2.25),AURKB(-2.33),BCL2(-4.23),BLM(-2.1),BRCA1(-2.31),BRCA2(-2.39),BRIP1(-2.26),BUB1(-2.17),C3(-2.68),C6orf222(+2.74),CACNA2D1(-2.75),CADPS(+3.09),CCDC136(-1.94),CD44(-2.22),CDH2(+1.97),CDS2(+2.2),CELSR1(+2.09),CERCAM(-2…
Cellular Movement,Skeletal and Muscular System Development and Function	Migration of muscle cells	7.51e-12	Decreased	-2.109	41	14	27	AGT(-3.77),BGN(-2.21),CCL2(-2.21),CCN1(+1.77),CCN4(-13.59),CD44(-2.22),CDK4(-2.05),COL1A1(-3.0),CXCL2(-4.12),DUSP1(+1.91),EGFL7(-1.89),FGF2(-3.6),FLT1(-2.46),FOXO1(+2.13),FZD4(+1.88),GJA1(+1.96),HGF(-19.14),HMGB1(-1.54),IGFBP2(+2.42),KDR(-11.98),LDLR(+1.67),MET(-2.17),MYC(-3.46),NACA(-1.49),NOS3(-3.95),PAK1(+1.54),PAPPA(-8.75),PDGFB(+1.61),PDGFRB(-6.52),PLAT(-3.94),POSTN(-14.84),POU5F1(-2.95),PTG…
Cancer,Connective Tissue Disorders,Organismal Injury and Abnormalities	Connective tissue cancer	7.94e-12		-0.895	54	15	39	BCL2(-4.23),BCL6(-2.09),BRCA2(-2.39),BTN3A1(-2.56),CD44(-2.22),CDH11(-2.82),CDK4(-2.05),CNN2(+1.56),CSF3R(-3.71),DDR2(-5.36),DHFR(-2.21),DOCK3(+1.95),EDN1(+1.88),ENG(-8.41),ERBB2(+1.51),FGF2(-3.6),FGFR4(+1.85),FLT1(-2.46),FLT4(-7.54),GLI1(-2.44),GLI2(-4.2),IGF2(-19.72),IRAK3(-2.53),JUN(+2.05),KDR(-11.98),LEF1(-3.59),MCM3(-2.16),MET(-2.17),MYC(-3.46),NPM1(-1.62),NR3C1(+1.53),NRP1(-1.53),PDGFRB(-6.…
Cancer,Neurological Disease,Organismal Injury and Abnormalities	Astrocytoma	8.28e-12		0.2	141	47	94	ABAT(-1.6),ABCA8(-11.81),ABCG2(+1.86),ADAM8(+2.55),ADAMTS13(-2.43),ADGRE5(-2.43),ALLC(-2.73),ARHGAP33(-3.14),ART5(-2.76),ASPM(-3.48),BDKRB2(-2.77),BIN1(+1.57),BIRC5(-2.35),BMF(+2.46),BRCA1(-2.31),BRCA2(-2.39),CADM1(+2.3),CAND2(-2.65),CBWD3/CBWD6(+1.94),CCL2(-2.21),CD44(-2.22),CD93(-8.07),CDK4(-2.05),CENPF(-3.06),CFI(-4.13),CILP2(+2.0),COL1A1(-3.0),COL3A1(-38.74),COL4A1(+1.88),COL4A2(+1.69),COL4A4…
Cancer,Hematological Disease,Immunological Disease,Organismal Injury and Abnormalities	Plasma cell dyscrasia	8.4e-12			83	13	70	ADRB3(-3.1),ANXA11(+1.51),ARHGAP33(-3.14),ATP2B2(-2.72),AURKA(-1.69),BCL2(-4.23),BCL6(-2.09),BIRC5(-2.35),BRCA1(-2.31),BRCA2(-2.39),CA2(-3.08),CASP7(-2.38),CASP8(-1.7),CAVIN2(-2.79),CCL2(-2.21),CCNB1(-2.02),CCNB2(-3.02),CCNDBP1(+1.68),CD44(-2.22),CDC20(-2.4),CDK1(-2.97),CDK4(-2.05),CEBPD(-2.43),CHAF1A(-2.52),COL3A1(-38.74),COL6A1(-1.92),CSF2RB(-3.94),CSF3R(-3.71),CTSC(-3.05),CXCL12(-17.39),CXCL2(…
Cell Cycle	Interphase of tumor cell lines	8.48e-12	Decreased	-2.176	78	19	59	ARHGAP11A(-2.15),AXL(-2.85),BCL2(-4.23),BHLHE40(+2.86),BIRC5(-2.35),BRCA1(-2.31),BTG2(+1.87),CCN1(+1.77),CCNA2(-2.24),CCNB1(-2.02),CDC25A(-2.23),CDC25B(-1.67),CDC6(-2.03),CDCA2(-2.17),CDK1(-2.97),CDK4(-2.05),CEBPD(-2.43),DCN(-10.15),DNMT1(-1.82),DOT1L(+1.47),DTL(-4.45),DUSP1(+1.91),E2F1(-3.02),E2F8(-2.91),EIF3E(-1.6),EPB41L1(+1.83),ERBB2(+1.51),ERG(-3.98),ESRRG(+2.98),EZH2(-1.65),FGF2(-3.6),FOXM1…
Cellular Growth and Proliferation	Colony formation of tumor cell lines	8.73e-12		-1.497	65	18	47	ANXA1(-2.13),BCL2(-4.23),BCL6(-2.09),BCL6B(-3.01),BIN1(+1.57),BIRC5(-2.35),BRCA1(-2.31),CADM1(+2.3),CCL2(-2.21),CCN1(+1.77),CD44(-2.22),CD82(-3.13),CDCA7L(-3.0),E2F1(-3.02),E2F8(-2.91),EDN1(+1.88),EPAS1(+1.82),ERBB2(+1.51),FGF2(-3.6),FRMD6(-1.96),GJA1(+1.96),GLI1(-2.44),GNA13(+2.03),GRN(+1.62),HGF(-19.14),HIST1H1D(-5.22),IFI16(-4.91),IFITM3(-2.35),IGFBP7(-3.61),IRS1(-2.17),JUN(+2.05),KLF6(+1.56),…
Cellular Development,Connective Tissue Development and Function,Tissue Development	Differentiation of osteoblastic-lineage cells	8.93e-12	Decreased	-2.764	53	18	35	BCL2(-4.23),BGN(-2.21),BMP8A(+2.2),CASP8(-1.7),CCN1(+1.77),CCN4(-13.59),CDK1(-2.97),CEBPD(-2.43),CTHRC1(-5.03),DDR2(-5.36),EDN1(+1.88),ELF4(+1.71),EZH2(-1.65),FBLIM1(+1.75),FGF2(-3.6),FLT4(-7.54),GJA1(+1.96),GLI1(-2.44),GLI2(-4.2),GLI3(-5.29),HAND2(-14.59),HEY1(-3.46),HGF(-19.14),HOXA10(-3.07),HTRA1(-5.47),IFI16(-4.91),JAG1(-1.75),JUND(+1.74),LOX(-2.15),MYC(-3.46),NOG(+4.27),NOS3(-3.95),NR3C1(+1.…
Organismal Injury and Abnormalities,Tissue Morphology	Abnormal morphology of epithelial tissue	9.47e-12			77	22	55	ABCG2(+1.86),ACPP(-2.83),ADGRF5(-3.25),ANO1(-3.07),ASPM(-3.48),ATP2B2(-2.72),AXL(-2.85),BCL2(-4.23),BDKRB2(-2.77),BRCA1(-2.31),CASP8(-1.7),CD44(-2.22),CDK4(-2.05),CEBPD(-2.43),COL13A1(-3.57),COL15A1(-12.45),COL4A3(+3.69),CTHRC1(-5.03),DACT3(-4.6),DCN(-10.15),E2F1(-3.02),EDNRB(-5.28),EPAS1(+1.82),EPHB2(-3.04),FEN1(-1.83),FLT1(-2.46),FOXM1(-2.03),GAS1(-2.82),GCNT2(+1.55),GLRX(+1.82),GRN(+1.62),HGF(…
Cancer,Immunological Disease,Organismal Injury and Abnormalities	Neoplasia of lymphoid organ	9.49e-12		-0.905	47	8	39	ADAM12(-11.73),ADAM15(-2.65),ADARB2(-3.03),AHSG(-6.94),ANXA1(-2.13),BCL2(-4.23),BCL6(-2.09),BIRC5(-2.35),BLM(-2.1),CD44(-2.22),CDK4(-2.05),CSF3R(-3.71),CXCL12(-17.39),DCN(-10.15),DHFR(-2.21),DNMT1(-1.82),EDN1(+1.88),ERBB2(+1.51),EZH2(-1.65),FGFR4(+1.85),FLT1(-2.46),FLT4(-7.54),FSCN1(+1.73),HIP1(-1.79),HMMR(-2.44),IL4R(+1.68),ITGA4(-4.83),KDR(-11.98),LAMB3(-2.71),MKI67(-3.0),MME(-6.23),MMP2(-6.27)…
Organismal Development,Reproductive System Development and Function	Development of reproductive system	9.74e-12		-1.461	118	32	86	ADAMTS2(-9.25),AHSG(-6.94),ASPM(-3.48),ATP2B2(-2.72),AXL(-2.85),BCL2(-4.23),BCL6(-2.09),BLM(-2.1),BMF(+2.46),BMP8A(+2.2),BRCA1(-2.31),BRCA2(-2.39),BRIP1(-2.26),CADM1(+2.3),CCDC136(-1.94),CCNYL1(+1.81),CD44(-2.22),CDC25A(-2.23),CDH5(-4.69),CDK4(-2.05),CEBPD(-2.43),CIT(-2.36),CXCL12(-17.39),DDIAS(-2.5),DMRTA1(+2.93),E2F8(-2.91),EHD1(+1.61),ENG(-8.41),EPAS1(+1.82),ERBB2(+1.51),ETNK2(-1.64),ETV5(-2.6…
Cardiovascular System Development and Function,Tissue Morphology	Morphology of artery	9.87e-12			39	10	29	ACVRL1(-6.38),AGT(-3.77),BDKRB2(-2.77),BMP10(-3.88),CDH5(-4.69),CFC1/CFC1B(-2.92),COL3A1(-38.74),COL5A1(-1.82),EDN1(+1.88),EDNRB(-5.28),EGLN3(+4.06),ENG(-8.41),FLNA(+1.73),FLT1(-2.46),FOXM1(-2.03),GJA1(+1.96),HAND2(-14.59),HEY1(-3.46),HEY2(-4.17),HGF(-19.14),JUN(+2.05),KNG1(-3.87),LDLR(+1.67),LOX(-2.15),LTBP1(+1.65),MMP2(-6.27),MYC(-3.46),MYCN(-1.8),NGFR(-5.43),NOS3(-3.95),NRP1(-1.53),PDGFB(+1.61…
Metabolic Disease,Organismal Injury and Abnormalities	Amyloidosis	1.01e-11			102	28	74	A2M(-10.68),ABAT(-1.6),ABCG2(+1.86),ACHE(+1.99),ADAM12(-11.73),ADGRL2(-1.89),ADRB3(-3.1),AGT(-3.77),APOA4(-1.85),APOC2(-4.54),APOC3(-3.87),AQP1(-4.36),ATAD2(-1.95),BCL2(-4.23),BCL6(-2.09),BGN(-2.21),BIN1(+1.57),BRCA1(-2.31),C1R(-3.19),C3(-2.68),CASP4(-2.98),CASP7(-2.38),CASP8(-1.7),CCL2(-2.21),CCNB1(-2.02),CDK1(-2.97),CDK4(-2.05),CHRM2(-4.08),CNR1(+2.45),CSF3R(-3.71),CXCL12(-17.39),DCN(-10.15),DD…
Cardiovascular System Development and Function	Neovascularization of organ	1.11e-11	Decreased	-3.196	32	8	24	ADAM15(-2.65),ANGPTL6(-14.99),AXL(-2.85),BCL2(-4.23),C3(-2.68),CCN1(+1.77),CD82(-3.13),CDH5(-4.69),EPAS1(+1.82),FGF2(-3.6),FLT1(-2.46),HGF(-19.14),HTRA1(-5.47),IGF2(-19.72),IRS1(-2.17),KDR(-11.98),KNG1(-3.87),LGALS1(-3.25),MMP2(-6.27),NGFR(-5.43),NOS3(-3.95),NR3C1(+1.53),NRP1(-1.53),PDGFA(+1.61),PDGFB(+1.61),PLAT(-3.94),SEMA3A(-5.97),THBS1(+1.76),TIMP2(+1.81),VEGFC(-7.57),VLDLR(+1.87),WARS(-2.53)
Skeletal and Muscular Disorders	Abnormality of limb	1.14e-11		0.051	64	23	41	ADRB3(-3.1),APOM(-2.25),ARAP3(-4.23),BDKRB1(-3.61),BDKRB2(-2.77),BGN(-2.21),BUB1B(-2.16),COL27A1(-2.78),CREB3L2(+1.77),DAG1(+1.89),EGLN3(+4.06),ERBB2(+1.51),ESRRG(+2.98),FGF2(-3.6),FLNB(+1.8),FLNC(+1.64),FLT1(-2.46),GAS1(-2.82),GJA1(+1.96),GLI1(-2.44),GLI2(-4.2),GPC3(-1.6),HAND2(-14.59),HAPLN1(-7.13),HOXA10(-3.07),HOXB5(-3.63),HSPG2(+4.25),IDS(+1.77),IRS1(-2.17),JDP2(-1.66),LDLR(+1.67),LGALS1(-3.…
Connective Tissue Disorders,Organismal Injury and Abnormalities,Skeletal and Muscular Disorders	Advanced Dupuytren contracture	1.16e-11			17	5	12	COL13A1(-3.57),COL14A1(-5.35),COL15A1(-12.45),COL16A1(-5.32),COL1A1(-3.0),COL27A1(-2.78),COL3A1(-38.74),COL4A1(+1.88),COL4A2(+1.69),COL4A3(+3.69),COL4A4(+3.5),COL4A6(+1.85),COL5A1(-1.82),COL5A2(-3.38),COL6A1(-1.92),COL6A2(-1.93),COL6A3(-20.52)
Cancer,Organismal Injury and Abnormalities,Reproductive System Disease	Peyronie disease	1.16e-11			17	5	12	COL13A1(-3.57),COL14A1(-5.35),COL15A1(-12.45),COL16A1(-5.32),COL1A1(-3.0),COL27A1(-2.78),COL3A1(-38.74),COL4A1(+1.88),COL4A2(+1.69),COL4A3(+3.69),COL4A4(+3.5),COL4A6(+1.85),COL5A1(-1.82),COL5A2(-3.38),COL6A1(-1.92),COL6A2(-1.93),COL6A3(-20.52)
Cardiovascular Disease	Occlusion of blood vessel	1.17e-11		-0.827	90	24	66	ADAMTS13(-2.43),ADARB2(-3.03),ADGRF5(-3.25),ADRB3(-3.1),AGT(-3.77),AHSG(-6.94),APOA4(-1.85),APOC2(-4.54),APOC3(-3.87),APOM(-2.25),BCL2(-4.23),BDKRB1(-3.61),BIRC5(-2.35),CA2(-3.08),CACNA2D1(-2.75),CCL2(-2.21),CD44(-2.22),CDC6(-2.03),CDR2L(+1.78),CNR1(+2.45),COL5A2(-3.38),CPS1(-6.6),CXCL12(-17.39),CXCL2(-4.12),DHFR(-2.21),EDN1(+1.88),ERG(-3.98),FABP5(-2.29),FGG(-3.87),FLT1(-2.46),FLT4(-7.54),FOXO1(…
Cellular Assembly and Organization	Formation of cytoskeleton	1.18e-11		-0.979	75	24	51	ADGRF5(-3.25),AGT(-3.77),ARHGAP28(-2.18),ARHGAP6(-2.27),ARHGEF15(-3.08),BDKRB2(-2.77),BIN1(+1.57),BIRC5(-2.35),CARMIL1(+1.6),CCL2(-2.21),CD44(-2.22),CDC25B(-1.67),CDC42EP5(-4.73),CDH11(-2.82),CDK4(-2.05),CENPF(-3.06),CNTNAP1(-2.07),CORO2B(+1.92),CXCL12(-17.39),DLGAP5(-2.58),DMD(-2.18),DPYSL2(-1.64),DPYSL3(+2.18),EDN1(+1.88),EPHA1(+1.81),FBLIM1(+1.75),FGF2(-3.6),FHDC1(+1.67),FHOD1(-1.67),FLNA(+1.7…
Cell Morphology,Cellular Assembly and Organization,Cellular Function and Maintenance	Formation of cellular protrusions	1.23e-11		-1.911	144	54	90	A2M(-10.68),ACHE(+1.99),ADAM22(-2.09),ADAMTS4(-3.36),ADCY3(-2.56),ADGRA2(-2.52),ADGRF5(-3.25),ADGRG6(+1.7),AGT(-3.77),AQP1(-4.36),ARHGAP33(-3.14),ARHGEF25(-3.03),AURKA(-1.69),AUTS2(+1.66),BCL2(-4.23),BTG2(+1.87),C1QBP(-1.6),C3(-2.68),CAPG(+1.73),CARMIL1(+1.6),CCL2(-2.21),CCN1(+1.77),CD44(-2.22),CD82(-3.13),CDC20(-2.4),CDC42EP1(-2.0),CDC42EP5(-4.73),CDH2(+1.97),CELSR1(+2.09),CENPF(-3.06),CIT(-2.36…

## Sheet: Network
Rank	Top Diseases and Functions	Score	N	Pos	Neg	Molecules in Network
1	Cell-To-Cell Signaling and Interaction, Cellular Assembly and Organization, Skeletal and Muscular System Development and Function	46	34	13	21	ADD2(-4.98),ADGRL2(-1.89),ANXA11(+1.51),ATP13A3(+1.8),C5orf24(+1.54),CADM1(+2.3),CBWD3/CBWD6(+1.94),CDCA3(-1.86),CERCAM(-2.19),CTDSPL(-2.24),CYP2S1(+1.89),DTNA(+1.75),GALNT18(+2.8),GCNT1(-1.9),GPC3(-1.6),GPD1L(+2.49),HOXB2(-5.0),HOXB3(-14.44),HOXB4(-7.87),HOXB8(-5.77),IDS(+1.77),ISLR(-3.22),KIRREL1(-4.48),MAB21L2(-1.91),Mapk,MEIS2(-5.45),MPP6(-1.79),MUC20(-2.13),PALM2(-2.88),PKNOX1(+1.82),PKNOX2(…
2	Cell Cycle, Cellular Assembly and Organization, Reproductive System Development and Function	41	32	9	23	ACOX3(+2.05),APOL6(-6.58),BUB1(-2.17),BUB1B(-2.16),C8,CARMIL1(+1.6),CDIPT(+1.5),CNTLN(-2.36),COL14A1(-5.35),CPXM1(-2.1),DSCC1(-2.75),EFNB,EMID1(-2.13),FAM111B(-3.51),GCNT2(+1.55),GRIP2(-1.98),GYPC(-2.54),HSDL2(-1.53),KNL1(-1.76),KPNA3(+1.59),MAD2L1(-2.13),NDC80(-2.37),NECTIN1(-1.78),NECTIN3(-1.69),Pkc(s),PRELP(-5.86),RMI2(-2.49),RTL9(+4.32),SLC22A23(+1.98),SPC24(-2.64),TACC3(-2.28),TDRD7(+2.0),TT…
3	Cancer, Infectious Diseases, Organismal Injury and Abnormalities	41	32	14	18	ACAC,ARHGEF15(-3.08),ATP11B(+2.25),BHLHE40(+2.86),CRY2(+1.64),DOT1L(+1.47),DUT(-2.13),EBP(+1.53),ESRRG(+2.98),ETNK2(-1.64),FREM1(-19.9),HIST1H1B(-4.68),HIST1H1C(-3.42),HIST1H1E(-3.22),HIST2H2AA3/HIST2H2AA4(-2.9),HIST2H2AB(-2.13),HIST2H2BE(-1.87),Histone H1,HMGN5(-2.67),ITGA8(-18.99),LOX(-2.15),MTHFD1(-1.76),MTUS1(-1.85),NR3C1(+1.53),Nuclear factor 1,PDCD4(-1.92),PPFIBP1(+1.69),PTGR1(+2.0),PTMS(+2…
4	Cellular Function and Maintenance, Molecular Transport, Small Molecule Biochemistry	41	32	9	23	A4GALT(+2.41),ABCG2(+1.86),ALDH1A2(-2.67),CYBRD1(-3.23),EPHA7(-4.83),FGF2(-3.6),FLNB(+1.8),FTH1(+1.58),hemoglobin,HPX(-3.37),Interferon alpha,ISG20(+3.39),NABP1(+1.68),RNU1-1(-2.54),RNU1-2(-2.63),RNU1-27P(-2.63),RNU1-28P(-2.54),RNU1-3(-2.54),RNU1-4(-2.63),RNU4ATAC(-3.72),RNU5A-1(-4.35),RNU5B-1(-3.43),RNU5D-1(-2.7),RNU5E-1(-3.86),RNVU1-18(-2.54),SLC41A2(+3.32),snRNP,SNRPA(-1.58),SNRPN(+1.67),SPRY4…
5	Cellular Assembly and Organization, Protein Synthesis, RNA Damage and Repair	38	31	5	26	ACTG1(+1.5),CHD3(-1.83),chemokine,COTL1(+1.77),CPPED1(+1.78),EGLN,ERG(-3.98),FAM214B(+1.99),GAN(+1.49),GNL3(-1.68),HIST1H2AI(-3.7),HIST1H3J(-4.07),HIST2H3D(-5.24),HMCN1(-6.07),HOXA10(-3.07),Ifn gamma,ITGA4(-4.83),KIF20A(-2.61),LDHA(-2.19),MCM2(-2.68),MYCN(-1.8),NCL(-1.45),NPM1(-1.62),PHGDH(-1.89),RNASE4(-1.9),Rnr,RPP25(-5.14),RPS10(-1.55),RPS12(-1.86),RPS18(-1.87),RPS2(-1.76),RPS4X(-1.69),RPS5(-1…
6	Cell Cycle, Cell Morphology, Cellular Assembly and Organization	36	30	9	21	ADARB2(-3.03),ANGPTL6(-14.99),APC (complex),C1QTNF1(+2.33),CCDC18(-1.84),CDR2(+1.84),CDR2L(+1.78),CENPE(-1.78),CIT(-2.36),CKAP2(-1.83),EMP2(-2.06),ESM1(-2.71),FRMD6(-1.96),GABRE(-4.01),IGSF3(+1.53),IMPAD1(+1.92),Importin alpha,Importin beta,KIF15(-3.57),KIF22(-1.94),KIF4A(-2.74),Mpf,N4BP3(+2.04),NEAT1(+2.07),PGM2L1(+2.75),PKDCC(-1.66),PLXNA3(+1.46),PRC1(-2.18),SKA3(-1.94),SLC47A1(-4.67),SLC7A2(-5…
7	Cellular Movement, Protein Synthesis, RNA Damage and Repair	36	30	4	26	2-oxoglutarate:oxygen oxidoreductase,60S ribosomal subunit,ALDH,CENPK(-2.29),CENPM(-3.31),CENPU(-2.39),CSPG4(-1.96),EIF3E(-1.6),FMNL3(-2.32),FXR2(+1.53),HIST2H2BF(-2.46),KNOP1(+1.73),LIN28B(-2.25),NOP56(-2.2),OSBPL5(-5.1),PRR11(-2.52),PSIP1(-1.63),Rac,RIN2(-1.64),RIOX1(-9.21),ROBO2(-2.38),ROBO4(-4.08),RPL10A(-1.68),RPL11(-1.99),RPL12(-1.66),RPL22L1(-2.6),RPL24(-1.53),RPL4(-1.54),RPL5(-1.74),RSPO1…
8	Cellular Assembly and Organization, Cellular Function and Maintenance, DNA Replication, Recombination, and Repair	34	29	8	21	alcohol group acceptor phosphotransferase,CALC,CAVIN2(-2.79),CD3 group,CDCA2(-2.17),Cr3,CRB3(+1.7),DEPDC1(-2.84),ETS2(+1.74),ETV1(-5.63),ETV5(-2.62),FOXM1(-2.03),GTSE1(-2.21),HIST1H2BK(-1.74),IL12 (family),KIF14(-2.78),KIF18A(-2.55),KIF18B(-3.32),KIF20B(-2.08),KIF2C(-2.88),KIFC1(-2.03),LITAF(+1.74),MVP(-4.47),NEK2(-2.87),P4HA2(+1.76),PAICS(-1.5),PARD6B(+1.52),PFKFB3(+1.85),plus-end-directed kines…
9	Carbohydrate Metabolism, Post-Translational Modification, Small Molecule Biochemistry	34	29	8	21	BTG2(+1.87),CHST15(+1.89),CPS1(-6.6),Cyclin E,E2f,E2F2(-4.39),E2F8(-2.91),ELL2(+1.54),EMP3(-3.59),ERBB2(+1.51),ERP27(-2.67),HIST1H2BJ(-3.6),Holo RNA polymerase II,HOXB9(-4.2),HS3ST3B1(-5.0),HS3ST5(+2.11),HS6ST2(-2.49),KNTC1(-1.57),LMO4(-1.78),MLLT3(-3.89),NBEAL2(+1.63),NTNG1(+3.6),NUSAP1(-2.03),P-TEFb,POLD3(-2.28),POLR2J2/POLR2J3(+1.93),PRIM1(-2.55),PRR15L(-3.94),PXR ligand-PXR-Retinoic acid-RXRα…
10	Cancer, Gastrointestinal Disease, Organismal Injury and Abnormalities	34	29	6	23	Alpha tubulin,AURKB(-2.33),C1R(-3.19),C4,CD248(-9.43),DSC3(-8.14),DTL(-4.45),EXO1(-3.88),FCN3(-2.54),FEN1(-1.83),FSCN1(+1.73),Gamma tubulin,growth factor,HTRA1(-5.47),HTRA3(-8.64),IMPDH1(-2.64),INCENP(-2.33),KIF23(-2.2),LLGL2(+1.55),Ltbp,LTBP4(-2.25),MASP1(-9.11),NCAPG(-3.08),PAK1(+1.54),PPP1R13L(+1.87),PRSS12(-3.68),PRSS23(+1.71),RACGAP1(-1.86),RFC3(-1.72),Serine Protease,SHCBP1(-1.89),SLC1A5(-2…
11	Dermatological Diseases and Conditions, Skeletal and Muscular Disorders, Tissue Development	32	28	8	20	AGT(-3.77),ANTXR1(-4.41),ASL(-2.07),C1orf198(-2.13),Cathepsin,CCN4(-13.59),CFC1/CFC1B(-2.92),COL1A1(-3.0),COL3A1(-38.74),COL4A6(+1.85),COL6A1(-1.92),COL6A2(-1.93),COL6A3(-20.52),Collagen Alpha1,Collagen type I (complex),Collagen type III,DCN(-10.15),DDR2(-5.36),Eotaxin,GPIIB-IIIA,ITGA1(-3.3),JINK1/2,KIF26A(-2.1),LTBP1(+1.65),LTBP3(-1.93),MICAL1(+1.73),MSH5(-2.08),NPPB(+2.91),PFAS(-1.74),POSTN(-14…
12	Cell Cycle, Cell Death and Survival, DNA Replication, Recombination, and Repair	32	28	1	27	ASH2L(-1.68),ATAD2(-1.95),AURKA(-1.69),BIRC5(-2.35),C20orf27(-2.29),CCNA2(-2.24),CCNB1(-2.02),CDC25A(-2.23),DDX39A(-1.67),E2F1(-3.02),FABP5(-2.29),FANCI(-1.9),FBXL7(-3.27),FHOD1(-1.67),Histone h4,Iga,IGDCC3(-5.87),Igm,LGALS1(-3.25),MFAP4(-5.32),P110,PAPSS1(+1.72),PBK(-3.23),Pdgfr,Pp1c,PPP1CC(-1.61),PPP1R3C(-3.62),RNA polymerase II,SNORD118(-2.25),SSC5D(-3.63),STARD9(-3.03),TFAP2A(-3.82),TICRR(-2.…
13	Cellular Development, Embryonic Development, Organismal Development	32	28	9	19	Alp,CDK4(-2.05),COL4A4(+3.5),Dynamin,EPAS1(+1.82),EZH2(-1.65),FAM83G(+1.61),GDF7(-3.64),Histone h3,Hsp70,IRS1(-2.17),KDR(-11.98),LDL-cholesterol,LRRC55(-3.75),MET(-2.17),MFSD6(+1.91),MIF(-1.65),MTORC1,NME1(-1.66),NOS3(-3.95),PAQR4(-1.89),PEG10(-1.74),POU5F1(-2.95),PRKAA,PRRT4(-3.05),SLC2A3(+2.64),SMAD3(+1.59),SNAI2(-6.06),SNHG5(-1.57),SOCS2-AS1(+1.99),TBX18(-4.65),TCOF1(-1.58),TNFRSF19(+3.07),VCA…
14	Connective Tissue Disorders, Inflammatory Disease, Inflammatory Response	28	26	8	18	ADAM12(-11.73),ADAM15(-2.65),ADAM33(-10.09),ADAMTS15(-5.5),ADAMTS2(-9.25),ADAMTS4(-3.36),ANKS1B(+2.08),Ciap,COLEC10(-9.19),COLEC11(-13.0),Collagen type IV,CSF3R(-3.71),Ecm,farnesyl transferase,FBLN7(-3.57),K Channel,MAN1A1(-2.08),MAN1C1(-3.14),MAN2B2(+1.61),Mannosidase Alpha,MME(-6.23),MMP15(+1.81),MMP24(+2.44),Mt-mmp,PAPLN(+1.71),RAS,RASGRP3(-2.81),RIN1(-2.91),SHB(+2.21),SRPX2(-3.44),SVEP1(-14.8…
15	Cell Signaling, Cell-To-Cell Signaling and Interaction, Nucleic Acid Metabolism	28	26	13	13	Adaptor protein 2,ADGRA1(+2.62),ADGRA2(-2.52),ADGRE5(-2.43),ADGRF5(-3.25),ADGRG6(+1.7),ADRB3(-3.1),BDKRB1(-3.61),Beta Arrestin,CELSR1(+2.09),CHRM2(-4.08),Clathrin,FZD4(+1.88),Girk,Gpcr,GPR17(+1.99),GPR173(-3.4),GPR37(+2.61),GPR50(+2.88),GPR78(+5.94),GPRC5A(+2.9),GPRC5B(+2.76),GRPR(+3.13),HTR7(-3.06),NMUR1(-1.63),NPY1R(-3.22),NPY4R/NPY4R2(+4.54),PI3Kγ,Pik3r,PTGIR(-6.64),Relaxin,RGS1(-2.18),SLC44A2…
16	Cell Morphology, Connective Tissue Development and Function, Connective Tissue Disorders	28	26	8	18	AUTS2(+1.66),CA2(-3.08),Ctbp,ELF4(+1.71),Fgf,Fgfr,FGFR4(+1.85),FLRT2(+1.74),Focal adhesion kinase,HAPLN1(-7.13),HEY1(-3.46),HIC1(-2.27),HIST1H2AG(-3.93),HJURP(-2.39),HSD17B2(-3.94),Hspg,LEF1(-3.59),MIS18BP1(-1.87),PBXIP1(+1.75),Pias,PRDM16(+2.77),PRDM6(-4.72),RAB17(+1.89),RSPO2(-17.95),RUNX2(-4.21),SATB2(+1.76),SDC2(-3.21),SLC7A3(-3.16),Srebp,TCF,TCF/LEF,TCF4(-2.6),TMEM119(-6.75),TMEM47(-1.7),WNT…
17	Cell Death and Survival, Cellular Function and Maintenance, Organ Morphology	28	26	13	13	ADAMTSL4(+1.94),ANO1(-3.07),BETA TUBULIN,C19orf66(-4.12),CADPS(+3.09),Calmodulin,CCDC136(-1.94),Ck2,CKMT2(+2.4),creatine kinase,DDIT4L(+2.36),DES(-7.4),DMD(-2.18),DMTN(+1.89),DNMBP(+2.44),DYSF(+2.9),HP1,KIF1A(+2.15),LRRTM1(-4.49),MYOF(+2.01),PAPPA(-8.75),RAP1GAP2(+1.78),RCSD1(-3.56),RIPOR2(+2.03),SLC23A1(-1.93),Spectrin,ST3GAL6(-1.88),Synaptotagmin,Syntaxin1,SYT15(-1.68),SYT7(-2.49),TNS2(-2.07),T…
18	Cancer, Endocrine System Disorders, Gastrointestinal Disease	28	26	7	19	A2M(-10.68),ARHGAP6(-2.27),AXL(-2.85),BCL6B(-3.01),BCR (complex),DAPK1(+1.93),EPHA1(+1.81),FLT1(-2.46),GRIN2A(-4.37),GTPase,HAPLN3(+2.23),HIP1(-1.79),HIST1H2BC(-1.79),JAK3(-4.55),MYADM(+1.75),NCAPG2(-1.63),NETO1(-2.83),Nfat (family),NMDA Receptor,NOX4(+2.17),NTRK2(-3.55),NTRK3(-3.53),PARP,PATJ(+1.62),PDGFB(+1.61),PDGFRB(-6.52),PI3K p85,PLAT(-3.94),Sapk,secreted MMP,Sfk,TAL1(-3.67),TEK(-20.77),THY…
19	Cell Cycle, Cellular Assembly and Organization, DNA Replication, Recombination, and Repair	28	26	7	19	ADAMTS13(-2.43),ALDH3A2(-1.68),caspase,CEBPD(-2.43),Creb,F Actin,FAM177A1(+1.73),FHDC1(+1.67),GIMAP8(-2.46),IFI16(-4.91),Immunoglobulin,KCTD12(-2.85),KPNA2(-1.85),LIMS2(+2.13),LMNB1(-2.65),LRRK2(-2.39),MKI67(-3.0),Ngf,NGFR(-5.43),Nos,PEPCK,PLK1(-2.19),PP2A,RCC1(-1.57),RESF1(+1.68),RGPD4 (includes others)(+1.93),SMC4(-1.89),SOX12(-1.54),SPAG5(-1.81),TMOD3(+1.57),TOP2A(-2.9),TROAP(-2.41),TSHZ3(-6.4…
20	Cell Cycle, Connective Tissue Disorders, DNA Replication, Recombination, and Repair	27	25	2	23	Adaptor protein 1,Ap2 alpha,CCL2(-2.21),CDC45(-3.27),CDC6(-2.03),CDCA5(-2.42),CDT1(-2.74),CLSPN(-2.54),DBF4(-2.14),DENND1C(+1.59),DNA Polymerase,DNA polymerase epsilon,Epsin,ESCO2(-2.04),FXYD5(-2.25),Mcm,MCM10(-4.61),MCM3(-2.16),MCM4(-1.79),MCM5(-2.25),MCM6(-2.78),MCM7(-2.76),MCM8(-1.64),MGME1(-1.69),MMS22L(-1.83),ORC,ORC1(-2.1),ORC6(-1.69),REPS2(+2.21),Rfc,RPA,SFRP5(-2.63),TBX2(-2.59),TIMELESS(-…
21	Digestive System Development and Function, Embryonic Development, Organismal Development	27	25	9	16	BIN1(+1.57),C1orf112(-1.89),CACNA2D1(-2.75),CNR1(+2.45),CNTNAP1(-2.07),CXCL2(-4.12),Cyclin A,Cyclin D,EDNRB(-5.28),estrogen receptor,FBP1(-2.05),FOXO1(+2.13),G protein alphai,GLI3(-5.29),KLF6(+1.56),KRT7(-2.31),MIR17HG(-2.17),N-cor,N-type Calcium Channel,PDGF BB,PLK2(-1.68),PRLR(-2.0),RARG(-2.97),SCN3A(-2.83),SCN3B(+2.14),SHH(+2.11),SLC7A7(+1.61),Sos,SPINT1(+1.92),SPINT2(+1.59),TMPRSS13(-5.51),TR…
22	Amino Acid Metabolism, Cardiovascular Disease, Congenital Heart Anomaly	25	24	7	17	adhesion molecule,AEBP1(-6.03),ANXA13(-2.43),ARHGAP28(-2.18),ARHGEF25(-3.03),CDC42EP1(-2.0),CORO2B(+1.92),death receptor,EPSTI1(+2.04),factor XIII,Fascin,FGG(-3.87),FOXF1(-6.82),FUCA1(+1.66),GFPT2(-5.68),Glucocorticoid-GCR,Igh (family),KLF8(+2.11),KYNU(-2.98),LDB2(-11.11),MYLK3(-5.03),NFkB (complex),NfkB-RelA,NUAK2(+2.06),PDLIM1(+1.67),peptidase,RFTN1(-3.86),SLC3A1(-2.75),Stat3-Stat3,SYT10(-9.1),…
23	Cancer, Cell-To-Cell Signaling and Interaction, Cellular Assembly and Organization	25	24	11	13	14-3-3,Alpha catenin,Cadherin,CCN1(+1.77),COL13A1(-3.57),COL15A1(-12.45),COL5A2(-3.38),collagen type i (family),GAS6(+2.05),GLI2(-4.2),GOT,Growth hormone,IER3(+3.32),IGF2(-19.72),IGF2-AS(-8.46),IGFBP2(+2.42),JAG1(-1.75),LFNG(+3.46),MAP2K1/2,MYO7B(+2.43),MYORG(+1.9),Notch,p85 (pik3r),plasminogen activator,PTCH1(-3.5),Raf,SLC23A2(+1.84),SNX5(-1.64),ST6GALNAC3(-3.94),TUFT1(+1.75),ZBTB20(+1.6),ZEB1(-…
24	Cell-To-Cell Signaling and Interaction, Cellular Assembly and Organization, Cellular Function and Maintenance	25	24	11	13	ADAM19(+2.17),Collagen(s),DAAM2(-3.85),EDN1(+1.88),EHD1(+1.61),FAM153A/FAM153B(+2.56),GLYCTK(-1.93),GRN(+1.62),HGF(-19.14),HK1(-2.16),Hsp27,Hsp90,JAML(-3.79),Laminin (complex),Mek,MMP2(-6.27),MXD1(+1.62),NACA(-1.49),p70 S6k,PI3K (family),PLK4(-1.98),RFLNB(-2.77),Rock,RPS6(-1.78),Rsk,SIPA1L2(+1.94),Smad2/3,SMG1P1(+1.76),STIL(-2.36),TAGLN2(+1.99),Tgf beta,TGM2(-9.47),THBS1(+1.76),TRIP13(-1.85),TSPA…
25	Cancer, Lipid Metabolism, Small Molecule Biochemistry	25	24	10	14	ABCA5(+1.75),ACADL(+3.18),ADAM22(-2.09),ADAM8(+2.55),ADAMTS20(-4.34),Ap1,ARHGAP11A(-2.15),BCL6(-2.09),BNC2(-8.49),C1QBP(-1.6),CD3,CD44(-2.22),CDS2(+2.2),CHCHD10(-1.82),Cytochrome bc1,FABP1(-4.75),Fcer1,FLNA(+1.73),GBP4(-8.77),GJA1(+1.96),HNRNPA1(-1.49),HSPD1(-1.68),IGSF10(-4.15),IL12 (complex),Metalloprotease,Mitochondrial complex 1,Mlc,MYH9(+1.71),PRMT1(-1.72),SDC4(+3.02),Shc,SLC25A43(+1.85),TBX…

## Sheet: Pathway
Pathways	p	FDR	Ratio	State	Z	N	Pos	Neg	Molecules
Hepatic Fibrosis / Hepatic Stellate Cell Activation	1.12535e-07	1.67449e-06	0.242			45	16	29	A2M(-10.68),AGT(-3.77),BCL2(-4.23),CCL2(-2.21),COL13A1(-3.57),COL15A1(-12.45),COL16A1(-5.32),COL1A1(-3.0),COL27A1(-2.78),COL3A1(-38.74),COL4A1(+1.88),COL4A2(+1.69),COL4A3(+3.69),COL4A4(+3.5),COL4A6(+1.85),COL5A1(-1.82),COL5A2(-3.38),COL6A1(-1.92),COL6A2(-1.93),COL6A3(-20.52),EDN1(+1.88),EDNRB(-5.28),FGF2(-3.6),FLT1(-2.46),FLT4(-7.54),HGF(-19.14),IGF2(-19.72),IL1R1(-2.44),IL4R(+1.68),KDR(-11.98),K…
Axonal Guidance Signaling	6.7904e-06	7.56041e-05	0.144			70	23	47	ADAM12(-11.73),ADAM15(-2.65),ADAM19(+2.17),ADAM22(-2.09),ADAM33(-10.09),ADAM8(+2.55),ADAMTS13(-2.43),ADAMTS15(-5.5),ADAMTS2(-9.25),ADAMTS20(-4.34),ADAMTS4(-3.36),ARHGEF15(-3.08),BMP10(-3.88),BMP8A(+2.2),BMP8B(+2.07),CXCL12(-17.39),DPYSL2(-1.64),DPYSL5(-3.63),EFNB3(-2.28),EPHA1(+1.81),EPHA7(-4.83),EPHB2(-3.04),ERBB2(+1.51),FZD4(+1.88),GDF7(-3.64),GLI1(-2.44),GLI2(-4.2),GLI3(-5.29),GNA13(+2.03),GNA…
Cell Cycle Control of Chromosomal Replication	0.000131041	0.00121866	0.321			18	0	18	CDC45(-3.27),CDC6(-2.03),CDK1(-2.97),CDK4(-2.05),CDT1(-2.74),DBF4(-2.14),MCM2(-2.68),MCM3(-2.16),MCM4(-1.79),MCM5(-2.25),MCM6(-2.78),MCM7(-2.76),MCM8(-1.64),ORC1(-2.1),ORC6(-1.69),POLE(-1.57),PRIM1(-2.55),TOP2A(-2.9)
GP6 Signaling Pathway	0.000393669	0.00324708	0.21		-1.4	25	9	16	COL13A1(-3.57),COL15A1(-12.45),COL16A1(-5.32),COL1A1(-3.0),COL27A1(-2.78),COL3A1(-38.74),COL4A1(+1.88),COL4A2(+1.69),COL4A3(+3.69),COL4A4(+3.5),COL4A6(+1.85),COL5A1(-1.82),COL5A2(-3.38),COL6A1(-1.92),COL6A2(-1.93),COL6A3(-20.52),FGG(-3.87),ITPR1(-2.95),LAMA1(+1.71),LAMA5(+1.71),LAMB1(+2.04),LAMB3(-2.71),LAMC1(+1.52),LAMC3(-7.38),PIK3C2G(-3.29)
Osteoarthritis Pathway	0.00202943	0.0149956	0.15	Inhibited	-2.746	32	7	25	ACVRL1(-6.38),ADAMTS4(-3.36),CASP4(-2.98),CASP7(-2.38),CASP8(-1.7),CCN4(-13.59),DCN(-10.15),DDR2(-5.36),EPAS1(+1.82),FGF2(-3.6),FZD4(+1.88),GLI1(-2.44),GLI2(-4.2),GLI3(-5.29),H19(-7.5),HMGB1(-1.54),HTRA1(-5.47),IL1R1(-2.44),ITGA4(-4.83),JAG1(-1.75),LEF1(-3.59),PROK1(-2.96),PTCH1(-3.5),RBP4(-2.53),RUNX2(-4.21),SDC4(+3.02),SMAD3(+1.59),SMAD7(+1.7),SPHK1(+2.14),TCF4(-2.6),TIMP3(+1.91),VEGFC(-7.57)
Human Embryonic Stem Cell Pluripotency	0.00217658	0.0149956	0.178			24	12	12	BMP10(-3.88),BMP8A(+2.2),BMP8B(+2.07),FGF2(-3.6),FGFR4(+1.85),FOXO1(+2.13),FZD4(+1.88),LEF1(-3.59),NOG(+4.27),NTRK2(-3.55),NTRK3(-3.53),PDGFA(+1.61),PDGFB(+1.61),PDGFRB(-6.52),PIK3C2G(-3.29),POU5F1(-2.95),S1PR1(-3.43),SMAD3(+1.59),SMAD7(+1.7),SPHK1(+2.14),TCF4(-2.6),TGFB2(+2.55),WNT2(-5.69),WNT5A(-2.65)
STAT3 Pathway	0.00653881	0.0415857	0.163	Inhibited	-2.357	22	6	16	BCL2(-4.23),CDC25A(-2.23),CSF2RB(-3.94),FGF2(-3.6),FGFR4(+1.85),FLT1(-2.46),FLT4(-7.54),HGF(-19.14),IL17RA(+1.68),IL17RD(+1.85),IL18R1(-4.36),IL1R1(-2.44),IL4R(+1.68),KDR(-11.98),MYC(-3.46),NGFR(-5.43),NTRK2(-3.55),NTRK3(-3.53),PDGFB(+1.61),PDGFRB(-6.52),TGFB2(+2.55),TGFBR3(-7.79)
FXR/RXR Activation	0.00680566	0.0415857	0.167			21	3	18	AGT(-3.77),AHSG(-6.94),AMBP(-2.76),APOA4(-1.85),APOC2(-4.54),APOC3(-3.87),APOM(-2.25),C3(-2.68),FBP1(-2.05),FGFR4(+1.85),FOXO1(+2.13),HPX(-3.37),ITIH4(-2.98),KNG1(-3.87),ORM1(-5.66),RBP4(-2.53),SERPINA1(-1.86),SULT2A1(-5.04),TF(-2.9),TTR(-1.69),VLDLR(+1.87)
LXR/RXR Activation	0.00882647	0.0492917	0.165	Inhibited	-2.683	20	1	19	AGT(-3.77),AHSG(-6.94),AMBP(-2.76),APOA4(-1.85),APOC2(-4.54),APOC3(-3.87),APOM(-2.25),C3(-2.68),CCL2(-2.21),HPX(-3.37),IL1R1(-2.44),ITIH4(-2.98),KNG1(-3.87),LDLR(+1.67),NGFR(-5.43),ORM1(-5.66),RBP4(-2.53),SERPINA1(-1.86),TF(-2.9),TTR(-1.69)
Mitotic Roles of Polo-Like Kinase	0.00891518	0.0492917	0.212	Inhibited	-2.887	14	0	14	CCNB1(-2.02),CCNB2(-3.02),CDC20(-2.4),CDC25A(-2.23),CDC25B(-1.67),CDK1(-2.97),ESPL1(-2.73),KIF11(-2.33),KIF23(-2.2),PKMYT1(-2.6),PLK1(-2.19),PLK2(-1.68),PLK4(-1.98),PRC1(-2.18)
Basal Cell Carcinoma Signaling	0.0149956	0.0788664	0.192		-0.378	14	4	10	BMP10(-3.88),BMP8A(+2.2),BMP8B(+2.07),FZD4(+1.88),GLI1(-2.44),GLI2(-4.2),GLI3(-5.29),HHIP(-4.94),LEF1(-3.59),PTCH1(-3.5),SHH(+2.11),TCF4(-2.6),WNT2(-5.69),WNT5A(-2.65)
Estrogen-mediated S-phase Entry	0.0159229	0.0812682	0.308	Inhibited	-2.828	8	0	8	CCNA2(-2.24),CDC25A(-2.23),CDK1(-2.97),CDK4(-2.05),E2F1(-3.02),E2F2(-4.39),E2F8(-2.91),MYC(-3.46)
Pyrimidine Deoxyribonucleotides De Novo Biosynthesis I	0.0225956	0.111917	0.318	Inhibited	-2.646	7	0	7	AK1(-2.65),DUT(-2.13),NME1(-1.66),NME4(-1.85),RRM1(-1.75),RRM2(-3.85),TYMS(-1.97)
Sonic Hedgehog Signaling	0.0259911	0.123687	0.267		-1.633	8	1	7	CCNB1(-2.02),CDK1(-2.97),GLI1(-2.44),GLI2(-4.2),GLI3(-5.29),HHIP(-4.94),PTCH1(-3.5),SHH(+2.11)
Inhibition of Matrix Metalloproteases	0.0295994	0.136695	0.231		0.378	9	5	4	A2M(-10.68),ADAM12(-11.73),HSPG2(+4.25),MMP15(+1.81),MMP2(-6.27),MMP24(+2.44),SDC2(-3.21),TIMP2(+1.81),TIMP3(+1.91)
Molecular Mechanisms of Cancer	0.031117	0.140858	0.102			40	12	28	ADCY3(-2.56),ARHGEF15(-3.08),AURKA(-1.69),BCL2(-4.23),BMP10(-3.88),BMP8A(+2.2),BMP8B(+2.07),BRCA1(-2.31),CASP7(-2.38),CASP8(-1.7),CDC25A(-2.23),CDC25B(-1.67),CDK1(-2.97),CDK4(-2.05),E2F1(-3.02),E2F2(-4.39),E2F8(-2.91),FOXO1(+2.13),FZD4(+1.88),GLI1(-2.44),GNA13(+2.03),GNAI1(-3.72),IRS1(-2.17),ITGA4(-4.83),JAK3(-4.55),JUN(+2.05),LEF1(-3.59),MYC(-3.46),PAK1(+1.54),PIK3C2G(-3.29),PTCH1(-3.5),RHOBTB1(…
Cell Cycle: G1/S Checkpoint Regulation	0.0333733	0.146607	0.179		1.508	12	3	9	CDC25A(-2.23),CDK4(-2.05),E2F1(-3.02),E2F2(-4.39),E2F8(-2.91),FOXO1(+2.13),GNL3(-1.68),MYC(-3.46),RPL11(-1.99),RPL5(-1.74),SMAD3(+1.59),TGFB2(+2.55)
p53 Signaling	0.0361528	0.154124	0.153		1.155	15	4	11	BCL2(-4.23),BIRC5(-2.35),BRCA1(-2.31),CDK4(-2.05),DRAM1(-1.8),E2F1(-3.02),GNL3(-1.68),JUN(+2.05),PERP(+1.54),PIK3C2G(-3.29),PLAGL1(-8.13),SNAI2(-6.06),THBS1(+1.76),TP53INP1(+1.73),WT1(-4.64)
Apelin Liver Signaling Pathway	0.0372538	0.154124	0.269		-1.89	7	1	6	AGT(-3.77),APLNR(-10.27),COL1A1(-3.0),COL3A1(-38.74),EDN1(+1.88),IRS1(-2.17),PDGFRB(-6.52)
Nitric Oxide Signaling in the Cardiovascular System	0.0376283	0.154124	0.152	Inhibited	-3.742	15	1	14	ADRB3(-3.1),BDKRB2(-2.77),FLT1(-2.46),FLT4(-7.54),GUCY1A2(-5.1),ITPR1(-2.95),KDR(-11.98),KNG1(-3.87),NOS3(-3.95),PDE5A(+2.31),PIK3C2G(-3.29),PLN(-5.03),PROK1(-2.96),RYR2(-5.1),VEGFC(-7.57)
Granzyme A Signaling	0.0424257	0.170333	0.3			6	0	6	HIST1H1B(-4.68),HIST1H1C(-3.42),HIST1H1D(-5.22),HIST1H1E(-3.22),HMGB2(-2.22),NME1(-1.66)
Regulation of the Epithelial-Mesenchymal Transition Pathway	0.044601	0.173774	0.119			23	6	17	CDH2(+1.97),FGF2(-3.6),FGFR4(+1.85),FZD4(+1.88),HGF(-19.14),JAG1(-1.75),JAK3(-4.55),LEF1(-3.59),LOX(-2.15),MET(-2.17),MMP2(-6.27),NOTCH4(-3.61),PARD6B(+1.52),PDGFRB(-6.52),PIK3C2G(-3.29),SMAD3(+1.59),SNAI2(-6.06),TCF4(-2.6),TGFB2(+2.55),WNT2(-5.69),WNT5A(-2.65),ZEB1(-2.8),ZEB2(-8.9)
Protein Kinase A Signaling	0.0478349	0.18452	0.0977		-1.095	39	12	27	ADCY3(-2.56),ADD2(-4.98),CDC25A(-2.23),CDC25B(-1.67),DUSP1(+1.91),FLNA(+1.73),FLNB(+1.8),FLNC(+1.64),GLI3(-5.29),GNA13(+2.03),GNAI1(-3.72),GNG11(-4.47),HIST1H1B(-4.68),HIST1H1C(-3.42),HIST1H1D(-5.22),HIST1H1E(-3.22),ITPR1(-2.95),LEF1(-3.59),MYLK3(-5.03),NFATC4(-3.54),NGFR(-5.43),NOS3(-3.95),PDE3A(-5.25),PDE4B(-2.66),PDE5A(+2.31),PLN(-5.03),PPP1CC(-1.61),PPP1R3C(-3.62),PTCH1(-3.5),PTPN5(+2.02),PTP…

## Sheet: Regulators
Type	Regulator	p	FC	State	Z	N	Pos	Neg	Molecules
kinase	ERBB2	1.26e-50	1.513	Inhibited	-5.174	165	40	125	ABCG2(+1.86),ADAM12(-11.73),ADAM19(+2.17),ADAM8(+2.55),ADRB3(-3.1),ASPM(-3.48),AURKA(-1.69),BCL2(-4.23),BHLHE40(+2.86),BIRC5(-2.35),BRIP1(-2.26),BTG2(+1.87),BUB1(-2.17),BUB1B(-2.16),CADM1(+2.3),CAVIN2(-2.79),CCL2(-2.21),CCNA2(-2.24),CCNB1(-2.02),CCNB2(-3.02),CD82(-3.13),CDC20(-2.4),CDC25A(-2.23),CDC25B(-1.67),CDC45(-3.27),CDC6(-2.03),CDCA2(-2.17),CDCA3(-1.86),CDCA5(-2.42),CDCA7(-4.93),CDCA7L(-3.0…
transcription regulator	TP53	2.53e-47		Activated	3.046	274	86	188	A2M(-10.68),ABAT(-1.6),ABCG2(+1.86),ABHD4(+2.1),ACADL(+3.18),ADAM12(-11.73),ADAM8(+2.55),ADAMTSL4(+1.94),ADGRE5(-2.43),ADRB3(-3.1),AFP(-2.49),AK1(-2.65),ALDH1A2(-2.67),ANTXR1(-4.41),ANXA1(-2.13),ASF1B(-2.66),ASL(-2.07),ASPM(-3.48),ATAD2(-1.95),AURKA(-1.69),AURKB(-2.33),BCL2(-4.23),BCL6B(-3.01),BDKRB2(-2.77),BHLHE40(+2.86),BIRC5(-2.35),BMF(+2.46),BOK(+1.56),BRCA1(-2.31),BRCA2(-2.39),BTG2(+1.87),BU…
growth factor	TGFB1	3.35e-45			-0.088	263	82	181	AASS(-1.75),ABCG2(+1.86),ACPP(-2.83),ACSM3(+3.67),ACVRL1(-6.38),ADAM12(-11.73),ADAM19(+2.17),ADAMTS2(-9.25),ADAMTS4(-3.36),ADGRA1(+2.62),ADK(-1.68),AFP(-2.49),AK1(-2.65),ALDH3A2(-1.68),ANXA11(+1.51),APLNR(-10.27),APOC2(-4.54),AQP1(-4.36),ASPM(-3.48),ATP13A3(+1.8),AXL(-2.85),BCL2(-4.23),BCL6(-2.09),BDKRB2(-2.77),BGN(-2.21),BHLHE40(+2.86),BIN1(+1.57),BIRC5(-2.35),BMF(+2.46),BRIP1(-2.26),BUB1(-2.17)…
chemical - endogenous mammalian	beta-estradiol	7.22e-33		Inhibited	-3.4	256	79	177	A2M(-10.68),A4GALT(+2.41),ABCG2(+1.86),ACPP(-2.83),ACSM3(+3.67),ADAMTS4(-3.36),ADGRF5(-3.25),ADK(-1.68),ADRB3(-3.1),AEBP1(-6.03),AFP(-2.49),AGT(-3.77),ALDH1A2(-2.67),ANKS1B(+2.08),ANXA1(-2.13),APOA4(-1.85),AQP1(-4.36),ARHGEF15(-3.08),ATAD2(-1.95),ATP2B2(-2.72),AURKA(-1.69),BCL2(-4.23),BCL6(-2.09),BHLHE40(+2.86),BIN1(+1.57),BIRC5(-2.35),BRCA1(-2.31),BRCA2(-2.39),BTG2(+1.87),BUB1(-2.17),C3(-2.68),C…
chemical drug	dexamethasone	5.3e-29			-0.177	250	78	172	ABCC6(+1.67),ACADL(+3.18),ACTG1(+1.5),ADAM12(-11.73),ADAM15(-2.65),ADAMTS15(-5.5),ADAMTS2(-9.25),ADRB3(-3.1),AEBP1(-6.03),AFP(-2.49),AGT(-3.77),ANO1(-3.07),ANOS1(+2.97),ANXA1(-2.13),APOA4(-1.85),APOL6(-6.58),AQP1(-4.36),ASF1B(-2.66),ATP11B(+2.25),ATP13A3(+1.8),ATP2B4(+1.61),BCL2(-4.23),BCL6(-2.09),BDKRB2(-2.77),BGN(-2.21),BHLHE40(+2.86),BIRC5(-2.35),BRCA1(-2.31),BRCA2(-2.39),BTG2(+1.87),BTN3A2(-4…
group	Vegf	4.84e-28		Inhibited	-5.515	101	18	83	A2M(-10.68),ADAM15(-2.65),ADGRF5(-3.25),ADGRL2(-1.89),APLNR(-10.27),APOM(-2.25),ARHGAP22(-2.69),AURKA(-1.69),AURKB(-2.33),BCL2(-4.23),BIRC5(-2.35),BUB1(-2.17),BUB1B(-2.16),C1QTNF1(+2.33),CA2(-3.08),CASP8(-1.7),CCN1(+1.77),CD44(-2.22),CD93(-8.07),CDC20(-2.4),CDC25A(-2.23),CDC25B(-1.67),CDC45(-3.27),CDC6(-2.03),CDH5(-4.69),CDK1(-2.97),CELSR1(+2.09),CENPF(-3.06),COL4A3(+3.69),CXCL12(-17.39),DBF4(-2.…
cytokine	TNF	4.84e-28			0.055	228	77	151	A2M(-10.68),A4GALT(+2.41),ABCG2(+1.86),ABTB2(+2.58),ADAM8(+2.55),ADAMTS4(-3.36),ADGRG6(+1.7),ADRB3(-3.1),AEBP1(-6.03),AGT(-3.77),AK2(-1.59),ANXA1(-2.13),ANXA11(+1.51),APOC2(-4.54),AQP1(-4.36),ARHGAP22(-2.69),ARRDC3(+2.79),ASGR1(-2.65),ATP2B4(+1.61),BCL2(-4.23),BCL6(-2.09),BDKRB1(-3.61),BDKRB2(-2.77),BGN(-2.21),BHLHE40(+2.86),BIRC5(-2.35),BST2(-8.08),BTG2(+1.87),BUB1B(-2.16),C1QTNF1(+2.33),C3(-2.6…
other	RABL6	1.33e-27		Inhibited	-5	36	3	33	ABAT(-1.6),AURKB(-2.33),BTG2(+1.87),BUB1(-2.17),BUB1B(-2.16),CCNA2(-2.24),CCNB1(-2.02),CDC25A(-2.23),CENPF(-3.06),DAPK1(+1.93),DRAM1(-1.8),DUT(-2.13),ELF4(+1.71),EZH2(-1.65),FEN1(-1.83),HMMR(-2.44),KIF23(-2.2),MAD2L1(-2.13),MCM10(-4.61),MCM2(-2.68),MCM5(-2.25),MCM7(-2.76),MYC(-3.46),NCAPG(-3.08),NDC80(-2.37),NEK2(-2.87),PBK(-3.23),PLK1(-2.19),POLE2(-2.22),PRC1(-2.18),PRIM1(-2.55),RFC3(-1.72),TOP2…
transcription regulator	FOXM1	5.55e-27	-2.027	Inhibited	-5.206	50	7	43	ACE2(+2.5),ANXA1(-2.13),AURKA(-1.69),AURKB(-2.33),BIRC5(-2.35),BRCA2(-2.39),BRIP1(-2.26),BUB1B(-2.16),CCNA2(-2.24),CCNB1(-2.02),CCNB2(-3.02),CDC20(-2.4),CDC25A(-2.23),CDC25B(-1.67),CDCA2(-2.17),CDH2(+1.97),CDK1(-2.97),CENPE(-1.78),CENPF(-3.06),CXCL12(-17.39),FLT1(-2.46),FOXF1(-6.82),FOXM1(-2.03),GTSE1(-2.21),JUN(+2.05),KDR(-11.98),KIF20A(-2.61),LDHA(-2.19),LEF1(-3.59),LOX(-2.15),MCM8(-1.64),MET(-…
kinase	CDKN1A	9.91e-27		Activated	3.261	63	5	58	ASPM(-3.48),ATAD2(-1.95),AURKA(-1.69),AURKB(-2.33),BCL2(-4.23),BIRC5(-2.35),BRCA1(-2.31),BUB1(-2.17),BUB1B(-2.16),CCL2(-2.21),CCN1(+1.77),CCNA2(-2.24),CCNB1(-2.02),CDC20(-2.4),CDC25A(-2.23),CDC25B(-1.67),CDC6(-2.03),CDK1(-2.97),CDK4(-2.05),CENPF(-3.06),CIT(-2.36),DLGAP5(-2.58),DTL(-4.45),DUSP1(+1.91),EXO1(-3.88),FANCI(-1.9),FOXM1(-2.03),GRN(+1.62),HJURP(-2.39),HMGB2(-2.22),IL1R1(-2.44),JAG1(-1.75…
growth factor	HGF	1.17e-26	-19.137	Inhibited	-4.652	98	20	78	A2M(-10.68),ABCC6(+1.67),ABCG2(+1.86),ADGRF5(-3.25),ADGRL2(-1.89),AFP(-2.49),AURKA(-1.69),AURKB(-2.33),BCL2(-4.23),BIRC5(-2.35),BUB1(-2.17),BUB1B(-2.16),CASP8(-1.7),CCL2(-2.21),CCN1(+1.77),CD44(-2.22),CD93(-8.07),CDC20(-2.4),CDC25A(-2.23),CDC25B(-1.67),CDC45(-3.27),CDC6(-2.03),CDK1(-2.97),CDK4(-2.05),CELSR1(+2.09),CENPF(-3.06),CNBP(-1.66),COL1A1(-3.0),COL3A1(-38.74),COL4A1(+1.88),CXCL2(-4.12),DBF…
cytokine	IL6	1e-25		Inhibited	-2.99	126	27	99	A2M(-10.68),ABCG2(+1.86),ACVRL1(-6.38),ADAMTS13(-2.43),ADAMTS4(-3.36),ADGRE5(-2.43),ADGRL2(-1.89),AFP(-2.49),AGT(-3.77),ANXA1(-2.13),BCL2(-4.23),BCL6(-2.09),BGN(-2.21),BIRC5(-2.35),BST2(-8.08),BTG2(+1.87),BUB1(-2.17),BUB1B(-2.16),C3(-2.68),CASP4(-2.98),CASP7(-2.38),CCL2(-2.21),CCNA2(-2.24),CCNB1(-2.02),CCNB2(-3.02),CD44(-2.22),CD82(-3.13),CDC20(-2.4),CDC45(-3.27),CDC6(-2.03),CDK1(-2.97),CEBPD(-2.…
transcription regulator	YY1	4.86e-25			-1.443	69	12	57	AURKA(-1.69),AURKB(-2.33),BIRC5(-2.35),BRCA1(-2.31),BTG2(+1.87),BUB1B(-2.16),CAPG(+1.73),CASP7(-2.38),CCNA2(-2.24),CCNB1(-2.02),CCNB2(-3.02),CD93(-8.07),CDC6(-2.03),CDCA3(-1.86),CENPE(-1.78),COL15A1(-12.45),COL1A1(-3.0),CXCL12(-17.39),DMD(-2.18),ERBB2(+1.51),FEN1(-1.83),FOXM1(-2.03),GPC3(-1.6),GRIN2D(-2.96),HIST1H4C(-2.25),HOXB4(-7.87),INCENP(-2.33),KDR(-11.98),KIF11(-2.33),KIF20A(-2.61),KIF23(-2…
microRNA	let-7	1.6e-24		Activated	5.509	58	5	53	AURKA(-1.69),AURKB(-2.33),BRCA1(-2.31),BRCA2(-2.39),BTG2(+1.87),BUB1(-2.17),BUB1B(-2.16),CCNA2(-2.24),CCNB1(-2.02),CD44(-2.22),CDC20(-2.4),CDC25A(-2.23),CDC45(-3.27),CDC6(-2.03),CDCA2(-2.17),CDCA3(-1.86),CDCA5(-2.42),CDCA7(-4.93),CDH2(+1.97),CDK1(-2.97),CDT1(-2.74),CEBPD(-2.43),COL1A1(-3.0),COL27A1(-2.78),COL3A1(-38.74),CPED1(-7.05),DBF4(-2.14),DMD(-2.18),E2F2(-4.39),E2F8(-2.91),EZH2(-1.65),ITGA1…
chemical drug	dextran sulfate	2.48e-24			-1.109	65	7	58	ADAM8(+2.55),AGT(-3.77),AURKA(-1.69),BIRC5(-2.35),BLM(-2.1),BUB1(-2.17),BUB1B(-2.16),C3(-2.68),CCNA2(-2.24),CCNB1(-2.02),CDC20(-2.4),CDCA2(-2.17),CDCA3(-1.86),CDCA5(-2.42),CDK1(-2.97),CENPE(-1.78),CHAF1A(-2.52),CXCL2(-4.12),DSCC1(-2.75),E2F8(-2.91),ENG(-8.41),EXO1(-3.88),FANCA(-1.95),FANCB(-2.58),FOXM1(-2.03),HGF(-19.14),HJURP(-2.39),IFITM3(-2.35),KIF11(-2.33),KNTC1(-1.57),MCM3(-2.16),MCM5(-2.25)…
transcription regulator	ZBTB17	3.52e-24			0.594	37	4	33	ASPM(-3.48),AURKB(-2.33),BCL2(-4.23),BHLHE40(+2.86),BUB1B(-2.16),CCNA2(-2.24),CCNB1(-2.02),CCNB2(-3.02),CDC20(-2.4),CDK1(-2.97),CENPF(-3.06),CKAP2(-1.83),FOXM1(-2.03),HMMR(-2.44),IER3(+3.32),IQGAP3(-2.15),JUN(+2.05),KIF11(-2.33),KIF18B(-3.32),KIF20A(-2.61),KIF22(-1.94),KIF2C(-2.88),KIF4A(-2.74),LDLR(+1.67),MKI67(-3.0),NDC80(-2.37),NEK2(-2.87),NGFR(-5.43),NUSAP1(-2.03),PBK(-3.23),PLK1(-2.19),PRC1(…
chemical - endogenous mammalian	progesterone	3.26e-23			1.794	105	30	75	ABCG2(+1.86),ACPP(-2.83),AEBP1(-6.03),ALDH1A2(-2.67),AQP1(-4.36),ASGR1(-2.65),AURKA(-1.69),BCL2(-4.23),BCL6(-2.09),BHLHE40(+2.86),BRCA1(-2.31),C3(-2.68),CA2(-3.08),CADM1(+2.3),CCL2(-2.21),CCNA2(-2.24),CCNB1(-2.02),CCNB2(-3.02),CD82(-3.13),CDC25A(-2.23),CDH11(-2.82),CDH2(+1.97),CDT1(-2.74),CEBPD(-2.43),CHAF1A(-2.52),CNR1(+2.45),COL15A1(-12.45),CREB3L2(+1.77),CSF3R(-3.71),CTDSPL(-2.24),CXCL12(-17.3…
transcription regulator	E2F4	4.61e-23			0.837	59	5	54	ASF1B(-2.66),AURKB(-2.33),BCL2(-4.23),BRCA1(-2.31),CASP4(-2.98),CCNA2(-2.24),CDC25A(-2.23),CDC6(-2.03),CDK1(-2.97),CENPE(-1.78),DBF4(-2.14),DHFR(-2.21),DUT(-2.13),E2F1(-3.02),E2F2(-4.39),E2F8(-2.91),EPAS1(+1.82),FEN1(-1.83),FOXM1(-2.03),HIST1H3D(-2.46),HIST2H2AA3/HIST2H2AA4(-2.9),HIST2H2BE(-1.87),HMGB1(-1.54),HMMR(-2.44),IER5(+1.72),KIF22(-1.94),KIF4A(-2.74),MAD2L1(-2.13),MCM10(-4.61),MCM3(-2.16)…
transcription regulator	CDKN2A	1.19e-22		Activated	6.141	68	11	57	A2M(-10.68),AK1(-2.65),ASF1B(-2.66),ATAD2(-1.95),AURKB(-2.33),BCL2(-4.23),BIRC5(-2.35),BLM(-2.1),BTG2(+1.87),BUB1B(-2.16),C3(-2.68),CAPG(+1.73),CCL2(-2.21),CCNA2(-2.24),CCNB1(-2.02),CDC25A(-2.23),CDC25B(-1.67),CDCA5(-2.42),CDCA7L(-3.0),CDK1(-2.97),CEBPD(-2.43),CENPK(-2.29),CHAF1A(-2.52),CXCL14(-13.25),DEK(-1.67),DHFR(-2.21),DUSP1(+1.91),E2F1(-3.02),E2F2(-4.39),EZH2(-1.65),FANCA(-1.95),FEN1(-1.83)…
chemical - endogenous mammalian	tretinoin	4.94e-22			-1.246	192	46	146	A2M(-10.68),AFP(-2.49),AGT(-3.77),ALDH1A2(-2.67),ANXA1(-2.13),APLNR(-10.27),APOC3(-3.87),AQP1(-4.36),AURKA(-1.69),BCL2(-4.23),BCL6(-2.09),BHLHE40(+2.86),BIRC5(-2.35),BMP8A(+2.2),BRCA1(-2.31),BTG2(+1.87),C3(-2.68),CA2(-3.08),CASP7(-2.38),CCL2(-2.21),CCN1(+1.77),CCNA2(-2.24),CCNB1(-2.02),CD44(-2.22),CD82(-3.13),CD93(-8.07),CDC20(-2.4),CDCA7(-4.93),CDH5(-4.69),CDH6(+3.08),CDK4(-2.05),CHRM2(-4.08),CN…
chemical - endogenous mammalian	dihydrotestosterone	5.24e-22		Inhibited	-2.025	97	27	70	ACPP(-2.83),ADRB3(-3.1),AGT(-3.77),ANO1(-3.07),APOM(-2.25),AQP1(-4.36),ATAD2(-1.95),BCL2(-4.23),BGN(-2.21),BMF(+2.46),BRIP1(-2.26),BTG2(+1.87),BUB1B(-2.16),C1orf21(-3.88),CASP8(-1.7),CCNA2(-2.24),CCNB1(-2.02),CDC20(-2.4),CDC6(-2.03),CDCA7(-4.93),CDH2(+1.97),COBLL1(-2.48),COL3A1(-38.74),COL4A1(+1.88),COL5A2(-3.38),COL6A1(-1.92),DCN(-10.15),DDIAS(-2.5),DEPDC1(-2.84),DTL(-4.45),E2F8(-2.91),ERBB2(+1.…
transcription regulator	E2F3	5.47e-22		Inhibited	-3.817	51	6	45	BIRC5(-2.35),BOK(+1.56),C1orf198(-2.13),CASP7(-2.38),CCNA2(-2.24),CCNB1(-2.02),CCNB2(-3.02),CDC25A(-2.23),CDC45(-3.27),CDC6(-2.03),CDCA3(-1.86),CDK1(-2.97),DAG1(+1.89),DEK(-1.67),DHFR(-2.21),E2F1(-3.02),E2F2(-4.39),EDN1(+1.88),EZH2(-1.65),FGF2(-3.6),HIST1H1C(-3.42),HIST1H2BJ(-3.6),HIST1H3D(-2.46),HMGB2(-2.22),HOXB9(-4.2),HSPD1(-1.68),IGF2(-19.72),MAD2L1(-2.13),MCM10(-4.61),MCM2(-2.68),MCM3(-2.16)…
growth factor	FGF2	7.16e-22	-3.6		-1.516	81	24	57	ADGRL2(-1.89),AFP(-2.49),BCL2(-4.23),BCL6(-2.09),BGN(-2.21),BIRC5(-2.35),BTG2(+1.87),CCL2(-2.21),CCN1(+1.77),CCN4(-13.59),CDC25A(-2.23),CDH11(-2.82),COL1A1(-3.0),COL3A1(-38.74),CXCL12(-17.39),CXCL2(-4.12),DCN(-10.15),EDNRB(-5.28),EGLN3(+4.06),EPAS1(+1.82),ETV1(-5.63),ETV5(-2.62),FGF2(-3.6),FGFR4(+1.85),FLNA(+1.73),FLT1(-2.46),FOXO1(+2.13),FTH1(+1.58),GJA1(+1.96),GLI1(-2.44),GRIN2A(-4.37),HGF(-19.…
chemical drug	calcitriol	1.15e-21		Activated	4.387	97	20	77	ADAM19(+2.17),ALDH1A2(-2.67),BCL2(-4.23),BIRC5(-2.35),BRCA1(-2.31),BUB1B(-2.16),C3(-2.68),CA2(-3.08),CASP7(-2.38),CCN1(+1.77),CCNA2(-2.24),CCNB1(-2.02),CDC20(-2.4),CDC45(-3.27),CDC6(-2.03),CDCA5(-2.42),CDK1(-2.97),CDT1(-2.74),CEBPD(-2.43),CENPM(-3.31),CHAF1A(-2.52),COL4A1(+1.88),COL4A2(+1.69),CXCL2(-4.12),DUSP1(+1.91),EDN1(+1.88),EPHB2(-3.04),ERBB2(+1.51),ESPL1(-2.73),ETV5(-2.62),EXO1(-3.88),EZH2…
ligand-dependent nuclear receptor	AHR	5.18e-21			0.369	73	25	48	A2M(-10.68),ABCG2(+1.86),ADAM19(+2.17),ADAMTS2(-9.25),BTG2(+1.87),CASP8(-1.7),CCNA2(-2.24),CCNB1(-2.02),CDC25B(-1.67),CDH2(+1.97),CDK1(-2.97),CDK4(-2.05),COL13A1(-3.57),COL14A1(-5.35),COL16A1(-5.32),COL1A1(-3.0),COL27A1(-2.78),COL3A1(-38.74),COL4A1(+1.88),COL4A2(+1.69),COL5A1(-1.82),COL5A2(-3.38),COL6A1(-1.92),COL6A3(-20.52),CYP2S1(+1.89),DACT2(+2.14),DCN(-10.15),DHFR(-2.21),DIO1(-2.37),E2F1(-3.0…
transcription regulator	MYC	9.38e-21	-3.459	Inhibited	-5.283	149	33	116	ADK(-1.68),AFP(-2.49),AK2(-1.59),APOC3(-3.87),AQP1(-4.36),ARHGAP22(-2.69),AURKB(-2.33),AXL(-2.85),BCL2(-4.23),BCL6(-2.09),BIN1(+1.57),BIRC5(-2.35),BRCA1(-2.31),BUB1(-2.17),BUB1B(-2.16),C12orf49(+2.1),C1QBP(-1.6),CASP8(-1.7),CCN4(-13.59),CCNA2(-2.24),CCNB1(-2.02),CCNB2(-3.02),CD44(-2.22),CDC20(-2.4),CDC25A(-2.23),CDC25B(-1.67),CDCA7(-4.93),CDH2(+1.97),CDK1(-2.97),CDK4(-2.05),CEBPD(-2.43),CHST15(+1…
transcription regulator	TBX2	5.71e-20	-2.586	Inhibited	-4.494	32	2	30	ASF1B(-2.66),AURKA(-1.69),AURKB(-2.33),BHLHE40(+2.86),BUB1(-2.17),CCNA2(-2.24),CCNB1(-2.02),CDC6(-2.03),CDCA3(-1.86),CDCA5(-2.42),CDK1(-2.97),CDT1(-2.74),CKAP2(-1.83),DNMT1(-1.82),E2F1(-3.02),E2F8(-2.91),EZH2(-1.65),FOXM1(-2.03),HEY1(-3.46),MAD2L1(-2.13),MCM2(-2.68),MCM4(-1.79),MCM5(-2.25),MCM6(-2.78),MCM7(-2.76),NCAPG2(-1.63),PHTF2(-2.24),PKMYT1(-2.6),PLK1(-2.19),PRC1(-2.18),TGFB2(+2.55),TYRP1(-…
transcription regulator	CCND1	9.4e-20		Inhibited	-3.856	68	8	60	ASPM(-3.48),ATAD2(-1.95),AURKA(-1.69),BCL2(-4.23),BIRC5(-2.35),BRCA1(-2.31),BRIP1(-2.26),CCNA2(-2.24),CD44(-2.22),CDC45(-3.27),CDC6(-2.03),CDCA2(-2.17),CDCA7(-4.93),CDCA7L(-3.0),CDK4(-2.05),CENPF(-3.06),CENPK(-2.29),CLSPN(-2.54),COL1A1(-3.0),COL27A1(-2.78),COL5A2(-3.38),CPED1(-7.05),DDIAS(-2.5),DEPDC1(-2.84),DNMT1(-1.82),DTL(-4.45),E2F1(-3.02),E2F8(-2.91),ERBB2(+1.51),ESCO2(-2.04),FLNA(+1.73),FOX…
transcription regulator	TP73	1.34e-19		Activated	2.944	76	21	55	ADAM19(+2.17),AFP(-2.49),ARHGAP22(-2.69),AURKA(-1.69),BCL2(-4.23),BDKRB2(-2.77),BHLHE40(+2.86),BIRC5(-2.35),BTG2(+1.87),C1R(-3.19),C3(-2.68),CADM1(+2.3),CASP4(-2.98),CCL2(-2.21),CCN1(+1.77),CCNA2(-2.24),CCNB1(-2.02),CDC20(-2.4),CDC25B(-1.67),CDK1(-2.97),COL1A1(-3.0),COL5A2(-3.38),CXCL2(-4.12),DAB1(-2.73),DHFR(-2.21),DRAM1(-1.8),EDN1(+1.88),ENG(-8.41),FEN1(-1.83),FGF2(-3.6),FLT1(-2.46),FOXF1(-6.82…
cytokine	CSF2	3.23e-19		Inhibited	-6.868	84	10	74	ADAM8(+2.55),ADGRE5(-2.43),ANXA1(-2.13),AURKA(-1.69),BCL2(-4.23),BIRC5(-2.35),BUB1(-2.17),BUB1B(-2.16),C3(-2.68),CCL2(-2.21),CCNA2(-2.24),CCNB1(-2.02),CDC20(-2.4),CDCA2(-2.17),CDCA3(-1.86),CDCA5(-2.42),CDK1(-2.97),CENPE(-1.78),CHAF1A(-2.52),CSF2RB(-3.94),CTSC(-3.05),CXCL2(-4.12),DSCC1(-2.75),E2F8(-2.91),EDN1(+1.88),EXO1(-3.88),FANCA(-1.95),FLT1(-2.46),FOXM1(-2.03),HGF(-19.14),HJURP(-2.39),HMGB1(-…
group	E2f	1.06e-18		Inhibited	-4.354	39	1	38	BRCA1(-2.31),CCNA2(-2.24),CCNB1(-2.02),CDC25A(-2.23),CDC45(-3.27),CDC6(-2.03),CDK1(-2.97),DBF4(-2.14),DHFR(-2.21),E2F1(-3.02),E2F2(-4.39),E2F8(-2.91),EPAS1(+1.82),GINS2(-2.14),HIST1H2AG(-3.93),HIST1H2BJ(-3.6),HNRNPA1(-1.49),KNTC1(-1.57),MAD2L1(-2.13),MCM10(-4.61),MCM2(-2.68),MCM3(-2.16),MCM4(-1.79),MCM5(-2.25),MCM6(-2.78),MIR17HG(-2.17),MTHFD1(-1.76),MYC(-3.46),MYCN(-1.8),NASP(-1.56),NUSAP1(-2.03…
chemical drug	fulvestrant	1.1e-18		Activated	3.088	59	11	48	ANKS1B(+2.08),AURKA(-1.69),AXL(-2.85),BCL2(-4.23),BIRC5(-2.35),BLM(-2.1),C3(-2.68),CASP4(-2.98),CCL2(-2.21),CCN1(+1.77),CCNA2(-2.24),CCNB1(-2.02),CDC20(-2.4),CDC25A(-2.23),CDC25B(-1.67),CDK1(-2.97),CENPF(-3.06),CHAF1A(-2.52),CNBP(-1.66),CXCL12(-17.39),E2F1(-3.02),EPHA1(+1.81),FEN1(-1.83),FLT1(-2.46),FOXM1(-2.03),GJA1(+1.96),GTSE1(-2.21),HOXC4(-2.96),IER3(+3.32),IRS1(-2.17),JUN(+2.05),KIF11(-2.33)…
chemical drug	gefitinib	3.29e-18			-0.267	46	13	33	ADAMTS15(-5.5),AURKA(-1.69),AURKB(-2.33),BCL2(-4.23),BIRC5(-2.35),BMF(+2.46),BRCA1(-2.31),BTG2(+1.87),BUB1(-2.17),C3(-2.68),CCL2(-2.21),CCNB1(-2.02),CDC6(-2.03),CDH2(+1.97),CEBPD(-2.43),CKAP2(-1.83),COL15A1(-12.45),COL1A1(-3.0),CXCL2(-4.12),DHFR(-2.21),EPSTI1(+2.04),ERBB2(+1.51),ETV5(-2.62),FLT1(-2.46),FSCN1(+1.73),GJA1(+1.96),GLI1(-2.44),KIF11(-2.33),KIF23(-2.2),MCM3(-2.16),MCM8(-1.64),MKI67(-3.…
chemical drug	lipopolysaccharide	3.3e-18		Inhibited	-2.282	205	56	149	ABCC6(+1.67),ACE2(+2.5),AGT(-3.77),ANXA1(-2.13),APLNR(-10.27),APOA4(-1.85),APOC2(-4.54),APOL6(-6.58),AQP1(-4.36),AURKB(-2.33),AXL(-2.85),BCL2(-4.23),BCL6(-2.09),BDKRB1(-3.61),BGN(-2.21),C3(-2.68),CASP4(-2.98),CASP7(-2.38),CASP8(-1.7),CCL2(-2.21),CCN1(+1.77),CCN4(-13.59),CCNB1(-2.02),CCNB2(-3.02),CD44(-2.22),CDC25A(-2.23),CDH11(-2.82),CDH2(+1.97),CDH5(-4.69),CDK4(-2.05),CEBPD(-2.43),COL1A1(-3.0),C…
transcription regulator	E2F1	3.58e-18	-3.018	Inhibited	-3.984	83	11	72	ABCG2(+1.86),ACADL(+3.18),ADK(-1.68),ATAD2(-1.95),AURKA(-1.69),AURKB(-2.33),BCL2(-4.23),BIRC5(-2.35),BOK(+1.56),BRCA1(-2.31),CA2(-3.08),CASP7(-2.38),CASP8(-1.7),CCNA2(-2.24),CCNB1(-2.02),CCNB2(-3.02),CD44(-2.22),CDC20(-2.4),CDC25A(-2.23),CDC25B(-1.67),CDC45(-3.27),CDC6(-2.03),CDK1(-2.97),CDK4(-2.05),DBF4(-2.14),DHFR(-2.21),DNMT1(-1.82),DUSP1(+1.91),DUT(-2.13),E2F1(-3.02),E2F2(-4.39),E2F8(-2.91),E…
chemical drug	doxorubicin	4.76e-18			1.403	76	21	55	A2M(-10.68),ABCG2(+1.86),AFP(-2.49),ANXA1(-2.13),AURKA(-1.69),AURKB(-2.33),BCL2(-4.23),BHLHE40(+2.86),BIRC5(-2.35),BRCA1(-2.31),BRCA2(-2.39),BTG2(+1.87),BUB1B(-2.16),CA2(-3.08),CASP8(-1.7),CCN1(+1.77),CCNB1(-2.02),CCNB2(-3.02),CD44(-2.22),CDC25B(-1.67),CDK1(-2.97),COL3A1(-38.74),CXCL2(-4.12),DDIAS(-2.5),DES(-7.4),DNMT1(-1.82),DRAM1(-1.8),DUSP1(+1.91),E2F1(-3.02),E2F2(-4.39),EDN1(+1.88),EMP3(-3.59…
chemical drug	decitabine	5.8e-18			0.434	112	38	74	ADGRL2(-1.89),AFP(-2.49),ALDH1A2(-2.67),B3GNT2(+1.67),BRCA2(-2.39),CADM1(+2.3),CASP8(-1.7),CCNA2(-2.24),CD44(-2.22),CDCA7(-4.93),CDH11(-2.82),CDH2(+1.97),CDH6(+3.08),CDK1(-2.97),COL1A1(-3.0),COL3A1(-38.74),COL6A3(-20.52),CXCL12(-17.39),DAPK1(+1.93),DDR2(-5.36),DEFB1(-2.55),DEK(-1.67),DNAJC15(+3.46),DNMT1(-1.82),DUSP1(+1.91),E2F8(-2.91),EFNB3(-2.28),EHD1(+1.61),ELF4(+1.71),ERBB2(+1.51),FGF2(-3.6),…
transcription regulator	TWIST1	7.73e-18			-1.492	44	14	30	ASPM(-3.48),AXL(-2.85),BCL2(-4.23),C1QTNF1(+2.33),C3(-2.68),CCDC3(-8.09),CCL2(-2.21),CCN4(-13.59),CD44(-2.22),CDH2(+1.97),CELSR1(+2.09),COL1A1(-3.0),COL6A1(-1.92),CXCL12(-17.39),DCN(-10.15),DDR2(-5.36),DPYSL3(+2.18),EMILIN1(-4.77),EMP3(-3.59),EZH2(-1.65),FAT4(-2.91),FIBIN(-4.01),FOXO1(+2.13),GLI1(-2.44),GPC1(+2.48),ITGA8(-18.99),MET(-2.17),MME(-6.23),MMP2(-6.27),PCDH18(-4.2),PROM1(+1.52),RUNX2(-4…
chemical - kinase inhibitor	PD98059	8.76e-18		Activated	2.967	89	25	64	AGT(-3.77),ANXA1(-2.13),BCL2(-4.23),BCL6(-2.09),BGN(-2.21),BIRC5(-2.35),C3(-2.68),CA2(-3.08),CCL2(-2.21),CCNA2(-2.24),CCNB1(-2.02),CD44(-2.22),CDC25A(-2.23),CDC42EP1(-2.0),CDH2(+1.97),CEBPD(-2.43),COL1A1(-3.0),COL3A1(-38.74),COL4A1(+1.88),CXCL2(-4.12),DES(-7.4),DNMT1(-1.82),DUSP1(+1.91),E2F1(-3.02),E2F2(-4.39),EDN1(+1.88),EDNRB(-5.28),EMP3(-3.59),ENG(-8.41),EPAS1(+1.82),ERBB2(+1.51),FAM13A(-1.92)…
enzyme	HRAS	5.92e-17		Inhibited	-2.159	96	31	65	A2M(-10.68),ACTG1(+1.5),ADGRE5(-2.43),AFP(-2.49),ANTXR1(-4.41),AURKA(-1.69),AURKB(-2.33),BCL2(-4.23),BIRC5(-2.35),BOK(+1.56),BTG2(+1.87),CACNG4(+1.83),CAPG(+1.73),CCN1(+1.77),CCNA2(-2.24),CCNB1(-2.02),CD44(-2.22),CDC25A(-2.23),CDK1(-2.97),CDK4(-2.05),CEBPD(-2.43),CNN2(+1.56),COL1A1(-3.0),COL3A1(-38.74),COL4A1(+1.88),COL5A2(-3.38),COL6A2(-1.93),CTSC(-3.05),CXCL12(-17.39),DNMT1(-1.82),DUSP1(+1.91),…
enzyme	KRAS	8.07e-17			0.175	92	29	63	AURKB(-2.33),AXL(-2.85),BCL2(-4.23),BGN(-2.21),BIRC5(-2.35),CAVIN2(-2.79),CCNA2(-2.24),CCNB1(-2.02),CD44(-2.22),CDH2(+1.97),CDT1(-2.74),COL1A1(-3.0),COL3A1(-38.74),COL4A1(+1.88),COL4A3(+3.69),CSF2RB(-3.94),CSF3R(-3.71),CXCL14(-13.25),DHFR(-2.21),DNMT1(-1.82),DPYSL2(-1.64),DUSP1(+1.91),E2F1(-3.02),EMP2(-2.06),ETV1(-5.63),ETV5(-2.62),EZH2(-1.65),FOXM1(-2.03),FTH1(+1.58),GAS1(-2.82),GGT1(-2.35),GJA1…
transcription regulator	HIF1A	9.64e-17			-1.615	73	29	44	ADAM15(-2.65),AFP(-2.49),AGT(-3.77),AURKA(-1.69),AXL(-2.85),BCL2(-4.23),BGN(-2.21),BHLHE40(+2.86),BIRC5(-2.35),BRCA1(-2.31),CCN1(+1.77),CD44(-2.22),CDH2(+1.97),CXCL12(-17.39),CXCL2(-4.12),CYP2S1(+1.89),CYP4F3(-2.03),EDN1(+1.88),EDNRB(-5.28),EGLN3(+4.06),ENG(-8.41),EPAS1(+1.82),ERBB2(+1.51),ESRRG(+2.98),FAM13A(-1.92),FAM162A(-2.05),FLT1(-2.46),FSCN1(+1.73),GJA1(+1.96),HIST1H1C(-3.42),HIST1H2BK(-1.…
growth factor	AREG	9.82e-17		Inhibited	-2.278	31	3	28	ARHGAP11A(-2.15),AURKB(-2.33),BCL2(-4.23),BIRC5(-2.35),C3(-2.68),CCNA2(-2.24),CCNB1(-2.02),CCNB2(-3.02),CDC20(-2.4),CDC45(-3.27),CDH11(-2.82),CENPF(-3.06),CPEB2(+1.67),FOXM1(-2.03),HIST1H2BC(-1.79),HIST1H2BD(-3.0),HIST1H2BK(-1.74),HIST2H2AA3/HIST2H2AA4(-2.9),HIST2H2BE(-1.87),HJURP(-2.39),IFI6(-3.28),IQGAP3(-2.15),JUN(+2.05),KIF14(-2.78),KIF20A(-2.61),MKI67(-3.0),MMP15(+1.81),PLK1(-2.19),PRC1(-2.1…
chemical drug	estrogen	9.84e-17		Inhibited	-3.099	58	14	44	AGT(-3.77),AURKA(-1.69),AXL(-2.85),BCL2(-4.23),BRCA1(-2.31),CCL2(-2.21),CCN1(+1.77),CCNB2(-3.02),CDC25A(-2.23),COL14A1(-5.35),COL15A1(-12.45),COL1A1(-3.0),COL3A1(-38.74),COL4A2(+1.69),COL5A1(-1.82),COL6A2(-1.93),CRY2(+1.64),CXCL12(-17.39),DHFR(-2.21),DNMT1(-1.82),DUSP1(+1.91),E2F1(-3.02),EPAS1(+1.82),ERBB2(+1.51),ESPL1(-2.73),FEN1(-1.83),FLT1(-2.46),FTH1(+1.58),GJA1(+1.96),GRIN2D(-2.96),HGF(-19.1…
transcription regulator	NUPR1	1.05e-16		Activated	6.261	81	19	62	ABHD15(+1.63),ADAM22(-2.09),ARHGAP11A(-2.15),ASPM(-3.48),AURKA(-1.69),BLM(-2.1),BRCA1(-2.31),BUB1(-2.17),BUB1B(-2.16),C1orf112(-1.89),CARMIL1(+1.6),CCN1(+1.77),CCNA2(-2.24),CCNB2(-3.02),CDCA2(-2.17),CDCA3(-1.86),CDK4(-2.05),CKAP2L(-2.36),COL3A1(-38.74),DPYSL5(-3.63),E2F8(-2.91),ELL2(+1.54),EPHA7(-4.83),ESPL1(-2.73),ETV1(-5.63),EXO1(-3.88),FAM111B(-3.51),FAM162A(-2.05),FAM83G(+1.61),FUCA1(+1.66),G…
ligand-dependent nuclear receptor	AR	3.4e-16			0.324	79	25	54	ACPP(-2.83),ATAD2(-1.95),BIRC5(-2.35),BMF(+2.46),BUB1(-2.17),BUB1B(-2.16),C3(-2.68),CCNA2(-2.24),CDC25B(-1.67),CDCA5(-2.42),CDH11(-2.82),CDH2(+1.97),CDT1(-2.74),CENPE(-1.78),CIT(-2.36),COL3A1(-38.74),CXCL12(-17.39),DEPDC1(-2.84),DES(-7.4),EBP(+1.53),EDN1(+1.88),EDNRB(-5.28),EPAS1(+1.82),ERBB2(+1.51),ESPL1(-2.73),ETS2(+1.74),ETV1(-5.63),FABP5(-2.29),FEN1(-1.83),GAS6(+2.05),GJA1(+1.96),HGF(-19.14),…
transcription regulator	SMARCA4	3.43e-16		Inhibited	-3.198	92	25	67	A2M(-10.68),ACE2(+2.5),ADAM15(-2.65),AFP(-2.49),AGT(-3.77),ANO1(-3.07),ANTXR2(-1.67),ATP2B4(+1.61),BCL2(-4.23),BIN1(+1.57),BIRC5(-2.35),CCL2(-2.21),CCNA2(-2.24),CD44(-2.22),CDC25A(-2.23),CDC6(-2.03),CDH11(-2.82),COL1A1(-3.0),COTL1(+1.77),CPS1(-6.6),DES(-7.4),DHFR(-2.21),DYSF(+2.9),E2F1(-3.02),ECM2(-2.71),EMP3(-3.59),EPHA1(+1.81),EPHB2(-3.04),ETS2(+1.74),FBLIM1(+1.75),FBP1(-2.05),FGG(-3.87),FLNB(+…
ligand-dependent nuclear receptor	ESR1	4.16e-16		Inhibited	-3.944	153	48	105	AASS(-1.75),ABCG2(+1.86),ADAMTS13(-2.43),ADGRG6(+1.7),AGT(-3.77),AK1(-2.65),ANO10(+1.7),AQP1(-4.36),ARRDC3(+2.79),ASPM(-3.48),AURKA(-1.69),BCL2(-4.23),BCL6(-2.09),BIN1(+1.57),BIRC5(-2.35),BRCA1(-2.31),BRCA2(-2.39),BUB1(-2.17),BUB1B(-2.16),C3(-2.68),CA2(-3.08),CCL2(-2.21),CCN1(+1.77),CCNA2(-2.24),CCNB1(-2.02),CDK1(-2.97),CDK4(-2.05),CEBPD(-2.43),CENPE(-1.78),CENPF(-3.06),CENPK(-2.29),CENPM(-3.31),…
growth factor	AGT	1.09e-15	-3.774		-1.481	75	22	53	ACE2(+2.5),ADAM12(-11.73),AGT(-3.77),ANXA1(-2.13),ASL(-2.07),BCL2(-4.23),BDKRB2(-2.77),BGN(-2.21),BOK(+1.56),BRCA1(-2.31),CASP8(-1.7),CCL2(-2.21),CD44(-2.22),CDC25A(-2.23),CDH5(-4.69),CDK1(-2.97),CDK4(-2.05),CIT(-2.36),COL1A1(-3.0),COL3A1(-38.74),COL4A1(+1.88),COL4A6(+1.85),COL6A1(-1.92),COLEC10(-9.19),CXCL2(-4.12),DHFR(-2.21),DUSP1(+1.91),EBP(+1.53),EDN1(+1.88),EDNRB(-5.28),ENG(-8.41),ETV1(-5.63…
transcription regulator	RRP1B	2.32e-15				33	2	31	AURKA(-1.69),BIRC5(-2.35),BRCA1(-2.31),BRCA2(-2.39),CASP7(-2.38),CCNA2(-2.24),CCNB2(-3.02),CDC20(-2.4),CDC6(-2.03),CDK1(-2.97),DBF4(-2.14),DHFR(-2.21),ESPL1(-2.73),EXO1(-3.88),FANCB(-2.58),FEN1(-1.83),FOXO1(+2.13),HPX(-3.37),KIF11(-2.33),MCM2(-2.68),MCM3(-2.16),MCM4(-1.79),MCM5(-2.25),MCM6(-2.78),ORC1(-2.1),PERP(+1.54),PLK1(-2.19),RARG(-2.97),RPL11(-1.99),RPS10(-1.55),RPS5(-1.66),TOP2A(-2.9),VEGF…
chemical toxicant	thioacetamide	2.52e-15			-1.543	51	11	40	ANXA1(-2.13),BGN(-2.21),BHLHE40(+2.86),BLM(-2.1),BRCA1(-2.31),BRCA2(-2.39),BRIP1(-2.26),CD44(-2.22),CHAF1A(-2.52),COL1A1(-3.0),COL3A1(-38.74),DAB1(-2.73),EDNRB(-5.28),EMP3(-3.59),ERBB2(+1.51),FANCB(-2.58),FXYD6(-4.73),GAS5(-1.95),GNG11(-4.47),HGF(-19.14),HIST1H3D(-2.46),HK1(-2.16),IER3(+3.32),JUN(+2.05),LGALS1(-3.25),LOX(-2.15),LRAT(+2.21),LTBP1(+1.65),MCM3(-2.16),MCM6(-2.78),MET(-2.17),MMP2(-6.2…
transcription regulator	FOXO3	3.03e-15			1.62	60	13	47	ANXA1(-2.13),AURKA(-1.69),BCL2(-4.23),BCL6(-2.09),BIRC5(-2.35),BUB1B(-2.16),CASP4(-2.98),CASP8(-1.7),CCN1(+1.77),CCNB1(-2.02),CCNB2(-3.02),CDC20(-2.4),CDC45(-3.27),CDC6(-2.03),CDH5(-4.69),CDK4(-2.05),CDT1(-2.74),COL4A1(+1.88),COL4A2(+1.69),DLGAP5(-2.58),EDNRB(-5.28),ERG(-3.98),EXO1(-3.88),FABP5(-2.29),FLNB(+1.8),FLT4(-7.54),FOXM1(-2.03),FOXO1(+2.13),IER3(+3.32),IGFBP7(-3.61),IL1R1(-2.44),JAG1(-1.…
cytokine	IL1B	3.51e-15			-1.726	118	38	80	A2M(-10.68),A4GALT(+2.41),ABCG2(+1.86),ACHE(+1.99),ACPP(-2.83),ADAM8(+2.55),ADAMTS4(-3.36),ANTXR1(-4.41),ANXA1(-2.13),APOC2(-4.54),APOL6(-6.58),BCL2(-4.23),BCL6(-2.09),BDKRB1(-3.61),BGN(-2.21),BMF(+2.46),BTG2(+1.87),C1R(-3.19),C3(-2.68),CASP4(-2.98),CCL2(-2.21),CD44(-2.22),CD82(-3.13),CEBPD(-2.43),COL1A1(-3.0),CSF2RB(-3.94),CXCL12(-17.39),CXCL2(-4.12),DCN(-10.15),DDIAS(-2.5),DIO1(-2.37),DNMT1(-1.…
G-protein coupled receptor	PTGER2	3.72e-15		Inhibited	-4.849	32	3	29	ASPM(-3.48),AURKA(-1.69),BRCA1(-2.31),BUB1B(-2.16),CCNA2(-2.24),CCNB2(-3.02),CENPE(-1.78),CENPF(-3.06),CKAP2L(-2.36),DEPDC1(-2.84),KIF11(-2.33),KIF15(-3.57),KIF18B(-3.32),KIF20A(-2.61),KIF22(-1.94),KIF2C(-2.88),MKI67(-3.0),NEK2(-2.87),NUSAP1(-2.03),PBK(-3.23),PLK1(-2.19),PRC1(-2.18),RACGAP1(-1.86),SPAG5(-1.81),STAR(-2.44),STIL(-2.36),THBS1(+1.76),TIMP2(+1.81),TIMP3(+1.91),TPX2(-2.14),TROAP(-2.41)…
chemical reagent	methylselenic acid	4.98e-15				51	8	43	ABCA5(+1.75),ACPP(-2.83),ALDH3A2(-1.68),ATAD2(-1.95),AURKA(-1.69),BIRC5(-2.35),BRCA1(-2.31),BRCA2(-2.39),BUB1B(-2.16),CADM1(+2.3),CCNA2(-2.24),CCNB1(-2.02),CCNB2(-3.02),CD44(-2.22),CDC20(-2.4),CDC25A(-2.23),CDC25B(-1.67),CDC6(-2.03),CDK1(-2.97),CDK4(-2.05),CENPF(-3.06),CHAF1A(-2.52),CREB3L2(+1.77),DHFR(-2.21),DPYSL2(-1.64),E2F1(-3.02),FOXM1(-2.03),GPR37(+2.61),HMMR(-2.44),IGSF3(+1.53),JUN(+2.05),…
enzyme	TAZ	5.9e-15			-0.053	31	10	21	ANXA1(-2.13),AXL(-2.85),CCL2(-2.21),CCN1(+1.77),CD44(-2.22),CDH2(+1.97),COL1A1(-3.0),COL5A1(-1.82),COL5A2(-3.38),DUSP1(+1.91),EDN1(+1.88),ESM1(-2.71),FLT1(-2.46),IFI16(-4.91),IRS1(-2.17),KLF6(+1.56),LDHA(-2.19),LDLR(+1.67),LOX(-2.15),LOXL2(-2.38),LRP2(-1.57),MET(-2.17),MYC(-3.46),MYOF(+2.01),PLK2(-1.68),PPP1R3B(+1.56),PRSS23(+1.71),RGS4(-3.48),RUNX2(-4.21),S1PR1(-3.43),VLDLR(+1.87)
transcription regulator	NFKBIA	6.3e-15		Inhibited	-2.533	71	20	51	A2M(-10.68),ADGRE5(-2.43),AEBP1(-6.03),AK2(-1.59),AURKB(-2.33),AXL(-2.85),BCL2(-4.23),BOK(+1.56),BTG2(+1.87),BUB1B(-2.16),C3(-2.68),CASP4(-2.98),CASP8(-1.7),CCL2(-2.21),CCNA2(-2.24),CCNB1(-2.02),CD82(-3.13),CDC25A(-2.23),CDC25B(-1.67),CDC45(-3.27),CDC6(-2.03),CEBPD(-2.43),COL3A1(-38.74),COL5A2(-3.38),CXCL12(-17.39),CXCL2(-4.12),DAG1(+1.89),DCN(-10.15),ERBB2(+1.51),ESM1(-2.71),FGF2(-3.6),FGFR4(+1.…
chemical drug	medroxyprogesterone acetate	7.78e-15		Activated	3.186	35	7	28	ASPM(-3.48),BCL2(-4.23),BIRC5(-2.35),BRIP1(-2.26),BTG2(+1.87),CCL2(-2.21),CCN1(+1.77),CCNB1(-2.02),CCNB2(-3.02),CD44(-2.22),CDK1(-2.97),CENPF(-3.06),COL4A3(+3.69),DCN(-10.15),DEPDC1(-2.84),DLGAP5(-2.58),ERBB2(+1.51),FGF2(-3.6),FOXO1(+2.13),HGF(-19.14),HTRA1(-5.47),HTRA3(-8.64),JUN(+2.05),KIF11(-2.33),KIF18A(-2.55),MCM5(-2.25),MYC(-3.46),NCAPG(-3.08),NEK2(-2.87),NOS3(-3.95),NUSAP1(-2.03),PBK(-3.23…
group	Tgf beta	7.85e-15			1.286	55	23	32	ADAM12(-11.73),ADGRE5(-2.43),BCL2(-4.23),BGN(-2.21),BHLHE40(+2.86),CASP8(-1.7),CCL2(-2.21),CCN1(+1.77),CDH11(-2.82),CDH2(+1.97),COL1A1(-3.0),COL4A1(+1.88),COL4A2(+1.69),COL5A1(-1.82),COL6A2(-1.93),CXCL2(-4.12),DCN(-10.15),EDN1(+1.88),ENG(-8.41),FGF2(-3.6),FGG(-3.87),FSCN1(+1.73),GLI2(-4.2),HEY1(-3.46),HSPG2(+4.25),ITGA1(-3.3),JAG1(-1.75),JUN(+2.05),LOX(-2.15),MAF(+2.17),MET(-2.17),MIF(-1.65),MMP1…
chemical - endogenous mammalian	butyric acid	1.8e-14		Activated	2.584	71	14	57	A2M(-10.68),ACHE(+1.99),ADGRE5(-2.43),ANXA1(-2.13),AQP1(-4.36),ATP2B4(+1.61),BCL2(-4.23),BIRC5(-2.35),CCNA2(-2.24),CCNB1(-2.02),CCNB2(-3.02),CD44(-2.22),CD82(-3.13),CDC20(-2.4),CDC25A(-2.23),CDC6(-2.03),CDH11(-2.82),CDK1(-2.97),CDK4(-2.05),COL4A1(+1.88),COL4A2(+1.69),COL5A1(-1.82),COL5A2(-3.38),COL6A3(-20.52),DAG1(+1.89),DAPK1(+1.93),DEK(-1.67),DUSP1(+1.91),E2F1(-3.02),EMP3(-3.59),FOXM1(-2.03),FR…
transmembrane receptor	ITGB1	2.03e-14			0.964	36	18	18	ADAM15(-2.65),ADAM19(+2.17),ADAMTS2(-9.25),BCL2(-4.23),CCL2(-2.21),CCN4(-13.59),CDH2(+1.97),COL1A1(-3.0),COL27A1(-2.78),COL4A4(+3.5),COL5A2(-3.38),DAG1(+1.89),ERBB2(+1.51),FLNA(+1.73),GAS1(-2.82),HSPG2(+4.25),IGF2(-19.72),JUN(+2.05),LAMA1(+1.71),LAMB1(+2.04),LAMC1(+1.52),LOX(-2.15),LTBP3(-1.93),MATN2(+1.77),MMP15(+1.81),MMP2(-6.27),MMP24(+2.44),MYC(-3.46),NPPB(+2.91),PAPPA(-8.75),SHH(+2.11),TCF4(…
growth factor	EGF	3.68e-14		Inhibited	-3.067	77	21	56	ABCG2(+1.86),AFP(-2.49),AURKA(-1.69),AURKB(-2.33),BCL2(-4.23),BIRC5(-2.35),BRCA1(-2.31),BTG2(+1.87),CAVIN2(-2.79),CCN1(+1.77),CCNB1(-2.02),CD44(-2.22),CDC42EP1(-2.0),CDH11(-2.82),CDK1(-2.97),CDK4(-2.05),CEBPD(-2.43),COL1A1(-3.0),COL3A1(-38.74),CXCL14(-13.25),CXCL2(-4.12),DCN(-10.15),DUSP1(+1.91),E2F1(-3.02),EDN1(+1.88),EPAS1(+1.82),ERBB2(+1.51),ETS2(+1.74),FGF2(-3.6),FLT1(-2.46),GAS1(-2.82),GGT5(…
chemical drug	diethylstilbestrol	3.9e-14		Inhibited	-4.253	56	10	46	ABCG2(+1.86),AMBP(-2.76),AURKB(-2.33),BCL6(-2.09),C3(-2.68),CCNA2(-2.24),CCNB2(-3.02),CENPE(-1.78),CENPF(-3.06),CLSTN2(-9.98),COL1A1(-3.0),CPXM1(-2.1),CXCL14(-13.25),DCN(-10.15),DNMT1(-1.82),DPYSL2(-1.64),FOXM1(-2.03),GGT1(-2.35),GLRX(+1.82),GSTA1(-1.91),HIC1(-2.27),HOXA10(-3.07),HTRA3(-8.64),IGFBP2(+2.42),IGFBP6(+2.75),IL4R(+1.68),IQGAP3(-2.15),IRS1(-2.17),ITIH4(-2.98),KDR(-11.98),KIF11(-2.33),K…
complex	PDGF BB	4.7e-14			0.178	58	25	33	ANXA11(+1.51),BDKRB1(-3.61),BDKRB2(-2.77),BHLHE40(+2.86),BRCA1(-2.31),C3(-2.68),CASP4(-2.98),CCL2(-2.21),CCN1(+1.77),CD44(-2.22),CDK1(-2.97),CDK4(-2.05),CEBPD(-2.43),COL3A1(-38.74),CXCL2(-4.12),DCN(-10.15),DUSP1(+1.91),EDN1(+1.88),EDNRB(-5.28),ETS2(+1.74),FGF2(-3.6),FLNA(+1.73),FLT1(-2.46),FXYD5(-2.25),GFPT2(-5.68),GJA1(+1.96),H19(-7.5),IER3(+3.32),IGF2(-19.72),JUN(+2.05),KLF6(+1.56),LDLR(+1.67),…
ligand-dependent nuclear receptor	NR1H3	6.21e-14			0.552	46	5	41	ADRB3(-3.1),APOC2(-4.54),APOC3(-3.87),APOM(-2.25),AURKA(-1.69),AURKB(-2.33),BIRC5(-2.35),BUB1B(-2.16),CCL2(-2.21),CCNA2(-2.24),CCNB1(-2.02),CCNB2(-3.02),CDC25B(-1.67),CDCA3(-1.86),CDK1(-2.97),CENPF(-3.06),CLSPN(-2.54),CTSC(-3.05),CXCL2(-4.12),FBP1(-2.05),FOXM1(-2.03),GAS6(+2.05),GBP4(-8.77),GLI1(-2.44),HK1(-2.16),KIF20A(-2.61),KIF23(-2.2),KIF2C(-2.88),KIF4A(-2.74),KNL1(-1.76),KNTC1(-1.57),LDLR(+1…
complex	CG	7.34e-14			-1.813	61	21	40	ACPP(-2.83),APLNR(-10.27),ARHGAP22(-2.69),BCL2(-4.23),BHLHE40(+2.86),BLM(-2.1),BTG2(+1.87),CCL2(-2.21),CD93(-8.07),CDC6(-2.03),CDH2(+1.97),CDK4(-2.05),CEBPD(-2.43),DMD(-2.18),DTL(-4.45),DUSP1(+1.91),EPAS1(+1.82),EPHA7(-4.83),ESM1(-2.71),FABP5(-2.29),FZD4(+1.88),G0S2(-2.44),GAS1(-2.82),GJA1(+1.96),GPC1(+2.48),HAPLN1(-7.13),IER3(+3.32),IGFBP2(+2.42),IL4R(+1.68),ITGA1(-3.3),ITGA4(-4.83),JUN(+2.05),K…
enzyme	NSUN6	7.69e-14			-1.147	19	7	12	AXL(-2.85),CAVIN2(-2.79),CCN1(+1.77),CDC20(-2.4),COL4A3(+3.69),EMP2(-2.06),ETV5(-2.62),FGF2(-3.6),FLNA(+1.73),FSCN1(+1.73),GAS6(+2.05),HMMR(-2.44),PHGDH(-1.89),TGFB2(+2.55),TGM2(-9.47),THBS1(+1.76),TK1(-2.92),TNNT2(-5.58),TOP2A(-2.9)
chemical drug	discodermolide	7.69e-14				19	0	19	BLM(-2.1),BRCA1(-2.31),BRCA2(-2.39),CCNB1(-2.02),CCNB2(-3.02),CDC20(-2.4),CDC25A(-2.23),CDK1(-2.97),E2F2(-4.39),ESPL1(-2.73),FANCB(-2.58),KIF11(-2.33),KIF23(-2.2),PKMYT1(-2.6),PLK1(-2.19),PLK4(-1.98),PRC1(-2.18),RFC3(-1.72),TOP2A(-2.9)
transporter	LDLR	8.05e-14	1.67		-0.655	45	10	35	AURKA(-1.69),AURKB(-2.33),BGN(-2.21),BIRC5(-2.35),BUB1B(-2.16),CCL2(-2.21),CCNA2(-2.24),CCNB1(-2.02),CCNB2(-3.02),CDC25B(-1.67),CDCA3(-1.86),CDK1(-2.97),CENPF(-3.06),CLSPN(-2.54),CTSC(-3.05),DUSP1(+1.91),FABP5(-2.29),FOXM1(-2.03),GAS6(+2.05),GJA1(+1.96),HSPG2(+4.25),IER3(+3.32),KIF20A(-2.61),KIF23(-2.2),KIF2C(-2.88),KIF4A(-2.74),KNL1(-1.76),KNTC1(-1.57),LDLR(+1.67),MIF(-1.65),MKI67(-3.0),MMP2(-6.…
transcription regulator	RBL1	9.32e-14		Activated	4.12	26	1	25	AURKB(-2.33),CASP4(-2.98),CCNA2(-2.24),CDC25A(-2.23),CDC6(-2.03),CDK1(-2.97),DHFR(-2.21),E2F1(-3.02),FGF2(-3.6),MCM10(-4.61),MCM2(-2.68),MCM3(-2.16),MCM5(-2.25),MCM6(-2.78),MCM7(-2.76),MET(-2.17),MYC(-3.46),MYCN(-1.8),NEK2(-2.87),ORC1(-2.1),PLK1(-2.19),RRM1(-1.75),RRM2(-3.85),THBS1(+1.76),TYMS(-1.97),ZEB1(-2.8)
transcription regulator	RB1	1.02e-13		Activated	4.413	68	7	61	ASF1B(-2.66),ATAD2(-1.95),AURKB(-2.33),BCL2(-4.23),BIRC5(-2.35),BLM(-2.1),BRCA1(-2.31),CASP4(-2.98),CASP7(-2.38),CASP8(-1.7),CCNA2(-2.24),CCNB1(-2.02),CDC25A(-2.23),CDC6(-2.03),CDCA5(-2.42),CDCA7L(-3.0),CDK1(-2.97),CDT1(-2.74),CELSR1(+2.09),CENPK(-2.29),CHAF1A(-2.52),DEK(-1.67),DHFR(-2.21),DNMT1(-1.82),E2F1(-3.02),EZH2(-1.65),FANCA(-1.95),FEN1(-1.83),FGF2(-3.6),FLT1(-2.46),GLI2(-4.2),GPR17(+1.99)…
transcription regulator	YAP1	1.13e-13		Inhibited	-2.31	37	9	28	ACTG1(+1.5),AURKB(-2.33),BIRC5(-2.35),CASP8(-1.7),CAVIN2(-2.79),CCN1(+1.77),CCNA2(-2.24),CCNB1(-2.02),CDC6(-2.03),CDCA5(-2.42),CDK1(-2.97),E2F1(-3.02),EDN1(+1.88),FLNA(+1.73),FOXM1(-2.03),IGF2(-19.72),KIF23(-2.2),LDHA(-2.19),LMNB1(-2.65),MCM3(-2.16),MCM6(-2.78),MYC(-3.46),MYH9(+1.71),NEK2(-2.87),PDGFB(+1.61),PLK1(-2.19),PPP1R3B(+1.56),RRM1(-1.75),RRM2(-3.85),SLC2A3(+2.64),SNAI2(-6.06),SORBS1(-3.0…
transcription regulator	MITF	1.3e-13		Inhibited	-5.228	47	5	42	AURKB(-2.33),BCL2(-4.23),BRCA1(-2.31),CCNB1(-2.02),CD44(-2.22),CDC25B(-1.67),CDCA3(-1.86),CDT1(-2.74),CENPF(-3.06),CENPM(-3.31),CHAF1A(-2.52),COL1A1(-3.0),DAPK1(+1.93),EDNRB(-5.28),ESPL1(-2.73),FANCA(-1.95),GLI1(-2.44),HAPLN1(-7.13),ITGA4(-4.83),KIF20A(-2.61),KIF4A(-2.74),KIFC1(-2.03),MCM2(-2.68),MCM4(-1.79),MCM5(-2.25),MCM6(-2.78),MET(-2.17),MICAL1(+1.73),NGFR(-5.43),NR3C1(+1.53),ORC6(-1.69),PIF…
transcription regulator	PPARGC1A	1.44e-13			0.041	59	19	40	ACADL(+3.18),ADAMTS2(-9.25),ADAMTS20(-4.34),AGT(-3.77),AK1(-2.65),APOA4(-1.85),APOC2(-4.54),APOC3(-3.87),C3(-2.68),CCN4(-13.59),CDC42EP1(-2.0),CEBPD(-2.43),CKMT2(+2.4),COL6A2(-1.93),COL6A3(-20.52),CPN1(+3.0),CPXM1(-2.1),CTSC(-3.05),CXCL14(-13.25),DCN(-10.15),DIO1(-2.37),EDN1(+1.88),EMILIN2(+3.56),EPAS1(+1.82),ERBB2(+1.51),FIBIN(-4.01),FREM1(-19.9),GAS6(+2.05),HAPLN1(-7.13),IGFBP6(+2.75),IGFBP7(-3…
chemical drug	trichostatin A	1.55e-13			0.099	109	33	76	ADGRL2(-1.89),AFP(-2.49),AGT(-3.77),ATAD2(-1.95),AURKB(-2.33),B3GNT2(+1.67),BCL2(-4.23),BRCA1(-2.31),BRCA2(-2.39),CCL2(-2.21),CCNA2(-2.24),CCNB2(-3.02),CD44(-2.22),CDC6(-2.03),CDCA7(-4.93),CDH2(+1.97),CDK1(-2.97),CENPM(-3.31),COL6A3(-20.52),CSF3R(-3.71),CXCL12(-17.39),DAG1(+1.89),DDR2(-5.36),DEK(-1.67),DNMT1(-1.82),DUSP1(+1.91),E2F8(-2.91),EFNB3(-2.28),EHD1(+1.61),ELF4(+1.71),ERBB2(+1.51),FGF2(-3…
transcription regulator	SMARCB1	1.83e-13			1.967	39	6	33	A2M(-10.68),AURKA(-1.69),CCNA2(-2.24),CD44(-2.22),CDC6(-2.03),CDK1(-2.97),CDT1(-2.74),CENPE(-1.78),COL14A1(-5.35),COL1A1(-3.0),COL5A2(-3.38),DAPK1(+1.93),DHFR(-2.21),E2F1(-3.02),ERBB2(+1.51),ETS2(+1.74),FBP1(-2.05),GJA1(+1.96),HEY1(-3.46),HOXC8(-10.7),IFI16(-4.91),IGFBP2(+2.42),KIF11(-2.33),KIF23(-2.2),MCM10(-4.61),MCM2(-2.68),MCM3(-2.16),MCM4(-1.79),MCM5(-2.25),MYC(-3.46),PLK4(-1.98),POSTN(-14.8…
enzyme	KDM1A	2.23e-13		Inhibited	-3.383	39	6	33	AFP(-2.49),AGT(-3.77),ASF1B(-2.66),ATAD2(-1.95),BLM(-2.1),BRCA1(-2.31),BRCA2(-2.39),BRIP1(-2.26),CCNA2(-2.24),CENPF(-3.06),CENPK(-2.29),CENPU(-2.39),COL1A1(-3.0),DDR2(-5.36),DNMT1(-1.82),E2F8(-2.91),ELL2(+1.54),FOXM1(-2.03),FOXO1(+2.13),IRAK3(-2.53),MCM2(-2.68),MCM3(-2.16),MCM4(-1.79),MCM6(-2.78),NCL(-1.45),NFE2L3(+1.73),NOS3(-3.95),POU5F1(-2.95),PROM1(+1.52),PTGR1(+2.0),RARG(-2.97),RASGRP3(-2.81…
chemical drug	tamoxifen	3.26e-13			0.131	52	13	39	ABCG2(+1.86),AMBP(-2.76),APOA4(-1.85),AQP1(-4.36),BCL2(-4.23),BIRC5(-2.35),BRCA1(-2.31),C3(-2.68),CA2(-3.08),CASP8(-1.7),CCN1(+1.77),CCNA2(-2.24),CDH11(-2.82),CDH2(+1.97),COL1A1(-3.0),CXCL12(-17.39),ERBB2(+1.51),ETV5(-2.62),FABP1(-4.75),G0S2(-2.44),GSTA1(-1.91),H19(-7.5),HGF(-19.14),IER3(+3.32),IGF2(-19.72),IRS1(-2.17),ISG20(+3.39),JUN(+2.05),LDLR(+1.67),LOXL2(-2.38),MET(-2.17),MIF(-1.65),MKI67(-…
other	APP	3.3e-13			-0.432	111	37	74	ABCG2(+1.86),ACHE(+1.99),ACTG1(+1.5),ADAM19(+2.17),ADAMTS4(-3.36),AK1(-2.65),ARRDC3(+2.79),ATP2B2(-2.72),AXL(-2.85),BCL2(-4.23),BIN1(+1.57),BMF(+2.46),C1QBP(-1.6),C1R(-3.19),C3(-2.68),CCL2(-2.21),CD44(-2.22),CD82(-3.13),CDH2(+1.97),CDH5(-4.69),CDK1(-2.97),CDK4(-2.05),COL13A1(-3.57),CSF2RB(-3.94),CXCL12(-17.39),CXCL2(-4.12),DCN(-10.15),DPYSL2(-1.64),EDN1(+1.88),ENG(-8.41),EPAS1(+1.82),EPHB2(-3.04)…
growth factor	NRG1	3.43e-13		Inhibited	-2.086	50	20	30	ACHE(+1.99),AXL(-2.85),BCL2(-4.23),BIN1(+1.57),BRCA1(-2.31),CAVIN2(-2.79),CCN1(+1.77),CDC20(-2.4),CDC42EP1(-2.0),COL1A1(-3.0),COL4A3(+3.69),COL6A3(-20.52),DAG1(+1.89),DUSP1(+1.91),E2F1(-3.02),EDN1(+1.88),EMP2(-2.06),ERBB2(+1.51),ETV5(-2.62),FABP5(-2.29),FGF2(-3.6),FLNA(+1.73),FSCN1(+1.73),GAD1(+3.74),GAS6(+2.05),HMMR(-2.44),IER3(+3.32),IGF2(-19.72),JUN(+2.05),JUND(+1.74),L1CAM(-3.61),LMO4(-1.78),…
G-protein coupled receptor	CASR	4.1e-13		Inhibited	-2.005	34	8	26	BCL2(-4.23),BIRC5(-2.35),BUB1B(-2.16),CCNB1(-2.02),CD44(-2.22),CDC20(-2.4),CDC45(-3.27),CDT1(-2.74),CHAF1A(-2.52),COL4A1(+1.88),COL4A2(+1.69),EDN1(+1.88),EZH2(-1.65),FEN1(-1.83),IER3(+3.32),INCENP(-2.33),KIF11(-2.33),KIF22(-1.94),LGALS1(-3.25),MAD2L1(-2.13),NASP(-1.56),NUSAP1(-2.03),PRC1(-2.18),RAD51AP1(-2.92),SERPINA1(-1.86),SLC7A7(+1.61),SPAG5(-1.81),SSX2IP(+1.83),TGFB2(+2.55),TK1(-2.92),TMEM10…
kinase	BRD4	6.42e-13		Inhibited	-3.498	34	6	28	ACSM3(+3.67),AURKB(-2.33),BCL2(-4.23),BHLHE40(+2.86),BTN3A2(-4.57),CCNA2(-2.24),CDC25A(-2.23),CDC6(-2.03),CDCA5(-2.42),COL1A1(-3.0),COL4A1(+1.88),COL5A1(-1.82),CXCL2(-4.12),ITGA1(-3.3),ITGA4(-4.83),KIF23(-2.2),LIN28B(-2.25),LOX(-2.15),LOXL2(-2.38),MCM3(-2.16),MYC(-3.46),NAV1(-2.46),NME1(-1.66),PDGFA(+1.61),PDGFB(+1.61),PDGFRB(-6.52),PLAT(-3.94),POLE2(-2.22),RRM2(-3.85),SLC7A2(-5.03),SORD(-2.28),T…
chemical - kinase inhibitor	LY294002	7.57e-13		Activated	2.819	75	24	51	ABCG2(+1.86),ACSM3(+3.67),ATP2B2(-2.72),AURKA(-1.69),BCL2(-4.23),BCL6(-2.09),BHLHE40(+2.86),BIRC5(-2.35),BRCA2(-2.39),BUB1B(-2.16),CASP4(-2.98),CCL2(-2.21),CCN1(+1.77),CCNA2(-2.24),CCNB1(-2.02),CD44(-2.22),CDK4(-2.05),CNR1(+2.45),COL1A1(-3.0),CXCL2(-4.12),DHFR(-2.21),DUSP1(+1.91),EMILIN1(-4.77),EPAS1(+1.82),ETS2(+1.74),FEN1(-1.83),FGF2(-3.6),FLRT2(+1.74),FLT1(-2.46),FOXO1(+2.13),GJA1(+1.96),GRN(+…
cytokine	IFNG	8.25e-13			-1.867	149	52	97	A2M(-10.68),ADGRA1(+2.62),AGT(-3.77),APOL6(-6.58),AQP1(-4.36),AUTS2(+1.66),BCL2(-4.23),BMF(+2.46),BRCA2(-2.39),BRIP1(-2.26),BST2(-8.08),BTN3A1(-2.56),BTN3A2(-4.57),C1R(-3.19),C3(-2.68),CASP4(-2.98),CASP7(-2.38),CASP8(-1.7),CCL2(-2.21),CCNA2(-2.24),CD44(-2.22),CDC25A(-2.23),CDH5(-4.69),CDK4(-2.05),CEBPD(-2.43),CELSR1(+2.09),CNR1(+2.45),COL1A1(-3.0),COL5A2(-3.38),CSF2RB(-3.94),CTSC(-3.05),CXCL12(-1…
transcription regulator	CEBPB	1e-12		Inhibited	-3.815	65	11	54	ADRB3(-3.1),AGT(-3.77),ALDH1A2(-2.67),ANTXR1(-4.41),APLNR(-10.27),APOC3(-3.87),BCL2(-4.23),C3(-2.68),CCL2(-2.21),CCNA2(-2.24),CCNB2(-3.02),CDC25A(-2.23),CDC25B(-1.67),CDC45(-3.27),CDC6(-2.03),CDT1(-2.74),CEBPD(-2.43),COL1A1(-3.0),COL5A2(-3.38),CSF3R(-3.71),CTSC(-3.05),CXCL2(-4.12),DAPK1(+1.93),DCN(-10.15),DHFR(-2.21),E2F1(-3.02),EPHA7(-4.83),GAS1(-2.82),GLIPR2(+3.55),GSTA1(-1.91),HGF(-19.14),HIST…
transcription regulator	TCF4	1.17e-12	-2.599		-0.746	42	8	34	ASF1B(-2.66),BCL6(-2.09),BIRC5(-2.35),CCNA2(-2.24),CCNB2(-3.02),CDC20(-2.4),CDC25B(-1.67),CDCA3(-1.86),CDK1(-2.97),CREB3L2(+1.77),DUT(-2.13),E2F8(-2.91),EDN1(+1.88),ELF4(+1.71),ESCO2(-2.04),GLI1(-2.44),HMGB2(-2.22),HMMR(-2.44),HOXB9(-4.2),IFI16(-4.91),IGFBP2(+2.42),IRS1(-2.17),JUN(+2.05),LEF1(-3.59),MAD2L1(-2.13),MKI67(-3.0),MYC(-3.46),NCAPG(-3.08),NDC80(-2.37),NEK2(-2.87),PRC1(-2.18),PSD3(-2.19)…
transcription regulator	FOXO1	1.21e-12	2.127		-1.49	66	20	46	A2M(-10.68),APOC3(-3.87),APOM(-2.25),ASPM(-3.48),BCL2(-4.23),BIRC5(-2.35),BRIP1(-2.26),CA2(-3.08),CASP8(-1.7),CCNA2(-2.24),CCNB1(-2.02),CCNB2(-3.02),CDH5(-4.69),CDK1(-2.97),CENPF(-3.06),CKMT2(+2.4),CNR1(+2.45),COL4A1(+1.88),COL4A2(+1.69),DAPK1(+1.93),DEPDC1(-2.84),DLGAP5(-2.58),EDN1(+1.88),EDNRB(-5.28),ERG(-3.98),FABP5(-2.29),FLNB(+1.8),FLT4(-7.54),FOXM1(-2.03),FOXO1(+2.13),GPR17(+1.99),HPD(-3.53…
ligand-dependent nuclear receptor	PGR	1.25e-12			1.64	50	20	30	ABCG2(+1.86),BCL6(-2.09),BUB1(-2.17),CCNB1(-2.02),CCNB2(-3.02),CD44(-2.22),CDC20(-2.4),CDC6(-2.03),CDK1(-2.97),CEBPD(-2.43),COL6A1(-1.92),COL6A2(-1.93),CREB3L2(+1.77),CTDSPL(-2.24),DDC(-2.1),DPYSL2(-1.64),EDN1(+1.88),ELL2(+1.54),EPAS1(+1.82),EPHA1(+1.81),ERBB2(+1.51),FOXO1(+2.13),GAS6(+2.05),GPRC5A(+2.9),H19(-7.5),IER3(+3.32),IL1R1(-2.44),IRS1(-2.17),MAD2L1(-2.13),MVP(-4.47),MYC(-3.46),MYCN(-1.8)…
transcription regulator	CTNNB1	1.49e-12			-1.793	100	28	72	AFP(-2.49),ALDH1A2(-2.67),ALDH3A2(-1.68),ANXA1(-2.13),AURKA(-1.69),BCL2(-4.23),BGN(-2.21),BHLHE40(+2.86),BIRC5(-2.35),BMF(+2.46),CADM1(+2.3),CASP7(-2.38),CCN1(+1.77),CCN4(-13.59),CCNA2(-2.24),CD44(-2.22),CDH11(-2.82),CDH2(+1.97),CELSR1(+2.09),CENPM(-3.31),CNN2(+1.56),CNR1(+2.45),COL1A1(-3.0),COL27A1(-2.78),COL4A1(+1.88),COL4A2(+1.69),COL4A6(+1.85),CTDSPL(-2.24),CTHRC1(-5.03),CXCL12(-17.39),CXCL2(…
transcription regulator	EP300	1.49e-12			0.933	66	28	38	ACADL(+3.18),ACHE(+1.99),ADAM12(-11.73),AGT(-3.77),BCL6(-2.09),BDKRB2(-2.77),BIRC5(-2.35),BMF(+2.46),BRCA1(-2.31),CA2(-3.08),CAPG(+1.73),CCL2(-2.21),CDC25A(-2.23),CORO2B(+1.92),CRISPLD2(-2.29),DDC(-2.1),DHFR(-2.21),DIO1(-2.37),DUSP1(+1.91),E2F1(-3.02),EDN1(+1.88),EPHB2(-3.04),EPSTI1(+2.04),ERBB2(+1.51),FOXO1(+2.13),FTH1(+1.58),IGFBP6(+2.75),IL17RA(+1.68),IL18R1(-4.36),IL1R1(-2.44),JUN(+2.05),KDR(…
chemical - other	cardiotoxin	1.6e-12		Inhibited	-2.214	35	5	30	APOC2(-4.54),BGN(-2.21),BIRC5(-2.35),CCL2(-2.21),CCNA2(-2.24),COL6A2(-1.93),CSF2RB(-3.94),CSF3R(-3.71),E2F1(-3.02),E2F2(-4.39),EDNRB(-5.28),FEN1(-1.83),H19(-7.5),HGF(-19.14),IGF2(-19.72),IGFBP7(-3.61),IL1R1(-2.44),IL4R(+1.68),ITGA4(-4.83),KPNA2(-1.85),LTBP1(+1.65),MCM2(-2.68),MCM3(-2.16),MCM7(-2.76),MEST(-4.55),MMP15(+1.81),MMP2(-6.27),MYH9(+1.71),NASP(-1.56),NPM1(-1.62),PDGFB(+1.61),PLAGL1(-8.13…
growth factor	IGF1	1.69e-12			-1.446	70	24	46	A2M(-10.68),BCL2(-4.23),BGN(-2.21),BHLHE40(+2.86),BIRC5(-2.35),BRCA1(-2.31),BTG2(+1.87),CAVIN2(-2.79),CCN1(+1.77),CCNA2(-2.24),CCNB1(-2.02),CD44(-2.22),CDK1(-2.97),CDK4(-2.05),CEBPD(-2.43),COL1A1(-3.0),COL3A1(-38.74),DMD(-2.18),DUSP1(+1.91),E2F1(-3.02),EDN1(+1.88),EPAS1(+1.82),FOXO1(+2.13),HAPLN1(-7.13),HGF(-19.14),IER3(+3.32),IFITM3(-2.35),IGF2(-19.72),IGFBP2(+2.42),IGFBP6(+2.75),IL1R1(-2.44),IL…
cytokine	WNT3A	1.77e-12			-1.241	48	17	31	ADAMTS4(-3.36),BCL2(-4.23),BGN(-2.21),CCN1(+1.77),CCN4(-13.59),CD44(-2.22),CDH2(+1.97),COL1A1(-3.0),CXCL12(-17.39),DCN(-10.15),DNAJC6(+1.66),EDN1(+1.88),ENG(-8.41),EPAS1(+1.82),ETV5(-2.62),GAS1(-2.82),GLI1(-2.44),HEY2(-4.17),IRS1(-2.17),JAG1(-1.75),JUN(+2.05),KCTD12(-2.85),KDR(-11.98),LEF1(-3.59),LRRC32(-6.92),MYC(-3.46),NGFR(-5.43),PDGFA(+1.61),PNPLA3(+1.65),PORCN(+5.89),POU5F1(-2.95),RFLNB(-2.7…
other	HNF1A-AS1	1.77e-12			-1.311	13	1	12	BIRC5(-2.35),CDH2(+1.97),H19(-7.5),HIST1H2BD(-3.0),HIST1H2BK(-1.74),HIST2H2BE(-1.87),HJURP(-2.39),HMGB2(-2.22),KIF22(-1.94),KIF2C(-2.88),NCAPG(-3.08),NEK2(-2.87),UBE2C(-2.1)
transcription regulator	HDAC1	2.36e-12			1.379	48	9	39	BCL6(-2.09),BMF(+2.46),BRCA2(-2.39),CAVIN2(-2.79),CCNA2(-2.24),CCNB1(-2.02),CCNB2(-3.02),CD44(-2.22),CDC25A(-2.23),CDC6(-2.03),CDK1(-2.97),CDT1(-2.74),COL1A1(-3.0),DHFR(-2.21),DUSP1(+1.91),E2F2(-4.39),FABP1(-4.75),FLT1(-2.46),FOXM1(-2.03),GLI1(-2.44),KDR(-11.98),LGR6(-3.26),MCM10(-4.61),MCM3(-2.16),MCM5(-2.25),MCM7(-2.76),MME(-6.23),MYC(-3.46),NASP(-1.56),NCL(-1.45),PDGFA(+1.61),PDGFB(+1.61),PFKF…
other	RBL2	2.61e-12		Activated	3.123	28	3	25	AURKA(-1.69),AURKB(-2.33),BRCA1(-2.31),BUB1(-2.17),BUB1B(-2.16),CASP4(-2.98),CCNA2(-2.24),CCNB1(-2.02),CCNB2(-3.02),CDC25A(-2.23),CDC6(-2.03),CDK1(-2.97),CDR2(+1.84),DHFR(-2.21),DNMT1(-1.82),E2F1(-3.02),GRPR(+3.13),KIFC1(-2.03),KPNA2(-1.85),MYC(-3.46),MYCN(-1.8),NEK2(-2.87),PCSK7(+1.57),PFAS(-1.74),PLK1(-2.19),RRM2(-3.85),TYMS(-1.97),ZEB1(-2.8)
chemical drug	raloxifene	3.42e-12			-0.421	37	17	20	ACVRL1(-6.38),BCL2(-4.23),CCNB1(-2.02),CNBP(-1.66),CXCL12(-17.39),DUSP1(+1.91),ENG(-8.41),EPHA1(+1.81),ERBB2(+1.51),FLNB(+1.8),GPRC5A(+2.9),HIST2H2AA3/HIST2H2AA4(-2.9),HIST2H2BE(-1.87),HOXC4(-2.96),IER3(+3.32),IL1R1(-2.44),JUN(+2.05),KLF6(+1.56),KRT7(-2.31),KYNU(-2.98),L1CAM(-3.61),LAMB1(+2.04),LDLR(+1.67),LITAF(+1.74),MATN2(+1.77),MIF(-1.65),MKI67(-3.0),MMP2(-6.27),PLK2(-1.68),PPP1R3C(-3.62),PRS…
other	EP400	5.46e-12		Inhibited	-3.637	18	0	18	CCNA2(-2.24),CDC20(-2.4),CDC25A(-2.23),CDC6(-2.03),CDCA3(-1.86),CENPF(-3.06),E2F1(-3.02),E2F2(-4.39),E2F8(-2.91),FOXM1(-2.03),INCENP(-2.33),MCM3(-2.16),MCM4(-1.79),NCAPG2(-1.63),NEK2(-2.87),PLK1(-2.19),PSRC1(-3.03),RCC1(-1.57)
transcription regulator	SOX2	7.58e-12			-1.376	68	28	40	ABCC6(+1.67),ABCG2(+1.86),ABTB2(+2.58),ADAMTS4(-3.36),BHLHE40(+2.86),BIRC5(-2.35),CCN4(-13.59),CD44(-2.22),CDH2(+1.97),CHST15(+1.89),COBLL1(-2.48),COL1A1(-3.0),CREB3L2(+1.77),CXCL14(-13.25),DDC(-2.1),DNMT1(-1.82),DUSP1(+1.91),ETS2(+1.74),ETV5(-2.62),FA2H(+2.57),FABP1(-4.75),FGFR4(+1.85),FLT1(-2.46),FOXF1(-6.82),GBP4(-8.77),GJA1(+1.96),GLI2(-4.2),GLI3(-5.29),GPR17(+1.99),H19(-7.5),HEY1(-3.46),HOXB…
transcription regulator	E2F2	9.26e-12	-4.389	Inhibited	-3.13	23	0	23	BCL2(-4.23),BIRC5(-2.35),CCNA2(-2.24),CCNB1(-2.02),CCNB2(-3.02),CDC25A(-2.23),CDC45(-3.27),CDC6(-2.03),CDK1(-2.97),DHFR(-2.21),E2F1(-3.02),EZH2(-1.65),MCM10(-4.61),MCM2(-2.68),MCM3(-2.16),MCM4(-1.79),MCM5(-2.25),MCM6(-2.78),MCM7(-2.76),MYC(-3.46),MYCN(-1.8),ORC1(-2.1),RRM2(-3.85)
kinase	CDK4	9.61e-12	-2.054			33	2	31	AURKA(-1.69),BRCA1(-2.31),CDC45(-3.27),CDC6(-2.03),CDCA2(-2.17),CDCA7(-4.93),CDCA7L(-3.0),CDK4(-2.05),CENPF(-3.06),CENPK(-2.29),CPED1(-7.05),DDIAS(-2.5),DHFR(-2.21),DTL(-4.45),H2AFJ(-2.48),HIST1H4H(-1.65),HIST2H2BE(-1.87),HJURP(-2.39),KIF11(-2.33),KIF20A(-2.61),KIF20B(-2.08),KIF2C(-2.88),KIF4A(-2.74),KNL1(-1.76),MCM7(-2.76),MFSD6(+1.91),PDCD4(-1.92),POLD3(-2.28),STOM(-2.88),TMSB15A(-3.6),TP53INP1…
group	estrogen receptor	1.27e-11			0.27	44	19	25	ABCG2(+1.86),ANXA1(-2.13),AXL(-2.85),BCL2(-4.23),C3(-2.68),CAPG(+1.73),CD44(-2.22),CDH11(-2.82),CDH5(-4.69),COL13A1(-3.57),COL4A1(+1.88),COL4A2(+1.69),COL4A6(+1.85),COL5A1(-1.82),COL6A1(-1.92),COL6A2(-1.93),CXCL12(-17.39),DNMT1(-1.82),EDN1(+1.88),ERBB2(+1.51),FGFR4(+1.85),FLNC(+1.64),IRS1(-2.17),JAG1(-1.75),JUN(+2.05),KRT7(-2.31),LDLR(+1.67),LOXL2(-2.38),MAN1A1(-2.08),MMP15(+1.81),MMP24(+2.44),MY…
transcription regulator	TCF3	1.35e-11		Activated	2.111	54	6	48	ASF1B(-2.66),AURKA(-1.69),BCL6(-2.09),BIRC5(-2.35),BUB1(-2.17),CA2(-3.08),CCNA2(-2.24),CCNB1(-2.02),CCNB2(-3.02),CDC20(-2.4),CDC25B(-1.67),CDC45(-3.27),CDCA3(-1.86),CDH5(-4.69),CDK1(-2.97),COL1A1(-3.0),CPA1(-4.43),CREB3L2(+1.77),DUT(-2.13),E2F8(-2.91),ESCO2(-2.04),ETS2(+1.74),FOXO1(+2.13),HMGB2(-2.22),HMMR(-2.44),IFI16(-4.91),JUN(+2.05),JUND(+1.74),KIF11(-2.33),KIF2C(-2.88),KIF4A(-2.74),LEF1(-3.5…
transcription regulator	SPDEF	1.97e-11		Activated	2.049	22	8	14	CDH11(-2.82),CDH2(+1.97),COL13A1(-3.57),COL16A1(-5.32),COL1A1(-3.0),COL4A1(+1.88),COL4A2(+1.69),COL4A6(+1.85),COL5A1(-1.82),COL5A2(-3.38),COL6A1(-1.92),COL6A2(-1.93),COL6A3(-20.52),LAMC1(+1.52),LEF1(-3.59),PTPRF(+1.47),SDC2(-3.21),SMAD3(+1.59),SNAI2(-6.06),SQSTM1(+1.67),WNT5A(-2.65),ZEB1(-2.8)
chemical reagent	2-(4-amino-1-isopropyl-1H-pyrazolo[3,4-d]pyrimidin-3-yl)-1H-indol-5-ol	1.97e-11		Activated	2.584	22	1	21	ASF1B(-2.66),AURKA(-1.69),AURKB(-2.33),BIRC5(-2.35),C1R(-3.19),CCNB1(-2.02),CDC6(-2.03),CDCA2(-2.17),E2F2(-4.39),EXO1(-3.88),GJA1(+1.96),HIST1H1C(-3.42),HIST2H2BF(-2.46),KIF14(-2.78),KNL1(-1.76),KPNA2(-1.85),NCAPG(-3.08),TK1(-2.92),TMEM119(-6.75),TNFAIP8L1(-2.0),TOP2A(-2.9),TROAP(-2.41)
chemical drug	trans-hydroxytamoxifen	2.03e-11			0.449	37	11	26	ADGRA2(-2.52),CCNA2(-2.24),CCNB1(-2.02),COL15A1(-12.45),COL1A1(-3.0),CXCL12(-17.39),DCN(-10.15),DUSP1(+1.91),ERBB2(+1.51),GPRC5A(+2.9),HIST2H2AA3/HIST2H2AA4(-2.9),HIST2H2BE(-1.87),HOXC4(-2.96),IER3(+3.32),IL1R1(-2.44),KLF6(+1.56),KRT7(-2.31),KYNU(-2.98),L1CAM(-3.61),LAMB1(+2.04),LDHA(-2.19),LITAF(+1.74),LOX(-2.15),LOXL2(-2.38),MATN2(+1.77),MMP2(-6.27),PLK2(-1.68),PPP1R3C(-3.62),PRSS23(+1.71),S1PR…
other	Irgm1	2.24e-11		Activated	3.769	18	1	17	AURKB(-2.33),BUB1(-2.17),CCNA2(-2.24),CCNB1(-2.02),CCNB2(-3.02),CDCA3(-1.86),DTL(-4.45),IFI16(-4.91),KIF20A(-2.61),MKI67(-3.0),NCAPG(-3.08),NEK2(-2.87),RRM2(-3.85),SPAG5(-1.81),SQSTM1(+1.67),STIL(-2.36),TK1(-2.92),UBE2C(-2.1)
growth factor	BMP4	2.34e-11			-0.302	40	11	29	ABCG2(+1.86),ALDH1A2(-2.67),BCL2(-4.23),CCN1(+1.77),CDH5(-4.69),COBLL1(-2.48),DEK(-1.67),FOXF1(-6.82),GJA1(+1.96),HEY1(-3.46),ITGA4(-4.83),JUN(+2.05),KDR(-11.98),KRT7(-2.31),L1CAM(-3.61),LAMA1(+1.71),LEF1(-3.59),MXD1(+1.62),MYC(-3.46),MYCN(-1.8),NGFR(-5.43),NOG(+4.27),POSTN(-14.84),POU5F1(-2.95),PTCH1(-3.5),RUNX2(-4.21),SHH(+2.11),SLC40A1(-2.92),SMAD7(+1.7),SNAI2(-6.06),SPINT1(+1.92),STAR(-2.44),…
other	COLQ	2.73e-11			-0.903	22	11	11	ACHE(+1.99),ADAMTS2(-9.25),BGN(-2.21),COL4A1(+1.88),COL4A2(+1.69),COL5A2(-3.38),COL6A3(-20.52),DAG1(+1.89),DCN(-10.15),DMD(-2.18),DTNA(+1.75),GPC1(+2.48),HSPG2(+4.25),LAMB1(+2.04),LTBP1(+1.65),LTBP3(-1.93),LTBP4(-2.25),MMP2(-6.27),NID2(-6.56),PRELP(-5.86),SDC4(+3.02),VCAN(+1.88)
transcription regulator	VDR	3.57e-11			-1.847	43	11	32	AGT(-3.77),BCL2(-4.23),BRCA1(-2.31),BUB1B(-2.16),CCNB1(-2.02),CD44(-2.22),CDC20(-2.4),CDC45(-3.27),CDT1(-2.74),CHAF1A(-2.52),COL1A1(-3.0),COL4A1(+1.88),COL4A2(+1.69),EDN1(+1.88),EZH2(-1.65),FEN1(-1.83),FGG(-3.87),GLI1(-2.44),IER3(+3.32),INCENP(-2.33),JUN(+2.05),KIF11(-2.33),KIF22(-1.94),LDLR(+1.67),LGALS1(-3.25),MAD2L1(-2.13),MYC(-3.46),NASP(-1.56),NUSAP1(-2.03),PRC1(-2.18),PTPRF(+1.47),RAD51AP1(…
transcription regulator	SP1	3.67e-11			-1.908	75	22	53	ACVRL1(-6.38),AEBP1(-6.03),ALDH3A2(-1.68),APOC3(-3.87),BCL2(-4.23),BIRC5(-2.35),C1QBP(-1.6),CCL2(-2.21),CCNA2(-2.24),CDC25B(-1.67),CDH2(+1.97),CDK1(-2.97),CDK4(-2.05),CEBPD(-2.43),COL1A1(-3.0),CXCL12(-17.39),CYBRD1(-3.23),DBF4(-2.14),DHFR(-2.21),DMD(-2.18),E2F1(-3.02),ENG(-8.41),FGF2(-3.6),FGFR4(+1.85),FLNA(+1.73),FLT1(-2.46),FOXM1(-2.03),GJA1(+1.96),HGF(-19.14),IFITM3(-2.35),IGF2(-19.72),IL4R(+1…
kinase	MAP2K1	4.17e-11			-1.697	38	9	29	BCL2(-4.23),BRCA1(-2.31),CCL2(-2.21),CCN1(+1.77),CCNA2(-2.24),CD44(-2.22),CDH5(-4.69),COL1A1(-3.0),COL3A1(-38.74),DNMT1(-1.82),DUSP1(+1.91),E2F1(-3.02),ETV5(-2.62),FGF2(-3.6),FLNA(+1.73),GLI2(-4.2),GPRC5B(+2.76),IRS1(-2.17),ITPR1(-2.95),JUN(+2.05),JUND(+1.74),LDLR(+1.67),LEF1(-3.59),MMP2(-6.27),MYC(-3.46),MYCN(-1.8),NOX5(-2.68),RRM2(-3.85),RUNX2(-4.21),SERPINA1(-1.86),SMAD3(+1.59),SNAI2(-6.06),ST…
group	Alpha catenin	5.4e-11		Activated	3.483	29	5	24	ADAM33(-10.09),ADAM8(+2.55),ADAMTS2(-9.25),ADAMTS4(-3.36),BGN(-2.21),CDH11(-2.82),COL15A1(-12.45),COL1A1(-3.0),COL3A1(-38.74),COL5A1(-1.82),COL5A2(-3.38),COL6A1(-1.92),COL6A2(-1.93),COL6A3(-20.52),CXCL12(-17.39),CXCL2(-4.12),ENG(-8.41),IGF2(-19.72),IGFBP2(+2.42),IGFBP6(+2.75),IGFBP7(-3.61),LEF1(-3.59),MMP2(-6.27),MYC(-3.46),NFKBIZ(-3.34),TGM2(-9.47),TNFRSF12A(+1.68),ZEB2(-8.9),ZYX(+1.68)
ligand-dependent nuclear receptor	RARA	5.82e-11		Inhibited	-3.987	55	10	45	AASS(-1.75),ALDH1A2(-2.67),ANO10(+1.7),APOC3(-3.87),APOM(-2.25),ASPM(-3.48),BIRC5(-2.35),BMP8A(+2.2),CCNA2(-2.24),CD44(-2.22),CD93(-8.07),CDK1(-2.97),CENPF(-3.06),CENPM(-3.31),CENPU(-2.39),DUSP1(+1.91),E2F1(-3.02),E2F8(-2.91),ELL2(+1.54),FGFR4(+1.85),GLI1(-2.44),HIST1H4C(-2.25),HOXA10(-3.07),HOXB4(-7.87),HOXB8(-5.77),IGFBP6(+2.75),IL1R1(-2.44),ITGA4(-4.83),JUN(+2.05),KIF23(-2.2),KLF8(+2.11),KNL1(…
chemical - endogenous mammalian	D-glucose	6.12e-11			0.344	82	26	56	ACADL(+3.18),ACE2(+2.5),ACHE(+1.99),AGT(-3.77),ANO1(-3.07),ANXA1(-2.13),APOC3(-3.87),AQP1(-4.36),ATP2B2(-2.72),ATP2B4(+1.61),BCL2(-4.23),BIRC5(-2.35),C3(-2.68),CCL2(-2.21),CCNB1(-2.02),CDK1(-2.97),CDK4(-2.05),CDT1(-2.74),CNR1(+2.45),COL1A1(-3.0),COL3A1(-38.74),COL4A1(+1.88),CXCL2(-4.12),DCN(-10.15),DES(-7.4),DMD(-2.18),DTNA(+1.75),DUSP1(+1.91),E2F1(-3.02),EDN1(+1.88),FABP5(-2.29),FAM3B(-3.04),FBP…
peptidase	SHH	6.18e-11	2.113	Inhibited	-2.531	36	7	29	ABCG2(+1.86),BCL2(-4.23),BRCA1(-2.31),CCNB1(-2.02),CDC25A(-2.23),CNBP(-1.66),DDC(-2.1),DHFR(-2.21),FOXF1(-6.82),GLI1(-2.44),GLI2(-4.2),GPC1(+2.48),HAND2(-14.59),HEY1(-3.46),HEY2(-4.17),HHIP(-4.94),IGF2(-19.72),LFNG(+3.46),MCM2(-2.68),MCM3(-2.16),MCM5(-2.25),MCM6(-2.78),MYC(-3.46),MYCN(-1.8),NOS3(-3.95),PLAT(-3.94),PTCH1(-3.5),RFC3(-1.72),RUNX2(-4.21),SFRP2(-2.28),SHH(+2.11),SLC29A1(+1.72),SNAI2(-…
growth factor	TGFB3	6.21e-11			0.056	28	13	15	ADAM12(-11.73),ADAM19(+2.17),BCL2(-4.23),BHLHE40(+2.86),CCN1(+1.77),CDH2(+1.97),CDH6(+3.08),COL1A1(-3.0),COL3A1(-38.74),COL5A1(-1.82),ENG(-8.41),FGF2(-3.6),GJA1(+1.96),HTRA1(-5.47),JUN(+2.05),JUND(+1.74),LEF1(-3.59),MMP2(-6.27),PLK1(-2.19),SH3PXD2A(-3.38),SKIL(+2.71),SMAD7(+1.7),SNAI2(-6.06),TGFBR3(-7.79),THBS1(+1.76),TIMP3(+1.91),TSPAN2(+2.83),ZEB2(-8.9)
other	CD44	9.21e-11	-2.224		-0.982	39	14	25	ABCA5(+1.75),ABCG2(+1.86),ADAM8(+2.55),ANXA11(+1.51),BCL2(-4.23),BGN(-2.21),BIRC5(-2.35),CD44(-2.22),CDH5(-4.69),COL1A1(-3.0),COL3A1(-38.74),COL5A2(-3.38),DNMT1(-1.82),EMILIN1(-4.77),ERBB2(+1.51),HMMR(-2.44),IRAK3(-2.53),ITGA4(-4.83),JUN(+2.05),LAMB1(+2.04),LAMC1(+1.52),LGALS1(-3.25),LIMS2(+2.13),LTBP1(+1.65),MET(-2.17),MMP2(-6.27),MYC(-3.46),NOX4(+2.17),PDCD4(-1.92),POU5F1(-2.95),SDC4(+3.02),SER…
chemical drug	mifepristone	9.36e-11			0.628	48	15	33	ANXA1(-2.13),AQP1(-4.36),BCL2(-4.23),C3(-2.68),CA2(-3.08),CASP8(-1.7),CCL2(-2.21),CEBPD(-2.43),COL15A1(-12.45),COL5A2(-3.38),DUSP1(+1.91),EDNRB(-5.28),FGF2(-3.6),FTH1(+1.58),GAS6(+2.05),GJA1(+1.96),HOXA10(-3.07),HSPD1(-1.68),IGF2(-19.72),IL4R(+1.68),ITGA4(-4.83),JAK3(-4.55),JUN(+2.05),LAMA5(+1.71),LAMB3(-2.71),LDLR(+1.67),LOX(-2.15),MAD2L1(-2.13),MME(-6.23),MYC(-3.46),NOS3(-3.95),NOX4(+2.17),NPY1…
transcription regulator	MYCN	1.03e-10	-1.797	Inhibited	-2.352	47	9	38	ABCG2(+1.86),ACTG1(+1.5),BIRC5(-2.35),CDH11(-2.82),CDH5(-4.69),COL1A1(-3.0),COL4A1(+1.88),COL5A2(-3.38),DPYSL3(+2.18),E2F1(-3.02),E2F2(-4.39),EZH2(-1.65),FRMD6(-1.96),HSPD1(-1.68),IGFBP7(-3.61),LDHA(-2.19),LGALS1(-3.25),LRRN1(+2.2),MIR17HG(-2.17),MMP2(-6.27),MXI1(+2.8),MYCN(-1.8),MYH9(+1.71),NACA(-1.49),NCL(-1.45),NGFR(-5.43),NME1(-1.66),NPM1(-1.62),PHGDH(-1.89),PTMA(-1.65),RFC3(-1.72),RPL11(-1.9…
transcription regulator	SMAD3	1.15e-10	1.593		-0.747	44	16	28	ADAM12(-11.73),APOA4(-1.85),APOC3(-3.87),BCL2(-4.23),BGN(-2.21),C3(-2.68),CCL2(-2.21),CDH2(+1.97),CDH5(-4.69),CDK4(-2.05),COL1A1(-3.0),COL3A1(-38.74),COL6A1(-1.92),COL6A3(-20.52),CRISPLD2(-2.29),DAPK1(+1.93),DES(-7.4),EDN1(+1.88),ENG(-8.41),GLI1(-2.44),GLI2(-4.2),HEY1(-3.46),JAG1(-1.75),JUN(+2.05),JUND(+1.74),MXD1(+1.62),MYC(-3.46),PDGFB(+1.61),POU5F1(-2.95),RUNX2(-4.21),S1PR1(-3.43),SKIL(+2.71),…
group	Histone h3	1.18e-10				64	13	51	ADD2(-4.98),ADGRA2(-2.52),AFP(-2.49),BCL2(-4.23),BIRC5(-2.35),CCL2(-2.21),CCNA2(-2.24),CCNB1(-2.02),CDC6(-2.03),CDK4(-2.05),COL4A6(+1.85),CSPG4(-1.96),DBF4(-2.14),DIO1(-2.37),E2F1(-3.02),FLT1(-2.46),FOXM1(-2.03),GAD1(+3.74),GLI1(-2.44),HOXA10(-3.07),HOXB5(-3.63),IFI6(-3.28),IFITM3(-2.35),IGFBP2(+2.42),JUN(+2.05),KDR(-11.98),L1CAM(-3.61),LRAT(+2.21),LRRC55(-3.75),MAD2L1(-2.13),MCM2(-2.68),MCM3(-2.…
chemical toxicant	forskolin	1.41e-10			-0.818	86	33	53	ACPP(-2.83),ADGRA1(+2.62),ADGRL2(-1.89),BCL2(-4.23),BHLHE40(+2.86),BIRC5(-2.35),BTG2(+1.87),CASP4(-2.98),CCL2(-2.21),CCNB1(-2.02),CCNB2(-3.02),CD44(-2.22),CDH2(+1.97),CDK4(-2.05),CEBPD(-2.43),COL15A1(-12.45),COL1A1(-3.0),CRISPLD2(-2.29),CXCL2(-4.12),DAPK1(+1.93),DUSP1(+1.91),EDN1(+1.88),EGLN3(+4.06),ELL2(+1.54),ESM1(-2.71),EZH2(-1.65),FLNC(+1.64),FOXO1(+2.13),GJA1(+1.96),GLI1(-2.44),GPRC5B(+2.76)…
peptidase	F2	1.57e-10			0.445	45	23	22	CCL2(-2.21),CCN1(+1.77),CCNA2(-2.24),CD44(-2.22),CDC42EP1(-2.0),CDC6(-2.03),COL1A1(-3.0),COL4A1(+1.88),COTL1(+1.77),DUSP1(+1.91),EDN1(+1.88),EDNRB(-5.28),ELL2(+1.54),ESM1(-2.71),FGF2(-3.6),FLT1(-2.46),GNA13(+2.03),IER3(+3.32),JUN(+2.05),KDR(-11.98),KLF6(+1.56),LOXL2(-2.38),MIF(-1.65),MMP2(-6.27),MYC(-3.46),MYH9(+1.71),NOS3(-3.95),NUAK2(+2.06),PDGFA(+1.61),PDGFB(+1.61),PGM2L1(+2.75),PLAT(-3.94),PP…
phosphatase	PTEN	1.59e-10			1.482	81	28	53	ABHD4(+2.1),ANXA1(-2.13),AURKA(-1.69),AURKB(-2.33),BCL2(-4.23),BDKRB1(-3.61),BIRC5(-2.35),BRIP1(-2.26),BTG2(+1.87),C3(-2.68),CA2(-3.08),CASP7(-2.38),CCNB1(-2.02),CCNB2(-3.02),CD44(-2.22),CDC20(-2.4),CDC25A(-2.23),CDH5(-4.69),CDK4(-2.05),CELSR1(+2.09),CTDSPL(-2.24),CXCL2(-4.12),DHFR(-2.21),DUSP1(+1.91),E2F1(-3.02),EBP(+1.53),EDN1(+1.88),EPAS1(+1.82),ERBB2(+1.51),ETS2(+1.74),FGFR4(+1.85),FLT1(-2.46…
kinase	EGFR	1.68e-10			-1.447	59	18	41	ABCG2(+1.86),ANXA1(-2.13),BCL2(-4.23),BCL6(-2.09),BIRC5(-2.35),C12orf49(+2.1),CASP4(-2.98),CCL2(-2.21),CCNA2(-2.24),CDK1(-2.97),CDK4(-2.05),COL1A1(-3.0),COL3A1(-38.74),COL5A2(-3.38),COL6A1(-1.92),COL6A2(-1.93),CXCL12(-17.39),CXCL14(-13.25),DAG1(+1.89),DUSP1(+1.91),E2F1(-3.02),E2F2(-4.39),ERBB2(+1.51),GAS5(-1.95),GJA1(+1.96),GPC1(+2.48),GRN(+1.62),HNRNPA1(-1.49),HSPE1(-1.72),IER3(+3.32),IGF2(-19.7…
chemical - kinase inhibitor	U0126	1.84e-10		Activated	2.169	69	24	45	ABCG2(+1.86),ADAMTS4(-3.36),APLNR(-10.27),APOM(-2.25),AQP1(-4.36),BCL2(-4.23),BHLHE40(+2.86),BIRC5(-2.35),C3(-2.68),CCL2(-2.21),CCN4(-13.59),CD44(-2.22),CDH5(-4.69),CDK4(-2.05),CEBPD(-2.43),COL1A1(-3.0),COL4A1(+1.88),CRY2(+1.64),CXCL12(-17.39),CXCL2(-4.12),CYP4F3(-2.03),DES(-7.4),DUSP1(+1.91),EDN1(+1.88),EDNRB(-5.28),ETV1(-5.63),ETV5(-2.62),FGF2(-3.6),G0S2(-2.44),GFPT2(-5.68),GJA1(+1.96),GRAMD1B(…
chemical - endogenous mammalian	hydrogen peroxide	2.02e-10			-1.007	68	18	50	AEBP1(-6.03),AGT(-3.77),AURKA(-1.69),BCL2(-4.23),BIRC5(-2.35),BRCA1(-2.31),BTG2(+1.87),BUB1(-2.17),BUB1B(-2.16),CCL2(-2.21),CCNA2(-2.24),CCNB1(-2.02),CDC6(-2.03),CDK1(-2.97),CKMT2(+2.4),CNR1(+2.45),COL1A1(-3.0),CSF3R(-3.71),DDIAS(-2.5),DHFR(-2.21),DNMT1(-1.82),DUSP1(+1.91),DUT(-2.13),EDN1(+1.88),ENG(-8.41),EPAS1(+1.82),ETS2(+1.74),EZH2(-1.65),FGF2(-3.6),FOXM1(-2.03),FTH1(+1.58),GLI1(-2.44),GLRX(+…
other	LIN9	2.81e-10		Inhibited	-3.413	12	0	12	AURKA(-1.69),BIRC5(-2.35),BUB1(-2.17),BUB1B(-2.16),CCNA2(-2.24),CCNB1(-2.02),CDC6(-2.03),CDK1(-2.97),CENPE(-1.78),DLGAP5(-2.58),PLK1(-2.19),UBE2C(-2.1)
group	Rb	3e-10		Activated	3.898	22	0	22	AURKB(-2.33),BIRC5(-2.35),CCL2(-2.21),CCNA2(-2.24),CDC6(-2.03),CDK1(-2.97),CDT1(-2.74),DHFR(-2.21),DNMT1(-1.82),E2F1(-3.02),E2F2(-4.39),EZH2(-1.65),FOXM1(-2.03),H19(-7.5),MAD2L1(-2.13),MCM3(-2.16),MCM5(-2.25),MCM7(-2.76),MYC(-3.46),PLK1(-2.19),TOP2A(-2.9),TYMS(-1.97)
growth factor	VEGFA	3.05e-10		Inhibited	-5.307	48	8	40	ACHE(+1.99),ADAM15(-2.65),ADRB3(-3.1),BCL2(-4.23),BCL6B(-3.01),BIRC5(-2.35),CCL2(-2.21),CCN1(+1.77),CDH5(-4.69),COL1A1(-3.0),CXCL12(-17.39),CXCL2(-4.12),E2F1(-3.02),E2F2(-4.39),EDN1(+1.88),ESM1(-2.71),ETS2(+1.74),ETV5(-2.62),FGF2(-3.6),FLT1(-2.46),FLT4(-7.54),GJA1(+1.96),HK1(-2.16),HLX(-5.06),ITGA1(-3.3),ITGA4(-4.83),KDR(-11.98),MKI67(-3.0),MMP15(+1.81),MMP2(-6.27),MVP(-4.47),MYCN(-1.8),NME1(-1.6…
growth factor	CCN2	3.07e-10			-1.864	26	8	18	ADAMTS4(-3.36),AFP(-2.49),BCL2(-4.23),BIRC5(-2.35),CAVIN2(-2.79),CD44(-2.22),COL1A1(-3.0),COL4A2(+1.69),DCN(-10.15),EGLN3(+4.06),EMILIN1(-4.77),FLNB(+1.8),HAPLN1(-7.13),IGF2(-19.72),ITGA1(-3.3),JUN(+2.05),LEF1(-3.59),LOX(-2.15),LTBP3(-1.93),MMP2(-6.27),MYC(-3.46),PDGFB(+1.61),POU5F1(-2.95),SDC4(+3.02),TIMP3(+1.91),TMOD3(+1.57)
chemical drug	AGN194204	3.26e-10			-0.417	40	12	28	ADAM19(+2.17),ANXA11(+1.51),AURKA(-1.69),CA2(-3.08),CCNA2(-2.24),CCNB1(-2.02),CDK1(-2.97),COL6A2(-1.93),COTL1(+1.77),DCN(-10.15),DUSP1(+1.91),EMP3(-3.59),EZH2(-1.65),GJA1(+1.96),GNAI1(-3.72),GPRC5A(+2.9),HIC1(-2.27),HIST1H1C(-3.42),HTRA3(-8.64),IFITM3(-2.35),IL4R(+1.68),KIF20A(-2.61),KIF2C(-2.88),KIF4A(-2.74),KLF6(+1.56),LGALS1(-3.25),MAD2L1(-2.13),MAN1A1(-2.08),MKI67(-3.0),MYC(-3.46),PDCD4(-1.92…
kinase	ERBB3	3.3e-10		Inhibited	-2.064	27	9	18	ADAM19(+2.17),AXL(-2.85),BGN(-2.21),CCN1(+1.77),COL1A1(-3.0),COL6A1(-1.92),CXCL12(-17.39),DUSP1(+1.91),EMP2(-2.06),ERBB2(+1.51),ETV5(-2.62),FGF2(-3.6),GAS5(-1.95),GAS6(+2.05),HMGB1(-1.54),HMMR(-2.44),IGF2(-19.72),MATN2(+1.77),MXI1(+2.8),PHGDH(-1.89),PLK1(-2.19),TGM2(-9.47),THBS1(+1.76),TIMP3(+1.91),TK1(-2.92),TNNT2(-5.58),TOP2A(-2.9)
chemical toxicant	carbon tetrachloride	3.4e-10			-0.388	39	17	22	AFP(-2.49),CASP7(-2.38),CNR1(+2.45),COL1A1(-3.0),COL3A1(-38.74),CPS1(-6.6),DES(-7.4),DHFR(-2.21),DUSP1(+1.91),FABP1(-4.75),FGFR4(+1.85),FGG(-3.87),FOXM1(-2.03),GLUD1(-1.91),H19(-7.5),HGF(-19.14),HSPD1(-1.68),IGFBP6(+2.75),ITGA8(-18.99),JUN(+2.05),JUND(+1.74),KDR(-11.98),MMP2(-6.27),MYC(-3.46),PDGFA(+1.61),PDGFB(+1.61),PDGFRB(-6.52),PROM1(+1.52),RBP1(-1.84),SKIL(+2.71),SMAD3(+1.59),SMAD7(+1.7),SOR…
group	Histone h4	4.53e-10				31	2	29	AGT(-3.77),CDC25A(-2.23),CDC6(-2.03),CDK1(-2.97),CDK4(-2.05),DHFR(-2.21),DIO1(-2.37),E2F1(-3.02),FLT1(-2.46),FOXM1(-2.03),GAS1(-2.82),KIF1A(+2.15),LEF1(-3.59),MAD2L1(-2.13),MCM3(-2.16),MCM4(-1.79),MSH5(-2.08),NLGN1(-2.78),NLGN2(-2.39),NTRK2(-3.55),PRLR(-2.0),RPL10A(-1.68),RPL12(-1.66),RPS6(-1.78),RRM2(-3.85),RUNX2(-4.21),SPHK1(+2.14),STAR(-2.44),TBX2(-2.59),TRPV6(-4.98),TYMS(-1.97)
chemical toxicant	tetrachlorodibenzodioxin	5.15e-10			0.943	55	22	33	ABCG2(+1.86),ACHE(+1.99),BCL2(-4.23),BMP10(-3.88),CCN1(+1.77),CCNA2(-2.24),COL13A1(-3.57),COL6A1(-1.92),CYP2S1(+1.89),DACT2(+2.14),DHFR(-2.21),DNMT1(-1.82),E2F1(-3.02),E2F8(-2.91),EDN1(+1.88),EMP3(-3.59),ERBB2(+1.51),ESRRG(+2.98),ETS2(+1.74),GAD1(+3.74),GLI2(-4.2),GSTA1(-1.91),IGF2(-19.72),IRS1(-2.17),JAG1(-1.75),JUN(+2.05),JUND(+1.74),KIF1B(+1.64),KRT7(-2.31),LRP2(-1.57),MAD2L1(-2.13),MMP15(+1.8…
transcription regulator	KLF4	5.26e-10			0.207	44	12	32	BUB1B(-2.16),CCL2(-2.21),CCNB1(-2.02),CD44(-2.22),CENPE(-1.78),CHST15(+1.89),COBLL1(-2.48),COL1A1(-3.0),DUSP1(+1.91),E2F1(-3.02),ETV1(-5.63),FABP1(-4.75),FLT1(-2.46),FOXF1(-6.82),FOXM1(-2.03),GBP4(-8.77),HEY1(-3.46),HEY2(-4.17),IER5(+1.72),IFITM3(-2.35),IRS1(-2.17),KDR(-11.98),KRT7(-2.31),LAMA1(+1.71),MYC(-3.46),NEAT1(+2.07),NOS3(-3.95),NOTCH4(-3.61),NRP1(-1.53),PCDH18(-4.2),PLAT(-3.94),POU5F1(-2…
biologic drug	actinomycin D	5.98e-10			0.618	41	15	26	AFP(-2.49),AGT(-3.77),BCL2(-4.23),BIRC5(-2.35),BRCA1(-2.31),CASP7(-2.38),CCL2(-2.21),CCN1(+1.77),CDH2(+1.97),DUSP1(+1.91),EDN1(+1.88),EGLN3(+4.06),EPAS1(+1.82),FEN1(-1.83),FLNA(+1.73),FTH1(+1.58),GSTA1(-1.91),HK1(-2.16),HNRNPA1(-1.49),IRS1(-2.17),JUN(+2.05),LMNB1(-2.65),MAT1A(-3.04),MMP2(-6.27),MYC(-3.46),NPM1(-1.62),NPPB(+2.91),NTRK2(-3.55),PAPPA(-8.75),PDE3A(-5.25),PERP(+1.54),PFKFB3(+1.85),PSR…
transcription regulator	MED1	6.94e-10		Inhibited	-3.041	32	6	26	AURKA(-1.69),AURKB(-2.33),BCL6(-2.09),BHLHE40(+2.86),BIRC5(-2.35),CCNB1(-2.02),CDC20(-2.4),CDC6(-2.03),CDK1(-2.97),CDK4(-2.05),CHAF1A(-2.52),DIO1(-2.37),E2F1(-3.02),ERBB2(+1.51),FOXM1(-2.03),FOXO1(+2.13),LEF1(-3.59),MAD2L1(-2.13),MET(-2.17),MYC(-3.46),MYCN(-1.8),NCL(-1.45),NR3C1(+1.53),PLK1(-2.19),POU5F1(-2.95),PRLR(-2.0),PTMA(-1.65),SULT2A1(-5.04),TBX3(+1.7),THBS1(+1.76),TNNI1(-3.95),TRPV6(-4.98)
chemical reagent	SP2509	7.51e-10		Activated	2.955	48	14	34	AFP(-2.49),B3GNT2(+1.67),BUB1B(-2.16),CCNA2(-2.24),CDCA7(-4.93),CDH2(+1.97),CENPF(-3.06),DDR2(-5.36),DEK(-1.67),E2F8(-2.91),EFNB3(-2.28),EHD1(+1.61),ELF4(+1.71),ERBB2(+1.51),FGF2(-3.6),GLI2(-4.2),GLI3(-5.29),HMGB1(-1.54),HMGN5(-2.67),HOXA10(-3.07),HOXB9(-4.2),HOXC8(-10.7),L1CAM(-3.61),LEF1(-3.59),LGALS1(-3.25),LIN28B(-2.25),LMNB1(-2.65),LOX(-2.15),LTBP1(+1.65),MCM2(-2.68),MET(-2.17),MKI67(-3.0),M…
transcription regulator	HNF1B	7.55e-10			1.72	27	7	20	AFP(-2.49),AMBP(-2.76),BGN(-2.21),BHLHE40(+2.86),CA2(-3.08),CD44(-2.22),CDK1(-2.97),COL5A1(-1.82),COL5A2(-3.38),CPN1(+3.0),DEFB1(-2.55),DUSP1(+1.91),FBLIM1(+1.75),GSTA1(-1.91),JAG1(-1.75),LAMB1(+2.04),MET(-2.17),MMP2(-6.27),NID2(-6.56),PSTPIP2(+1.75),RNASE4(-1.9),SERPINA1(-1.86),SLC29A1(+1.72),SNAI2(-6.06),SULF1(-5.06),TTR(-1.69),ZEB2(-8.9)
transcription regulator	SMAD7	7.64e-10	1.699		0.297	31	9	22	ADAMTS2(-9.25),APOC3(-3.87),BGN(-2.21),CCL2(-2.21),CCNA2(-2.24),CCNB1(-2.02),CDH2(+1.97),CDK1(-2.97),CFC1/CFC1B(-2.92),COL1A1(-3.0),COL3A1(-38.74),COL6A1(-1.92),COL6A3(-20.52),CXCL12(-17.39),DCN(-10.15),FOXO1(+2.13),GAS6(+2.05),LTBP3(-1.93),MATN2(+1.77),MET(-2.17),MMP2(-6.27),MYC(-3.46),NID2(-6.56),PLAT(-3.94),POU5F1(-2.95),PROM1(+1.52),SMAD3(+1.59),SMAD7(+1.7),TGFB2(+2.55),TGFBI(-8.13),TIMP3(+1.…
chemical drug	bleomycin	8.72e-10			-1.76	36	10	26	BCL2(-4.23),BLM(-2.1),C3(-2.68),CCL2(-2.21),CCN4(-13.59),CDC25B(-1.67),CDH11(-2.82),COL1A1(-3.0),COL3A1(-38.74),CXCL12(-17.39),CXCL2(-4.12),DCN(-10.15),FABP1(-4.75),HEY1(-3.46),IL4R(+1.68),ITGA1(-3.3),JAG1(-1.75),LAMA1(+1.71),LMNB1(-2.65),LOX(-2.15),LTBP1(+1.65),MIF(-1.65),MMP2(-6.27),MYC(-3.46),NPPB(+2.91),PLAT(-3.94),SDC4(+3.02),SFRP2(-2.28),SPHK1(+2.14),STOM(-2.88),TGFB2(+2.55),THBS1(+1.76),TI…
chemical drug	tetradecanoylphorbol acetate	1.07e-09			0.187	121	39	82	ACHE(+1.99),ADAM15(-2.65),ADAM8(+2.55),ADAMTS4(-3.36),ADCY3(-2.56),ADRB3(-3.1),AGT(-3.77),ANXA1(-2.13),APOM(-2.25),ATP11B(+2.25),ATP2B4(+1.61),AURKA(-1.69),AURKB(-2.33),AXL(-2.85),BCL2(-4.23),BIRC5(-2.35),BLM(-2.1),BTG2(+1.87),C3(-2.68),C3orf52(+2.12),CA2(-3.08),CAPG(+1.73),CCL2(-2.21),CCN1(+1.77),CCNA2(-2.24),CD44(-2.22),CDK1(-2.97),CDK4(-2.05),CSF3R(-3.71),CXCL2(-4.12),DEK(-1.67),DES(-7.4),DIO1…
complex	RNA polymerase II	1.08e-09				44	4	40	APOC3(-3.87),APOM(-2.25),BCL2(-4.23),BRCA1(-2.31),CASP7(-2.38),CCNB1(-2.02),CCNB2(-3.02),CD82(-3.13),CDH11(-2.82),CXCL2(-4.12),DHFR(-2.21),DIO1(-2.37),DLGAP5(-2.58),DUSP1(+1.91),ERBB2(+1.51),FANCI(-1.9),FGG(-3.87),FLT1(-2.46),IGDCC3(-5.87),JUN(+2.05),KPNA2(-1.85),L1CAM(-3.61),LDLR(+1.67),MAD2L1(-2.13),MCM3(-2.16),MMP2(-6.27),MYC(-3.46),MYCN(-1.8),NOS3(-3.95),PCDHGC3(-3.15),PKMYT1(-2.6),PRLR(-2.0)…
transcription regulator	NOTCH1	1.2e-09		Inhibited	-2.033	43	9	34	ADAM19(+2.17),BCL2(-4.23),BCL6(-2.09),CCN1(+1.77),CD44(-2.22),CD82(-3.13),CDCA7(-4.93),CEBPD(-2.43),COL1A1(-3.0),CSF2RB(-3.94),DES(-7.4),E2F1(-3.02),EPAS1(+1.82),ERBB2(+1.51),ESM1(-2.71),FGF2(-3.6),FLT1(-2.46),GLI1(-2.44),GLI2(-4.2),GLUD1(-1.91),GRN(+1.62),HEY1(-3.46),HEY2(-4.17),HEYL(-2.51),HSPE1(-1.72),IFI16(-4.91),IGFBP2(+2.42),JAG1(-1.75),LEF1(-3.59),LFNG(+3.46),LOX(-2.15),MMP2(-6.27),MYC(-3.…
growth factor	INHA	1.32e-09			0.57	25	10	15	ADAMTSL2(-6.05),BCL2(-4.23),CCN1(+1.77),CCN4(-13.59),CDK4(-2.05),COL3A1(-38.74),COL4A4(+3.5),COL4A6(+1.85),COL6A1(-1.92),E2F1(-3.02),EMILIN2(+3.56),ESPL1(-2.73),FGFR4(+1.85),HSD17B2(-3.94),IL1R1(-2.44),LAMC3(-7.38),LTBP1(+1.65),MATN2(+1.77),MMP2(-6.27),MYC(-3.46),PRLR(-2.0),PRSS23(+1.71),SMAD7(+1.7),STAR(-2.44),TP53INP1(+1.73)
chemical drug	imipramine blue	1.51e-09		Activated	3.216	14	0	14	AURKA(-1.69),CASP4(-2.98),CCNA2(-2.24),CCNB1(-2.02),CDC25A(-2.23),CDK4(-2.05),CENPE(-1.78),CENPF(-3.06),CENPK(-2.29),E2F2(-4.39),EXO1(-3.88),FOXM1(-2.03),PLK1(-2.19),PLK4(-1.98)
chemical drug	tacrolimus	1.65e-09			1.753	41	17	24	ADAM19(+2.17),ATP2B4(+1.61),BCL2(-4.23),CAPG(+1.73),CASP7(-2.38),CCL2(-2.21),CDK4(-2.05),COL1A1(-3.0),COL3A1(-38.74),CXCL2(-4.12),DAPK1(+1.93),DPYSL3(+2.18),DPYSL5(-3.63),EDN1(+1.88),ELL2(+1.54),ETV1(-5.63),FLNA(+1.73),GPRC5B(+2.76),HSPD1(-1.68),ITPR1(-2.95),JUN(+2.05),LRRC32(-6.92),MAF(+2.17),MYC(-3.46),NFATC4(-3.54),NME1(-1.66),NOS3(-3.95),NR3C1(+1.53),NRP1(-1.53),ORM1(-5.66),PDCD4(-1.92),PROM1…
transcription regulator	FOS	1.83e-09			-0.657	70	23	47	A2M(-10.68),ACTG1(+1.5),ADAM12(-11.73),ADD2(-4.98),AGT(-3.77),ASL(-2.07),C3(-2.68),CA2(-3.08),CADM1(+2.3),CCL2(-2.21),CCNA2(-2.24),CD44(-2.22),COBLL1(-2.48),COL16A1(-5.32),COL1A1(-3.0),COL6A1(-1.92),CRB3(+1.7),DNMT1(-1.82),EDN1(+1.88),ESM1(-2.71),FBLIM1(+1.75),FGF2(-3.6),FLRT2(+1.74),FTH1(+1.58),GAS1(-2.82),GAS5(-1.95),GJA1(+1.96),HMMR(-2.44),HSPB8(+1.85),IGDCC3(-5.87),IGFBP6(+2.75),IRAK3(-2.53),…
transcription regulator	TP63	1.86e-09			0.441	59	19	40	ANOS1(+2.97),AXL(-2.85),BHLHE40(+2.86),BLM(-2.1),BOK(+1.56),BRCA1(-2.31),BST2(-8.08),CCN1(+1.77),CCNA2(-2.24),CCNB1(-2.02),CD82(-3.13),CDH2(+1.97),CDK1(-2.97),COL4A1(+1.88),COL4A3(+3.69),COL5A1(-1.82),DNMT1(-1.82),E2F1(-3.02),EMID1(-2.13),ENG(-8.41),FANCA(-1.95),HOXC4(-2.96),IER3(+3.32),IGFBP6(+2.75),IGFBP7(-3.61),ITGA4(-4.83),JAG1(-1.75),KIF23(-2.2),KLF6(+1.56),KRT7(-2.31),L1CAM(-3.61),MAD2L1(-2…
microRNA	mir-21	2.16e-09		Activated	3.501	44	4	40	ASPM(-3.48),ATAD2(-1.95),BCL2(-4.23),BTG2(+1.87),C1R(-3.19),CASP4(-2.98),CCL2(-2.21),CCNA2(-2.24),CCNB1(-2.02),CDC25A(-2.23),CDH5(-4.69),COL1A1(-3.0),COL3A1(-38.74),CRY2(+1.64),CSF3R(-3.71),DDIAS(-2.5),DLGAP5(-2.58),GAS5(-1.95),GTSE1(-2.21),IFI16(-4.91),JAG1(-1.75),KIF23(-2.2),KIF4A(-2.74),KIFC1(-2.03),KNTC1(-1.57),MKI67(-3.0),MMP2(-6.27),MYC(-3.46),NME1(-1.66),NUSAP1(-2.03),PBK(-3.23),PDCD4(-1.9…
transcription regulator	JUN	2.54e-09	2.047		-1.574	62	21	41	A2M(-10.68),AFP(-2.49),ANXA1(-2.13),APOC3(-3.87),APOM(-2.25),AXL(-2.85),BRCA1(-2.31),C3(-2.68),CCL2(-2.21),CCN1(+1.77),CCNA2(-2.24),CD44(-2.22),CDC20(-2.4),CDK1(-2.97),COL1A1(-3.0),DNMT1(-1.82),DUSP1(+1.91),EDN1(+1.88),FGF2(-3.6),FLNC(+1.64),FTH1(+1.58),GAS6(+2.05),GJA1(+1.96),HEY1(-3.46),IFI16(-4.91),IGFBP2(+2.42),IGFBP6(+2.75),IGFBP7(-3.61),IRAK3(-2.53),JUN(+2.05),KDR(-11.98),LTBP1(+1.65),MAF(+…
transcription regulator	E2F7	2.68e-09				10	0	10	CCNA2(-2.24),CCNB1(-2.02),CDC6(-2.03),CDK1(-2.97),DHFR(-2.21),E2F1(-3.02),E2F2(-4.39),E2F8(-2.91),KIF23(-2.2),RACGAP1(-1.86)
chemical reagent	cycloheximide	2.75e-09			1.223	53	19	34	AFP(-2.49),ATP2B4(+1.61),BDKRB1(-3.61),BRCA1(-2.31),BTG2(+1.87),CCL2(-2.21),CCN1(+1.77),CD44(-2.22),CEBPD(-2.43),COL1A1(-3.0),COL5A1(-1.82),CXCL2(-4.12),DIO1(-2.37),DUSP1(+1.91),EDN1(+1.88),ERG(-3.98),FABP1(-4.75),FGF2(-3.6),GJA1(+1.96),GNAI1(-3.72),HGF(-19.14),IGF2(-19.72),IGFBP2(+2.42),IGFBP6(+2.75),IL4R(+1.68),ISG20(+3.39),JUN(+2.05),JUND(+1.74),KCND2(-4.57),LDHA(-2.19),MME(-6.23),MMP2(-6.27),…
kinase	MAPK1	2.84e-09			0.838	51	16	35	ADAM12(-11.73),APOL6(-6.58),ARHGAP11A(-2.15),AURKA(-1.69),BCL2(-4.23),BIRC5(-2.35),BST2(-8.08),CCL2(-2.21),CCNB1(-2.02),CDH2(+1.97),CPPED1(+1.78),DNMT1(-1.82),DUSP1(+1.91),E2F1(-3.02),EGLN3(+4.06),EHD1(+1.61),FLNC(+1.64),GRAMD1B(+1.8),IFI16(-4.91),IFI6(-3.28),IFITM3(-2.35),IGFBP7(-3.61),ISG20(+3.39),JUN(+2.05),JUND(+1.74),LGALS1(-3.25),MKI67(-3.0),MMP2(-6.27),MSH5(-2.08),MVP(-4.47),MYC(-3.46),NOX…
kinase	IKBKB	3.38e-09			-0.241	44	10	34	AEBP1(-6.03),AFP(-2.49),AURKB(-2.33),BCL2(-4.23),BRCA1(-2.31),BRCA2(-2.39),C3(-2.68),CASP8(-1.7),CCL2(-2.21),CCNA2(-2.24),CD44(-2.22),CDC25B(-1.67),CDC6(-2.03),CEBPD(-2.43),CXCL12(-17.39),CXCL2(-4.12),DCN(-10.15),EDN1(+1.88),EZH2(-1.65),FOXM1(-2.03),FOXO1(+2.13),FSCN1(+1.73),GLI1(-2.44),GRN(+1.62),HGF(-19.14),IFI16(-4.91),IGFBP2(+2.42),IGFBP6(+2.75),IGFBP7(-3.61),KIF20A(-2.61),KIF23(-2.2),LMNB1(-…
transcription regulator	SNAI1	3.81e-09			-1.955	30	11	19	ADD2(-4.98),AXL(-2.85),CCL2(-2.21),CCN1(+1.77),CDC25B(-1.67),CDH2(+1.97),CDH5(-4.69),CDK4(-2.05),COL1A1(-3.0),DPYSL3(+2.18),ELF4(+1.71),FLNA(+1.73),FLNB(+1.8),FLNC(+1.64),GLI1(-2.44),GLI2(-4.2),L1CAM(-3.61),LEF1(-3.59),POU5F1(-2.95),RUNX2(-4.21),SLC29A1(+1.72),SMAD3(+1.59),SMAD7(+1.7),SNAI2(-6.06),TF(-2.9),TGFBR3(-7.79),THY1(-5.25),TMOD3(+1.57),ZEB1(-2.8),ZEB2(-8.9)
transcription regulator	SMAD2	4.23e-09			0.234	23	9	14	ADAM12(-11.73),AFP(-2.49),BGN(-2.21),CDH2(+1.97),CDH5(-4.69),CRISPLD2(-2.29),DAPK1(+1.93),FLT1(-2.46),MET(-2.17),MMP2(-6.27),NOS3(-3.95),PDGFB(+1.61),POU5F1(-2.95),RUNX2(-4.21),S1PR1(-3.43),SKIL(+2.71),SMAD3(+1.59),SMAD7(+1.7),SNAI2(-6.06),SPHK1(+2.14),THBS1(+1.76),TIMP3(+1.91),VEGFC(-7.57)
group	ERK	4.25e-09			-1.303	40	13	27	ADGRG6(+1.7),AGT(-3.77),AXL(-2.85),BCL2(-4.23),BGN(-2.21),BMF(+2.46),BTG2(+1.87),CCL2(-2.21),CDK4(-2.05),CEBPD(-2.43),COL1A1(-3.0),COL3A1(-38.74),CXCL2(-4.12),DPYSL2(-1.64),DUSP1(+1.91),EDN1(+1.88),EPAS1(+1.82),EZH2(-1.65),FGF2(-3.6),FOXO1(+2.13),HEY1(-3.46),HEY2(-4.17),IER3(+3.32),IRS1(-2.17),JAG1(-1.75),JUN(+2.05),KYNU(-2.98),LAMB1(+2.04),LDLR(+1.67),MMP2(-6.27),MYC(-3.46),NFKBIZ(-3.34),POSTN(-…
other	LLGL2	4.26e-09	1.549		-0.832	13	5	8	AXL(-2.85),CCN1(+1.77),DUSP1(+1.91),EMP2(-2.06),ETV5(-2.62),FSCN1(+1.73),GAS6(+2.05),HMMR(-2.44),SHCBP1(-1.89),SLIT2(-2.59),TGFB2(+2.55),TNNT2(-5.58),TOP2A(-2.9)
G-protein coupled receptor	F2R	4.46e-09			-1.397	24	7	17	CASP4(-2.98),CCL2(-2.21),CCN1(+1.77),CD44(-2.22),CDH11(-2.82),COL13A1(-3.57),CXCL12(-17.39),DUSP1(+1.91),FBP1(-2.05),FLT1(-2.46),GJA1(+1.96),GNA13(+2.03),IGFBP7(-3.61),KDR(-11.98),LAMB1(+2.04),LAMB3(-2.71),MIF(-1.65),MMP2(-6.27),PLAT(-3.94),TEK(-20.77),TGFB2(+2.55),TGM2(-9.47),THBS1(+1.76),VEGFC(-7.57)
transcription regulator	KDM5B	4.69e-09		Activated	3.669	28	7	21	AURKA(-1.69),BRCA1(-2.31),BUB1B(-2.16),CCNB1(-2.02),CDCA3(-1.86),CDIPT(+1.5),CDK1(-2.97),DLGAP5(-2.58),E2F1(-3.02),EHD1(+1.61),EPB41L1(+1.83),ERBB2(+1.51),FABP5(-2.29),HMMR(-2.44),IGFBP2(+2.42),KIF2C(-2.88),MCM2(-2.68),MCM3(-2.16),NDC80(-2.37),PBK(-3.23),PRLR(-2.0),PSD3(-2.19),PSIP1(-1.63),SCNN1A(+2.3),TAL1(-3.67),TGFB2(+2.55),TOP2A(-2.9),TTK(-1.95)
transcription regulator	STAT3	6.55e-09		Inhibited	-3.605	71	16	55	A2M(-10.68),AGT(-3.77),AHSG(-6.94),APOA4(-1.85),BCL2(-4.23),BCL6(-2.09),BIRC5(-2.35),BMF(+2.46),BST2(-8.08),CASP7(-2.38),CCL2(-2.21),CCNB1(-2.02),CDC25A(-2.23),CDH2(+1.97),CDH5(-4.69),CDK1(-2.97),CEBPD(-2.43),COL1A1(-3.0),COL3A1(-38.74),COL5A1(-1.82),CXCL2(-4.12),DNMT1(-1.82),EDN1(+1.88),EPAS1(+1.82),FGF2(-3.6),FGG(-3.87),FLT1(-2.46),FSCN1(+1.73),GJA1(+1.96),HEY1(-3.46),HGF(-19.14),HIST2H2AA3/HIS…
transcription regulator	WWTR1	6.7e-09			-1.761	16	4	12	CCN1(+1.77),CCNA2(-2.24),CD44(-2.22),COL1A1(-3.0),CXCL2(-4.12),GJA1(+1.96),LAMA5(+1.71),POU5F1(-2.95),RRM1(-1.75),RRM2(-3.85),RUNX2(-4.21),SH3BP1(-1.79),SMAD7(+1.7),THY1(-5.25),TK1(-2.92),TYMS(-1.97)
transcription regulator	MTPN	6.72e-09		Inhibited	-2.709	21	4	17	AHSG(-6.94),ANXA1(-2.13),BCL2(-4.23),CASP7(-2.38),CASP8(-1.7),CCNA2(-2.24),CCNB1(-2.02),CCNB2(-3.02),CDK1(-2.97),COL1A1(-3.0),DDC(-2.1),EDN1(+1.88),ENG(-8.41),GAS5(-1.95),GAS6(+2.05),JUN(+2.05),MIF(-1.65),MYC(-3.46),PLAT(-3.94),TCF21(-8.17),TGFB2(+2.55)
mature microRNA	miR-34a-5p (and other miRNAs w/seed GGCAGUG)	8.35e-09		Activated	3.586	17	1	16	AXL(-2.85),BCL2(-4.23),BIRC5(-2.35),CDC25A(-2.23),CDK1(-2.97),CDK4(-2.05),DHFR(-2.21),E2F1(-3.02),E2F2(-4.39),JAG1(-1.75),MCM10(-4.61),MCM3(-2.16),MET(-2.17),MYC(-3.46),MYCN(-1.8),POU5F1(-2.95),TP53INP1(+1.73)
transcription regulator	TEAD2	9.41e-09			-1.387	16	4	12	CDK1(-2.97),COL3A1(-38.74),COL5A2(-3.38),EDN1(+1.88),FGFR4(+1.85),FIBIN(-4.01),GPR37(+2.61),MCM6(-2.78),NFKBIZ(-3.34),PCDH18(-4.2),POSTN(-14.84),RHOBTB1(-3.14),SDC2(-3.21),SULF1(-5.06),THBS1(+1.76),TNNT2(-5.58)
transcription regulator	HHEX	1.22e-08			1.215	9	0	9	ENG(-8.41),FGF2(-3.6),FLT1(-2.46),KDR(-11.98),NRP1(-1.53),SST(-2.51),TEK(-20.77),TIE1(-3.95),WNT2(-5.69)
ligand-dependent nuclear receptor	ESR2	1.25e-08			1.711	62	25	37	A4GALT(+2.41),AGT(-3.77),BCL2(-4.23),BIN1(+1.57),BIRC5(-2.35),C3(-2.68),CA2(-3.08),CCL2(-2.21),CCNA2(-2.24),CD93(-8.07),CDC25A(-2.23),CDH2(+1.97),CEBPD(-2.43),CHST15(+1.89),COL13A1(-3.57),COL16A1(-5.32),COL1A1(-3.0),CXCL12(-17.39),CXCL2(-4.12),DMTN(+1.89),EDN1(+1.88),ERBB2(+1.51),ETV1(-5.63),FOXM1(-2.03),FOXO1(+2.13),FSCN1(+1.73),GLRX(+1.82),GRPR(+3.13),HOXC6(-8.43),JAG1(-1.75),KCNT2(-5.46),KDR(-…
group	Jnk	1.29e-08			-0.334	36	13	23	A2M(-10.68),AGT(-3.77),ALDH1A2(-2.67),BIRC5(-2.35),BMF(+2.46),BRCA1(-2.31),CCL2(-2.21),CD44(-2.22),CDH2(+1.97),CDK4(-2.05),COL1A1(-3.0),COL3A1(-38.74),CXCL12(-17.39),DNMT1(-1.82),DUSP1(+1.91),EDN1(+1.88),GJA1(+1.96),ITGA4(-4.83),JUN(+2.05),JUND(+1.74),KLF6(+1.56),MMP2(-6.27),MYC(-3.46),NOX4(+2.17),PDGFB(+1.61),PLAT(-3.94),POSTN(-14.84),POU5F1(-2.95),RARG(-2.97),RBP1(-1.84),SHH(+2.11),SNAI2(-6.06)…
growth factor	TGFB2	1.47e-08	2.55		1.22	24	8	16	BHLHE40(+2.86),CD248(-9.43),CDH11(-2.82),CDH5(-4.69),COL1A1(-3.0),COL3A1(-38.74),DES(-7.4),EDN1(+1.88),FGF2(-3.6),GAS1(-2.82),HEY1(-3.46),HSPG2(+4.25),JAG1(-1.75),KDR(-11.98),MLLT3(-3.89),PDGFRB(-6.52),RUNX1T1(-2.64),SMAD3(+1.59),SNAI2(-6.06),SPHK1(+2.14),TGFB2(+2.55),TGFBR3(-7.79),THBS1(+1.76),VCAN(+1.88)
cytokine	IL2	2.12e-08			-1.249	73	25	48	ADAM19(+2.17),ADAM8(+2.55),ADCY3(-2.56),ANXA1(-2.13),ARHGAP11A(-2.15),BCL2(-4.23),BCL6(-2.09),BHLHE40(+2.86),C3(-2.68),CAPG(+1.73),CASP4(-2.98),CCL2(-2.21),CD44(-2.22),CDC25A(-2.23),CDC6(-2.03),CDK4(-2.05),CLSPN(-2.54),CSF2RB(-3.94),CTSC(-3.05),CXCL12(-17.39),DAPK1(+1.93),DNMBP(+2.44),EDN1(+1.88),EPAS1(+1.82),FGF2(-3.6),FOXO1(+2.13),GCNT1(-1.9),GNL3(-1.68),GRN(+1.62),HIST1H1C(-3.42),HSPD1(-1.68),…
transcription regulator	NEUROG1	2.12e-08			0.471	18	5	13	C3(-2.68),CAVIN2(-2.79),CD82(-3.13),COL3A1(-38.74),EPAS1(+1.82),GFPT2(-5.68),LIX1(-7.0),MEST(-4.55),MFAP4(-5.32),NOG(+4.27),P4HA2(+1.76),PAPPA(-8.75),PLK2(-1.68),RIPOR2(+2.03),SULF1(-5.06),THBS1(+1.76),TRIM22(-4.03),TSPAN7(-2.33)
transcription regulator	EZH2	2.18e-08	-1.65		-0.205	50	14	36	BCL2(-4.23),BRCA1(-2.31),C3(-2.68),CACNG4(+1.83),CD82(-3.13),CDK4(-2.05),CNR1(+2.45),COL4A1(+1.88),CRISPLD2(-2.29),CSF3R(-3.71),CXCL2(-4.12),DNMT1(-1.82),E2F1(-3.02),EPAS1(+1.82),EPHA1(+1.81),ERBB2(+1.51),EZH2(-1.65),FANCB(-2.58),FLT1(-2.46),FUCA1(+1.66),HOXA10(-3.07),HOXB5(-3.63),HOXB8(-5.77),IL18R1(-4.36),IRAK3(-2.53),ITGA1(-3.3),LAMB3(-2.71),LIN28B(-2.25),MCM8(-1.64),MMP2(-6.27),MYC(-3.46),NGF…
transcription regulator	ID2	2.39e-08			0.07	33	10	23	BCL2(-4.23),BCL6(-2.09),BTG2(+1.87),CCNB1(-2.02),CD44(-2.22),CDC25B(-1.67),CDC6(-2.03),CDK1(-2.97),CDK4(-2.05),CSF2RB(-3.94),DUSP1(+1.91),E2F2(-4.39),ETS2(+1.74),FOXO1(+2.13),IFI16(-4.91),IL4R(+1.68),ITGA1(-3.3),JDP2(-1.66),KLF6(+1.56),KLF7(+3.1),LGALS1(-3.25),LMO4(-1.78),MAF(+2.17),MMP2(-6.27),MYC(-3.46),NGFR(-5.43),NTRK2(-3.55),PTPN5(+2.02),SMAD7(+1.7),TCF4(-2.6),TF(-2.9),TGFBR3(-7.79),ZEB1(-2.…
transcription regulator	MYBL2	2.79e-08		Inhibited	-3.531	15	0	15	AURKA(-1.69),BCL2(-4.23),BIRC5(-2.35),BUB1(-2.17),CCNA2(-2.24),CCNB1(-2.02),CCNB2(-3.02),CDC25B(-1.67),CDK1(-2.97),CENPE(-1.78),MYC(-3.46),PLK1(-2.19),SLC1A5(-2.87),TOP2A(-2.9),UBE2C(-2.1)
chemical drug	cisplatin	2.97e-08			-1.978	85	21	64	A2M(-10.68),ABHD4(+2.1),ANXA1(-2.13),AQP1(-4.36),BCL2(-4.23),BIRC5(-2.35),BRCA1(-2.31),BTG2(+1.87),CASP8(-1.7),CCL2(-2.21),CCNB1(-2.02),CD44(-2.22),CDC25A(-2.23),CDC25B(-1.67),CDK1(-2.97),COL1A1(-3.0),CXCL14(-13.25),DEPDC1B(-3.63),DPYSL5(-3.63),DRAM1(-1.8),DRAXIN(+2.31),DUS3L(-1.86),DUSP1(+1.91),E2F1(-3.02),EDN1(+1.88),EMP3(-3.59),FBLIM1(+1.75),FLT1(-2.46),FXYD5(-2.25),G0S2(-2.44),GAS1(-2.82),GAS…
transcription regulator	MAX	3.22e-08			-0.761	21	4	17	BCL6(-2.09),CCNB1(-2.02),CDC25A(-2.23),CDK4(-2.05),DHFR(-2.21),E2F1(-3.02),E2F2(-4.39),EDN1(+1.88),EZH2(-1.65),FTH1(+1.58),KLF6(+1.56),MTHFD1(-1.76),MYC(-3.46),NCL(-1.45),NPM1(-1.62),PDGFRB(-6.52),PTMA(-1.65),RCC1(-1.57),SLC2A3(+2.64),TNNT2(-5.58),UBE2C(-2.1)
other	COL18A1	3.22e-08			1.895	21	6	15	ANTXR1(-4.41),BCL2(-4.23),CCL2(-2.21),CCNDBP1(+1.68),CDC25B(-1.67),CDH5(-4.69),EDN1(+1.88),EDNRB(-5.28),EPHB2(-3.04),FGF2(-3.6),HGF(-19.14),JUN(+2.05),KDR(-11.98),KNG1(-3.87),LDHA(-2.19),MMP2(-6.27),MXI1(+2.8),MYC(-3.46),NRP1(-1.53),THBS1(+1.76),TNFRSF21(+2.26)
complex	NFkB (complex)	3.56e-08		Inhibited	-2.925	73	20	53	A2M(-10.68),AGT(-3.77),ANXA13(-2.43),AQP1(-4.36),BCL2(-4.23),BIRC5(-2.35),C1R(-3.19),C3(-2.68),CASP4(-2.98),CASP7(-2.38),CASP8(-1.7),CCL2(-2.21),CCN1(+1.77),CCNB1(-2.02),CCNB2(-3.02),CD44(-2.22),CD82(-3.13),CDC25B(-1.67),CEBPD(-2.43),CXCL12(-17.39),CXCL2(-4.12),DIO1(-2.37),EDN1(+1.88),EDNRB(-5.28),ELL2(+1.54),EPAS1(+1.82),ERBB2(+1.51),FABP5(-2.29),FGF2(-3.6),FGG(-3.87),FOXF1(-6.82),FTH1(+1.58),FU…
transcription regulator	CEBPA	3.79e-08			-1.665	57	16	41	A2M(-10.68),ADRB3(-3.1),AGT(-3.77),ANXA1(-2.13),APLNR(-10.27),APOA4(-1.85),APOC3(-3.87),ASL(-2.07),BCL2(-4.23),BIN1(+1.57),BTG2(+1.87),C3(-2.68),CA2(-3.08),CCNA2(-2.24),CCNB2(-3.02),CDK4(-2.05),CEBPD(-2.43),COL1A1(-3.0),CPS1(-6.6),CSF3R(-3.71),DHFR(-2.21),E2F1(-3.02),EPHA7(-4.83),FLT1(-2.46),FOXM1(-2.03),FOXO1(+2.13),FXR2(+1.53),G0S2(-2.44),GAS1(-2.82),GJA1(+1.96),GLI1(-2.44),GLRX(+1.82),HGF(-19.…
peptidase	CPXM1	4.01e-08	-2.102		-1.633	6	1	5	COL14A1(-5.35),COL15A1(-12.45),COL16A1(-5.32),COL4A2(+1.69),COL5A1(-1.82),COL6A1(-1.92)
other	ADCYAP1	4.3e-08			-0.186	37	6	31	ARHGEF25(-3.03),BCL2(-4.23),BTG2(+1.87),CCNA2(-2.24),CEBPD(-2.43),COL3A1(-38.74),COL5A1(-1.82),COL5A2(-3.38),CXCL2(-4.12),FRMPD2(-3.2),GAS1(-2.82),GLI1(-2.44),GPC3(-1.6),HAPLN1(-7.13),HK1(-2.16),IER3(+3.32),KIF23(-2.2),LAMA1(+1.71),MAN1A1(-2.08),MCM2(-2.68),MEST(-4.55),MME(-6.23),MYC(-3.46),NPR3(-3.31),NPY1R(-3.22),NTRK2(-3.55),ORM1(-5.66),PLAGL1(-8.13),POSTN(-14.84),PPP1R3B(+1.56),RAB3IP(+1.58),…
group	P38 MAPK	4.4e-08			-1.1	50	15	35	BCL2(-4.23),BGN(-2.21),BIRC5(-2.35),CCL2(-2.21),CD44(-2.22),CD82(-3.13),CDH5(-4.69),CEBPD(-2.43),COL3A1(-38.74),CXCL12(-17.39),CXCL2(-4.12),CYP4F3(-2.03),DDC(-2.1),DES(-7.4),DUSP1(+1.91),EDN1(+1.88),EDNRB(-5.28),FGF2(-3.6),FLNA(+1.73),GJA1(+1.96),HTRA1(-5.47),IER3(+3.32),ITGA4(-4.83),JUN(+2.05),MIF(-1.65),MMP2(-6.27),MYC(-3.46),NFATC4(-3.54),NGFR(-5.43),NOS3(-3.95),NPPB(+2.91),NPR1(-9.05),POSTN(-…
chemical - endogenous mammalian	L-methionine	4.49e-08			0.054	16	2	14	AURKB(-2.33),BRCA1(-2.31),BUB1(-2.17),CCNB1(-2.02),CCNB2(-3.02),CDK1(-2.97),CXCL2(-4.12),ETS2(+1.74),IFI16(-4.91),MAT1A(-3.04),NUSAP1(-2.03),PLAT(-3.94),PRC1(-2.18),SMAD7(+1.7),TOP2A(-2.9),TYMS(-1.97)
group	Akt	4.56e-08		Inhibited	-2.086	42	14	28	A2M(-10.68),BCL2(-4.23),BCL6(-2.09),BHLHE40(+2.86),BIRC5(-2.35),BMF(+2.46),BRCA1(-2.31),BTG2(+1.87),CCL2(-2.21),CD44(-2.22),CDK4(-2.05),COL3A1(-38.74),CXCL12(-17.39),E2F2(-4.39),EPAS1(+1.82),EZH2(-1.65),FOXM1(-2.03),FOXO1(+2.13),GLI1(-2.44),GLI2(-4.2),IER3(+3.32),IGF2(-19.72),IGFBP2(+2.42),IL1R1(-2.44),JUN(+2.05),LEF1(-3.59),MMP2(-6.27),MYC(-3.46),MYCN(-1.8),NOX4(+2.17),NRP2(-2.19),POU5F1(-2.95),…
other	RASSF1	4.88e-08		Activated	2.245	21	8	13	ABAT(-1.6),BCL2(-4.23),BHLHE40(+2.86),CASP4(-2.98),CCNA2(-2.24),CDH2(+1.97),COL13A1(-3.57),COL4A1(+1.88),COL4A2(+1.69),FGF2(-3.6),HIST1H2BC(-1.79),LDB2(-11.11),LITAF(+1.74),MMP2(-6.27),MTUS1(-1.85),MYC(-3.46),NOG(+4.27),PAK1(+1.54),PLK2(-1.68),TGM2(-9.47),TP53INP1(+1.73)
kinase	INSR	5.08e-08			-0.216	52	15	37	ACADL(+3.18),AQP1(-4.36),BIRC5(-2.35),CCL2(-2.21),CDC45(-3.27),CDC6(-2.03),CDK1(-2.97),CKMT2(+2.4),COL6A3(-20.52),CORO2B(+1.92),DAG1(+1.89),DDR2(-5.36),DEK(-1.67),DES(-7.4),DUSP1(+1.91),EDN1(+1.88),FBP1(-2.05),FEN1(-1.83),FLNC(+1.64),GAS1(-2.82),GRN(+1.62),H19(-7.5),HOXC8(-10.7),HSPD1(-1.68),IER3(+3.32),IGF2(-19.72),IRS1(-2.17),LDB2(-11.11),LGALS1(-3.25),MCM2(-2.68),MCM4(-1.79),MCM5(-2.25),MCM7(-…
transcription regulator	GLI1	5.32e-08	-2.438	Inhibited	-2.744	34	10	24	ABCG2(+1.86),ASPM(-3.48),BCL2(-4.23),CDH11(-2.82),COL1A1(-3.0),FOXM1(-2.03),GLI1(-2.44),GLI2(-4.2),GPC3(-1.6),HEY2(-4.17),HHIP(-4.94),IDS(+1.77),IGF2(-19.72),IGFBP6(+2.75),IGFBP7(-3.61),IRS1(-2.17),MAN1C1(-3.14),MEST(-4.55),MMP2(-6.27),MYCN(-1.8),NIPAL2(+2.07),NOG(+4.27),PCDH18(-4.2),PCOLCE2(-3.2),PDGFA(+1.61),PGM2L1(+2.75),PSTPIP2(+1.75),PTCH1(-3.5),RUNX2(-4.21),SCD5(+1.69),SOX18(-3.34),TIMP3(+1…
growth factor	IGF2	5.57e-08	-19.72		0.354	30	9	21	BIRC5(-2.35),CDC45(-3.27),CDC6(-2.03),CDK1(-2.97),CORO2B(+1.92),DUSP1(+1.91),FEN1(-1.83),GAS1(-2.82),GRN(+1.62),H19(-7.5),IER3(+3.32),IGF2(-19.72),IGFBP2(+2.42),IGFBP6(+2.75),MCM2(-2.68),MCM4(-1.79),MCM5(-2.25),MCM7(-2.76),MXI1(+2.8),MYC(-3.46),PDCD4(-1.92),PDGFB(+1.61),PRDM16(+2.77),PRIM1(-2.55),RAD51AP1(-2.92),RGS16(-3.41),RRM1(-1.75),RRM2(-3.85),TGFBI(-8.13),ZEB1(-2.8)
growth factor	FGF1	5.67e-08			-1.239	25	8	17	AFP(-2.49),CCN1(+1.77),CCN4(-13.59),CDH11(-2.82),CPXM1(-2.1),DNMT1(-1.82),EDN1(+1.88),IRS1(-2.17),JUN(+2.05),MKI67(-3.0),MYC(-3.46),NOS3(-3.95),PDGFA(+1.61),POSTN(-14.84),RFLNB(-2.77),SLC7A2(-5.03),SNAI2(-6.06),TCF4(-2.6),TGFB2(+2.55),TGM2(-9.47),THBS1(+1.76),TIMP3(+1.91),TNFRSF12A(+1.68),TTR(-1.69),VEGFC(-7.57)
chemical drug	cephaloridine	5.91e-08		Inhibited	-2.472	22	2	20	APOA4(-1.85),CCNB1(-2.02),CDC45(-3.27),CDC6(-2.03),CDT1(-2.74),CXCL14(-13.25),DSCC1(-2.75),E2F1(-3.02),E2F8(-2.91),EXO1(-3.88),GINS2(-2.14),KNTC1(-1.57),LAMB3(-2.71),MCM3(-2.16),MCM5(-2.25),MCM6(-2.78),NGFR(-5.43),POLE(-1.57),RND1(+2.07),RYR2(-5.1),STRA6(-3.32),TNFRSF12A(+1.68)
transcription regulator	E2F6	6.12e-08		Activated	2.538	17	1	16	BRCA1(-2.31),CDC25A(-2.23),CDC45(-3.27),CDC6(-2.03),DHFR(-2.21),E2F1(-3.02),E2F2(-4.39),GINS2(-2.14),GJA1(+1.96),H19(-7.5),MCM2(-2.68),MCM3(-2.16),MCM5(-2.25),MYC(-3.46),RAD51AP1(-2.92),RRM2(-3.85),RYR2(-5.1)
group	IL1	6.25e-08			-0.172	47	17	30	ABCG2(+1.86),ADAMTS4(-3.36),APOC3(-3.87),BCL2(-4.23),BHLHE40(+2.86),C3(-2.68),CCL2(-2.21),CEBPD(-2.43),COL1A1(-3.0),CSF2RB(-3.94),CTSC(-3.05),DCN(-10.15),DDC(-2.1),DUSP1(+1.91),EDN1(+1.88),FTH1(+1.58),GGT1(-2.35),GJA1(+1.96),H19(-7.5),HGF(-19.14),HMGB1(-1.54),IL17RD(+1.85),IL1R1(-2.44),IL4R(+1.68),JUN(+2.05),KYNU(-2.98),LAMB1(+2.04),LDLR(+1.67),LOX(-2.15),LRAT(+2.21),MMP2(-6.27),MYC(-3.46),NGFR(-…
transcription regulator	RUNX3	6.68e-08			0.795	25	10	15	BIRC5(-2.35),CCN1(+1.77),CDH11(-2.82),COL4A1(+1.88),COL4A4(+3.5),EXTL3(+1.91),FGF2(-3.6),FLNA(+1.73),GLI2(-4.2),JAG1(-1.75),LOX(-2.15),MMP2(-6.27),MYC(-3.46),PAPPA(-8.75),RHOBTB1(-3.14),RHOBTB3(+2.28),SLIT2(-2.59),SNAI2(-6.06),SSX2IP(+1.83),SVEP1(-14.86),TGFB2(+2.55),THY1(-5.25),TIMP2(+1.81),TMEM56(+1.99),WT1(-4.64)
enzyme	FN1	6.76e-08			-1.9	34	13	21	BCL2(-4.23),BIRC5(-2.35),CASP7(-2.38),CCL2(-2.21),CCN1(+1.77),CDH2(+1.97),CDK4(-2.05),COL1A1(-3.0),CXCL2(-4.12),EPB41L1(+1.83),FGF2(-3.6),FLNA(+1.73),HK1(-2.16),IL1R1(-2.44),IRS1(-2.17),ITGA1(-3.3),ITGA4(-4.83),JUND(+1.74),KRT7(-2.31),MMP2(-6.27),MYC(-3.46),NPPB(+2.91),PDGFB(+1.61),POU5F1(-2.95),RASSF2(+2.47),RUNX2(-4.21),SDC4(+3.02),SNAI2(-6.06),SQSTM1(+1.67),TCF4(-2.6),TGM2(-9.47),THBS1(+1.76),…
other	SPARC	6.78e-08		Activated	2.945	23	3	20	BHLHE40(+2.86),BLM(-2.1),BRCA1(-2.31),BRCA2(-2.39),BRIP1(-2.26),CEBPD(-2.43),CHAF1A(-2.52),COL1A1(-3.0),DAB1(-2.73),FANCB(-2.58),HIST1H3D(-2.46),LEF1(-3.59),MCM6(-2.78),MMP2(-6.27),PIK3C2G(-3.29),POLE(-1.57),POLE2(-2.22),RRM1(-1.75),SERPINA7(-9.77),SNAI2(-6.06),TMC5(-2.92),TRIM2(+1.61),TSKU(+2.09)
ligand-dependent nuclear receptor	PPARA	7.55e-08			-0.09	57	9	48	ACADL(+3.18),ADRB3(-3.1),ALDH3A2(-1.68),APOA4(-1.85),APOC2(-4.54),APOC3(-3.87),APOM(-2.25),ASL(-2.07),AURKA(-1.69),BCL2(-4.23),C1R(-3.19),C3(-2.68),CCNA2(-2.24),CCNB1(-2.02),CDK1(-2.97),CDK4(-2.05),CDS2(+2.2),CEBPD(-2.43),CFI(-4.13),CPS1(-6.6),CXCL12(-17.39),DIO1(-2.37),EDN1(+1.88),FABP1(-4.75),FABP5(-2.29),FGG(-3.87),G0S2(-2.44),GLUD1(-1.91),GRIN2A(-4.37),HGF(-19.14),HIST1H1C(-3.42),HPD(-3.53),H…
chemical - kinase inhibitor	SB203580	7.55e-08			1.911	57	22	35	ADAMTS4(-3.36),AGT(-3.77),ANXA1(-2.13),AQP1(-4.36),BCL2(-4.23),BDKRB1(-3.61),BIRC5(-2.35),BST2(-8.08),C3(-2.68),CCL2(-2.21),CCNB1(-2.02),CDH2(+1.97),CDK1(-2.97),CEBPD(-2.43),COL1A1(-3.0),COL3A1(-38.74),DUSP1(+1.91),EDNRB(-5.28),EMP2(-2.06),ETS2(+1.74),FLT1(-2.46),GBP4(-8.77),GJA1(+1.96),GLRX(+1.82),HAPLN1(-7.13),HMGB1(-1.54),IER3(+3.32),ISG20(+3.39),ITGA4(-4.83),JUN(+2.05),JUND(+1.74),KDR(-11.98)…
biologic drug	cyclosporin A	7.86e-08			0.948	56	20	36	A2M(-10.68),ACHE(+1.99),ACPP(-2.83),AGT(-3.77),ANXA1(-2.13),BCL2(-4.23),BGN(-2.21),CASP7(-2.38),CCL2(-2.21),CD44(-2.22),CDH11(-2.82),CDK4(-2.05),COL1A1(-3.0),COL4A2(+1.69),EDN1(+1.88),EDNRB(-5.28),ELL2(+1.54),EMP3(-3.59),FBLIM1(+1.75),FLNA(+1.73),FLT1(-2.46),FOXO1(+2.13),FXYD5(-2.25),GAS5(-1.95),GJA1(+1.96),HPX(-3.37),HSPD1(-1.68),IER3(+3.32),ITPR1(-2.95),JUN(+2.05),KDR(-11.98),LDLR(+1.67),MAF(+2…
complex	FSH	8.29e-08		Inhibited	-2.692	52	23	29	ACPP(-2.83),ALDH3A2(-1.68),AXL(-2.85),BTG2(+1.87),CASP4(-2.98),CDH2(+1.97),COL15A1(-12.45),DAPK1(+1.93),DUSP1(+1.91),ELL2(+1.54),FGF2(-3.6),FLNC(+1.64),FOXO1(+2.13),GPRC5A(+2.9),GPRC5B(+2.76),GRIN2A(-4.37),ISG20(+3.39),ITPR1(-2.95),JUN(+2.05),LDLR(+1.67),LGALS1(-3.25),LOX(-2.15),LRRC32(-6.92),MMP2(-6.27),MYC(-3.46),NPY1R(-3.22),P4HA2(+1.76),PDXK(+1.49),PLAT(-3.94),PLK2(-1.68),PRLR(-2.0),PSIP1(-1.…
chemical drug	lenalidomide	8.36e-08			1.519	37	15	22	ACTG1(+1.5),ANOS1(+2.97),ANTXR1(-4.41),AUTS2(+1.66),CALHM5(+3.54),DTNA(+1.75),FANCI(-1.9),FLNA(+1.73),FZD4(+1.88),GALNT18(+2.8),GINS4(-1.98),GLUD1(-1.91),HIST1H3D(-2.46),HS3ST3B1(-5.0),IFI6(-3.28),ITPR1(-2.95),LEF1(-3.59),MAML2(-2.67),MAN1C1(-3.14),MYC(-3.46),NFKBIZ(-3.34),PPIF(-1.67),RASGRP3(-2.81),RCAN3(+1.58),RFC3(-1.72),RGS1(-2.18),RGS16(-3.41),RRM1(-1.75),SETD7(+1.83),SIPA1L2(+1.94),SLC7A2(-…
transcription regulator	EPAS1	9.63e-08	1.817		-1.56	35	14	21	ABCG2(+1.86),AXL(-2.85),BCL2(-4.23),BHLHE40(+2.86),CCN1(+1.77),CDC42EP5(-4.73),CKMT2(+2.4),CXCL2(-4.12),CYBRD1(-3.23),EDN1(+1.88),EGLN3(+4.06),FAM13A(-1.92),FLT1(-2.46),GJA1(+1.96),HIST1H1C(-3.42),ITPR1(-2.95),KDM4B(+1.48),KDR(-11.98),L1CAM(-3.61),LDHA(-2.19),LDLR(+1.67),LOX(-2.15),LOXL2(-2.38),MIF(-1.65),NEAT1(+2.07),NOS3(-3.95),PFKFB3(+1.85),POU5F1(-2.95),SLC29A1(+1.72),SLC2A3(+2.64),SLC40A1(-2…
chemical - protease inhibitor	Z-LLL-CHO	9.65e-08			-1.855	45	12	33	ABCG2(+1.86),AK2(-1.59),BCL2(-4.23),BIRC5(-2.35),BST2(-8.08),BUB1B(-2.16),CCL2(-2.21),CDK4(-2.05),CDT1(-2.74),CXCL2(-4.12),DAG1(+1.89),DCN(-10.15),DDR2(-5.36),DHFR(-2.21),DMD(-2.18),DUSP1(+1.91),EPAS1(+1.82),ETV5(-2.62),EZH2(-1.65),FGF2(-3.6),FOXM1(-2.03),FOXO1(+2.13),G0S2(-2.44),GNAI1(-3.72),HMGB2(-2.22),HSPD1(-1.68),IER3(+3.32),IRS1(-2.17),JUN(+2.05),MCM10(-4.61),MMP2(-6.27),MYC(-3.46),MYCN(-1.…
transcription regulator	TEAD4	1.04e-07			-1.387	19	6	13	CCN1(+1.77),COL3A1(-38.74),COL5A2(-3.38),DES(-7.4),EDN1(+1.88),FIBIN(-4.01),FLT1(-2.46),GPR37(+2.61),JUN(+2.05),NFKBIZ(-3.34),PCDH18(-4.2),PLK2(-1.68),POSTN(-14.84),RHOBTB1(-3.14),SDC2(-3.21),SLC2A3(+2.64),SULF1(-5.06),THBS1(+1.76),TNNT2(-5.58)
transcription regulator	KLF11	1.08e-07		Inhibited	-2.138	25	10	15	ADAMTS13(-2.43),AGT(-3.77),APOL6(-6.58),BCL2(-4.23),CCL2(-2.21),COL3A1(-38.74),DCN(-10.15),EDN1(+1.88),ENG(-8.41),HGF(-19.14),ITGA1(-3.3),LOX(-2.15),LTBP1(+1.65),MMP2(-6.27),MYC(-3.46),PDGFA(+1.61),PDGFB(+1.61),PLAT(-3.94),SERPINA1(-1.86),SMAD3(+1.59),SMAD7(+1.7),TGFB2(+2.55),THBS1(+1.76),TIMP2(+1.81),TIMP3(+1.91)
kinase	ERBB4	1.08e-07			-0.181	20	10	10	ADAM19(+2.17),BRCA1(-2.31),BTG2(+1.87),CADM1(+2.3),CASP4(-2.98),CCL2(-2.21),COL3A1(-38.74),COL5A2(-3.38),CXCL12(-17.39),DUSP1(+1.91),GJA1(+1.96),GPC1(+2.48),IGF2(-19.72),JUN(+2.05),MXI1(+2.8),MYC(-3.46),RASA3(-2.34),THBS1(+1.76),TIMP3(+1.91),WNT2(-5.69)
transcription regulator	CREB1	1.12e-07			0.207	66	30	36	ACHE(+1.99),ADGRA1(+2.62),ARHGAP33(-3.14),ATP2B4(+1.61),AURKA(-1.69),BCL2(-4.23),BHLHE40(+2.86),BIRC5(-2.35),BTG2(+1.87),CACNA2D1(-2.75),CCN1(+1.77),CCNA2(-2.24),CCNB1(-2.02),CCNB2(-3.02),CDH11(-2.82),CDH2(+1.97),CEBPD(-2.43),CXCL2(-4.12),DUSP1(+1.91),EBP(+1.53),EDN1(+1.88),ESRRG(+2.98),FLT1(-2.46),FRMD6(-1.96),GAD1(+3.74),IER3(+3.32),IGSF10(-4.15),JUN(+2.05),KCND2(-4.57),KLF7(+3.1),LDLR(+1.67),L…
chemical drug	tazemetostat	1.33e-07		Activated	2.269	42	14	28	AFP(-2.49),B3GNT2(+1.67),CDCA7(-4.93),CDH2(+1.97),DDR2(-5.36),DEK(-1.67),E2F8(-2.91),EFNB3(-2.28),EHD1(+1.61),ELF4(+1.71),ERBB2(+1.51),FGF2(-3.6),GLI2(-4.2),GLI3(-5.29),HMGB1(-1.54),HMGN5(-2.67),HOXA10(-3.07),HOXB9(-4.2),HOXC8(-10.7),L1CAM(-3.61),LEF1(-3.59),LGALS1(-3.25),LIN28B(-2.25),LMNB1(-2.65),LOX(-2.15),LTBP1(+1.65),MCM2(-2.68),MET(-2.17),MYC(-3.46),PAK1(+1.54),PDGFA(+1.61),PLK2(-1.68),PLXN…
translation regulator	IGF2BP1	1.47e-07		Inhibited	-2.765	11	0	11	CD44(-2.22),COL14A1(-5.35),COL1A1(-3.0),COL5A1(-1.82),COL6A2(-1.93),COL6A3(-20.52),GLI1(-2.44),IGF2(-19.72),LGALS1(-3.25),LIN28B(-2.25),MYC(-3.46)
chemical - endogenous mammalian	nitric oxide	1.83e-07			0.712	28	14	14	BCL2(-4.23),BIRC5(-2.35),CASP7(-2.38),CD44(-2.22),CXCL12(-17.39),DAG1(+1.89),DPYSL3(+2.18),DUSP1(+1.91),EDN1(+1.88),FLT1(-2.46),FTH1(+1.58),HEY1(-3.46),HSPG2(+4.25),IER3(+3.32),JUN(+2.05),MGST1(-1.74),MKI67(-3.0),MMP2(-6.27),MYC(-3.46),NR3C1(+1.53),SLC23A2(+1.84),SQSTM1(+1.67),THBS1(+1.76),TIMP2(+1.81),TIMP3(+1.91),TK1(-2.92),UBE2C(-2.1),WT1(-4.64)
kinase	TGFBR2	1.91e-07			-0.374	32	15	17	BGN(-2.21),BHLHE40(+2.86),BIRC5(-2.35),CD44(-2.22),CDH2(+1.97),COL1A1(-3.0),COL4A6(+1.85),CXCL2(-4.12),FGF2(-3.6),GJA1(+1.96),GLI1(-2.44),GLI2(-4.2),HGF(-19.14),JUN(+2.05),KDR(-11.98),MAN2B2(+1.61),MMP2(-6.27),MYOF(+2.01),NOS3(-3.95),NRP1(-1.53),PDGFB(+1.61),PLAGL1(-8.13),PTCH1(-3.5),RUNX2(-4.21),SKIL(+2.71),SLC2A3(+2.64),SMAD3(+1.59),SMAD7(+1.7),SVEP1(-14.86),TGFB2(+2.55),THBS1(+1.76),TNFRSF12A(…
transcription regulator	TBX5	1.96e-07			-0.102	19	4	15	ACE2(+2.5),BIRC5(-2.35),CCL2(-2.21),CDC6(-2.03),CLSTN2(-9.98),COL1A1(-3.0),COL3A1(-38.74),CXCL2(-4.12),DES(-7.4),ECM2(-2.71),GJA1(+1.96),HEY2(-4.17),IFI16(-4.91),NFATC4(-3.54),NPPB(+2.91),POSTN(-14.84),RYR2(-5.1),SIK1/SIK1B(+1.95),TNNT2(-5.58)
transcription regulator	SMAD4	2.02e-07			0.362	36	18	18	AFP(-2.49),APOA4(-1.85),APOC3(-3.87),BGN(-2.21),CCL2(-2.21),CDH2(+1.97),CDH5(-4.69),DAPK1(+1.93),EDN1(+1.88),ENG(-8.41),ERBB2(+1.51),FSCN1(+1.73),GCNT1(-1.9),GJA1(+1.96),GLI1(-2.44),IER3(+3.32),IRAK3(-2.53),JAG1(-1.75),LEF1(-3.59),MET(-2.17),MYC(-3.46),MYCN(-1.8),PDGFB(+1.61),PDGFRB(-6.52),RUNX2(-4.21),SHH(+2.11),SKIL(+2.71),SLC23A2(+1.84),SMAD3(+1.59),SMAD7(+1.7),SNAI2(-6.06),SPHK1(+2.14),TBX3(+…
transcription regulator	TEAD3	2.15e-07			-1.732	14	3	11	COL3A1(-38.74),COL5A2(-3.38),DES(-7.4),EDN1(+1.88),FIBIN(-4.01),GPR37(+2.61),NFKBIZ(-3.34),PCDH18(-4.2),POSTN(-14.84),RHOBTB1(-3.14),SDC2(-3.21),SULF1(-5.06),THBS1(+1.76),TNNT2(-5.58)
cytokine	EDN1	2.15e-07	1.876		-0.035	32	13	19	ADAM12(-11.73),ADAM19(+2.17),ANXA1(-2.13),BCL2(-4.23),CCL2(-2.21),CCN1(+1.77),CDC25A(-2.23),CDH2(+1.97),CDK1(-2.97),COL4A1(+1.88),COL5A1(-1.82),EDN1(+1.88),EDNRB(-5.28),FGF2(-3.6),FLT4(-7.54),GJA1(+1.96),GRN(+1.62),HAND2(-14.59),HEY1(-3.46),JUN(+2.05),MMP2(-6.27),MYC(-3.46),NOX5(-2.68),NPM1(-1.62),NPPB(+2.91),PDGFA(+1.61),TGM2(-9.47),THBS1(+1.76),TIMP3(+1.91),TYRP1(-2.96),VCAN(+1.88),VEGFC(-7.57)
peptidase	ADAM12	2.32e-07	-11.727		0.517	18	4	14	ADAMTS15(-5.5),AEBP1(-6.03),COL4A2(+1.69),COL5A2(-3.38),COL6A3(-20.52),COLEC10(-9.19),DCN(-10.15),FBLN7(-3.57),GAS6(+2.05),HGF(-19.14),IGFBP6(+2.75),LAMA5(+1.71),LAMB3(-2.71),NID2(-6.56),SFRP2(-2.28),SFRP5(-2.63),SVEP1(-14.86),TGFBI(-8.13)
kinase	NTRK2	2.32e-07	-3.546	Inhibited	-2.925	18	4	14	ABCG2(+1.86),CCNA2(-2.24),CDC6(-2.03),CDCA3(-1.86),CDCA5(-2.42),CDK1(-2.97),CDK4(-2.05),DAPK1(+1.93),E2F1(-3.02),FGF2(-3.6),GAD1(+3.74),HEY2(-4.17),HGF(-19.14),JAG1(-1.75),MCM5(-2.25),MYC(-3.46),MYCN(-1.8),THBS1(+1.76)
transcription regulator	MYOD1	2.39e-07			-0.861	31	11	20	ACHE(+1.99),AGT(-3.77),BCL2(-4.23),BCL6(-2.09),BIN1(+1.57),BRCA1(-2.31),CDC6(-2.03),COL4A1(+1.88),DAG1(+1.89),DES(-7.4),DHFR(-2.21),DMD(-2.18),DUSP1(+1.91),DYSF(+2.9),EIF3E(-1.6),HSPB8(+1.85),IFI16(-4.91),IGF2(-19.72),KLF6(+1.56),MKI67(-3.0),MMP2(-6.27),PDGFA(+1.61),POSTN(-14.84),PRDM16(+2.77),SDC2(-3.21),SMAD7(+1.7),SST(-2.51),TGFBR3(-7.79),TNNI1(-3.95),TNNT2(-5.58),ZEB1(-2.8)
other	CD24	2.5e-07			-1.656	22	12	10	ASPM(-3.48),ATP13A3(+1.8),DEPDC1(-2.84),DEPDC1B(-3.63),EMP3(-3.59),HMMR(-2.44),HSPB8(+1.85),ISG20(+3.39),JUN(+2.05),KIF18A(-2.55),KNTC1(-1.57),MTUS1(-1.85),N4BP3(+2.04),PDGFB(+1.61),SMC4(-1.89),SPHK1(+2.14),THBS1(+1.76),TMEM135(+1.85),TOP2A(-2.9),TP53INP1(+1.73),TRIM2(+1.61),TUFT1(+1.75)
transcription regulator	VHL	2.71e-07			0.072	25	11	14	BCL2(-4.23),BHLHE40(+2.86),CDH2(+1.97),CXCL12(-17.39),E2F1(-3.02),EGLN3(+4.06),EPAS1(+1.82),FTH1(+1.58),IER3(+3.32),IFITM3(-2.35),LOX(-2.15),LOXL2(-2.38),MAD2L1(-2.13),MAF(+2.17),MIF(-1.65),MXI1(+2.8),NOX4(+2.17),PDGFB(+1.61),PFKFB3(+1.85),PROK1(-2.96),RPS6(-1.78),SLC16A3(-2.24),SLC40A1(-2.92),TYMS(-1.97),VEGFC(-7.57)
group	ERK1/2	2.77e-07			-0.901	42	15	27	ABCC6(+1.67),BCL2(-4.23),BRCA1(-2.31),C3(-2.68),CCL2(-2.21),CCN4(-13.59),CD44(-2.22),CDC25A(-2.23),CDC42EP5(-4.73),CDK1(-2.97),CDK4(-2.05),COL1A1(-3.0),COL3A1(-38.74),CXCL12(-17.39),DAPK1(+1.93),DUSP1(+1.91),EDN1(+1.88),FGF2(-3.6),FLT1(-2.46),FOXO1(+2.13),GAD1(+3.74),GJA1(+1.96),H19(-7.5),IL17RD(+1.85),JUN(+2.05),JUND(+1.74),KIF2C(-2.88),LDLR(+1.67),MMP2(-6.27),MYC(-3.46),MYCN(-1.8),NOX4(+2.17),P…
transcription regulator	ZNF217	2.88e-07			1.155	18	2	16	ASF1B(-2.66),ATAD2(-1.95),CCL2(-2.21),CENPK(-2.29),GAD1(+3.74),GPRC5A(+2.9),HAPLN1(-7.13),HOXC6(-8.43),IFI16(-4.91),IGDCC3(-5.87),MYC(-3.46),MYCN(-1.8),NLGN1(-2.78),PLAT(-3.94),SEMA3A(-5.97),SLC6A15(-2.99),ST3GAL6(-1.88),STRA6(-3.32)
chemical drug	valproic acid	3.19e-07			0.187	57	24	33	ANTXR2(-1.67),APOA4(-1.85),ATAD2(-1.95),ATP2B4(+1.61),BCL2(-4.23),BIRC5(-2.35),CASP8(-1.7),CAVIN2(-2.79),CCL2(-2.21),CCN1(+1.77),CD44(-2.22),CDCA7(-4.93),CDS2(+2.2),CENPM(-3.31),DAG1(+1.89),EDN1(+1.88),FABP1(-4.75),FRMD6(-1.96),FSCN1(+1.73),HAPLN1(-7.13),HNRNPA1(-1.49),HOXB4(-7.87),IDS(+1.77),JUN(+2.05),JUND(+1.74),LDLR(+1.67),LRAT(+2.21),MCM3(-2.16),MCM6(-2.78),MME(-6.23),MYCN(-1.8),MYOF(+2.01),…
group	Notch	3.55e-07			0.189	18	2	16	ADAM12(-11.73),AFP(-2.49),AGT(-3.77),BIRC5(-2.35),CCN4(-13.59),CDCA7(-4.93),DUSP1(+1.91),FLT4(-7.54),HEY1(-3.46),HEY2(-4.17),HEYL(-2.51),JAG1(-1.75),MMP2(-6.27),MYC(-3.46),POU5F1(-2.95),SMAD3(+1.59),ZEB1(-2.8),ZEB2(-8.9)
chemical drug	halofuginone	3.62e-07		Activated	2.216	25	6	19	BGN(-2.21),BHLHE40(+2.86),CD44(-2.22),COL1A1(-3.0),CTHRC1(-5.03),EDNRB(-5.28),FXYD6(-4.73),GNG11(-4.47),H19(-7.5),HK1(-2.16),LGALS1(-3.25),LOX(-2.15),LRAT(+2.21),LTBP1(+1.65),MMP2(-6.27),NLGN1(-2.78),PRELP(-5.86),PRLR(-2.0),PROM1(+1.52),PTPRS(-1.58),SMAD7(+1.7),TCF4(-2.6),TGM2(-9.47),TIMP2(+1.81),WNT5A(-2.65)
chemical drug	etoposide	3.82e-07			0.249	32	9	23	ACHE(+1.99),BCL2(-4.23),BIN1(+1.57),BIRC5(-2.35),BLM(-2.1),CA2(-3.08),CCL2(-2.21),CCNB1(-2.02),CDC25A(-2.23),CDC25B(-1.67),CDK1(-2.97),CDK4(-2.05),DNMT1(-1.82),DUSP1(+1.91),E2F1(-3.02),FANCA(-1.95),FOXF1(-6.82),FTH1(+1.58),HK1(-2.16),IER3(+3.32),JUN(+2.05),MCM2(-2.68),MME(-6.23),MYC(-3.46),POU5F1(-2.95),SLC2A3(+2.64),SPHK1(+2.14),SQSTM1(+1.67),TK1(-2.92),TOP2A(-2.9),WT1(-4.64),XRCC2(-2.14)
transcription regulator	KMT2A	4.16e-07		Inhibited	-2.241	20	6	14	ABTB2(+2.58),BCL2(-4.23),HOXA10(-3.07),HOXB3(-14.44),HOXB4(-7.87),HOXB5(-3.63),HOXB8(-5.77),HOXC6(-8.43),HOXC8(-10.7),KLF6(+1.56),KNL1(-1.76),LRRC55(-3.75),MEIS2(-5.45),MYC(-3.46),PRDM16(+2.77),PROM1(+1.52),RGS4(-3.48),RSPO1(-2.35),SATB2(+1.76),TRIB1(+2.69)
other	COL4A3	4.25e-07	3.69			10	7	3	COL1A1(-3.0),COL3A1(-38.74),COL4A1(+1.88),COL4A2(+1.69),COL4A4(+3.5),LAMA1(+1.71),LAMB1(+2.04),LAMC1(+1.52),MMP2(-6.27),TIMP2(+1.81)
kinase	FGFR2	4.27e-07			0.1	24	7	17	AFP(-2.49),BCL2(-4.23),CA2(-3.08),CCN4(-13.59),CDH11(-2.82),COL1A1(-3.0),COL3A1(-38.74),COL4A1(+1.88),COL4A2(+1.69),CTSC(-3.05),DRAM1(-1.8),GJA1(+1.96),HHIP(-4.94),IGF2(-19.72),LAMA1(+1.71),LAMB1(+2.04),MEST(-4.55),MYC(-3.46),NOG(+4.27),RUNX2(-4.21),TENM3(+2.13),TTR(-1.69),VEGFC(-7.57),ZEB1(-2.8)
kinase	RAF1	4.68e-07		Inhibited	-2.89	33	6	27	ANXA1(-2.13),BCL2(-4.23),BCL6(-2.09),CA2(-3.08),CD44(-2.22),CDC25A(-2.23),CDC42EP1(-2.0),CDC6(-2.03),E2F1(-3.02),EMP3(-3.59),ERBB2(+1.51),FAM13A(-1.92),GRN(+1.62),IER3(+3.32),IL1R1(-2.44),JUN(+2.05),LDHA(-2.19),MCM8(-1.64),MET(-2.17),MKI67(-3.0),MXD1(+1.62),MYC(-3.46),NOP56(-2.2),PLAT(-3.94),PRSS3(-3.13),RGS1(-2.18),RPS2(-1.76),RRM2(-3.85),SCNN1A(+2.3),TCOF1(-1.58),TGM2(-9.47),TNNI1(-3.95),VASH1(…
complex	Laminin (complex)	4.69e-07			0.664	13	5	8	CCL2(-2.21),CDH11(-2.82),COL1A1(-3.0),ETS2(+1.74),ETV5(-2.62),IGF2(-19.72),PTPRF(+1.47),RUNX2(-4.21),SDC4(+3.02),SNAI2(-6.06),STMN2(+2.17),TGFB2(+2.55),WNT5A(-2.65)
transcription regulator	CREBBP	5.1e-07			-0.942	49	17	32	ADAM12(-11.73),AGT(-3.77),ASL(-2.07),BCL2(-4.23),BCL6(-2.09),BDKRB2(-2.77),BIRC5(-2.35),CA2(-3.08),CAPG(+1.73),CCN1(+1.77),CD44(-2.22),CDC6(-2.03),CDH5(-4.69),CORO2B(+1.92),CRISPLD2(-2.29),CXCL12(-17.39),DDC(-2.1),DHFR(-2.21),DUSP1(+1.91),EPSTI1(+2.04),FGF2(-3.6),GLI1(-2.44),GRIN2A(-4.37),GRIN2D(-2.96),IL18R1(-4.36),JUN(+2.05),JUND(+1.74),KIF1B(+1.64),LDLR(+1.67),MAF(+2.17),MAFG(+1.6),MCM3(-2.16)…
transcription regulator	AIP	5.13e-07			-1.127	14	3	11	ADGRG6(+1.7),BIRC5(-2.35),CHRM2(-4.08),DUSP1(+1.91),GNG11(-4.47),GPRC5A(+2.9),NPR3(-3.31),NPY1R(-3.22),PDE3A(-5.25),PDE4B(-2.66),PLAGL1(-8.13),RGS16(-3.41),RGS4(-3.48),S1PR1(-3.43)
G-protein coupled receptor	CCR2	5.69e-07			-1.469	22	7	15	AEBP1(-6.03),BGN(-2.21),CCL2(-2.21),COL14A1(-5.35),COL1A1(-3.0),COL4A1(+1.88),COL4A2(+1.69),COL6A1(-1.92),COL6A2(-1.93),COL6A3(-20.52),CXCL12(-17.39),CXCL2(-4.12),DCN(-10.15),HSPG2(+4.25),MMP2(-6.27),PRELP(-5.86),TGFB2(+2.55),TGFBI(-8.13),TGM2(-9.47),THBS1(+1.76),TIMP2(+1.81),VCAN(+1.88)
enzyme	IRS1	5.72e-07	-2.172		-0.058	24	7	17	BUB1(-2.17),CCN4(-13.59),CEBPD(-2.43),COL3A1(-38.74),COL4A1(+1.88),COL4A2(+1.69),COL6A1(-1.92),COL6A3(-20.52),FEN1(-1.83),GAS5(-1.95),GJA1(+1.96),IRS1(-2.17),LDLR(+1.67),MYC(-3.46),NRP1(-1.53),PDGFA(+1.61),PRDM16(+2.77),PTPRF(+1.47),SFRP2(-2.28),SNAI2(-6.06),TGFBI(-8.13),TNNI1(-3.95),TNNT2(-5.58),WNT5A(-2.65)
cytokine	PRL	6.05e-07			-1.137	39	11	28	A2M(-10.68),ABCG2(+1.86),BCL2(-4.23),BCL6(-2.09),BOK(+1.56),BST2(-8.08),C19orf66(-4.12),CCL2(-2.21),CCNB1(-2.02),CDK4(-2.05),CEBPD(-2.43),COL1A1(-3.0),COL3A1(-38.74),COL5A1(-1.82),DCN(-10.15),DES(-7.4),EPSTI1(+2.04),ERBB2(+1.51),FLT4(-7.54),HSPD1(-1.68),IER3(+3.32),IFI6(-3.28),IGF2(-19.72),ITGA1(-3.3),JUN(+2.05),LAMC1(+1.52),MAFG(+1.6),MGST1(-1.74),MME(-6.23),MYC(-3.46),NOS3(-3.95),PLAT(-3.94),PP…
biologic drug	filgrastim	6.08e-07			1.525	53	18	35	ADAM15(-2.65),ANXA1(-2.13),ASF1B(-2.66),ATP11B(+2.25),ATP13A3(+1.8),ATP2B4(+1.61),BTG2(+1.87),CAVIN2(-2.79),CD44(-2.22),CHAF1A(-2.52),COL27A1(-2.78),DPYSL3(+2.18),E2F2(-4.39),EMILIN2(+3.56),EPSTI1(+2.04),ETS2(+1.74),FA2H(+2.57),FABP5(-2.29),FANCA(-1.95),FBP1(-2.05),G0S2(-2.44),GNG11(-4.47),HEY1(-3.46),HHIP(-4.94),HIP1(-1.79),IFI6(-3.28),IL18R1(-4.36),IL1R1(-2.44),IL4R(+1.68),IRAK3(-2.53),ITGA4(-4…
cytokine	IL4	6.25e-07			-1.68	97	33	64	ACTG1(+1.5),ADAM19(+2.17),AK2(-1.59),ALDH1A2(-2.67),ANO1(-3.07),ANXA1(-2.13),BCL2(-4.23),BCL6(-2.09),BHLHE40(+2.86),BIN1(+1.57),BIRC5(-2.35),C3(-2.68),CA2(-3.08),CAPG(+1.73),CCL2(-2.21),CD44(-2.22),CDK1(-2.97),CNRIP1(-2.54),COBLL1(-2.48),COL1A1(-3.0),COL6A2(-1.93),COL6A3(-20.52),CSF2RB(-3.94),CSF3R(-3.71),CTSC(-3.05),CXCL2(-4.12),EPAS1(+1.82),FAM162A(-2.05),FLNA(+1.73),FLNB(+1.8),FLRT2(+1.74),FLT…
transcription regulator	E2F8	6.27e-07	-2.908			7	0	7	CCNA2(-2.24),CCNB1(-2.02),CDC6(-2.03),CDK1(-2.97),E2F1(-3.02),KIF23(-2.2),RACGAP1(-1.86)
transmembrane receptor	IGF1R	6.53e-07			-0.212	38	10	28	BCL2(-4.23),CAPG(+1.73),CD93(-8.07),CDK1(-2.97),COL1A1(-3.0),COL3A1(-38.74),COL4A1(+1.88),COL4A2(+1.69),DES(-7.4),EDN1(+1.88),FLNC(+1.64),FTH1(+1.58),GLI1(-2.44),H19(-7.5),HTRA1(-5.47),IGF2(-19.72),IGFBP2(+2.42),IRS1(-2.17),KIF20A(-2.61),MYC(-3.46),MYCN(-1.8),NME1(-1.66),NOS3(-3.95),PLAT(-3.94),POU5F1(-2.95),PROM1(+1.52),RACGAP1(-1.86),RPL10A(-1.68),RPL24(-1.53),SDC4(+3.02),SLC16A2(-1.53),SST(-2.…
chemical drug	sirolimus	6.97e-07		Activated	3.732	61	16	45	ATP2B4(+1.61),AURKA(-1.69),AURKB(-2.33),BCL2(-4.23),BIRC5(-2.35),CCNA2(-2.24),CCNB2(-3.02),CDC25A(-2.23),CDK1(-2.97),CDK4(-2.05),COL1A1(-3.0),DES(-7.4),DOT1L(+1.47),DPYSL2(-1.64),E2F1(-3.02),ERBB2(+1.51),FGF2(-3.6),FSCN1(+1.73),FTH1(+1.58),HGF(-19.14),HMGB1(-1.54),HSPD1(-1.68),IGF2(-19.72),IL4R(+1.68),IRS1(-2.17),KDR(-11.98),KIF15(-3.57),LAMB1(+2.04),LDHA(-2.19),MAF(+2.17),MMP2(-6.27),MYC(-3.46),…
chemical toxicant	benzo(a)pyrene	7.93e-07			-0.399	33	12	21	ABHD4(+2.1),ADAM12(-11.73),ANXA1(-2.13),BCL2(-4.23),BIRC5(-2.35),BRCA1(-2.31),CCN1(+1.77),CDC25B(-1.67),GNAI1(-3.72),GPC1(+2.48),GSTA1(-1.91),HS6ST2(-2.49),IER3(+3.32),IGFBP6(+2.75),ITPR1(-2.95),JUN(+2.05),LDB2(-11.11),MAD2L1(-2.13),MAF(+2.17),MAFG(+1.6),NOS3(-3.95),PDLIM1(+1.67),PPIF(-1.67),PPP1R3C(-3.62),SERPINA1(-1.86),SNAI2(-6.06),SQSTM1(+1.67),TCF21(-8.17),TF(-2.9),TGFB2(+2.55),THBS1(+1.76),…
transcription regulator	SKIL	8.54e-07	2.709		-0.536	13	5	8	ADAM12(-11.73),AFP(-2.49),CDH11(-2.82),COL4A1(+1.88),CPEB2(+1.67),CXCL12(-17.39),HNRNPA1(-1.49),RHOBTB1(-3.14),SKIL(+2.71),SLC1A5(-2.87),SMAD7(+1.7),VAT1(+1.48),ZEB1(-2.8)
chemical toxicant	bucladesine	8.64e-07			-0.222	45	14	31	ADGRL2(-1.89),ANXA1(-2.13),BCL2(-4.23),BDKRB2(-2.77),CD44(-2.22),CDH2(+1.97),DIO1(-2.37),DMD(-2.18),DUSP1(+1.91),EGLN3(+4.06),ERBB2(+1.51),ESM1(-2.71),EZH2(-1.65),FOXO1(+2.13),H19(-7.5),HHIP(-4.94),IGF2(-19.72),IGFBP6(+2.75),ITGA1(-3.3),JAK3(-4.55),JUN(+2.05),LAMB3(-2.71),LDLR(+1.67),MMP2(-6.27),MYC(-3.46),MYCN(-1.8),NPPB(+2.91),PDE4B(-2.66),PDE5A(+2.31),PLAGL1(-8.13),PLK2(-1.68),PTCH1(-3.5),RGS1…
chemical drug	indomethacin	8.78e-07			-0.953	35	9	26	A2M(-10.68),ADAM8(+2.55),ANXA1(-2.13),BCL2(-4.23),BIRC5(-2.35),BTG2(+1.87),CCL2(-2.21),CCNB1(-2.02),CD44(-2.22),CSF2RB(-3.94),DDC(-2.1),EMP3(-3.59),FBLIM1(+1.75),FGF2(-3.6),FLT1(-2.46),FXYD5(-2.25),GAS5(-1.95),HGF(-19.14),IER3(+3.32),IFITM3(-2.35),IL1R1(-2.44),LDLR(+1.67),LOXL2(-2.38),MCM3(-2.16),MMP2(-6.27),MYC(-3.46),NGFR(-5.43),PRLR(-2.0),PROM1(+1.52),RFTN1(-3.86),STAR(-2.44),TEK(-20.77),TNFRS…
other	RPS15	8.79e-07		Activated	2.138	14	0	14	CDC45(-3.27),FEN1(-1.83),MCM2(-2.68),MCM3(-2.16),MCM4(-1.79),MCM5(-2.25),MCM6(-2.78),MCM7(-2.76),MCM8(-1.64),PDCD4(-1.92),POLD3(-2.28),RPS4X(-1.69),RPS5(-1.66),RPS6(-1.78)
chemical drug	5-fluorouracil	9.87e-07		Activated	3.492	43	13	30	ABAT(-1.6),ABHD4(+2.1),ACOX3(+2.05),BCL2(-4.23),BIRC5(-2.35),BTG2(+1.87),CD82(-3.13),CDK1(-2.97),DRAM1(-1.8),E2F1(-3.02),EIF3E(-1.6),FOXF1(-6.82),FOXO1(+2.13),HNRNPA1(-1.49),HSPE1(-1.72),IER5(+1.72),JUN(+2.05),LDHA(-2.19),MVP(-4.47),MXD1(+1.62),MYC(-3.46),NACA(-1.49),NCL(-1.45),NOP56(-2.2),PDGFA(+1.61),PLK2(-1.68),PRC1(-2.18),RMC1(+1.9),RPL10A(-1.68),RPL11(-1.99),RPL24(-1.53),RPL5(-1.74),RPS12(-1…
mature microRNA	miR-192-5p (and other miRNAs w/seed UGACCUA)	1.01e-06			1.718	6	0	6	BIRC5(-2.35),DHFR(-2.21),DTL(-4.45),TYMS(-1.97),ZEB1(-2.8),ZEB2(-8.9)
transcription regulator	TWIST2	1.02e-06			-0.172	12	4	8	BIN1(+1.57),CD44(-2.22),CDH2(+1.97),H19(-7.5),HOXB9(-4.2),KLF6(+1.56),MAF(+2.17),MYCN(-1.8),POSTN(-14.84),SNAI2(-6.06),ZEB1(-2.8),ZEB2(-8.9)
ligand-dependent nuclear receptor	RXRA	1.03e-06		Inhibited	-3.264	40	9	31	ABCG2(+1.86),ALDH1A2(-2.67),APOC3(-3.87),APOM(-2.25),BRCA1(-2.31),C3(-2.68),CCNA2(-2.24),CCNB1(-2.02),CEBPD(-2.43),COL1A1(-3.0),ENG(-8.41),FABP1(-4.75),FABP5(-2.29),FGG(-3.87),GAS6(+2.05),IER3(+3.32),IGFBP6(+2.75),KNG1(-3.87),MMP2(-6.27),MYCN(-1.8),NAV2(-1.99),NME1(-1.66),NPPB(+2.91),PCSK2(-2.58),PDGFA(+1.61),PDGFB(+1.61),POU5F1(-2.95),RARG(-2.97),RBP1(-1.84),RBP2(-3.57),SLC16A2(-1.53),SORBS1(-3.…
mature microRNA	miR-24-3p (and other miRNAs w/seed GGCUCAG)	1.03e-06		Activated	2.557	10	1	9	AURKB(-2.33),BRCA1(-2.31),CCNA2(-2.24),CDK1(-2.97),CDK4(-2.05),DHFR(-2.21),E2F2(-4.39),FEN1(-1.83),MYC(-3.46),SMAD3(+1.59)
group	Interferon alpha	1.06e-06		Inhibited	-2.568	53	16	37	A4GALT(+2.41),ADAM19(+2.17),AFP(-2.49),AUTS2(+1.66),AXL(-2.85),BCL2(-4.23),BCL6(-2.09),BST2(-8.08),BTG2(+1.87),C19orf66(-4.12),C3(-2.68),CASP8(-1.7),CCL2(-2.21),CDC25A(-2.23),CELSR1(+2.09),CSF2RB(-3.94),CXCL2(-4.12),DAG1(+1.89),DEFB1(-2.55),E2F1(-3.02),EMID1(-2.13),EPSTI1(+2.04),GLI1(-2.44),IFI16(-4.91),IFI6(-3.28),IFITM3(-2.35),IL17RA(+1.68),IL18R1(-4.36),IL1R1(-2.44),IL4R(+1.68),ISG20(+3.39),IT…
cytokine	SPP1	1.08e-06		Inhibited	-2.791	29	9	20	ABCG2(+1.86),AURKA(-1.69),BCL2(-4.23),BRCA1(-2.31),CA2(-3.08),CASP8(-1.7),CCL2(-2.21),CD44(-2.22),CDC20(-2.4),CDC25A(-2.23),CDH2(+1.97),COL1A1(-3.0),CXCL12(-17.39),CXCL2(-4.12),E2F1(-3.02),ERBB2(+1.51),ETS2(+1.74),JAG1(-1.75),LOX(-2.15),MMP2(-6.27),MYC(-3.46),NOS3(-3.95),PDGFA(+1.61),RUNX2(-4.21),SC5D(+2.43),SEMA6C(+1.73),SLIT1(+3.75),SNAI2(-6.06),VAT1(+1.48)
group	TCF	1.09e-06			-1	19	3	16	ALDH3A2(-1.68),BCL2(-4.23),CD44(-2.22),CNN2(+1.56),GAD1(+3.74),GJA1(+1.96),HSD17B2(-3.94),HTRA1(-5.47),IL1R1(-2.44),IRS1(-2.17),ITGA1(-3.3),LEF1(-3.59),MME(-6.23),MMP2(-6.27),MYC(-3.46),PTCH1(-3.5),SERPINA1(-1.86),SLC1A5(-2.87),TK1(-2.92)
microRNA	mir-8	1.09e-06			1.408	25	12	13	ABCG2(+1.86),ADAM12(-11.73),AFP(-2.49),CDC25B(-1.67),CDH2(+1.97),DDIT4L(+2.36),ESM1(-2.71),EZH2(-1.65),FHOD1(-1.67),FTH1(+1.58),GNA13(+2.03),HMGB1(-1.54),KDR(-11.98),MYC(-3.46),MYOF(+2.01),PERP(+1.54),PROM1(+1.52),SNHG15(-1.88),SQSTM1(+1.67),TGFB2(+2.55),TIMP2(+1.81),YPEL2(+1.67),ZEB1(-2.8),ZEB2(-8.9),ZFPM2(-5.3)
transcription regulator	EOMES	1.22e-06			0.908	21	4	17	ANXA1(-2.13),APLNR(-10.27),BCL6(-2.09),COL3A1(-38.74),COL6A3(-20.52),DNAJC15(+3.46),FREM1(-19.9),H19(-7.5),HOXA10(-3.07),KCNQ3(-2.72),KDR(-11.98),NAV2(-1.99),NRP2(-2.19),PLXNA4(-6.16),POU5F1(-2.95),RAB17(+1.89),ROBO2(-2.38),SATB2(+1.76),TCF4(-2.6),TDRD7(+2.0),TGFBI(-8.13)
other	FBN1	1.23e-06			-0.647	9	4	5	CCN1(+1.77),COL3A1(-38.74),COL4A2(+1.69),COL6A3(-20.52),LTBP1(+1.65),LTBP3(-1.93),MMP2(-6.27),RUNX2(-4.21),TIMP3(+1.91)
transcription regulator	SMARCE1	1.23e-06			1	9	0	9	BCL2(-4.23),BRCA1(-2.31),BRCA2(-2.39),CCNB1(-2.02),CDK1(-2.97),CENPE(-1.78),CENPF(-3.06),L1CAM(-3.61),MYC(-3.46)
transcription regulator	SIN3B	1.23e-06				9	1	8	BCL6(-2.09),CDK4(-2.05),DHFR(-2.21),KLF6(+1.56),LDHA(-2.19),MYC(-3.46),NCL(-1.45),RRM2(-3.85),TYMS(-1.97)
G-protein coupled receptor	CXCR4	1.33e-06			-1.041	15	4	11	ANKS1B(+2.08),AXL(-2.85),BCL2(-4.23),CCL2(-2.21),CD44(-2.22),CDH11(-2.82),CDH2(+1.97),CXCL12(-17.39),GAD1(+3.74),IGFBP7(-3.61),MMP2(-6.27),MYC(-3.46),RUNX2(-4.21),SHH(+2.11),ZEB1(-2.8)
transcription regulator	MYB	1.35e-06			-1.665	27	9	18	ADAM12(-11.73),BCL2(-4.23),BHLHE40(+2.86),BIRC5(-2.35),BMF(+2.46),BRCA1(-2.31),C3(-2.68),CCNB1(-2.02),CDH2(+1.97),CDK1(-2.97),COL4A1(+1.88),CXCL12(-17.39),CXCL2(-4.12),HAND2(-14.59),IGF2(-19.72),IL18R1(-4.36),ITPR1(-2.95),JUN(+2.05),KDR(-11.98),METTL7B(-1.92),MFAP3L(+2.39),MYC(-3.46),SDC4(+3.02),SHH(+2.11),SLC1A5(-2.87),SNAI2(-6.06),SPHK1(+2.14)
ligand-dependent nuclear receptor	THRB	1.39e-06			0.991	32	10	22	ACHE(+1.99),APOC3(-3.87),APOM(-2.25),BTG2(+1.87),CCL2(-2.21),CCN4(-13.59),CCNB1(-2.02),CDCA7L(-3.0),CDK4(-2.05),CXCL2(-4.12),DCN(-10.15),DDC(-2.1),DIO1(-2.37),E2F1(-3.02),ENG(-8.41),FZD4(+1.88),IGFBP2(+2.42),JUN(+2.05),LDLR(+1.67),LEF1(-3.59),MET(-2.17),MMP2(-6.27),NME1(-1.66),NPPB(+2.91),PCSK2(-2.58),PORCN(+5.89),PROM1(+1.52),RUNX2(-4.21),SFRP2(-2.28),TGFBI(-8.13),TLE2(+1.91),WNT2(-5.69)
cytokine	TNFSF13	1.39e-06			-0.529	12	1	11	BCL2(-4.23),BCL6(-2.09),CDC6(-2.03),CDK4(-2.05),HOXC4(-2.96),MAF(+2.17),MCM2(-2.68),MCM4(-1.79),MCM5(-2.25),MCM6(-2.78),MYC(-3.46),POLE2(-2.22)
other	HNRNPA2B1	1.42e-06				25	10	15	ABCC6(+1.67),CADM1(+2.3),CPS1(-6.6),FSCN1(+1.73),GJA1(+1.96),GPRC5B(+2.76),H19(-7.5),IDS(+1.77),IGFBP2(+2.42),KCTD12(-2.85),MEIS2(-5.45),MEST(-4.55),MYC(-3.46),NPR3(-3.31),NTRK3(-3.53),PAPPA(-8.75),PEG10(-1.74),PGM2L1(+2.75),PRSS3(-3.13),SERPINA1(-1.86),SNAI2(-6.06),STOM(-2.88),SVEP1(-14.86),TGFB2(+2.55),VCAN(+1.88)
transcription regulator	ERG	1.44e-06	-3.985		-1.97	31	9	22	ARHGAP22(-2.69),ARHGAP28(-2.18),BDKRB1(-3.61),CCNA2(-2.24),CDH2(+1.97),CNR1(+2.45),DNMBP(+2.44),EGFL7(-1.89),ERG(-3.98),EZH2(-1.65),FLNB(+1.8),FLNC(+1.64),FLT1(-2.46),FMNL3(-2.32),HMGB1(-1.54),HMMR(-2.44),LAMA5(+1.71),LEF1(-3.59),MET(-2.17),MYCN(-1.8),NLGN1(-2.78),NOS3(-3.95),ORC6(-1.69),PLAT(-3.94),PSTPIP2(+1.75),RCAN2(+1.91),RHOBTB1(-3.14),SLIT2(-2.59),THBS1(+1.76),WNT2(-5.69),ZEB1(-2.8)
growth factor	NGF	1.46e-06			-1.424	33	10	23	A2M(-10.68),ACHE(+1.99),ADGRL2(-1.89),BCL2(-4.23),BTG2(+1.87),CDK1(-2.97),DPYSL5(-3.63),DUSP1(+1.91),E2F2(-4.39),EGLN3(+4.06),EPAS1(+1.82),ETV5(-2.62),GRIN2A(-4.37),IGF2(-19.72),ITGA1(-3.3),JUN(+2.05),LDLR(+1.67),MMP2(-6.27),MYC(-3.46),MYCN(-1.8),NGFR(-5.43),PLK2(-1.68),RASA3(-2.34),RGS4(-3.48),SLC40A1(-2.92),SLC41A2(+3.32),SQSTM1(+1.67),STOM(-2.88),TFAP2A(-3.82),TNFRSF12A(+1.68),WNT5A(-2.65),WT1…
other	DCN	1.46e-06	-10.146	Activated	2.122	14	5	9	BGN(-2.21),CASP8(-1.7),DUSP1(+1.91),ENG(-8.41),ERBB2(+1.51),FGF2(-3.6),IRS1(-2.17),MET(-2.17),MMP2(-6.27),S1PR1(-3.43),SEMA3A(-5.97),SMAD3(+1.59),THBS1(+1.76),TIMP3(+1.91)
enzyme	KAT6A	1.5e-06		Inhibited	-3.582	13	0	13	CDC6(-2.03),CDCA2(-2.17),E2F2(-4.39),EZH2(-1.65),HOXA10(-3.07),HOXB2(-5.0),HOXB3(-14.44),HOXB4(-7.87),HOXB5(-3.63),HOXC4(-2.96),HOXC5(-3.11),HOXC6(-8.43),HOXC8(-10.7)
group	Hdac	1.52e-06		Inhibited	-2.615	27	7	20	BCL2(-4.23),BCL6(-2.09),BIRC5(-2.35),EDN1(+1.88),EDNRB(-5.28),ERBB2(+1.51),EZH2(-1.65),GAD1(+3.74),GLI2(-4.2),HTRA1(-5.47),ITGA8(-18.99),JUN(+2.05),KLF6(+1.56),LIN28B(-2.25),LRP2(-1.57),MXD1(+1.62),MYC(-3.46),MYCN(-1.8),NOTCH4(-3.61),NRP1(-1.53),ROBO2(-2.38),SFRP2(-2.28),TBX3(+1.7),TCF21(-8.17),TIMELESS(-1.55),WT1(-4.64),ZEB2(-8.9)
cytokine	TIMP1	1.57e-06			-0.905	11	3	8	A4GALT(+2.41),CD44(-2.22),FLT1(-2.46),HGF(-19.14),IGF2(-19.72),MET(-2.17),MME(-6.23),MMP2(-6.27),PLAT(-3.94),TIMP2(+1.81),TIMP3(+1.91)
ligand-dependent nuclear receptor	NR3C1	1.58e-06	1.532		0.011	71	27	44	A2M(-10.68),AGT(-3.77),ANXA1(-2.13),AQP1(-4.36),BCL2(-4.23),BCL6(-2.09),BHLHE40(+2.86),BIN1(+1.57),BMF(+2.46),BOK(+1.56),BRCA1(-2.31),C1QTNF1(+2.33),C1R(-3.19),CASP4(-2.98),CASP7(-2.38),CAVIN2(-2.79),CCL2(-2.21),CCN1(+1.77),CKAP2(-1.83),CPS1(-6.6),CXCL2(-4.12),DAG1(+1.89),DNAJC15(+3.46),DUSP1(+1.91),DUT(-2.13),EDN1(+1.88),ETNK2(-1.64),FOXO1(+2.13),GAS1(-2.82),GRIN2A(-4.37),GSTA1(-1.91),HGD(-3.63)…
transcription regulator	RBPJ	1.61e-06			-0.106	25	6	19	CD44(-2.22),CDCA7(-4.93),CPA1(-4.43),CXCL12(-17.39),DUSP1(+1.91),EZH2(-1.65),FGF2(-3.6),GNAI1(-3.72),HEY1(-3.46),HEY2(-4.17),HGF(-19.14),HMMR(-2.44),IGF2(-19.72),IL17RA(+1.68),JAG1(-1.75),JUN(+2.05),LEF1(-3.59),LFNG(+3.46),MYC(-3.46),PDGFB(+1.61),PRSS3(-3.13),STAR(-2.44),TGFB2(+2.55),VEGFC(-7.57),WNT5A(-2.65)
chemical drug	sunitinib	1.68e-06			0.516	15	4	11	BIRC5(-2.35),CD44(-2.22),COL4A2(+1.69),COL5A1(-1.82),COL6A1(-1.92),ITGA1(-3.3),ITGA4(-4.83),ITGA8(-18.99),KDR(-11.98),LAMB1(+2.04),LAMB3(-2.71),LAMC1(+1.52),MET(-2.17),TGFBI(-8.13),TIMP2(+1.81)
chemical toxicant	pirinixic acid	1.69e-06			-1.805	52	11	41	ABCG2(+1.86),ACADL(+3.18),AFP(-2.49),AHSG(-6.94),ALDH3A2(-1.68),APOA4(-1.85),APOC2(-4.54),APOM(-2.25),ASL(-2.07),C3(-2.68),CCL2(-2.21),CCNA2(-2.24),CCNB1(-2.02),CDH2(+1.97),CDK1(-2.97),CDK4(-2.05),CFI(-4.13),COL1A1(-3.0),CXCL12(-17.39),EIF3E(-1.6),FABP1(-4.75),FABP5(-2.29),FBP1(-2.05),FEN1(-1.83),G0S2(-2.44),HGF(-19.14),HIST1H1C(-3.42),HOXC6(-8.43),HPX(-3.37),HSPD1(-1.68),HSPE1(-1.72),IFITM3(-2.3…
complex	PI3K (complex)	1.74e-06		Inhibited	-2.379	39	10	29	ADAM12(-11.73),BCL2(-4.23),BIRC5(-2.35),CCL2(-2.21),CCNB1(-2.02),CD44(-2.22),CDH2(+1.97),CDK4(-2.05),COL1A1(-3.0),DUSP1(+1.91),E2F1(-3.02),FABP5(-2.29),FOXO1(+2.13),GJA1(+1.96),GLI1(-2.44),GLI2(-4.2),GSTA1(-1.91),H19(-7.5),HK1(-2.16),IGF2(-19.72),IGFBP2(+2.42),JUN(+2.05),KDR(-11.98),LEF1(-3.59),MMP2(-6.27),MYC(-3.46),NCL(-1.45),NME1(-1.66),NOS3(-3.95),NOX4(+2.17),PDCD4(-1.92),POSTN(-14.84),RASA3(…
chemical drug	paclitaxel	1.86e-06			-0.402	40	15	25	ABCG2(+1.86),APLNR(-10.27),APOM(-2.25),BCL2(-4.23),BHLHE40(+2.86),BIRC5(-2.35),BTG2(+1.87),CCL2(-2.21),CD44(-2.22),CDC20(-2.4),CRY2(+1.64),CXCL2(-4.12),CYP4F3(-2.03),DNMT1(-1.82),ETV1(-5.63),ETV5(-2.62),FLNA(+1.73),FOXM1(-2.03),G0S2(-2.44),GAD1(+3.74),GFPT2(-5.68),GRAMD1B(+1.8),IER3(+3.32),JUN(+2.05),JUND(+1.74),KIF20A(-2.61),MKI67(-3.0),MYC(-3.46),NCS1(+1.74),PHGDH(-1.89),PRELP(-5.86),RFTN1(-3.8…
chemical drug	triamcinolone acetonide	1.97e-06			-0.313	31	13	18	ANOS1(+2.97),AQP1(-4.36),ATP11B(+2.25),BCL2(-4.23),BHLHE40(+2.86),BTG2(+1.87),CAPG(+1.73),CASP4(-2.98),CD44(-2.22),COL13A1(-3.57),DUSP1(+1.91),E2F2(-4.39),ERG(-3.98),GAS1(-2.82),JUN(+2.05),KIF4A(-2.74),LDLR(+1.67),MYC(-3.46),NR3C1(+1.53),PFAS(-1.74),PLK2(-1.68),RGS16(-3.41),RHOBTB3(+2.28),SFRP2(-2.28),SULT2A1(-5.04),TGFB2(+2.55),TKTL1(-17.23),TRIB1(+2.69),TRIB2(-1.84),TSPYL2(-2.14),VLDLR(+1.87)
kinase	DYRK1A	1.97e-06		Activated	2.987	9	0	9	CCNB1(-2.02),CDC6(-2.03),CDK1(-2.97),E2F1(-3.02),E2F8(-2.91),KNTC1(-1.57),MCM3(-2.16),MCM4(-1.79),UBE2C(-2.1)
group	Creb	1.97e-06			-1.323	41	14	27	AASS(-1.75),ADK(-1.68),ANTXR1(-4.41),ANTXR2(-1.67),BCL2(-4.23),CCN1(+1.77),CCN4(-13.59),CEBPD(-2.43),DUSP1(+1.91),ETV5(-2.62),FHDC1(+1.67),FLNB(+1.8),FSCN1(+1.73),GIMAP8(-2.46),GJA1(+1.96),GPR50(+2.88),HSPB8(+1.85),IER3(+3.32),IFI16(-4.91),JUN(+2.05),LDLR(+1.67),LMO4(-1.78),LTBP3(-1.93),MCM3(-2.16),MIF(-1.65),MMP2(-6.27),NOS3(-3.95),NOX5(-2.68),NR3C1(+1.53),ORM1(-5.66),PDE4B(-2.66),PLAT(-3.94),PO…
chemical drug	4-hydroxytamoxifen	2.4e-06		Activated	2	28	13	15	BCL2(-4.23),BHLHE40(+2.86),C3(-2.68),CA2(-3.08),CCN1(+1.77),CDCA7(-4.93),CEBPD(-2.43),CNBP(-1.66),COL16A1(-5.32),DUSP1(+1.91),EDN1(+1.88),EPHA1(+1.81),FOXM1(-2.03),FOXO1(+2.13),GLRX(+1.82),IER3(+3.32),JUN(+2.05),MKI67(-3.0),MYC(-3.46),RAI2(+2.47),RBP4(-2.53),RCC1(-1.57),RGS16(-3.41),RND1(+2.07),SNAI2(-6.06),SPHK1(+2.14),TUFT1(+1.75),ZEB1(-2.8)
kinase	CHUK	2.41e-06		Inhibited	-3.763	31	5	26	AEBP1(-6.03),C3(-2.68),CASP4(-2.98),CCL2(-2.21),CCNB1(-2.02),CDC25A(-2.23),CEBPD(-2.43),CXCL12(-17.39),CXCL2(-4.12),DCN(-10.15),DNMT1(-1.82),E2F1(-3.02),GBP4(-8.77),GRIN2A(-4.37),GRN(+1.62),HEY1(-3.46),HEY2(-4.17),IFI16(-4.91),IGFBP6(+2.75),MMP2(-6.27),MXD1(+1.62),MYC(-3.46),PLK1(-2.19),RBP1(-1.84),RGS16(-3.41),SLC16A2(-1.53),SMOC2(-5.59),SQSTM1(+1.67),TIMP3(+1.91),TK1(-2.92),VEGFC(-7.57)
transcription regulator	FOXP3	2.62e-06			1.681	20	5	15	ANXA1(-2.13),BCL2(-4.23),BRCA1(-2.31),CHAF1A(-2.52),ERBB2(+1.51),EZH2(-1.65),FEN1(-1.83),IGSF3(+1.53),IL17RA(+1.68),MAF(+2.17),MMP2(-6.27),NPR1(-9.05),NRP1(-1.53),NTRK3(-3.53),PDCD4(-1.92),PLAGL1(-8.13),POLD3(-2.28),RGS1(-2.18),SMAD7(+1.7),TTR(-1.69)
enzyme	DNMT3A	2.66e-06			0.305	25	8	17	ATP2B4(+1.61),CASP4(-2.98),CNR1(+2.45),ETV5(-2.62),FGF2(-3.6),FOXO1(+2.13),IL18R1(-4.36),IRS1(-2.17),LAMC3(-7.38),LRP2(-1.57),PLK2(-1.68),POU5F1(-2.95),PPP1R3C(-3.62),RCAN2(+1.91),RGS16(-3.41),RYR2(-5.1),S1PR1(-3.43),SDC4(+3.02),SKIL(+2.71),SLC8A2(+2.73),SLIT2(-2.59),SNRPN(+1.67),TGM2(-9.47),TNNI1(-3.95),TNNT2(-5.58)
transcription regulator	GATA4	2.8e-06			-0.526	30	7	23	ACE2(+2.5),BCL2(-4.23),CCL2(-2.21),CLSTN2(-9.98),COL1A1(-3.0),COL3A1(-38.74),CTHRC1(-5.03),CXCL2(-4.12),DES(-7.4),DSCC1(-2.75),ECM2(-2.71),EDN1(+1.88),ESPL1(-2.73),FABP1(-4.75),FGF2(-3.6),GJA1(+1.96),IFI16(-4.91),JUN(+2.05),KRT7(-2.31),MYC(-3.46),MYH9(+1.71),NPPB(+2.91),NUSAP1(-2.03),POSTN(-14.84),RYR2(-5.1),SIK1/SIK1B(+1.95),STAR(-2.44),TAL1(-3.67),TGFBI(-8.13),TNNT2(-5.58)
growth factor	BMP6	3.01e-06			1.324	19	4	15	ADGRL2(-1.89),ALDH1A2(-2.67),CAVIN2(-2.79),CD44(-2.22),CHD3(-1.83),E2F1(-3.02),E2F2(-4.39),ETV5(-2.62),MATN2(+1.77),MYCN(-1.8),NOG(+4.27),PCOLCE2(-3.2),SEMA3A(-5.97),SMAD7(+1.7),SORD(-2.28),STAR(-2.44),TNFRSF12A(+1.68),WNT2(-5.69),ZEB1(-2.8)
cytokine	OSM	3.01e-06			-0.444	60	19	41	A2M(-10.68),ADAMTS4(-3.36),ADGRG6(+1.7),AFP(-2.49),ANXA1(-2.13),ATP13A3(+1.8),ATP2B4(+1.61),BCL2(-4.23),BHLHE40(+2.86),BMP10(-3.88),C1R(-3.19),CASP4(-2.98),CCL2(-2.21),CDH2(+1.97),CEBPD(-2.43),COL1A1(-3.0),COL3A1(-38.74),COL6A1(-1.92),CXCL12(-17.39),CXCL2(-4.12),CYP4F3(-2.03),DAPK1(+1.93),ECM2(-2.71),EMP3(-3.59),EPHA1(+1.81),EPHB2(-3.04),ETS2(+1.74),FGF2(-3.6),GRIN2A(-4.37),HGF(-19.14),IER3(+3.32…
chemical drug	nilotinib	3.28e-06		Activated	2.906	13	0	13	BUB1(-2.17),CCNA2(-2.24),CCNB1(-2.02),CDC6(-2.03),COL1A1(-3.0),DBF4(-2.14),MAD2L1(-2.13),MCM3(-2.16),MCM6(-2.78),MYC(-3.46),TTK(-1.95),ZEB1(-2.8),ZEB2(-8.9)
transmembrane receptor	ITGA5	3.28e-06			-1.206	13	6	7	BCL2(-4.23),CD44(-2.22),CDH2(+1.97),CDK4(-2.05),ERBB2(+1.51),GAS1(-2.82),GJA1(+1.96),HOXB9(-4.2),IGF2(-19.72),IGFBP2(+2.42),JUN(+2.05),MMP2(-6.27),SHH(+2.11)
other	NF1	3.32e-06		Activated	2.339	10	4	6	FGF2(-3.6),GLI1(-2.44),MAF(+2.17),MXD1(+1.62),MYC(-3.46),NCL(-1.45),NPM1(-1.62),PDGFA(+1.61),PDGFB(+1.61),RPL10A(-1.68)
cytokine	NAMPT	3.34e-06			-0.567	12	2	10	AXL(-2.85),CXCL2(-4.12),JUN(+2.05),LEF1(-3.59),NPY1R(-3.22),PDGFRB(-6.52),PEG10(-1.74),TFAP2A(-3.82),TGFB2(+2.55),TMSB15A(-3.6),WNT5A(-2.65),ZEB1(-2.8)
complex	LDL	3.53e-06			-0.898	35	11	24	AXL(-2.85),BCL2(-4.23),C3(-2.68),CASP7(-2.38),CASP8(-1.7),CCL2(-2.21),CDH5(-4.69),CDK1(-2.97),CXCL2(-4.12),DNMT1(-1.82),DUSP1(+1.91),EDNRB(-5.28),ERBB2(+1.51),G0S2(-2.44),GAS6(+2.05),GNAI1(-3.72),IGFBP2(+2.42),IL17RA(+1.68),IRAK3(-2.53),ITPR1(-2.95),JUN(+2.05),LAMB3(-2.71),LDLR(+1.67),MKI67(-3.0),MMP2(-6.27),NME1(-1.66),NOS3(-3.95),NPC1(+1.8),PLAT(-3.94),PTPRF(+1.47),RYR2(-5.1),SMAD3(+1.59),SPHK1…
growth factor	BMP2	3.8e-06			0.709	30	9	21	ALDH1A2(-2.67),ASGR1(-2.65),BCL2(-4.23),BHLHE40(+2.86),CDK4(-2.05),COL1A1(-3.0),CPA1(-4.43),CXCL12(-17.39),ESRRG(+2.98),FGF2(-3.6),FOXO1(+2.13),HEY1(-3.46),IFI16(-4.91),JUN(+2.05),L1CAM(-3.61),MYC(-3.46),NOG(+4.27),NOS3(-3.95),NTRK3(-3.53),POSTN(-14.84),POU5F1(-2.95),RUNX2(-4.21),SMAD7(+1.7),SPINT1(+1.92),STAR(-2.44),TBX2(-2.59),TGM2(-9.47),TIMP3(+1.91),TMEM119(-6.75),VCAN(+1.88)
enzyme	DNMT3B	3.8e-06			1.41	27	7	20	CDK1(-2.97),CNR1(+2.45),ELF4(+1.71),EMILIN2(+3.56),FGF2(-3.6),KDR(-11.98),MGST1(-1.74),MYC(-3.46),PLEKHA6(-1.86),PNPLA3(+1.65),POU5F1(-2.95),PPP1R3C(-3.62),RCAN2(+1.91),RCC1(-1.57),RGS16(-3.41),RGS4(-3.48),RPL10A(-1.68),RPP25(-5.14),RYR2(-5.1),S1PR1(-3.43),SFRP2(-2.28),SFRP5(-2.63),SLC16A2(-1.53),SLC8A2(+2.73),TIMP3(+1.91),TNNI1(-3.95),TNNT2(-5.58)
transcription regulator	BMI1	3.95e-06			-1.823	15	4	11	AURKA(-1.69),BTG2(+1.87),CADM1(+2.3),CASP8(-1.7),DNMT1(-1.82),HOXB9(-4.2),HOXC5(-3.11),KIF1B(+1.64),LOX(-2.15),MCM3(-2.16),MET(-2.17),NGFR(-5.43),RRM1(-1.75),SMAD3(+1.59),VEGFC(-7.57)
chemical - other	lysophosphatidic acid	4.13e-06			0.354	19	8	11	BCL6(-2.09),CACNA2D1(-2.75),CCL2(-2.21),CCN1(+1.77),CXCL2(-4.12),DUSP1(+1.91),EDN1(+1.88),GRN(+1.62),JUN(+2.05),KDR(-11.98),MYC(-3.46),NOS3(-3.95),NPPB(+2.91),PDGFRB(-6.52),PPP1R3B(+1.56),SPHK1(+2.14),TF(-2.9),VEGFC(-7.57),WNT5A(-2.65)
complex	Pdgf (complex)	4.13e-06			0.27	19	8	11	BCL2(-4.23),CCL2(-2.21),CD44(-2.22),COL4A1(+1.88),EDN1(+1.88),FGF2(-3.6),FOXO1(+2.13),GJA1(+1.96),HEY1(-3.46),HEY2(-4.17),JAG1(-1.75),JUN(+2.05),LDLR(+1.67),MCM6(-2.78),MCM7(-2.76),MMP2(-6.27),MYC(-3.46),NOX4(+2.17),TIMP3(+1.91)
transcription regulator	NKX2-3	4.36e-06			0.141	31	5	26	ADAMTSL2(-6.05),C19orf66(-4.12),CAVIN2(-2.79),CCNB2(-3.02),EDN1(+1.88),FCN3(-2.54),FGF2(-3.6),FLRT2(+1.74),HEY1(-3.46),HEY2(-4.17),HIST2H2AA3/HIST2H2AA4(-2.9),HIST2H2AC(-1.93),HMMR(-2.44),HSD17B2(-3.94),NOS3(-3.95),PHGDH(-1.89),PKIA(-3.02),POSTN(-14.84),PRSS12(-3.68),SEMA3A(-5.97),SLC40A1(-2.92),SMAD7(+1.7),SRPX2(-3.44),TAP2(-2.98),TIPARP(+1.64),TMEM100(-2.81),TNFAIP8L1(-2.0),TRIM22(-4.03),UBA7(-…
chemical drug	spironolactone	4.4e-06			1.455	17	6	11	ADRB3(-3.1),BCL2(-4.23),COL1A1(-3.0),COL3A1(-38.74),DES(-7.4),EDN1(+1.88),EDNRB(-5.28),FGF2(-3.6),LOX(-2.15),NOS3(-3.95),NR3C1(+1.53),PRDM16(+2.77),SCNN1A(+2.3),STAR(-2.44),TIMP2(+1.81),TIMP3(+1.91),WT1(-4.64)
other	LMNA	4.59e-06			0.761	34	16	18	AFP(-2.49),ATP11B(+2.25),BCL2(-4.23),CD93(-8.07),COL1A1(-3.0),COL3A1(-38.74),CTDSPL(-2.24),DCN(-10.15),DES(-7.4),E2F1(-3.02),EDN1(+1.88),EFNB3(-2.28),FLT1(-2.46),GJA1(+1.96),HTRA3(-8.64),IER5(+1.72),ISG20(+3.39),JUN(+2.05),JUND(+1.74),KLF7(+3.1),LMNB1(-2.65),MMP15(+1.81),NOS3(-3.95),NPC1(+1.8),RESF1(+1.68),SLC22A23(+1.98),SLC41A2(+3.32),ST6GALNAC4(-3.4),STAB1(-2.46),TIMP2(+1.81),TIMP3(+1.91),TNS2…
[truncated: 1,662 more rows]
