# Supplementary material for: Developmental modeling of hepatogenesis using obese iPSCs-hepatocyte differentiation uncovers pathological features
Source: Cell Death Dis. 2022 Aug 1;13(8):670. doi: 10.1038/s41419-022-05125-9 (PMC9343434; doi:10.1038/s41419-022-05125-9)
Supplement: Supplementary file 14 — Supplementary File-12 [file 41419_2022_5125_MOESM14_ESM.xlsx]

## Sheet: Function
Categories	Diseases or Functions	p	State	Z	N	Pos	Neg	Molecules
Cancer,Organismal Injury and Abnormalities	Malignant genitourinary solid tumor	1.44e-21		0.404	300	218	82	ABCA13(+3.36),ABCA4(-2.76),ADAM19(+3.15),ADAM28(+3.33),ADGRG6(+2.74),ADM(+5.83),ADORA1(+3.84),ADRA2A(-3.13),ALPK2(+2.93),ALS2CL(+2.55),AMBN(+3.16),AMOTL2(+2.14),ANKRD1(+4.21),ANXA11(+2.02),ARHGAP45(+3.02),ARHGAP8/PRR5-ARHGAP8(+3.11),ARHGEF28(+3.71),ARVCF(+2.64),ATP11B(+2.45),ATP13A4(+3.04),ATP1A3(-2.75),AURKA(-2.4),B4GALNT3(+3.69),BHLHE40(+2.45),BICC1(+4.05),BIRC7(+2.9),BMP1(+2.28),BMP6(+3.12),BM…
Cancer,Organismal Injury and Abnormalities	Genitourinary tumor	3.23e-21		-0.599	303	221	82	ABCA13(+3.36),ABCA4(-2.76),ADAM19(+3.15),ADAM28(+3.33),ADGRG6(+2.74),ADM(+5.83),ADORA1(+3.84),ADRA2A(-3.13),ALPK2(+2.93),ALS2CL(+2.55),AMBN(+3.16),AMOTL2(+2.14),ANKRD1(+4.21),ANXA11(+2.02),ARHGAP45(+3.02),ARHGAP8/PRR5-ARHGAP8(+3.11),ARHGEF28(+3.71),ARVCF(+2.64),ATP11B(+2.45),ATP13A4(+3.04),ATP1A3(-2.75),AURKA(-2.4),B4GALNT3(+3.69),BHLHE40(+2.45),BICC1(+4.05),BIRC7(+2.9),BMP1(+2.28),BMP6(+3.12),BM…
Cancer,Organismal Injury and Abnormalities	Anogenital cancer	5.96e-21		0.293	284	206	78	ABCA13(+3.36),ABCA4(-2.76),ADAM19(+3.15),ADAM28(+3.33),ADGRG6(+2.74),ADM(+5.83),ADORA1(+3.84),ADRA2A(-3.13),ALPK2(+2.93),ALS2CL(+2.55),AMBN(+3.16),AMOTL2(+2.14),ANKRD1(+4.21),ANXA11(+2.02),ARHGAP45(+3.02),ARHGAP8/PRR5-ARHGAP8(+3.11),ARHGEF28(+3.71),ARVCF(+2.64),ATP11B(+2.45),ATP13A4(+3.04),ATP1A3(-2.75),AURKA(-2.4),B4GALNT3(+3.69),BHLHE40(+2.45),BICC1(+4.05),BMP1(+2.28),BMP6(+3.12),BMPR1B(+3.5),B…
Cancer,Organismal Injury and Abnormalities	Breast or colorectal cancer	3.57e-20		0.371	258	184	74	ABCA13(+3.36),ABCA4(-2.76),ADAM19(+3.15),ADAM28(+3.33),ADGRG6(+2.74),ADM(+5.83),ADORA1(+3.84),ADTRP(+3.17),AGRN(+2.7),ALPK2(+2.93),AMBN(+3.16),AMOTL2(+2.14),ANXA11(+2.02),ARHGAP45(+3.02),ARHGAP8/PRR5-ARHGAP8(+3.11),ARHGEF28(+3.71),ARSI(+3.13),ARVCF(+2.64),ATP11B(+2.45),ATP13A4(+3.04),AURKA(-2.4),B4GALNT3(+3.69),BHLHE40(+2.45),BIRC7(+2.9),BMP1(+2.28),BMP6(+3.12),BMP8B(+4.41),BMPR1B(+3.5),BRCA1(-2.…
Cancer,Organismal Injury and Abnormalities	Tumorigenesis of tissue	2.88e-19		-0.814	390	278	112	ABCA13(+3.36),ABCA4(-2.76),ACADL(+5.07),ADAM19(+3.15),ADAM28(+3.33),ADM(+5.83),ADORA1(+3.84),ADRA2A(-3.13),ADTRP(+3.17),AGRN(+2.7),ALPK2(+2.93),ALS2CL(+2.55),AMBN(+3.16),AMOTL2(+2.14),ANKRD1(+4.21),ANKRD33B(+3.03),ANXA11(+2.02),ARHGAP8/PRR5-ARHGAP8(+3.11),ARHGEF28(+3.71),ARSI(+3.13),ARVCF(+2.64),ATP11B(+2.45),ATP13A4(+3.04),ATP1A3(-2.75),AURKA(-2.4),B4GALNT3(+3.69),BAALC(-3.29),BHLHE40(+2.45),BIC…
Cancer,Organismal Injury and Abnormalities,Reproductive System Disease	Breast or gynecological cancer	3.31e-19			236	172	64	ABCA13(+3.36),ABCA4(-2.76),ADAM19(+3.15),ADAM28(+3.33),ADGRG6(+2.74),ADM(+5.83),ADORA1(+3.84),ALPK2(+2.93),ALS2CL(+2.55),AMBN(+3.16),AMOTL2(+2.14),ANXA11(+2.02),ARHGAP45(+3.02),ARHGAP8/PRR5-ARHGAP8(+3.11),ARHGEF28(+3.71),ATP11B(+2.45),AURKA(-2.4),BHLHE40(+2.45),BICC1(+4.05),BMP1(+2.28),BMP6(+3.12),BRCA1(-2.41),BRCA2(-2.75),C14orf39(-2.71),C6orf222(+6.01),CACNA1A(-2.97),CACNG4(+2.59),CAPN2(+2.34),…
Cancer,Organismal Injury and Abnormalities,Reproductive System Disease	Genital tumor	3.76e-19		-0.201	262	189	73	ABCA13(+3.36),ABCA4(-2.76),ADAM19(+3.15),ADM(+5.83),ADORA1(+3.84),ADRA2A(-3.13),ALPK2(+2.93),ALS2CL(+2.55),AMBN(+3.16),AMOTL2(+2.14),ANKRD1(+4.21),ANXA11(+2.02),ARHGEF28(+3.71),ARVCF(+2.64),ATP11B(+2.45),ATP13A4(+3.04),ATP1A3(-2.75),AURKA(-2.4),B4GALNT3(+3.69),BHLHE40(+2.45),BICC1(+4.05),BMP6(+3.12),BMPR1B(+3.5),BRCA1(-2.41),BRCA2(-2.75),C14orf39(-2.71),C6orf222(+6.01),CACNA1A(-2.97),CACNG4(+2.59…
Cancer,Organismal Injury and Abnormalities	Carcinoma	7.79e-19		-0.21	388	277	111	ABCA13(+3.36),ABCA4(-2.76),ACADL(+5.07),ADAM19(+3.15),ADAM28(+3.33),ADM(+5.83),ADORA1(+3.84),ADRA2A(-3.13),ADTRP(+3.17),AGRN(+2.7),ALPK2(+2.93),ALS2CL(+2.55),AMBN(+3.16),AMOTL2(+2.14),ANKRD1(+4.21),ANKRD33B(+3.03),ANXA11(+2.02),ARHGAP8/PRR5-ARHGAP8(+3.11),ARHGEF28(+3.71),ARSI(+3.13),ARVCF(+2.64),ATP11B(+2.45),ATP13A4(+3.04),ATP1A3(-2.75),AURKA(-2.4),B4GALNT3(+3.69),BAALC(-3.29),BHLHE40(+2.45),BIC…
Cancer,Organismal Injury and Abnormalities,Reproductive System Disease	Genital tract cancer	1.89e-18		0.277	257	186	71	ABCA13(+3.36),ABCA4(-2.76),ADAM19(+3.15),ADM(+5.83),ADORA1(+3.84),ADRA2A(-3.13),ALPK2(+2.93),ALS2CL(+2.55),AMBN(+3.16),AMOTL2(+2.14),ANKRD1(+4.21),ANXA11(+2.02),ARHGEF28(+3.71),ARVCF(+2.64),ATP11B(+2.45),ATP13A4(+3.04),ATP1A3(-2.75),AURKA(-2.4),B4GALNT3(+3.69),BHLHE40(+2.45),BICC1(+4.05),BMP6(+3.12),BMPR1B(+3.5),BRCA1(-2.41),BRCA2(-2.75),C14orf39(-2.71),C6orf222(+6.01),CACNA1A(-2.97),CACNG4(+2.59…
Cancer,Organismal Injury and Abnormalities	Pelvic tumor	1.99e-18		0.269	272	199	73	ABCA13(+3.36),ABCA4(-2.76),ADAM19(+3.15),ADM(+5.83),ADORA1(+3.84),ADRA2A(-3.13),ALPK2(+2.93),ALS2CL(+2.55),AMBN(+3.16),AMOTL2(+2.14),ANKRD1(+4.21),ANXA11(+2.02),ARHGEF28(+3.71),ARVCF(+2.64),ATP11B(+2.45),ATP13A4(+3.04),ATP1A3(-2.75),AURKA(-2.4),B4GALNT3(+3.69),BHLHE40(+2.45),BICC1(+4.05),BIRC7(+2.9),BMP1(+2.28),BMP6(+3.12),BMPR1B(+3.5),BRCA1(-2.41),BRCA2(-2.75),C14orf39(-2.71),C1QTNF1(+2.88),C6or…
Cancer,Organismal Injury and Abnormalities	Non-melanoma solid tumor	5.29e-18		0.712	389	278	111	ABCA13(+3.36),ABCA4(-2.76),ACADL(+5.07),ADAM19(+3.15),ADAM28(+3.33),ADM(+5.83),ADORA1(+3.84),ADRA2A(-3.13),ADTRP(+3.17),AGRN(+2.7),ALPK2(+2.93),ALS2CL(+2.55),AMBN(+3.16),AMOTL2(+2.14),ANKRD1(+4.21),ANKRD33B(+3.03),ANXA11(+2.02),ARHGAP8/PRR5-ARHGAP8(+3.11),ARHGEF28(+3.71),ARSI(+3.13),ARVCF(+2.64),ATP11B(+2.45),ATP13A4(+3.04),ATP1A3(-2.75),AURKA(-2.4),B4GALNT3(+3.69),BAALC(-3.29),BHLHE40(+2.45),BIC…
Cancer,Organismal Injury and Abnormalities	Genitourinary carcinoma	5.56e-18		0.268	266	193	73	ABCA13(+3.36),ABCA4(-2.76),ADAM19(+3.15),ADAM28(+3.33),ADM(+5.83),ADORA1(+3.84),ADRA2A(-3.13),ALPK2(+2.93),ALS2CL(+2.55),AMBN(+3.16),AMOTL2(+2.14),ANKRD1(+4.21),ANXA11(+2.02),ARHGEF28(+3.71),ARVCF(+2.64),ATP11B(+2.45),ATP13A4(+3.04),ATP1A3(-2.75),AURKA(-2.4),B4GALNT3(+3.69),BHLHE40(+2.45),BICC1(+4.05),BIRC7(+2.9),BMP1(+2.28),BMP6(+3.12),BRCA1(-2.41),BRCA2(-2.75),C14orf39(-2.71),C1QTNF1(+2.88),C6o…
Cancer,Organismal Injury and Abnormalities	Nonhematologic malignant neoplasm	7.37e-18		0.186	390	279	111	ABCA13(+3.36),ABCA4(-2.76),ACADL(+5.07),ADAM19(+3.15),ADAM28(+3.33),ADM(+5.83),ADORA1(+3.84),ADRA2A(-3.13),ADTRP(+3.17),AGRN(+2.7),ALPK2(+2.93),ALS2CL(+2.55),AMBN(+3.16),AMOTL2(+2.14),ANKRD1(+4.21),ANKRD33B(+3.03),ANXA11(+2.02),ARHGAP8/PRR5-ARHGAP8(+3.11),ARHGEF28(+3.71),ARSI(+3.13),ARVCF(+2.64),ATP11B(+2.45),ATP13A4(+3.04),ATP1A3(-2.75),AURKA(-2.4),B4GALNT3(+3.69),BAALC(-3.29),BHLHE40(+2.45),BIC…
Cancer,Organismal Injury and Abnormalities	Pelvic cancer	1.12e-17		0.277	267	196	71	ABCA13(+3.36),ABCA4(-2.76),ADAM19(+3.15),ADM(+5.83),ADORA1(+3.84),ADRA2A(-3.13),ALPK2(+2.93),ALS2CL(+2.55),AMBN(+3.16),AMOTL2(+2.14),ANKRD1(+4.21),ANXA11(+2.02),ARHGEF28(+3.71),ARVCF(+2.64),ATP11B(+2.45),ATP13A4(+3.04),ATP1A3(-2.75),AURKA(-2.4),B4GALNT3(+3.69),BHLHE40(+2.45),BICC1(+4.05),BIRC7(+2.9),BMP1(+2.28),BMP6(+3.12),BMPR1B(+3.5),BRCA1(-2.41),BRCA2(-2.75),C14orf39(-2.71),C1QTNF1(+2.88),C6or…
Cancer,Organismal Injury and Abnormalities	Cancer	1.54e-17		0.684	396	284	112	ABCA13(+3.36),ABCA4(-2.76),ACADL(+5.07),ADAM19(+3.15),ADAM28(+3.33),ADGRG6(+2.74),ADGRL3(+2.38),ADM(+5.83),ADORA1(+3.84),ADRA2A(-3.13),ADTRP(+3.17),AGRN(+2.7),ALPK2(+2.93),ALS2CL(+2.55),AMBN(+3.16),AMOTL2(+2.14),ANKRD1(+4.21),ANKRD33B(+3.03),ANXA11(+2.02),ARHGAP45(+3.02),ARHGAP8/PRR5-ARHGAP8(+3.11),ARHGEF28(+3.71),ARSI(+3.13),ARVCF(+2.64),ATP11B(+2.45),ATP13A4(+3.04),ATP1A3(-2.75),AURKA(-2.4),B4G…
Cellular Movement	Cell movement	1.62e-17		1.09	138	108	30	ADAM19(+3.15),ADGRG6(+2.74),ADGRL3(+2.38),ADM(+5.83),ADORA1(+3.84),ADRA2A(-3.13),ADTRP(+3.17),ARHGAP8/PRR5-ARHGAP8(+3.11),ARHGEF28(+3.71),AURKA(-2.4),BHLHE40(+2.45),BIRC7(+2.9),BMP6(+3.12),BRCA1(-2.41),BRCA2(-2.75),CADM1(+2.24),CAPN2(+2.34),CAV1(+3.65),CCDC88A(-2.54),CCN1(+5.22),CD93(-3.27),CDKN1A(+2.53),CHI3L1(+4.29),CLU(+2.67),CNN1(+4.69),CNN2(+2.14),COL2A1(+2.56),COL4A1(+3.13),COL4A2(+2.85),CO…
Cancer,Organismal Injury and Abnormalities	Extracranial solid tumor	3.36e-17		-0.959	394	283	111	ABCA13(+3.36),ABCA4(-2.76),ACADL(+5.07),ADAM19(+3.15),ADAM28(+3.33),ADGRG6(+2.74),ADM(+5.83),ADORA1(+3.84),ADRA2A(-3.13),ADTRP(+3.17),AGRN(+2.7),ALPK2(+2.93),ALS2CL(+2.55),AMBN(+3.16),AMOTL2(+2.14),ANKRD1(+4.21),ANKRD33B(+3.03),ANXA11(+2.02),ARHGAP45(+3.02),ARHGAP8/PRR5-ARHGAP8(+3.11),ARHGEF28(+3.71),ARSI(+3.13),ARVCF(+2.64),ATP11B(+2.45),ATP13A4(+3.04),ATP1A3(-2.75),AURKA(-2.4),B4GALNT3(+3.69),B…
Cancer,Organismal Injury and Abnormalities	Malignant solid tumor	2.02e-16		0.904	393	282	111	ABCA13(+3.36),ABCA4(-2.76),ACADL(+5.07),ADAM19(+3.15),ADAM28(+3.33),ADGRG6(+2.74),ADM(+5.83),ADORA1(+3.84),ADRA2A(-3.13),ADTRP(+3.17),AGRN(+2.7),ALPK2(+2.93),ALS2CL(+2.55),AMBN(+3.16),AMOTL2(+2.14),ANKRD1(+4.21),ANKRD33B(+3.03),ANXA11(+2.02),ARHGAP45(+3.02),ARHGAP8/PRR5-ARHGAP8(+3.11),ARHGEF28(+3.71),ARSI(+3.13),ARVCF(+2.64),ATP11B(+2.45),ATP13A4(+3.04),ATP1A3(-2.75),AURKA(-2.4),B4GALNT3(+3.69),B…
Cancer,Organismal Injury and Abnormalities	Breast or pancreatic cancer	2.63e-16		0.894	210	148	62	ABCA13(+3.36),ABCA4(-2.76),ADAM19(+3.15),ADAM28(+3.33),ADGRG6(+2.74),ADORA1(+3.84),ADRA2A(-3.13),ALPK2(+2.93),AMOTL2(+2.14),ANXA11(+2.02),ARHGAP45(+3.02),ARHGAP8/PRR5-ARHGAP8(+3.11),ARHGEF28(+3.71),ATP11B(+2.45),BAALC(-3.29),BHLHE40(+2.45),BICC1(+4.05),BMP1(+2.28),BMPR1B(+3.5),BRCA1(-2.41),BRCA2(-2.75),C14orf39(-2.71),C6orf222(+6.01),CACNA1A(-2.97),CACNG4(+2.59),CAPN2(+2.34),CASZ1(+2.49),CATSPERG…
Cancer,Organismal Injury and Abnormalities	Incidence of tumor	2.97e-16		0.202	296	209	87	ABCA13(+3.36),ABCA4(-2.76),ADAM19(+3.15),ADAM28(+3.33),ADM(+5.83),ADORA1(+3.84),ADRA2A(-3.13),ADTRP(+3.17),AGRN(+2.7),ALPK2(+2.93),ALS2CL(+2.55),AMBN(+3.16),AMOTL2(+2.14),ANXA11(+2.02),ARHGEF28(+3.71),ARSI(+3.13),ARVCF(+2.64),ATP11B(+2.45),ATP13A4(+3.04),AURKA(-2.4),B4GALNT3(+3.69),BHLHE40(+2.45),BICC1(+4.05),BMP6(+3.12),BMP8B(+4.41),BMPR1B(+3.5),BRCA1(-2.41),BRCA2(-2.75),C14orf39(-2.71),C6orf222…
Cancer,Organismal Injury and Abnormalities	Abdominal carcinoma	4.95e-16		-0.696	360	255	105	ABCA13(+3.36),ABCA4(-2.76),ADAM19(+3.15),ADAM28(+3.33),ADM(+5.83),ADORA1(+3.84),ADRA2A(-3.13),ADTRP(+3.17),AGRN(+2.7),ALPK2(+2.93),ALS2CL(+2.55),AMBN(+3.16),AMOTL2(+2.14),ANKRD1(+4.21),ANKRD33B(+3.03),ANXA11(+2.02),ARHGAP8/PRR5-ARHGAP8(+3.11),ARHGEF28(+3.71),ARSI(+3.13),ARVCF(+2.64),ATP11B(+2.45),ATP13A4(+3.04),ATP1A3(-2.75),AURKA(-2.4),B4GALNT3(+3.69),BAALC(-3.29),BHLHE40(+2.45),BICC1(+4.05),BIR…
Cancer,Organismal Injury and Abnormalities	Cancer of secretory structure	5.88e-16		-0.314	341	246	95	ABCA13(+3.36),ABCA4(-2.76),ACADL(+5.07),ADAM19(+3.15),ADAM28(+3.33),ADRA2A(-3.13),AGRN(+2.7),ALPK2(+2.93),ALS2CL(+2.55),AMOTL2(+2.14),ANKRD1(+4.21),ANKRD33B(+3.03),ANXA11(+2.02),ARHGAP8/PRR5-ARHGAP8(+3.11),ARHGEF28(+3.71),ARVCF(+2.64),ATP11B(+2.45),ATP13A4(+3.04),ATP1A3(-2.75),AURKA(-2.4),B4GALNT3(+3.69),BAALC(-3.29),BHLHE40(+2.45),BICC1(+4.05),BIRC7(+2.9),BMP1(+2.28),BMP6(+3.12),BMP8B(+4.41),BMP…
Cancer,Organismal Injury and Abnormalities	Abdominal cancer	6.68e-16		-0.623	368	261	107	ABCA13(+3.36),ABCA4(-2.76),ADAM19(+3.15),ADAM28(+3.33),ADM(+5.83),ADORA1(+3.84),ADRA2A(-3.13),ADTRP(+3.17),AGRN(+2.7),ALPK2(+2.93),ALS2CL(+2.55),AMBN(+3.16),AMOTL2(+2.14),ANKRD1(+4.21),ANKRD33B(+3.03),ANXA11(+2.02),ARHGAP8/PRR5-ARHGAP8(+3.11),ARHGEF28(+3.71),ARSI(+3.13),ARVCF(+2.64),ATP11B(+2.45),ATP13A4(+3.04),ATP1A3(-2.75),AURKA(-2.4),B4GALNT3(+3.69),BAALC(-3.29),BHLHE40(+2.45),BICC1(+4.05),BIR…
Cancer,Organismal Injury and Abnormalities,Reproductive System Disease	Breast or ovarian cancer	7.88e-16			167	117	50	ABCA13(+3.36),ABCA4(-2.76),ADAM19(+3.15),ADAM28(+3.33),ADGRG6(+2.74),ADORA1(+3.84),ALPK2(+2.93),AMOTL2(+2.14),ANXA11(+2.02),ARHGAP45(+3.02),ARHGAP8/PRR5-ARHGAP8(+3.11),ARHGEF28(+3.71),ATP11B(+2.45),BHLHE40(+2.45),BMP1(+2.28),BRCA1(-2.41),BRCA2(-2.75),C14orf39(-2.71),C6orf222(+6.01),CACNA1A(-2.97),CACNG4(+2.59),CAPN2(+2.34),CASZ1(+2.49),CATSPERG(+2.95),CAV1(+3.65),CCDC33(-2.95),CCDC88A(-2.54),CCN1…
Tissue Development	Organization of extracellular matrix	1.21e-15			31	31	0	ADAM19(+3.15),AGRN(+2.7),AMBN(+3.16),BMP1(+2.28),CAPN2(+2.34),CCN1(+5.22),COL2A1(+2.56),COL4A1(+3.13),COL4A2(+2.85),COL4A3(+7.39),COL4A4(+4.63),EGFL6(+2.93),FBN1(+3.05),HSPG2(+4.07),ITGA11(+4.08),ITGB3(+3.87),ITGB6(+4.93),ITGB8(+2.39),LAMA3(+9.63),LAMA5(+2.57),LAMB1(+2.37),LAMC2(+2.54),LOXL1(+2.26),MATN3(+2.51),NPNT(+4.0),OLFML2A(+2.93),SCUBE1(+2.96),TGFB2(+4.54),THBS1(+4.18),TIMP2(+3.27),TLL1(+3…
Cancer,Organismal Injury and Abnormalities,Reproductive System Disease	Tumorigenesis of reproductive tract	2.86e-15	Increased	2.216	195	137	58	ABCA13(+3.36),ABCA4(-2.76),ADAM19(+3.15),ADM(+5.83),ADORA1(+3.84),ADRA2A(-3.13),ALPK2(+2.93),ALS2CL(+2.55),AMBN(+3.16),AMOTL2(+2.14),ARHGEF28(+3.71),ATP11B(+2.45),AURKA(-2.4),BICC1(+4.05),BMP6(+3.12),BRCA1(-2.41),BRCA2(-2.75),C14orf39(-2.71),C6orf222(+6.01),CACNA1A(-2.97),CAPN2(+2.34),CASZ1(+2.49),CAV1(+3.65),CCDC33(-2.95),CCDC88A(-2.54),CCN1(+5.22),CD300E(-2.59),CDC20(-2.57),CDC42EP3(+3.55),CDKN…
Cancer,Organismal Injury and Abnormalities	Abdominal neoplasm	3.31e-15		-1.219	370	263	107	ABCA13(+3.36),ABCA4(-2.76),ADAM19(+3.15),ADAM28(+3.33),ADM(+5.83),ADORA1(+3.84),ADRA2A(-3.13),ADTRP(+3.17),AGRN(+2.7),ALPK2(+2.93),ALS2CL(+2.55),AMBN(+3.16),AMOTL2(+2.14),ANKRD1(+4.21),ANKRD33B(+3.03),ANXA11(+2.02),ARHGAP8/PRR5-ARHGAP8(+3.11),ARHGEF28(+3.71),ARSI(+3.13),ARVCF(+2.64),ATP11B(+2.45),ATP13A4(+3.04),ATP1A3(-2.75),AURKA(-2.4),B4GALNT3(+3.69),BAALC(-3.29),BHLHE40(+2.45),BICC1(+4.05),BIR…
Cancer,Organismal Injury and Abnormalities,Reproductive System Disease	Female genital neoplasm	3.55e-15	Increased	2.216	195	137	58	ABCA13(+3.36),ABCA4(-2.76),ADAM19(+3.15),ADM(+5.83),ADORA1(+3.84),ADRA2A(-3.13),ALPK2(+2.93),ALS2CL(+2.55),AMBN(+3.16),AMOTL2(+2.14),ARHGEF28(+3.71),ATP11B(+2.45),AURKA(-2.4),BICC1(+4.05),BMP6(+3.12),BRCA1(-2.41),BRCA2(-2.75),C14orf39(-2.71),C6orf222(+6.01),CACNA1A(-2.97),CAPN2(+2.34),CASZ1(+2.49),CAV1(+3.65),CCDC33(-2.95),CCDC88A(-2.54),CCN1(+5.22),CD300E(-2.59),CDC20(-2.57),CDC42EP3(+3.55),CDKN…
Cancer,Organismal Injury and Abnormalities,Reproductive System Disease	Female genital tract cancer	5.02e-15			190	135	55	ABCA13(+3.36),ABCA4(-2.76),ADAM19(+3.15),ADM(+5.83),ADORA1(+3.84),ALPK2(+2.93),ALS2CL(+2.55),AMBN(+3.16),AMOTL2(+2.14),ARHGEF28(+3.71),ATP11B(+2.45),AURKA(-2.4),BICC1(+4.05),BMP6(+3.12),BRCA1(-2.41),BRCA2(-2.75),C14orf39(-2.71),C6orf222(+6.01),CACNA1A(-2.97),CAPN2(+2.34),CASZ1(+2.49),CAV1(+3.65),CCDC33(-2.95),CCDC88A(-2.54),CCN1(+5.22),CD300E(-2.59),CDC20(-2.57),CDC42EP3(+3.55),CDKN1A(+2.53),CDKN…
Gastrointestinal Disease,Organismal Injury and Abnormalities	Colorectal disorder	1.79e-14		-1.757	222	155	67	ABCA13(+3.36),ABCA4(-2.76),ADAM19(+3.15),ADAM28(+3.33),ADM(+5.83),ADORA1(+3.84),ADTRP(+3.17),AGRN(+2.7),ALPK2(+2.93),AMBN(+3.16),AMOTL2(+2.14),ANXA11(+2.02),ARHGEF28(+3.71),ARSI(+3.13),ARVCF(+2.64),ATP11B(+2.45),ATP13A4(+3.04),AURKA(-2.4),B4GALNT3(+3.69),BHLHE40(+2.45),BIRC7(+2.9),BMP6(+3.12),BMP8B(+4.41),BMPR1B(+3.5),BRCA1(-2.41),BRCA2(-2.75),C6orf222(+6.01),CA12(-3.4),CACNA1A(-2.97),CADM1(+2.24…
Cancer,Organismal Injury and Abnormalities	Neoplasia of cells	2.14e-14		0.499	223	161	62	ABCA13(+3.36),ABCA4(-2.76),ACADL(+5.07),ADAM19(+3.15),ADAM28(+3.33),ADORA1(+3.84),ALPK2(+2.93),ALS2CL(+2.55),ANKRD33B(+3.03),ANXA11(+2.02),ARHGEF28(+3.71),ARSI(+3.13),ARVCF(+2.64),ATP11B(+2.45),ATP13A4(+3.04),ATP1A3(-2.75),AURKA(-2.4),B4GALNT3(+3.69),BAALC(-3.29),BICC1(+4.05),BMP1(+2.28),BMP6(+3.12),BMPR1B(+3.5),BRCA1(-2.41),BRCA2(-2.75),C14orf39(-2.71),C1QTNF1(+2.88),C6orf132(+3.91),CACNA1A(-2.9…
Cancer,Organismal Injury and Abnormalities	Head and neck tumor	2.3e-14		-0.174	328	234	94	ABCA13(+3.36),ABCA4(-2.76),ACADL(+5.07),ADAM19(+3.15),ADAM28(+3.33),ADORA1(+3.84),ADRA2A(-3.13),AGRN(+2.7),ALPK2(+2.93),ALS2CL(+2.55),AMOTL2(+2.14),ANKRD1(+4.21),ANKRD33B(+3.03),ANXA11(+2.02),ARHGAP8/PRR5-ARHGAP8(+3.11),ARHGEF28(+3.71),ARVCF(+2.64),ATP11B(+2.45),ATP13A4(+3.04),ATP1A3(-2.75),AURKA(-2.4),B4GALNT3(+3.69),BAALC(-3.29),BICC1(+4.05),BIRC7(+2.9),BMP1(+2.28),BMP6(+3.12),BMP8B(+4.41),BMPR…
Cancer,Gastrointestinal Disease,Organismal Injury and Abnormalities	Colorectal tumor	2.54e-14		-0.277	217	151	66	ABCA13(+3.36),ABCA4(-2.76),ADAM19(+3.15),ADAM28(+3.33),ADM(+5.83),ADORA1(+3.84),ADTRP(+3.17),AGRN(+2.7),ALPK2(+2.93),AMBN(+3.16),AMOTL2(+2.14),ANXA11(+2.02),ARHGEF28(+3.71),ARSI(+3.13),ARVCF(+2.64),ATP11B(+2.45),ATP13A4(+3.04),AURKA(-2.4),B4GALNT3(+3.69),BHLHE40(+2.45),BIRC7(+2.9),BMP6(+3.12),BMP8B(+4.41),BMPR1B(+3.5),BRCA1(-2.41),BRCA2(-2.75),C6orf222(+6.01),CA12(-3.4),CACNA1A(-2.97),CADM1(+2.24…
Cancer,Organismal Injury and Abnormalities	Cancer of cells	2.62e-14		0.653	195	140	55	ABCA13(+3.36),ABCA4(-2.76),ACADL(+5.07),ADAM19(+3.15),ADAM28(+3.33),ADORA1(+3.84),ALPK2(+2.93),ALS2CL(+2.55),ANKRD33B(+3.03),ANXA11(+2.02),ARHGEF28(+3.71),ARVCF(+2.64),ATP11B(+2.45),ATP13A4(+3.04),ATP1A3(-2.75),AURKA(-2.4),B4GALNT3(+3.69),BICC1(+4.05),BMPR1B(+3.5),BRCA1(-2.41),BRCA2(-2.75),C14orf39(-2.71),C1QTNF1(+2.88),C6orf132(+3.91),CACNA1A(-2.97),CADM1(+2.24),CAPN2(+2.34),CARD11(+2.71),CASZ1(…
Cancer,Organismal Injury and Abnormalities,Reproductive System Disease	Development of genital tumor	3.33e-14			187	130	57	ABCA13(+3.36),ABCA4(-2.76),ADAM19(+3.15),ADM(+5.83),ADORA1(+3.84),ADRA2A(-3.13),ALPK2(+2.93),ALS2CL(+2.55),AMBN(+3.16),AMOTL2(+2.14),ARHGEF28(+3.71),ATP11B(+2.45),AURKA(-2.4),BICC1(+4.05),BMP6(+3.12),BMPR1B(+3.5),BRCA1(-2.41),BRCA2(-2.75),C14orf39(-2.71),C6orf222(+6.01),CACNA1A(-2.97),CAPN2(+2.34),CASZ1(+2.49),CAV1(+3.65),CCDC33(-2.95),CCDC88A(-2.54),CCN1(+5.22),CD300E(-2.59),CDC20(-2.57),CDC42EP…
Cardiovascular System Development and Function	Development of vasculature	3.36e-14		1.057	77	62	15	ABCA4(-2.76),ADAM19(+3.15),ADM(+5.83),ADRA2A(-3.13),APELA(+3.2),BMP1(+2.28),BMP6(+3.12),BRCA1(-2.41),CAPN2(+2.34),CAV1(+3.65),CCN1(+5.22),CDKN1A(+2.53),CDKN2B(+9.25),CHI3L1(+4.29),CLU(+2.67),CNN1(+4.69),COL4A1(+3.13),COL4A2(+2.85),COL4A3(+7.39),CSF1R(+2.51),CXCL12(-6.55),CYP1B1(+4.03),DDAH1(+3.21),DRD2(+2.51),DYSF(+3.56),EDN1(+8.48),EFNB2(+2.9),EGFL6(+2.93),EHD4(+2.46),EPAS1(+2.0),ERG(-4.26),FBN1…
Cancer,Organismal Injury and Abnormalities	Frequency of tumor	3.57e-14		0.038	284	200	84	ABCA13(+3.36),ABCA4(-2.76),ADAM19(+3.15),ADAM28(+3.33),ADM(+5.83),ADORA1(+3.84),ADTRP(+3.17),AGRN(+2.7),ALPK2(+2.93),AMBN(+3.16),AMOTL2(+2.14),ANXA11(+2.02),ARHGEF28(+3.71),ARSI(+3.13),ARVCF(+2.64),ATP11B(+2.45),ATP13A4(+3.04),AURKA(-2.4),B4GALNT3(+3.69),BHLHE40(+2.45),BICC1(+4.05),BMP6(+3.12),BMP8B(+4.41),BMPR1B(+3.5),BRCA1(-2.41),BRCA2(-2.75),C14orf39(-2.71),C6orf222(+6.01),CA12(-3.4),CACNA1A(-…
Cancer,Organismal Injury and Abnormalities	Genitourinary adenocarcinoma	4.01e-14		1	235	170	65	ABCA13(+3.36),ABCA4(-2.76),ADAM19(+3.15),ADAM28(+3.33),ADM(+5.83),ADORA1(+3.84),ADRA2A(-3.13),ALPK2(+2.93),AMBN(+3.16),AMOTL2(+2.14),ANKRD1(+4.21),ANXA11(+2.02),ARHGEF28(+3.71),ARVCF(+2.64),ATP11B(+2.45),ATP13A4(+3.04),ATP1A3(-2.75),AURKA(-2.4),B4GALNT3(+3.69),BHLHE40(+2.45),BICC1(+4.05),BMP6(+3.12),BRCA1(-2.41),BRCA2(-2.75),C14orf39(-2.71),C6orf222(+6.01),CACNA1A(-2.97),CACNG4(+2.59),CADM1(+2.24…
Cellular Movement	Migration of cells	4.21e-14		0.661	120	93	27	ADAM19(+3.15),ADGRG6(+2.74),ADGRL3(+2.38),ADM(+5.83),ADORA1(+3.84),ADRA2A(-3.13),ADTRP(+3.17),ARHGAP8/PRR5-ARHGAP8(+3.11),ARHGEF28(+3.71),AURKA(-2.4),BHLHE40(+2.45),BIRC7(+2.9),BMP6(+3.12),BRCA1(-2.41),BRCA2(-2.75),CAPN2(+2.34),CAV1(+3.65),CCDC88A(-2.54),CCN1(+5.22),CD93(-3.27),CDKN1A(+2.53),CHI3L1(+4.29),CLU(+2.67),CNN2(+2.14),COL4A1(+3.13),COL4A2(+2.85),COL4A3(+7.39),CSF1R(+2.51),CSPG5(+4.71),C…
Tissue Development	Development of epithelial tissue	4.56e-14		0.386	49	40	9	ADM(+5.83),BMP6(+3.12),CAV1(+3.65),CCN1(+5.22),CDKN1A(+2.53),COL4A1(+3.13),COL4A2(+2.85),COL4A3(+7.39),COL4A4(+4.63),CSF1R(+2.51),CXCL12(-6.55),DDAH1(+3.21),DYSF(+3.56),EDN1(+8.48),EFNB2(+2.9),EGFL6(+2.93),GPC1(+2.64),HBEGF(+5.44),HEG1(+2.57),HMGB1(-2.1),HSPG2(+4.07),IL1A(+2.95),ITGB3(+3.87),ITGB8(+2.39),JUN(+2.9),KLF4(+2.49),LAMA3(+9.63),LAMA5(+2.57),LAMB1(+2.37),LINC00599(-2.26),MESP1(-3.05),MY…
Cancer,Gastrointestinal Disease,Organismal Injury and Abnormalities	Colorectal cancer	6.83e-14			213	148	65	ABCA13(+3.36),ABCA4(-2.76),ADAM19(+3.15),ADAM28(+3.33),ADM(+5.83),ADORA1(+3.84),ADTRP(+3.17),AGRN(+2.7),ALPK2(+2.93),AMBN(+3.16),AMOTL2(+2.14),ANXA11(+2.02),ARHGEF28(+3.71),ARSI(+3.13),ARVCF(+2.64),ATP11B(+2.45),ATP13A4(+3.04),AURKA(-2.4),B4GALNT3(+3.69),BHLHE40(+2.45),BIRC7(+2.9),BMP6(+3.12),BMP8B(+4.41),BMPR1B(+3.5),BRCA1(-2.41),BRCA2(-2.75),C6orf222(+6.01),CACNA1A(-2.97),CADM1(+2.24),CALHM5(+3…
Cancer,Gastrointestinal Disease,Organismal Injury and Abnormalities	Colon tumor	7.3e-14		0	194	132	62	ABCA13(+3.36),ABCA4(-2.76),ADAM19(+3.15),ADAM28(+3.33),ADM(+5.83),ADORA1(+3.84),AGRN(+2.7),ALPK2(+2.93),AMBN(+3.16),AMOTL2(+2.14),ANXA11(+2.02),ARSI(+3.13),ARVCF(+2.64),ATP11B(+2.45),ATP13A4(+3.04),AURKA(-2.4),B4GALNT3(+3.69),BHLHE40(+2.45),BMP8B(+4.41),BRCA1(-2.41),BRCA2(-2.75),C6orf222(+6.01),CACNA1A(-2.97),CALHM5(+3.63),CAMK1G(-3.0),CARD11(+2.71),CASZ1(+2.49),CATSPERG(+2.95),CAV1(+3.65),CCDC13…
Cancer,Gastrointestinal Disease,Organismal Injury and Abnormalities	Colon cancer	1.02e-13			192	130	62	ABCA13(+3.36),ABCA4(-2.76),ADAM19(+3.15),ADAM28(+3.33),ADM(+5.83),ADORA1(+3.84),AGRN(+2.7),ALPK2(+2.93),AMBN(+3.16),AMOTL2(+2.14),ANXA11(+2.02),ARSI(+3.13),ARVCF(+2.64),ATP11B(+2.45),ATP13A4(+3.04),AURKA(-2.4),B4GALNT3(+3.69),BHLHE40(+2.45),BMP8B(+4.41),BRCA1(-2.41),BRCA2(-2.75),C6orf222(+6.01),CACNA1A(-2.97),CALHM5(+3.63),CAMK1G(-3.0),CARD11(+2.71),CASZ1(+2.49),CATSPERG(+2.95),CAV1(+3.65),CCDC13…
Cancer,Organismal Injury and Abnormalities	Development of malignant tumor	1.29e-13		0.813	279	196	83	ABCA13(+3.36),ABCA4(-2.76),ADAM19(+3.15),ADAM28(+3.33),ADM(+5.83),ADORA1(+3.84),AGRN(+2.7),ALPK2(+2.93),AMBN(+3.16),AMOTL2(+2.14),ANXA11(+2.02),ARHGEF28(+3.71),ARSI(+3.13),ARVCF(+2.64),ATP11B(+2.45),ATP13A4(+3.04),AURKA(-2.4),B4GALNT3(+3.69),BHLHE40(+2.45),BICC1(+4.05),BMP6(+3.12),BMP8B(+4.41),BMPR1B(+3.5),BRCA1(-2.41),BRCA2(-2.75),C14orf39(-2.71),C6orf222(+6.01),CACNA1A(-2.97),CADM1(+2.24),CALHM…
Cancer,Organismal Injury and Abnormalities	Adenocarcinoma	2.13e-13		0.99	344	241	103	ABCA13(+3.36),ABCA4(-2.76),ADAM19(+3.15),ADAM28(+3.33),ADM(+5.83),ADORA1(+3.84),ADRA2A(-3.13),AGRN(+2.7),ALPK2(+2.93),AMBN(+3.16),AMOTL2(+2.14),ANKRD1(+4.21),ANKRD33B(+3.03),ANXA11(+2.02),ARHGEF28(+3.71),ARSI(+3.13),ARVCF(+2.64),ATP11B(+2.45),ATP13A4(+3.04),ATP1A3(-2.75),AURKA(-2.4),B4GALNT3(+3.69),BAALC(-3.29),BHLHE40(+2.45),BICC1(+4.05),BIRC7(+2.9),BMP1(+2.28),BMP6(+3.12),BMP8B(+4.41),BMPR1B(+3…
Cancer,Organismal Injury and Abnormalities,Reproductive System Disease	Male genital neoplasm	2.61e-13		-1.546	168	121	47	ABCA13(+3.36),ABCA4(-2.76),ADRA2A(-3.13),ALPK2(+2.93),ANKRD1(+4.21),ANXA11(+2.02),ARVCF(+2.64),ATP13A4(+3.04),ATP1A3(-2.75),AURKA(-2.4),B4GALNT3(+3.69),BHLHE40(+2.45),BICC1(+4.05),BMP6(+3.12),BMPR1B(+3.5),BRCA1(-2.41),BRCA2(-2.75),C6orf222(+6.01),CACNA1A(-2.97),CACNG4(+2.59),CADM1(+2.24),CARD11(+2.71),CAV1(+3.65),CCDC33(-2.95),CCDC88A(-2.54),CDH17(+5.29),CDH6(+6.86),CDKN1A(+2.53),CDKN2B(+9.25),CE…
Cancer,Endocrine System Disorders,Organismal Injury and Abnormalities	Endocrine gland tumor	2.96e-13	Decreased	-2.395	313	222	91	ABCA13(+3.36),ABCA4(-2.76),ACADL(+5.07),ADAM19(+3.15),ADAM28(+3.33),ADRA2A(-3.13),AGRN(+2.7),ALPK2(+2.93),ALS2CL(+2.55),AMOTL2(+2.14),ANKRD1(+4.21),ANKRD33B(+3.03),ANXA11(+2.02),ARHGAP8/PRR5-ARHGAP8(+3.11),ARHGEF28(+3.71),ARVCF(+2.64),ATP11B(+2.45),ATP13A4(+3.04),ATP1A3(-2.75),AURKA(-2.4),B4GALNT3(+3.69),BAALC(-3.29),BICC1(+4.05),BIRC7(+2.9),BMP1(+2.28),BMP6(+3.12),BMP8B(+4.41),BMPR1B(+3.5),BRCA1…
Cancer,Organismal Injury and Abnormalities	Head and neck carcinoma	3.08e-13			321	228	93	ABCA13(+3.36),ABCA4(-2.76),ACADL(+5.07),ADAM19(+3.15),ADAM28(+3.33),ADORA1(+3.84),ADRA2A(-3.13),AGRN(+2.7),ALPK2(+2.93),ALS2CL(+2.55),AMOTL2(+2.14),ANKRD1(+4.21),ANKRD33B(+3.03),ANXA11(+2.02),ARHGAP8/PRR5-ARHGAP8(+3.11),ARHGEF28(+3.71),ARVCF(+2.64),ATP11B(+2.45),ATP13A4(+3.04),ATP1A3(-2.75),AURKA(-2.4),B4GALNT3(+3.69),BAALC(-3.29),BICC1(+4.05),BIRC7(+2.9),BMP1(+2.28),BMP6(+3.12),BMP8B(+4.41),BMPR…
Organismal Development	Morphology of body cavity	4.81e-13			100	81	19	ACADL(+5.07),ADAM19(+3.15),ADM(+5.83),ADORA1(+3.84),ADRA2A(-3.13),ANKRD1(+4.21),AURKA(-2.4),BHLHE40(+2.45),BICC1(+4.05),BMP1(+2.28),BMPR1B(+3.5),BRCA1(-2.41),BRCA2(-2.75),CADM1(+2.24),CAPN2(+2.34),CARD11(+2.71),CASZ1(+2.49),CAV1(+3.65),CDC42EP3(+3.55),CDH17(+5.29),CDKN1A(+2.53),CDKN2B(+9.25),CHST8(-3.15),CKMT2(+4.22),CLU(+2.67),CNN1(+4.69),COL2A1(+2.56),COL4A3(+7.39),CRIM1(+2.16),CSF1R(+2.51),CXC…
Cancer,Organismal Injury and Abnormalities,Reproductive System Disease	Breast cancer	5.5e-13			120	88	32	ADAM28(+3.33),ADGRG6(+2.74),AMOTL2(+2.14),ANXA11(+2.02),ARHGAP45(+3.02),ARHGAP8/PRR5-ARHGAP8(+3.11),BHLHE40(+2.45),BMP1(+2.28),BRCA1(-2.41),BRCA2(-2.75),C14orf39(-2.71),CACNA1A(-2.97),CACNG4(+2.59),CAPN2(+2.34),CATSPERG(+2.95),CAV1(+3.65),CCN1(+5.22),CDC20(-2.57),CDC42EP3(+3.55),CDH6(+6.86),CDKN1A(+2.53),CHEK2(-2.56),CHI3L1(+4.29),CKMT2(+4.22),CLSPN(-2.26),CLU(+2.67),CNN1(+4.69),CNN2(+2.14),COL12…
Cancer,Endocrine System Disorders,Organismal Injury and Abnormalities	Nonpituitary endocrine tumor	5.64e-13			311	221	90	ABCA13(+3.36),ABCA4(-2.76),ACADL(+5.07),ADAM19(+3.15),ADAM28(+3.33),ADRA2A(-3.13),AGRN(+2.7),ALPK2(+2.93),ALS2CL(+2.55),AMOTL2(+2.14),ANKRD1(+4.21),ANKRD33B(+3.03),ANXA11(+2.02),ARHGAP8/PRR5-ARHGAP8(+3.11),ARHGEF28(+3.71),ARVCF(+2.64),ATP11B(+2.45),ATP13A4(+3.04),ATP1A3(-2.75),AURKA(-2.4),B4GALNT3(+3.69),BAALC(-3.29),BICC1(+4.05),BIRC7(+2.9),BMP1(+2.28),BMP6(+3.12),BMP8B(+4.41),BMPR1B(+3.5),BRCA1…
Cancer,Organismal Injury and Abnormalities	Abdominal adenocarcinoma	7.05e-13		0.564	337	236	101	ABCA13(+3.36),ABCA4(-2.76),ADAM19(+3.15),ADAM28(+3.33),ADM(+5.83),ADORA1(+3.84),ADRA2A(-3.13),AGRN(+2.7),ALPK2(+2.93),AMBN(+3.16),AMOTL2(+2.14),ANKRD1(+4.21),ANKRD33B(+3.03),ANXA11(+2.02),ARHGEF28(+3.71),ARSI(+3.13),ARVCF(+2.64),ATP11B(+2.45),ATP13A4(+3.04),ATP1A3(-2.75),AURKA(-2.4),B4GALNT3(+3.69),BAALC(-3.29),BHLHE40(+2.45),BICC1(+4.05),BIRC7(+2.9),BMP1(+2.28),BMP6(+3.12),BMP8B(+4.41),BMPR1B(+3…
Cardiovascular System Development and Function,Cellular Development,Cellular Function and Maintenance,Cellular Growth and Proliferation,Organismal Development,Tissue Development	Endothelial cell development	8.06e-13		-0.156	38	30	8	ADM(+5.83),BMP6(+3.12),CAV1(+3.65),CCN1(+5.22),CDKN1A(+2.53),COL4A1(+3.13),COL4A2(+2.85),COL4A3(+7.39),CSF1R(+2.51),CXCL12(-6.55),DDAH1(+3.21),DYSF(+3.56),EDN1(+8.48),EFNB2(+2.9),EGFL6(+2.93),GPC1(+2.64),HBEGF(+5.44),HEG1(+2.57),HMGB1(-2.1),HSPG2(+4.07),IL1A(+2.95),ITGB3(+3.87),JUN(+2.9),LINC00599(-2.26),MESP1(-3.05),MYOF(+2.51),PFKFB3(+3.11),PPP1R16B(-3.98),PTGS2(+4.64),SDC4(+2.71),SEMA6B(-3.52)…
Dermatological Diseases and Conditions,Organismal Injury and Abnormalities	Skin lesion	1.08e-12		-1.002	252	185	67	ABCA13(+3.36),ABCA4(-2.76),ACADL(+5.07),ADAM19(+3.15),ADAM28(+3.33),ADORA1(+3.84),AGRN(+2.7),ALPK2(+2.93),ALS2CL(+2.55),AMBN(+3.16),ANKRD1(+4.21),ANKRD33B(+3.03),ARHGAP8/PRR5-ARHGAP8(+3.11),ARHGEF28(+3.71),ARSI(+3.13),ARVCF(+2.64),ATP13A4(+3.04),ATP1A3(-2.75),AURKA(-2.4),B4GALNT3(+3.69),BICC1(+4.05),BMP1(+2.28),BMP6(+3.12),BRCA1(-2.41),BRCA2(-2.75),C14orf39(-2.71),C1QTNF1(+2.88),C6orf222(+6.01),C…
Cancer,Organismal Injury and Abnormalities	Tumorigenesis of epithelial neoplasm	1.46e-12		-0.721	276	193	83	ABCA13(+3.36),ABCA4(-2.76),ADAM19(+3.15),ADAM28(+3.33),ADM(+5.83),ADORA1(+3.84),ADTRP(+3.17),AGRN(+2.7),ALPK2(+2.93),AMBN(+3.16),AMOTL2(+2.14),ANXA11(+2.02),ARHGEF28(+3.71),ARSI(+3.13),ARVCF(+2.64),ATP11B(+2.45),ATP13A4(+3.04),AURKA(-2.4),B4GALNT3(+3.69),BHLHE40(+2.45),BICC1(+4.05),BMP6(+3.12),BMP8B(+4.41),BMPR1B(+3.5),BRCA1(-2.41),BRCA2(-2.75),C14orf39(-2.71),C6orf222(+6.01),CA12(-3.4),CACNA1A(-…
Cancer,Organismal Injury and Abnormalities	Neck neoplasm	1.48e-12			310	218	92	ABCA13(+3.36),ABCA4(-2.76),ACADL(+5.07),ADAM19(+3.15),ADAM28(+3.33),ADORA1(+3.84),ADRA2A(-3.13),AGRN(+2.7),ALPK2(+2.93),ALS2CL(+2.55),AMOTL2(+2.14),ANKRD1(+4.21),ANKRD33B(+3.03),ANXA11(+2.02),ARHGAP8/PRR5-ARHGAP8(+3.11),ARHGEF28(+3.71),ARVCF(+2.64),ATP11B(+2.45),ATP13A4(+3.04),ATP1A3(-2.75),AURKA(-2.4),B4GALNT3(+3.69),BAALC(-3.29),BICC1(+4.05),BIRC7(+2.9),BMP1(+2.28),BMP6(+3.12),BMP8B(+4.41),BRCA…
Tissue Development	Growth of epithelial tissue	1.54e-12		-0.617	55	45	10	ADM(+5.83),AMBN(+3.16),BMP6(+3.12),BRCA1(-2.41),CAV1(+3.65),CCN1(+5.22),CDKN1A(+2.53),CDKN2B(+9.25),CLDN6(+2.2),CLU(+2.67),COL4A1(+3.13),COL4A2(+2.85),COL4A3(+7.39),CSF1R(+2.51),CXCL12(-6.55),DDAH1(+3.21),DYSF(+3.56),EDN1(+8.48),EFNB2(+2.9),EPAS1(+2.0),FGF19(-7.88),GPC1(+2.64),HBEGF(+5.44),HMGB1(-2.1),HSPG2(+4.07),IGF1R(+2.1),IL1A(+2.95),ITGB3(+3.87),ITGB8(+2.39),JUN(+2.9),JUP(+2.11),KLF4(+2.49),…
Cellular Movement	Invasion of cells	2.14e-12		1.683	70	52	18	ABCA4(-2.76),ADM(+5.83),ADRA2A(-3.13),AURKA(-2.4),BHLHE40(+2.45),BIRC7(+2.9),BMP6(+3.12),BRCA1(-2.41),CAPN2(+2.34),CAV1(+3.65),CCDC88A(-2.54),CCN1(+5.22),CDKN1A(+2.53),CHI3L1(+4.29),CLU(+2.67),COL2A1(+2.56),CXCL12(-6.55),CYP1B1(+4.03),DEF6(-3.01),DKK3(+3.27),DPYSL3(+3.27),EDN1(+8.48),EFEMP1(+2.33),EPAS1(+2.0),EPHB6(+2.68),ERG(-4.26),ETS2(+2.44),FBLIM1(+2.86),FGF19(-7.88),FLNA(+2.6),GPC1(+2.64),HB…
Cancer,Organismal Injury and Abnormalities,Reproductive System Disease	Mammary tumor	2.63e-12		-0.262	123	91	32	ADAM28(+3.33),ADGRG6(+2.74),AMOTL2(+2.14),ANXA11(+2.02),ARHGAP45(+3.02),ARHGAP8/PRR5-ARHGAP8(+3.11),BHLHE40(+2.45),BMP1(+2.28),BRCA1(-2.41),BRCA2(-2.75),C14orf39(-2.71),CACNA1A(-2.97),CACNG4(+2.59),CAPN2(+2.34),CATSPERG(+2.95),CAV1(+3.65),CCN1(+5.22),CDC20(-2.57),CDC42EP3(+3.55),CDH6(+6.86),CDKN1A(+2.53),CHEK2(-2.56),CHI3L1(+4.29),CKMT2(+4.22),CLSPN(-2.26),CLU(+2.67),CNN1(+4.69),CNN2(+2.14),COL12…
Cell Death and Survival	Apoptosis	2.74e-12		-0.175	136	102	34	ADM(+5.83),ADORA1(+3.84),AGRN(+2.7),ANKRD1(+4.21),ANXA11(+2.02),AURKA(-2.4),BHLHE40(+2.45),BIRC7(+2.9),BMP1(+2.28),BMP6(+3.12),BMPR1B(+3.5),BRCA1(-2.41),BRCA2(-2.75),C1QTNF1(+2.88),CACNA1A(-2.97),CADM1(+2.24),CAPN2(+2.34),CASZ1(+2.49),CAV1(+3.65),CCDC88A(-2.54),CCN1(+5.22),CDC20(-2.57),CDC42EP3(+3.55),CDCA2(-2.93),CDKN1A(+2.53),CHEK2(-2.56),CHI3L1(+4.29),CLU(+2.67),CNN2(+2.14),COL2A1(+2.56),COL4A…
Cancer,Dermatological Diseases and Conditions,Organismal Injury and Abnormalities	Skin cancer	3.47e-12			248	183	65	ABCA13(+3.36),ABCA4(-2.76),ACADL(+5.07),ADAM19(+3.15),ADAM28(+3.33),ADORA1(+3.84),AGRN(+2.7),ALPK2(+2.93),ALS2CL(+2.55),AMBN(+3.16),ANKRD33B(+3.03),ARHGAP8/PRR5-ARHGAP8(+3.11),ARHGEF28(+3.71),ARSI(+3.13),ARVCF(+2.64),ATP13A4(+3.04),ATP1A3(-2.75),AURKA(-2.4),B4GALNT3(+3.69),BICC1(+4.05),BMP1(+2.28),BMP6(+3.12),BRCA1(-2.41),BRCA2(-2.75),C14orf39(-2.71),C1QTNF1(+2.88),C6orf222(+6.01),CACNA1A(-2.97),…
Cancer,Dermatological Diseases and Conditions,Organismal Injury and Abnormalities	Skin tumor	3.52e-12		-1.32	249	183	66	ABCA13(+3.36),ABCA4(-2.76),ACADL(+5.07),ADAM19(+3.15),ADAM28(+3.33),ADORA1(+3.84),AGRN(+2.7),ALPK2(+2.93),ALS2CL(+2.55),AMBN(+3.16),ANKRD33B(+3.03),ARHGAP8/PRR5-ARHGAP8(+3.11),ARHGEF28(+3.71),ARSI(+3.13),ARVCF(+2.64),ATP13A4(+3.04),ATP1A3(-2.75),AURKA(-2.4),B4GALNT3(+3.69),BICC1(+4.05),BMP1(+2.28),BMP6(+3.12),BRCA1(-2.41),BRCA2(-2.75),C14orf39(-2.71),C1QTNF1(+2.88),C6orf222(+6.01),CACNA1A(-2.97),…
Cancer,Gastrointestinal Disease,Organismal Injury and Abnormalities	Digestive system cancer	3.9e-12		-1.413	344	243	101	ABCA13(+3.36),ABCA4(-2.76),ADAM19(+3.15),ADAM28(+3.33),ADM(+5.83),ADORA1(+3.84),ADRA2A(-3.13),ADTRP(+3.17),AGRN(+2.7),ALPK2(+2.93),AMBN(+3.16),AMOTL2(+2.14),ANKRD33B(+3.03),ANXA11(+2.02),ARHGAP8/PRR5-ARHGAP8(+3.11),ARHGEF28(+3.71),ARSI(+3.13),ARVCF(+2.64),ATP11B(+2.45),ATP13A4(+3.04),ATP1A3(-2.75),AURKA(-2.4),B4GALNT3(+3.69),BAALC(-3.29),BHLHE40(+2.45),BICC1(+4.05),BIRC7(+2.9),BMP1(+2.28),BMP6(+3…
Cancer,Endocrine System Disorders,Organismal Injury and Abnormalities	Endocrine carcinoma	5.06e-12			306	216	90	ABCA13(+3.36),ABCA4(-2.76),ACADL(+5.07),ADAM19(+3.15),ADAM28(+3.33),ADRA2A(-3.13),AGRN(+2.7),ALPK2(+2.93),ALS2CL(+2.55),AMOTL2(+2.14),ANKRD1(+4.21),ANKRD33B(+3.03),ANXA11(+2.02),ARHGAP8/PRR5-ARHGAP8(+3.11),ARHGEF28(+3.71),ARVCF(+2.64),ATP11B(+2.45),ATP13A4(+3.04),ATP1A3(-2.75),AURKA(-2.4),B4GALNT3(+3.69),BAALC(-3.29),BICC1(+4.05),BIRC7(+2.9),BMP1(+2.28),BMP6(+3.12),BMP8B(+4.41),BMPR1B(+3.5),BRCA1…
Cancer,Gastrointestinal Disease,Organismal Injury and Abnormalities	Colorectal carcinoma	5.24e-12			187	127	60	ABCA13(+3.36),ABCA4(-2.76),ADAM19(+3.15),ADAM28(+3.33),ADM(+5.83),ADORA1(+3.84),AGRN(+2.7),ALPK2(+2.93),AMBN(+3.16),AMOTL2(+2.14),ANXA11(+2.02),ARSI(+3.13),ARVCF(+2.64),ATP11B(+2.45),ATP13A4(+3.04),AURKA(-2.4),B4GALNT3(+3.69),BHLHE40(+2.45),BMP8B(+4.41),BRCA1(-2.41),BRCA2(-2.75),C6orf222(+6.01),CACNA1A(-2.97),CADM1(+2.24),CALHM5(+3.63),CAMK1G(-3.0),CARD11(+2.71),CASZ1(+2.49),CATSPERG(+2.95),CAV1(…
Cancer,Endocrine System Disorders,Organismal Injury and Abnormalities	Thyroid gland tumor	5.39e-12			306	216	90	ABCA13(+3.36),ABCA4(-2.76),ACADL(+5.07),ADAM19(+3.15),ADAM28(+3.33),ADRA2A(-3.13),AGRN(+2.7),ALPK2(+2.93),ALS2CL(+2.55),AMOTL2(+2.14),ANKRD1(+4.21),ANKRD33B(+3.03),ANXA11(+2.02),ARHGAP8/PRR5-ARHGAP8(+3.11),ARHGEF28(+3.71),ARVCF(+2.64),ATP11B(+2.45),ATP13A4(+3.04),ATP1A3(-2.75),AURKA(-2.4),B4GALNT3(+3.69),BAALC(-3.29),BICC1(+4.05),BIRC7(+2.9),BMP1(+2.28),BMP6(+3.12),BMP8B(+4.41),BRCA1(-2.41),BRCA2…
Cancer,Organismal Injury and Abnormalities,Reproductive System Disease	Malignant neoplasm of male genital organ	5.39e-12			163	117	46	ABCA13(+3.36),ABCA4(-2.76),ADRA2A(-3.13),ALPK2(+2.93),ANKRD1(+4.21),ANXA11(+2.02),ARVCF(+2.64),ATP13A4(+3.04),ATP1A3(-2.75),B4GALNT3(+3.69),BHLHE40(+2.45),BICC1(+4.05),BMP6(+3.12),BMPR1B(+3.5),BRCA1(-2.41),BRCA2(-2.75),C6orf222(+6.01),CACNA1A(-2.97),CACNG4(+2.59),CADM1(+2.24),CARD11(+2.71),CAV1(+3.65),CCDC33(-2.95),CCDC88A(-2.54),CDH17(+5.29),CDH6(+6.86),CDKN1A(+2.53),CENPH(-3.1),CHEK2(-2.56),CHI…
Cancer,Organismal Injury and Abnormalities,Reproductive System Disease	Prostatic tumor	6.27e-12		-1.296	162	119	43	ABCA13(+3.36),ABCA4(-2.76),ADRA2A(-3.13),ALPK2(+2.93),ANKRD1(+4.21),ANXA11(+2.02),ARVCF(+2.64),ATP13A4(+3.04),ATP1A3(-2.75),AURKA(-2.4),B4GALNT3(+3.69),BHLHE40(+2.45),BICC1(+4.05),BMP6(+3.12),BMPR1B(+3.5),BRCA1(-2.41),BRCA2(-2.75),C6orf222(+6.01),CACNA1A(-2.97),CACNG4(+2.59),CADM1(+2.24),CARD11(+2.71),CAV1(+3.65),CCDC33(-2.95),CCDC88A(-2.54),CDH17(+5.29),CDH6(+6.86),CDKN1A(+2.53),CENPH(-3.1),CHEK…
Cancer,Organismal Injury and Abnormalities	Development of carcinoma	7.45e-12		0.121	271	189	82	ABCA13(+3.36),ABCA4(-2.76),ADAM19(+3.15),ADAM28(+3.33),ADM(+5.83),ADORA1(+3.84),AGRN(+2.7),ALPK2(+2.93),AMBN(+3.16),AMOTL2(+2.14),ANXA11(+2.02),ARHGEF28(+3.71),ARSI(+3.13),ARVCF(+2.64),ATP11B(+2.45),ATP13A4(+3.04),AURKA(-2.4),B4GALNT3(+3.69),BHLHE40(+2.45),BICC1(+4.05),BMP6(+3.12),BMP8B(+4.41),BMPR1B(+3.5),BRCA1(-2.41),BRCA2(-2.75),C14orf39(-2.71),C6orf222(+6.01),CACNA1A(-2.97),CADM1(+2.24),CALHM…
Cellular Assembly and Organization,Cellular Function and Maintenance	Organization of cytoskeleton	8.28e-12		1.411	86	59	27	ADGRG6(+2.74),ADM(+5.83),ADRA2A(-3.13),AGRN(+2.7),ARHGAP8/PRR5-ARHGAP8(+3.11),ARHGEF28(+3.71),AURKA(-2.4),BMP6(+3.12),BRCA1(-2.41),CACNA1A(-2.97),CAMK1G(-3.0),CAPN2(+2.34),CAV1(+3.65),CCDC88A(-2.54),CCN1(+5.22),CDC20(-2.57),CDKN1A(+2.53),CLU(+2.67),CNN2(+2.14),CORO2B(+7.45),CSF1R(+2.51),CSRP1(+2.55),CXCL12(-6.55),CYFIP2(+4.24),DDAH1(+3.21),DKK3(+3.27),DMTN(+3.41),DPYSL3(+3.27),DRD2(+2.51),DSCAM(+…
Cancer,Neurological Disease,Organismal Injury and Abnormalities	Nervous system neoplasm	8.36e-12		1.488	83	63	20	ABCA13(+3.36),ADAM19(+3.15),ADM(+5.83),ADORA1(+3.84),ADRA2A(-3.13),ALPK2(+2.93),BRCA1(-2.41),BRCA2(-2.75),CA12(-3.4),CACNA1A(-2.97),CADM1(+2.24),CARD11(+2.71),CASZ1(+2.49),CAV1(+3.65),CCDC33(-2.95),CD93(-3.27),CDC42EP3(+3.55),CDKN1A(+2.53),CDKN2B(+9.25),CHEK2(-2.56),CHI3L1(+4.29),CLU(+2.67),CMSS1(-2.47),COL12A1(+5.18),COL4A1(+3.13),COL4A2(+2.85),COL4A3(+7.39),COL4A4(+4.63),CSF1R(+2.51),CSRP1(+2.5…
Cardiovascular System Development and Function,Organ Morphology,Organismal Development	Morphology of heart ventricle	9e-12			33	27	6	ADAM19(+3.15),ADM(+5.83),ADORA1(+3.84),ADRA2A(-3.13),CAPN2(+2.34),CASZ1(+2.49),CAV1(+3.65),CDKN1A(+2.53),CKMT2(+4.22),CLU(+2.67),CXCL12(-6.55),DUSP8(+6.2),EDN1(+8.48),EPAS1(+2.0),ERG(-4.26),FGF19(-7.88),HBEGF(+5.44),HSPB8(+3.46),HSPG2(+4.07),IER3(+3.19),ITGB3(+3.87),ITGB8(+2.39),JUN(+2.9),JUP(+2.11),MYL9(+3.74),PTGS2(+4.64),RGS2(-3.73),SLC6A4(+2.78),TBX5(+3.61),TGFB2(+4.54),THBS1(+4.18),THBS4(-2.…
Cancer,Neurological Disease,Organismal Injury and Abnormalities	Central nervous system solid tumor	1.08e-11		1.23	80	60	20	ABCA13(+3.36),ADAM19(+3.15),ADORA1(+3.84),ADRA2A(-3.13),ALPK2(+2.93),BRCA1(-2.41),BRCA2(-2.75),CA12(-3.4),CACNA1A(-2.97),CADM1(+2.24),CARD11(+2.71),CAV1(+3.65),CCDC33(-2.95),CD93(-3.27),CDC42EP3(+3.55),CDKN1A(+2.53),CDKN2B(+9.25),CHEK2(-2.56),CHI3L1(+4.29),CLU(+2.67),CMSS1(-2.47),COL12A1(+5.18),COL4A1(+3.13),COL4A2(+2.85),COL4A3(+7.39),COL4A4(+4.63),CSF1R(+2.51),CSRP1(+2.55),CXCL12(-6.55),DKK3(+3…
Cell Death and Survival	Necrosis	1.2e-11		-1.749	135	100	35	ADM(+5.83),ADORA1(+3.84),AGRN(+2.7),ANKRD1(+4.21),AURKA(-2.4),BHLHE40(+2.45),BIRC7(+2.9),BMP6(+3.12),BMPR1B(+3.5),BRCA1(-2.41),BRCA2(-2.75),C1QTNF1(+2.88),CACNA1A(-2.97),CADM1(+2.24),CAPN2(+2.34),CARD11(+2.71),CASZ1(+2.49),CAV1(+3.65),CCN1(+5.22),CDC20(-2.57),CDC42EP3(+3.55),CDCA2(-2.93),CDH6(+6.86),CDKN1A(+2.53),CDR2L(+2.93),CHEK2(-2.56),CHI3L1(+4.29),CLSPN(-2.26),CLU(+2.67),CNN2(+2.14),COL2A1(+…
Cancer,Endocrine System Disorders,Organismal Injury and Abnormalities	Thyroid carcinoma	1.26e-11			304	215	89	ABCA13(+3.36),ABCA4(-2.76),ACADL(+5.07),ADAM19(+3.15),ADAM28(+3.33),ADRA2A(-3.13),AGRN(+2.7),ALPK2(+2.93),ALS2CL(+2.55),AMOTL2(+2.14),ANKRD1(+4.21),ANKRD33B(+3.03),ANXA11(+2.02),ARHGAP8/PRR5-ARHGAP8(+3.11),ARHGEF28(+3.71),ARVCF(+2.64),ATP11B(+2.45),ATP13A4(+3.04),ATP1A3(-2.75),AURKA(-2.4),B4GALNT3(+3.69),BAALC(-3.29),BICC1(+4.05),BIRC7(+2.9),BMP1(+2.28),BMP6(+3.12),BMP8B(+4.41),BRCA1(-2.41),BRCA2…
Cancer,Gastrointestinal Disease,Organismal Injury and Abnormalities	Colon carcinoma	1.29e-11			179	121	58	ABCA13(+3.36),ABCA4(-2.76),ADAM19(+3.15),ADAM28(+3.33),ADM(+5.83),ADORA1(+3.84),AGRN(+2.7),ALPK2(+2.93),AMBN(+3.16),AMOTL2(+2.14),ANXA11(+2.02),ARSI(+3.13),ARVCF(+2.64),ATP11B(+2.45),ATP13A4(+3.04),B4GALNT3(+3.69),BHLHE40(+2.45),BMP8B(+4.41),BRCA1(-2.41),BRCA2(-2.75),C6orf222(+6.01),CACNA1A(-2.97),CALHM5(+3.63),CAMK1G(-3.0),CARD11(+2.71),CASZ1(+2.49),CATSPERG(+2.95),CAV1(+3.65),CCDC138(-2.38),CD9…
Cancer,Organismal Injury and Abnormalities,Reproductive System Disease	Uterine tumor	1.31e-11			152	109	43	ABCA13(+3.36),ABCA4(-2.76),ADAM19(+3.15),ADM(+5.83),ADRA2A(-3.13),ALPK2(+2.93),ALS2CL(+2.55),AMBN(+3.16),AMOTL2(+2.14),ARHGEF28(+3.71),ATP11B(+2.45),AURKA(-2.4),BICC1(+4.05),BMP6(+3.12),BRCA1(-2.41),BRCA2(-2.75),C14orf39(-2.71),CACNA1A(-2.97),CAPN2(+2.34),CAV1(+3.65),CCN1(+5.22),CD300E(-2.59),CDC20(-2.57),CDC42EP3(+3.55),CHEK2(-2.56),CLDN6(+2.2),CLSPN(-2.26),CLU(+2.67),CNN1(+4.69),COL12A1(+5.18),…
Cancer,Organismal Injury and Abnormalities,Reproductive System Disease	Female genital tract adenocarcinoma	1.56e-11			157	106	51	ABCA13(+3.36),ABCA4(-2.76),ADAM19(+3.15),ADM(+5.83),ADORA1(+3.84),ALPK2(+2.93),AMBN(+3.16),AMOTL2(+2.14),ARHGEF28(+3.71),ATP11B(+2.45),AURKA(-2.4),BICC1(+4.05),BMP6(+3.12),BRCA1(-2.41),BRCA2(-2.75),C14orf39(-2.71),C6orf222(+6.01),CACNA1A(-2.97),CAPN2(+2.34),CASZ1(+2.49),CCDC33(-2.95),CCDC88A(-2.54),CD300E(-2.59),CDC20(-2.57),CDC42EP3(+3.55),CDKN1A(+2.53),CHEK2(-2.56),CHST8(-3.15),CLSPN(-2.26),CLU…
Cancer,Organismal Injury and Abnormalities,Reproductive System Disease	Breast or ovarian carcinoma	1.76e-11			133	89	44	ABCA13(+3.36),ABCA4(-2.76),ADAM19(+3.15),ADAM28(+3.33),ADORA1(+3.84),ALPK2(+2.93),AMOTL2(+2.14),ANXA11(+2.02),ARHGEF28(+3.71),ATP11B(+2.45),BRCA1(-2.41),BRCA2(-2.75),C14orf39(-2.71),C6orf222(+6.01),CACNA1A(-2.97),CACNG4(+2.59),CAPN2(+2.34),CASZ1(+2.49),CATSPERG(+2.95),CAV1(+3.65),CCDC33(-2.95),CCDC88A(-2.54),CCN1(+5.22),CD300E(-2.59),CDC42EP3(+3.55),CDH6(+6.86),CDKN1A(+2.53),CHEK2(-2.56),CHI3L1(+…
Cancer,Gastrointestinal Disease,Organismal Injury and Abnormalities	Development of digestive organ tumor	2.08e-11		-0.381	204	140	64	ABCA13(+3.36),ABCA4(-2.76),ADAM19(+3.15),ADAM28(+3.33),ADM(+5.83),ADORA1(+3.84),AGRN(+2.7),ALPK2(+2.93),AMBN(+3.16),AMOTL2(+2.14),ANXA11(+2.02),ARSI(+3.13),ARVCF(+2.64),ATP11B(+2.45),ATP13A4(+3.04),AURKA(-2.4),B4GALNT3(+3.69),BHLHE40(+2.45),BMP8B(+4.41),BRCA1(-2.41),BRCA2(-2.75),C14orf39(-2.71),C6orf222(+6.01),CACNA1A(-2.97),CADM1(+2.24),CALHM5(+3.63),CAMK1G(-3.0),CARD11(+2.71),CASZ1(+2.49),CATSP…
Cellular Movement	Cell movement of connective tissue cells	2.11e-11		0.276	27	21	6	ARHGEF28(+3.71),CAPN2(+2.34),CAV1(+3.65),CCDC88A(-2.54),CCN1(+5.22),CDKN1A(+2.53),COL4A3(+7.39),CSF1R(+2.51),CXCL12(-6.55),DMTN(+3.41),EDN1(+8.48),EEF1A2(+5.54),FBN1(+3.05),HBEGF(+5.44),HMGB1(-2.1),ITGB3(+3.87),JUN(+2.9),SDC4(+2.71),SHH(+3.13),SLC4A2(+2.17),TGFB1I1(+2.94),THBS1(+4.18),TIMP2(+3.27),WNT5A(-3.04),WNT5B(-4.2),ZAP70(-4.76),ZYX(+2.37)
Organismal Development	Abnormal morphology of body cavity	2.16e-11			88	73	15	ACADL(+5.07),ADAM19(+3.15),ADM(+5.83),ADORA1(+3.84),ADRA2A(-3.13),ANKRD1(+4.21),BHLHE40(+2.45),BMP1(+2.28),BMPR1B(+3.5),BRCA1(-2.41),BRCA2(-2.75),CAPN2(+2.34),CARD11(+2.71),CAV1(+3.65),CDC42EP3(+3.55),CDH17(+5.29),CDKN1A(+2.53),CDKN2B(+9.25),CHST8(-3.15),CKMT2(+4.22),CLU(+2.67),COL2A1(+2.56),COL4A3(+7.39),CRIM1(+2.16),CSF1R(+2.51),CXCL12(-6.55),DRD2(+2.51),DTNA(+3.46),DUSP8(+6.2),EDN1(+8.48),EFEM…
Cardiovascular System Development and Function,Organismal Development	Vasculogenesis	2.29e-11		1.387	57	46	11	ABCA4(-2.76),ADM(+5.83),ADRA2A(-3.13),BMP6(+3.12),CAV1(+3.65),CCN1(+5.22),CDKN1A(+2.53),CDKN2B(+9.25),CHI3L1(+4.29),COL4A1(+3.13),COL4A2(+2.85),COL4A3(+7.39),CSF1R(+2.51),CXCL12(-6.55),CYP1B1(+4.03),DDAH1(+3.21),DYSF(+3.56),EDN1(+8.48),EFNB2(+2.9),EGFL6(+2.93),EHD4(+2.46),EPAS1(+2.0),ERG(-4.26),FLNA(+2.6),GPC1(+2.64),HBEGF(+5.44),HEG1(+2.57),HMGB1(-2.1),HSPG2(+4.07),IGF1R(+2.1),IL1A(+2.95),ITGB3(…
Cancer,Gastrointestinal Disease,Organismal Injury and Abnormalities	Digestive organ tumor	2.32e-11	Decreased	-2.003	347	246	101	ABCA13(+3.36),ABCA4(-2.76),ADAM19(+3.15),ADAM28(+3.33),ADM(+5.83),ADORA1(+3.84),ADRA2A(-3.13),ADTRP(+3.17),AGRN(+2.7),ALPK2(+2.93),AMBN(+3.16),AMOTL2(+2.14),ANKRD33B(+3.03),ANXA11(+2.02),ARHGAP8/PRR5-ARHGAP8(+3.11),ARHGEF28(+3.71),ARSI(+3.13),ARVCF(+2.64),ATP11B(+2.45),ATP13A4(+3.04),ATP1A3(-2.75),AURKA(-2.4),B4GALNT3(+3.69),BAALC(-3.29),BHLHE40(+2.45),BICC1(+4.05),BIRC7(+2.9),BMP1(+2.28),BMP6(+3…
Cardiovascular System Development and Function,Cellular Development,Cellular Function and Maintenance,Cellular Growth and Proliferation,Organismal Development,Tissue Development	Proliferation of endothelial cells	2.35e-11		-0.617	33	26	7	ADM(+5.83),BMP6(+3.12),CAV1(+3.65),CDKN1A(+2.53),COL4A1(+3.13),COL4A2(+2.85),COL4A3(+7.39),CSF1R(+2.51),CXCL12(-6.55),DDAH1(+3.21),DYSF(+3.56),EDN1(+8.48),EFNB2(+2.9),GPC1(+2.64),HBEGF(+5.44),HMGB1(-2.1),IL1A(+2.95),ITGB3(+3.87),JUN(+2.9),LINC00599(-2.26),MYOF(+2.51),PFKFB3(+3.11),PPP1R16B(-3.98),PTGS2(+4.64),SDC4(+2.71),SEMA6B(-3.52),TGFB2(+4.54),THBS1(+4.18),THBS4(-2.99),TIMP2(+3.27),TNFRSF12A(…
Cancer,Gastrointestinal Disease,Organismal Injury and Abnormalities	Colon adenocarcinoma	2.63e-11			176	119	57	ABCA13(+3.36),ABCA4(-2.76),ADAM19(+3.15),ADAM28(+3.33),ADM(+5.83),ADORA1(+3.84),AGRN(+2.7),ALPK2(+2.93),AMBN(+3.16),AMOTL2(+2.14),ANXA11(+2.02),ARSI(+3.13),ARVCF(+2.64),ATP11B(+2.45),ATP13A4(+3.04),B4GALNT3(+3.69),BHLHE40(+2.45),BMP8B(+4.41),BRCA1(-2.41),BRCA2(-2.75),C6orf222(+6.01),CACNA1A(-2.97),CALHM5(+3.63),CAMK1G(-3.0),CARD11(+2.71),CASZ1(+2.49),CATSPERG(+2.95),CAV1(+3.65),CCDC138(-2.38),CD9…
Cancer,Gastrointestinal Disease,Organismal Injury and Abnormalities	Colorectal adenocarcinoma	2.68e-11			181	123	58	ABCA13(+3.36),ABCA4(-2.76),ADAM19(+3.15),ADAM28(+3.33),ADM(+5.83),ADORA1(+3.84),AGRN(+2.7),ALPK2(+2.93),AMBN(+3.16),AMOTL2(+2.14),ANXA11(+2.02),ARSI(+3.13),ARVCF(+2.64),ATP11B(+2.45),ATP13A4(+3.04),AURKA(-2.4),B4GALNT3(+3.69),BHLHE40(+2.45),BMP8B(+4.41),BRCA1(-2.41),BRCA2(-2.75),C6orf222(+6.01),CACNA1A(-2.97),CADM1(+2.24),CALHM5(+3.63),CAMK1G(-3.0),CARD11(+2.71),CASZ1(+2.49),CATSPERG(+2.95),CAV1(…
Cancer,Organismal Injury and Abnormalities	Squamous-cell carcinoma	3.35e-11			148	104	44	ABCA13(+3.36),ABCA4(-2.76),ACADL(+5.07),ADAM19(+3.15),ADAM28(+3.33),ADORA1(+3.84),ALPK2(+2.93),ALS2CL(+2.55),ANKRD33B(+3.03),ARVCF(+2.64),ATP11B(+2.45),ATP13A4(+3.04),ATP1A3(-2.75),AURKA(-2.4),B4GALNT3(+3.69),BICC1(+4.05),BMPR1B(+3.5),BRCA1(-2.41),BRCA2(-2.75),C14orf39(-2.71),C6orf132(+3.91),CACNA1A(-2.97),CADM1(+2.24),CARD11(+2.71),CASZ1(+2.49),CAV1(+3.65),CCDC88A(-2.54),CDC42EP3(+3.55),CDCA2(-2…
Cancer,Organismal Injury and Abnormalities,Reproductive System Disease	Uterine cancer	3.37e-11			146	106	40	ABCA13(+3.36),ABCA4(-2.76),ADAM19(+3.15),ADM(+5.83),ALPK2(+2.93),ALS2CL(+2.55),AMBN(+3.16),AMOTL2(+2.14),ARHGEF28(+3.71),ATP11B(+2.45),AURKA(-2.4),BICC1(+4.05),BMP6(+3.12),BRCA1(-2.41),BRCA2(-2.75),C14orf39(-2.71),CACNA1A(-2.97),CAPN2(+2.34),CAV1(+3.65),CD300E(-2.59),CDC20(-2.57),CDC42EP3(+3.55),CHEK2(-2.56),CLDN6(+2.2),CLSPN(-2.26),CLU(+2.67),CNN1(+4.69),COL12A1(+5.18),COL2A1(+2.56),COL4A2(+2.85…
Cellular Development,Cellular Growth and Proliferation,Nervous System Development and Function,Tissue Development	Development of neurons	4.16e-11	Increased	2.444	58	39	19	ADAM19(+3.15),ADGRG6(+2.74),ADGRL3(+2.38),AGRN(+2.7),ARHGEF28(+3.71),CACNA1A(-2.97),CADM1(+2.24),CAMK1G(-3.0),CAV1(+3.65),CCDC88A(-2.54),CCN1(+5.22),CDC20(-2.57),CDKN1A(+2.53),CLU(+2.67),COL4A1(+3.13),CSRP1(+2.55),CXCL12(-6.55),CYFIP2(+4.24),DDAH1(+3.21),DPYSL3(+3.27),DRD2(+2.51),DSCAM(+3.74),ECEL1(+2.59),EFNB2(+2.9),ENC1(+3.36),FLNA(+2.6),GABRB3(+2.04),GAS7(+2.37),GFRA3(-2.69),GRM4(-2.64),HMGB1(…
Embryonic Development,Organismal Development	Development of body trunk	4.49e-11	Increased	2.255	75	59	16	ADAM19(+3.15),ADM(+5.83),ANKRD1(+4.21),BICC1(+4.05),BMP6(+3.12),BRCA1(-2.41),BRCA2(-2.75),CADM1(+2.24),CASZ1(+2.49),CAV1(+3.65),CCN1(+5.22),CDH17(+5.29),CDH6(+6.86),CDKN1A(+2.53),CDKN2B(+9.25),CHI3L1(+4.29),CLU(+2.67),COL2A1(+2.56),COL4A3(+7.39),COL4A4(+4.63),CSF1R(+2.51),CXCL12(-6.55),DUSP8(+6.2),EDN1(+8.48),EFEMP1(+2.33),EHD4(+2.46),EPAS1(+2.0),ERG(-4.26),FBN1(+3.05),FGF19(-7.88),FHL1(+3.47),FI…
Cancer,Dermatological Diseases and Conditions,Organismal Injury and Abnormalities	Cutaneous melanoma	4.56e-11			235	175	60	ABCA13(+3.36),ABCA4(-2.76),ACADL(+5.07),ADAM19(+3.15),ADAM28(+3.33),ADORA1(+3.84),AGRN(+2.7),ALPK2(+2.93),ALS2CL(+2.55),AMBN(+3.16),ANKRD33B(+3.03),ARHGAP8/PRR5-ARHGAP8(+3.11),ARHGEF28(+3.71),ARSI(+3.13),ARVCF(+2.64),ATP13A4(+3.04),ATP1A3(-2.75),B4GALNT3(+3.69),BICC1(+4.05),BMP1(+2.28),BMP6(+3.12),BRCA2(-2.75),C14orf39(-2.71),C1QTNF1(+2.88),C6orf222(+6.01),CACNA1A(-2.97),CACNG4(+2.59),CADM1(+2.24…
Cancer,Organismal Injury and Abnormalities	Melanoma	5.63e-11		0.218	265	198	67	ABCA13(+3.36),ABCA4(-2.76),ACADL(+5.07),ADAM19(+3.15),ADAM28(+3.33),ADM(+5.83),ADORA1(+3.84),ADTRP(+3.17),AGRN(+2.7),ALPK2(+2.93),ALS2CL(+2.55),AMBN(+3.16),AMOTL2(+2.14),ANKRD33B(+3.03),ARHGAP8/PRR5-ARHGAP8(+3.11),ARHGEF28(+3.71),ARSI(+3.13),ARVCF(+2.64),ATP13A4(+3.04),ATP1A3(-2.75),AURKA(-2.4),B4GALNT3(+3.69),BICC1(+4.05),BIRC7(+2.9),BMP1(+2.28),BMP6(+3.12),BMPR1B(+3.5),BRCA1(-2.41),BRCA2(-2.75)…
Cellular Movement	Invasion of tumor cell lines	5.71e-11		1.199	58	42	16	ADM(+5.83),ADRA2A(-3.13),AURKA(-2.4),BIRC7(+2.9),BMP6(+3.12),BRCA1(-2.41),CAPN2(+2.34),CAV1(+3.65),CCDC88A(-2.54),CCN1(+5.22),CDKN1A(+2.53),CLU(+2.67),COL2A1(+2.56),CXCL12(-6.55),CYP1B1(+4.03),DEF6(-3.01),DKK3(+3.27),DPYSL3(+3.27),EDN1(+8.48),EFEMP1(+2.33),EPAS1(+2.0),EPHB6(+2.68),ERG(-4.26),ETS2(+2.44),FBLIM1(+2.86),FGF19(-7.88),HBEGF(+5.44),HMGB1(-2.1),IGF1R(+2.1),IL32(+4.04),ITGB3(+3.87),ITGB6…
Cardiovascular System Development and Function,Organ Morphology,Organismal Development	Morphology of heart	6.67e-11			56	46	10	ACADL(+5.07),ADAM19(+3.15),ADM(+5.83),ADORA1(+3.84),ADRA2A(-3.13),ANKRD1(+4.21),CAPN2(+2.34),CASZ1(+2.49),CAV1(+3.65),CDC42EP3(+3.55),CDKN1A(+2.53),CKMT2(+4.22),CLU(+2.67),COL2A1(+2.56),CXCL12(-6.55),DTNA(+3.46),DUSP8(+6.2),EDN1(+8.48),EFNB2(+2.9),EPAS1(+2.0),ERG(-4.26),FGF19(-7.88),FLNA(+2.6),FLNC(+2.87),GPD1L(+3.72),HBEGF(+5.44),HMGB1(-2.1),HSPB8(+3.46),HSPG2(+4.07),IER3(+3.19),IGF1R(+2.1),ITGA…
Cancer,Organismal Injury and Abnormalities,Reproductive System Disease	Prostate cancer	6.77e-11			158	116	42	ABCA13(+3.36),ABCA4(-2.76),ADRA2A(-3.13),ALPK2(+2.93),ANKRD1(+4.21),ANXA11(+2.02),ARVCF(+2.64),ATP13A4(+3.04),ATP1A3(-2.75),B4GALNT3(+3.69),BHLHE40(+2.45),BICC1(+4.05),BMP6(+3.12),BMPR1B(+3.5),BRCA1(-2.41),BRCA2(-2.75),C6orf222(+6.01),CACNA1A(-2.97),CACNG4(+2.59),CADM1(+2.24),CARD11(+2.71),CAV1(+3.65),CCDC33(-2.95),CCDC88A(-2.54),CDH17(+5.29),CDH6(+6.86),CDKN1A(+2.53),CENPH(-3.1),CHEK2(-2.56),CHI…
Cardiovascular System Development and Function,Organismal Development	Angiogenesis	6.85e-11		1.055	64	52	12	ABCA4(-2.76),ADM(+5.83),ADRA2A(-3.13),APELA(+3.2),BMP6(+3.12),BRCA1(-2.41),CAV1(+3.65),CCN1(+5.22),CDKN1A(+2.53),CDKN2B(+9.25),CHI3L1(+4.29),COL4A1(+3.13),COL4A2(+2.85),COL4A3(+7.39),CSF1R(+2.51),CXCL12(-6.55),CYP1B1(+4.03),DDAH1(+3.21),DRD2(+2.51),DYSF(+3.56),EDN1(+8.48),EFNB2(+2.9),EGFL6(+2.93),EHD4(+2.46),EPAS1(+2.0),ERG(-4.26),FLNA(+2.6),GPC1(+2.64),HBEGF(+5.44),HEG1(+2.57),HMGB1(-2.1),HSPG2(…
Gastrointestinal Disease,Hepatic System Disease,Organismal Injury and Abnormalities	Liver lesion	7.54e-11		-1.937	211	157	54	ABCA13(+3.36),ABCA4(-2.76),ADAM19(+3.15),ADAM28(+3.33),ADM(+5.83),ADORA1(+3.84),ADRA2A(-3.13),ADTRP(+3.17),AGRN(+2.7),ALPK2(+2.93),ARHGAP8/PRR5-ARHGAP8(+3.11),ARHGEF28(+3.71),ARVCF(+2.64),ATP11B(+2.45),ATP1A3(-2.75),AURKA(-2.4),BAALC(-3.29),BHLHE40(+2.45),BICC1(+4.05),BMP6(+3.12),BMPR1B(+3.5),BRCA1(-2.41),BRCA2(-2.75),C12orf49(+2.58),C1QTNF1(+2.88),CA12(-3.4),CACNA1A(-2.97),CACNG4(+2.59),CADM1(+2…
Cancer,Gastrointestinal Disease,Organismal Injury and Abnormalities	Gastrointestinal carcinoma	8.61e-11			308	214	94	ABCA13(+3.36),ABCA4(-2.76),ADAM19(+3.15),ADAM28(+3.33),ADM(+5.83),ADORA1(+3.84),ADRA2A(-3.13),AGRN(+2.7),ALPK2(+2.93),AMBN(+3.16),AMOTL2(+2.14),ANKRD33B(+3.03),ANXA11(+2.02),ARHGEF28(+3.71),ARSI(+3.13),ARVCF(+2.64),ATP11B(+2.45),ATP13A4(+3.04),ATP1A3(-2.75),AURKA(-2.4),B4GALNT3(+3.69),BAALC(-3.29),BHLHE40(+2.45),BICC1(+4.05),BIRC7(+2.9),BMP1(+2.28),BMP6(+3.12),BMP8B(+4.41),BMPR1B(+3.5),BRCA1(-2.4…
Cancer,Organismal Injury and Abnormalities,Reproductive System Disease	Endometrial cancer	1.1e-10			137	100	37	ABCA13(+3.36),ABCA4(-2.76),ADAM19(+3.15),ADM(+5.83),ALPK2(+2.93),AMBN(+3.16),AMOTL2(+2.14),ARHGEF28(+3.71),ATP11B(+2.45),AURKA(-2.4),BICC1(+4.05),BMP6(+3.12),BRCA1(-2.41),BRCA2(-2.75),C14orf39(-2.71),CACNA1A(-2.97),CAPN2(+2.34),CAV1(+3.65),CD300E(-2.59),CDC20(-2.57),CDC42EP3(+3.55),CHEK2(-2.56),CLSPN(-2.26),CLU(+2.67),CNN1(+4.69),COL12A1(+5.18),COL2A1(+2.56),COL4A2(+2.85),CPA6(+2.5),CRIM1(+2.16),…
Organismal Injury and Abnormalities,Reproductive System Disease	Abnormality of endometrium	1.11e-10			138	101	37	ABCA13(+3.36),ABCA4(-2.76),ADAM19(+3.15),ADM(+5.83),ALPK2(+2.93),AMBN(+3.16),AMOTL2(+2.14),ARHGEF28(+3.71),ATP11B(+2.45),AURKA(-2.4),BICC1(+4.05),BMP6(+3.12),BMPR1B(+3.5),BRCA1(-2.41),BRCA2(-2.75),C14orf39(-2.71),CACNA1A(-2.97),CAPN2(+2.34),CAV1(+3.65),CD300E(-2.59),CDC20(-2.57),CDC42EP3(+3.55),CHEK2(-2.56),CLSPN(-2.26),CLU(+2.67),CNN1(+4.69),COL12A1(+5.18),COL2A1(+2.56),COL4A2(+2.85),CPA6(+2.5),…
Cellular Assembly and Organization,Cellular Function and Maintenance	Organization of cytoplasm	1.14e-10		1.411	89	62	27	ADGRG6(+2.74),ADM(+5.83),ADRA2A(-3.13),AGRN(+2.7),ALS2CL(+2.55),ARHGAP8/PRR5-ARHGAP8(+3.11),ARHGEF28(+3.71),AURKA(-2.4),BMP6(+3.12),BRCA1(-2.41),CACNA1A(-2.97),CAMK1G(-3.0),CAPN2(+2.34),CAV1(+3.65),CCDC88A(-2.54),CCN1(+5.22),CDC20(-2.57),CDKN1A(+2.53),CLU(+2.67),CNN2(+2.14),CORO2B(+7.45),CSF1R(+2.51),CSRP1(+2.55),CXCL12(-6.55),CYFIP2(+4.24),DDAH1(+3.21),DKK3(+3.27),DMTN(+3.41),DPYSL3(+3.27),DRD2(…
Cardiovascular System Development and Function	Morphology of cardiovascular system	1.4e-10			62	52	10	ACADL(+5.07),ADAM19(+3.15),ADM(+5.83),ADORA1(+3.84),ADRA2A(-3.13),ANKRD1(+4.21),BMP1(+2.28),CAPN2(+2.34),CASZ1(+2.49),CAV1(+3.65),CDC42EP3(+3.55),CDKN1A(+2.53),CKMT2(+4.22),CLU(+2.67),CNN1(+4.69),COL2A1(+2.56),COL4A3(+7.39),CXCL12(-6.55),DDAH1(+3.21),DTNA(+3.46),DUSP8(+6.2),EDN1(+8.48),EFNB2(+2.9),EHD4(+2.46),EPAS1(+2.0),ERG(-4.26),FBN1(+3.05),FGF19(-7.88),FLNA(+2.6),FLNC(+2.87),GPD1L(+3.72),HBEG…
Cancer,Organismal Injury and Abnormalities	Lymphoreticular neoplasm	2.26e-10		0.658	130	96	34	ABCA13(+3.36),ADAM19(+3.15),ADAM28(+3.33),ADORA1(+3.84),ANXA11(+2.02),ARHGEF28(+3.71),ARSI(+3.13),AURKA(-2.4),B4GALNT3(+3.69),BAALC(-3.29),BICC1(+4.05),BMP1(+2.28),BMP6(+3.12),BRCA1(-2.41),BRCA2(-2.75),C1QTNF1(+2.88),CACNA1A(-2.97),CADM1(+2.24),CAPN2(+2.34),CARD11(+2.71),CAV1(+3.65),CCN1(+5.22),CD93(-3.27),CDC20(-2.57),CDC42EP3(+3.55),CDCA2(-2.93),CDKN1A(+2.53),CDKN2B(+9.25),CHEK2(-2.56),CHI3L1(+…
Cardiovascular Disease,Organismal Injury and Abnormalities	Abnormality of heart ventricle	3.12e-10		-1.913	35	29	6	ADAM19(+3.15),ADM(+5.83),ADRA2A(-3.13),ANKRD1(+4.21),C1QTNF1(+2.88),CA12(-3.4),CAPN2(+2.34),CAV1(+3.65),CDKN1A(+2.53),CKMT2(+4.22),CLU(+2.67),CXCL12(-6.55),DTNA(+3.46),DUSP8(+6.2),EDN1(+8.48),EPAS1(+2.0),ERG(-4.26),FGF19(-7.88),GABRB3(+2.04),HBEGF(+5.44),HSPB8(+3.46),HSPG2(+4.07),IER3(+3.19),ITGB3(+3.87),ITGB8(+2.39),JUN(+2.9),JUP(+2.11),PDCD4(-2.3),PTGS2(+4.64),SLC6A4(+2.78),TBX5(+3.61),TGFB2(+4…
Skeletal and Muscular System Development and Function	Morphology of muscle	3.22e-10			42	38	4	ADAM19(+3.15),ADM(+5.83),ADORA1(+3.84),CAV1(+3.65),CDKN1A(+2.53),CKMT2(+4.22),CLU(+2.67),COL12A1(+5.18),CXCL12(-6.55),CYP1B1(+4.03),DRD2(+2.51),DTNA(+3.46),DUSP8(+6.2),DYSF(+3.56),ECEL1(+2.59),EDN1(+8.48),EFEMP1(+2.33),FBN1(+3.05),FHL1(+3.47),FLNC(+2.87),HBEGF(+5.44),HMGB1(-2.1),HSPB8(+3.46),HSPG2(+4.07),IER3(+3.19),IGF1R(+2.1),IL1A(+2.95),JUN(+2.9),JUP(+2.11),KLF4(+2.49),LIMS2(+6.78),LMCD1(+4.59…
Cancer,Gastrointestinal Disease,Organismal Injury and Abnormalities	Gastrointestinal adenocarcinoma	3.65e-10			298	207	91	ABCA13(+3.36),ABCA4(-2.76),ADAM19(+3.15),ADAM28(+3.33),ADM(+5.83),ADORA1(+3.84),ADRA2A(-3.13),AGRN(+2.7),ALPK2(+2.93),AMBN(+3.16),AMOTL2(+2.14),ANKRD33B(+3.03),ANXA11(+2.02),ARHGEF28(+3.71),ARSI(+3.13),ARVCF(+2.64),ATP11B(+2.45),ATP13A4(+3.04),ATP1A3(-2.75),AURKA(-2.4),B4GALNT3(+3.69),BAALC(-3.29),BHLHE40(+2.45),BICC1(+4.05),BIRC7(+2.9),BMP1(+2.28),BMP6(+3.12),BMP8B(+4.41),BRCA1(-2.41),BRCA2(-2.7…
Cancer,Gastrointestinal Disease,Organismal Injury and Abnormalities	Large intestine carcinoma	3.78e-10			294	204	90	ABCA13(+3.36),ABCA4(-2.76),ADAM19(+3.15),ADAM28(+3.33),ADM(+5.83),ADORA1(+3.84),ADRA2A(-3.13),AGRN(+2.7),ALPK2(+2.93),AMBN(+3.16),AMOTL2(+2.14),ANKRD33B(+3.03),ANXA11(+2.02),ARHGEF28(+3.71),ARSI(+3.13),ARVCF(+2.64),ATP11B(+2.45),ATP13A4(+3.04),ATP1A3(-2.75),AURKA(-2.4),B4GALNT3(+3.69),BHLHE40(+2.45),BICC1(+4.05),BIRC7(+2.9),BMP1(+2.28),BMP6(+3.12),BMP8B(+4.41),BRCA1(-2.41),BRCA2(-2.75),C11orf96(-…
Cancer,Gastrointestinal Disease,Organismal Injury and Abnormalities	Gastrointestinal tumor	3.96e-10		-1.562	317	221	96	ABCA13(+3.36),ABCA4(-2.76),ADAM19(+3.15),ADAM28(+3.33),ADM(+5.83),ADORA1(+3.84),ADRA2A(-3.13),ADTRP(+3.17),AGRN(+2.7),ALPK2(+2.93),AMBN(+3.16),AMOTL2(+2.14),ANKRD33B(+3.03),ANXA11(+2.02),ARHGEF28(+3.71),ARSI(+3.13),ARVCF(+2.64),ATP11B(+2.45),ATP13A4(+3.04),ATP1A3(-2.75),AURKA(-2.4),B4GALNT3(+3.69),BAALC(-3.29),BHLHE40(+2.45),BICC1(+4.05),BIRC7(+2.9),BMP1(+2.28),BMP6(+3.12),BMP8B(+4.41),BMPR1B(+3.…
Cancer,Gastrointestinal Disease,Hepatic System Disease,Organismal Injury and Abnormalities	Hepatobiliary system cancer	4.64e-10		-1.27	188	140	48	ABCA13(+3.36),ABCA4(-2.76),ADAM19(+3.15),ADAM28(+3.33),ADRA2A(-3.13),ADTRP(+3.17),AGRN(+2.7),ALPK2(+2.93),ARHGAP8/PRR5-ARHGAP8(+3.11),ARHGEF28(+3.71),ARVCF(+2.64),ATP11B(+2.45),ATP1A3(-2.75),AURKA(-2.4),BAALC(-3.29),BHLHE40(+2.45),BICC1(+4.05),BMP6(+3.12),BMPR1B(+3.5),BRCA1(-2.41),BRCA2(-2.75),C12orf49(+2.58),C1QTNF1(+2.88),CA12(-3.4),CACNA1A(-2.97),CACNG4(+2.59),CALHM5(+3.63),CARD11(+2.71),CASZ1…
Organismal Survival	Organismal death	4.72e-10	Decreased	-4.572	121	90	31	ACADL(+5.07),ADAM19(+3.15),ADGRG6(+2.74),ADM(+5.83),ADORA1(+3.84),ADRA2A(-3.13),AGRN(+2.7),ATP1A3(-2.75),AURKA(-2.4),BHLHE40(+2.45),BICC1(+4.05),BMP1(+2.28),BMP6(+3.12),BRCA1(-2.41),BRCA2(-2.75),CA12(-3.4),CACNA1A(-2.97),CAPN2(+2.34),CASZ1(+2.49),CAV1(+3.65),CCN1(+5.22),CDC20(-2.57),CDH17(+5.29),CDKN1A(+2.53),CDKN2B(+9.25),CHEK2(-2.56),CLSPN(-2.26),COL12A1(+5.18),COL2A1(+2.56),COL4A1(+3.13),COL4A…
Cancer,Organismal Injury and Abnormalities	Advanced stage tumor	4.84e-10		0.594	67	51	16	ADM(+5.83),ADRA2A(-3.13),BMP1(+2.28),BMP6(+3.12),BRCA1(-2.41),BRCA2(-2.75),CACNA1A(-2.97),CAPN2(+2.34),CARD11(+2.71),CAV1(+3.65),CCDC88A(-2.54),CCN1(+5.22),CDH17(+5.29),CDH6(+6.86),CDKN1A(+2.53),CHEK2(-2.56),CLU(+2.67),CNN1(+4.69),COL4A1(+3.13),COL4A2(+2.85),CSF1R(+2.51),CXCL12(-6.55),CYP1B1(+4.03),DPYSL3(+3.27),DTNA(+3.46),EDN1(+8.48),EFEMP1(+2.33),EPAS1(+2.0),EPHB6(+2.68),FLNA(+2.6),GABRB3(+2.0…
Cancer,Gastrointestinal Disease,Organismal Injury and Abnormalities	Intestinal tumor	5.12e-10		-1.915	306	213	93	ABCA13(+3.36),ABCA4(-2.76),ADAM19(+3.15),ADAM28(+3.33),ADM(+5.83),ADORA1(+3.84),ADRA2A(-3.13),ADTRP(+3.17),AGRN(+2.7),ALPK2(+2.93),AMBN(+3.16),AMOTL2(+2.14),ANKRD33B(+3.03),ANXA11(+2.02),ARHGEF28(+3.71),ARSI(+3.13),ARVCF(+2.64),ATP11B(+2.45),ATP13A4(+3.04),ATP1A3(-2.75),AURKA(-2.4),B4GALNT3(+3.69),BHLHE40(+2.45),BICC1(+4.05),BIRC7(+2.9),BMP1(+2.28),BMP6(+3.12),BMP8B(+4.41),BMPR1B(+3.5),BRCA1(-2.4…
Cancer,Gastrointestinal Disease,Organismal Injury and Abnormalities	Hepatobiliary carcinoma	5.31e-10		-1.206	183	135	48	ABCA13(+3.36),ABCA4(-2.76),ADAM19(+3.15),ADAM28(+3.33),ADRA2A(-3.13),ADTRP(+3.17),AGRN(+2.7),ALPK2(+2.93),ARHGAP8/PRR5-ARHGAP8(+3.11),ARHGEF28(+3.71),ARVCF(+2.64),ATP11B(+2.45),ATP1A3(-2.75),AURKA(-2.4),BAALC(-3.29),BHLHE40(+2.45),BICC1(+4.05),BMP6(+3.12),BMPR1B(+3.5),BRCA1(-2.41),BRCA2(-2.75),C12orf49(+2.58),C1QTNF1(+2.88),CA12(-3.4),CACNA1A(-2.97),CACNG4(+2.59),CALHM5(+3.63),CARD11(+2.71),CASZ1…
Cell Morphology,Cellular Assembly and Organization,Cellular Function and Maintenance	Formation of cellular protrusions	5.34e-10		1.557	61	43	18	ADGRG6(+2.74),AGRN(+2.7),ARHGAP8/PRR5-ARHGAP8(+3.11),ARHGEF28(+3.71),AURKA(-2.4),BMP6(+3.12),CACNA1A(-2.97),CAMK1G(-3.0),CAPN2(+2.34),CAV1(+3.65),CCDC88A(-2.54),CCN1(+5.22),CDC20(-2.57),CDKN1A(+2.53),CLU(+2.67),CSRP1(+2.55),CXCL12(-6.55),CYFIP2(+4.24),DDAH1(+3.21),DKK3(+3.27),DPYSL3(+3.27),DRD2(+2.51),DSCAM(+3.74),ECEL1(+2.59),EDN1(+8.48),EFNB2(+2.9),ENC1(+3.36),EPHB6(+2.68),FLNA(+2.6),GABRB3(+2.…
Cancer,Organismal Injury and Abnormalities,Reproductive System Disease	Female genital tract serous carcinoma	5.37e-10			34	23	11	AURKA(-2.4),BRCA1(-2.41),BRCA2(-2.75),CACNA1A(-2.97),CDC20(-2.57),CDKN1A(+2.53),CHEK2(-2.56),CLU(+2.67),CNN1(+4.69),CXCL12(-6.55),DTNA(+3.46),EEF1A2(+5.54),EPHB6(+2.68),ERG(-4.26),FILIP1L(+3.3),GPRC5A(+14.04),ITGB8(+2.39),ITPR1(-4.74),ITPR3(+2.73),KRT7(+3.62),LAMC2(+2.54),LMOD1(+3.05),MYRF(+2.61),PCP4(+6.23),PDLIM3(+4.19),PTGS2(+4.64),RGS2(-3.73),RIPOR2(+2.85),SBSPON(+2.5),SCNN1A(+2.1),TFPI2(+4.1…
Organismal Survival	Morbidity or mortality	5.37e-10	Decreased	-4.462	122	91	31	ACADL(+5.07),ADAM19(+3.15),ADGRG6(+2.74),ADM(+5.83),ADORA1(+3.84),ADRA2A(-3.13),AGRN(+2.7),ATP1A3(-2.75),AURKA(-2.4),BHLHE40(+2.45),BICC1(+4.05),BMP1(+2.28),BMP6(+3.12),BRCA1(-2.41),BRCA2(-2.75),CA12(-3.4),CACNA1A(-2.97),CAPN2(+2.34),CASZ1(+2.49),CAV1(+3.65),CCN1(+5.22),CDC20(-2.57),CDH17(+5.29),CDKN1A(+2.53),CDKN2B(+9.25),CHEK2(-2.56),CLSPN(-2.26),COL12A1(+5.18),COL2A1(+2.56),COL4A1(+3.13),COL4A…
Cancer,Organismal Injury and Abnormalities,Renal and Urological Disease	Urinary tract tumor	7.4e-10		0.651	105	80	25	ADAM19(+3.15),ADAM28(+3.33),ADM(+5.83),ADORA1(+3.84),ALPK2(+2.93),ATP11B(+2.45),ATP1A3(-2.75),AURKA(-2.4),BHLHE40(+2.45),BIRC7(+2.9),BMP1(+2.28),BMP6(+3.12),BRCA1(-2.41),BRCA2(-2.75),C1QTNF1(+2.88),CACNA1A(-2.97),CACNG4(+2.59),CADM1(+2.24),CARD11(+2.71),CASZ1(+2.49),CAV1(+3.65),CCDC88A(-2.54),CDC42EP3(+3.55),CDH6(+6.86),CDKN1A(+2.53),CDKN2B(+9.25),CHEK2(-2.56),CLSPN(-2.26),CLU(+2.67),CMSS1(-2.47)…
Cell Morphology,Cellular Assembly and Organization,Cellular Development,Cellular Function and Maintenance,Cellular Growth and Proliferation,Nervous System Development and Function,Organismal Development,Tissue Development	Neuritogenesis	7.63e-10		1.781	46	30	16	ADGRG6(+2.74),AGRN(+2.7),ARHGEF28(+3.71),CACNA1A(-2.97),CAMK1G(-3.0),CAV1(+3.65),CCDC88A(-2.54),CCN1(+5.22),CDC20(-2.57),CDKN1A(+2.53),CLU(+2.67),CSRP1(+2.55),CXCL12(-6.55),CYFIP2(+4.24),DDAH1(+3.21),DPYSL3(+3.27),DRD2(+2.51),DSCAM(+3.74),ECEL1(+2.59),EFNB2(+2.9),ENC1(+3.36),FLNA(+2.6),GABRB3(+2.04),GAS7(+2.37),GRM4(-2.64),HMGB1(-2.1),IGF1R(+2.1),ITGB3(+3.87),ITPR1(-4.74),JUN(+2.9),KIF20B(-2.95),…
Cancer,Gastrointestinal Disease,Organismal Injury and Abnormalities	Large intestine adenocarcinoma	8.49e-10			291	202	89	ABCA13(+3.36),ABCA4(-2.76),ADAM19(+3.15),ADAM28(+3.33),ADM(+5.83),ADORA1(+3.84),ADRA2A(-3.13),AGRN(+2.7),ALPK2(+2.93),AMBN(+3.16),AMOTL2(+2.14),ANKRD33B(+3.03),ANXA11(+2.02),ARHGEF28(+3.71),ARSI(+3.13),ARVCF(+2.64),ATP11B(+2.45),ATP13A4(+3.04),ATP1A3(-2.75),AURKA(-2.4),B4GALNT3(+3.69),BHLHE40(+2.45),BICC1(+4.05),BIRC7(+2.9),BMP1(+2.28),BMP6(+3.12),BMP8B(+4.41),BRCA1(-2.41),BRCA2(-2.75),C11orf96(-…
Cancer,Gastrointestinal Disease,Organismal Injury and Abnormalities	Large intestine neoplasm	8.97e-10		-0.277	305	212	93	ABCA13(+3.36),ABCA4(-2.76),ADAM19(+3.15),ADAM28(+3.33),ADM(+5.83),ADORA1(+3.84),ADRA2A(-3.13),ADTRP(+3.17),AGRN(+2.7),ALPK2(+2.93),AMBN(+3.16),AMOTL2(+2.14),ANKRD33B(+3.03),ANXA11(+2.02),ARHGEF28(+3.71),ARSI(+3.13),ARVCF(+2.64),ATP11B(+2.45),ATP13A4(+3.04),ATP1A3(-2.75),AURKA(-2.4),B4GALNT3(+3.69),BHLHE40(+2.45),BICC1(+4.05),BIRC7(+2.9),BMP1(+2.28),BMP6(+3.12),BMP8B(+4.41),BMPR1B(+3.5),BRCA1(-2.4…
Cellular Movement	Cell movement of tumor cell lines	9.37e-10		1.477	65	50	15	ARHGAP8/PRR5-ARHGAP8(+3.11),ARHGEF28(+3.71),AURKA(-2.4),BMP6(+3.12),BRCA1(-2.41),CAPN2(+2.34),CAV1(+3.65),CCDC88A(-2.54),CCN1(+5.22),CDKN1A(+2.53),CLU(+2.67),CNN1(+4.69),COL4A3(+7.39),CSF1R(+2.51),CSPG5(+4.71),CXCL12(-6.55),DEF6(-3.01),DKK3(+3.27),EDN1(+8.48),EFEMP1(+2.33),EGFL6(+2.93),EPHB6(+2.68),ERG(-4.26),FBLIM1(+2.86),FBN1(+3.05),FLNA(+2.6),FLNC(+2.87),HBEGF(+5.44),HMGB1(-2.1),IGF1R(+2.1),IL…
Cancer,Gastrointestinal Disease,Hepatic System Disease,Organismal Injury and Abnormalities	Liver tumor	1.06e-09		-1.491	201	148	53	ABCA13(+3.36),ABCA4(-2.76),ADAM19(+3.15),ADAM28(+3.33),ADRA2A(-3.13),ADTRP(+3.17),AGRN(+2.7),ALPK2(+2.93),ARHGAP8/PRR5-ARHGAP8(+3.11),ARHGEF28(+3.71),ARVCF(+2.64),ATP11B(+2.45),ATP1A3(-2.75),AURKA(-2.4),BAALC(-3.29),BHLHE40(+2.45),BICC1(+4.05),BMP6(+3.12),BMPR1B(+3.5),BRCA1(-2.41),BRCA2(-2.75),C12orf49(+2.58),C1QTNF1(+2.88),CA12(-3.4),CACNA1A(-2.97),CACNG4(+2.59),CADM1(+2.24),CALHM5(+3.63),CARD11…
Cellular Assembly and Organization,Cellular Function and Maintenance	Microtubule dynamics	1.36e-09		1.677	72	49	23	ADGRG6(+2.74),ADM(+5.83),AGRN(+2.7),ARHGAP8/PRR5-ARHGAP8(+3.11),ARHGEF28(+3.71),AURKA(-2.4),BMP6(+3.12),BRCA1(-2.41),CACNA1A(-2.97),CAMK1G(-3.0),CAPN2(+2.34),CAV1(+3.65),CCDC88A(-2.54),CCN1(+5.22),CDC20(-2.57),CDKN1A(+2.53),CLU(+2.67),CSF1R(+2.51),CSRP1(+2.55),CXCL12(-6.55),CYFIP2(+4.24),DDAH1(+3.21),DKK3(+3.27),DPYSL3(+3.27),DRD2(+2.51),DSCAM(+3.74),ECEL1(+2.59),EDN1(+8.48),EFNB2(+2.9),ENC1(+3.3…
Cancer,Neurological Disease,Organismal Injury and Abnormalities	Central nervous system cancer	1.41e-09			67	53	14	ABCA13(+3.36),ADORA1(+3.84),ALPK2(+2.93),BRCA1(-2.41),BRCA2(-2.75),CADM1(+2.24),CARD11(+2.71),CAV1(+3.65),CCDC33(-2.95),CD93(-3.27),CDKN1A(+2.53),CDKN2B(+9.25),CHEK2(-2.56),CHI3L1(+4.29),CLU(+2.67),CMSS1(-2.47),COL12A1(+5.18),COL4A1(+3.13),COL4A2(+2.85),COL4A3(+7.39),COL4A4(+4.63),CSF1R(+2.51),CSRP1(+2.55),DKK3(+3.27),DNAH6(-2.93),DTNA(+3.46),EFEMP1(+2.33),EHD4(+2.46),ENC1(+3.36),EPHB6(+2.68),FGF…
Cancer,Gastrointestinal Disease,Organismal Injury and Abnormalities	Gastrointestinal tract cancer	1.49e-09		-0.762	314	218	96	ABCA13(+3.36),ABCA4(-2.76),ADAM19(+3.15),ADAM28(+3.33),ADM(+5.83),ADORA1(+3.84),ADRA2A(-3.13),ADTRP(+3.17),AGRN(+2.7),ALPK2(+2.93),AMBN(+3.16),AMOTL2(+2.14),ANKRD33B(+3.03),ANXA11(+2.02),ARHGEF28(+3.71),ARSI(+3.13),ARVCF(+2.64),ATP11B(+2.45),ATP13A4(+3.04),ATP1A3(-2.75),AURKA(-2.4),B4GALNT3(+3.69),BAALC(-3.29),BHLHE40(+2.45),BICC1(+4.05),BIRC7(+2.9),BMP1(+2.28),BMP6(+3.12),BMP8B(+4.41),BMPR1B(+3.…
Cellular Development,Cellular Growth and Proliferation,Organ Development,Skeletal and Muscular System Development and Function,Tissue Development	Proliferation of smooth muscle cells	1.58e-09		1.843	27	23	4	ADM(+5.83),CAPN2(+2.34),CAV1(+3.65),CCDC88A(-2.54),CDKN1A(+2.53),CLU(+2.67),CXCL12(-6.55),CYP1B1(+4.03),EDN1(+8.48),EFNB2(+2.9),FHL1(+3.47),HBEGF(+5.44),HMGB1(-2.1),IGF1R(+2.1),IL1A(+2.95),ITGB3(+3.87),JUN(+2.9),KLF4(+2.49),LMCD1(+4.59),NDRG4(+2.66),PTGS2(+4.64),SHH(+3.13),ST8SIA1(-4.01),TFPI2(+4.13),THBS1(+4.18),TNFRSF10A(+4.08),TRIB1(+2.82)
Tissue Morphology	Quantity of cells	1.59e-09		-0.003	96	71	25	ABCA4(-2.76),ADM(+5.83),AGRN(+2.7),AURKA(-2.4),BHLHE40(+2.45),BMP6(+3.12),BMPR1B(+3.5),BRCA1(-2.41),BRCA2(-2.75),CACNA1A(-2.97),CADM1(+2.24),CARD11(+2.71),CAV1(+3.65),CDC20(-2.57),CDH17(+5.29),CDKN1A(+2.53),CDKN2B(+9.25),CHI3L1(+4.29),CLU(+2.67),CNN1(+4.69),CNN2(+2.14),COL4A3(+7.39),CSF1R(+2.51),CXCL12(-6.55),DAPP1(+3.03),DEF6(-3.01),DKK3(+3.27),DMTN(+3.41),DRD2(+2.51),DSCAM(+3.74),EDN1(+8.48),EF…
Cancer,Gastrointestinal Disease,Hepatic System Disease,Organismal Injury and Abnormalities	Liver cancer	1.91e-09		-1.27	178	135	43	ABCA13(+3.36),ABCA4(-2.76),ADAM19(+3.15),ADAM28(+3.33),ADRA2A(-3.13),ADTRP(+3.17),AGRN(+2.7),ALPK2(+2.93),ARHGAP8/PRR5-ARHGAP8(+3.11),ARHGEF28(+3.71),ARVCF(+2.64),ATP11B(+2.45),ATP1A3(-2.75),AURKA(-2.4),BAALC(-3.29),BHLHE40(+2.45),BICC1(+4.05),BMP6(+3.12),BMPR1B(+3.5),BRCA1(-2.41),BRCA2(-2.75),C12orf49(+2.58),C1QTNF1(+2.88),CA12(-3.4),CACNA1A(-2.97),CACNG4(+2.59),CALHM5(+3.63),CARD11(+2.71),CASZ1…
Cancer,Gastrointestinal Disease,Hepatic System Disease,Organismal Injury and Abnormalities	Liver carcinoma	1.99e-09		-1.206	173	130	43	ABCA13(+3.36),ABCA4(-2.76),ADAM19(+3.15),ADAM28(+3.33),ADRA2A(-3.13),ADTRP(+3.17),AGRN(+2.7),ALPK2(+2.93),ARHGAP8/PRR5-ARHGAP8(+3.11),ARHGEF28(+3.71),ARVCF(+2.64),ATP11B(+2.45),ATP1A3(-2.75),AURKA(-2.4),BAALC(-3.29),BHLHE40(+2.45),BICC1(+4.05),BMP6(+3.12),BMPR1B(+3.5),BRCA1(-2.41),BRCA2(-2.75),C12orf49(+2.58),C1QTNF1(+2.88),CA12(-3.4),CACNA1A(-2.97),CACNG4(+2.59),CALHM5(+3.63),CARD11(+2.71),CASZ1…
Cell Death and Survival	Cell death of tumor cell lines	2.09e-09		-0.847	88	65	23	ADM(+5.83),ADORA1(+3.84),ANKRD1(+4.21),AURKA(-2.4),BHLHE40(+2.45),BIRC7(+2.9),BMP6(+3.12),BMPR1B(+3.5),BRCA1(-2.41),BRCA2(-2.75),CACNA1A(-2.97),CADM1(+2.24),CAPN2(+2.34),CARD11(+2.71),CAV1(+3.65),CCN1(+5.22),CDC20(-2.57),CDCA2(-2.93),CDKN1A(+2.53),CDR2L(+2.93),CHEK2(-2.56),CLSPN(-2.26),CLU(+2.67),CNN2(+2.14),COL2A1(+2.56),COL4A1(+3.13),COL4A2(+2.85),CSF1R(+2.51),CXCL12(-6.55),CYFIP2(+4.24),CYP1B1…
Cancer,Organismal Injury and Abnormalities	Development of adenocarcinoma	2.43e-09		1.026	188	131	57	ABCA13(+3.36),ABCA4(-2.76),ADAM19(+3.15),ADAM28(+3.33),ADM(+5.83),ADORA1(+3.84),AGRN(+2.7),ALPK2(+2.93),AMBN(+3.16),AMOTL2(+2.14),ARHGEF28(+3.71),ATP11B(+2.45),AURKA(-2.4),BHLHE40(+2.45),BICC1(+4.05),BMP6(+3.12),BMPR1B(+3.5),BRCA1(-2.41),BRCA2(-2.75),C14orf39(-2.71),C6orf222(+6.01),CACNA1A(-2.97),CADM1(+2.24),CAPN2(+2.34),CARD11(+2.71),CASZ1(+2.49),CAV1(+3.65),CCDC33(-2.95),CCDC88A(-2.54),CD300E(…
Hereditary Disorder,Neurological Disease,Organismal Injury and Abnormalities	Familial encephalopathy	2.45e-09			70	52	18	ADM(+5.83),ADRA2A(-3.13),ANXA11(+2.02),ARSI(+3.13),ATP1A3(-2.75),BHLHE40(+2.45),BRCA2(-2.75),CA12(-3.4),CACNA1A(-2.97),CAV1(+3.65),CCDC88A(-2.54),CEP85L(-2.46),CHI3L1(+4.29),CLU(+2.67),COL4A1(+3.13),COL4A2(+2.85),COL4A3(+7.39),CORO2B(+7.45),CPA6(+2.5),CRIM1(+2.16),CSF1R(+2.51),CYFIP2(+4.24),DGKB(-2.8),DIO2(-3.08),DKK3(+3.27),DNAJC15(+4.3),DPYSL3(+3.27),DRD2(+2.51),DTNA(+3.46),EDN1(+8.48),EEF1A2(+…
Cancer,Hematological Disease,Organismal Injury and Abnormalities	Hematopoietic neoplasm	2.71e-09		0.846	140	104	36	ABCA13(+3.36),ADAM19(+3.15),ADAM28(+3.33),ADORA1(+3.84),ANXA11(+2.02),ARHGEF28(+3.71),ARSI(+3.13),AURKA(-2.4),B4GALNT3(+3.69),BAALC(-3.29),BICC1(+4.05),BMP1(+2.28),BMP6(+3.12),BRCA1(-2.41),BRCA2(-2.75),C1QTNF1(+2.88),CACNA1A(-2.97),CADM1(+2.24),CAPN2(+2.34),CARD11(+2.71),CAV1(+3.65),CCN1(+5.22),CD300E(-2.59),CD93(-3.27),CDC20(-2.57),CDC42EP3(+3.55),CDCA2(-2.93),CDKN1A(+2.53),CDKN2B(+9.25),CHEK2(-…
Cancer,Organismal Injury and Abnormalities	Advanced malignant tumor	2.73e-09		0.594	65	49	16	ADM(+5.83),ADRA2A(-3.13),BRCA1(-2.41),BRCA2(-2.75),CACNA1A(-2.97),CAPN2(+2.34),CARD11(+2.71),CAV1(+3.65),CCDC88A(-2.54),CCN1(+5.22),CDH17(+5.29),CDH6(+6.86),CDKN1A(+2.53),CHEK2(-2.56),CLU(+2.67),CNN1(+4.69),COL4A1(+3.13),COL4A2(+2.85),CSF1R(+2.51),CXCL12(-6.55),CYP1B1(+4.03),DPYSL3(+3.27),DTNA(+3.46),EDN1(+8.48),EFEMP1(+2.33),EPAS1(+2.0),EPHB6(+2.68),FLNA(+2.6),GABRB3(+2.04),HMGB1(-2.1),IGF1R(+2.…
Organismal Development,Organismal Injury and Abnormalities	Abnormal morphology of thoracic cavity	2.87e-09			58	49	9	ACADL(+5.07),ADAM19(+3.15),ADM(+5.83),ADORA1(+3.84),ADRA2A(-3.13),ANKRD1(+4.21),BRCA1(-2.41),CAPN2(+2.34),CARD11(+2.71),CAV1(+3.65),CDC42EP3(+3.55),CDKN1A(+2.53),CKMT2(+4.22),CLU(+2.67),COL2A1(+2.56),CXCL12(-6.55),DTNA(+3.46),DUSP8(+6.2),EDN1(+8.48),EFNB2(+2.9),EPAS1(+2.0),ERG(-4.26),FBN1(+3.05),FGF19(-7.88),FLNA(+2.6),FLNC(+2.87),GPD1L(+3.72),HBEGF(+5.44),HMGB1(-2.1),HSPB8(+3.46),HSPG2(+4.07),IE…
Cardiovascular Disease,Cardiovascular System Development and Function,Organ Morphology,Organismal Development,Organismal Injury and Abnormalities	Abnormal morphology of heart	2.99e-09			50	43	7	ACADL(+5.07),ADAM19(+3.15),ADM(+5.83),ADORA1(+3.84),ADRA2A(-3.13),ANKRD1(+4.21),CAPN2(+2.34),CAV1(+3.65),CDC42EP3(+3.55),CDKN1A(+2.53),CKMT2(+4.22),CLU(+2.67),COL2A1(+2.56),CXCL12(-6.55),DTNA(+3.46),DUSP8(+6.2),EDN1(+8.48),EFNB2(+2.9),EPAS1(+2.0),ERG(-4.26),FGF19(-7.88),FLNA(+2.6),FLNC(+2.87),GPD1L(+3.72),HBEGF(+5.44),HMGB1(-2.1),HSPB8(+3.46),HSPG2(+4.07),IER3(+3.19),IGF1R(+2.1),ITGB3(+3.87),ITGB…
Cancer,Organismal Injury and Abnormalities,Reproductive System Disease	Breast carcinoma	3.07e-09			86	61	25	ADAM28(+3.33),AMOTL2(+2.14),ANXA11(+2.02),BRCA1(-2.41),BRCA2(-2.75),C14orf39(-2.71),CACNG4(+2.59),CAPN2(+2.34),CATSPERG(+2.95),CAV1(+3.65),CCN1(+5.22),CDC42EP3(+3.55),CDH6(+6.86),CDKN1A(+2.53),CHEK2(-2.56),CHI3L1(+4.29),CKMT2(+4.22),CLSPN(-2.26),CLU(+2.67),CNN1(+4.69),CNN2(+2.14),COL12A1(+5.18),COL4A2(+2.85),CSF1R(+2.51),CXCL12(-6.55),DGKB(-2.8),DIO2(-3.08),DNAH6(-2.93),DSCAM(+3.74),DYSF(+3.56),E…
Cardiovascular Disease,Cardiovascular System Development and Function	Abnormal morphology of cardiovascular system	3.08e-09			55	48	7	ACADL(+5.07),ADAM19(+3.15),ADM(+5.83),ADORA1(+3.84),ADRA2A(-3.13),ANKRD1(+4.21),BMP1(+2.28),CAPN2(+2.34),CAV1(+3.65),CDC42EP3(+3.55),CDKN1A(+2.53),CKMT2(+4.22),CLU(+2.67),COL2A1(+2.56),COL4A3(+7.39),CXCL12(-6.55),DDAH1(+3.21),DTNA(+3.46),DUSP8(+6.2),EDN1(+8.48),EFNB2(+2.9),EHD4(+2.46),EPAS1(+2.0),ERG(-4.26),FBN1(+3.05),FGF19(-7.88),FLNA(+2.6),FLNC(+2.87),GPD1L(+3.72),HBEGF(+5.44),HMGB1(-2.1),HSPB…
Cancer,Gastrointestinal Disease,Organismal Injury and Abnormalities	Malignant neoplasm of large intestine	3.51e-09			302	209	93	ABCA13(+3.36),ABCA4(-2.76),ADAM19(+3.15),ADAM28(+3.33),ADM(+5.83),ADORA1(+3.84),ADRA2A(-3.13),ADTRP(+3.17),AGRN(+2.7),ALPK2(+2.93),AMBN(+3.16),AMOTL2(+2.14),ANKRD33B(+3.03),ANXA11(+2.02),ARHGEF28(+3.71),ARSI(+3.13),ARVCF(+2.64),ATP11B(+2.45),ATP13A4(+3.04),ATP1A3(-2.75),AURKA(-2.4),B4GALNT3(+3.69),BHLHE40(+2.45),BICC1(+4.05),BIRC7(+2.9),BMP1(+2.28),BMP6(+3.12),BMP8B(+4.41),BMPR1B(+3.5),BRCA1(-2.4…
Cancer,Organismal Injury and Abnormalities	Extraadrenal retroperitoneal tumor	3.61e-09		-0.075	146	106	40	ADAM19(+3.15),ADAM28(+3.33),ADM(+5.83),ADORA1(+3.84),ADRA2A(-3.13),ALPK2(+2.93),ATP11B(+2.45),ATP13A4(+3.04),AURKA(-2.4),BAALC(-3.29),BHLHE40(+2.45),BICC1(+4.05),BMP6(+3.12),BMPR1B(+3.5),BRCA1(-2.41),BRCA2(-2.75),C14orf39(-2.71),CACNA1A(-2.97),CADM1(+2.24),CAPN2(+2.34),CATSPERG(+2.95),CAV1(+3.65),CCDC88A(-2.54),CCN1(+5.22),CD93(-3.27),CDC42EP3(+3.55),CDH6(+6.86),CDKN1A(+2.53),CHEK2(-2.56),CLSPN(-…
Cellular Development,Cellular Growth and Proliferation,Organ Development,Skeletal and Muscular System Development and Function,Tissue Development	Proliferation of muscle cells	4.07e-09		1.577	32	28	4	ADM(+5.83),CAPN2(+2.34),CASZ1(+2.49),CAV1(+3.65),CCDC88A(-2.54),CDKN1A(+2.53),CLU(+2.67),CXCL12(-6.55),CYP1B1(+4.03),EDN1(+8.48),EFNB2(+2.9),FHL1(+3.47),HBEGF(+5.44),HMGB1(-2.1),IGF1R(+2.1),IL1A(+2.95),ITGB3(+3.87),JUN(+2.9),KLF4(+2.49),LMCD1(+4.59),NDRG4(+2.66),NOG(+2.27),PTGS2(+4.64),SDC4(+2.71),SHH(+3.13),ST8SIA1(-4.01),TBX5(+3.61),TFPI2(+4.13),THBS1(+4.18),TNFRSF10A(+4.08),TNFRSF12A(+2.94),TR…
Cardiovascular System Development and Function,Embryonic Development,Organ Development,Organismal Development,Tissue Development	Cardiogenesis	4.72e-09		1.827	40	33	7	ADAM19(+3.15),ADM(+5.83),ANKRD1(+4.21),BICC1(+4.05),BRCA1(-2.41),CASZ1(+2.49),CAV1(+3.65),CCN1(+5.22),CDKN1A(+2.53),CDKN2B(+9.25),COL2A1(+2.56),CXCL12(-6.55),DUSP8(+6.2),EDN1(+8.48),FBN1(+3.05),FGF19(-7.88),FHL1(+3.47),FILIP1L(+3.3),FLNA(+2.6),HBEGF(+5.44),HEG1(+2.57),HSPB8(+3.46),HSPG2(+4.07),JUN(+2.9),JUP(+2.11),KLF4(+2.49),LIMS2(+6.78),MESP1(-3.05),MYL7(+4.55),NOG(+2.27),NPPB(+14.13),RGS2(-3.7…
Embryonic Development,Organismal Development	Development of abdomen	5.36e-09		0.931	42	32	10	ADM(+5.83),BICC1(+4.05),BMP6(+3.12),BRCA2(-2.75),CADM1(+2.24),CAV1(+3.65),CDH17(+5.29),CDH6(+6.86),CDKN1A(+2.53),CDKN2B(+9.25),CLU(+2.67),COL4A3(+7.39),COL4A4(+4.63),CSF1R(+2.51),EFEMP1(+2.33),EHD4(+2.46),EPAS1(+2.0),ERG(-4.26),FBN1(+3.05),FLNA(+2.6),GFRA3(-2.69),HBEGF(+5.44),IGF1R(+2.1),IL1A(+2.95),ITGA11(+4.08),JUN(+2.9),LAMA5(+2.57),LHX8(-2.43),MMP17(-3.01),NOG(+2.27),NPNT(+4.0),PDCD4(-2.3),PI…
Cell Death and Survival	Cell survival	6.78e-09		0.925	82	62	20	ADM(+5.83),ADORA1(+3.84),AGRN(+2.7),ALPK2(+2.93),ANKRD1(+4.21),AURKA(-2.4),BHLHE40(+2.45),BIRC7(+2.9),BMP6(+3.12),BRCA1(-2.41),BRCA2(-2.75),CADM1(+2.24),CAMK1G(-3.0),CAPN2(+2.34),CARD11(+2.71),CAV1(+3.65),CCN1(+5.22),CDKN1A(+2.53),CHEK2(-2.56),CHI3L1(+4.29),CLU(+2.67),COL4A3(+7.39),CSF1R(+2.51),CXCL12(-6.55),CYP1B1(+4.03),DEF6(-3.01),DGKB(-2.8),EDN1(+8.48),EFNB2(+2.9),EHD4(+2.46),ELF4(+3.05),EMIL…
Cancer,Organismal Injury and Abnormalities,Renal and Urological Disease	Urinary tract cancer	7.88e-09		0.283	100	75	25	ADAM19(+3.15),ADAM28(+3.33),ADM(+5.83),ADORA1(+3.84),ALPK2(+2.93),ATP11B(+2.45),ATP1A3(-2.75),AURKA(-2.4),BHLHE40(+2.45),BIRC7(+2.9),BMP1(+2.28),BMP6(+3.12),BRCA1(-2.41),BRCA2(-2.75),C1QTNF1(+2.88),CACNA1A(-2.97),CACNG4(+2.59),CADM1(+2.24),CARD11(+2.71),CASZ1(+2.49),CAV1(+3.65),CCDC88A(-2.54),CDC42EP3(+3.55),CDH6(+6.86),CDKN1A(+2.53),CDKN2B(+9.25),CHEK2(-2.56),CLSPN(-2.26),CLU(+2.67),CMSS1(-2.47)…
Cancer,Hematological Disease,Organismal Injury and Abnormalities	Neoplasia of blood cells	9.14e-09		0.626	137	101	36	ABCA13(+3.36),ADAM19(+3.15),ADAM28(+3.33),ADORA1(+3.84),ANXA11(+2.02),ARHGEF28(+3.71),ARSI(+3.13),AURKA(-2.4),B4GALNT3(+3.69),BAALC(-3.29),BICC1(+4.05),BMP1(+2.28),BMP6(+3.12),BRCA1(-2.41),BRCA2(-2.75),C1QTNF1(+2.88),CACNA1A(-2.97),CADM1(+2.24),CAPN2(+2.34),CARD11(+2.71),CAV1(+3.65),CCN1(+5.22),CD300E(-2.59),CD93(-3.27),CDC20(-2.57),CDC42EP3(+3.55),CDCA2(-2.93),CDKN1A(+2.53),CDKN2B(+9.25),CHEK2(-…
Cancer,Hematological Disease,Immunological Disease,Organismal Injury and Abnormalities	Lymphoma	1.08e-08		0.832	75	55	20	ABCA13(+3.36),ADAM19(+3.15),ADORA1(+3.84),ANXA11(+2.02),ARHGEF28(+3.71),AURKA(-2.4),BICC1(+4.05),BRCA1(-2.41),BRCA2(-2.75),C1QTNF1(+2.88),CACNA1A(-2.97),CARD11(+2.71),CAV1(+3.65),CCN1(+5.22),CDC20(-2.57),CDCA2(-2.93),CDKN1A(+2.53),CDKN2B(+9.25),CHEK2(-2.56),CHI3L1(+4.29),CHST8(-3.15),CLU(+2.67),COL12A1(+5.18),COL2A1(+2.56),COL4A1(+3.13),COL4A2(+2.85),CSF1R(+2.51),CXCL12(-6.55),CYP1B1(+4.03),DNAH6…
Organismal Development,Renal and Urological System Development and Function	Development of urinary tract	1.09e-08		0.899	26	23	3	ADM(+5.83),BICC1(+4.05),BMP6(+3.12),CADM1(+2.24),CAV1(+3.65),CDH6(+6.86),CDKN1A(+2.53),COL4A3(+7.39),COL4A4(+4.63),CSF1R(+2.51),EFEMP1(+2.33),EHD4(+2.46),EPAS1(+2.0),FBN1(+3.05),HBEGF(+5.44),ITGA11(+4.08),LAMA5(+2.57),MMP17(-3.01),NOG(+2.27),NPNT(+4.0),PTGS2(+4.64),SALL1(-3.6),SHH(+3.13),TGFB2(+4.54),TIMP2(+3.27),WNT5A(-3.04)
Cancer,Neurological Disease,Organismal Injury and Abnormalities	Glioma	1.1e-08		0.577	65	49	16	ABCA13(+3.36),ADORA1(+3.84),ALPK2(+2.93),BRCA1(-2.41),BRCA2(-2.75),CA12(-3.4),CADM1(+2.24),CAV1(+3.65),CCDC33(-2.95),CD93(-3.27),CDC42EP3(+3.55),CDKN1A(+2.53),CDKN2B(+9.25),CHEK2(-2.56),CLU(+2.67),CMSS1(-2.47),COL4A1(+3.13),COL4A2(+2.85),COL4A4(+4.63),CSF1R(+2.51),CSRP1(+2.55),CXCL12(-6.55),DKK3(+3.27),DNAH6(-2.93),DTNA(+3.46),EFEMP1(+2.33),EHD4(+2.46),ENC1(+3.36),EPHB6(+2.68),FBLIM1(+2.86),FGF19…
Cardiovascular Disease,Neurological Disease,Organismal Injury and Abnormalities	Cerebrovascular dysfunction	1.21e-08	Decreased	-2.2	27	22	5	ADRA2A(-3.13),ATP1A3(-2.75),CA12(-3.4),CLU(+2.67),COL4A1(+3.13),DRD2(+2.51),EDN1(+8.48),ETS2(+2.44),GABRB3(+2.04),HMGB1(-2.1),ITGB3(+3.87),KLF4(+2.49),NDRG4(+2.66),NPPB(+14.13),OLR1(+4.45),PREX2(-7.07),PTGS2(+4.64),PTPN5(+2.0),RASGRF2(+3.93),RNASE2(+3.55),SCN9A(+8.38),SCNN1A(+2.1),SLC6A4(+2.78),THBS1(+4.18),TINAGL1(+2.85),TNFRSF12A(+2.94),TUBB3(+5.27)
Connective Tissue Disorders,Hereditary Disorder,Organismal Injury and Abnormalities	Hereditary connective tissue disorder	1.25e-08	Decreased	-2.586	44	38	6	ABCA4(-2.76),ADGRG6(+2.74),BMP1(+2.28),BMPR1B(+3.5),CACNA1A(-2.97),CAV1(+3.65),CLU(+2.67),CNN1(+4.69),COL12A1(+5.18),COL2A1(+2.56),COL4A1(+3.13),COL4A3(+7.39),COL4A4(+4.63),COL6A6(-3.43),CSF1R(+2.51),ECEL1(+2.59),EDN1(+8.48),ETS2(+2.44),EXTL3(+1.93),FBN1(+3.05),FHL1(+3.47),FLNA(+2.6),GPC1(+2.64),HSPG2(+4.07),IL1A(+2.95),IL32(+4.04),ITGB3(+3.87),JUN(+2.9),LAMA3(+9.63),LAMC2(+2.54),MATN3(+2.51),MYH…
Connective Tissue Development and Function,Tissue Development	Growth of connective tissue	1.34e-08		-0.492	45	34	11	ADM(+5.83),AMBN(+3.16),AURKA(-2.4),BMP6(+3.12),BMPR1B(+3.5),BRCA1(-2.41),BRCA2(-2.75),CAV1(+3.65),CCN1(+5.22),CDKN1A(+2.53),CDKN2B(+9.25),CSF1R(+2.51),CXCL12(-6.55),DKK3(+3.27),EDN1(+8.48),EFNB2(+2.9),ERCC6L(-2.38),FGF19(-7.88),GNRH2(-3.95),HBEGF(+5.44),IGF1R(+2.1),IL1A(+2.95),ITGB3(+3.87),JUN(+2.9),JUP(+2.11),KLF4(+2.49),MAD2L1(-3.18),MYH9(+2.3),NOG(+2.27),NPPB(+14.13),PFKFB3(+3.11),PLCD3(+2.56)…
Cell Death and Survival	Cell viability	1.43e-08		0.711	78	58	20	ADM(+5.83),ADORA1(+3.84),AGRN(+2.7),ALPK2(+2.93),ANKRD1(+4.21),AURKA(-2.4),BHLHE40(+2.45),BIRC7(+2.9),BMP6(+3.12),BRCA1(-2.41),BRCA2(-2.75),CADM1(+2.24),CAMK1G(-3.0),CAPN2(+2.34),CARD11(+2.71),CAV1(+3.65),CCN1(+5.22),CDKN1A(+2.53),CHEK2(-2.56),CHI3L1(+4.29),CLU(+2.67),COL4A3(+7.39),CSF1R(+2.51),CXCL12(-6.55),CYP1B1(+4.03),DEF6(-3.01),DGKB(-2.8),EDN1(+8.48),EHD4(+2.46),ELF4(+3.05),EMILIN2(+2.11),E…
Cellular Development,Cellular Growth and Proliferation	Cell proliferation of tumor cell lines	1.44e-08		-0.731	91	67	24	ADM(+5.83),AMBN(+3.16),AURKA(-2.4),BIRC7(+2.9),BMP6(+3.12),BMPR1B(+3.5),BRCA1(-2.41),BRCA2(-2.75),CARD11(+2.71),CASZ1(+2.49),CAV1(+3.65),CCDC88A(-2.54),CCN1(+5.22),CDCA2(-2.93),CDH17(+5.29),CDKN1A(+2.53),CDKN2B(+9.25),CHEK2(-2.56),CLU(+2.67),CNN1(+4.69),CNN2(+2.14),COL4A2(+2.85),COL4A3(+7.39),CSF1R(+2.51),CXCL12(-6.55),CYP1B1(+4.03),DKK3(+3.27),DLX6-AS1(-5.44),EDN1(+8.48),EEF1A2(+5.54),EFEMP1(+2.…
Molecular Transport,Nucleic Acid Metabolism,Small Molecule Biochemistry	Quantity of cyclic nucleotides	1.45e-08		0.139	21	15	6	ADGRG6(+2.74),ADM(+5.83),ADORA1(+3.84),ADRA2A(-3.13),CAV1(+3.65),COL4A3(+7.39),CXCL12(-6.55),DRD2(+2.51),EDN1(+8.48),ERG(-4.26),GPR17(+4.47),HSPG2(+4.07),IL1A(+2.95),LPAR4(-2.7),NPPB(+14.13),PTGS2(+4.64),RGS2(-3.73),SHH(+3.13),THBS1(+4.18),TIMP2(+3.27),WNT5A(-3.04)
Cancer,Gastrointestinal Disease,Organismal Injury and Abnormalities	Pancreatobiliary tumor	1.49e-08		-0.554	131	94	37	ABCA13(+3.36),ADAM28(+3.33),ADRA2A(-3.13),ALPK2(+2.93),ATP13A4(+3.04),BAALC(-3.29),BICC1(+4.05),BMPR1B(+3.5),BRCA1(-2.41),BRCA2(-2.75),C14orf39(-2.71),CACNA1A(-2.97),CAPN2(+2.34),CATSPERG(+2.95),CCDC88A(-2.54),CCN1(+5.22),CD93(-3.27),CDH6(+6.86),CDKN1A(+2.53),CHST8(-3.15),CLU(+2.67),CNN1(+4.69),COL12A1(+5.18),COL2A1(+2.56),COL4A1(+3.13),COL4A3(+7.39),COL4A4(+4.63),COL6A6(-3.43),CRIM1(+2.16),CSF1R…
Cancer,Hematological Disease,Immunological Disease,Organismal Injury and Abnormalities	Non-Hodgkin lymphoma	1.52e-08		0.555	66	48	18	ABCA13(+3.36),ADAM19(+3.15),ADORA1(+3.84),ANXA11(+2.02),ARHGEF28(+3.71),AURKA(-2.4),BICC1(+4.05),BRCA1(-2.41),BRCA2(-2.75),C1QTNF1(+2.88),CACNA1A(-2.97),CARD11(+2.71),CAV1(+3.65),CCN1(+5.22),CDC20(-2.57),CDCA2(-2.93),CDKN1A(+2.53),CDKN2B(+9.25),CHEK2(-2.56),CHST8(-3.15),CLU(+2.67),COL12A1(+5.18),COL4A1(+3.13),COL4A2(+2.85),CSF1R(+2.51),CXCL12(-6.55),DNAH6(-2.93),DUSP8(+6.2),EFNB2(+2.9),EPAS1(+2.0…
Cardiovascular Disease,Hereditary Disorder,Organismal Injury and Abnormalities	Familial cardiovascular disease	1.82e-08	Decreased	-2.213	36	33	3	ADRA2A(-3.13),ANKRD1(+4.21),BMPR1B(+3.5),CAV1(+3.65),COL4A1(+3.13),DRD2(+2.51),DTNA(+3.46),EDN1(+8.48),ETS2(+2.44),FBN1(+3.05),FGF19(-7.88),FHL1(+3.47),FLNA(+2.6),FLNC(+2.87),GABRB3(+2.04),GPD1L(+3.72),HMGB1(-2.1),HSPG2(+4.07),ITGB3(+3.87),JUN(+2.9),JUP(+2.11),MYL4(+9.23),NPPB(+14.13),OLR1(+4.45),PDLIM3(+4.19),PTGS2(+4.64),RNASE2(+3.55),SCN9A(+8.38),SCNN1A(+2.1),SLC6A4(+2.78),TBX5(+3.61),TGFB2(+4…
Cell Death and Survival	Cell death of muscle	1.88e-08		-1.781	29	25	4	ADM(+5.83),ANKRD1(+4.21),BRCA2(-2.75),C1QTNF1(+2.88),CAV1(+3.65),CCN1(+5.22),CDC42EP3(+3.55),CDKN1A(+2.53),CSF1R(+2.51),CXCL12(-6.55),DYSF(+3.56),EDN1(+8.48),EEF1A2(+5.54),FHL1(+3.47),HBEGF(+5.44),HMGB1(-2.1),HSPB8(+3.46),IGF1R(+2.1),IL1A(+2.95),ITGB3(+3.87),NOG(+2.27),NPPB(+14.13),PDCD4(-2.3),SHH(+3.13),TFPI2(+4.13),TGFB1I1(+2.94),TIMP2(+3.27),TNFRSF10A(+4.08),ZYX(+2.37)
Cancer,Organismal Injury and Abnormalities,Reproductive System Disease	Prostatic carcinoma	1.89e-08			134	99	35	ABCA13(+3.36),ABCA4(-2.76),ADRA2A(-3.13),ALPK2(+2.93),ANKRD1(+4.21),ANXA11(+2.02),ARVCF(+2.64),ATP13A4(+3.04),ATP1A3(-2.75),B4GALNT3(+3.69),BHLHE40(+2.45),BICC1(+4.05),BMP6(+3.12),BRCA2(-2.75),C6orf222(+6.01),CACNA1A(-2.97),CACNG4(+2.59),CADM1(+2.24),CARD11(+2.71),CAV1(+3.65),CCDC33(-2.95),CCDC88A(-2.54),CDH17(+5.29),CDH6(+6.86),CDKN1A(+2.53),CENPH(-3.1),CHEK2(-2.56),CHI3L1(+4.29),CKMT2(+4.22),CL…
Cancer,Organismal Injury and Abnormalities	Serous adenocarcinoma	2e-08			54	33	21	ABCA13(+3.36),ALPK2(+2.93),AURKA(-2.4),BRCA1(-2.41),BRCA2(-2.75),C6orf222(+6.01),CACNA1A(-2.97),CASZ1(+2.49),CD300E(-2.59),CDC20(-2.57),CDKN1A(+2.53),CHEK2(-2.56),CHST8(-3.15),CLU(+2.67),CNN1(+4.69),CXCL12(-6.55),DGKB(-2.8),DTNA(+3.46),EEF1A2(+5.54),EPHB6(+2.68),ERG(-4.26),EXTL3(+1.93),FILIP1L(+3.3),GAL3ST3(+3.65),GPRC5A(+14.04),HHIPL2(-3.77),ITGA11(+4.08),ITGB8(+2.39),ITPR1(-4.74),ITPR3(+2.73),K…
Cardiovascular Disease	Hypertension	2.02e-08		1.149	46	37	9	ADM(+5.83),ADRA2A(-3.13),BMPR1B(+3.5),C12orf49(+2.58),CA12(-3.4),CACNA1A(-2.97),CAV1(+3.65),CDH17(+5.29),COL12A1(+5.18),CSF1R(+2.51),CSRP1(+2.55),DIO2(-3.08),DPYSL3(+3.27),DRD2(+2.51),EDN1(+8.48),EHD4(+2.46),EPAS1(+2.0),ERG(-4.26),FHL1(+3.47),FLNA(+2.6),GABRB3(+2.04),ITGA11(+4.08),ITPR1(-4.74),LMOD1(+3.05),NCS1(+2.99),NLGN1(-2.89),NLRP1(+3.96),NPNT(+4.0),NPPB(+14.13),OLFML2A(+2.93),OLR1(+4.45),OX…
Cancer,Organismal Injury and Abnormalities	Lymphohematopoietic cancer	2.1e-08		0.511	136	100	36	ABCA13(+3.36),ADAM19(+3.15),ADAM28(+3.33),ADORA1(+3.84),ANXA11(+2.02),ARHGEF28(+3.71),ARSI(+3.13),AURKA(-2.4),B4GALNT3(+3.69),BAALC(-3.29),BICC1(+4.05),BRCA1(-2.41),BRCA2(-2.75),C1QTNF1(+2.88),CACNA1A(-2.97),CADM1(+2.24),CAPN2(+2.34),CARD11(+2.71),CAV1(+3.65),CCN1(+5.22),CD300E(-2.59),CD93(-3.27),CDC20(-2.57),CDC42EP3(+3.55),CDCA2(-2.93),CDKN1A(+2.53),CDKN2B(+9.25),CHEK2(-2.56),CHI3L1(+4.29),CHST…
Cellular Development,Cellular Growth and Proliferation	Proliferation of blood cells	2.11e-08		1.108	54	40	14	AGRN(+2.7),AURKA(-2.4),BHLHE40(+2.45),BMPR1B(+3.5),BRCA1(-2.41),CARD11(+2.71),CAV1(+3.65),CDKN1A(+2.53),CDKN2B(+9.25),CSF1R(+2.51),CXCL12(-6.55),DAPP1(+3.03),DEF6(-3.01),DKK3(+3.27),DRD2(+2.51),EFNB2(+2.9),EHD4(+2.46),ELF4(+3.05),EPAS1(+2.0),EPHB6(+2.68),ERG(-4.26),ETS2(+2.44),HMGB1(-2.1),IGF1R(+2.1),IL1A(+2.95),IL32(+4.04),ITGB3(+3.87),ITPR1(-4.74),ITPR3(+2.73),JUN(+2.9),KLF4(+2.49),MYH9(+2.3),P…
Cancer,Endocrine System Disorders,Organismal Injury and Abnormalities,Reproductive System Disease	Gonadal tumor	2.12e-08		0.933	90	56	34	ABCA13(+3.36),ABCA4(-2.76),ADAM19(+3.15),ADORA1(+3.84),ALPK2(+2.93),ARHGEF28(+3.71),ATP11B(+2.45),BMPR1B(+3.5),BRCA1(-2.41),BRCA2(-2.75),C6orf222(+6.01),CACNA1A(-2.97),CASZ1(+2.49),CCDC33(-2.95),CCDC88A(-2.54),CCN1(+5.22),CD300E(-2.59),CDKN1A(+2.53),CDKN2B(+9.25),CHEK2(-2.56),CHI3L1(+4.29),CHST8(-3.15),CLU(+2.67),COL4A1(+3.13),COL4A2(+2.85),COL4A4(+4.63),COL6A6(-3.43),CORO2B(+7.45),CSF1R(+2.51),C…
Cellular Movement,Connective Tissue Development and Function	Cell movement of fibroblasts	2.48e-08		0.28	20	18	2	ARHGEF28(+3.71),CAPN2(+2.34),CAV1(+3.65),CCDC88A(-2.54),CCN1(+5.22),CDKN1A(+2.53),COL4A3(+7.39),DMTN(+3.41),EDN1(+8.48),FBN1(+3.05),HBEGF(+5.44),HMGB1(-2.1),ITGB3(+3.87),JUN(+2.9),SDC4(+2.71),SHH(+3.13),TGFB1I1(+2.94),THBS1(+4.18),TIMP2(+3.27),ZYX(+2.37)
Cardiovascular Disease	Disorder of blood pressure	2.57e-08		1.966	47	38	9	ADM(+5.83),ADRA2A(-3.13),BMPR1B(+3.5),C12orf49(+2.58),CA12(-3.4),CACNA1A(-2.97),CAV1(+3.65),CDH17(+5.29),COL12A1(+5.18),CSF1R(+2.51),CSRP1(+2.55),DIO2(-3.08),DPYSL3(+3.27),DRD2(+2.51),EDN1(+8.48),EHD4(+2.46),EPAS1(+2.0),ERG(-4.26),FHL1(+3.47),FLNA(+2.6),GABRB3(+2.04),IL1A(+2.95),ITGA11(+4.08),ITPR1(-4.74),LMOD1(+3.05),NCS1(+2.99),NLGN1(-2.89),NLRP1(+3.96),NPNT(+4.0),NPPB(+14.13),OLFML2A(+2.93),OL…
Cancer,Organismal Injury and Abnormalities	Growth of tumor	2.68e-08		1.026	56	45	11	ADAM28(+3.33),ADM(+5.83),AURKA(-2.4),BMP6(+3.12),BRCA1(-2.41),CA12(-3.4),CAPN2(+2.34),CAV1(+3.65),CCDC88A(-2.54),CCN1(+5.22),CDH17(+5.29),CDKN1A(+2.53),CDKN2B(+9.25),CHEK2(-2.56),CHI3L1(+4.29),CLU(+2.67),COL4A1(+3.13),COL4A3(+7.39),CSF1R(+2.51),CXCL12(-6.55),DLX6-AS1(-5.44),DRD2(+2.51),EDN1(+8.48),EFEMP1(+2.33),EFNB2(+2.9),EGFL6(+2.93),ELF4(+3.05),EPAS1(+2.0),FGF19(-7.88),FHL1(+3.47),FLNA(+2.6),G…
Cancer,Hematological Disease,Organismal Injury and Abnormalities	Hematologic cancer	2.7e-08		0.606	135	99	36	ABCA13(+3.36),ADAM19(+3.15),ADAM28(+3.33),ADORA1(+3.84),ANXA11(+2.02),ARHGEF28(+3.71),ARSI(+3.13),AURKA(-2.4),B4GALNT3(+3.69),BAALC(-3.29),BICC1(+4.05),BRCA1(-2.41),BRCA2(-2.75),C1QTNF1(+2.88),CACNA1A(-2.97),CADM1(+2.24),CAPN2(+2.34),CARD11(+2.71),CAV1(+3.65),CCN1(+5.22),CD300E(-2.59),CD93(-3.27),CDC20(-2.57),CDC42EP3(+3.55),CDCA2(-2.93),CDKN1A(+2.53),CDKN2B(+9.25),CHEK2(-2.56),CHI3L1(+4.29),CHST…
Cell-To-Cell Signaling and Interaction	Binding of connective tissue cells	2.73e-08		1.392	19	18	1	ADM(+5.83),AMBN(+3.16),CADM1(+2.24),CCN1(+5.22),CLU(+2.67),COL2A1(+2.56),CXCL12(-6.55),DMTN(+3.41),EFNB2(+2.9),ITGA11(+4.08),ITGB3(+3.87),JUP(+2.11),LAMA3(+9.63),MATN3(+2.51),MYH9(+2.3),SDC4(+2.71),SLC4A2(+2.17),TIMP2(+3.27),ZYX(+2.37)
Skeletal and Muscular System Development and Function	Function of muscle	2.8e-08		1.597	28	25	3	ADM(+5.83),ADORA1(+3.84),AGRN(+2.7),CAV1(+3.65),CDKN1A(+2.53),CKMT2(+4.22),CLU(+2.67),COL12A1(+5.18),DIO2(-3.08),DUSP8(+6.2),DYSF(+3.56),EDN1(+8.48),EFEMP1(+2.33),FLNC(+2.87),HBEGF(+5.44),HSPB8(+3.46),IER3(+3.19),IGF1R(+2.1),ITGB3(+3.87),JUP(+2.11),LIMS2(+6.78),PTGS2(+4.64),RGS2(-3.73),RYR1(-3.61),SHH(+3.13),SLC6A4(+2.78),TGFB1I1(+2.94),THBS1(+4.18)
Cell-To-Cell Signaling and Interaction	Activation of cells	2.88e-08		0.619	59	41	18	ABCA4(-2.76),ADORA1(+3.84),AGRN(+2.7),BHLHE40(+2.45),C1QTNF1(+2.88),CACNA1A(-2.97),CADM1(+2.24),CARD11(+2.71),CCN1(+5.22),CD93(-3.27),CDKN1A(+2.53),CHI3L1(+4.29),COL4A3(+7.39),CSF1R(+2.51),CXCL12(-6.55),DAPP1(+3.03),DEF6(-3.01),DGKB(-2.8),DRD2(+2.51),DYSF(+3.56),EDN1(+8.48),EFNB2(+2.9),FLNA(+2.6),HBEGF(+5.44),HLA-DRA(-3.32),HMGB1(-2.1),HSPB8(+3.46),HSPG2(+4.07),IL1A(+2.95),IL32(+4.04),ITGB3(+3.87…
Cancer,Organismal Injury and Abnormalities	Advanced extracranial solid tumor	2.96e-08		1.555	42	35	7	ADM(+5.83),BRCA1(-2.41),BRCA2(-2.75),CACNA1A(-2.97),CAV1(+3.65),CCN1(+5.22),CDH6(+6.86),CLU(+2.67),COL4A1(+3.13),COL4A2(+2.85),CSF1R(+2.51),CXCL12(-6.55),DPYSL3(+3.27),DTNA(+3.46),EDN1(+8.48),EFEMP1(+2.33),EPAS1(+2.0),EPHB6(+2.68),FLNA(+2.6),IGF1R(+2.1),IL1A(+2.95),ITGB3(+3.87),ITPR3(+2.73),KLF8(+2.0),LAMA3(+9.63),LMCD1(+4.59),MYRF(+2.61),NLRP1(+3.96),PBK(-3.22),PDLIM1(+2.44),PDLIM3(+4.19),PTGS2(…
Embryonic Development,Organ Development,Organismal Development,Renal and Urological System Development and Function,Tissue Development	Formation of kidney	2.98e-08		0.899	25	23	2	ADM(+5.83),BICC1(+4.05),BMP6(+3.12),CADM1(+2.24),CAV1(+3.65),CDH6(+6.86),CDKN1A(+2.53),COL4A3(+7.39),COL4A4(+4.63),CSF1R(+2.51),EFEMP1(+2.33),EHD4(+2.46),EPAS1(+2.0),FBN1(+3.05),HBEGF(+5.44),ITGA11(+4.08),LAMA5(+2.57),MMP17(-3.01),NOG(+2.27),NPNT(+4.0),PTGS2(+4.64),SALL1(-3.6),SHH(+3.13),TGFB2(+4.54),TIMP2(+3.27)
Cancer,Organismal Injury and Abnormalities,Reproductive System Disease	Uterine serous papillary cancer	3.02e-08			21	14	7	AURKA(-2.4),CDC20(-2.57),CNN1(+4.69),CXCL12(-6.55),EEF1A2(+5.54),ERG(-4.26),FILIP1L(+3.3),GPRC5A(+14.04),ITGB8(+2.39),ITPR1(-4.74),ITPR3(+2.73),KRT7(+3.62),LAMC2(+2.54),LMOD1(+3.05),PCP4(+6.23),PDLIM3(+4.19),RGS2(-3.73),RIPOR2(+2.85),SCNN1A(+2.1),TGFB1I1(+2.94),THBS4(-2.99)
Cell-To-Cell Signaling and Interaction	Adhesion of connective tissue cells	3.09e-08		1.026	18	17	1	ADM(+5.83),AMBN(+3.16),CADM1(+2.24),CCN1(+5.22),CLU(+2.67),COL2A1(+2.56),CXCL12(-6.55),DMTN(+3.41),EFNB2(+2.9),ITGA11(+4.08),ITGB3(+3.87),JUP(+2.11),LAMA3(+9.63),MATN3(+2.51),SDC4(+2.71),SLC4A2(+2.17),TIMP2(+3.27),ZYX(+2.37)
Cardiovascular Disease,Hereditary Disorder,Organismal Injury and Abnormalities	Familial vascular disease	3.13e-08			23	21	2	ADRA2A(-3.13),BMPR1B(+3.5),CAV1(+3.65),COL4A1(+3.13),DRD2(+2.51),EDN1(+8.48),ETS2(+2.44),FBN1(+3.05),FLNA(+2.6),GABRB3(+2.04),HMGB1(-2.1),HSPG2(+4.07),ITGB3(+3.87),JUN(+2.9),NPPB(+14.13),OLR1(+4.45),PTGS2(+4.64),RNASE2(+3.55),SCN9A(+8.38),SLC6A4(+2.78),TGFB2(+4.54),THBS1(+4.18),TINAGL1(+2.85)
Cell Death and Survival,Skeletal and Muscular Disorders	Cell death of muscle cells	3.7e-08		-1.646	28	24	4	ADM(+5.83),ANKRD1(+4.21),BRCA2(-2.75),C1QTNF1(+2.88),CAV1(+3.65),CCN1(+5.22),CDC42EP3(+3.55),CDKN1A(+2.53),CSF1R(+2.51),CXCL12(-6.55),DYSF(+3.56),EDN1(+8.48),EEF1A2(+5.54),FHL1(+3.47),HBEGF(+5.44),HMGB1(-2.1),HSPB8(+3.46),IGF1R(+2.1),IL1A(+2.95),ITGB3(+3.87),NOG(+2.27),NPPB(+14.13),PDCD4(-2.3),TFPI2(+4.13),TGFB1I1(+2.94),TIMP2(+3.27),TNFRSF10A(+4.08),ZYX(+2.37)
Cancer,Organismal Injury and Abnormalities	Secondary tumor	3.87e-08		0.594	58	43	15	ADM(+5.83),ADRA2A(-3.13),BRCA1(-2.41),BRCA2(-2.75),CAPN2(+2.34),CARD11(+2.71),CAV1(+3.65),CCDC88A(-2.54),CCN1(+5.22),CDH17(+5.29),CDH6(+6.86),CDKN1A(+2.53),CHEK2(-2.56),CLU(+2.67),CNN1(+4.69),COL4A1(+3.13),COL4A2(+2.85),CSF1R(+2.51),CXCL12(-6.55),CYP1B1(+4.03),DPYSL3(+3.27),EDN1(+8.48),EFEMP1(+2.33),EPAS1(+2.0),EPHB6(+2.68),FLNA(+2.6),HMGB1(-2.1),IGF1R(+2.1),IL1A(+2.95),ITGB3(+3.87),ITPR3(+2.73),…
Cardiovascular Disease	Occlusion of blood vessel	4.17e-08		0.809	37	29	8	ADORA1(+3.84),ADRA2A(-3.13),BMPR1B(+3.5),CA12(-3.4),CAV1(+3.65),CDKN1A(+2.53),CDR2L(+2.93),CHI3L1(+4.29),CLU(+2.67),CXCL12(-6.55),DLX6-AS1(-5.44),DRD2(+2.51),EDN1(+8.48),ERG(-4.26),HMGB1(-2.1),HSPG2(+4.07),IL1A(+2.95),ITGB3(+3.87),JUN(+2.9),JUP(+2.11),KLF4(+2.49),LINC00599(-2.26),LMCD1(+4.59),NPPB(+14.13),OLR1(+4.45),OSMR(+4.11),PLTP(+2.43),PTGS2(+4.64),SAMD4A(+2.35),SDC4(+2.71),SLC6A4(+2.78),SOR…
Cell Death and Survival	Apoptosis of tumor cell lines	4.5e-08		-0.441	71	53	18	ADM(+5.83),ADORA1(+3.84),ANKRD1(+4.21),AURKA(-2.4),BHLHE40(+2.45),BIRC7(+2.9),BMP6(+3.12),BMPR1B(+3.5),BRCA1(-2.41),BRCA2(-2.75),CAPN2(+2.34),CAV1(+3.65),CCN1(+5.22),CDC20(-2.57),CDCA2(-2.93),CDKN1A(+2.53),CHEK2(-2.56),CLU(+2.67),CNN2(+2.14),COL4A1(+3.13),COL4A2(+2.85),CSF1R(+2.51),CXCL12(-6.55),CYFIP2(+4.24),CYP1B1(+4.03),DKK3(+3.27),DNAJC15(+4.3),DRD2(+2.51),EDN1(+8.48),EEF1A2(+5.54),EFEMP1(+2.…
Cell-To-Cell Signaling and Interaction,Cellular Assembly and Organization	Cell-cell contact	4.98e-08		1.907	43	36	7	ADGRL3(+2.38),AGRN(+2.7),CACNA1A(-2.97),CADM1(+2.24),CAPN2(+2.34),CAV1(+3.65),CCN1(+5.22),CD93(-3.27),CLU(+2.67),COL4A1(+3.13),CSF1R(+2.51),CXCL12(-6.55),CYFIP2(+4.24),DTNA(+3.46),DYSF(+3.56),ECEL1(+2.59),EDN1(+8.48),EFNB2(+2.9),FBLIM1(+2.86),FLNC(+2.87),HSPG2(+4.07),IGF1R(+2.1),ITGB3(+3.87),JUP(+2.11),KIF1A(+6.04),LAMA3(+9.63),LIMS2(+6.78),MYH9(+2.3),MYOF(+2.51),NLGN1(-2.89),NMRK2(+2.77),OLR1(+4…
Cell Morphology,Cellular Movement	Cell spreading	5e-08	Increased	2.018	25	20	5	BRCA1(-2.41),CADM1(+2.24),CAPN2(+2.34),CCN1(+5.22),CNN2(+2.14),CSPG5(+4.71),CXCL12(-6.55),EPHB6(+2.68),FBN1(+3.05),FLNA(+2.6),FLNC(+2.87),HSPG2(+4.07),ITGA11(+4.08),ITGB3(+3.87),ITGB6(+4.93),LAMA3(+9.63),MYH9(+2.3),PLEKHG2(+2.06),SAMSN1(-2.42),SDC4(+2.71),SORBS1(-2.5),TGFB1I1(+2.94),THBS1(+4.18),ZAP70(-4.76),ZYX(+2.37)
Cardiovascular Disease,Organismal Injury and Abnormalities	Peripheral vascular disease	5.14e-08	Decreased	-2.2	34	27	7	ADRA2A(-3.13),ATP1A3(-2.75),CA12(-3.4),CLU(+2.67),COL4A1(+3.13),CXCL12(-6.55),DRD2(+2.51),EDN1(+8.48),ELF4(+3.05),ETS2(+2.44),GABRB3(+2.04),GPRC5A(+14.04),HMGB1(-2.1),ITGB3(+3.87),KLF4(+2.49),LMCD1(+4.59),NDRG4(+2.66),NPPB(+14.13),OLR1(+4.45),PLTP(+2.43),PREX2(-7.07),PTGS2(+4.64),PTPN5(+2.0),RASGRF2(+3.93),RNASE2(+3.55),SAMSN1(-2.42),SCN9A(+8.38),SCNN1A(+2.1),SLC6A4(+2.78),TGFB2(+4.54),THBS1(+4.1…
Cancer,Organismal Injury and Abnormalities	Advanced malignant solid tumor	5.24e-08		1.901	48	39	9	ADM(+5.83),BRCA1(-2.41),BRCA2(-2.75),CACNA1A(-2.97),CARD11(+2.71),CAV1(+3.65),CCN1(+5.22),CDH17(+5.29),CDH6(+6.86),CHEK2(-2.56),CLU(+2.67),COL4A1(+3.13),COL4A2(+2.85),CSF1R(+2.51),CXCL12(-6.55),DPYSL3(+3.27),DTNA(+3.46),EDN1(+8.48),EFEMP1(+2.33),EPAS1(+2.0),EPHB6(+2.68),FLNA(+2.6),IGF1R(+2.1),IL1A(+2.95),ITGB3(+3.87),ITPR3(+2.73),JUN(+2.9),KLF4(+2.49),KLF8(+2.0),LAMA3(+9.63),LMCD1(+4.59),MYRF(+2.…
Cardiovascular Disease,Organismal Injury and Abnormalities	Vaso-occlusion	5.3e-08		1.055	37	29	8	ADORA1(+3.84),ADRA2A(-3.13),BMPR1B(+3.5),CA12(-3.4),CAV1(+3.65),CDKN1A(+2.53),CDR2L(+2.93),CHI3L1(+4.29),CLU(+2.67),CXCL12(-6.55),DLX6-AS1(-5.44),DRD2(+2.51),EDN1(+8.48),ERG(-4.26),HMGB1(-2.1),HSPG2(+4.07),IL1A(+2.95),ITGB3(+3.87),JUN(+2.9),JUP(+2.11),KLF4(+2.49),LINC00599(-2.26),LMCD1(+4.59),NPPB(+14.13),OLR1(+4.45),OSMR(+4.11),PLTP(+2.43),PTGS2(+4.64),SAMD4A(+2.35),SDC4(+2.71),SLC6A4(+2.78),SOR…
Cellular Growth and Proliferation,Connective Tissue Development and Function,Tissue Development	Proliferation of connective tissue cells	5.49e-08		0.076	41	32	9	ADM(+5.83),AMBN(+3.16),BMP6(+3.12),BMPR1B(+3.5),BRCA1(-2.41),BRCA2(-2.75),CAV1(+3.65),CCN1(+5.22),CDKN1A(+2.53),CDKN2B(+9.25),CSF1R(+2.51),CXCL12(-6.55),DKK3(+3.27),EDN1(+8.48),EFNB2(+2.9),ERCC6L(-2.38),GNRH2(-3.95),HBEGF(+5.44),IGF1R(+2.1),IL1A(+2.95),ITGB3(+3.87),JUN(+2.9),JUP(+2.11),KLF4(+2.49),MAD2L1(-3.18),NOG(+2.27),NPPB(+14.13),PFKFB3(+3.11),PLCD3(+2.56),PPAT(-2.2),PTGS2(+4.64),SDC4(+2.71)…
Cardiovascular System Development and Function	Morphology of vasculature	5.8e-08			30	25	5	ADM(+5.83),BMP1(+2.28),CAV1(+3.65),CLU(+2.67),CNN1(+4.69),COL4A3(+7.39),CXCL12(-6.55),DDAH1(+3.21),EDN1(+8.48),EFNB2(+2.9),EHD4(+2.46),EPAS1(+2.0),ERG(-4.26),FBN1(+3.05),FGF19(-7.88),FLNA(+2.6),HSPG2(+4.07),ITGB8(+2.39),JUN(+2.9),NLGN1(-2.89),NTN4(+5.53),RGS2(-3.73),SDC4(+2.71),SHH(+3.13),SLC6A4(+2.78),TGFB2(+4.54),THBS1(+4.18),TIMP2(+3.27),TLL1(+3.36),TNFRSF21(+2.35)
Cancer,Hematological Disease,Organismal Injury and Abnormalities	Mature lymphocytic neoplasm	6.25e-08			78	57	21	ABCA13(+3.36),ADAM19(+3.15),ANXA11(+2.02),ARHGEF28(+3.71),AURKA(-2.4),BICC1(+4.05),BRCA1(-2.41),BRCA2(-2.75),C1QTNF1(+2.88),CACNA1A(-2.97),CADM1(+2.24),CARD11(+2.71),CAV1(+3.65),CCN1(+5.22),CD300E(-2.59),CDC20(-2.57),CDC42EP3(+3.55),CDCA2(-2.93),CDKN1A(+2.53),CDKN2B(+9.25),CHEK2(-2.56),CHST8(-3.15),CKMT2(+4.22),CLU(+2.67),COL12A1(+5.18),COL2A1(+2.56),COL4A1(+3.13),COL4A2(+2.85),COL4A4(+4.63),CSF1…
Cellular Growth and Proliferation,Lymphoid Tissue Structure and Development	Proliferation of lymphatic system cells	6.31e-08		0.999	50	37	13	ADM(+5.83),AURKA(-2.4),BHLHE40(+2.45),BMPR1B(+3.5),BRCA1(-2.41),CARD11(+2.71),CAV1(+3.65),CDKN1A(+2.53),CDKN2B(+9.25),CHI3L1(+4.29),COL2A1(+2.56),CSF1R(+2.51),CXCL12(-6.55),DAPP1(+3.03),DEF6(-3.01),DKK3(+3.27),DRD2(+2.51),EDN1(+8.48),EFNB2(+2.9),EHD4(+2.46),ELF4(+3.05),EPHB6(+2.68),ERG(-4.26),ETS2(+2.44),HMGB1(-2.1),IGF1R(+2.1),IL1A(+2.95),ITGB3(+3.87),ITPR1(-4.74),ITPR3(+2.73),JUN(+2.9),KLF4(+2.…
Cancer,Hematological Disease,Immunological Disease,Organismal Injury and Abnormalities	T-cell non-Hodgkin lymphoma	6.9e-08		0.555	34	27	7	ADAM19(+3.15),ADORA1(+3.84),AURKA(-2.4),BRCA1(-2.41),BRCA2(-2.75),C1QTNF1(+2.88),CARD11(+2.71),CCN1(+5.22),CDKN1A(+2.53),CLU(+2.67),COL12A1(+5.18),COL4A1(+3.13),COL4A2(+2.85),CXCL12(-6.55),DUSP8(+6.2),EFNB2(+2.9),EPAS1(+2.0),FBN1(+3.05),HLA-DRA(-3.32),HMGB1(-2.1),IER3(+3.19),JUN(+2.9),LAMB1(+2.37),LAMC2(+2.54),MYOF(+2.51),NUAK2(+3.34),OSMR(+4.11),PPAT(-2.2),RHOBTB3(+2.1),SHH(+3.13),STK10(+2.44),T…
Cancer,Organismal Injury and Abnormalities	Lymphoid cancer	7e-08		0.41	92	67	25	ABCA13(+3.36),ADAM19(+3.15),ADORA1(+3.84),ANXA11(+2.02),ARHGEF28(+3.71),AURKA(-2.4),BICC1(+4.05),BRCA1(-2.41),BRCA2(-2.75),C1QTNF1(+2.88),CACNA1A(-2.97),CADM1(+2.24),CARD11(+2.71),CAV1(+3.65),CCN1(+5.22),CD300E(-2.59),CDC20(-2.57),CDC42EP3(+3.55),CDCA2(-2.93),CDKN1A(+2.53),CDKN2B(+9.25),CHEK2(-2.56),CHI3L1(+4.29),CHST8(-3.15),CKMT2(+4.22),CLU(+2.67),COL12A1(+5.18),COL2A1(+2.56),COL4A1(+3.13),COL4…
Hereditary Disorder,Organismal Injury and Abnormalities,Renal and Urological Disease	Autosomal dominant kidney disease	7.32e-08			15	13	2	ADGRL3(+2.38),BICC1(+4.05),BRCA2(-2.75),COL4A3(+7.39),COL4A4(+4.63),DPYSL3(+3.27),FHL1(+3.47),FILIP1L(+3.3),MYH9(+2.3),PPP1R3C(-4.2),PRSS23(+3.23),TAGLN(+8.22),TBX5(+3.61),TIMP2(+3.27),VLDLR(+2.8)
Cell Signaling,Molecular Transport,Nucleic Acid Metabolism,Small Molecule Biochemistry	Concentration of cyclic AMP	7.35e-08		0.376	19	14	5	ADGRG6(+2.74),ADM(+5.83),ADORA1(+3.84),ADRA2A(-3.13),CAV1(+3.65),COL4A3(+7.39),CXCL12(-6.55),DRD2(+2.51),EDN1(+8.48),GPR17(+4.47),HSPG2(+4.07),IL1A(+2.95),LPAR4(-2.7),PTGS2(+4.64),RGS2(-3.73),SHH(+3.13),THBS1(+4.18),TIMP2(+3.27),WNT5A(-3.04)
Cardiovascular Disease,Organismal Injury and Abnormalities	Occlusion of artery	7.86e-08		0.543	36	29	7	ADORA1(+3.84),ADRA2A(-3.13),BMPR1B(+3.5),CA12(-3.4),CAV1(+3.65),CDKN1A(+2.53),CDR2L(+2.93),CHI3L1(+4.29),CLU(+2.67),CXCL12(-6.55),DLX6-AS1(-5.44),DRD2(+2.51),EDN1(+8.48),HMGB1(-2.1),HSPG2(+4.07),IL1A(+2.95),ITGB3(+3.87),JUN(+2.9),JUP(+2.11),KLF4(+2.49),LINC00599(-2.26),LMCD1(+4.59),NPPB(+14.13),OLR1(+4.45),OSMR(+4.11),PLTP(+2.43),PTGS2(+4.64),SAMD4A(+2.35),SDC4(+2.71),SLC6A4(+2.78),SORBS1(-2.5),T…
Embryonic Development,Organ Development,Organismal Development,Skeletal and Muscular System Development and Function,Tissue Development	Formation of muscle	8.39e-08		1.537	30	23	7	ANKRD1(+4.21),CAPN2(+2.34),CAV1(+3.65),CDKN1A(+2.53),CXCL12(-6.55),DEF6(-3.01),DYSF(+3.56),EDN1(+8.48),FHL1(+3.47),FILIP1L(+3.3),FLNC(+2.87),GPC1(+2.64),HBEGF(+5.44),HMGB1(-2.1),HSPG2(+4.07),IGF1R(+2.1),ITGA11(+4.08),JUN(+2.9),LAMA5(+2.57),MESP1(-3.05),MYH9(+2.3),MYOF(+2.51),NOG(+2.27),RGS2(-3.73),RYR1(-3.61),SHH(+3.13),TBX5(+3.61),THBS1(+4.18),TNFRSF12A(+2.94),WNT5A(-3.04)
Cancer,Hematological Disease,Organismal Injury and Abnormalities	Hematologic cancer of cells	8.56e-08		0.517	87	63	24	ABCA13(+3.36),ADAM19(+3.15),ADORA1(+3.84),ANXA11(+2.02),ARHGEF28(+3.71),AURKA(-2.4),BICC1(+4.05),BRCA1(-2.41),BRCA2(-2.75),C1QTNF1(+2.88),CACNA1A(-2.97),CADM1(+2.24),CARD11(+2.71),CAV1(+3.65),CCN1(+5.22),CD300E(-2.59),CDC20(-2.57),CDC42EP3(+3.55),CDCA2(-2.93),CDKN1A(+2.53),CDKN2B(+9.25),CHEK2(-2.56),CHI3L1(+4.29),CHST8(-3.15),CKMT2(+4.22),CLU(+2.67),COL12A1(+5.18),COL2A1(+2.56),COL4A1(+3.13),COL4…
Cancer,Organismal Injury and Abnormalities,Reproductive System Disease	Prostatic adenocarcinoma	9.16e-08			127	93	34	ABCA13(+3.36),ABCA4(-2.76),ADRA2A(-3.13),ALPK2(+2.93),ANKRD1(+4.21),ANXA11(+2.02),ARVCF(+2.64),ATP13A4(+3.04),ATP1A3(-2.75),B4GALNT3(+3.69),BHLHE40(+2.45),BICC1(+4.05),BRCA2(-2.75),C6orf222(+6.01),CACNA1A(-2.97),CACNG4(+2.59),CADM1(+2.24),CARD11(+2.71),CCDC33(-2.95),CCDC88A(-2.54),CDH17(+5.29),CDH6(+6.86),CDKN1A(+2.53),CENPH(-3.1),CHEK2(-2.56),CHI3L1(+4.29),CKMT2(+4.22),CLU(+2.67),COL12A1(+5.18),…
Cell Death and Survival,Skeletal and Muscular Disorders	Apoptosis of muscle cell lines	9.31e-08		-1.644	11	11	0	ADM(+5.83),ANKRD1(+4.21),CAV1(+3.65),CDKN1A(+2.53),EDN1(+8.48),EEF1A2(+5.54),FHL1(+3.47),HBEGF(+5.44),IGF1R(+2.1),TGFB1I1(+2.94),TNFRSF10A(+4.08)
Cardiovascular Disease,Cardiovascular System Development and Function,Organismal Injury and Abnormalities	Abnormal morphology of vasculature	9.54e-08			27	23	4	ADM(+5.83),BMP1(+2.28),CAV1(+3.65),CLU(+2.67),COL4A3(+7.39),CXCL12(-6.55),DDAH1(+3.21),EDN1(+8.48),EFNB2(+2.9),EHD4(+2.46),EPAS1(+2.0),ERG(-4.26),FBN1(+3.05),FGF19(-7.88),FLNA(+2.6),HSPG2(+4.07),ITGB8(+2.39),JUN(+2.9),NTN4(+5.53),RGS2(-3.73),SDC4(+2.71),SHH(+3.13),SLC6A4(+2.78),TGFB2(+4.54),THBS1(+4.18),TLL1(+3.36),TNFRSF21(+2.35)
Connective Tissue Disorders,Inflammatory Disease,Inflammatory Response,Organismal Injury and Abnormalities,Skeletal and Muscular Disorders	Inflammation of joint	9.69e-08		0.778	58	42	16	ADGRG6(+2.74),ADM(+5.83),ADRA2A(-3.13),ALPK2(+2.93),BMP1(+2.28),CACNA1A(-2.97),CAPN2(+2.34),CDKN1A(+2.53),CHEK2(-2.56),CHI3L1(+4.29),CHST8(-3.15),CLU(+2.67),COL2A1(+2.56),COL4A2(+2.85),CSF1R(+2.51),CXCL12(-6.55),DEF6(-3.01),DMTN(+3.41),DRD2(+2.51),EHD4(+2.46),EPAS1(+2.0),FLNC(+2.87),GABRB3(+2.04),GLIPR2(+3.58),HLA-DRA(-3.32),HMGB1(-2.1),HSPB8(+3.46),HSPG2(+4.07),IL1A(+2.95),IL32(+4.04),ITPR1(-4.7…
Cardiovascular System Development and Function,Organ Morphology,Organismal Development	Morphology of right ventricle	9.81e-08			12	10	2	ADAM19(+3.15),CAV1(+3.65),CXCL12(-6.55),EDN1(+8.48),EPAS1(+2.0),ERG(-4.26),HBEGF(+5.44),HSPG2(+4.07),JUP(+2.11),PTGS2(+4.64),SLC6A4(+2.78),TGFB2(+4.54)
Cellular Growth and Proliferation	Colony formation of tumor cell lines	9.98e-08		-1.654	27	21	6	ANKRD1(+4.21),BIRC7(+2.9),BRCA1(-2.41),CADM1(+2.24),CASZ1(+2.49),CAV1(+3.65),CCN1(+5.22),CDKN1A(+2.53),CDKN2B(+9.25),CLU(+2.67),EDN1(+8.48),EPAS1(+2.0),FGF19(-7.88),GFRA3(-2.69),IGF1R(+2.1),IL1A(+2.95),JUN(+2.9),KLF4(+2.49),LOXL1(+2.26),LOXL4(+2.15),MAD2L1(-3.18),OSMR(+4.11),PBK(-3.22),PTGS2(+4.64),RASSF2(+3.37),ST8SIA1(-4.01),TFF1(+3.5)
Cancer,Neurological Disease,Organismal Injury and Abnormalities	Astrocytoma	1.12e-07			54	42	12	ADORA1(+3.84),ALPK2(+2.93),BRCA1(-2.41),BRCA2(-2.75),CA12(-3.4),CADM1(+2.24),CAV1(+3.65),CCDC33(-2.95),CD93(-3.27),CDC42EP3(+3.55),CDKN1A(+2.53),CHEK2(-2.56),CLU(+2.67),CMSS1(-2.47),COL4A1(+3.13),COL4A2(+2.85),COL4A4(+4.63),CSF1R(+2.51),CSRP1(+2.55),CXCL12(-6.55),DKK3(+3.27),DNAH6(-2.93),DTNA(+3.46),EFEMP1(+2.33),EHD4(+2.46),ENC1(+3.36),EPHB6(+2.68),FLNA(+2.6),FLNC(+2.87),HSPG2(+4.07),IGF1R(+2.1)…
Cellular Movement	Cell movement of breast cancer cell lines	1.17e-07		1.855	28	21	7	ARHGAP8/PRR5-ARHGAP8(+3.11),BMP6(+3.12),BRCA1(-2.41),CAPN2(+2.34),CAV1(+3.65),CCDC88A(-2.54),CXCL12(-6.55),DEF6(-3.01),EPHB6(+2.68),FBLIM1(+2.86),FLNA(+2.6),IGF1R(+2.1),IL32(+4.04),ITGB3(+3.87),JUN(+2.9),JUP(+2.11),KLF4(+2.49),MYH9(+2.3),PDCD4(-2.3),PDLIM1(+2.44),RAB11FIP1(+2.19),SDC4(+2.71),TFF1(+3.5),TGFB1I1(+2.94),TIMP2(+3.27),TNFRSF21(+2.35),TUNAR(-4.79),WNT5A(-3.04)
Cancer,Organismal Injury and Abnormalities	Malignant neoplasm of retroperitoneum	1.18e-07		0.393	130	91	39	ADAM19(+3.15),ADAM28(+3.33),ADM(+5.83),ADORA1(+3.84),ADRA2A(-3.13),ALPK2(+2.93),ATP11B(+2.45),AURKA(-2.4),BAALC(-3.29),BHLHE40(+2.45),BICC1(+4.05),BMP6(+3.12),BMPR1B(+3.5),BRCA1(-2.41),BRCA2(-2.75),C14orf39(-2.71),CACNA1A(-2.97),CADM1(+2.24),CAPN2(+2.34),CAV1(+3.65),CCDC88A(-2.54),CCN1(+5.22),CD93(-3.27),CDC42EP3(+3.55),CDH6(+6.86),CDKN1A(+2.53),CHEK2(-2.56),CLSPN(-2.26),CLU(+2.67),COL12A1(+5.18)…
Cancer,Neurological Disease,Organismal Injury and Abnormalities	Glioma cancer	1.19e-07			55	43	12	ABCA13(+3.36),ADORA1(+3.84),ALPK2(+2.93),BRCA1(-2.41),BRCA2(-2.75),CADM1(+2.24),CAV1(+3.65),CCDC33(-2.95),CD93(-3.27),CDKN1A(+2.53),CDKN2B(+9.25),CHEK2(-2.56),CLU(+2.67),CMSS1(-2.47),COL4A1(+3.13),COL4A2(+2.85),COL4A4(+4.63),CSF1R(+2.51),CSRP1(+2.55),DKK3(+3.27),DNAH6(-2.93),DTNA(+3.46),EFEMP1(+2.33),EHD4(+2.46),ENC1(+3.36),EPHB6(+2.68),FGF19(-7.88),FLNA(+2.6),FLNC(+2.87),GPRC5B(+5.2),HSPG2(+4.07…
Cancer,Neurological Disease,Organismal Injury and Abnormalities	Central nervous system neuroepithelial tumor	1.19e-07			57	44	13	ABCA13(+3.36),ADORA1(+3.84),ALPK2(+2.93),BRCA1(-2.41),BRCA2(-2.75),CADM1(+2.24),CAV1(+3.65),CCDC33(-2.95),CD93(-3.27),CDKN1A(+2.53),CHEK2(-2.56),CLU(+2.67),CMSS1(-2.47),COL4A1(+3.13),COL4A2(+2.85),COL4A4(+4.63),CSF1R(+2.51),CSRP1(+2.55),DKK3(+3.27),DNAH6(-2.93),DTNA(+3.46),EFEMP1(+2.33),EHD4(+2.46),ENC1(+3.36),EPHB6(+2.68),FGF19(-7.88),FLNA(+2.6),FLNC(+2.87),GPRC5B(+5.2),HSPG2(+4.07),IGF1R(+2.1),…
Cardiovascular Disease,Cardiovascular System Development and Function,Organ Morphology,Organismal Development,Organismal Injury and Abnormalities	Abnormal morphology of heart ventricle	1.19e-07			20	19	1	ADAM19(+3.15),ADM(+5.83),CAPN2(+2.34),CAV1(+3.65),CKMT2(+4.22),CLU(+2.67),DUSP8(+6.2),EDN1(+8.48),FGF19(-7.88),HBEGF(+5.44),HSPB8(+3.46),HSPG2(+4.07),ITGB8(+2.39),JUN(+2.9),JUP(+2.11),SLC6A4(+2.78),TBX5(+3.61),TGFB2(+4.54),THBS1(+4.18),TLL1(+3.36)
Cancer,Organismal Injury and Abnormalities	Endometrioid carcinoma	1.19e-07			126	85	41	ABCA13(+3.36),ABCA4(-2.76),ADAM19(+3.15),ADORA1(+3.84),ALPK2(+2.93),AMBN(+3.16),AMOTL2(+2.14),ARHGEF28(+3.71),ATP11B(+2.45),BICC1(+4.05),BMP6(+3.12),BRCA1(-2.41),BRCA2(-2.75),C14orf39(-2.71),CACNA1A(-2.97),CAPN2(+2.34),CCDC33(-2.95),CCDC88A(-2.54),CD300E(-2.59),CDC42EP3(+3.55),CHEK2(-2.56),CLU(+2.67),COL12A1(+5.18),COL2A1(+2.56),COL4A2(+2.85),COL4A4(+4.63),COL6A6(-3.43),CORO2B(+7.45),CPA6(+2.5),C…
Organismal Injury and Abnormalities,Renal and Urological Disease	Renal lesion	1.23e-07		-0.61	69	52	17	ADAM19(+3.15),ADAM28(+3.33),ADM(+5.83),ADORA1(+3.84),ALPK2(+2.93),ATP11B(+2.45),AURKA(-2.4),BHLHE40(+2.45),BICC1(+4.05),BMP6(+3.12),BRCA1(-2.41),BRCA2(-2.75),CADM1(+2.24),CAV1(+3.65),CCDC88A(-2.54),CDC42EP3(+3.55),CDH6(+6.86),CDKN1A(+2.53),CDKN2B(+9.25),CHEK2(-2.56),CLSPN(-2.26),CLU(+2.67),COL12A1(+5.18),COL4A3(+7.39),CSF1R(+2.51),DENND3(+3.36),DLX6-AS1(-5.44),DMTN(+3.41),DNAH6(-2.93),DSCAM(+3.74…
Connective Tissue Disorders,Inflammatory Disease,Organismal Injury and Abnormalities,Skeletal and Muscular Disorders	Rheumatic Disease	1.25e-07		0.479	69	51	18	ADGRG6(+2.74),ADM(+5.83),ADRA2A(-3.13),ALPK2(+2.93),BMP1(+2.28),CACNA1A(-2.97),CAPN2(+2.34),CDKN1A(+2.53),CHEK2(-2.56),CHI3L1(+4.29),CHST8(-3.15),CLU(+2.67),COL2A1(+2.56),COL4A2(+2.85),CSF1R(+2.51),CXCL12(-6.55),DEF6(-3.01),DKK3(+3.27),DMTN(+3.41),DRD2(+2.51),EHD4(+2.46),EPAS1(+2.0),ERG(-4.26),FBN1(+3.05),FLNC(+2.87),GABRB3(+2.04),GLIPR2(+3.58),HLA-DRA(-3.32),HMGB1(-2.1),HSPB8(+3.46),HSPG2(+4.07)…
Cardiovascular Disease,Hereditary Disorder,Neurological Disease,Organismal Injury and Abnormalities	Ischemic stroke	1.37e-07			13	12	1	DRD2(+2.51),EDN1(+8.48),ETS2(+2.44),GABRB3(+2.04),HMGB1(-2.1),ITGB3(+3.87),NPPB(+14.13),OLR1(+4.45),PTGS2(+4.64),RNASE2(+3.55),SLC6A4(+2.78),THBS1(+4.18),TINAGL1(+2.85)
Cancer,Organismal Injury and Abnormalities,Reproductive System Disease	Uterine carcinoma	1.41e-07			126	90	36	ABCA13(+3.36),ABCA4(-2.76),ADAM19(+3.15),ADM(+5.83),ALPK2(+2.93),ALS2CL(+2.55),AMBN(+3.16),AMOTL2(+2.14),ARHGEF28(+3.71),ATP11B(+2.45),AURKA(-2.4),BICC1(+4.05),BMP6(+3.12),BRCA1(-2.41),BRCA2(-2.75),C14orf39(-2.71),CACNA1A(-2.97),CAPN2(+2.34),CD300E(-2.59),CDC42EP3(+3.55),CHEK2(-2.56),CLDN6(+2.2),CLSPN(-2.26),CLU(+2.67),COL12A1(+5.18),COL2A1(+2.56),COL4A2(+2.85),CPA6(+2.5),CRIM1(+2.16),CSF1R(+2.51…
Renal and Urological System Development and Function	Morphology of urinary system	1.48e-07			27	25	2	ADM(+5.83),BHLHE40(+2.45),BICC1(+4.05),CAV1(+3.65),CDKN1A(+2.53),CLU(+2.67),CNN1(+4.69),COL4A3(+7.39),CRIM1(+2.16),EDN1(+8.48),EFEMP1(+2.33),EHD4(+2.46),ITGA11(+4.08),LAMB1(+2.37),LAMC2(+2.54),LMOD1(+3.05),MYH9(+2.3),NPNT(+4.0),PTGS2(+4.64),SALL1(-3.6),SDC4(+2.71),SHH(+3.13),SLC19A3(+5.45),SYNPO(+7.67),TGFB2(+4.54),THBS1(+4.18),WNT5A(-3.04)
Endocrine System Disorders,Gastrointestinal Disease,Organismal Injury and Abnormalities	Pancreatic mass	1.54e-07		-0.554	115	83	32	ADRA2A(-3.13),ALPK2(+2.93),ATP13A4(+3.04),BAALC(-3.29),BICC1(+4.05),BMPR1B(+3.5),BRCA1(-2.41),BRCA2(-2.75),C14orf39(-2.71),CACNA1A(-2.97),CAPN2(+2.34),CATSPERG(+2.95),CCDC88A(-2.54),CCN1(+5.22),CD93(-3.27),CDH6(+6.86),CDKN1A(+2.53),CDKN2B(+9.25),CLU(+2.67),COL12A1(+5.18),COL2A1(+2.56),COL4A1(+3.13),COL4A3(+7.39),COL6A6(-3.43),CRIM1(+2.16),CSF1R(+2.51),CXCL12(-6.55),DENND3(+3.36),DGKB(-2.8),DNAH6(…
Cell-To-Cell Signaling and Interaction	Adhesion of tumor cell lines	1.56e-07		1.795	26	20	6	ADAM28(+3.33),CAV1(+3.65),CCN1(+5.22),CDH17(+5.29),CXCL12(-6.55),DKK3(+3.27),DYSF(+3.56),EFEMP1(+2.33),EPHB6(+2.68),FGF19(-7.88),FLNA(+2.6),HMGB1(-2.1),IGF1R(+2.1),ITGB3(+3.87),JUN(+2.9),LAMA3(+9.63),LAMC2(+2.54),MAD2L1(-3.18),MYH9(+2.3),ST6GALNAC1(+3.46),ST6GALNAC2(+4.17),TGFB1I1(+2.94),THBS1(+4.18),WNT5A(-3.04),ZAP70(-4.76),ZYX(+2.37)
Cellular Growth and Proliferation,Tissue Development	Proliferation of epithelial cells	1.58e-07		0.156	35	30	5	AMBN(+3.16),BMP6(+3.12),BRCA1(-2.41),CAV1(+3.65),CCN1(+5.22),CDKN1A(+2.53),CDKN2B(+9.25),CLDN6(+2.2),CLU(+2.67),CXCL12(-6.55),EDN1(+8.48),EFNB2(+2.9),EPAS1(+2.0),FGF19(-7.88),HBEGF(+5.44),IGF1R(+2.1),ITGB3(+3.87),ITGB8(+2.39),JUN(+2.9),JUP(+2.11),KLF4(+2.49),LAMA3(+9.63),LAMA5(+2.57),LAMB1(+2.37),LIMS2(+6.78),NOG(+2.27),NTS(-6.45),OSMR(+4.11),PTGS2(+4.64),RASGRF2(+3.93),SHH(+3.13),TGFB2(+4.54),TH…
Dermatological Diseases and Conditions,Organismal Injury and Abnormalities	Burn	1.6e-07			12	9	3	ADRA2A(-3.13),COL12A1(+5.18),COL2A1(+2.56),COL4A1(+3.13),COL4A2(+2.85),COL4A3(+7.39),COL4A4(+4.63),CXCL12(-6.55),HMGB1(-2.1),IGF1R(+2.1),PTGS2(+4.64),SCN9A(+8.38)
DNA Replication, Recombination, and Repair	Synthesis of DNA	1.65e-07		1.522	30	24	6	ADM(+5.83),ARHGEF28(+3.71),BMP6(+3.12),BMPR1B(+3.5),BRCA1(-2.41),CAV1(+3.65),CCDC88A(-2.54),CCN1(+5.22),CDKN1A(+2.53),CDKN2B(+9.25),CHEK2(-2.56),CLU(+2.67),CSF1R(+2.51),CXCL12(-6.55),DRD2(+2.51),EDN1(+8.48),EFEMP1(+2.33),HBEGF(+5.44),IGF1R(+2.1),IL1A(+2.95),JUN(+2.9),NTS(-6.45),PPAT(-2.2),PTGS2(+4.64),SDC4(+2.71),SHH(+3.13),SLC29A1(+1.91),TFPI2(+4.13),TGFB2(+4.54),TIMP2(+3.27)
Cancer,Hematological Disease,Organismal Injury and Abnormalities	Lymphocytic neoplasm	1.74e-07		0.517	90	65	25	ABCA13(+3.36),ADAM19(+3.15),ADORA1(+3.84),ANXA11(+2.02),ARHGEF28(+3.71),AURKA(-2.4),BICC1(+4.05),BRCA1(-2.41),BRCA2(-2.75),C1QTNF1(+2.88),CACNA1A(-2.97),CADM1(+2.24),CARD11(+2.71),CAV1(+3.65),CCN1(+5.22),CD300E(-2.59),CDC20(-2.57),CDC42EP3(+3.55),CDCA2(-2.93),CDKN1A(+2.53),CDKN2B(+9.25),CHEK2(-2.56),CHI3L1(+4.29),CHST8(-3.15),CKMT2(+4.22),CLU(+2.67),COL12A1(+5.18),COL2A1(+2.56),COL4A1(+3.13),COL4…
Cancer,Hematological Disease,Immunological Disease,Organismal Injury and Abnormalities	Neoplasia of leukocytes	1.8e-07		0.517	90	65	25	ABCA13(+3.36),ADAM19(+3.15),ADORA1(+3.84),ANXA11(+2.02),ARHGEF28(+3.71),AURKA(-2.4),BICC1(+4.05),BRCA1(-2.41),BRCA2(-2.75),C1QTNF1(+2.88),CACNA1A(-2.97),CADM1(+2.24),CARD11(+2.71),CAV1(+3.65),CCN1(+5.22),CD300E(-2.59),CDC20(-2.57),CDC42EP3(+3.55),CDCA2(-2.93),CDKN1A(+2.53),CDKN2B(+9.25),CHEK2(-2.56),CHI3L1(+4.29),CHST8(-3.15),CKMT2(+4.22),CLU(+2.67),COL12A1(+5.18),COL2A1(+2.56),COL4A1(+3.13),COL4…
Connective Tissue Disorders,Inflammatory Disease,Inflammatory Response,Organismal Injury and Abnormalities,Skeletal and Muscular Disorders	Osteoarthritis	1.94e-07			21	16	5	ADRA2A(-3.13),CACNA1A(-2.97),CLU(+2.67),COL2A1(+2.56),DMTN(+3.41),DRD2(+2.51),EPAS1(+2.0),FLNC(+2.87),GABRB3(+2.04),HMGB1(-2.1),MATN3(+2.51),MMP17(-3.01),MMP24(+3.39),PTGS2(+4.64),SCN9A(+8.38),SLC6A4(+2.78),TFPI2(+4.13),TIMP2(+3.27),TNFRSF10A(+4.08),TUBB3(+5.27),WNT5B(-4.2)
Hematological Disease,Immunological Disease	Lymphoproliferative disorder	1.98e-07		0.517	90	65	25	ABCA13(+3.36),ADAM19(+3.15),ADORA1(+3.84),ANXA11(+2.02),ARHGEF28(+3.71),AURKA(-2.4),BICC1(+4.05),BRCA1(-2.41),BRCA2(-2.75),C1QTNF1(+2.88),CACNA1A(-2.97),CADM1(+2.24),CARD11(+2.71),CAV1(+3.65),CCN1(+5.22),CD300E(-2.59),CDC20(-2.57),CDC42EP3(+3.55),CDCA2(-2.93),CDKN1A(+2.53),CDKN2B(+9.25),CHEK2(-2.56),CHI3L1(+4.29),CHST8(-3.15),CKMT2(+4.22),CLU(+2.67),COL12A1(+5.18),COL2A1(+2.56),COL4A1(+3.13),COL4…
Endocrine System Disorders,Gastrointestinal Disease,Metabolic Disease,Organismal Injury and Abnormalities	Diabetic complication	2.05e-07			31	20	11	ADORA1(+3.84),ADRA2A(-3.13),BMP1(+2.28),BRCA2(-2.75),CA12(-3.4),CACNA1A(-2.97),CCDC138(-2.38),CDKN1A(+2.53),CHI3L1(+4.29),CLU(+2.67),COL12A1(+5.18),COL2A1(+2.56),COL4A1(+3.13),COL4A2(+2.85),COL4A3(+7.39),COL4A4(+4.63),DKK3(+3.27),DPYSL3(+3.27),FBLN7(-3.5),GLIPR2(+3.58),IFIT1(-2.66),KIF20B(-2.95),OLR1(+4.45),PTGS2(+4.64),SCN9A(+8.38),SCNN1A(+2.1),SEMA6B(-3.52),SLC6A4(+2.78),ST3GAL6(-2.72),TSPAN2(+…
Cancer,Organismal Injury and Abnormalities	Benign solid tumor	2.09e-07	Decreased	-2.618	50	41	9	ABCA4(-2.76),ADRA2A(-3.13),ADTRP(+3.17),AGRN(+2.7),BMP6(+3.12),CA12(-3.4),CARD11(+2.71),CAV1(+3.65),CCN1(+5.22),CDC42EP3(+3.55),CDKN1A(+2.53),CDKN2B(+9.25),CLU(+2.67),COL12A1(+5.18),COL2A1(+2.56),COL4A1(+3.13),COL4A2(+2.85),COL4A3(+7.39),COL4A4(+4.63),CSF1R(+2.51),CXCL12(-6.55),CYP1B1(+4.03),DRD2(+2.51),ENC1(+3.36),FBN1(+3.05),FLNA(+2.6),HMGB1(-2.1),IFIT1(-2.66),IGF1R(+2.1),IL1A(+2.95),JUN(+2.9),…
Connective Tissue Development and Function,Skeletal and Muscular System Development and Function,Tissue Development	Morphology of bone	2.1e-07			38	33	5	ADORA1(+3.84),AMBN(+3.16),BMP1(+2.28),BMP6(+3.12),BMPR1B(+3.5),BRCA1(-2.41),BRCA2(-2.75),CAV1(+3.65),CDKN1A(+2.53),COL12A1(+5.18),COL2A1(+2.56),CSF1R(+2.51),CYP1B1(+4.03),DRD2(+2.51),EDN1(+8.48),EFEMP1(+2.33),EFNB2(+2.9),FBLIM1(+2.86),FBN1(+3.05),HSPG2(+4.07),IGF1R(+2.1),ITGA11(+4.08),ITGB3(+3.87),KLF4(+2.49),MATN3(+2.51),NOG(+2.27),OSMR(+4.11),OXTR(+3.78),PAPPA2(-2.91),PITX1(-2.3),RASSF2(+3.37),…
Cellular Assembly and Organization,Tissue Development	Fibrogenesis	2.26e-07		1.78	34	25	9	ADORA1(+3.84),AURKA(-2.4),BRCA1(-2.41),BRCA2(-2.75),CAV1(+3.65),CDKN1A(+2.53),CHEK2(-2.56),CORO2B(+7.45),CXCL12(-6.55),DPYSL3(+3.27),DYSF(+3.56),EDN1(+8.48),EPAS1(+2.0),FBLIM1(+2.86),FBN1(+3.05),FHL1(+3.47),FILIP1L(+3.3),GAS7(+2.37),HBEGF(+5.44),IL1A(+2.95),LMCD1(+4.59),LMOD1(+3.05),LPAR4(-2.7),NUSAP1(-2.9),PDCD4(-2.3),PITPNM1(+2.38),PLEKHG2(+2.06),PTGS2(+4.64),RNASE2(+3.55),SDC4(+2.71),SORBS1(-2…
Cardiovascular System Development and Function,Cellular Movement	Cell movement of endothelial cells	2.41e-07		0.003	29	24	5	ADM(+5.83),BMP6(+3.12),CAV1(+3.65),CCN1(+5.22),CNN2(+2.14),COL4A1(+3.13),COL4A2(+2.85),CXCL12(-6.55),CYP1B1(+4.03),DIO2(-3.08),EDN1(+8.48),EFNB2(+2.9),ERG(-4.26),FLNA(+2.6),GPC1(+2.64),HMGB1(-2.1),HSPG2(+4.07),ITGB3(+3.87),JUP(+2.11),OLR1(+4.45),PTGS2(+4.64),SCN9A(+8.38),SDC4(+2.71),SHH(+3.13),TGFB2(+4.54),THBS1(+4.18),TIMP2(+3.27),TNFRSF12A(+2.94),WNT5A(-3.04)
Cancer,Endocrine System Disorders,Organismal Injury and Abnormalities,Reproductive System Disease	Ovarian tumor	2.6e-07	Increased	2.216	84	54	30	ABCA13(+3.36),ABCA4(-2.76),ADAM19(+3.15),ADORA1(+3.84),ALPK2(+2.93),ARHGEF28(+3.71),ATP11B(+2.45),BRCA1(-2.41),BRCA2(-2.75),C6orf222(+6.01),CACNA1A(-2.97),CASZ1(+2.49),CCDC33(-2.95),CCDC88A(-2.54),CCN1(+5.22),CD300E(-2.59),CDKN1A(+2.53),CDKN2B(+9.25),CHEK2(-2.56),CHI3L1(+4.29),CHST8(-3.15),CLU(+2.67),COL4A1(+3.13),COL4A2(+2.85),COL4A4(+4.63),COL6A6(-3.43),CORO2B(+7.45),CSF1R(+2.51),CXCL12(-6.55),…
Cancer,Endocrine System Disorders,Gastrointestinal Disease,Organismal Injury and Abnormalities	Pancreatic tumor	2.69e-07		-0.554	114	82	32	ADRA2A(-3.13),ALPK2(+2.93),ATP13A4(+3.04),BAALC(-3.29),BICC1(+4.05),BMPR1B(+3.5),BRCA1(-2.41),BRCA2(-2.75),C14orf39(-2.71),CACNA1A(-2.97),CAPN2(+2.34),CATSPERG(+2.95),CCDC88A(-2.54),CCN1(+5.22),CD93(-3.27),CDH6(+6.86),CDKN1A(+2.53),CLU(+2.67),COL12A1(+5.18),COL2A1(+2.56),COL4A1(+3.13),COL4A3(+7.39),COL6A6(-3.43),CRIM1(+2.16),CSF1R(+2.51),CXCL12(-6.55),DENND3(+3.36),DGKB(-2.8),DNAH6(-2.93),DRD2(+2…
Cellular Movement,Immune Cell Trafficking	Leukocyte migration	2.83e-07		-0.153	56	45	11	ADGRG6(+2.74),ADM(+5.83),ADORA1(+3.84),ADTRP(+3.17),CAV1(+3.65),CCDC88A(-2.54),CCN1(+5.22),CD93(-3.27),CDKN1A(+2.53),CHI3L1(+4.29),CLU(+2.67),CNN2(+2.14),COL4A1(+3.13),COL4A3(+7.39),CSF1R(+2.51),CXCL12(-6.55),CYP1B1(+4.03),DEF6(-3.01),DRD2(+2.51),DYSF(+3.56),EDN1(+8.48),EEF1A2(+5.54),EFNB2(+2.9),ELF4(+3.05),EPAS1(+2.0),FLNA(+2.6),GNRH2(-3.95),GPC1(+2.64),HBEGF(+5.44),HMGB1(-2.1),IL1A(+2.95),ITGB3…
Organismal Injury and Abnormalities	Hypertrophy	2.86e-07			34	27	7	ADM(+5.83),ADORA1(+3.84),ADRA2A(-3.13),ANKRD1(+4.21),BMPR1B(+3.5),CAV1(+3.65),CDKN1A(+2.53),CKMT2(+4.22),CXCL12(-6.55),CYP1B1(+4.03),DRD2(+2.51),EDN1(+8.48),EHD4(+2.46),EPAS1(+2.0),ERG(-4.26),FHL1(+3.47),HBEGF(+5.44),HMGB1(-2.1),HSPB8(+3.46),HSPG2(+4.07),IER3(+3.19),ITGB3(+3.87),JUN(+2.9),KLF4(+2.49),LMCD1(+4.59),MYL9(+3.74),NOG(+2.27),PTGS2(+4.64),RGS2(-3.73),SLC29A1(+1.91),SLC6A4(+2.78),TBX5(+3…
Neurological Disease	Dyskinesia	2.9e-07			39	26	13	ADRA2A(-3.13),BHLHE40(+2.45),CA12(-3.4),CACNA1A(-2.97),CAV1(+3.65),CHI3L1(+4.29),CLU(+2.67),COL4A3(+7.39),CORO2B(+7.45),CRIM1(+2.16),CYFIP2(+4.24),DGKB(-2.8),DIO2(-3.08),DKK3(+3.27),DPYSL3(+3.27),DRD2(+2.51),DTNA(+3.46),EEF1A2(+5.54),GABRB3(+2.04),IER3(+3.19),IER5(+2.04),ITPR1(-4.74),JUN(+2.9),LAMB1(+2.37),LMCD1(+4.59),LMOD1(+3.05),PDLIM1(+2.44),PSMB8(-2.35),PTPN5(+2.0),RGS2(-3.73),RHOBTB3(+2.1),…
Cardiovascular Disease,Organismal Injury and Abnormalities	Arteriosclerosis	2.96e-07		0.543	32	27	5	ADORA1(+3.84),BMPR1B(+3.5),CA12(-3.4),CAV1(+3.65),CDKN1A(+2.53),CDR2L(+2.93),CHI3L1(+4.29),CLU(+2.67),COL2A1(+2.56),DLX6-AS1(-5.44),EDN1(+8.48),HMGB1(-2.1),HSPG2(+4.07),IL1A(+2.95),ITGB3(+3.87),JUN(+2.9),JUP(+2.11),KLF4(+2.49),LINC00599(-2.26),LMCD1(+4.59),NPPB(+14.13),OLR1(+4.45),OSMR(+4.11),PLTP(+2.43),PTGS2(+4.64),SAMD4A(+2.35),SDC4(+2.71),SORBS1(-2.5),THBS1(+4.18),TIMP2(+3.27),TUBB3(+5.27),VL…
Organismal Survival	Survival of organism	3.07e-07		0.258	47	36	11	ADM(+5.83),ADORA1(+3.84),ADRA2A(-3.13),AGRN(+2.7),BAALC(-3.29),BRCA1(-2.41),BRCA2(-2.75),CACNA1A(-2.97),CADM1(+2.24),CAV1(+3.65),CDKN1A(+2.53),CHEK2(-2.56),COL4A3(+7.39),CXCL12(-6.55),DIO2(-3.08),DSCAM(+3.74),EEF1A2(+5.54),EFEMP1(+2.33),ELF4(+3.05),EPAS1(+2.0),ERG(-4.26),ETS2(+2.44),FBN1(+3.05),HLA-DRA(-3.32),HMGB1(-2.1),HSPG2(+4.07),IGF1R(+2.1),ITGB3(+3.87),ITGB6(+4.93),JUP(+2.11),LAMA3(+9.63),N…
Organ Morphology,Organismal Development,Renal and Urological System Development and Function	Morphology of kidney	3.2e-07			25	24	1	ADM(+5.83),BHLHE40(+2.45),BICC1(+4.05),CAV1(+3.65),CDKN1A(+2.53),CLU(+2.67),CNN1(+4.69),COL4A3(+7.39),CRIM1(+2.16),EDN1(+8.48),EFEMP1(+2.33),EHD4(+2.46),ITGA11(+4.08),LAMB1(+2.37),LAMC2(+2.54),MYH9(+2.3),NPNT(+4.0),PTGS2(+4.64),SALL1(-3.6),SDC4(+2.71),SHH(+3.13),SLC19A3(+5.45),SYNPO(+7.67),TGFB2(+4.54),THBS1(+4.18)
Cellular Development,Cellular Growth and Proliferation,Nervous System Development and Function,Tissue Development	Proliferation of neuronal cells	3.22e-07	Increased	2.331	37	31	6	AGRN(+2.7),BMP6(+3.12),CAV1(+3.65),CDKN1A(+2.53),CLU(+2.67),COTL1(+2.44),CSPG5(+4.71),CSRP1(+2.55),CXCL12(-6.55),DPYSL3(+3.27),DRD2(+2.51),EFNB2(+2.9),EXTL3(+1.93),GAS7(+2.37),GFRA3(-2.69),HMGB1(-2.1),IGF1R(+2.1),ITGB3(+3.87),JUN(+2.9),KLF4(+2.49),LAMA3(+9.63),MAFK(+2.56),MMP24(+3.39),MYH9(+2.3),NLGN1(-2.89),NOG(+2.27),PACS1(+2.3),PLXNA3(+2.22),RAB17(+2.71),RPS6(-2.17),SHH(+3.13),SYNPO(+7.67),THB…
Cancer,Hematological Disease,Immunological Disease,Organismal Injury and Abnormalities	Lymphocytic cancer	3.23e-07		0.517	87	63	24	ABCA13(+3.36),ADAM19(+3.15),ADORA1(+3.84),ANXA11(+2.02),ARHGEF28(+3.71),AURKA(-2.4),BICC1(+4.05),BRCA1(-2.41),BRCA2(-2.75),C1QTNF1(+2.88),CACNA1A(-2.97),CADM1(+2.24),CARD11(+2.71),CAV1(+3.65),CCN1(+5.22),CD300E(-2.59),CDC20(-2.57),CDC42EP3(+3.55),CDCA2(-2.93),CDKN1A(+2.53),CDKN2B(+9.25),CHEK2(-2.56),CHI3L1(+4.29),CHST8(-3.15),CKMT2(+4.22),CLU(+2.67),COL12A1(+5.18),COL2A1(+2.56),COL4A1(+3.13),COL4…
Organismal Injury and Abnormalities	Benign lesion	3.35e-07		-1.806	54	42	12	ABCA4(-2.76),ADRA2A(-3.13),ADTRP(+3.17),AGRN(+2.7),BMP6(+3.12),BRCA1(-2.41),CA12(-3.4),CARD11(+2.71),CAV1(+3.65),CCN1(+5.22),CDC42EP3(+3.55),CDKN1A(+2.53),CDKN2B(+9.25),CLU(+2.67),COL12A1(+5.18),COL2A1(+2.56),COL4A1(+3.13),COL4A2(+2.85),COL4A3(+7.39),COL4A4(+4.63),CSF1R(+2.51),CXCL12(-6.55),CYP1B1(+4.03),DRD2(+2.51),ENC1(+3.36),EPAS1(+2.0),FBN1(+3.05),FLNA(+2.6),HMGB1(-2.1),IFIT1(-2.66),IGF1R(+2.…
Cellular Movement	Migration of connective tissue cells	3.41e-07		0.547	18	16	2	ARHGEF28(+3.71),CAV1(+3.65),CCN1(+5.22),CDKN1A(+2.53),CSF1R(+2.51),CXCL12(-6.55),DMTN(+3.41),EDN1(+8.48),EEF1A2(+5.54),HBEGF(+5.44),HMGB1(-2.1),ITGB3(+3.87),SDC4(+2.71),SHH(+3.13),SLC4A2(+2.17),THBS1(+4.18),TIMP2(+3.27),ZYX(+2.37)
Neurological Disease,Organismal Injury and Abnormalities	Cerebral disorder	3.41e-07			29	26	3	ADORA1(+3.84),ADRA2A(-3.13),ANXA11(+2.02),ATP1A3(-2.75),CACNA1A(-2.97),CAPN2(+2.34),CCN1(+5.22),CDC42EP3(+3.55),CDKN1A(+2.53),CLU(+2.67),COL4A1(+3.13),COL4A2(+2.85),CSF1R(+2.51),DRD2(+2.51),DTNA(+3.46),ETS2(+2.44),GABRB3(+2.04),IGF1R(+2.1),ITGB8(+2.39),KLF4(+2.49),LMOD1(+3.05),PTGS2(+4.64),SCN9A(+8.38),SHROOM3(+2.26),SLC6A4(+2.78),SUSD1(+3.3),THBS1(+4.18),TUBB3(+5.27),VLDLR(+2.8)
Metabolic Disease,Organismal Injury and Abnormalities	Glucose metabolism disorder	3.78e-07		-1.908	76	52	24	ACADL(+5.07),ADM(+5.83),ADORA1(+3.84),ADRA2A(-3.13),ANXA11(+2.02),BMP1(+2.28),BRCA2(-2.75),CA12(-3.4),CACNA1A(-2.97),CAV1(+3.65),CCDC138(-2.38),CCDC88A(-2.54),CD93(-3.27),CDC42EP3(+3.55),CDH17(+5.29),CDKN1A(+2.53),CDKN2B(+9.25),CHI3L1(+4.29),CLU(+2.67),COL12A1(+5.18),COL2A1(+2.56),COL4A1(+3.13),COL4A2(+2.85),COL4A3(+7.39),COL4A4(+4.63),CXCL12(-6.55),DDAH1(+3.21),DGKB(-2.8),DKK3(+3.27),DPYSL3(+3.2…
Cancer,Organismal Injury and Abnormalities	Metastatic solid tumor	3.93e-07		1.901	42	34	8	ADM(+5.83),BRCA1(-2.41),BRCA2(-2.75),CARD11(+2.71),CAV1(+3.65),CCN1(+5.22),CDH17(+5.29),CDH6(+6.86),CHEK2(-2.56),CLU(+2.67),COL4A1(+3.13),COL4A2(+2.85),CSF1R(+2.51),CXCL12(-6.55),DPYSL3(+3.27),EDN1(+8.48),EFEMP1(+2.33),EPAS1(+2.0),EPHB6(+2.68),FLNA(+2.6),IGF1R(+2.1),IL1A(+2.95),ITGB3(+3.87),ITPR3(+2.73),JUN(+2.9),KLF8(+2.0),LAMA3(+9.63),LMCD1(+4.59),NLRP1(+3.96),PBK(-3.22),PDLIM1(+2.44),PDLIM3(+4…
Organismal Injury and Abnormalities,Tissue Morphology	Size of lesion	3.96e-07			28	25	3	ARHGEF28(+3.71),BMPR1B(+3.5),C1QTNF1(+2.88),CA12(-3.4),CAV1(+3.65),CDH17(+5.29),CDKN1A(+2.53),CLU(+2.67),COL2A1(+2.56),CXCL12(-6.55),EFEMP1(+2.33),ETS2(+2.44),HMGB1(-2.1),IGF1R(+2.1),IL1A(+2.95),ITGB3(+3.87),JUN(+2.9),LIMS2(+6.78),NDRG4(+2.66),OLR1(+4.45),OSMR(+4.11),PTGS2(+4.64),TBX5(+3.61),TFF1(+3.5),TGFB2(+4.54),THBS1(+4.18),TIMP2(+3.27),TNFRSF12A(+2.94)
Connective Tissue Disorders,Organismal Injury and Abnormalities,Skeletal and Muscular Disorders	Non-traumatic arthropathy	4.67e-07		0	50	34	16	ADGRG6(+2.74),ADM(+5.83),ADRA2A(-3.13),ALPK2(+2.93),BMP1(+2.28),CACNA1A(-2.97),CHEK2(-2.56),CHI3L1(+4.29),CHST8(-3.15),CLU(+2.67),COL2A1(+2.56),COL4A2(+2.85),CXCL12(-6.55),DEF6(-3.01),DMTN(+3.41),DRD2(+2.51),EHD4(+2.46),EPAS1(+2.0),FLNC(+2.87),GABRB3(+2.04),GLIPR2(+3.58),HLA-DRA(-3.32),HMGB1(-2.1),HSPB8(+3.46),ITPR1(-4.74),ITPR3(+2.73),MATN3(+2.51),MMP17(-3.01),MMP24(+3.39),PPAT(-2.2),PSMB8(-2.35…
Cardiovascular System Development and Function,Cellular Movement	Migration of endothelial cells	4.75e-07		-0.016	27	22	5	ADM(+5.83),BMP6(+3.12),CAV1(+3.65),CCN1(+5.22),CNN2(+2.14),COL4A1(+3.13),COL4A2(+2.85),CXCL12(-6.55),CYP1B1(+4.03),DIO2(-3.08),EDN1(+8.48),EFNB2(+2.9),ERG(-4.26),FLNA(+2.6),GPC1(+2.64),HMGB1(-2.1),ITGB3(+3.87),JUP(+2.11),OLR1(+4.45),PTGS2(+4.64),SDC4(+2.71),SHH(+3.13),TGFB2(+4.54),THBS1(+4.18),TIMP2(+3.27),TNFRSF12A(+2.94),WNT5A(-3.04)
Cell Morphology,Organ Morphology,Skeletal and Muscular System Development and Function,Tissue Morphology	Morphology of muscle cells	4.81e-07			28	25	3	ADM(+5.83),ADORA1(+3.84),CAV1(+3.65),CDKN1A(+2.53),CLU(+2.67),COL12A1(+5.18),CYP1B1(+4.03),DTNA(+3.46),DUSP8(+6.2),DYSF(+3.56),EDN1(+8.48),FHL1(+3.47),FLNC(+2.87),HBEGF(+5.44),HMGB1(-2.1),HSPB8(+3.46),IER3(+3.19),IL1A(+2.95),JUN(+2.9),JUP(+2.11),KLF4(+2.49),LIMS2(+6.78),LMCD1(+4.59),PTGS2(+4.64),RGS2(-3.73),RYR1(-3.61),TBX5(+3.61),THBS1(+4.18)
Cardiovascular Disease,Organismal Injury and Abnormalities	Infarction	5e-07		-1.673	28	23	5	ADM(+5.83),ADORA1(+3.84),ADRA2A(-3.13),ATP1A3(-2.75),C1QTNF1(+2.88),CA12(-3.4),CAV1(+3.65),CLU(+2.67),CSF1R(+2.51),CXCL12(-6.55),DRD2(+2.51),EDN1(+8.48),EEF1A2(+5.54),HMGB1(-2.1),IGF1R(+2.1),IL1A(+2.95),ITGB3(+3.87),LIMS2(+6.78),NDRG4(+2.66),NPPB(+14.13),OLR1(+4.45),OSMR(+4.11),PTGS2(+4.64),SCNN1A(+2.1),SLC6A4(+2.78),TBX5(+3.61),TNFRSF12A(+2.94),TUBB3(+5.27)
Cardiovascular System Development and Function,Cellular Development,Cellular Growth and Proliferation,Organ Development,Skeletal and Muscular System Development and Function,Tissue Development	Proliferation of vascular smooth muscle cells	5.52e-07		1.989	16	13	3	ADM(+5.83),CCDC88A(-2.54),CDKN1A(+2.53),CXCL12(-6.55),CYP1B1(+4.03),EDN1(+8.48),EFNB2(+2.9),FHL1(+3.47),HBEGF(+5.44),IGF1R(+2.1),IL1A(+2.95),KLF4(+2.49),LMCD1(+4.59),ST8SIA1(-4.01),TNFRSF10A(+4.08),TRIB1(+2.82)
Cellular Movement	Migration of tumor cell lines	5.63e-07		1.585	51	40	11	ARHGAP8/PRR5-ARHGAP8(+3.11),AURKA(-2.4),BMP6(+3.12),BRCA1(-2.41),CAPN2(+2.34),CAV1(+3.65),CCDC88A(-2.54),CCN1(+5.22),CDKN1A(+2.53),CLU(+2.67),COL4A3(+7.39),CSF1R(+2.51),CXCL12(-6.55),DEF6(-3.01),EDN1(+8.48),EFEMP1(+2.33),EGFL6(+2.93),EPHB6(+2.68),ERG(-4.26),FBLIM1(+2.86),FLNA(+2.6),FLNC(+2.87),HBEGF(+5.44),IGF1R(+2.1),IL1A(+2.95),IL32(+4.04),ITGB3(+3.87),ITGB6(+4.93),ITPR1(-4.74),JUN(+2.9),JUP(+2…
Organismal Development,Skeletal and Muscular Disorders,Skeletal and Muscular System Development and Function	Abnormal morphology of hindlimb	5.71e-07			8	7	1	COL12A1(+5.18),FLNC(+2.87),HSPG2(+4.07),IGF1R(+2.1),MYOF(+2.51),PITX1(-2.3),SHH(+3.13),THBS1(+4.18)
Organismal Injury and Abnormalities,Renal and Urological Disease	Chronic kidney disease	6.26e-07			21	16	5	ADM(+5.83),ADORA1(+3.84),BMP1(+2.28),CA12(-3.4),CACNA1A(-2.97),CDKN1A(+2.53),COL4A3(+7.39),CXCL12(-6.55),DRD2(+2.51),GABRB3(+2.04),HMGB1(-2.1),KLF4(+2.49),MYH9(+2.3),NPPB(+14.13),PPAT(-2.2),PTGS2(+4.64),SCNN1A(+2.1),SLC2A6(+3.33),SLC6A4(+2.78),TUBB3(+5.27),VLDLR(+2.8)
Cellular Movement	Migration of breast cancer cell lines	6.53e-07	Increased	2.188	24	18	6	ARHGAP8/PRR5-ARHGAP8(+3.11),BMP6(+3.12),BRCA1(-2.41),CAPN2(+2.34),CAV1(+3.65),CCDC88A(-2.54),CXCL12(-6.55),DEF6(-3.01),FBLIM1(+2.86),FLNA(+2.6),IGF1R(+2.1),IL32(+4.04),ITGB3(+3.87),JUN(+2.9),KLF4(+2.49),MYH9(+2.3),PDCD4(-2.3),PDLIM1(+2.44),SDC4(+2.71),TFF1(+3.5),TGFB1I1(+2.94),TIMP2(+3.27),TNFRSF21(+2.35),WNT5A(-3.04)
Cardiovascular Disease,Organismal Injury and Abnormalities	Right ventricular abnormality	6.55e-07			14	11	3	ADAM19(+3.15),CAV1(+3.65),CXCL12(-6.55),EDN1(+8.48),EPAS1(+2.0),ERG(-4.26),FGF19(-7.88),HBEGF(+5.44),HSPG2(+4.07),JUP(+2.11),PTGS2(+4.64),SLC6A4(+2.78),TGFB2(+4.54),TLL1(+3.36)
Cellular Development,Cellular Growth and Proliferation,Hematological System Development and Function,Lymphoid Tissue Structure and Development	Proliferation of mononuclear leukocytes	6.83e-07		0.781	45	33	12	AURKA(-2.4),BHLHE40(+2.45),BRCA1(-2.41),CARD11(+2.71),CAV1(+3.65),CDKN1A(+2.53),CDKN2B(+9.25),CSF1R(+2.51),CXCL12(-6.55),DAPP1(+3.03),DEF6(-3.01),DKK3(+3.27),DRD2(+2.51),EFNB2(+2.9),EHD4(+2.46),ELF4(+3.05),EPHB6(+2.68),ETS2(+2.44),HMGB1(-2.1),IGF1R(+2.1),IL1A(+2.95),ITGB3(+3.87),ITPR1(-4.74),ITPR3(+2.73),JUN(+2.9),KLF4(+2.49),PDCD4(-2.3),PIEZO1(+3.58),PPAT(-2.2),PPL(+2.36),PTGS2(+4.64),PTPRN(+4.8…
Cardiovascular Disease,Organismal Injury and Abnormalities	Atherosclerosis	6.85e-07		0.543	31	26	5	ADORA1(+3.84),BMPR1B(+3.5),CA12(-3.4),CAV1(+3.65),CDKN1A(+2.53),CDR2L(+2.93),CHI3L1(+4.29),CLU(+2.67),DLX6-AS1(-5.44),EDN1(+8.48),HMGB1(-2.1),HSPG2(+4.07),IL1A(+2.95),ITGB3(+3.87),JUN(+2.9),JUP(+2.11),KLF4(+2.49),LINC00599(-2.26),LMCD1(+4.59),NPPB(+14.13),OLR1(+4.45),OSMR(+4.11),PLTP(+2.43),PTGS2(+4.64),SAMD4A(+2.35),SDC4(+2.71),SORBS1(-2.5),THBS1(+4.18),TIMP2(+3.27),TUBB3(+5.27),VLDLR(+2.8)
Cardiovascular System Development and Function,Organ Morphology,Organismal Development,Skeletal and Muscular System Development and Function	Morphology of cardiac muscle	7.14e-07			23	21	2	ADM(+5.83),ADORA1(+3.84),CAV1(+3.65),CDKN1A(+2.53),CLU(+2.67),DUSP8(+6.2),EDN1(+8.48),HBEGF(+5.44),HMGB1(-2.1),HSPB8(+3.46),HSPG2(+4.07),IER3(+3.19),JUN(+2.9),JUP(+2.11),KLF4(+2.49),LIMS2(+6.78),LMCD1(+4.59),MYL9(+3.74),NOG(+2.27),PTGS2(+4.64),RGS2(-3.73),TBX5(+3.61),TGFB2(+4.54)
Neurological Disease,Organismal Injury and Abnormalities,Psychological Disorders	Disorder of basal ganglia	7.17e-07			45	31	14	ADORA1(+3.84),ADRA2A(-3.13),ATP1A3(-2.75),BHLHE40(+2.45),CA12(-3.4),CAV1(+3.65),CHI3L1(+4.29),CLU(+2.67),COL4A3(+7.39),CORO2B(+7.45),CRIM1(+2.16),CYFIP2(+4.24),DGKB(-2.8),DIO2(-3.08),DKK3(+3.27),DPYSL3(+3.27),DRD2(+2.51),DTNA(+3.46),EEF1A2(+5.54),GABRB3(+2.04),HLA-DRA(-3.32),IER3(+3.19),IER5(+2.04),IL1A(+2.95),ITPR1(-4.74),JUN(+2.9),LAMB1(+2.37),LMCD1(+4.59),LMOD1(+3.05),PDLIM1(+2.44),PSMB8(-2.35…
Cancer,Organismal Injury and Abnormalities	Visceral metastasis	7.17e-07		1.699	30	27	3	ADM(+5.83),CAV1(+3.65),CCN1(+5.22),CDH17(+5.29),CDH6(+6.86),CLU(+2.67),COL4A1(+3.13),COL4A2(+2.85),CSF1R(+2.51),CXCL12(-6.55),DPYSL3(+3.27),EFEMP1(+2.33),EPAS1(+2.0),IGF1R(+2.1),IL1A(+2.95),ITGB3(+3.87),ITPR3(+2.73),LAMA3(+9.63),LMCD1(+4.59),NLRP1(+3.96),PBK(-3.22),PDLIM1(+2.44),PDLIM3(+4.19),PTGS2(+4.64),TGFB2(+4.54),THBS1(+4.18),TM4SF1(+6.38),TNFRSF21(+2.35),TUBB3(+5.27),WNT5A(-3.04)
Cell-To-Cell Signaling and Interaction	Aggregation of cells	7.24e-07		-0.043	25	19	6	ADRA2A(-3.13),C1QTNF1(+2.88),CADM1(+2.24),CDH17(+5.29),CDKN1A(+2.53),CLU(+2.67),CXCL12(-6.55),DMTN(+3.41),EFNB2(+2.9),EMILIN2(+2.11),HBEGF(+5.44),HMGB1(-2.1),IGF1R(+2.1),ITGB3(+3.87),JUP(+2.11),LPAR4(-2.7),MYH9(+2.3),OLR1(+4.45),PTGS2(+4.64),RNASE2(+3.55),SCUBE1(+2.96),THBS1(+4.18),TIMP2(+3.27),WNT5A(-3.04),ZAP70(-4.76)
Cancer,Endocrine System Disorders,Organismal Injury and Abnormalities,Reproductive System Disease	Ovarian cancer	7.35e-07			81	51	30	ABCA13(+3.36),ABCA4(-2.76),ADAM19(+3.15),ADORA1(+3.84),ALPK2(+2.93),ARHGEF28(+3.71),ATP11B(+2.45),BRCA1(-2.41),BRCA2(-2.75),C6orf222(+6.01),CACNA1A(-2.97),CASZ1(+2.49),CCDC33(-2.95),CCDC88A(-2.54),CCN1(+5.22),CD300E(-2.59),CDKN1A(+2.53),CDKN2B(+9.25),CHEK2(-2.56),CHI3L1(+4.29),CHST8(-3.15),CLU(+2.67),COL4A1(+3.13),COL4A2(+2.85),COL4A4(+4.63),COL6A6(-3.43),CORO2B(+7.45),CSF1R(+2.51),CXCL12(-6.55),…
Cancer,Neurological Disease,Organismal Injury and Abnormalities	High grade astrocytoma	7.36e-07			50	40	10	ADORA1(+3.84),ALPK2(+2.93),BRCA1(-2.41),BRCA2(-2.75),CADM1(+2.24),CAV1(+3.65),CCDC33(-2.95),CD93(-3.27),CDKN1A(+2.53),CHEK2(-2.56),CLU(+2.67),CMSS1(-2.47),COL4A1(+3.13),COL4A2(+2.85),COL4A4(+4.63),CSF1R(+2.51),CSRP1(+2.55),DKK3(+3.27),DNAH6(-2.93),DTNA(+3.46),EFEMP1(+2.33),EHD4(+2.46),ENC1(+3.36),EPHB6(+2.68),FLNA(+2.6),FLNC(+2.87),HSPG2(+4.07),IGF1R(+2.1),IL1A(+2.95),IL32(+4.04),ITGB3(+3.87),ITG…
Cellular Development,Cellular Growth and Proliferation,Embryonic Development,Organ Development,Organismal Development,Skeletal and Muscular System Development and Function,Tissue Development	Formation of muscle cells	7.65e-07		1.465	17	13	4	CDKN1A(+2.53),DEF6(-3.01),DYSF(+3.56),EDN1(+8.48),FHL1(+3.47),FILIP1L(+3.3),FLNC(+2.87),GPC1(+2.64),HBEGF(+5.44),HMGB1(-2.1),IGF1R(+2.1),JUN(+2.9),MESP1(-3.05),MYOF(+2.51),RYR1(-3.61),TBX5(+3.61),TNFRSF12A(+2.94)
Cardiovascular Disease,Neurological Disease,Organismal Injury and Abnormalities	Stroke	7.65e-07			21	17	4	ADRA2A(-3.13),ATP1A3(-2.75),CA12(-3.4),COL4A1(+3.13),DRD2(+2.51),EDN1(+8.48),ETS2(+2.44),GABRB3(+2.04),HMGB1(-2.1),ITGB3(+3.87),NPPB(+14.13),OLR1(+4.45),PTGS2(+4.64),RNASE2(+3.55),SCN9A(+8.38),SCNN1A(+2.1),SLC6A4(+2.78),THBS1(+4.18),TINAGL1(+2.85),TNFRSF12A(+2.94),TUBB3(+5.27)
Cardiovascular Disease,Developmental Disorder,Organismal Injury and Abnormalities	Atrial or ventricular septal defect	7.72e-07		-1.657	14	11	3	ADAM19(+3.15),ADRA2A(-3.13),BICC1(+4.05),BMP1(+2.28),CXCL12(-6.55),EDN1(+8.48),FGF19(-7.88),FLNA(+2.6),JUN(+2.9),MYH9(+2.3),TBX5(+3.61),TGFB2(+4.54),TLL1(+3.36),TUBB3(+5.27)
Cardiovascular System Development and Function	Morphogenesis of cardiovascular system	8.88e-07		1.71	21	18	3	ADAM19(+3.15),ANKRD1(+4.21),CCN1(+5.22),COL2A1(+2.56),COL4A1(+3.13),CYP1B1(+4.03),EDN1(+8.48),EFNB2(+2.9),FLNA(+2.6),HEG1(+2.57),JUN(+2.9),MESP1(-3.05),MYL7(+4.55),NOG(+2.27),RYR1(-3.61),SHH(+3.13),TBX5(+3.61),TGFB2(+4.54),THBS1(+4.18),TIMP2(+3.27),WNT5A(-3.04)
Cell Death and Survival	Cell death of carcinoma cell lines	9.2e-07		-1.122	27	18	9	AURKA(-2.4),CAV1(+3.65),CDCA2(-2.93),CDKN1A(+2.53),CHEK2(-2.56),CLU(+2.67),COL4A1(+3.13),COL4A2(+2.85),CXCL12(-6.55),DNAJC15(+4.3),EEF1A2(+5.54),EPAS1(+2.0),ETS2(+2.44),IGF1R(+2.1),ITGB3(+3.87),JUN(+2.9),JUP(+2.11),MAD2L1(-3.18),NEK2(-2.61),PDCD4(-2.3),PMEPA1(+2.92),PTGS2(+4.64),SHH(+3.13),ST8SIA1(-4.01),TNFRSF10A(+4.08),TUBB3(+5.27),WNT5A(-3.04)
Cell Morphology	Sprouting	9.46e-07		1.818	30	21	9	ADM(+5.83),AGRN(+2.7),CACNA1A(-2.97),CAMK1G(-3.0),CAV1(+3.65),CCDC88A(-2.54),CCN1(+5.22),CDKN1A(+2.53),CSRP1(+2.55),CXCL12(-6.55),DPYSL3(+3.27),DRD2(+2.51),DSCAM(+3.74),ECEL1(+2.59),EFNB2(+2.9),GABRB3(+2.04),HMGB1(-2.1),HSPG2(+4.07),ITGB3(+3.87),ITGB8(+2.39),ITPR1(-4.74),JUN(+2.9),OLR1(+4.45),PTGS2(+4.64),RAB17(+2.71),RPS6(-2.17),RYR1(-3.61),THBS1(+4.18),TNFRSF21(+2.35),WNT5A(-3.04)
Skeletal and Muscular Disorders,Skeletal and Muscular System Development and Function	Abnormal morphology of muscle	9.63e-07			24	22	2	ADAM19(+3.15),CAV1(+3.65),CDKN1A(+2.53),CLU(+2.67),COL12A1(+5.18),CXCL12(-6.55),DRD2(+2.51),DUSP8(+6.2),DYSF(+3.56),ECEL1(+2.59),EDN1(+8.48),FBN1(+3.05),FLNC(+2.87),HBEGF(+5.44),HSPB8(+3.46),HSPG2(+4.07),IER3(+3.19),IGF1R(+2.1),JUP(+2.11),MYOF(+2.51),RYR1(-3.61),SHH(+3.13),TGFB2(+4.54),THBS1(+4.18)
Organismal Injury and Abnormalities	Fibrosis of tissue	9.98e-07		-1.798	12	11	1	AURKA(-2.4),BMP1(+2.28),BMP6(+3.12),CAV1(+3.65),COL4A3(+7.39),CSF1R(+2.51),DYSF(+3.56),JUN(+2.9),NOG(+2.27),PTGS2(+4.64),SLC6A4(+2.78),THBS1(+4.18)
Cardiovascular Disease,Organismal Injury and Abnormalities,Respiratory Disease	Pulmonary vascular disease	1.02e-06		0.625	16	12	4	ADRA2A(-3.13),ANKRD1(+4.21),BMPR1B(+3.5),CA12(-3.4),CACNA1A(-2.97),CAV1(+3.65),CSF1R(+2.51),EDN1(+8.48),EPAS1(+2.0),ERG(-4.26),FHL1(+3.47),GABRB3(+2.04),NPPB(+14.13),SCN9A(+8.38),SLC6A4(+2.78),TGFB2(+4.54)
Cellular Development,Cellular Growth and Proliferation,Hematological System Development and Function,Lymphoid Tissue Structure and Development	Proliferation of immune cells	1.07e-06		1.002	46	34	12	AURKA(-2.4),BHLHE40(+2.45),BRCA1(-2.41),CARD11(+2.71),CAV1(+3.65),CDKN1A(+2.53),CDKN2B(+9.25),CSF1R(+2.51),CXCL12(-6.55),DAPP1(+3.03),DEF6(-3.01),DKK3(+3.27),DRD2(+2.51),EFNB2(+2.9),EHD4(+2.46),ELF4(+3.05),EPHB6(+2.68),ETS2(+2.44),HMGB1(-2.1),IGF1R(+2.1),IL1A(+2.95),ITGB3(+3.87),ITPR1(-4.74),ITPR3(+2.73),JUN(+2.9),KLF4(+2.49),PDCD4(-2.3),PIEZO1(+3.58),PPAT(-2.2),PPL(+2.36),PTGS2(+4.64),PTPRN(+4.8…
Organismal Functions,Organismal Injury and Abnormalities	Healing of lesion	1.11e-06			17	14	3	ADM(+5.83),ANKRD1(+4.21),BRCA1(-2.41),CAV1(+3.65),CNN2(+2.14),EFNB2(+2.9),HBEGF(+5.44),HMGB1(-2.1),ITGB3(+3.87),LAMC2(+2.54),NOG(+2.27),PTGS2(+4.64),SDC4(+2.71),TFF1(+3.5),TGFB2(+4.54),THBS1(+4.18),WNT5A(-3.04)
Organismal Injury and Abnormalities	Ulcer	1.15e-06			14	13	1	CLU(+2.67),COL12A1(+5.18),COL2A1(+2.56),COL4A1(+3.13),COL4A2(+2.85),COL4A3(+7.39),COL4A4(+4.63),DRD2(+2.51),EDN1(+8.48),HMGB1(-2.1),ITGB6(+4.93),JUP(+2.11),PTGS2(+4.64),TFF1(+3.5)
Organismal Injury and Abnormalities,Tissue Morphology	Volume of lesion	1.16e-06			15	13	2	BMPR1B(+3.5),CA12(-3.4),CAV1(+3.65),CDKN1A(+2.53),CLU(+2.67),EFEMP1(+2.33),HMGB1(-2.1),IL1A(+2.95),ITGB3(+3.87),OLR1(+4.45),OSMR(+4.11),TGFB2(+4.54),THBS1(+4.18),TIMP2(+3.27),TNFRSF12A(+2.94)
Cellular Development,Cellular Growth and Proliferation,Nervous System Development and Function,Tissue Development	Growth of neurites	1.2e-06		1.904	32	27	5	BMP6(+3.12),CAV1(+3.65),CDKN1A(+2.53),COTL1(+2.44),CSPG5(+4.71),CSRP1(+2.55),CXCL12(-6.55),DPYSL3(+3.27),EFNB2(+2.9),EXTL3(+1.93),GAS7(+2.37),HMGB1(-2.1),IGF1R(+2.1),ITGB3(+3.87),JUN(+2.9),KLF4(+2.49),LAMA3(+9.63),MAFK(+2.56),MMP24(+3.39),MYH9(+2.3),NLGN1(-2.89),NOG(+2.27),PACS1(+2.3),PLXNA3(+2.22),RAB17(+2.71),RPS6(-2.17),SHH(+3.13),THBS1(+4.18),TIMP2(+3.27),TNFRSF12A(+2.94),VLDLR(+2.8),WNT5A(-3…
Organismal Injury and Abnormalities	Fibrosis	1.22e-06	Decreased	-2.167	38	30	8	ACADL(+5.07),ADORA1(+3.84),ADRA2A(-3.13),AURKA(-2.4),BMP1(+2.28),BMP6(+3.12),CAV1(+3.65),CLU(+2.67),COL4A3(+7.39),CSF1R(+2.51),CXCL12(-6.55),DTNA(+3.46),DYSF(+3.56),EDN1(+8.48),ERG(-4.26),HBEGF(+5.44),HLA-DRA(-3.32),HSPB8(+3.46),IGF1R(+2.1),ITGB6(+4.93),JUN(+2.9),LAMA3(+9.63),LIMS2(+6.78),NOG(+2.27),NPPB(+14.13),PBK(-3.22),PPAT(-2.2),PTGS2(+4.64),RASSF2(+3.37),SLC2A6(+3.33),SLC6A4(+2.78),TGFB2(+4…
Cancer,Gastrointestinal Disease,Organismal Injury and Abnormalities	Upper gastrointestinal tract cancer	1.26e-06			120	84	36	ABCA13(+3.36),ABCA4(-2.76),ADAM28(+3.33),ADRA2A(-3.13),AGRN(+2.7),ARVCF(+2.64),ATP11B(+2.45),ATP13A4(+3.04),AURKA(-2.4),BAALC(-3.29),BMPR1B(+3.5),BRCA1(-2.41),BRCA2(-2.75),C14orf39(-2.71),CACNA1A(-2.97),CARD11(+2.71),CAV1(+3.65),CCDC33(-2.95),CCDC88A(-2.54),CCN1(+5.22),CDC20(-2.57),CDCA2(-2.93),CDKN1A(+2.53),CEP85L(-2.46),CHI3L1(+4.29),CHST8(-3.15),CLU(+2.67),CNN1(+4.69),COL12A1(+5.18),COL4A1(+3.…
Cancer,Organismal Injury and Abnormalities,Renal and Urological Disease	Bladder tumor	1.29e-06			62	47	15	ADAM19(+3.15),ATP11B(+2.45),ATP1A3(-2.75),BIRC7(+2.9),BMP1(+2.28),BRCA1(-2.41),BRCA2(-2.75),C1QTNF1(+2.88),CACNA1A(-2.97),CACNG4(+2.59),CADM1(+2.24),CARD11(+2.71),CASZ1(+2.49),CDKN1A(+2.53),CDKN2B(+9.25),CHEK2(-2.56),CLSPN(-2.26),CLU(+2.67),CMSS1(-2.47),CPA6(+2.5),CSPG5(+4.71),CXCL12(-6.55),ELF4(+3.05),EMILIN2(+2.11),EPHB6(+2.68),HLA-DRA(-3.32),HSPB8(+3.46),HSPG2(+4.07),ITPR3(+2.73),JUN(+2.9),KIF…
Neurological Disease	Epilepsy or neurodevelopmental disorder	1.29e-06			31	23	8	ADM(+5.83),ADRA2A(-3.13),C11orf96(-4.1),CA12(-3.4),CACNA1A(-2.97),CCN1(+5.22),CDKN1A(+2.53),CLU(+2.67),CPA6(+2.5),CYFIP2(+4.24),DENND3(+3.36),DRD2(+2.51),DSCAM(+3.74),DTNA(+3.46),EEF1A2(+5.54),ENC1(+3.36),EXTL3(+1.93),FBN1(+3.05),GABRB3(+2.04),HMGB1(-2.1),JUN(+2.9),LMCD1(+4.59),MCM6(-2.27),NPPB(+14.13),PTGS2(+4.64),RGS2(-3.73),SCN9A(+8.38),SLC6A4(+2.78),TGFB2(+4.54),THBS4(-2.99),TRIB1(+2.82)
Cancer,Cellular Development,Cellular Growth and Proliferation,Organismal Injury and Abnormalities,Tumor Morphology	Proliferation of tumor cells	1.29e-06		-0.069	31	23	8	ADAM28(+3.33),AURKA(-2.4),BRCA1(-2.41),CA12(-3.4),CAV1(+3.65),CCN1(+5.22),CDKN1A(+2.53),CDKN2B(+9.25),COL4A3(+7.39),CSF1R(+2.51),CXCL12(-6.55),EDN1(+8.48),FGF19(-7.88),FHL1(+3.47),GPC1(+2.64),HBEGF(+5.44),HMGB1(-2.1),HSPG2(+4.07),IGF1R(+2.1),IL1A(+2.95),IL32(+4.04),JUN(+2.9),LAMA3(+9.63),NTS(-6.45),PFKFB3(+3.11),PTGS2(+4.64),SHH(+3.13),TGFB2(+4.54),THBS1(+4.18),TIMP2(+3.27),WNT5A(-3.04)
Cellular Compromise	Degeneration of cells	1.3e-06		-1.743	26	21	5	ABCA4(-2.76),CACNA1A(-2.97),CADM1(+2.24),CAV1(+3.65),CLU(+2.67),CSF1R(+2.51),DPYSL3(+3.27),DTNA(+3.46),DYSF(+3.56),ETS2(+2.44),GABRB3(+2.04),HBEGF(+5.44),ITPR1(-4.74),JUN(+2.9),KIF1A(+6.04),MAFK(+2.56),MYOF(+2.51),NAT8L(+3.35),OSMR(+4.11),PDCD4(-2.3),PTGS2(+4.64),RYR1(-3.61),SHH(+3.13),TGFB2(+4.54),TSPAN2(+4.41),VLDLR(+2.8)
Connective Tissue Development and Function,Connective Tissue Disorders,Organismal Injury and Abnormalities,Skeletal and Muscular Disorders,Skeletal and Muscular System Development and Function,Tissue Development	Abnormal morphology of bone	1.37e-06			30	25	5	AMBN(+3.16),BMP1(+2.28),BMP6(+3.12),BMPR1B(+3.5),BRCA1(-2.41),BRCA2(-2.75),CAV1(+3.65),CDKN1A(+2.53),COL12A1(+5.18),COL2A1(+2.56),CSF1R(+2.51),DRD2(+2.51),EDN1(+8.48),EFEMP1(+2.33),FBLIM1(+2.86),FBN1(+3.05),HSPG2(+4.07),IGF1R(+2.1),ITGB3(+3.87),MATN3(+2.51),NOG(+2.27),PAPPA2(-2.91),PITX1(-2.3),RASSF2(+3.37),SHH(+3.13),SLC29A1(+1.91),SLC4A2(+2.17),TBX5(+3.61),TGFB2(+4.54),WNT5A(-3.04)
Neurological Disease	Neurological signs	1.39e-06			42	28	14	ADRA2A(-3.13),BHLHE40(+2.45),CA12(-3.4),CACNA1A(-2.97),CAV1(+3.65),CCDC88A(-2.54),CHI3L1(+4.29),CLU(+2.67),COL4A3(+7.39),CORO2B(+7.45),CRIM1(+2.16),CYFIP2(+4.24),DGKB(-2.8),DIO2(-3.08),DKK3(+3.27),DPYSL3(+3.27),DRD2(+2.51),DTNA(+3.46),EEF1A2(+5.54),GABRB3(+2.04),IER3(+3.19),IER5(+2.04),IGF1R(+2.1),ITPR1(-4.74),JUN(+2.9),LAMB1(+2.37),LMCD1(+4.59),LMOD1(+3.05),PDLIM1(+2.44),PSMB8(-2.35),PTGS2(+4.64…
Tissue Development	Formation of epithelial tissue	1.46e-06		0.816	12	10	2	ADM(+5.83),BRCA1(-2.41),CAV1(+3.65),COL4A1(+3.13),COL4A2(+2.85),COL4A3(+7.39),COL4A4(+4.63),CXCL12(-6.55),HSPG2(+4.07),ITGB8(+2.39),LAMB1(+2.37),SDC4(+2.71)
Cell Death and Survival	Apoptosis of carcinoma cell lines	1.46e-06		-1.229	24	16	8	AURKA(-2.4),CAV1(+3.65),CDCA2(-2.93),CDKN1A(+2.53),CHEK2(-2.56),CLU(+2.67),COL4A1(+3.13),COL4A2(+2.85),CXCL12(-6.55),DNAJC15(+4.3),EEF1A2(+5.54),EPAS1(+2.0),ETS2(+2.44),IGF1R(+2.1),JUN(+2.9),JUP(+2.11),MAD2L1(-3.18),PDCD4(-2.3),PMEPA1(+2.92),PTGS2(+4.64),SHH(+3.13),ST8SIA1(-4.01),TNFRSF10A(+4.08),WNT5A(-3.04)
Organismal Injury and Abnormalities	Bleeding	1.56e-06	Decreased	-3.625	30	27	3	ADM(+5.83),ADORA1(+3.84),ADRA2A(-3.13),CACNA1A(-2.97),CAPN2(+2.34),CNN1(+4.69),COL2A1(+2.56),COL4A1(+3.13),COL4A2(+2.85),COL4A3(+7.39),DRD2(+2.51),EPAS1(+2.0),ERG(-4.26),FBN1(+3.05),FLNA(+2.6),GABRB3(+2.04),HSPG2(+4.07),ITGB3(+3.87),ITGB8(+2.39),JUP(+2.11),MYH9(+2.3),NPPB(+14.13),OXTR(+3.78),PTGS2(+4.64),SCN9A(+8.38),SLC6A4(+2.78),THBS1(+4.18),TIMP2(+3.27),TLL1(+3.36),TNFRSF21(+2.35)
Cancer,Organismal Injury and Abnormalities,Reproductive System Disease	Endometrial carcinoma	1.57e-06			116	83	33	ABCA13(+3.36),ABCA4(-2.76),ADAM19(+3.15),ADM(+5.83),ALPK2(+2.93),AMBN(+3.16),AMOTL2(+2.14),ARHGEF28(+3.71),ATP11B(+2.45),AURKA(-2.4),BICC1(+4.05),BMP6(+3.12),BRCA1(-2.41),BRCA2(-2.75),C14orf39(-2.71),CACNA1A(-2.97),CAPN2(+2.34),CD300E(-2.59),CDC42EP3(+3.55),CHEK2(-2.56),CLSPN(-2.26),CLU(+2.67),COL12A1(+5.18),COL2A1(+2.56),COL4A2(+2.85),CPA6(+2.5),CRIM1(+2.16),CSF1R(+2.51),CXCL12(-6.55),DENND3(+3.…
Developmental Disorder,Organismal Injury and Abnormalities,Renal and Urological Disease	Congenital anomalies of kidney and urinary tract	1.59e-06	Decreased	-2	24	19	5	ADGRL3(+2.38),ADRA2A(-3.13),BICC1(+4.05),CA12(-3.4),CDKN1A(+2.53),CLU(+2.67),CRIM1(+2.16),DPYSL3(+3.27),EPAS1(+2.0),FHL1(+3.47),FILIP1L(+3.3),NPNT(+4.0),PPP1R3C(-4.2),PRSS23(+3.23),PTGS2(+4.64),SALL1(-3.6),SAMSN1(-2.42),SBSPON(+2.5),SHH(+3.13),TAGLN(+8.22),TBX5(+3.61),TGFB2(+4.54),TIMP2(+3.27),VLDLR(+2.8)
Developmental Disorder,Organismal Injury and Abnormalities	Congenital malformation of genitourinary system	1.6e-06	Decreased	-2.611	29	24	5	ADGRL3(+2.38),ADRA2A(-3.13),BICC1(+4.05),CA12(-3.4),CDKN1A(+2.53),CLU(+2.67),CRIM1(+2.16),CYP1B1(+4.03),DPYSL3(+3.27),EPAS1(+2.0),ETS2(+2.44),FHL1(+3.47),FILIP1L(+3.3),GABRB3(+2.04),IGF1R(+2.1),NOG(+2.27),NPNT(+4.0),PPP1R3C(-4.2),PRSS23(+3.23),PTGS2(+4.64),SALL1(-3.6),SAMSN1(-2.42),SBSPON(+2.5),SHH(+3.13),TAGLN(+8.22),TBX5(+3.61),TGFB2(+4.54),TIMP2(+3.27),VLDLR(+2.8)
Hereditary Disorder,Neurological Disease,Organismal Injury and Abnormalities,Psychological Disorders,Skeletal and Muscular Disorders	Huntington Disease	1.61e-06			35	24	11	ADRA2A(-3.13),BHLHE40(+2.45),CA12(-3.4),CHI3L1(+4.29),CLU(+2.67),COL4A3(+7.39),CORO2B(+7.45),CRIM1(+2.16),CYFIP2(+4.24),DGKB(-2.8),DIO2(-3.08),DKK3(+3.27),DPYSL3(+3.27),DRD2(+2.51),DTNA(+3.46),EEF1A2(+5.54),GABRB3(+2.04),IER3(+3.19),IER5(+2.04),ITPR1(-4.74),JUN(+2.9),LAMB1(+2.37),LMCD1(+4.59),LMOD1(+3.05),PDLIM1(+2.44),PSMB8(-2.35),PTPN5(+2.0),RHOBTB3(+2.1),RYR1(-3.61),SCN9A(+8.38),SDC4(+2.71),SL…
Cell-To-Cell Signaling and Interaction,Hematological System Development and Function	Activation of blood cells	1.62e-06		0.63	44	31	13	ADORA1(+3.84),AGRN(+2.7),BHLHE40(+2.45),C1QTNF1(+2.88),CADM1(+2.24),CARD11(+2.71),CD93(-3.27),CDKN1A(+2.53),CHI3L1(+4.29),CSF1R(+2.51),CXCL12(-6.55),DAPP1(+3.03),DEF6(-3.01),DGKB(-2.8),DYSF(+3.56),EDN1(+8.48),EFNB2(+2.9),FLNA(+2.6),HLA-DRA(-3.32),HMGB1(-2.1),HSPB8(+3.46),HSPG2(+4.07),IL1A(+2.95),ITGB3(+3.87),ITGB6(+4.93),ITPR1(-4.74),ITPR3(+2.73),KLF4(+2.49),PFKFB3(+3.11),PSMB8(-2.35),PTGS2(+4.64…
Hair and Skin Development and Function,Organ Development	Growth of skin	1.62e-06		0.032	19	17	2	BMP6(+3.12),BRCA1(-2.41),CAV1(+3.65),CDKN1A(+2.53),CLDN6(+2.2),CLU(+2.67),EFEMP1(+2.33),EFNB2(+2.9),HBEGF(+5.44),IGF1R(+2.1),ITGB3(+3.87),JUN(+2.9),JUP(+2.11),KLF4(+2.49),NOG(+2.27),PTGS2(+4.64),SHH(+3.13),TGFB2(+4.54),WNT5A(-3.04)
Cell-To-Cell Signaling and Interaction	Interaction of tumor cell lines	1.65e-06		1.565	29	23	6	ADAM28(+3.33),CAV1(+3.65),CCN1(+5.22),CDH17(+5.29),CXCL12(-6.55),DKK3(+3.27),DYSF(+3.56),EFEMP1(+2.33),EPHB6(+2.68),FBLIM1(+2.86),FGF19(-7.88),FLNA(+2.6),HMGB1(-2.1),IGF1R(+2.1),ITGB3(+3.87),JUN(+2.9),LAMA3(+9.63),LAMA5(+2.57),LAMC2(+2.54),MAD2L1(-3.18),MYH9(+2.3),OXTR(+3.78),ST6GALNAC1(+3.46),ST6GALNAC2(+4.17),TGFB1I1(+2.94),THBS1(+4.18),WNT5A(-3.04),ZAP70(-4.76),ZYX(+2.37)
Neurological Disease	Degeneration of nervous system	1.87e-06		-0.789	23	18	5	ADORA1(+3.84),CACNA1A(-2.97),CAV1(+3.65),CLU(+2.67),CSF1R(+2.51),DPYSL3(+3.27),ETS2(+2.44),GABRB3(+2.04),GFRA3(-2.69),HBEGF(+5.44),ITPR1(-4.74),JUN(+2.9),KIF1A(+6.04),MAFK(+2.56),NAT8L(+3.35),OSMR(+4.11),PTGS2(+4.64),PTPN5(+2.0),RYR1(-3.61),SHH(+3.13),ST8SIA1(-4.01),TGFB2(+4.54),TSPAN2(+4.41)
Cardiovascular Disease,Organismal Injury and Abnormalities	Arrhythmia	1.93e-06		-1.387	20	17	3	ADORA1(+3.84),ADRA2A(-3.13),ANKRD1(+4.21),ATP1A3(-2.75),CDC42EP3(+3.55),CHI3L1(+4.29),FLNA(+2.6),FLNC(+2.87),GPD1L(+3.72),HMGB1(-2.1),JUP(+2.11),MYL4(+9.23),NPPB(+14.13),PTGS2(+4.64),SCN9A(+8.38),SERINC2(+2.72),SLC6A4(+2.78),TBX5(+3.61),TTC39A(+2.86),TUBB3(+5.27)
Cancer,Organismal Injury and Abnormalities,Tissue Morphology,Tumor Morphology	Size of tumor	1.94e-06			16	15	1	ARHGEF28(+3.71),CA12(-3.4),CAV1(+3.65),CDH17(+5.29),CDKN1A(+2.53),CLU(+2.67),COL2A1(+2.56),EFEMP1(+2.33),ETS2(+2.44),ITGB3(+3.87),JUN(+2.9),PTGS2(+4.64),TFF1(+3.5),TGFB2(+4.54),THBS1(+4.18),TIMP2(+3.27)
Protein Synthesis	Metabolism of protein	1.94e-06		1.247	61	44	17	ADAM19(+3.15),ADM(+5.83),AMBN(+3.16),AURKA(-2.4),BMP1(+2.28),CAPN2(+2.34),CAV1(+3.65),CCN1(+5.22),CDC20(-2.57),CDKN1A(+2.53),CHEK2(-2.56),CLU(+2.67),COL4A3(+7.39),COL4A4(+4.63),CYFIP2(+4.24),CYP1B1(+4.03),DHFRP1(-4.13),DRD2(+2.51),DYSF(+3.56),EDN1(+8.48),EEF1A2(+5.54),ENC1(+3.36),FAM83D(-2.5),FBN1(+3.05),FLNA(+2.6),GPC1(+2.64),HSPB8(+3.46),HSPG2(+4.07),IER3(+3.19),IFIT1(-2.66),JUN(+2.9),LAMB1(+2.…
Neurological Disease,Organismal Injury and Abnormalities	Brain lesion	1.97e-06		1.103	52	35	17	ABCA13(+3.36),ADAM19(+3.15),ADRA2A(-3.13),ALPK2(+2.93),ATP1A3(-2.75),BRCA1(-2.41),BRCA2(-2.75),CACNA1A(-2.97),CADM1(+2.24),CCDC33(-2.95),CHEK2(-2.56),CHI3L1(+4.29),CMSS1(-2.47),COL4A3(+7.39),COL4A4(+4.63),CSF1R(+2.51),DKK3(+3.27),DNAH6(-2.93),DRD2(+2.51),EFEMP1(+2.33),EHD4(+2.46),FGF19(-7.88),FLNA(+2.6),FLNC(+2.87),GPRC5B(+5.2),HMGB1(-2.1),HSPG2(+4.07),IGF1R(+2.1),IL32(+4.04),KLF4(+2.49),MAD2L1(-…
Cancer,Neurological Disease,Organismal Injury and Abnormalities	Glioblastoma	2.02e-06			29	24	5	ADORA1(+3.84),BRCA1(-2.41),BRCA2(-2.75),CAV1(+3.65),CD93(-3.27),CDKN1A(+2.53),CHEK2(-2.56),CLU(+2.67),COL4A1(+3.13),COL4A2(+2.85),CSF1R(+2.51),CSRP1(+2.55),DTNA(+3.46),EFEMP1(+2.33),ENC1(+3.36),EPHB6(+2.68),FLNA(+2.6),IGF1R(+2.1),IL1A(+2.95),IL32(+4.04),ITGB3(+3.87),ITGB8(+2.39),MYH9(+2.3),MYRF(+2.61),PFKFB3(+3.11),SERINC2(+2.72),ST8SIA1(-4.01),TGFB2(+4.54),TUBB3(+5.27)
Cardiovascular Disease,Developmental Disorder,Organismal Injury and Abnormalities	Ventricular septal defect	2.03e-06		-1.615	13	11	2	ADAM19(+3.15),BICC1(+4.05),BMP1(+2.28),CXCL12(-6.55),EDN1(+8.48),FGF19(-7.88),FLNA(+2.6),JUN(+2.9),MYH9(+2.3),TBX5(+3.61),TGFB2(+4.54),TLL1(+3.36),TUBB3(+5.27)
Cancer,Organismal Injury and Abnormalities,Renal and Urological Disease	Renal tumor	2.1e-06		0.651	62	46	16	ADAM19(+3.15),ADAM28(+3.33),ADM(+5.83),ADORA1(+3.84),ALPK2(+2.93),ATP11B(+2.45),AURKA(-2.4),BHLHE40(+2.45),BMP6(+3.12),BRCA1(-2.41),BRCA2(-2.75),CADM1(+2.24),CAV1(+3.65),CCDC88A(-2.54),CDC42EP3(+3.55),CDH6(+6.86),CDKN1A(+2.53),CHEK2(-2.56),CLSPN(-2.26),CLU(+2.67),COL12A1(+5.18),CSF1R(+2.51),DENND3(+3.36),DLX6-AS1(-5.44),DMTN(+3.41),DNAH6(-2.93),DSCAM(+3.74),EDN1(+8.48),EEF1A2(+5.54),EPAS1(+2.0),E…
Ophthalmic Disease,Organismal Injury and Abnormalities	Open-angle glaucoma	2.11e-06			10	7	3	ADRA2A(-3.13),CA12(-3.4),CACNA1A(-2.97),CLU(+2.67),CYP1B1(+4.03),FBN1(+3.05),LOXL1(+2.26),PTGS2(+4.64),SERINC2(+2.72),TIMP2(+3.27)
Cellular Movement	Invasion of breast cancer cell lines	2.19e-06		1.108	24	18	6	BMP6(+3.12),BRCA1(-2.41),CAV1(+3.65),CCDC88A(-2.54),CCN1(+5.22),CDKN1A(+2.53),COL2A1(+2.56),CXCL12(-6.55),DEF6(-3.01),EDN1(+8.48),EFEMP1(+2.33),EPHB6(+2.68),IGF1R(+2.1),IL32(+4.04),ITGB3(+3.87),JUN(+2.9),KLF4(+2.49),KLF8(+2.0),PDCD4(-2.3),PDLIM1(+2.44),PTGS2(+4.64),TFF1(+3.5),TGFB2(+4.54),TUNAR(-4.79)
Dermatological Diseases and Conditions,Developmental Disorder,Hereditary Disorder,Metabolic Disease,Organismal Injury and Abnormalities	Premature aging	2.25e-06			14	11	3	BRCA1(-2.41),CA12(-3.4),CDC42EP3(+3.55),COL4A1(+3.13),COL4A2(+2.85),EFEMP1(+2.33),FBN1(+3.05),HS3ST3A1(-3.22),KRT7(+3.62),LAMA5(+2.57),NTN4(+5.53),SERINC2(+2.72),TBX5(+3.61),TFPI2(+4.13)
Cancer,Neurological Disease,Organismal Injury and Abnormalities	Brain tumor	2.27e-06		1.103	48	33	15	ABCA13(+3.36),ADAM19(+3.15),ADRA2A(-3.13),ALPK2(+2.93),BRCA1(-2.41),BRCA2(-2.75),CACNA1A(-2.97),CADM1(+2.24),CCDC33(-2.95),CHEK2(-2.56),CHI3L1(+4.29),CMSS1(-2.47),COL4A3(+7.39),COL4A4(+4.63),CSF1R(+2.51),DKK3(+3.27),DNAH6(-2.93),EFEMP1(+2.33),EHD4(+2.46),FGF19(-7.88),FLNA(+2.6),FLNC(+2.87),GPRC5B(+5.2),HSPG2(+4.07),IGF1R(+2.1),IL32(+4.04),KLF4(+2.49),MAD2L1(-3.18),OR5P2(+2.85),PALM2-AKAP2(-3.18),…
Cardiovascular System Development and Function,Hematological System Development and Function	Blood pressure	2.3e-06		-0.764	23	20	3	ADM(+5.83),ADORA1(+3.84),ADRA2A(-3.13),CAV1(+3.65),CKMT2(+4.22),COL4A3(+7.39),CXCL12(-6.55),DDAH1(+3.21),DRD2(+2.51),EDN1(+8.48),EPAS1(+2.0),EPHB6(+2.68),HSPB8(+3.46),IER3(+3.19),ITGB3(+3.87),OXTR(+3.78),PTGS2(+4.64),RENBP(+2.8),RGS2(-3.73),SCNN1A(+2.1),SDC4(+2.71),SLC6A4(+2.78),THBS1(+4.18)
Molecular Transport	Transport of molecule	2.33e-06	Increased	2.628	78	56	22	ABCA4(-2.76),ACADL(+5.07),ADM(+5.83),ADORA1(+3.84),ADRA2A(-3.13),ADTRP(+3.17),ANKRD1(+4.21),ATP11B(+2.45),ATP13A4(+3.04),ATP1A3(-2.75),BHLHE40(+2.45),BMP6(+3.12),CA12(-3.4),CACNA1A(-2.97),CADM1(+2.24),CARD11(+2.71),CAV1(+3.65),CDH17(+5.29),CDKN1A(+2.53),CHST8(-3.15),CLU(+2.67),CXCL12(-6.55),DENND3(+3.36),DIO2(-3.08),DRD2(+2.51),DYSF(+3.56),EDN1(+8.48),EPAS1(+2.0),EPHB6(+2.68),EXOC3L1(-2.9),FGF19(…
Cellular Movement	Cell movement of muscle cells	2.39e-06		1.332	17	15	2	ADM(+5.83),CCN1(+5.22),CLU(+2.67),COL4A3(+7.39),CYP1B1(+4.03),FBN1(+3.05),FHL1(+3.47),HBEGF(+5.44),HMGB1(-2.1),IL1A(+2.95),PTGS2(+4.64),SDC4(+2.71),SHH(+3.13),TFPI2(+4.13),THBS1(+4.18),THBS4(-2.99),TRIB1(+2.82)
Cancer,Gastrointestinal Disease,Hepatic System Disease,Organismal Injury and Abnormalities,Tissue Morphology	Quantity of liver tumor	2.4e-06		-0.447	7	5	2	BRCA1(-2.41),BRCA2(-2.75),CCN1(+5.22),CDH17(+5.29),CDKN1A(+2.53),JUN(+2.9),PDLIM1(+2.44)
Cancer,Hematological Disease,Immunological Disease,Organismal Injury and Abnormalities	T-cell malignant neoplasm	2.42e-06		0.128	37	29	8	ADAM19(+3.15),ADORA1(+3.84),AURKA(-2.4),BRCA1(-2.41),BRCA2(-2.75),C1QTNF1(+2.88),CADM1(+2.24),CARD11(+2.71),CCN1(+5.22),CDKN1A(+2.53),CLU(+2.67),COL12A1(+5.18),COL4A1(+3.13),COL4A2(+2.85),CSF1R(+2.51),CXCL12(-6.55),DUSP8(+6.2),EFNB2(+2.9),EPAS1(+2.0),ERG(-4.26),FBN1(+3.05),HLA-DRA(-3.32),HMGB1(-2.1),IER3(+3.19),JUN(+2.9),LAMB1(+2.37),LAMC2(+2.54),MYOF(+2.51),NUAK2(+3.34),OSMR(+4.11),PPAT(-2.2),RH…
Cell-To-Cell Signaling and Interaction	Binding of tumor cell lines	2.44e-06		1.434	28	22	6	ADAM28(+3.33),CAV1(+3.65),CCN1(+5.22),CDH17(+5.29),CXCL12(-6.55),DKK3(+3.27),DYSF(+3.56),EFEMP1(+2.33),EPHB6(+2.68),FGF19(-7.88),FLNA(+2.6),HMGB1(-2.1),IGF1R(+2.1),ITGB3(+3.87),JUN(+2.9),LAMA3(+9.63),LAMA5(+2.57),LAMC2(+2.54),MAD2L1(-3.18),MYH9(+2.3),OXTR(+3.78),ST6GALNAC1(+3.46),ST6GALNAC2(+4.17),TGFB1I1(+2.94),THBS1(+4.18),WNT5A(-3.04),ZAP70(-4.76),ZYX(+2.37)
Cell Death and Survival	Cell death of breast cancer cell lines	2.54e-06		-1.168	26	22	4	ADM(+5.83),BHLHE40(+2.45),BRCA1(-2.41),CAV1(+3.65),CCN1(+5.22),CDKN1A(+2.53),CLU(+2.67),COL2A1(+2.56),CXCL12(-6.55),DNAJC15(+4.3),ETS2(+2.44),HSPB8(+3.46),IER3(+3.19),IGF1R(+2.1),JUN(+2.9),KLF4(+2.49),KLF8(+2.0),MAD2L1(-3.18),NLRP1(+3.96),PDCD4(-2.3),PFKFB3(+3.11),PTGS2(+4.64),SLC29A1(+1.91),TGFB2(+4.54),THBS1(+4.18),TNFRSF10A(+4.08)
Skeletal and Muscular System Development and Function	Muscle contraction	2.57e-06		0.477	20	16	4	ADORA1(+3.84),AGRN(+2.7),ATP1A3(-2.75),CAV1(+3.65),CKMT2(+4.22),CNN1(+4.69),DTNA(+3.46),DYSF(+3.56),EDN1(+8.48),LMOD1(+3.05),MYL4(+9.23),MYL7(+4.55),MYL9(+3.74),MYOF(+2.51),NPNT(+4.0),OXTR(+3.78),PTGS2(+4.64),RGS2(-3.73),RYR1(-3.61),SORBS1(-2.5)
Cardiovascular Disease,Organismal Injury and Abnormalities,Respiratory Disease	Pulmonary Hypertension	2.6e-06		0.75	14	10	4	ADRA2A(-3.13),BMPR1B(+3.5),CA12(-3.4),CACNA1A(-2.97),CAV1(+3.65),CSF1R(+2.51),EDN1(+8.48),EPAS1(+2.0),ERG(-4.26),FHL1(+3.47),GABRB3(+2.04),NPPB(+14.13),SCN9A(+8.38),SLC6A4(+2.78)
Cancer,Organismal Injury and Abnormalities,Reproductive System Disease	Endometrial adenocarcinoma	2.68e-06			104	73	31	ABCA13(+3.36),ABCA4(-2.76),ADAM19(+3.15),ADM(+5.83),ALPK2(+2.93),AMBN(+3.16),AMOTL2(+2.14),ARHGEF28(+3.71),ATP11B(+2.45),AURKA(-2.4),BICC1(+4.05),BMP6(+3.12),BRCA1(-2.41),BRCA2(-2.75),C14orf39(-2.71),CACNA1A(-2.97),CAPN2(+2.34),CD300E(-2.59),CDC42EP3(+3.55),CHEK2(-2.56),CLSPN(-2.26),CLU(+2.67),COL12A1(+5.18),COL2A1(+2.56),COL4A2(+2.85),CPA6(+2.5),CRIM1(+2.16),CXCL12(-6.55),DENND3(+3.36),DGKB(-2.8…
Organismal Injury and Abnormalities	Wound	2.7e-06			19	15	4	ADM(+5.83),ANKRD1(+4.21),BRCA1(-2.41),CAV1(+3.65),CNN2(+2.14),EFNB2(+2.9),HBEGF(+5.44),HMGB1(-2.1),IL1A(+2.95),ITGB3(+3.87),NOG(+2.27),PTGS2(+4.64),SDC4(+2.71),ST8SIA1(-4.01),SYNPO(+7.67),TFF1(+3.5),TGFB2(+4.54),THBS1(+4.18),WNT5A(-3.04)
Cellular Movement	Homing of cells	2.73e-06		1.942	36	30	6	ADORA1(+3.84),CAPN2(+2.34),CAV1(+3.65),CCDC88A(-2.54),CCN1(+5.22),CDKN1A(+2.53),CLU(+2.67),COL4A3(+7.39),CSF1R(+2.51),CXCL12(-6.55),DRD2(+2.51),DYSF(+3.56),EDN1(+8.48),EFNB2(+2.9),ELF4(+3.05),FBN1(+3.05),GNRH2(-3.95),HBEGF(+5.44),HMGB1(-2.1),IGF1R(+2.1),IL1A(+2.95),ITGB3(+3.87),JUN(+2.9),NPPB(+14.13),PLXNA3(+2.22),PTGS2(+4.64),RAB11FIP1(+2.19),RIPOR2(+2.85),RNASE2(+3.55),SCN9A(+8.38),TFF1(+3.5),T…
Cellular Development,Cellular Growth and Proliferation,Hematological System Development and Function,Lymphoid Tissue Structure and Development	Proliferation of lymphocytes	2.79e-06		0.48	43	31	12	AURKA(-2.4),BHLHE40(+2.45),BRCA1(-2.41),CARD11(+2.71),CAV1(+3.65),CDKN1A(+2.53),CDKN2B(+9.25),CXCL12(-6.55),DAPP1(+3.03),DEF6(-3.01),DKK3(+3.27),DRD2(+2.51),EFNB2(+2.9),EHD4(+2.46),ELF4(+3.05),EPHB6(+2.68),ETS2(+2.44),HMGB1(-2.1),IGF1R(+2.1),IL1A(+2.95),ITGB3(+3.87),ITPR1(-4.74),ITPR3(+2.73),JUN(+2.9),KLF4(+2.49),PDCD4(-2.3),PIEZO1(+3.58),PPAT(-2.2),PPL(+2.36),PTGS2(+4.64),RASGRF2(+3.93),RGS2(-3.…
Cellular Development,Cellular Growth and Proliferation,Hematological System Development and Function,Lymphoid Tissue Structure and Development	Cell proliferation of T lymphocytes	2.83e-06		0.802	37	26	11	AURKA(-2.4),BHLHE40(+2.45),BRCA1(-2.41),CARD11(+2.71),CAV1(+3.65),CDKN1A(+2.53),CXCL12(-6.55),DEF6(-3.01),DRD2(+2.51),EFNB2(+2.9),EHD4(+2.46),ELF4(+3.05),EPHB6(+2.68),ETS2(+2.44),HMGB1(-2.1),IGF1R(+2.1),IL1A(+2.95),ITGB3(+3.87),JUN(+2.9),KLF4(+2.49),PDCD4(-2.3),PIEZO1(+3.58),PPAT(-2.2),PPL(+2.36),PTGS2(+4.64),RASGRF2(+3.93),RGS2(-3.73),SAMSN1(-2.42),SDC4(+2.71),SHH(+3.13),SLC4A2(+2.17),ST8SIA1(-4…
Cancer,Organismal Injury and Abnormalities,Tumor Morphology	Invasion of tumor	2.83e-06		0.252	19	15	4	BIRC7(+2.9),CAPN2(+2.34),CAV1(+3.65),CDH17(+5.29),CLU(+2.67),CXCL12(-6.55),EDN1(+8.48),FLNA(+2.6),GPC1(+2.64),HBEGF(+5.44),HMGB1(-2.1),JUP(+2.11),KLF4(+2.49),NUAK2(+3.34),PDCD4(-2.3),PTGS2(+4.64),THBS1(+4.18),TIMP2(+3.27),WNT5A(-3.04)
Organismal Development,Skeletal and Muscular Disorders,Skeletal and Muscular System Development and Function	Abnormal morphology of limb	2.83e-06			19	14	5	BMPR1B(+3.5),COL12A1(+5.18),COL2A1(+2.56),CSF1R(+2.51),DRD2(+2.51),FLNC(+2.87),HSPG2(+4.07),IGF1R(+2.1),MYOF(+2.51),NOG(+2.27),PAPPA2(-2.91),PITX1(-2.3),RYR1(-3.61),SHH(+3.13),TBX5(+3.61),TGFB2(+4.54),THBS1(+4.18),WNT5A(-3.04),WNT5B(-4.2)
Connective Tissue Development and Function,Skeletal and Muscular System Development and Function,Tissue Development	Cartilage development	2.98e-06		-0.13	15	13	2	BMP1(+2.28),BMPR1B(+3.5),CCN1(+5.22),COL12A1(+5.18),COL2A1(+2.56),CSPG5(+4.71),EDN1(+8.48),HBEGF(+5.44),HSPG2(+4.07),ITGB8(+2.39),MATN3(+2.51),NOG(+2.27),PITX1(-2.3),TGFB2(+4.54),WNT5A(-3.04)
Cell Death and Survival	Cellular degradation	2.99e-06		-1.273	21	18	3	CACNA1A(-2.97),CAV1(+3.65),CLU(+2.67),CSF1R(+2.51),DPYSL3(+3.27),ETS2(+2.44),GABRB3(+2.04),IGF1R(+2.1),ITGB3(+3.87),ITPR1(-4.74),JUN(+2.9),KIF1A(+6.04),MAFK(+2.56),NAT8L(+3.35),OSMR(+4.11),PTGS2(+4.64),RYR1(-3.61),SHH(+3.13),TGFB2(+4.54),TSPAN2(+4.41),UBD(+6.98)
Neurological Disease	Neurodegeneration	3.11e-06		-0.972	24	19	5	ADORA1(+3.84),CACNA1A(-2.97),CAV1(+3.65),CLU(+2.67),CSF1R(+2.51),DPYSL3(+3.27),ETS2(+2.44),GABRB3(+2.04),GFRA3(-2.69),HBEGF(+5.44),ITPR1(-4.74),JUN(+2.9),KIF1A(+6.04),MAFK(+2.56),NAT8L(+3.35),OSMR(+4.11),PTGS2(+4.64),PTPN5(+2.0),RYR1(-3.61),SHH(+3.13),SLC19A3(+5.45),ST8SIA1(-4.01),TGFB2(+4.54),TSPAN2(+4.41)
Cellular Development,Connective Tissue Development and Function,Tissue Development	Differentiation of connective tissue cells	3.14e-06		1.905	38	32	6	ADM(+5.83),AMBN(+3.16),BMP6(+3.12),BMPR1B(+3.5),CCN1(+5.22),CDKN1A(+2.53),COL2A1(+2.56),CSF1R(+2.51),DEF6(-3.01),DYSF(+3.56),EDN1(+8.48),EFEMP1(+2.33),EFNB2(+2.9),ELF4(+3.05),FBLIM1(+2.86),FBN1(+3.05),GAS7(+2.37),HSPG2(+4.07),IL1A(+2.95),IL32(+4.04),ITGA11(+4.08),JUN(+2.9),JUP(+2.11),KLF4(+2.49),MAFK(+2.56),NOG(+2.27),NPNT(+4.0),PSMB8(-2.35),PTGS2(+4.64),RASSF2(+3.37),RGS2(-3.73),SHH(+3.13),SLC25…
Cancer,Dermatological Diseases and Conditions,Organismal Injury and Abnormalities	Skin carcinoma	3.62e-06			62	42	20	ABCA13(+3.36),ABCA4(-2.76),ADAM28(+3.33),B4GALNT3(+3.69),BRCA1(-2.41),C14orf39(-2.71),CACNA1A(-2.97),CARD11(+2.71),CAV1(+3.65),CDH17(+5.29),CDKN1A(+2.53),CHST8(-3.15),CKMT2(+4.22),CMSS1(-2.47),COL4A1(+3.13),COL4A2(+2.85),COL4A4(+4.63),COL6A6(-3.43),CSF1R(+2.51),CYFIP2(+4.24),DENND3(+3.36),DNAH6(-2.93),DSCAM(+3.74),ECEL1(+2.59),EDN1(+8.48),FBN1(+3.05),GABRB3(+2.04),HBEGF(+5.44),HSPG2(+4.07),IGF1R(…
Cancer,Organismal Injury and Abnormalities	Intrathoracic malignant tumor	3.65e-06		1.314	107	77	30	ADAM19(+3.15),ADAM28(+3.33),ADM(+5.83),ADORA1(+3.84),AGRN(+2.7),ALPK2(+2.93),ARSI(+3.13),ATP1A3(-2.75),AURKA(-2.4),BMPR1B(+3.5),BRCA1(-2.41),BRCA2(-2.75),C14orf39(-2.71),CACNA1A(-2.97),CADM1(+2.24),CARD11(+2.71),CAV1(+3.65),CCDC88A(-2.54),CCN1(+5.22),CDC20(-2.57),CDC42EP3(+3.55),CDCA2(-2.93),CDKN1A(+2.53),CDKN2B(+9.25),CHEK2(-2.56),CLSPN(-2.26),CLTRN(+4.11),CLU(+2.67),COL12A1(+5.18),COL4A1(+3.13)…
Cancer,Organismal Injury and Abnormalities	Ductal carcinoma	3.77e-06			109	74	35	ABCA13(+3.36),ADAM28(+3.33),ADRA2A(-3.13),ALPK2(+2.93),BAALC(-3.29),BICC1(+4.05),BMPR1B(+3.5),BRCA1(-2.41),BRCA2(-2.75),C14orf39(-2.71),CACNA1A(-2.97),CAPN2(+2.34),CCDC88A(-2.54),CCN1(+5.22),CD93(-3.27),CDC42EP3(+3.55),CDKN1A(+2.53),CHST8(-3.15),CNN1(+4.69),COL12A1(+5.18),COL2A1(+2.56),COL4A1(+3.13),COL4A4(+4.63),COL6A6(-3.43),CRIM1(+2.16),CSF1R(+2.51),CXCL12(-6.55),DENND3(+3.36),DGKB(-2.8),DNAH6…
Cancer,Gastrointestinal Disease,Organismal Injury and Abnormalities	Upper gastrointestinal carcinoma	3.79e-06			114	81	33	ABCA13(+3.36),ABCA4(-2.76),ADAM28(+3.33),AGRN(+2.7),ARVCF(+2.64),ATP11B(+2.45),ATP13A4(+3.04),AURKA(-2.4),BAALC(-3.29),BMPR1B(+3.5),BRCA2(-2.75),C14orf39(-2.71),CACNA1A(-2.97),CARD11(+2.71),CAV1(+3.65),CCDC33(-2.95),CCDC88A(-2.54),CCN1(+5.22),CDC20(-2.57),CDCA2(-2.93),CEP85L(-2.46),CHI3L1(+4.29),CHST8(-3.15),CLU(+2.67),CNN1(+4.69),COL12A1(+5.18),COL4A1(+3.13),COL4A2(+2.85),COL4A4(+4.63),COL6A6(-3…
Hereditary Disorder,Organismal Injury and Abnormalities,Renal and Urological Disease	Familial hematuria	3.81e-06			4	4	0	COL4A3(+7.39),COL4A4(+4.63),LAMA5(+2.57),MYH9(+2.3)
Connective Tissue Disorders,Hereditary Disorder,Immunological Disease,Inflammatory Disease,Inflammatory Response,Organismal Injury and Abnormalities,Renal and Urological Disease	Collagen type IV inherited nephropathy	3.81e-06			4	4	0	COL4A1(+3.13),COL4A3(+7.39),COL4A4(+4.63),MYH9(+2.3)
Cell-To-Cell Signaling and Interaction,Cellular Growth and Proliferation	Stimulation of cells	4.04e-06		1.065	23	18	5	ADORA1(+3.84),BMP6(+3.12),CARD11(+2.71),CAV1(+3.65),CCN1(+5.22),CDKN2B(+9.25),CXCL12(-6.55),EDN1(+8.48),EFNB2(+2.9),FLNA(+2.6),HBEGF(+5.44),HMGB1(-2.1),IL1A(+2.95),KLF4(+2.49),MESP1(-3.05),NTS(-6.45),PLXNA3(+2.22),PTGS2(+4.64),SCN9A(+8.38),SHH(+3.13),TGFB2(+4.54),THBS1(+4.18),WNT5A(-3.04)
Cancer,Organismal Injury and Abnormalities	Thoracic neoplasm	4.04e-06		1.229	109	79	30	ADAM19(+3.15),ADAM28(+3.33),ADM(+5.83),ADORA1(+3.84),AGRN(+2.7),ALPK2(+2.93),ARSI(+3.13),ATP1A3(-2.75),AURKA(-2.4),BMPR1B(+3.5),BRCA1(-2.41),BRCA2(-2.75),C14orf39(-2.71),CACNA1A(-2.97),CADM1(+2.24),CARD11(+2.71),CAV1(+3.65),CCDC88A(-2.54),CCN1(+5.22),CDC20(-2.57),CDC42EP3(+3.55),CDCA2(-2.93),CDKN1A(+2.53),CDKN2B(+9.25),CHEK2(-2.56),CLSPN(-2.26),CLTRN(+4.11),CLU(+2.67),COL12A1(+5.18),COL4A1(+3.13)…
Cancer,Organismal Injury and Abnormalities,Renal and Urological Disease	Renal cancer	4.09e-06		0.283	60	44	16	ADAM19(+3.15),ADAM28(+3.33),ADM(+5.83),ADORA1(+3.84),ALPK2(+2.93),ATP11B(+2.45),AURKA(-2.4),BHLHE40(+2.45),BMP6(+3.12),BRCA1(-2.41),BRCA2(-2.75),CADM1(+2.24),CAV1(+3.65),CCDC88A(-2.54),CDC42EP3(+3.55),CDH6(+6.86),CDKN1A(+2.53),CHEK2(-2.56),CLSPN(-2.26),CLU(+2.67),COL12A1(+5.18),CSF1R(+2.51),DENND3(+3.36),DLX6-AS1(-5.44),DMTN(+3.41),DNAH6(-2.93),DSCAM(+3.74),EDN1(+8.48),EEF1A2(+5.54),EPHB6(+2.68),…
Cancer,Organismal Injury and Abnormalities,Respiratory Disease	Lung tumor	4.31e-06		1.229	108	78	30	ADAM19(+3.15),ADAM28(+3.33),ADM(+5.83),ADORA1(+3.84),AGRN(+2.7),ALPK2(+2.93),ARSI(+3.13),ATP1A3(-2.75),AURKA(-2.4),BMPR1B(+3.5),BRCA1(-2.41),BRCA2(-2.75),C14orf39(-2.71),CACNA1A(-2.97),CADM1(+2.24),CARD11(+2.71),CAV1(+3.65),CCDC88A(-2.54),CCN1(+5.22),CDC20(-2.57),CDC42EP3(+3.55),CDCA2(-2.93),CDKN1A(+2.53),CDKN2B(+9.25),CHEK2(-2.56),CLSPN(-2.26),CLTRN(+4.11),CLU(+2.67),COL12A1(+5.18),COL4A1(+3.13)…
Cell Death and Survival	Neuronal cell death	4.31e-06		0.385	40	29	11	ADORA1(+3.84),AGRN(+2.7),BMPR1B(+3.5),CACNA1A(-2.97),CDKN1A(+2.53),CHEK2(-2.56),CLU(+2.67),CXCL12(-6.55),DPYSL3(+3.27),DRD2(+2.51),EFNB2(+2.9),EHD4(+2.46),ETS2(+2.44),GABRB3(+2.04),GFRA3(-2.69),GRM4(-2.64),HBEGF(+5.44),HMGB1(-2.1),IGF1R(+2.1),ITPR1(-4.74),JUN(+2.9),KIF1A(+6.04),NCS1(+2.99),NLRP1(+3.96),NTS(-6.45),OSMR(+4.11),PCP4(+6.23),PLXNA3(+2.22),PTGS2(+4.64),PTPN5(+2.0),RNASE2(+3.55),SHH(+3.…
Carbohydrate Metabolism	Synthesis of polysaccharide	4.36e-06		-0.367	18	12	6	AGRN(+2.7),CHST8(-3.15),CSF1R(+2.51),CSPG5(+4.71),EDN1(+8.48),EXTL3(+1.93),FGF19(-7.88),GPC1(+2.64),HS3ST3A1(-3.22),HSPG2(+4.07),IGF1R(+2.1),IL1A(+2.95),PGM2L1(+2.39),PPP1R3C(-4.2),SDC4(+2.71),SORBS1(-2.5),ST3GAL6(-2.72),TGFB2(+4.54)
Cancer,Organismal Injury and Abnormalities,Respiratory Disease	Lung cancer	4.38e-06		1.314	106	76	30	ADAM19(+3.15),ADAM28(+3.33),ADM(+5.83),ADORA1(+3.84),AGRN(+2.7),ALPK2(+2.93),ARSI(+3.13),ATP1A3(-2.75),AURKA(-2.4),BMPR1B(+3.5),BRCA1(-2.41),BRCA2(-2.75),C14orf39(-2.71),CACNA1A(-2.97),CADM1(+2.24),CARD11(+2.71),CAV1(+3.65),CCDC88A(-2.54),CCN1(+5.22),CDC20(-2.57),CDC42EP3(+3.55),CDCA2(-2.93),CDKN1A(+2.53),CDKN2B(+9.25),CHEK2(-2.56),CLSPN(-2.26),CLTRN(+4.11),CLU(+2.67),COL12A1(+5.18),COL4A1(+3.13)…
Cancer,Organismal Injury and Abnormalities,Renal and Urological Disease	Kidney carcinoma	4.61e-06		0.283	56	41	15	ADAM19(+3.15),ADAM28(+3.33),ADM(+5.83),ADORA1(+3.84),ALPK2(+2.93),ATP11B(+2.45),AURKA(-2.4),BHLHE40(+2.45),BMP6(+3.12),BRCA1(-2.41),BRCA2(-2.75),CADM1(+2.24),CAV1(+3.65),CCDC88A(-2.54),CDC42EP3(+3.55),CDKN1A(+2.53),CHEK2(-2.56),CLSPN(-2.26),CLU(+2.67),COL12A1(+5.18),CSF1R(+2.51),DENND3(+3.36),DLX6-AS1(-5.44),DMTN(+3.41),DNAH6(-2.93),DSCAM(+3.74),EDN1(+8.48),EEF1A2(+5.54),EPHB6(+2.68),ETS2(+2.44),…
Ophthalmic Disease,Organismal Injury and Abnormalities	Glaucoma	4.63e-06			11	8	3	ADRA2A(-3.13),CA12(-3.4),CACNA1A(-2.97),CLU(+2.67),CYP1B1(+4.03),FBN1(+3.05),LOXL1(+2.26),PTGS2(+4.64),SERINC2(+2.72),THBS1(+4.18),TIMP2(+3.27)
Cancer,Hematological Disease,Immunological Disease,Organismal Injury and Abnormalities	B-cell neoplasm	4.63e-06			67	45	22	ABCA13(+3.36),ADORA1(+3.84),ANXA11(+2.02),ARHGEF28(+3.71),AURKA(-2.4),BICC1(+4.05),BRCA1(-2.41),BRCA2(-2.75),CACNA1A(-2.97),CARD11(+2.71),CAV1(+3.65),CD300E(-2.59),CDC20(-2.57),CDC42EP3(+3.55),CDCA2(-2.93),CDKN1A(+2.53),CDKN2B(+9.25),CHEK2(-2.56),CHI3L1(+4.29),CHST8(-3.15),CKMT2(+4.22),COL12A1(+5.18),COL2A1(+2.56),COL4A2(+2.85),COL4A4(+4.63),CSF1R(+2.51),CXCL12(-6.55),DNAH6(-2.93),ENC1(+3.36),EPA…
Connective Tissue Disorders,Inflammatory Disease,Organismal Injury and Abnormalities,Skeletal and Muscular Disorders	Rheumatic disease of joint	4.83e-06			14	11	3	ADRA2A(-3.13),CACNA1A(-2.97),CAPN2(+2.34),CLU(+2.67),COL2A1(+2.56),IL1A(+2.95),MMP17(-3.01),PTGS2(+4.64),RENBP(+2.8),SCN9A(+8.38),SLC6A4(+2.78),TGFB2(+4.54),TNFRSF10A(+4.08),TUBB3(+5.27)
Cancer,Organismal Injury and Abnormalities	Connective or soft tissue tumor	4.9e-06		-0.163	71	51	20	ADRA2A(-3.13),AGRN(+2.7),BMPR1B(+3.5),BRCA1(-2.41),BRCA2(-2.75),CACNA1A(-2.97),CAV1(+3.65),CCN1(+5.22),CD300E(-2.59),CDC42EP3(+3.55),CDKN1A(+2.53),CDKN2B(+9.25),CHEK2(-2.56),CNN1(+4.69),CNN2(+2.14),COL12A1(+5.18),COL2A1(+2.56),COL4A1(+3.13),COL4A2(+2.85),COL4A3(+7.39),COL4A4(+4.63),CSF1R(+2.51),CXCL12(-6.55),CYP1B1(+4.03),DNAH6(-2.93),EDN1(+8.48),FBN1(+3.05),FLNA(+2.6),GPC1(+2.64),HMGB1(-2.1),HSP…
Cellular Growth and Proliferation	Colony formation of cells	4.91e-06		-0.787	34	27	7	ANKRD1(+4.21),BIRC7(+2.9),BRCA1(-2.41),CADM1(+2.24),CASZ1(+2.49),CAV1(+3.65),CCN1(+5.22),CDKN1A(+2.53),CDKN2B(+9.25),CLU(+2.67),CSF1R(+2.51),CXCL12(-6.55),EDN1(+8.48),EPAS1(+2.0),FGF19(-7.88),GFRA3(-2.69),IGF1R(+2.1),IL1A(+2.95),JUN(+2.9),JUP(+2.11),KLF4(+2.49),LOXL1(+2.26),LOXL4(+2.15),MAD2L1(-3.18),MLLT11(+2.44),OSMR(+4.11),PBK(-3.22),PTGS2(+4.64),RASSF2(+3.37),ST8SIA1(-4.01),TFF1(+3.5),TGFB1I1…
Cancer,Organismal Injury and Abnormalities,Renal and Urological Disease	Bladder cancer	4.96e-06			59	44	15	ADAM19(+3.15),ATP11B(+2.45),ATP1A3(-2.75),BIRC7(+2.9),BMP1(+2.28),BRCA1(-2.41),BRCA2(-2.75),C1QTNF1(+2.88),CACNA1A(-2.97),CACNG4(+2.59),CADM1(+2.24),CARD11(+2.71),CASZ1(+2.49),CDKN1A(+2.53),CDKN2B(+9.25),CHEK2(-2.56),CLSPN(-2.26),CLU(+2.67),CMSS1(-2.47),CPA6(+2.5),CSPG5(+4.71),CXCL12(-6.55),ELF4(+3.05),EMILIN2(+2.11),EPHB6(+2.68),HLA-DRA(-3.32),HSPB8(+3.46),HSPG2(+4.07),ITPR3(+2.73),JUN(+2.9),KIF…
Cellular Movement	Chemotaxis	5.04e-06		1.879	34	28	6	ADORA1(+3.84),CAPN2(+2.34),CAV1(+3.65),CCDC88A(-2.54),CCN1(+5.22),CDKN1A(+2.53),CLU(+2.67),COL4A3(+7.39),CSF1R(+2.51),CXCL12(-6.55),DRD2(+2.51),DYSF(+3.56),EDN1(+8.48),EFNB2(+2.9),FBN1(+3.05),GNRH2(-3.95),HBEGF(+5.44),HMGB1(-2.1),IGF1R(+2.1),IL1A(+2.95),ITGB3(+3.87),JUN(+2.9),NPPB(+14.13),PLXNA3(+2.22),PTGS2(+4.64),RIPOR2(+2.85),RNASE2(+3.55),SCN9A(+8.38),TFF1(+3.5),TGFB2(+4.54),THBS1(+4.18),THBS…
Cellular Growth and Proliferation	Colony formation	5.1e-06		-0.553	37	30	7	ANKRD1(+4.21),BIRC7(+2.9),BRCA1(-2.41),CADM1(+2.24),CASZ1(+2.49),CAV1(+3.65),CCN1(+5.22),CDKN1A(+2.53),CDKN2B(+9.25),CLU(+2.67),CSF1R(+2.51),CXCL12(-6.55),DKK3(+3.27),EDN1(+8.48),EPAS1(+2.0),FGF19(-7.88),GFRA3(-2.69),IGF1R(+2.1),IL1A(+2.95),IL32(+4.04),JUN(+2.9),JUP(+2.11),KLF4(+2.49),KLF8(+2.0),LOXL1(+2.26),LOXL4(+2.15),MAD2L1(-3.18),MLLT11(+2.44),OSMR(+4.11),PBK(-3.22),PTGS2(+4.64),RASSF2(+3.37…
Cellular Assembly and Organization	Organization of plasma membrane	5.16e-06			14	12	2	ADGRL3(+2.38),AGRN(+2.7),CADM1(+2.24),CAV1(+3.65),CDH17(+5.29),CDH6(+6.86),CSF1R(+2.51),FBLIM1(+2.86),FLNA(+2.6),JUP(+2.11),MYH9(+2.3),NLGN1(-2.89),SLITRK2(+3.58),WNT5A(-3.04)
Cardiovascular Disease,Developmental Disorder,Organismal Injury and Abnormalities	Congenital heart disease	5.23e-06		-1.974	21	18	3	ADAM19(+3.15),ADRA2A(-3.13),ANKRD1(+4.21),BICC1(+4.05),BMP1(+2.28),CXCL12(-6.55),DRD2(+2.51),DTNA(+3.46),EDN1(+8.48),FGF19(-7.88),FLNA(+2.6),HSPG2(+4.07),JUN(+2.9),MYH9(+2.3),NPPB(+14.13),PTGS2(+4.64),SLC6A4(+2.78),TBX5(+3.61),TGFB2(+4.54),TLL1(+3.36),TUBB3(+5.27)
Cellular Movement,Hematological System Development and Function,Immune Cell Trafficking,Inflammatory Response	Cell movement of macrophages	5.44e-06		-0.248	22	18	4	CAV1(+3.65),CCDC88A(-2.54),CCN1(+5.22),CDKN1A(+2.53),CNN2(+2.14),COL4A3(+7.39),CSF1R(+2.51),CXCL12(-6.55),EDN1(+8.48),EEF1A2(+5.54),EPAS1(+2.0),FLNA(+2.6),HMGB1(-2.1),IL1A(+2.95),ITGB3(+3.87),MYRF(+2.61),NOG(+2.27),PLTP(+2.43),PTGS2(+4.64),THBS1(+4.18),TNFRSF21(+2.35),WNT5A(-3.04)
Cardiovascular Disease,Hereditary Disorder,Organismal Injury and Abnormalities	Familial heart disease	5.45e-06	Decreased	-2.213	21	19	2	ADRA2A(-3.13),ANKRD1(+4.21),DRD2(+2.51),DTNA(+3.46),EDN1(+8.48),FBN1(+3.05),FGF19(-7.88),FHL1(+3.47),FLNA(+2.6),FLNC(+2.87),GPD1L(+3.72),HSPG2(+4.07),JUN(+2.9),JUP(+2.11),MYL4(+9.23),PDLIM3(+4.19),SLC6A4(+2.78),TBX5(+3.61),TGFB2(+4.54),TLL1(+3.36),TTC39A(+2.86)
Neurological Disease,Organismal Injury and Abnormalities,Psychological Disorders	Frontotemporal lobar degeneration or amyotrophic lateral sclerosis	5.54e-06			19	18	1	ADRA2A(-3.13),ANXA11(+2.02),CAPN2(+2.34),CCN1(+5.22),CDC42EP3(+3.55),CDKN1A(+2.53),CLU(+2.67),CSF1R(+2.51),DRD2(+2.51),ETS2(+2.44),GABRB3(+2.04),IGF1R(+2.1),LMOD1(+3.05),PTGS2(+4.64),SCN9A(+8.38),SHROOM3(+2.26),SLC6A4(+2.78),SUSD1(+3.3),VLDLR(+2.8)
Cellular Development,Cellular Growth and Proliferation,Nervous System Development and Function,Tissue Development	Outgrowth of neurons	5.56e-06		1.581	27	22	5	BMP6(+3.12),CDKN1A(+2.53),CLU(+2.67),CSPG5(+4.71),CXCL12(-6.55),DPYSL3(+3.27),EFNB2(+2.9),EXTL3(+1.93),GAS7(+2.37),HMGB1(-2.1),IGF1R(+2.1),ITGB3(+3.87),JUN(+2.9),LAMA3(+9.63),MAFK(+2.56),MMP24(+3.39),MYH9(+2.3),NLGN1(-2.89),NOG(+2.27),PLXNA3(+2.22),RPS6(-2.17),SHH(+3.13),THBS1(+4.18),TIMP2(+3.27),TNFRSF12A(+2.94),VLDLR(+2.8),WNT5A(-3.04)
Neurological Disease,Organismal Injury and Abnormalities,Psychological Disorders	Cerebral degeneration	5.57e-06			20	19	1	ADRA2A(-3.13),ANXA11(+2.02),CAPN2(+2.34),CCN1(+5.22),CDC42EP3(+3.55),CDKN1A(+2.53),CLU(+2.67),CSF1R(+2.51),DRD2(+2.51),ETS2(+2.44),GABRB3(+2.04),IGF1R(+2.1),LMOD1(+3.05),PTGS2(+4.64),SCN9A(+8.38),SHROOM3(+2.26),SLC6A4(+2.78),SUSD1(+3.3),TUBB3(+5.27),VLDLR(+2.8)
Cancer,Organismal Injury and Abnormalities	Head and neck squamous cell carcinoma	5.79e-06			98	68	30	ABCA13(+3.36),ACADL(+5.07),ADAM19(+3.15),ADAM28(+3.33),ADORA1(+3.84),ALS2CL(+2.55),ANKRD33B(+3.03),ARVCF(+2.64),ATP11B(+2.45),ATP13A4(+3.04),ATP1A3(-2.75),AURKA(-2.4),BICC1(+4.05),BMPR1B(+3.5),BRCA1(-2.41),BRCA2(-2.75),C6orf132(+3.91),CACNA1A(-2.97),CASZ1(+2.49),CCDC88A(-2.54),CDCA2(-2.93),CEP85L(-2.46),CHEK2(-2.56),CHI3L1(+4.29),CLSPN(-2.26),CLU(+2.67),CNN1(+4.69),CNN2(+2.14),COL12A1(+5.18),COL4…
Cancer,Organismal Injury and Abnormalities,Renal and Urological Disease	Development of renal tumor	6.33e-06		1.131	55	40	15	ADAM19(+3.15),ADAM28(+3.33),ADM(+5.83),ADORA1(+3.84),ALPK2(+2.93),ATP11B(+2.45),AURKA(-2.4),BHLHE40(+2.45),BMP6(+3.12),BRCA1(-2.41),BRCA2(-2.75),CADM1(+2.24),CCDC88A(-2.54),CDC42EP3(+3.55),CDKN1A(+2.53),CHEK2(-2.56),CLSPN(-2.26),CLU(+2.67),COL12A1(+5.18),CSF1R(+2.51),DENND3(+3.36),DLX6-AS1(-5.44),DMTN(+3.41),DNAH6(-2.93),DSCAM(+3.74),EDN1(+8.48),EEF1A2(+5.54),EPAS1(+2.0),EPHB6(+2.68),ETS2(+2.44),…
Cell Morphology,Cellular Movement,Renal and Urological System Development and Function	Cell spreading of kidney cell lines	6.36e-06	Increased	2	6	5	1	CADM1(+2.24),FLNA(+2.6),FLNC(+2.87),ITGB3(+3.87),SORBS1(-2.5),THBS1(+4.18)
Ophthalmic Disease,Organismal Injury and Abnormalities	Exfoliative glaucoma	6.36e-06			6	5	1	CACNA1A(-2.97),CLU(+2.67),FBN1(+3.05),LOXL1(+2.26),PTGS2(+4.64),TIMP2(+3.27)
Cancer,Organismal Injury and Abnormalities	Metastasis of tumor cell lines	6.44e-06		0.502	21	17	4	BRCA1(-2.41),CAPN2(+2.34),CAV1(+3.65),CCDC88A(-2.54),CCN1(+5.22),CNN1(+4.69),COL4A1(+3.13),COL4A2(+2.85),EFEMP1(+2.33),EPHB6(+2.68),IGF1R(+2.1),JUP(+2.11),LAMA5(+2.57),NTN4(+5.53),PDLIM1(+2.44),PTGS2(+4.64),THBS1(+4.18),TNFRSF21(+2.35),TUNAR(-4.79),UBD(+6.98),WNT5A(-3.04)
Cell Signaling,Molecular Transport,Vitamin and Mineral Metabolism	Concentration of Ca2+	6.74e-06		0.543	13	6	7	ADORA1(+3.84),CAV1(+3.65),CXCL12(-6.55),DRD2(+2.51),EDN1(+8.48),ITPR1(-4.74),ITPR3(+2.73),LPAR4(-2.7),NTS(-6.45),PIEZO1(+3.58),RYR1(-3.61),SLC25A27(-3.31),WNT5A(-3.04)
Cancer,Endocrine System Disorders,Gastrointestinal Disease,Organismal Injury and Abnormalities	Pancreatic cancer	6.85e-06			97	66	31	ADRA2A(-3.13),ALPK2(+2.93),BAALC(-3.29),BICC1(+4.05),BMPR1B(+3.5),BRCA1(-2.41),BRCA2(-2.75),C14orf39(-2.71),CACNA1A(-2.97),CAPN2(+2.34),CCDC88A(-2.54),CCN1(+5.22),CD93(-3.27),CDKN1A(+2.53),CLU(+2.67),COL12A1(+5.18),COL2A1(+2.56),COL4A1(+3.13),COL6A6(-3.43),CRIM1(+2.16),CSF1R(+2.51),CXCL12(-6.55),DENND3(+3.36),DGKB(-2.8),DNAH6(-2.93),DRD2(+2.51),DSCAM(+3.74),DYSF(+3.56),EPAS1(+2.0),EXTL3(+1.93),FH…
Organismal Injury and Abnormalities	Extraintestinal functional disorder	6.97e-06		-1.539	27	21	6	ADORA1(+3.84),ADRA2A(-3.13),ATP1A3(-2.75),BRCA1(-2.41),CA12(-3.4),CACNA1A(-2.97),CDC42EP3(+3.55),CDKN1A(+2.53),CLU(+2.67),COL2A1(+2.56),DRD2(+2.51),DSCAM(+3.74),DTNA(+3.46),EPAS1(+2.0),FHL1(+3.47),GABRB3(+2.04),HBEGF(+5.44),ITGB3(+3.87),OXTR(+3.78),PTGS2(+4.64),RAB3C(-2.96),SCN9A(+8.38),SCNN1A(+2.1),SERINC2(+2.72),SLC6A4(+2.78),TGFB2(+4.54),TUBB3(+5.27)
Cell Signaling,Molecular Transport,Small Molecule Biochemistry,Vitamin and Mineral Metabolism	Release of Ca2+	7.03e-06		0.443	17	8	9	ADORA1(+3.84),AURKA(-2.4),CACNA1A(-2.97),CSF1R(+2.51),CXCL12(-6.55),DRD2(+2.51),EDN1(+8.48),HMGB1(-2.1),IL1A(+2.95),ITPR1(-4.74),ITPR3(+2.73),NCS1(+2.99),PCP4(+6.23),RGS2(-3.73),RYR1(-3.61),WNT5A(-3.04),ZAP70(-4.76)
Cellular Movement,Connective Tissue Development and Function	Cell movement of fibroblast cell lines	7.4e-06		0.365	17	12	5	CDKN1A(+2.53),CXCL12(-6.55),EFEMP1(+2.33),ERG(-4.26),FLNA(+2.6),FLNC(+2.87),GPC1(+2.64),HBEGF(+5.44),HMGB1(-2.1),ITGA11(+4.08),LIMS2(+6.78),LPAR4(-2.7),PLEKHG2(+2.06),PTGS2(+4.64),SORBS1(-2.5),TGFB1I1(+2.94),THBS1(+4.18)
Respiratory Disease	Lower respiratory tract disorder	7.68e-06		-1.252	27	20	7	ADAM19(+3.15),ADORA1(+3.84),ADRA2A(-3.13),CA12(-3.4),CAV1(+3.65),CDKN1A(+2.53),CLTRN(+4.11),COL2A1(+2.56),CYP1B1(+4.03),DNAH6(-2.93),DSCAM(+3.74),FBN1(+3.05),FLNA(+2.6),GABRB3(+2.04),HBEGF(+5.44),ITGB6(+4.93),JUN(+2.9),LOXL1(+2.26),PLTP(+2.43),RGS2(-3.73),RPS6(-2.17),SCNN1A(+2.1),SHH(+3.13),SLC6A4(+2.78),WNT5A(-3.04),ZGRF1(-2.61),ZYX(+2.37)
Cancer,Gastrointestinal Disease,Hepatic System Disease,Organismal Injury and Abnormalities	Biliary tract carcinoma	7.79e-06			38	26	12	ABCA13(+3.36),ADAM28(+3.33),ALPK2(+2.93),BRCA1(-2.41),BRCA2(-2.75),CACNA1A(-2.97),CHST8(-3.15),CNN1(+4.69),COL12A1(+5.18),COL4A4(+4.63),CSF1R(+2.51),DSCAM(+3.74),ECEL1(+2.59),FLNA(+2.6),GABRB3(+2.04),GNRH2(-3.95),HES4(+4.5),KIF20B(-2.95),KRT7(+3.62),LAMB1(+2.37),MYH9(+2.3),MYRF(+2.61),NOL4(+4.96),NUSAP1(-2.9),PMEPA1(+2.92),PPL(+2.36),PREX2(-7.07),PTGS2(+4.64),SIPA1L3(+2.71),ST8SIA1(-4.01),TEX15(-…
Cellular Movement,Hematological System Development and Function,Immune Cell Trafficking	Cell movement of leukocytes	7.81e-06		-0.407	45	35	10	ADM(+5.83),ADORA1(+3.84),CAV1(+3.65),CCDC88A(-2.54),CCN1(+5.22),CD93(-3.27),CDKN1A(+2.53),CNN2(+2.14),COL4A1(+3.13),COL4A3(+7.39),CSF1R(+2.51),CXCL12(-6.55),DEF6(-3.01),DRD2(+2.51),DYSF(+3.56),EDN1(+8.48),EEF1A2(+5.54),EFNB2(+2.9),ELF4(+3.05),EPAS1(+2.0),FLNA(+2.6),GNRH2(-3.95),HMGB1(-2.1),IL1A(+2.95),ITGB3(+3.87),JUN(+2.9),LAMA5(+2.57),MLLT11(+2.44),MYH9(+2.3),MYRF(+2.61),NOG(+2.27),NPPB(+14.13)…
Inflammatory Disease	Chronic inflammatory disorder	8.05e-06		0.555	58	43	15	ADGRG6(+2.74),ADM(+5.83),ADORA1(+3.84),ADRA2A(-3.13),ALPK2(+2.93),BMP1(+2.28),CA12(-3.4),CARD11(+2.71),CDC42EP3(+3.55),CDKN1A(+2.53),CHEK2(-2.56),CHI3L1(+4.29),CHST8(-3.15),CLU(+2.67),COL2A1(+2.56),COL4A2(+2.85),COL4A3(+7.39),COTL1(+2.44),CXCL12(-6.55),DEF6(-3.01),DRD2(+2.51),EDN1(+8.48),EHD4(+2.46),EPAS1(+2.0),GABRB3(+2.04),GLIPR2(+3.58),HBEGF(+5.44),HLA-DRA(-3.32),HMGB1(-2.1),HSPB8(+3.46),IGF1R…
Cell Death and Survival	Apoptosis of muscle	8.21e-06		-1.456	20	16	4	ADM(+5.83),BRCA2(-2.75),C1QTNF1(+2.88),CCN1(+5.22),CDC42EP3(+3.55),CDKN1A(+2.53),CSF1R(+2.51),CXCL12(-6.55),EDN1(+8.48),HMGB1(-2.1),HSPB8(+3.46),IGF1R(+2.1),IL1A(+2.95),ITGB3(+3.87),NOG(+2.27),NPPB(+14.13),PDCD4(-2.3),SHH(+3.13),TFPI2(+4.13),TIMP2(+3.27)
Connective Tissue Disorders,Organismal Injury and Abnormalities,Skeletal and Muscular Disorders	Abnormality of cartilage tissue	8.25e-06		0.186	16	12	4	ADORA1(+3.84),ADRA2A(-3.13),CAV1(+3.65),COL2A1(+2.56),CXCL12(-6.55),EDN1(+8.48),HMGB1(-2.1),HSPG2(+4.07),IL1A(+2.95),IL32(+4.04),JUN(+2.9),PITX1(-2.3),PTGS2(+4.64),SDC4(+2.71),SHH(+3.13),TGFB2(+4.54)
Cardiovascular Disease,Organismal Injury and Abnormalities	Infarction of heart	8.34e-06		-1.406	19	16	3	ADM(+5.83),ADORA1(+3.84),ADRA2A(-3.13),C1QTNF1(+2.88),CA12(-3.4),CAV1(+3.65),CLU(+2.67),CSF1R(+2.51),CXCL12(-6.55),DRD2(+2.51),EDN1(+8.48),EEF1A2(+5.54),ITGB3(+3.87),LIMS2(+6.78),NPPB(+14.13),OLR1(+4.45),PTGS2(+4.64),SCNN1A(+2.1),TUBB3(+5.27)
Cardiovascular Disease,Organismal Injury and Abnormalities	Valvulopathy	8.4e-06		-1.757	15	12	3	ADAM19(+3.15),ADRA2A(-3.13),CA12(-3.4),COL2A1(+2.56),FGF19(-7.88),FLNA(+2.6),GABRB3(+2.04),HBEGF(+5.44),HSPG2(+4.07),PTGS2(+4.64),SLC6A4(+2.78),TBX5(+3.61),TGFB2(+4.54),TIMP2(+3.27),TLL1(+3.36)
Skeletal and Muscular System Development and Function	Contractility of muscle	8.7e-06		1.83	16	14	2	ADM(+5.83),CAV1(+3.65),CKMT2(+4.22),CLU(+2.67),DIO2(-3.08),DUSP8(+6.2),EDN1(+8.48),HBEGF(+5.44),HSPB8(+3.46),IER3(+3.19),ITGB3(+3.87),JUP(+2.11),LIMS2(+6.78),RYR1(-3.61),SLC6A4(+2.78),TGFB1I1(+2.94)
Cell Morphology,Cellular Development	Branching of cells	8.99e-06		1.522	27	18	9	ADM(+5.83),AGRN(+2.7),CACNA1A(-2.97),CAMK1G(-3.0),CAV1(+3.65),CCDC88A(-2.54),CCN1(+5.22),CDKN1A(+2.53),CSRP1(+2.55),CXCL12(-6.55),DPYSL3(+3.27),DRD2(+2.51),DSCAM(+3.74),ECEL1(+2.59),EFNB2(+2.9),GABRB3(+2.04),HMGB1(-2.1),ITGB3(+3.87),ITPR1(-4.74),JUN(+2.9),PTGS2(+4.64),RAB17(+2.71),RPS6(-2.17),RYR1(-3.61),TIMP2(+3.27),TNFRSF21(+2.35),WNT5A(-3.04)
Cardiovascular Disease,Developmental Disorder	Congenital anomaly of cardiovascular system	9.03e-06		-1.996	22	18	4	ADAM19(+3.15),ADRA2A(-3.13),ANKRD1(+4.21),BICC1(+4.05),BMP1(+2.28),CXCL12(-6.55),DRD2(+2.51),DTNA(+3.46),EDN1(+8.48),FGF19(-7.88),FLNA(+2.6),HSPG2(+4.07),JUN(+2.9),MYH9(+2.3),NPPB(+14.13),PREX2(-7.07),PTGS2(+4.64),SLC6A4(+2.78),TBX5(+3.61),TGFB2(+4.54),TLL1(+3.36),TUBB3(+5.27)
Cellular Development,Cellular Growth and Proliferation,Digestive System Development and Function,Hepatic System Development and Function,Organ Development	Proliferation of liver cells	9.18e-06		-0.575	16	13	3	CAV1(+3.65),CCN1(+5.22),CDKN1A(+2.53),CXCL12(-6.55),EDN1(+8.48),FGF19(-7.88),HBEGF(+5.44),IGF1R(+2.1),ITGB3(+3.87),JUN(+2.9),NTS(-6.45),OSMR(+4.11),PTGS2(+4.64),THBS1(+4.18),TIMP2(+3.27),TNFRSF12A(+2.94)
Organismal Injury and Abnormalities,Renal and Urological Disease	Cystic kidney disease	9.27e-06			21	16	5	ADGRL3(+2.38),BICC1(+4.05),CA12(-3.4),CDKN1A(+2.53),CDKN2B(+9.25),CLU(+2.67),DPYSL3(+3.27),EPAS1(+2.0),FHL1(+3.47),FILIP1L(+3.3),PDCD4(-2.3),PPP1R3C(-4.2),PRSS23(+3.23),PTGS2(+4.64),SALL1(-3.6),SAMSN1(-2.42),SBSPON(+2.5),TAGLN(+8.22),TBX5(+3.61),TIMP2(+3.27),VLDLR(+2.8)
Cellular Movement,Skeletal and Muscular System Development and Function	Cell movement of smooth muscle cells	9.41e-06		1.335	15	14	1	ADM(+5.83),CCN1(+5.22),CLU(+2.67),CYP1B1(+4.03),FBN1(+3.05),FHL1(+3.47),HBEGF(+5.44),HMGB1(-2.1),IL1A(+2.95),PTGS2(+4.64),SDC4(+2.71),SHH(+3.13),TFPI2(+4.13),THBS1(+4.18),TRIB1(+2.82)
Skeletal and Muscular Disorders	Abnormality of limb	9.63e-06			23	17	6	ADRA2A(-3.13),BMPR1B(+3.5),COL12A1(+5.18),COL2A1(+2.56),CSF1R(+2.51),DRD2(+2.51),FLNC(+2.87),HSPG2(+4.07),IGF1R(+2.1),IL1A(+2.95),LAMA3(+9.63),MYOF(+2.51),NOG(+2.27),PAPPA2(-2.91),PITX1(-2.3),PTGS2(+4.64),RYR1(-3.61),SHH(+3.13),TBX5(+3.61),TGFB2(+4.54),THBS1(+4.18),WNT5A(-3.04),WNT5B(-4.2)
Cancer,Hematological Disease,Immunological Disease,Organismal Injury and Abnormalities	Mature T-cell neoplasm	9.66e-06			29	25	4	ADAM19(+3.15),AURKA(-2.4),C1QTNF1(+2.88),CADM1(+2.24),CARD11(+2.71),CCN1(+5.22),CLU(+2.67),COL12A1(+5.18),COL4A1(+3.13),COL4A2(+2.85),CXCL12(-6.55),DUSP8(+6.2),EFNB2(+2.9),EPAS1(+2.0),FBN1(+3.05),HLA-DRA(-3.32),HMGB1(-2.1),JUN(+2.9),LAMB1(+2.37),LAMC2(+2.54),MYOF(+2.51),NUAK2(+3.34),OSMR(+4.11),RHOBTB3(+2.1),SHH(+3.13),STK10(+2.44),TIMP2(+3.27),TNFRSF21(+2.35),TUBB3(+5.27)
Organismal Functions,Organismal Injury and Abnormalities,Tissue Morphology	Healing of wound	9.96e-06			15	13	2	ADM(+5.83),ANKRD1(+4.21),BRCA1(-2.41),CAV1(+3.65),CNN2(+2.14),EFNB2(+2.9),HBEGF(+5.44),ITGB3(+3.87),NOG(+2.27),PTGS2(+4.64),SDC4(+2.71),TFF1(+3.5),TGFB2(+4.54),THBS1(+4.18),WNT5A(-3.04)
Infectious Diseases	Tuberculosis	9.96e-06			15	13	2	BHLHE40(+2.45),DENND3(+3.36),DRD2(+2.51),GABRB3(+2.04),IER5(+2.04),IFIT1(-2.66),ITGB3(+3.87),JUN(+2.9),NOG(+2.27),PHLDA3(+2.59),PLXNA3(+2.22),PSMB8(-2.35),PTGS2(+4.64),RNASE2(+3.55),ST6GALNAC1(+3.46)
Hematological System Development and Function,Tissue Morphology	Quantity of blood cells	1e-05		-0.916	54	39	15	AURKA(-2.4),BHLHE40(+2.45),BRCA2(-2.75),CACNA1A(-2.97),CARD11(+2.71),CAV1(+3.65),CDH17(+5.29),CDKN1A(+2.53),CDKN2B(+9.25),CHI3L1(+4.29),CLU(+2.67),CNN2(+2.14),CSF1R(+2.51),CXCL12(-6.55),DAPP1(+3.03),DEF6(-3.01),DKK3(+3.27),DMTN(+3.41),EFNB2(+2.9),ELF4(+3.05),EPAS1(+2.0),ETS2(+2.44),FLNA(+2.6),HBEGF(+5.44),HMGB1(-2.1),IGF1R(+2.1),IL1A(+2.95),ITGB3(+3.87),ITGB6(+4.93),ITGB8(+2.39),ITPR1(-4.74),ITPR…
Cancer,Organismal Injury and Abnormalities	Papillary carcinoma	1e-05			24	19	5	BMP6(+3.12),BRCA1(-2.41),CACNA1A(-2.97),CADM1(+2.24),CDC42EP3(+3.55),CDKN1A(+2.53),CLSPN(-2.26),CLU(+2.67),CSF1R(+2.51),DTNA(+3.46),EFNB2(+2.9),EPHB6(+2.68),KRT7(+3.62),MYRF(+2.61),NUSAP1(-2.9),PTGS2(+4.64),RGPD4 (includes others)(+2.33),SBSPON(+2.5),SERINC2(+2.72),TFPI2(+4.13),THBS1(+4.18),TIMP2(+3.27),TUBB3(+5.27),WNT5A(-3.04)
Cancer,Organismal Injury and Abnormalities,Renal and Urological Disease	Upper renal tract carcinoma	1.01e-05			55	40	15	ADAM19(+3.15),ADAM28(+3.33),ADM(+5.83),ADORA1(+3.84),ALPK2(+2.93),ATP11B(+2.45),AURKA(-2.4),BHLHE40(+2.45),BMP6(+3.12),BRCA1(-2.41),BRCA2(-2.75),CADM1(+2.24),CCDC88A(-2.54),CDC42EP3(+3.55),CDKN1A(+2.53),CHEK2(-2.56),CLSPN(-2.26),CLU(+2.67),COL12A1(+5.18),CSF1R(+2.51),DENND3(+3.36),DLX6-AS1(-5.44),DMTN(+3.41),DNAH6(-2.93),DSCAM(+3.74),EDN1(+8.48),EEF1A2(+5.54),EPHB6(+2.68),ETS2(+2.44),FBN1(+3.05),…
Tissue Development	Formation of basement membrane	1.01e-05			6	6	0	ADM(+5.83),COL4A3(+7.39),COL4A4(+4.63),HSPG2(+4.07),ITGB8(+2.39),LAMB1(+2.37)
Cellular Movement	Homing of breast cancer cell lines	1.01e-05		0.398	6	4	2	CCDC88A(-2.54),CXCL12(-6.55),ITGB3(+3.87),JUN(+2.9),RAB11FIP1(+2.19),TFF1(+3.5)
Cellular Growth and Proliferation	Outgrowth of cells	1.03e-05		1.753	28	23	5	BMP6(+3.12),CCN1(+5.22),CDKN1A(+2.53),CLU(+2.67),CSPG5(+4.71),CXCL12(-6.55),DPYSL3(+3.27),EFNB2(+2.9),EXTL3(+1.93),GAS7(+2.37),HMGB1(-2.1),IGF1R(+2.1),ITGB3(+3.87),JUN(+2.9),LAMA3(+9.63),MAFK(+2.56),MMP24(+3.39),MYH9(+2.3),NLGN1(-2.89),NOG(+2.27),PLXNA3(+2.22),RPS6(-2.17),SHH(+3.13),THBS1(+4.18),TIMP2(+3.27),TNFRSF12A(+2.94),VLDLR(+2.8),WNT5A(-3.04)
Organismal Development	Development of genitourinary system	1.06e-05		1.154	51	38	13	ADAM28(+3.33),ADM(+5.83),ADRA2A(-3.13),BICC1(+4.05),BMP6(+3.12),BRCA1(-2.41),BRCA2(-2.75),C14orf39(-2.71),CADM1(+2.24),CAV1(+3.65),CDH6(+6.86),CDKN1A(+2.53),CDKN2B(+9.25),CHST8(-3.15),COL4A3(+7.39),COL4A4(+4.63),CSF1R(+2.51),CXCL12(-6.55),EFEMP1(+2.33),EHD4(+2.46),EPAS1(+2.0),FBN1(+3.05),GAS7(+2.37),HBEGF(+5.44),IGF1R(+2.1),ITGA11(+4.08),ITGB3(+3.87),LAMA5(+2.57),LHX8(-2.43),MMP17(-3.01),NABP1(+3…
Cell Death and Survival,Cellular Compromise	Mitotic catastrophe of tumor cell lines	1.07e-05		0.156	5	1	4	AURKA(-2.4),CDC20(-2.57),CHEK2(-2.56),MAD2L1(-3.18),PFKFB3(+3.11)
Cell Death and Survival,Organismal Injury and Abnormalities	Cell death of endothelial cells	1.1e-05		0.634	17	14	3	ADM(+5.83),CAV1(+3.65),CDKN1A(+2.53),COL4A2(+2.85),COL4A3(+7.39),CXCL12(-6.55),EDN1(+8.48),IL32(+4.04),KLF4(+2.49),LINC00599(-2.26),NOG(+2.27),OLR1(+4.45),PSMB8(-2.35),TBX5(+3.61),THBS1(+4.18),TNFRSF10A(+4.08),TNFRSF21(+2.35)
Developmental Disorder,Skeletal and Muscular Disorders	Congenital anomaly of limb	1.1e-05		-0.563	17	12	5	ADRA2A(-3.13),ATP1A3(-2.75),BMPR1B(+3.5),COL2A1(+2.56),CRIM1(+2.16),DRD2(+2.51),ETS2(+2.44),FLNA(+2.6),GPC1(+2.64),NOG(+2.27),PITX1(-2.3),SALL1(-3.6),SHH(+3.13),SLC6A4(+2.78),TBX5(+3.61),TGFB2(+4.54),WNT5A(-3.04)
Cardiovascular Disease,Cardiovascular System Development and Function,Organ Morphology,Organismal Development,Organismal Injury and Abnormalities	Enlargement of heart	1.1e-05			34	29	5	ADM(+5.83),ADORA1(+3.84),ADRA2A(-3.13),ANKRD1(+4.21),CAV1(+3.65),CDC42EP3(+3.55),CDKN1A(+2.53),CKMT2(+4.22),CXCL12(-6.55),DTNA(+3.46),EDN1(+8.48),EPAS1(+2.0),ERG(-4.26),FLNC(+2.87),GPD1L(+3.72),HBEGF(+5.44),HMGB1(-2.1),HSPB8(+3.46),IER3(+3.19),IGF1R(+2.1),ITGB3(+3.87),JUN(+2.9),JUP(+2.11),KLF4(+2.49),LIMS2(+6.78),LMCD1(+4.59),MYH9(+2.3),MYL9(+3.74),PDLIM3(+4.19),PTGS2(+4.64),RGS2(-3.73),SLC6A4(+2…
Cancer,Organismal Injury and Abnormalities,Reproductive System Disease	Uterine endometrioid carcinoma	1.1e-05			99	71	28	ABCA13(+3.36),ABCA4(-2.76),ADAM19(+3.15),ALPK2(+2.93),AMBN(+3.16),AMOTL2(+2.14),ARHGEF28(+3.71),ATP11B(+2.45),BICC1(+4.05),BMP6(+3.12),BRCA1(-2.41),BRCA2(-2.75),C14orf39(-2.71),CACNA1A(-2.97),CAPN2(+2.34),CD300E(-2.59),CDC42EP3(+3.55),CHEK2(-2.56),CLU(+2.67),COL12A1(+5.18),COL2A1(+2.56),COL4A2(+2.85),CPA6(+2.5),CRIM1(+2.16),CXCL12(-6.55),DENND3(+3.36),DGKB(-2.8),DNAH6(-2.93),DRD2(+2.51),DSCAM(+3.…
Cell Morphology,Cellular Assembly and Organization,Cellular Development,Cellular Function and Maintenance,Cellular Growth and Proliferation,Nervous System Development and Function,Organismal Development,Tissue Development	Branching of neurons	1.11e-05		1.368	23	14	9	AGRN(+2.7),CACNA1A(-2.97),CAMK1G(-3.0),CAV1(+3.65),CCDC88A(-2.54),CCN1(+5.22),CDKN1A(+2.53),CSRP1(+2.55),CXCL12(-6.55),DPYSL3(+3.27),DRD2(+2.51),DSCAM(+3.74),ECEL1(+2.59),GABRB3(+2.04),HMGB1(-2.1),ITPR1(-4.74),JUN(+2.9),PTGS2(+4.64),RAB17(+2.71),RPS6(-2.17),RYR1(-3.61),TNFRSF21(+2.35),WNT5A(-3.04)
Organismal Development,Skeletal and Muscular System Development and Function	Morphology of limb	1.13e-05			21	16	5	BMPR1B(+3.5),COL12A1(+5.18),COL2A1(+2.56),CSF1R(+2.51),DRD2(+2.51),FLNC(+2.87),HSPG2(+4.07),IGF1R(+2.1),ITGA11(+4.08),MYOF(+2.51),NOG(+2.27),OSMR(+4.11),PAPPA2(-2.91),PITX1(-2.3),RYR1(-3.61),SHH(+3.13),TBX5(+3.61),TGFB2(+4.54),THBS1(+4.18),WNT5A(-3.04),WNT5B(-4.2)
Neurological Disease,Organismal Injury and Abnormalities,Psychological Disorders	Amyotrophic lateral sclerosis	1.14e-05			18	17	1	ADRA2A(-3.13),ANXA11(+2.02),CAPN2(+2.34),CCN1(+5.22),CDC42EP3(+3.55),CDKN1A(+2.53),CLU(+2.67),DRD2(+2.51),ETS2(+2.44),GABRB3(+2.04),IGF1R(+2.1),LMOD1(+3.05),PTGS2(+4.64),SCN9A(+8.38),SHROOM3(+2.26),SLC6A4(+2.78),SUSD1(+3.3),VLDLR(+2.8)
Cancer,Hematological Disease,Immunological Disease,Organismal Injury and Abnormalities	Mature B-cell neoplasm	1.14e-05			62	42	20	ABCA13(+3.36),ANXA11(+2.02),ARHGEF28(+3.71),AURKA(-2.4),BICC1(+4.05),BRCA1(-2.41),BRCA2(-2.75),CACNA1A(-2.97),CARD11(+2.71),CAV1(+3.65),CD300E(-2.59),CDC20(-2.57),CDC42EP3(+3.55),CDCA2(-2.93),CDKN1A(+2.53),CDKN2B(+9.25),CHEK2(-2.56),CHST8(-3.15),CKMT2(+4.22),COL12A1(+5.18),COL2A1(+2.56),COL4A4(+4.63),CSF1R(+2.51),CXCL12(-6.55),DNAH6(-2.93),ENC1(+3.36),EPAS1(+2.0),FBN1(+3.05),FILIP1L(+3.3),FLNA(+2…
Cellular Development,Cellular Growth and Proliferation,Hair and Skin Development and Function	Proliferation of epithelial cell lines	1.15e-05		1.318	20	13	7	BICC1(+4.05),BRCA2(-2.75),CCN1(+5.22),CDKN1A(+2.53),CLU(+2.67),ENC1(+3.36),ERG(-4.26),FGF19(-7.88),GNRH2(-3.95),IGF1R(+2.1),IL1A(+2.95),ITGB3(+3.87),JUN(+2.9),KLF8(+2.0),MAD2L1(-3.18),NTS(-6.45),OXTR(+3.78),PTGS2(+4.64),TGFB2(+4.54),WNT5A(-3.04)
Cancer,Endocrine System Disorders,Organismal Injury and Abnormalities,Reproductive System Disease	Development of gonadal tumor	1.15e-05			68	39	29	ABCA13(+3.36),ABCA4(-2.76),ADAM19(+3.15),ADORA1(+3.84),ALPK2(+2.93),ARHGEF28(+3.71),ATP11B(+2.45),BMPR1B(+3.5),BRCA1(-2.41),BRCA2(-2.75),C6orf222(+6.01),CACNA1A(-2.97),CASZ1(+2.49),CCDC33(-2.95),CCDC88A(-2.54),CD300E(-2.59),CDKN1A(+2.53),CHEK2(-2.56),CHST8(-3.15),CLU(+2.67),COL4A2(+2.85),COL4A4(+4.63),COL6A6(-3.43),CORO2B(+7.45),CXCL12(-6.55),DEF6(-3.01),DENND3(+3.36),DGKB(-2.8),DIO2(-3.08),DTNA(…
Cardiovascular Disease,Cardiovascular System Development and Function,Organ Morphology,Organismal Development,Organismal Injury and Abnormalities	Hypertrophy of heart	1.15e-05			24	19	5	ADM(+5.83),ADORA1(+3.84),ADRA2A(-3.13),ANKRD1(+4.21),CAV1(+3.65),CDKN1A(+2.53),CKMT2(+4.22),CXCL12(-6.55),EDN1(+8.48),EPAS1(+2.0),ERG(-4.26),HBEGF(+5.44),HMGB1(-2.1),HSPB8(+3.46),IER3(+3.19),ITGB3(+3.87),JUN(+2.9),KLF4(+2.49),LMCD1(+4.59),MYL9(+3.74),PTGS2(+4.64),RGS2(-3.73),SLC6A4(+2.78),TBX5(+3.61)
Cellular Assembly and Organization,Tissue Development	Formation of filaments	1.16e-05		1.292	28	20	8	ADORA1(+3.84),AURKA(-2.4),BRCA1(-2.41),BRCA2(-2.75),CAV1(+3.65),CDKN1A(+2.53),CHEK2(-2.56),CORO2B(+7.45),CXCL12(-6.55),DPYSL3(+3.27),EDN1(+8.48),FBLIM1(+2.86),FBN1(+3.05),FHL1(+3.47),GAS7(+2.37),IL1A(+2.95),LMCD1(+4.59),LMOD1(+3.05),LPAR4(-2.7),NUSAP1(-2.9),PITPNM1(+2.38),PLEKHG2(+2.06),PTGS2(+4.64),RNASE2(+3.55),SDC4(+2.71),SORBS1(-2.5),THBS1(+4.18),ZYX(+2.37)
Cancer,Organismal Injury and Abnormalities	Primary neoplasm	1.16e-05		1	30	26	4	ADAM19(+3.15),BRCA1(-2.41),BRCA2(-2.75),CARD11(+2.71),CASZ1(+2.49),CCN1(+5.22),CDKN2B(+9.25),CHEK2(-2.56),CHI3L1(+4.29),CLU(+2.67),COL12A1(+5.18),COL4A1(+3.13),CSF1R(+2.51),EFEMP1(+2.33),EFNB2(+2.9),EPAS1(+2.0),FLNA(+2.6),GABRB3(+2.04),IGF1R(+2.1),ITGB3(+3.87),JUN(+2.9),KLF4(+2.49),NUAK2(+3.34),OSMR(+4.11),PTGS2(+4.64),SHH(+3.13),TGFB1I1(+2.94),TNFRSF10A(+4.08),TUBB3(+5.27),WNT5A(-3.04)
Dermatological Diseases and Conditions,Developmental Disorder,Hereditary Disorder,Metabolic Disease,Organismal Injury and Abnormalities	Hutchinson-Gilford progeria syndrome	1.19e-05			11	9	2	CA12(-3.4),CDC42EP3(+3.55),COL4A1(+3.13),COL4A2(+2.85),HS3ST3A1(-3.22),KRT7(+3.62),LAMA5(+2.57),NTN4(+5.53),SERINC2(+2.72),TBX5(+3.61),TFPI2(+4.13)
Embryonic Development,Organismal Development,Tissue Morphology	Size of embryonic tissue	1.2e-05			9	6	3	ADAM19(+3.15),IGF1R(+2.1),LAMA5(+2.57),MESP1(-3.05),NOG(+2.27),PITX1(-2.3),SHH(+3.13),TGFB2(+4.54),WNT5A(-3.04)
Cancer,Gastrointestinal Disease,Hepatic System Disease,Organismal Injury and Abnormalities	Bile duct carcinoma	1.22e-05			36	25	11	ABCA13(+3.36),ADAM28(+3.33),ALPK2(+2.93),BRCA1(-2.41),BRCA2(-2.75),CACNA1A(-2.97),CHST8(-3.15),CNN1(+4.69),COL12A1(+5.18),COL4A4(+4.63),CSF1R(+2.51),DSCAM(+3.74),ECEL1(+2.59),FLNA(+2.6),GABRB3(+2.04),GNRH2(-3.95),HES4(+4.5),KIF20B(-2.95),KRT7(+3.62),LAMB1(+2.37),MYH9(+2.3),MYRF(+2.61),NOL4(+4.96),NUSAP1(-2.9),PMEPA1(+2.92),PPL(+2.36),PTGS2(+4.64),SIPA1L3(+2.71),ST8SIA1(-4.01),TEX15(-3.23),THBS1(+…
Cancer,Organismal Injury and Abnormalities,Renal and Urological Disease	Renal cell carcinoma	1.24e-05			54	39	15	ADAM19(+3.15),ADAM28(+3.33),ADM(+5.83),ADORA1(+3.84),ALPK2(+2.93),ATP11B(+2.45),AURKA(-2.4),BHLHE40(+2.45),BMP6(+3.12),BRCA1(-2.41),BRCA2(-2.75),CADM1(+2.24),CCDC88A(-2.54),CDC42EP3(+3.55),CDKN1A(+2.53),CHEK2(-2.56),CLSPN(-2.26),CLU(+2.67),COL12A1(+5.18),CSF1R(+2.51),DENND3(+3.36),DLX6-AS1(-5.44),DMTN(+3.41),DNAH6(-2.93),DSCAM(+3.74),EDN1(+8.48),EEF1A2(+5.54),EPHB6(+2.68),ETS2(+2.44),FBN1(+3.05),…
Cellular Development,Cellular Growth and Proliferation,Nervous System Development and Function,Tissue Development	Outgrowth of neurites	1.25e-05		1.438	26	21	5	BMP6(+3.12),CDKN1A(+2.53),CSPG5(+4.71),CXCL12(-6.55),DPYSL3(+3.27),EFNB2(+2.9),EXTL3(+1.93),GAS7(+2.37),HMGB1(-2.1),IGF1R(+2.1),ITGB3(+3.87),JUN(+2.9),LAMA3(+9.63),MAFK(+2.56),MMP24(+3.39),MYH9(+2.3),NLGN1(-2.89),NOG(+2.27),PLXNA3(+2.22),RPS6(-2.17),SHH(+3.13),THBS1(+4.18),TIMP2(+3.27),TNFRSF12A(+2.94),VLDLR(+2.8),WNT5A(-3.04)
Embryonic Development,Organismal Development,Tissue Development	Formation of anlage	1.25e-05		0	6	4	2	GFRA3(-2.69),NOG(+2.27),PTGS2(+4.64),SHH(+3.13),TBX5(+3.61),WNT5A(-3.04)
Cardiovascular Disease,Cardiovascular System Development and Function,Organ Morphology,Organismal Development,Organismal Injury and Abnormalities	Right ventricular hypertrophy	1.25e-05			6	4	2	CAV1(+3.65),CXCL12(-6.55),EPAS1(+2.0),ERG(-4.26),PTGS2(+4.64),SLC6A4(+2.78)
Cellular Development,Cellular Growth and Proliferation	Cell proliferation of carcinoma cell lines	1.26e-05		-0.146	30	21	9	AMBN(+3.16),CAV1(+3.65),CCN1(+5.22),CDCA2(-2.93),CDKN1A(+2.53),CLU(+2.67),CXCL12(-6.55),DLX6-AS1(-5.44),EDN1(+8.48),EEF1A2(+5.54),ELF4(+3.05),EPAS1(+2.0),GNRH2(-3.95),HMGB1(-2.1),IGF1R(+2.1),IL1A(+2.95),ITGB8(+2.39),ITPR1(-4.74),JUN(+2.9),JUP(+2.11),MYL9(+3.74),NEK2(-2.61),PTGS2(+4.64),SLC29A1(+1.91),ST8SIA1(-4.01),TBX5(+3.61),TFPI2(+4.13),TNFRSF10A(+4.08),TUBB3(+5.27),WNT5A(-3.04)
Tissue Morphology	Quantity of epithelial tissue	1.32e-05		0	15	15	0	BMP6(+3.12),CAV1(+3.65),CDKN1A(+2.53),CSF1R(+2.51),EFNB2(+2.9),EPAS1(+2.0),IGF1R(+2.1),IL1A(+2.95),ITGB8(+2.39),KLF4(+2.49),LAMA5(+2.57),NOG(+2.27),PTGS2(+4.64),SLC4A2(+2.17),THBS1(+4.18)
Cancer,Dermatological Diseases and Conditions,Organismal Injury and Abnormalities	Skin squamous cell carcinoma	1.36e-05			42	30	12	ABCA13(+3.36),ABCA4(-2.76),ADAM28(+3.33),B4GALNT3(+3.69),C14orf39(-2.71),CACNA1A(-2.97),CARD11(+2.71),CAV1(+3.65),CDH17(+5.29),CHST8(-3.15),CKMT2(+4.22),CMSS1(-2.47),COL4A1(+3.13),COL4A2(+2.85),CSF1R(+2.51),CYFIP2(+4.24),DNAH6(-2.93),DSCAM(+3.74),ECEL1(+2.59),FBN1(+3.05),GABRB3(+2.04),HBEGF(+5.44),HSPG2(+4.07),ITGA11(+4.08),JUN(+2.9),LAMA3(+9.63),LOXL4(+2.15),LPAR4(-2.7),LRRN2(+2.3),MYH9(+2.3),NT…
Neurological Disease,Organismal Injury and Abnormalities	Seizures	1.4e-05		-0.771	29	20	9	ADM(+5.83),ATP1A3(-2.75),BHLHE40(+2.45),C11orf96(-4.1),CA12(-3.4),CACNA1A(-2.97),CACNG4(+2.59),CCN1(+5.22),CDKN1A(+2.53),CPA6(+2.5),CYFIP2(+4.24),DRD2(+2.51),DTNA(+3.46),EEF1A2(+5.54),ENC1(+3.36),GABRB3(+2.04),HMGB1(-2.1),ITPR1(-4.74),JUN(+2.9),LMCD1(+4.59),MCM6(-2.27),PTGS2(+4.64),PTPRN(+4.88),RGS2(-3.73),SCN9A(+8.38),SLC25A23(+2.43),SLC6A4(+2.78),ST8SIA1(-4.01),TRIB1(+2.82)
Cancer,Organismal Injury and Abnormalities	Metastasis of cells	1.42e-05		0.352	23	18	5	BRCA1(-2.41),CAPN2(+2.34),CAV1(+3.65),CCDC88A(-2.54),CCN1(+5.22),CNN1(+4.69),COL4A1(+3.13),COL4A2(+2.85),EFEMP1(+2.33),EPHB6(+2.68),IGF1R(+2.1),JUP(+2.11),LAMA5(+2.57),NTN4(+5.53),PDLIM1(+2.44),PTGS2(+4.64),THBS1(+4.18),TM4SF1(+6.38),TNFRSF21(+2.35),TUNAR(-4.79),UBD(+6.98),WNT5A(-3.04),ZAP70(-4.76)
Cancer,Gastrointestinal Disease,Hepatic System Disease,Organismal Injury and Abnormalities,Tissue Morphology	Quantity of hepatocellular carcinoma	1.46e-05			5	3	2	BRCA1(-2.41),BRCA2(-2.75),CCN1(+5.22),CDKN1A(+2.53),JUN(+2.9)
Cell-To-Cell Signaling and Interaction,Hematological System Development and Function,Immune Cell Trafficking,Inflammatory Response	Activation of antigen presenting cells	1.46e-05		0.734	22	17	5	ADORA1(+3.84),CHI3L1(+4.29),CSF1R(+2.51),DYSF(+3.56),EDN1(+8.48),HMGB1(-2.1),HSPB8(+3.46),ITGB6(+4.93),KLF4(+2.49),PFKFB3(+3.11),PSMB8(-2.35),PTGS2(+4.64),PTPRN(+4.88),RAB3C(-2.96),RNASE2(+3.55),SCN9A(+8.38),SLC6A4(+2.78),SLC7A2(-1.99),THBS1(+4.18),TNFRSF10A(+4.08),TNFRSF12A(+2.94),WNT5A(-3.04)
Cellular Development,Cellular Growth and Proliferation	Proliferation of prostate cancer cell lines	1.48e-05		-0.825	23	18	5	ADM(+5.83),BIRC7(+2.9),BMP6(+3.12),BMPR1B(+3.5),BRCA1(-2.41),CAV1(+3.65),CCN1(+5.22),CDKN1A(+2.53),CLU(+2.67),EDN1(+8.48),EPAS1(+2.0),ERG(-4.26),ETS2(+2.44),FGF19(-7.88),HBEGF(+5.44),IL1A(+2.95),KLF4(+2.49),NTS(-6.45),OXTR(+3.78),PDCD4(-2.3),PMEPA1(+2.92),TFPI2(+4.13),TGFB1I1(+2.94)
Embryonic Development,Organismal Development	Development of head	1.56e-05		0.456	52	39	13	ABCA4(-2.76),ADAM19(+3.15),BMP6(+3.12),BMPR1B(+3.5),BRCA2(-2.75),CACNA1A(-2.97),CDKN1A(+2.53),COL2A1(+2.56),COL4A1(+3.13),COL4A3(+7.39),CSF1R(+2.51),CXCL12(-6.55),CYP1B1(+4.03),DIO2(-3.08),DRD2(+2.51),DSCAM(+3.74),EDN1(+8.48),EFEMP1(+2.33),GABRB3(+2.04),GPC1(+2.64),GPR17(+4.47),HSPB8(+3.46),HSPG2(+4.07),IGF1R(+2.1),ITPR1(-4.74),KIF1A(+6.04),LAMA3(+9.63),LAMA5(+2.57),LAMB1(+2.37),LHX8(-2.43),NOG(+…
Organismal Injury and Abnormalities	Edema	1.57e-05		-1.625	25	18	7	ADM(+5.83),ADRA2A(-3.13),ATP1A3(-2.75),CA12(-3.4),CAV1(+3.65),CCDC88A(-2.54),CD93(-3.27),CRIM1(+2.16),DTNA(+3.46),EDN1(+8.48),ERG(-4.26),FLNA(+2.6),GABRB3(+2.04),HMGB1(-2.1),ITGB6(+4.93),JUN(+2.9),KIF1A(+6.04),OLR1(+4.45),PIEZO1(+3.58),PTGS2(+4.64),SCNN1A(+2.1),SHH(+3.13),TBX5(+3.61),TLL1(+3.36),TUBB3(+5.27)
Skeletal and Muscular System Development and Function	Function of smooth muscle	1.6e-05		-0.029	10	9	1	ADM(+5.83),ADORA1(+3.84),CAV1(+3.65),CDKN1A(+2.53),EDN1(+8.48),PTGS2(+4.64),RGS2(-3.73),SHH(+3.13),TGFB1I1(+2.94),THBS1(+4.18)
Cell-To-Cell Signaling and Interaction,Nervous System Development and Function	Excitatory postsynaptic current	1.64e-05			9	5	4	ADORA1(+3.84),CACNA1A(-2.97),CACNG4(+2.59),CCDC88A(-2.54),CSPG5(+4.71),DRD2(+2.51),ITPR1(-4.74),RAB3C(-2.96),SLC29A1(+1.91)
Cancer,Organismal Injury and Abnormalities,Reproductive System Disease	Endometrioid endometrial adenocarcinoma	1.67e-05			97	70	27	ABCA13(+3.36),ABCA4(-2.76),ADAM19(+3.15),ALPK2(+2.93),AMBN(+3.16),AMOTL2(+2.14),ARHGEF28(+3.71),ATP11B(+2.45),BICC1(+4.05),BMP6(+3.12),BRCA2(-2.75),C14orf39(-2.71),CACNA1A(-2.97),CAPN2(+2.34),CD300E(-2.59),CDC42EP3(+3.55),CHEK2(-2.56),CLU(+2.67),COL12A1(+5.18),COL2A1(+2.56),COL4A2(+2.85),CPA6(+2.5),CRIM1(+2.16),CXCL12(-6.55),DENND3(+3.36),DGKB(-2.8),DNAH6(-2.93),DRD2(+2.51),DSCAM(+3.74),DTNA(+3.4…
Cancer,Endocrine System Disorders,Gastrointestinal Disease,Organismal Injury and Abnormalities	Pancreatic carcinoma	1.72e-05			91	61	30	ADRA2A(-3.13),ALPK2(+2.93),BAALC(-3.29),BICC1(+4.05),BMPR1B(+3.5),BRCA1(-2.41),BRCA2(-2.75),C14orf39(-2.71),CACNA1A(-2.97),CAPN2(+2.34),CCDC88A(-2.54),CCN1(+5.22),CD93(-3.27),CDKN1A(+2.53),COL12A1(+5.18),COL2A1(+2.56),COL4A1(+3.13),COL6A6(-3.43),CRIM1(+2.16),CSF1R(+2.51),CXCL12(-6.55),DENND3(+3.36),DGKB(-2.8),DNAH6(-2.93),DRD2(+2.51),DSCAM(+3.74),DYSF(+3.56),EPAS1(+2.0),EXTL3(+1.93),FHL1(+3.47),F…
Cardiovascular System Development and Function,Organ Development,Organ Morphology	Cardiac contractility	1.72e-05		1.925	15	14	1	ADM(+5.83),ADORA1(+3.84),CAV1(+3.65),CLU(+2.67),DIO2(-3.08),DUSP8(+6.2),EDN1(+8.48),HBEGF(+5.44),HSPB8(+3.46),IER3(+3.19),ITGB3(+3.87),JUP(+2.11),LIMS2(+6.78),MYL4(+9.23),SLC6A4(+2.78)
Cellular Assembly and Organization,Cellular Function and Maintenance	Depolarization of cellular membrane	1.75e-05	Decreased	-2	10	6	4	CACNA1A(-2.97),CACNG4(+2.59),CAV1(+3.65),CDKN1A(+2.53),EDN1(+8.48),FHL1(+3.47),JUN(+2.9),NTS(-6.45),SLC7A2(-1.99),WNT5A(-3.04)
Cardiovascular System Development and Function	Morphology of vessel	1.75e-05			23	20	3	ADM(+5.83),BMP1(+2.28),CLU(+2.67),CNN1(+4.69),COL4A3(+7.39),CXCL12(-6.55),DDAH1(+3.21),EDN1(+8.48),EFNB2(+2.9),EHD4(+2.46),ERG(-4.26),FBN1(+3.05),FGF19(-7.88),FLNA(+2.6),HSPG2(+4.07),ITGB8(+2.39),JUN(+2.9),OLR1(+4.45),SLC6A4(+2.78),TGFB2(+4.54),THBS1(+4.18),TIMP2(+3.27),TLL1(+3.36)
Cellular Movement,Hematological System Development and Function,Immune Cell Trafficking	Cell movement of antigen presenting cells	1.78e-05		0.205	25	21	4	ADORA1(+3.84),CAV1(+3.65),CCDC88A(-2.54),CCN1(+5.22),CDKN1A(+2.53),CNN2(+2.14),COL4A3(+7.39),CSF1R(+2.51),CXCL12(-6.55),EDN1(+8.48),EEF1A2(+5.54),EPAS1(+2.0),FLNA(+2.6),HMGB1(-2.1),IL1A(+2.95),ITGB3(+3.87),MYRF(+2.61),NOG(+2.27),PLTP(+2.43),PTGS2(+4.64),RNASE2(+3.55),SCN9A(+8.38),THBS1(+4.18),TNFRSF21(+2.35),WNT5A(-3.04)
Cancer,Endocrine System Disorders,Organismal Injury and Abnormalities,Reproductive System Disease	Ovarian adenocarcinoma	1.79e-05			67	38	29	ABCA13(+3.36),ABCA4(-2.76),ADAM19(+3.15),ADORA1(+3.84),ALPK2(+2.93),ARHGEF28(+3.71),ATP11B(+2.45),BRCA1(-2.41),BRCA2(-2.75),C6orf222(+6.01),CACNA1A(-2.97),CASZ1(+2.49),CCDC33(-2.95),CCDC88A(-2.54),CD300E(-2.59),CDKN1A(+2.53),CHEK2(-2.56),CHST8(-3.15),CLU(+2.67),COL4A2(+2.85),COL4A4(+4.63),COL6A6(-3.43),CORO2B(+7.45),CXCL12(-6.55),DEF6(-3.01),DENND3(+3.36),DGKB(-2.8),DIO2(-3.08),DTNA(+3.46),EPAS1(…
Cancer,Organismal Injury and Abnormalities	Primary solid tumor	1.81e-05			26	22	4	ADAM19(+3.15),BRCA1(-2.41),BRCA2(-2.75),CARD11(+2.71),CASZ1(+2.49),CCN1(+5.22),CDKN2B(+9.25),CHEK2(-2.56),CHI3L1(+4.29),CLU(+2.67),COL12A1(+5.18),COL4A1(+3.13),CSF1R(+2.51),EFEMP1(+2.33),EFNB2(+2.9),FLNA(+2.6),IGF1R(+2.1),JUN(+2.9),KLF4(+2.49),NUAK2(+3.34),OSMR(+4.11),PTGS2(+4.64),SHH(+3.13),TGFB1I1(+2.94),TUBB3(+5.27),WNT5A(-3.04)
Neurological Disease,Skeletal and Muscular Disorders	Neuromuscular disease	1.84e-05			47	31	16	ADORA1(+3.84),ADRA2A(-3.13),AGRN(+2.7),BHLHE40(+2.45),CA12(-3.4),CACNA1A(-2.97),CHI3L1(+4.29),CLU(+2.67),COL4A3(+7.39),CORO2B(+7.45),CRIM1(+2.16),CXCL12(-6.55),CYFIP2(+4.24),DGKB(-2.8),DIO2(-3.08),DKK3(+3.27),DPYSL3(+3.27),DRD2(+2.51),DTNA(+3.46),EEF1A2(+5.54),GABRB3(+2.04),HLA-DRA(-3.32),IER3(+3.19),IER5(+2.04),IFIT1(-2.66),IL1A(+2.95),ITGB3(+3.87),ITPR1(-4.74),JUN(+2.9),LAMB1(+2.37),LMCD1(+4.59…
Cancer,Organismal Injury and Abnormalities,Respiratory Disease	Respiratory system tumor	1.86e-05		1.229	120	84	36	ADAM19(+3.15),ADAM28(+3.33),ADM(+5.83),ADORA1(+3.84),AGRN(+2.7),ALPK2(+2.93),ARSI(+3.13),ATP1A3(-2.75),AURKA(-2.4),BICC1(+4.05),BMPR1B(+3.5),BRCA1(-2.41),BRCA2(-2.75),C14orf39(-2.71),CACNA1A(-2.97),CADM1(+2.24),CARD11(+2.71),CAV1(+3.65),CCDC88A(-2.54),CCN1(+5.22),CDC20(-2.57),CDC42EP3(+3.55),CDCA2(-2.93),CDKN1A(+2.53),CDKN2B(+9.25),CHEK2(-2.56),CLSPN(-2.26),CLTRN(+4.11),CLU(+2.67),COL12A1(+5.18),…
Embryonic Development,Organismal Development,Tissue Development	Morphogenesis of embryonic tissue	1.93e-05		-0.152	13	9	4	JUN(+2.9),LAMA5(+2.57),MESP1(-3.05),NOG(+2.27),NPNT(+4.0),NTN4(+5.53),RYR1(-3.61),SALL1(-3.6),SHH(+3.13),TGFB2(+4.54),THBS1(+4.18),TIMP2(+3.27),WNT5A(-3.04)
Cancer,Hematological Disease,Immunological Disease,Organismal Injury and Abnormalities	B cell cancer	1.99e-05			55	36	19	ABCA13(+3.36),ADORA1(+3.84),ANXA11(+2.02),ARHGEF28(+3.71),AURKA(-2.4),BICC1(+4.05),BRCA1(-2.41),BRCA2(-2.75),CACNA1A(-2.97),CARD11(+2.71),CAV1(+3.65),CDC20(-2.57),CDC42EP3(+3.55),CDCA2(-2.93),CDKN1A(+2.53),CHEK2(-2.56),CHI3L1(+4.29),CHST8(-3.15),COL12A1(+5.18),COL2A1(+2.56),COL4A2(+2.85),CSF1R(+2.51),CXCL12(-6.55),DNAH6(-2.93),FBN1(+3.05),FILIP1L(+3.3),HMGB1(-2.1),ITGB3(+3.87),ITPR1(-4.74),LAMA3(…
Organismal Development,Organismal Injury and Abnormalities	Abnormal morphology of abdomen	2.02e-05			49	40	9	ADAM19(+3.15),BHLHE40(+2.45),BMP1(+2.28),BMPR1B(+3.5),BRCA1(-2.41),BRCA2(-2.75),CAV1(+3.65),CDH17(+5.29),CDKN1A(+2.53),CDKN2B(+9.25),CHST8(-3.15),CLU(+2.67),COL4A3(+7.39),CRIM1(+2.16),CSF1R(+2.51),DRD2(+2.51),EDN1(+8.48),EFEMP1(+2.33),EHD4(+2.46),HSPG2(+4.07),ITGB3(+3.87),JUN(+2.9),JUP(+2.11),KLF4(+2.49),LAMA3(+9.63),LAMB1(+2.37),LAMC2(+2.54),LMOD1(+3.05),LOXL1(+2.26),MYH9(+2.3),NPNT(+4.0),NUAK2(…
Cardiovascular Disease,Cardiovascular System Development and Function,Organismal Injury and Abnormalities,Tissue Morphology	Abnormal morphology of blood vessel	2.04e-05			19	16	3	ADM(+5.83),BMP1(+2.28),CLU(+2.67),COL4A3(+7.39),CXCL12(-6.55),DDAH1(+3.21),EDN1(+8.48),EFNB2(+2.9),EHD4(+2.46),ERG(-4.26),FBN1(+3.05),FGF19(-7.88),FLNA(+2.6),HSPG2(+4.07),ITGB8(+2.39),JUN(+2.9),SLC6A4(+2.78),TGFB2(+4.54),TLL1(+3.36)
Inflammatory Response	Inflammatory response	2.06e-05		-0.359	43	31	12	ADM(+5.83),ADORA1(+3.84),ADRA2A(-3.13),CAV1(+3.65),CCDC88A(-2.54),CDKN1A(+2.53),CHI3L1(+4.29),CSF1R(+2.51),CXCL12(-6.55),DYSF(+3.56),EDN1(+8.48),ELF4(+3.05),EPAS1(+2.0),GNRH2(-3.95),GPRC5B(+5.2),HMGB1(-2.1),HSPG2(+4.07),IER3(+3.19),IL1A(+2.95),ITGB3(+3.87),ITGB6(+4.93),KLF4(+2.49),NPPB(+14.13),NPW(-2.64),NTS(-6.45),OLR1(+4.45),PBK(-3.22),PDCD4(-2.3),PFKFB3(+3.11),PTGS2(+4.64),RIPOR2(+2.85),RNASE2…
Cancer,Organismal Injury and Abnormalities	Papillary adenocarcinoma	2.15e-05			23	18	5	BMP6(+3.12),BRCA1(-2.41),CACNA1A(-2.97),CADM1(+2.24),CDC42EP3(+3.55),CDKN1A(+2.53),CLSPN(-2.26),CLU(+2.67),CSF1R(+2.51),DTNA(+3.46),EFNB2(+2.9),EPHB6(+2.68),KRT7(+3.62),MYRF(+2.61),NUSAP1(-2.9),RGPD4 (includes others)(+2.33),SBSPON(+2.5),SERINC2(+2.72),TFPI2(+4.13),THBS1(+4.18),TIMP2(+3.27),TUBB3(+5.27),WNT5A(-3.04)
Hereditary Disorder,Organismal Injury and Abnormalities,Skeletal and Muscular Disorders	Autosomal dominant myopathy	2.17e-05			16	14	2	ANKRD1(+4.21),ATP1A3(-2.75),BMP1(+2.28),COL4A1(+3.13),COL4A2(+2.85),DTNA(+3.46),DYSF(+3.56),FLNC(+2.87),GPD1L(+3.72),HSPB8(+3.46),JUP(+2.11),LOXL1(+2.26),MYL4(+9.23),RYR1(-3.61),TUBB3(+5.27),ZBTB20(+2.8)
Cancer,Gastrointestinal Disease,Organismal Injury and Abnormalities	Secondary neoplasm of digestive system	2.17e-05		0	22	20	2	CAV1(+3.65),CDH17(+5.29),CDH6(+6.86),CLU(+2.67),COL4A1(+3.13),COL4A2(+2.85),CSF1R(+2.51),CXCL12(-6.55),DPYSL3(+3.27),EFEMP1(+2.33),IGF1R(+2.1),IL1A(+2.95),ITPR3(+2.73),LAMA3(+9.63),NLRP1(+3.96),PBK(-3.22),PDLIM1(+2.44),PDLIM3(+4.19),PTGS2(+4.64),TGFB2(+4.54),THBS1(+4.18),TM4SF1(+6.38)
Cardiovascular Disease,Organismal Injury and Abnormalities,Skeletal and Muscular Disorders	Myocardial infarction	2.2e-05		-1.103	18	15	3	ADM(+5.83),ADORA1(+3.84),ADRA2A(-3.13),C1QTNF1(+2.88),CA12(-3.4),CLU(+2.67),CSF1R(+2.51),CXCL12(-6.55),DRD2(+2.51),EDN1(+8.48),EEF1A2(+5.54),ITGB3(+3.87),LIMS2(+6.78),NPPB(+14.13),OLR1(+4.45),PTGS2(+4.64),SCNN1A(+2.1),TUBB3(+5.27)
Cancer,Gastrointestinal Disease,Organismal Injury and Abnormalities	Gastroesophageal cancer	2.21e-05			82	59	23	ABCA13(+3.36),ABCA4(-2.76),ADAM28(+3.33),ADRA2A(-3.13),AGRN(+2.7),BAALC(-3.29),BRCA1(-2.41),BRCA2(-2.75),C14orf39(-2.71),CACNA1A(-2.97),CARD11(+2.71),CAV1(+3.65),CCDC33(-2.95),CCN1(+5.22),CDC20(-2.57),CDKN1A(+2.53),CHST8(-3.15),CLU(+2.67),COL12A1(+5.18),COL4A4(+4.63),CSF1R(+2.51),CXCL12(-6.55),DENND3(+3.36),DIO2(-3.08),DPYSL3(+3.27),DSCAM(+3.74),DYSF(+3.56),EEF1A2(+5.54),EXTL3(+1.93),FAM83D(-2.5)…
Cellular Development	Differentiation of heart cells	2.22e-05		1.671	9	8	1	CDKN1A(+2.53),EFNB2(+2.9),JUN(+2.9),MESP1(-3.05),NOG(+2.27),NPPB(+14.13),RNASE2(+3.55),TBX5(+3.61),TGFB2(+4.54)
Lipid Metabolism,Molecular Transport,Small Molecule Biochemistry	Secretion of fatty acid	2.22e-05		1.761	9	6	3	ACADL(+5.07),ADRA2A(-3.13),CACNA1A(-2.97),DRD2(+2.51),EDN1(+8.48),GRM4(-2.64),IL1A(+2.95),PTGS2(+4.64),PTPRN(+4.88)
Organismal Survival	Perinatal death	2.28e-05	Decreased	-2.098	33	22	11	AGRN(+2.7),ATP1A3(-2.75),BMP1(+2.28),BRCA1(-2.41),CDKN1A(+2.53),COL12A1(+5.18),COL2A1(+2.56),CXCL12(-6.55),DSCAM(+3.74),ECEL1(+2.59),EDN1(+8.48),EPAS1(+2.0),FLNC(+2.87),GABRB3(+2.04),HBEGF(+5.44),HSPG2(+4.07),IGF1R(+2.1),KLF4(+2.49),LHX8(-2.43),NLGN1(-2.89),PITX1(-2.3),PTGS2(+4.64),RAB3C(-2.96),RYR1(-3.61),SALL1(-3.6),SCN9A(+8.38),SCNN1A(+2.1),SHH(+3.13),SLC4A2(+2.17),TBX5(+3.61),TGFB2(+4.54),UNC…
Cell Death and Survival	Cell viability of tumor cell lines	2.29e-05		0.451	49	34	15	ALPK2(+2.93),ANKRD1(+4.21),AURKA(-2.4),BHLHE40(+2.45),BIRC7(+2.9),BRCA1(-2.41),BRCA2(-2.75),CADM1(+2.24),CAMK1G(-3.0),CAPN2(+2.34),CAV1(+3.65),CDKN1A(+2.53),CHEK2(-2.56),CLU(+2.67),CXCL12(-6.55),DGKB(-2.8),EPAS1(+2.0),FLNA(+2.6),GFRA3(-2.69),GNRH2(-3.95),GPC1(+2.64),HBEGF(+5.44),HMGB1(-2.1),HSPB8(+3.46),IER3(+3.19),IGF1R(+2.1),IL1A(+2.95),ITGB3(+3.87),ITPR3(+2.73),JUN(+2.9),KIF1A(+6.04),KLF4(+2.4…
Organismal Injury and Abnormalities,Renal and Urological Disease,Renal and Urological System Development and Function	Abnormal morphology of urinary system	2.33e-05			20	18	2	BHLHE40(+2.45),CDKN1A(+2.53),CLU(+2.67),COL4A3(+7.39),CRIM1(+2.16),EDN1(+8.48),EHD4(+2.46),LAMB1(+2.37),LAMC2(+2.54),LMOD1(+3.05),MYH9(+2.3),NPNT(+4.0),PTGS2(+4.64),SALL1(-3.6),SDC4(+2.71),SHH(+3.13),SLC19A3(+5.45),SYNPO(+7.67),TGFB2(+4.54),WNT5A(-3.04)
Inflammatory Response,Organismal Injury and Abnormalities	Inflammation of organ	2.43e-05		-1.102	65	52	13	ABCA4(-2.76),ADM(+5.83),ADORA1(+3.84),ADRA2A(-3.13),BHLHE40(+2.45),CA12(-3.4),CARD11(+2.71),CAV1(+3.65),CCN1(+5.22),CDC42EP3(+3.55),CDKN1A(+2.53),CLU(+2.67),COL4A1(+3.13),COL4A3(+7.39),COL4A4(+4.63),COTL1(+2.44),CSF1R(+2.51),CXCL12(-6.55),DEF6(-3.01),DRD2(+2.51),EDN1(+8.48),EHD4(+2.46),EPAS1(+2.0),EPHB6(+2.68),FLNA(+2.6),GABRB3(+2.04),GRM4(-2.64),HBEGF(+5.44),HLA-DRA(-3.32),HMGB1(-2.1),IGF1R(+2.1…
Connective Tissue Disorders,Hereditary Disorder,Immunological Disease,Inflammatory Disease,Inflammatory Response,Organismal Injury and Abnormalities,Renal and Urological Disease	Autosomal dominant Alport syndrome	2.45e-05			3	3	0	COL4A3(+7.39),COL4A4(+4.63),MYH9(+2.3)
Nervous System Development and Function	Spreading depression of cerebral cortex	2.45e-05			3	2	1	ADORA1(+3.84),CACNA1A(-2.97),CLU(+2.67)
Cell-To-Cell Signaling and Interaction,Cellular Assembly and Organization,Nervous System Development and Function	Cell-cell contact of nervous tissue cell lines	2.45e-05			3	2	1	CADM1(+2.24),CXCL12(-6.55),DTNA(+3.46)
Cardiovascular System Development and Function,Organ Development,Organ Morphology,Skeletal and Muscular System Development and Function	Contractility of cardiac muscle	2.47e-05	Increased	2.229	13	12	1	ADM(+5.83),CAV1(+3.65),CLU(+2.67),DIO2(-3.08),DUSP8(+6.2),EDN1(+8.48),HBEGF(+5.44),HSPB8(+3.46),IER3(+3.19),ITGB3(+3.87),JUP(+2.11),LIMS2(+6.78),SLC6A4(+2.78)
Cellular Movement	Cell movement of tumor cells	2.48e-05		-0.455	15	12	3	CAV1(+3.65),CSF1R(+2.51),CXCL12(-6.55),EMILIN2(+2.11),HBEGF(+5.44),HMGB1(-2.1),IGF1R(+2.1),JUP(+2.11),KLF4(+2.49),LAMA5(+2.57),PTGS2(+4.64),TGFB2(+4.54),THBS1(+4.18),TM4SF1(+6.38),WNT5A(-3.04)
Cardiovascular Disease,Organismal Injury and Abnormalities,Respiratory Disease	Pulmonary hypertensive arterial disease	2.51e-05			8	8	0	BMPR1B(+3.5),CAV1(+3.65),CSF1R(+2.51),EDN1(+8.48),EPAS1(+2.0),FHL1(+3.47),NPPB(+14.13),SCN9A(+8.38)
Cardiovascular Disease,Cardiovascular System Development and Function,Organismal Injury and Abnormalities,Tissue Morphology	Abnormal morphology of aorta	2.51e-05			8	7	1	BMP1(+2.28),EDN1(+8.48),FBN1(+3.05),FGF19(-7.88),FLNA(+2.6),JUN(+2.9),TGFB2(+4.54),TLL1(+3.36)
Cell Morphology,Organismal Injury and Abnormalities	Hypertrophy of cells	2.58e-05			21	17	4	ADORA1(+3.84),BMPR1B(+3.5),CAV1(+3.65),CYP1B1(+4.03),EDN1(+8.48),EPAS1(+2.0),FHL1(+3.47),HBEGF(+5.44),HMGB1(-2.1),HSPB8(+3.46),HSPG2(+4.07),IER3(+3.19),JUN(+2.9),KLF4(+2.49),LMCD1(+4.59),NOG(+2.27),PTGS2(+4.64),RGS2(-3.73),TBX5(+3.61),WNT5A(-3.04),WNT5B(-4.2)
Cell Death and Survival,Skeletal and Muscular Disorders	Apoptosis of muscle cells	2.59e-05		-1.309	19	15	4	ADM(+5.83),BRCA2(-2.75),C1QTNF1(+2.88),CCN1(+5.22),CDC42EP3(+3.55),CDKN1A(+2.53),CSF1R(+2.51),CXCL12(-6.55),EDN1(+8.48),HMGB1(-2.1),HSPB8(+3.46),IGF1R(+2.1),IL1A(+2.95),ITGB3(+3.87),NOG(+2.27),NPPB(+14.13),PDCD4(-2.3),TFPI2(+4.13),TIMP2(+3.27)
Skeletal and Muscular Disorders	Limb defect	2.61e-05		-0.563	20	14	6	ADRA2A(-3.13),ATP1A3(-2.75),BMPR1B(+3.5),COL12A1(+5.18),COL2A1(+2.56),CRIM1(+2.16),DRD2(+2.51),ETS2(+2.44),FLNA(+2.6),GPC1(+2.64),HSPG2(+4.07),NOG(+2.27),PAPPA2(-2.91),PITX1(-2.3),SALL1(-3.6),SHH(+3.13),SLC6A4(+2.78),TBX5(+3.61),TGFB2(+4.54),WNT5A(-3.04)
Cellular Movement,Connective Tissue Development and Function	Migration of fibroblasts	2.62e-05		1.115	13	13	0	ARHGEF28(+3.71),CAV1(+3.65),CCN1(+5.22),CDKN1A(+2.53),DMTN(+3.41),EDN1(+8.48),HBEGF(+5.44),ITGB3(+3.87),SDC4(+2.71),SHH(+3.13),THBS1(+4.18),TIMP2(+3.27),ZYX(+2.37)
Cancer,Organismal Injury and Abnormalities	Malignant neoplasm of aerodigestive tract	2.63e-05			90	60	30	ABCA4(-2.76),ADAM19(+3.15),ADAM28(+3.33),ADORA1(+3.84),ARVCF(+2.64),ATP11B(+2.45),ATP13A4(+3.04),ATP1A3(-2.75),AURKA(-2.4),BAALC(-3.29),BICC1(+4.05),BMPR1B(+3.5),BRCA2(-2.75),CACNA1A(-2.97),CAV1(+3.65),CCDC33(-2.95),CCDC88A(-2.54),CDC20(-2.57),CDCA2(-2.93),CDKN1A(+2.53),CEP85L(-2.46),CHI3L1(+4.29),CLSPN(-2.26),CLU(+2.67),CNN1(+4.69),COL12A1(+5.18),COL4A1(+3.13),COL4A2(+2.85),COL4A4(+4.63),COL6A6(…
Skeletal and Muscular Disorders	Hand deformity	2.69e-05			9	8	1	COL12A1(+5.18),COL2A1(+2.56),COL4A1(+3.13),COL4A2(+2.85),COL4A3(+7.39),COL4A4(+4.63),MMP17(-3.01),NOG(+2.27),TIMP2(+3.27)
Molecular Transport	Secretion of molecule	2.77e-05		1.92	33	25	8	ACADL(+5.07),ADM(+5.83),ADORA1(+3.84),ADRA2A(-3.13),ADTRP(+3.17),ANKRD1(+4.21),BHLHE40(+2.45),BMP6(+3.12),CACNA1A(-2.97),CADM1(+2.24),CARD11(+2.71),CHST8(-3.15),CXCL12(-6.55),DRD2(+2.51),DYSF(+3.56),EDN1(+8.48),EPHB6(+2.68),EXOC3L1(-2.9),GRM4(-2.64),IL1A(+2.95),NCS1(+2.99),NTS(-6.45),OLR1(+4.45),OXTR(+3.78),PCP4(+6.23),PFKFB3(+3.11),PLTP(+2.43),PTGS2(+4.64),PTPRN(+4.88),RAB3C(-2.96),SLC4A2(+2.17)…
Endocrine System Disorders,Gastrointestinal Disease,Metabolic Disease,Organismal Injury and Abnormalities	Diabetes mellitus	2.79e-05		0.555	60	42	18	ADORA1(+3.84),ADRA2A(-3.13),ANXA11(+2.02),BMP1(+2.28),BRCA2(-2.75),CA12(-3.4),CACNA1A(-2.97),CAV1(+3.65),CCDC138(-2.38),CDC42EP3(+3.55),CDH17(+5.29),CDKN1A(+2.53),CHI3L1(+4.29),CLU(+2.67),COL12A1(+5.18),COL2A1(+2.56),COL4A1(+3.13),COL4A2(+2.85),COL4A3(+7.39),COL4A4(+4.63),CXCL12(-6.55),DDAH1(+3.21),DGKB(-2.8),DKK3(+3.27),DPYSL3(+3.27),DRD2(+2.51),ECEL1(+2.59),EDN1(+8.48),FBLN7(-3.5),FGF19(-7.88),…
Cancer,Organismal Injury and Abnormalities	Connective tissue tumor	2.81e-05		0.081	61	44	17	AGRN(+2.7),BRCA1(-2.41),BRCA2(-2.75),CACNA1A(-2.97),CAV1(+3.65),CCN1(+5.22),CD300E(-2.59),CDKN1A(+2.53),CDKN2B(+9.25),CHEK2(-2.56),CNN1(+4.69),CNN2(+2.14),COL12A1(+5.18),COL2A1(+2.56),COL4A1(+3.13),COL4A2(+2.85),COL4A3(+7.39),COL4A4(+4.63),CSF1R(+2.51),CXCL12(-6.55),DNAH6(-2.93),EDN1(+8.48),FBN1(+3.05),FLNA(+2.6),GPC1(+2.64),HMGB1(-2.1),HSPG2(+4.07),IGF1R(+2.1),IL1A(+2.95),ITGA11(+4.08),ITPR1(-4.…
Organ Morphology	Morphology of skin	2.97e-05			21	17	4	ADRA2A(-3.13),BRCA1(-2.41),BRCA2(-2.75),CDKN1A(+2.53),CSF1R(+2.51),DRD2(+2.51),EFEMP1(+2.33),ETS2(+2.44),FBN1(+3.05),HBEGF(+5.44),IGF1R(+2.1),ITGB6(+4.93),JUP(+2.11),KLF4(+2.49),LAMA3(+9.63),LAMC2(+2.54),LOXL1(+2.26),PBK(-3.22),SHH(+3.13),TGFB2(+4.54),THBS1(+4.18)
Cancer,Organismal Injury and Abnormalities	Angiogenesis of tumor	2.98e-05		-1.212	12	11	1	CCN1(+5.22),CHI3L1(+4.29),COL4A1(+3.13),COL4A3(+7.39),CXCL12(-6.55),FLNA(+2.6),GPC1(+2.64),ITGB3(+3.87),ITGB8(+2.39),PTGS2(+4.64),THBS1(+4.18),TIMP2(+3.27)
Hematological Disease,Organismal Injury and Abnormalities	Myelofibrosis	3.14e-05			8	7	1	AURKA(-2.4),BMP1(+2.28),BMP6(+3.12),CSF1R(+2.51),JUN(+2.9),NOG(+2.27),PTGS2(+4.64),THBS1(+4.18)
Cancer,Endocrine System Disorders,Organismal Injury and Abnormalities,Reproductive System Disease	Ovarian carcinoma	3.14e-05			69	39	30	ABCA13(+3.36),ABCA4(-2.76),ADAM19(+3.15),ADORA1(+3.84),ALPK2(+2.93),ARHGEF28(+3.71),ATP11B(+2.45),BRCA1(-2.41),BRCA2(-2.75),C6orf222(+6.01),CACNA1A(-2.97),CASZ1(+2.49),CCDC33(-2.95),CCDC88A(-2.54),CD300E(-2.59),CDKN1A(+2.53),CHEK2(-2.56),CHST8(-3.15),CLU(+2.67),COL4A2(+2.85),COL4A4(+4.63),COL6A6(-3.43),CORO2B(+7.45),CXCL12(-6.55),DEF6(-3.01),DENND3(+3.36),DGKB(-2.8),DIO2(-3.08),DTNA(+3.46),EPAS1(…
Cardiovascular System Development and Function,Cell Morphology,Organ Morphology,Organismal Development	Morphology of heart cells	3.34e-05			18	16	2	ADM(+5.83),ADORA1(+3.84),CAV1(+3.65),CDKN1A(+2.53),CLU(+2.67),DUSP8(+6.2),EDN1(+8.48),EPAS1(+2.0),HBEGF(+5.44),HMGB1(-2.1),HSPB8(+3.46),IER3(+3.19),JUN(+2.9),KLF4(+2.49),LIMS2(+6.78),LMCD1(+4.59),RGS2(-3.73),TBX5(+3.61)
Gastrointestinal Disease,Organismal Injury and Abnormalities	Benign oral disorder	3.41e-05			27	19	8	ADRA2A(-3.13),AMBN(+3.16),CDKN1A(+2.53),CLU(+2.67),COL2A1(+2.56),CXCL12(-6.55),EDN1(+8.48),GABRB3(+2.04),HMGB1(-2.1),HSPG2(+4.07),IL1A(+2.95),ITGB6(+4.93),ITGB8(+2.39),LHX8(-2.43),NHS(-2.6),NOG(+2.27),PSMB8(-2.35),PTGS2(+4.64),SCN9A(+8.38),SHH(+3.13),TBX10(-3.09),TGFB2(+4.54),THBS4(-2.99),TM4SF1(+6.38),TUBB3(+5.27),UBD(+6.98),ZBTB20(+2.8)
Skeletal and Muscular System Development and Function	Morphology of skeleton	3.42e-05			21	16	5	BMPR1B(+3.5),BRCA2(-2.75),CDKN1A(+2.53),COL12A1(+5.18),COL2A1(+2.56),CSF1R(+2.51),CYP1B1(+4.03),DRD2(+2.51),FBN1(+3.05),HSPG2(+4.07),ITGA11(+4.08),NOG(+2.27),OSMR(+4.11),PAPPA2(-2.91),PITX1(-2.3),RYR1(-3.61),SHH(+3.13),SLC29A1(+1.91),TGFB2(+4.54),THBS1(+4.18),WNT5A(-3.04)
Cellular Movement,Embryonic Development	Migration of embryonic cells	3.43e-05		-0.8	11	7	4	CXCL12(-6.55),EDN1(+8.48),EFNB2(+2.9),FGF19(-7.88),HBEGF(+5.44),HMGB1(-2.1),ITGB3(+3.87),LAMA5(+2.57),MESP1(-3.05),SHH(+3.13),TIMP2(+3.27)
Cancer,Organismal Injury and Abnormalities	Benign connective or soft tissue neoplasm	3.48e-05			24	20	4	ADRA2A(-3.13),CCN1(+5.22),CDC42EP3(+3.55),COL12A1(+5.18),COL2A1(+2.56),COL4A1(+3.13),COL4A2(+2.85),COL4A3(+7.39),COL4A4(+4.63),CSF1R(+2.51),CYP1B1(+4.03),FBN1(+3.05),FLNA(+2.6),HMGB1(-2.1),IFIT1(-2.66),IGF1R(+2.1),JUN(+2.9),OXTR(+3.78),PCP4(+6.23),PTGS2(+4.64),SPSB1(+3.48),TUBB3(+5.27),WNT5B(-4.2),ZYX(+2.37)
Skeletal and Muscular Disorders	Abnormality of lower limb	3.52e-05			15	12	3	ADRA2A(-3.13),COL12A1(+5.18),COL2A1(+2.56),DRD2(+2.51),FLNC(+2.87),HSPG2(+4.07),IGF1R(+2.1),IL1A(+2.95),MYOF(+2.51),PAPPA2(-2.91),PITX1(-2.3),PTGS2(+4.64),SHH(+3.13),TGFB2(+4.54),THBS1(+4.18)
Cellular Movement,Nervous System Development and Function	Guidance of axons	3.52e-05			15	12	3	BMPR1B(+3.5),CSF1R(+2.51),CXCL12(-6.55),DSCAM(+3.74),GFRA3(-2.69),GPC1(+2.64),NOG(+2.27),NTN4(+5.53),PLXNA3(+2.22),SHH(+3.13),SPTBN5(+6.22),TGFB2(+4.54),TUBB3(+5.27),VLDLR(+2.8),WNT5A(-3.04)
Neurological Disease,Organismal Injury and Abnormalities	Seizure disorder	3.54e-05		-0.771	31	22	9	ADM(+5.83),ATP1A3(-2.75),BHLHE40(+2.45),C11orf96(-4.1),CA12(-3.4),CACNA1A(-2.97),CACNG4(+2.59),CCN1(+5.22),CDKN1A(+2.53),CLU(+2.67),CPA6(+2.5),CYFIP2(+4.24),DRD2(+2.51),DTNA(+3.46),EEF1A2(+5.54),ENC1(+3.36),GABRB3(+2.04),HMGB1(-2.1),ITPR1(-4.74),JUN(+2.9),LMCD1(+4.59),MCM6(-2.27),NPPB(+14.13),PTGS2(+4.64),PTPRN(+4.88),RGS2(-3.73),SCN9A(+8.38),SLC25A23(+2.43),SLC6A4(+2.78),ST8SIA1(-4.01),TRIB1(+2.…
Neurological Disease	Progressive neurological disorder	3.57e-05			50	39	11	ADORA1(+3.84),ADRA2A(-3.13),AGRN(+2.7),ANXA11(+2.02),ATP1A3(-2.75),BMP6(+3.12),BRCA1(-2.41),CACNA1A(-2.97),CAPN2(+2.34),CAV1(+3.65),CCDC88A(-2.54),CCN1(+5.22),CDC42EP3(+3.55),CDKN1A(+2.53),CHI3L1(+4.29),CLU(+2.67),CNN1(+4.69),CSF1R(+2.51),CXCL12(-6.55),DRD2(+2.51),DTNA(+3.46),DYSF(+3.56),ETS2(+2.44),GABRB3(+2.04),GAS7(+2.37),HLA-DRA(-3.32),HSPG2(+4.07),IFIT1(-2.66),IGF1R(+2.1),IL1A(+2.95),ITGB3(+…
Cancer,Organismal Injury and Abnormalities,Reproductive System Disease	Prostatic intraepithelial tumor	3.68e-05			11	9	2	AURKA(-2.4),BHLHE40(+2.45),CLU(+2.67),ERG(-4.26),FLNA(+2.6),GPC1(+2.64),GPRC5A(+14.04),IER3(+3.19),KRT7(+3.62),MYL9(+3.74),NCOA7(+2.83)
Organismal Development	Growth of organism	3.7e-05		0.561	43	32	11	ADORA1(+3.84),ANKRD1(+4.21),ARHGEF28(+3.71),BMP6(+3.12),BMPR1B(+3.5),BRCA1(-2.41),BRCA2(-2.75),CDKN1A(+2.53),CLU(+2.67),COL4A1(+3.13),COL4A2(+2.85),CXCL12(-6.55),DRD2(+2.51),EDN1(+8.48),EFNB2(+2.9),EPAS1(+2.0),ERCC6L(-2.38),ETS2(+2.44),GFRA3(-2.69),HBEGF(+5.44),HEG1(+2.57),HMGB1(-2.1),HSPG2(+4.07),IGF1R(+2.1),ITPR3(+2.73),KLF4(+2.49),MAFK(+2.56),MESP1(-3.05),NOG(+2.27),PITX1(-2.3),PLCD3(+2.56),PT…
Cell Cycle	Entry into interphase	3.71e-05		-1.113	13	8	5	BHLHE40(+2.45),CDC20(-2.57),CDKN1A(+2.53),CDKN2B(+9.25),CHEK2(-2.56),CXCL12(-6.55),HBEGF(+5.44),IGF1R(+2.1),JUN(+2.9),KLF4(+2.49),MAD2L1(-3.18),SHH(+3.13),ST8SIA1(-4.01)
Cardiovascular System Development and Function,Cell Morphology,Organ Morphology,Organismal Development,Skeletal and Muscular System Development and Function,Tissue Morphology	Morphology of cardiomyocytes	3.76e-05			17	15	2	ADM(+5.83),ADORA1(+3.84),CAV1(+3.65),CDKN1A(+2.53),CLU(+2.67),DUSP8(+6.2),EDN1(+8.48),HBEGF(+5.44),HMGB1(-2.1),HSPB8(+3.46),IER3(+3.19),JUN(+2.9),KLF4(+2.49),LIMS2(+6.78),LMCD1(+4.59),RGS2(-3.73),TBX5(+3.61)
Cell Death and Survival,Cellular Compromise,Neurological Disease,Tissue Morphology	Degeneration of neurons	3.77e-05		-1.149	18	15	3	CACNA1A(-2.97),CAV1(+3.65),CLU(+2.67),CSF1R(+2.51),DPYSL3(+3.27),ETS2(+2.44),GABRB3(+2.04),ITPR1(-4.74),JUN(+2.9),KIF1A(+6.04),MAFK(+2.56),NAT8L(+3.35),OSMR(+4.11),PTGS2(+4.64),RYR1(-3.61),SHH(+3.13),TGFB2(+4.54),TSPAN2(+4.41)
Carbohydrate Metabolism	Metabolism of polysaccharide	3.82e-05		0.106	19	13	6	AGRN(+2.7),CHST8(-3.15),COL2A1(+2.56),CSF1R(+2.51),CSPG5(+4.71),EDN1(+8.48),EXTL3(+1.93),FGF19(-7.88),GPC1(+2.64),HS3ST3A1(-3.22),HSPG2(+4.07),IGF1R(+2.1),IL1A(+2.95),PGM2L1(+2.39),PPP1R3C(-4.2),SDC4(+2.71),SORBS1(-2.5),ST3GAL6(-2.72),TGFB2(+4.54)
Neurological Disease,Organismal Injury and Abnormalities	Progressive encephalopathy	4.01e-05			44	36	8	ADORA1(+3.84),ADRA2A(-3.13),AGRN(+2.7),ANXA11(+2.02),ATP1A3(-2.75),BMP6(+3.12),BRCA1(-2.41),CACNA1A(-2.97),CAPN2(+2.34),CAV1(+3.65),CCDC88A(-2.54),CCN1(+5.22),CDC42EP3(+3.55),CDKN1A(+2.53),CHI3L1(+4.29),CLU(+2.67),CNN1(+4.69),CSF1R(+2.51),CXCL12(-6.55),DRD2(+2.51),DTNA(+3.46),DYSF(+3.56),ETS2(+2.44),GABRB3(+2.04),GAS7(+2.37),HLA-DRA(-3.32),HSPG2(+4.07),IGF1R(+2.1),IL1A(+2.95),JUN(+2.9),KIF1A(+6.0…
Cardiovascular System Development and Function,Tissue Morphology	Morphology of blood vessel	4.21e-05			21	18	3	ADM(+5.83),BMP1(+2.28),CLU(+2.67),CNN1(+4.69),COL4A3(+7.39),CXCL12(-6.55),DDAH1(+3.21),EDN1(+8.48),EFNB2(+2.9),EHD4(+2.46),ERG(-4.26),FBN1(+3.05),FGF19(-7.88),FLNA(+2.6),HSPG2(+4.07),ITGB8(+2.39),JUN(+2.9),SLC6A4(+2.78),TGFB2(+4.54),TIMP2(+3.27),TLL1(+3.36)
Cardiovascular System Development and Function	Neovascularization	4.21e-05		-0.497	14	12	2	ABCA4(-2.76),CAV1(+3.65),CCN1(+5.22),CXCL12(-6.55),EFNB2(+2.9),EPAS1(+2.0),IGF1R(+2.1),ITGB3(+3.87),PTGS2(+4.64),SDC4(+2.71),SHH(+3.13),THBS1(+4.18),TIMP2(+3.27),VLDLR(+2.8)
Cell Cycle	Mitosis	4.25e-05		1.714	29	18	11	ADM(+5.83),AURKA(-2.4),BMP6(+3.12),BMPR1B(+3.5),BRCA1(-2.41),BRCA2(-2.75),CAPN2(+2.34),CCN1(+5.22),CDC20(-2.57),CDKN1A(+2.53),CENPH(-3.1),CHEK2(-2.56),CSF1R(+2.51),DRD2(+2.51),EDN1(+8.48),HBEGF(+5.44),IGF1R(+2.1),IL1A(+2.95),JUN(+2.9),MAD2L1(-3.18),NEK2(-2.61),NUSAP1(-2.9),PTGS2(+4.64),RPS6(-2.17),THBS1(+4.18),TIMP2(+3.27),TUBB3(+5.27),UBA7(-3.31),UBD(+6.98)
Endocrine System Disorders,Gastrointestinal Disease,Metabolic Disease,Organismal Injury and Abnormalities,Renal and Urological Disease	Diabetic nephropathy	4.25e-05			23	13	10	ADORA1(+3.84),ADRA2A(-3.13),BMP1(+2.28),BRCA2(-2.75),CA12(-3.4),CCDC138(-2.38),CDKN1A(+2.53),CHI3L1(+4.29),CLU(+2.67),COL4A4(+4.63),DKK3(+3.27),DPYSL3(+3.27),FBLN7(-3.5),GLIPR2(+3.58),IFIT1(-2.66),KIF20B(-2.95),OLR1(+4.45),PTGS2(+4.64),SCNN1A(+2.1),SEMA6B(-3.52),ST3GAL6(-2.72),TSPAN2(+4.41),WNT5B(-4.2)
Cell Death and Survival,Organismal Injury and Abnormalities	Apoptosis of endothelial cells	4.27e-05		0.51	15	12	3	ADM(+5.83),CAV1(+3.65),CDKN1A(+2.53),COL4A2(+2.85),COL4A3(+7.39),CXCL12(-6.55),EDN1(+8.48),KLF4(+2.49),LINC00599(-2.26),NOG(+2.27),OLR1(+4.45),PSMB8(-2.35),TBX5(+3.61),THBS1(+4.18),TNFRSF10A(+4.08)
Connective Tissue Disorders,Organismal Injury and Abnormalities,Skeletal and Muscular Disorders	Spondyloarthropathy	4.31e-05			10	7	3	ADRA2A(-3.13),CACNA1A(-2.97),CAPN2(+2.34),COL2A1(+2.56),MMP17(-3.01),PTGS2(+4.64),RENBP(+2.8),SCN9A(+8.38),TGFB2(+4.54),TNFRSF10A(+4.08)
Cellular Movement,Skeletal and Muscular System Development and Function	Migration of muscle cells	4.43e-05		1.319	14	12	2	ADM(+5.83),CCN1(+5.22),CLU(+2.67),CYP1B1(+4.03),FHL1(+3.47),HBEGF(+5.44),HMGB1(-2.1),IL1A(+2.95),PTGS2(+4.64),SDC4(+2.71),SHH(+3.13),TFPI2(+4.13),THBS1(+4.18),THBS4(-2.99)
Cancer,Hematological Disease,Organismal Injury and Abnormalities	Bone marrow neoplasm	4.54e-05			78	53	25	ADAM28(+3.33),ADORA1(+3.84),ARSI(+3.13),AURKA(-2.4),B4GALNT3(+3.69),BAALC(-3.29),BMP1(+2.28),BMP6(+3.12),BRCA1(-2.41),BRCA2(-2.75),CACNA1A(-2.97),CADM1(+2.24),CAPN2(+2.34),CD93(-3.27),CDC42EP3(+3.55),CDCA2(-2.93),CDKN1A(+2.53),CDKN2B(+9.25),CHEK2(-2.56),COL12A1(+5.18),COL4A3(+7.39),COL4A4(+4.63),COL6A6(-3.43),CSF1R(+2.51),CYFIP2(+4.24),DENND3(+3.36),DGKB(-2.8),DSCAM(+3.74),ECEL1(+2.59),EEF1A2(+5.…
Organ Morphology,Organismal Development,Organismal Injury and Abnormalities,Renal and Urological Disease,Renal and Urological System Development and Function	Abnormal morphology of nephron	4.61e-05			12	11	1	BHLHE40(+2.45),CDKN1A(+2.53),CLU(+2.67),COL4A3(+7.39),CRIM1(+2.16),EHD4(+2.46),LAMB1(+2.37),MYH9(+2.3),PTGS2(+4.64),SALL1(-3.6),SLC19A3(+5.45),SYNPO(+7.67)
Developmental Disorder,Hereditary Disorder,Organismal Injury and Abnormalities,Renal and Urological Disease	Autosomal dominant polycystic kidney disease	4.65e-05			10	9	1	ADGRL3(+2.38),DPYSL3(+3.27),FHL1(+3.47),FILIP1L(+3.3),PPP1R3C(-4.2),PRSS23(+3.23),TAGLN(+8.22),TBX5(+3.61),TIMP2(+3.27),VLDLR(+2.8)
Cancer,Hematological Disease,Immunological Disease,Organismal Injury and Abnormalities	Peripheral T-cell lymphoma	4.66e-05			14	13	1	AURKA(-2.4),CARD11(+2.71),CCN1(+5.22),COL12A1(+5.18),COL4A1(+3.13),COL4A2(+2.85),DUSP8(+6.2),FBN1(+3.05),JUN(+2.9),LAMB1(+2.37),MYOF(+2.51),NUAK2(+3.34),RHOBTB3(+2.1),TUBB3(+5.27)
Cancer,Cellular Movement,Organismal Injury and Abnormalities,Tumor Morphology	Invasion of tumor cells	4.66e-05		-0.32	14	11	3	BIRC7(+2.9),CAPN2(+2.34),CLU(+2.67),CXCL12(-6.55),EDN1(+8.48),FLNA(+2.6),HBEGF(+5.44),JUP(+2.11),KLF4(+2.49),NUAK2(+3.34),PDCD4(-2.3),PTGS2(+4.64),THBS1(+4.18),WNT5A(-3.04)
Cardiovascular Disease,Organismal Injury and Abnormalities	Disorder of coronary artery	4.68e-05			20	16	4	ADM(+5.83),ADORA1(+3.84),ADRA2A(-3.13),BMPR1B(+3.5),CA12(-3.4),CDR2L(+2.93),DLX6-AS1(-5.44),EDN1(+8.48),GABRB3(+2.04),ITGB3(+3.87),JUP(+2.11),NPPB(+14.13),PTGS2(+4.64),SAMD4A(+2.35),SCN9A(+8.38),SCNN1A(+2.1),SLC6A4(+2.78),SORBS1(-2.5),THBS1(+4.18),TUBB3(+5.27)

## Sheet: Network
Rank	Top Diseases and Functions	Score	N	Pos	Neg	Molecules in Network
1	Cell-To-Cell Signaling and Interaction, Cellular Assembly and Organization, Cellular Function and Maintenance	42	26	23	3	Actin,Alpha Actinin,Alpha catenin,ARHGAP8/PRR5-ARHGAP8(+3.11),ARHGEF28(+3.71),ARVCF(+2.64),Cadherin,CaMKII,CCDC33(-2.95),CDH17(+5.29),CDH6(+6.86),CORO2B(+7.45),COTL1(+2.44),CSRP1(+2.55),DAPP1(+3.03),DMTN(+3.41),DTNA(+3.46),EGFL6(+2.93),ERK,F Actin,FBLIM1(+2.86),Filamin,FLNC(+2.87),LOXL1(+2.26),NAT8L(+3.35),PCP4(+6.23),PITPNM1(+2.38),PITX1(-2.3),RASGRF2(+3.93),SHROOM3(+2.26),SORBS1(-2.5),SPSB1(+3.…
2	Cardiovascular Disease, Cellular Assembly and Organization, Hereditary Disorder	42	26	18	8	ABCA4(-2.76),APC/APC2,ATPase,CDC20(-2.57),CLSPN(-2.26),CLTRN(+4.11),Collagen Alpha1,CYFIP2(+4.24),FBN1(+3.05),FLNA(+2.6),GAS7(+2.37),IL32(+4.04),JUP(+2.11),KIF1A(+6.04),KIF20B(-2.95),MAC,Mmp,MYH9(+2.3),P glycoprotein,P38 MAPK,PBK(-3.22),PLCD3(+2.56),PPL(+2.36),RFLNB(-3.5),RHOBTB3(+2.1),RYR1(-3.61),SCNN1A(+2.1),SIPA1L3(+2.71),SLC30A4(+3.65),SYNPO(+7.67),TCF/LEF,TFPI2(+4.13),trypsin,ZBTB20(+2.8),ZG…
3	Cardiac Arrythmia, Cardiovascular Disease, Hereditary Disorder	39	25	22	3	ANKRD1(+4.21),CHI3L1(+4.29),CITED4(+2.23),CNN2(+2.14),Cofilin,DSCAM(+3.74),ELF4(+3.05),ETS,LMOD1(+3.05),MYL4(+9.23),MYL7(+4.55),MYL9(+3.74),Myosin,NFkB (complex),NLRP1(+3.96),NUAK2(+3.34),NXN(+2.2),Pak,PDLIM1(+2.44),PDLIM3(+4.19),PMEPA1(+2.92),RAB3C(-2.96),RAB6B(+2.38),Rlc,RUSC2(+2.17),SLC15A2(+8.65),SLC2A6(+3.33),Smad2/3,ST8SIA1(-4.01),STK10(+2.44),TBX5(+3.61),TCF,Thioredoxin reductase,Tropomyos…
4	Cell Cycle, Cellular Assembly and Organization, Cellular Movement	35	23	13	10	Alp,AURKA(-2.4),BAALC(-3.29),Cbp/p300,CHEK2(-2.56),CLDN6(+2.2),CLU(+2.67),ERG(-4.26),FAM131B(+3.28),GFRA3(-2.69),GTPase,Histone h3,Histone h4,HMGB1(-2.1),IFN Beta,Ifn gamma,IGF1R(+2.1),IL12 (complex),IL1A(+2.95),KLF4(+2.49),KRT7(+3.62),LMCD1(+4.59),Rock,SDC4(+2.71),SERINC2(+2.72),SETD7(+3.04),Sod,SOX3(-2.48),SPTBN5(+6.22),STOM(-2.73),TBX10(-3.09),TENM3(+3.2),Tgf beta,VitaminD3-VDR-RXR,WNT5A(-3.04)
5	Connective Tissue Disorders, Dermatological Diseases and Conditions, Tissue Development	33	22	18	4	AGRN(+2.7),Ahr-aryl hydrocarbon-Arnt,ATP1A3(-2.75),BMP,BMP1(+2.28),CASZ1(+2.49),Collagen type III,Collagen type V,DEF6(-3.01),EMILIN2(+2.11),ENC1(+3.36),ERK1/2,ETS2(+2.44),GLIPR2(+3.58),GPC1(+2.64),LAMA3(+9.63),LAMA5(+2.57),LAMB1(+2.37),LAMC2(+2.54),Laminin (family),Laminin1,LRRN2(+2.3),MIR320,MYOF(+2.51),Na ,K -ATPase,NCOA7(+2.83),NLGN1(-2.89),NTN4(+5.53),potassium channel,RIPOR2(+2.85),Smad,Sta…
6	Connective Tissue Disorders, Developmental Disorder, Organismal Injury and Abnormalities	33	22	16	6	cAMP-dependent protein kinase,CAPN2(+2.34),Cdc2,CDK4/6,CG,CPA6(+2.5),DIO2(-3.08),DNA-PK,DNAJC15(+4.3),DPYSL3(+3.27),DUSP8(+6.2),EIF3,FAM83D(-2.5),hexokinase,IER5(+2.04),ITGB8(+2.39),JUN(+2.9),MAFK(+2.56),NTS(-6.45),p70 S6k,PACS1(+2.3),Pka catalytic subunit,PP2A,PTPase,PTPN5(+2.0),PTPRN(+4.88),Ribosomal 40s subunit,RPS23(-2.26),RPS6(-2.17),RPS8(-2.35),SAMD4A(+2.35),SCUBE1(+2.96),SLC29A1(+1.91),TM4…
7	Cell Morphology, Cellular Movement, Connective Tissue Development and Function	28	20	17	3	ADM(+5.83),BHLHE40(+2.45),BIRC7(+2.9),c-Src,C/EBP,C1QTNF1(+2.88),caspase,CAV1(+3.65),CCDC88A(-2.54),CCN1(+5.22),CD93(-3.27),Collagen(s),CSF1R(+2.51),DDAH1(+3.21),DYSF(+3.56),EFNB2(+2.9),EGLN,EPAS1(+2.0),EPHB6(+2.68),FHL1(+3.47),Focal adhesion kinase,hemoglobin,Hif1,Integrin,ITGB3(+3.87),Mlc,PARP,PDGF BB,PLEKHG2(+2.06),PLXNA3(+2.22),PTK,Sfk,SLC4A2(+2.17),SLC7A2(-1.99),Vegf
8	Developmental Disorder, Organismal Injury and Abnormalities, Renal and Urological Disease	28	20	13	7	BICC1(+4.05),CACNA1A(-2.97),Calmodulin,CAMK1G(-3.0),Ck2,CRIM1(+2.16),CSDC2(+3.34),CSPG5(+4.71),DRD2(+2.51),ECEL1(+2.59),EDN1(+8.48),FILIP1L(+3.3),FSH,GOLGA6L9 (includes others)(-10.91),Gsk3,HBEGF(+5.44),Hsp70,Hsp90,Insulin,Pdgf (complex),phosphatase,PPP1R16B(-3.98),Pro-inflammatory Cytokine,Proinsulin,RAB17(+2.71),Ras homolog,RASSF2(+3.37),RNA polymerase II,RPL39(-2.05),SALL1(-3.6),SHH(+3.13),SLC…
9	Cellular Development, Cellular Growth and Proliferation, Organ Development	28	20	14	6	ADAM19(+3.15),AMPH,CA12(-3.4),CNP,COL16A1,EGFR,ELOA3 (includes others)(-3.29),ESR2,FBLIM1(+2.86),FBLN7(-3.5),ganglioside GD2,GLIPR2(+3.58),GPRC5A(+14.04),HMGN5(-2.85),ITGB1,Ivl,KIAA0930(+2.11),LIMS2(+6.78),MGAT3,MMP24(+3.39),NDFIP2,NOTCH1,NPNT(+4.0),PABPC5(-2.88),PIEZO1(+3.58),PTEN,SLITRK2(+3.58),SNCA,SUSD1(+3.3),TMEM255A(+3.32),UNC79(-2.99),VWA5B2(+3.47),WDR66(+3.09),YWHAQ,ZNF652
10	Connective Tissue Disorders, Organismal Injury and Abnormalities, Tissue Development	25	18	15	3	Akt,COL12A1(+5.18),COL2A1(+2.56),COL4A1(+3.13),COL4A2(+2.85),COL4A3(+7.39),COL4A4(+4.63),COL6A6(-3.43),collagen,Collagen type I (complex),Collagen type IV,Collagen type VI,Fibrin,Fibrinogen,Foxo,GNRH2(-3.95),GPIIB-IIIA,Integrin alpha 3 beta 1,Integrin alpha V beta 5,Integrinα,Integrinβ,ITGA11(+4.08),ITGB6(+4.93),JINK1/2,NPPB(+14.13),OSMR(+4.11),peptidase,Pkg,PREX2(-7.07),Raf,TAGLN(+8.22),TGFB2(+4…
11	Cell Cycle, Organismal Development, Skeletal and Muscular System Development and Function	23	17	12	5	ADAM28(+3.33),ANXA11(+2.02),Atrial Natriuretic Peptide,BMP6(+3.12),BMPR1B(+3.5),CA12(-3.4),CDCA2(-2.93),CDKN2B(+9.25),collagen type i (family),Collagen type II,DGKB(-2.8),EFEMP1(+2.33),EHD4(+2.46),estrogen receptor,growth factor,HLA-DRA(-3.32),Hsp27,JAK1/2,Laminin (complex),mGluR,MMP17(-3.01),MMP24(+3.39),Mt-mmp,NADPH oxidase,NOG(+2.27),Notch,PDGF-AA,Pdgfr,PHLDA3(+2.59),PI3K (complex),PI3K p85,Sm…
12	Cancer, Organismal Injury and Abnormalities, Reproductive System Disease	23	17	11	6	ADTRP(+3.17),AKT1,C16orf74(+2.48),CALM1 (includes others),CCND1,CCNI,CDRT4(+2.58),CENPH(-3.1),DAW1(+4.01),dihydrotestosterone,DNAAF4,DNAH6(-2.93),ESR1,GADL1(+13.95),GNRH2(-3.95),KCNJ13(+2.29),L-aspartic acid,MFSD6(+2.5),miR-101-3p (and other miRNAs w/seed ACAGUAC),MPHOSPH9(-2.51),NHS(-2.6),NOL4(+4.96),NTSR2,PDLIM3(+4.19),RAMP3,RENBP(+2.8),S100a7a,SORT1,SRPK2,ST6GALNAC1(+3.46),TAPT1,TSC2,UAP1,USP1…
13	Cardiovascular Disease, Cell Death and Survival, Organismal Injury and Abnormalities	21	16	15	1	AMOTL2(+2.14),Angiotensin II receptor type 1,AURK,FXR ligand-FXR-Retinoic acid-RXRα,HDL,HDL-cholesterol,histone deacetylase,HSPG2(+4.07),IL23,Jnk,JUN/JUNB/JUND,LDL-cholesterol,LOXL4(+2.15),MYRF(+2.61),N-cor,Nos,NPNT(+4.0),Nr1h,OLR1(+4.45),PFKFB3(+3.11),PLTP(+2.43),Rar,Rxr,SH3RF2(+2.16),SWI-SNF,thymidine kinase,TINAGL1(+2.85),TNFRSF10A(+4.08),TNFRSF21(+2.35),TRIB1(+2.82),TSPAN2(+4.41),VLDL,VLDL-ch…
14	Cell Signaling, Molecular Transport, Nucleic Acid Metabolism	21	16	11	5	ADCY,ADGRF4(+4.95),ADGRG6(+2.74),ADGRL3(+2.38),ADORA1(+3.84),ADRA2A(-3.13),CADM1(+2.24),Endothelin,G protein,G protein alpha,G protein alphai,G-protein beta,Girk,Gpcr,GPR17(+4.47),GPRC5A(+14.04),GPRC5B(+5.2),GRM4(-2.64),IFIT1(-2.66),JAK,LPAR4(-2.7),Metalloprotease,NPY4R/NPY4R2(+4.08),OXTR(+3.78),p85 (pik3r),PDCD4(-2.3),PI3K (family),PLC,RAB11FIP1(+2.19),Rac,RAS,Sapk,Shc,Sos,tubulin
15	Gastrointestinal Disease, Inflammatory Disease, Inflammatory Response	21	16	12	4	ARSI(+3.13),B4GALNT3(+3.69),C12orf49(+2.58),CD300E(-2.59),Cyp2b13/Cyp2b9,EMP2,G0S2,GSTCD,GZMM,HNF4A,IL10RA,IL22RA1,KRT7(+3.62),MADCAM1,NUAK2(+3.34),OLFML2A(+2.93),PALM2-AKAP2(-3.18),PCP4(+6.23),PRKACA,Prl2c2 (includes others),PRSS23(+3.23),Rnr,SBSPON(+2.5),SLC19A3(+5.45),sPla2,St3gal,ST3GAL6(-2.72),ST6GALNAC2(+4.17),STAT5A,TCIM,TM4SF1(+6.38),TNF,TUNAR(-4.79),voltage-gated sodium channel,ZAN
16	Cancer, Carbohydrate Metabolism, Cell Morphology	21	16	11	5	A1BG,ABCA13(+3.36),ALPK2(+2.93),ANKRD33B(+3.03),ATP13A4(+3.04),butyric acid,C14orf39(-2.71),CD276,CLN6,CMSS1(-2.47),DCXR,DIP2B,EGLN3,FAM89A(-2.6),G0S2,GPRC5A(+14.04),HES4(+4.5),KATNAL2(-2.94),KCNG3(-3.55),MAGED4/MAGED4B(+2.11),MLLT11(+2.44),MYL1,MYL4(+9.23),NDUFAF4,NUB1,NUBP2,NUCB1,PTPRM,QSOX1(+2.24),RIPOR1(+2.08),SHB,STAT5B,TM9SF3,TRIM25,VGLL4
17	Cell Signaling, Cellular Assembly and Organization, Cellular Function and Maintenance	17	14	9	5	ADRB,APC (complex),BRCA2(-2.75),CACNG4(+2.59),Calcineurin protein(s),calpain,Cdk,CKMT2(+4.22),CNN1(+4.69),Creb,cyclooxygenase,CYP1B1(+4.03),cytochrome C,GABRB3(+2.04),Gαq,ITPR,ITPR1(-4.74),ITPR3(+2.73),K Channel,Ldh (complex),MTORC2,Muscarinic cholinergic receptor,NCS1(+2.99),NEK2(-2.61),Nfat (family),NMDA Receptor,PGM2L1(+2.39),Pkc(s),PP1 protein complex group,PPP1R3C(-4.2),Ppp2c,RGS2(-3.73),Rsk…
18	Cell-To-Cell Signaling and Interaction, Hematological System Development and Function, Immune Cell Trafficking	17	14	8	6	AChR,adhesion molecule,BCR (complex),C6orf222(+6.01),CARD11(+2.71),CHST8(-3.15),Complement,Fcer1,Fgf,FGF19(-7.88),Gi-coupled receptor,Hedgehog,HEG1(+2.57),Hspg,Ige,IgG,IgG1,IgG2a,Igg3,Igm,Mapk,NABP1(+3.29),Ngf,NUDT6(-2.5),PIEZO1(+3.58),PLC gamma,Rap1,RGS13(-2.86),RNASE2(+3.55),SAMSN1(-2.42),SCN9A(+8.38),SYK/ZAP,TFF1(+3.5),Wnt,ZAP70(-4.76)
19	Cell Cycle, Cell Morphology, Protein Synthesis	17	14	10	4	14-3-3,20s proteasome,26s Proteasome,ADAM19(+3.15),Alpha tubulin,AMBN(+3.16),Cyclin A,Cyclin D,Cyclin E,DKK3(+3.27),E2f,EEF1A2(+5.54),GNRH,Growth hormone,Hdac,HISTONE,HSPB8(+3.46),IER3(+3.19),Ikb,Lh,MAD2L1(-3.18),MAP2K1/2,MCM6(-2.27),MHC CLASS I (family),NDRG4(+2.66),NFkB (family),Pka,PSMB8(-2.35),Rb,SEMA6B(-3.52),ST6GALNAC1(+3.46),Tnf receptor,TNFRSF12A(+2.94),UBD(+6.98),Ubiquitin
20	Cell Morphology, Cellular Development, Cellular Growth and Proliferation	17	14	8	6	ACADL(+5.07),ADAM11,ANKRD12,AOPEP,BMP8B(+4.41),CATSPERG(+2.95),CDC42EP3(+3.55),DHRS2(+3.58),DUOXA1,ERCC6L(-2.38),FYN,G0S2,GAS2,GAS7(+2.37),GPD1L(+3.72),GPR158,HCN2,HNRNPL,HS2ST1,HS3ST3A1(-3.22),MFAP2,mir-32,NDFIP2,PAPPA2(-2.91),PWWP2B,RCBTB2(-2.4),SLC16A9(-2.43),TAGLN2(+4.71),TEX15(-3.23),TNIP2,TP53,tretinoin,TRMT13,ZNF385A,ZNF84
21	Connective Tissue Disorders, Developmental Disorder, Hereditary Disorder	17	14	12	2	BCL9,C12orf75(+2.35),CALHM5(+3.63),CDK6,CDR2L(+2.93),CEP85L(-2.46),DMBT1,DNAJB11,DNAJC15(+4.3),DPY19L4,ELAVL1,EXTL3(+1.93),FAM241A,FKBP9,GPC6,H2-Q8,HLA-A,ISM2(+3.22),KDELR2,MATN3(+2.51),MATN4,MOSPD2,MR1,MXRA7(+2.17),OR5P2(+2.85),PAX6,PCOLCE,PCSK9,PRTG(-2.87),SLC25A23(+2.43),TBC1D9(+2.32),TRERF1,VGLL4,WDR33,ZACN(+2.84)
22	Cardiovascular System Development and Function, Organismal Development, Tissue Morphology	16	13	6	7	ALOX5,beta-estradiol,C11orf96(-4.1),C6orf132(+3.91),Ca2 ,CDH1,CLSTN2,COMP,CRHR1,CYSLTR1,DLX6-AS1(-5.44),EDN3,FOXC2,GAL3ST3(+3.65),GLI1,GNRH2(-3.95),GPRC5A(+14.04),GPRC6A,HHIPL2(-3.77),KCNN3,KLF8(+2.0),lipoxygenase,MESP1(-3.05),mir-26,monooleylphosphatidic acid,NLGN1(-2.89),NPR3,NPW(-2.64),PLCD3(+2.56),RAMP3,Rcan1,RYR3,Secretase gamma,transglutaminase,TTC39A(+2.86)
23	Organ Morphology, Organismal Development, Organismal Injury and Abnormalities	12	11	6	5	AMPK,Ap1,ATP11B(+2.45),Caspase 3/7,CD3,CDKN1A(+2.53),chemokine,CXCL12(-6.55),Cyclin B,cytokine,DENND3(+3.36),DNA-methyltransferase,EXOC3L1(-2.9),GOT,Ifn,IKK (complex),IL1,IL12 (family),Immunoglobulin,Interferon alpha,LDL,LINC00599(-2.26),Mek,MHC Class II (complex),MTORC1,NMRK2(+2.77),NUSAP1(-2.9),PPAT(-2.2),PRKAA,PTGS2(+4.64),RGPD4 (includes others)(+2.33),STAT5a/b,TCR,Tlr,Tnf (family)
24	Cancer, Cardiovascular Disease, Developmental Disorder	8	8	4	4	AAAS,AADAT,ARHGAP45(+3.02),BRCA1(-2.41),BRCA1-BRCA2-FANCD2-FANCN-RAD51,CCDC138(-2.38),CNN2(+2.14),CUBN,EHD2,EXD2,Fanc,FANCD2,FANCE,GABPB2,GGN,HYOU1,LDHC,Lfa-1,LHX1,LHX8(-2.43),MAN2C1,MATN4,PCMTD2,PIGR,PLCG2,POLN,PRXL2A,RCL1,RTL10,SLC25A29(+2.11),SSBP4,TFRC,TMEM229A(-3.06),XRCC2,ZNF788P(+2.35)
25	Cancer, Cell Signaling, Cellular Assembly and Organization	2	1	1	0	KAAG1(+3.05),RHOU

## Sheet: Pathway
Pathways	p	FDR	Ratio	State	Z	N	Pos	Neg	Molecules
GP6 Signaling Pathway	0.00150344	0.0154523	0.109	Activated	2.496	13	11	2	COL12A1(+5.18),COL2A1(+2.56),COL4A1(+3.13),COL4A2(+2.85),COL4A3(+7.39),COL4A4(+4.63),COL6A6(-3.43),ITGB3(+3.87),ITPR1(-4.74),LAMA3(+9.63),LAMA5(+2.57),LAMB1(+2.37),LAMC2(+2.54)
Hepatic Fibrosis / Hepatic Stellate Cell Activation	0.00164502	0.0154523	0.086			16	15	1	COL12A1(+5.18),COL2A1(+2.56),COL4A1(+3.13),COL4A2(+2.85),COL4A3(+7.39),COL4A4(+4.63),COL6A6(-3.43),EDN1(+8.48),IGF1R(+2.1),IL1A(+2.95),MYH9(+2.3),MYL4(+9.23),MYL7(+4.55),MYL9(+3.74),TGFB2(+4.54),TIMP2(+3.27)
ILK Signaling	0.00759701	0.060205	0.0733	Activated	2.309	14	14	0	FBLIM1(+2.86),FLNA(+2.6),FLNC(+2.87),ITGB3(+3.87),ITGB6(+4.93),ITGB8(+2.39),JUN(+2.9),LIMS2(+6.78),MYH9(+2.3),MYL4(+9.23),MYL7(+4.55),MYL9(+3.74),PTGS2(+4.64),TGFB1I1(+2.94)
Axonal Guidance Signaling	0.0122773	0.085435	0.0473			23	17	6	ADAM19(+3.15),ADAM28(+3.33),BMP1(+2.28),BMP6(+3.12),BMP8B(+4.41),CXCL12(-6.55),ECEL1(+2.59),EFNB2(+2.9),EPHB6(+2.68),MMP17(-3.01),MMP24(+3.39),MYL4(+9.23),MYL7(+4.55),MYL9(+3.74),NTN4(+5.53),PAPPA2(-2.91),PLCD3(+2.56),PLXNA3(+2.22),SEMA6B(-3.52),SHH(+3.13),TUBB3(+5.27),WNT5A(-3.04),WNT5B(-4.2)
Factors Promoting Cardiogenesis in Vertebrates	0.0305009	0.19398	0.086			8	8	0	BMP1(+2.28),BMP6(+3.12),BMP8B(+4.41),BMPR1B(+3.5),NOG(+2.27),NPPB(+14.13),TBX5(+3.61),TGFB2(+4.54)
Caveolar-mediated Endocytosis Signaling	0.0330412	0.19398	0.0959			7	7	0	CAV1(+3.65),FLNA(+2.6),FLNC(+2.87),ITGA11(+4.08),ITGB3(+3.87),ITGB6(+4.93),ITGB8(+2.39)
Inhibition of Matrix Metalloproteases	0.0428521	0.225373	0.128		1	5	4	1	HSPG2(+4.07),MMP17(-3.01),MMP24(+3.39),TFPI2(+4.13),TIMP2(+3.27)
Cellular Effects of Sildenafil (Viagra)	0.0437178	0.225373	0.0687			9	7	2	CACNA1A(-2.97),CACNG4(+2.59),ITPR1(-4.74),ITPR3(+2.73),MYH9(+2.3),MYL4(+9.23),MYL7(+4.55),MYL9(+3.74),PLCD3(+2.56)

## Sheet: Regulators
Type	Regulator	p	FC	State	Z	N	Pos	Neg	Molecules
growth factor	TGFB1	1.3e-18		Activated	5.326	92	75	17	ADAM19(+3.15),ADM(+5.83),ADORA1(+3.84),ADRA2A(-3.13),AMOTL2(+2.14),ANKRD1(+4.21),ANXA11(+2.02),BHLHE40(+2.45),BMP1(+2.28),BMP6(+3.12),CADM1(+2.24),CAV1(+3.65),CCN1(+5.22),CDC20(-2.57),CDC42EP3(+3.55),CDKN1A(+2.53),CDKN2B(+9.25),CHI3L1(+4.29),CHST8(-3.15),CLU(+2.67),CNN1(+4.69),CNN2(+2.14),COL12A1(+5.18),COL2A1(+2.56),COL4A1(+3.13),COL4A2(+2.85),COTL1(+2.44),CSF1R(+2.51),CSRP1(+2.55),CXCL12(-6.55)…
enzyme	HRAS	7.3e-18			-0.508	51	42	9	ADM(+5.83),ADRA2A(-3.13),AMOTL2(+2.14),ANKRD1(+4.21),ATP1A3(-2.75),AURKA(-2.4),BMP1(+2.28),CACNG4(+2.59),CAPN2(+2.34),CAV1(+3.65),CCN1(+5.22),CDKN1A(+2.53),CDKN2B(+9.25),CLU(+2.67),CNN1(+4.69),CNN2(+2.14),COL2A1(+2.56),COL4A1(+3.13),CRIM1(+2.16),CSRP1(+2.55),CXCL12(-6.55),EFEMP1(+2.33),FHL1(+3.47),FLNA(+2.6),HMGB1(-2.1),IGF1R(+2.1),IL1A(+2.95),JUN(+2.9),JUP(+2.11),LOXL1(+2.26),MYL9(+3.74),NPPB(+1…
transcription regulator	TP53	5.51e-17		Activated	3.939	91	70	21	ACADL(+5.07),AMOTL2(+2.14),ANKRD1(+4.21),AURKA(-2.4),BHLHE40(+2.45),BMP1(+2.28),BRCA1(-2.41),BRCA2(-2.75),CARD11(+2.71),CAV1(+3.65),CCN1(+5.22),CDC20(-2.57),CDC42EP3(+3.55),CDKN1A(+2.53),CHEK2(-2.56),CKMT2(+4.22),CLU(+2.67),CNN1(+4.69),CNN2(+2.14),COL2A1(+2.56),COL4A1(+3.13),COL4A2(+2.85),CSF1R(+2.51),CSRP1(+2.55),CXCL12(-6.55),CYFIP2(+4.24),DEF6(-3.01),DKK3(+3.27),DNAJC15(+4.3),EDN1(+8.48),EGFL6…
peptidase	F2	7.16e-16		Activated	5.375	31	31	0	CCN1(+5.22),CDKN1A(+2.53),CITED4(+2.23),CLU(+2.67),COL4A1(+3.13),COTL1(+2.44),DKK3(+3.27),EDN1(+8.48),EHD4(+2.46),FHL1(+3.47),HBEGF(+5.44),IER3(+3.19),IGF1R(+2.1),IL32(+4.04),JUN(+2.9),LMCD1(+4.59),MYH9(+2.3),NCOA7(+2.83),NUAK2(+3.34),PGM2L1(+2.39),PTGS2(+4.64),SAMD4A(+2.35),SDC4(+2.71),SLC2A6(+3.33),TAGLN2(+4.71),TFPI2(+4.13),TGFB2(+4.54),THBS1(+4.18),TIMP2(+3.27),TNFRSF12A(+2.94),TUBB3(+5.27)
chemical - endogenous mammalian	beta-estradiol	8.22e-16			-0.074	93	70	23	ADM(+5.83),ADORA1(+3.84),AGRN(+2.7),AURKA(-2.4),BHLHE40(+2.45),BMPR1B(+3.5),BRCA1(-2.41),BRCA2(-2.75),CA12(-3.4),CACNG4(+2.59),CAV1(+3.65),CCN1(+5.22),CDC20(-2.57),CDKN1A(+2.53),CDKN2B(+9.25),CHI3L1(+4.29),CLDN6(+2.2),CLU(+2.67),CNN1(+4.69),CNN2(+2.14),COL6A6(-3.43),CRIM1(+2.16),CXCL12(-6.55),CYP1B1(+4.03),DHRS2(+3.58),DMTN(+3.41),DRD2(+2.51),DSCAM(+3.74),EDN1(+8.48),EFNB2(+2.9),ENC1(+3.36),EPAS1…
complex	PDGF BB	2.22e-13		Activated	2.43	31	27	4	ADM(+5.83),ANXA11(+2.02),BHLHE40(+2.45),BMP6(+3.12),BRCA1(-2.41),CCN1(+5.22),CDKN1A(+2.53),CNN1(+4.69),CSF1R(+2.51),EDN1(+8.48),ETS2(+2.44),FHL1(+3.47),FLNA(+2.6),HBEGF(+5.44),IER3(+3.19),IGF1R(+2.1),JUN(+2.9),MAFK(+2.56),MCM6(-2.27),OLR1(+4.45),PDLIM1(+2.44),PTGS2(+4.64),RGS2(-3.73),RPS6(-2.17),SHH(+3.13),SLC29A1(+1.91),SLC6A4(+2.78),TAGLN(+8.22),THBS1(+4.18),TNFRSF12A(+2.94),TRIB1(+2.82)
cytokine	TNF	2.64e-13		Activated	3.558	82	67	15	ADGRG6(+2.74),ADM(+5.83),ADORA1(+3.84),ANXA11(+2.02),ARSI(+3.13),BHLHE40(+2.45),BIRC7(+2.9),C1QTNF1(+2.88),CA12(-3.4),CAV1(+3.65),CCN1(+5.22),CDKN1A(+2.53),CHI3L1(+4.29),CLU(+2.67),CNN1(+4.69),COL2A1(+2.56),COL4A3(+7.39),COTL1(+2.44),CSF1R(+2.51),CXCL12(-6.55),CYP1B1(+4.03),EDN1(+8.48),EFNB2(+2.9),ERG(-4.26),ETS2(+2.44),GPRC5B(+5.2),HBEGF(+5.44),HLA-DRA(-3.32),HMGB1(-2.1),HSPG2(+4.07),IER3(+3.19)…
kinase	ERBB2	4.2e-12			0.929	46	32	14	ADAM19(+3.15),AURKA(-2.4),BHLHE40(+2.45),BMP1(+2.28),CADM1(+2.24),CDC20(-2.57),CDC42EP3(+3.55),CDCA2(-2.93),CDKN1A(+2.53),CDKN2B(+9.25),CLU(+2.67),COL4A1(+3.13),CSF1R(+2.51),CXCL12(-6.55),EDN1(+8.48),GPC1(+2.64),HBEGF(+5.44),HSPB8(+3.46),IGF1R(+2.1),IL1A(+2.95),ITGB3(+3.87),JUN(+2.9),JUP(+2.11),KLF4(+2.49),KRT7(+3.62),LAMB1(+2.37),LAMC2(+2.54),MCM6(-2.27),MPHOSPH9(-2.51),MYL9(+3.74),NDRG4(+2.66),…
group	estrogen receptor	5.15e-12			-0.484	25	19	6	CA12(-3.4),CAV1(+3.65),COL12A1(+5.18),COL4A1(+3.13),COL4A2(+2.85),CXCL12(-6.55),EDN1(+8.48),FLNC(+2.87),HBEGF(+5.44),IL1A(+2.95),JUN(+2.9),JUP(+2.11),KRT7(+3.62),LAMC2(+2.54),MMP17(-3.01),MMP24(+3.39),OXTR(+3.78),RGS2(-3.73),SHH(+3.13),SYNPO(+7.67),TFF1(+3.5),TGFB2(+4.54),TIMP2(+3.27),WNT5A(-3.04),WNT5B(-4.2)
transcription regulator	YAP1	1.28e-11		Activated	2.052	20	17	3	AMOTL2(+2.14),ANKRD1(+4.21),BMPR1B(+3.5),CCN1(+5.22),CDC42EP3(+3.55),CDKN1A(+2.53),CDKN2B(+9.25),DDAH1(+3.21),EDN1(+8.48),FLNA(+2.6),IGF1R(+2.1),IL1A(+2.95),MCM6(-2.27),MYH9(+2.3),MYL9(+3.74),NEK2(-2.61),PTGS2(+4.64),SORBS1(-2.5),TAGLN(+8.22),THBS1(+4.18)
ligand-dependent nuclear receptor	ESR1	1.42e-11			1.465	63	46	17	ABCA4(-2.76),ADGRG6(+2.74),ADORA1(+3.84),AURKA(-2.4),BRCA1(-2.41),BRCA2(-2.75),CA12(-3.4),CAPN2(+2.34),CAV1(+3.65),CCN1(+5.22),CDC42EP3(+3.55),CDKN1A(+2.53),CDKN2B(+9.25),CHEK2(-2.56),CLSPN(-2.26),CNN1(+4.69),COTL1(+2.44),CRIM1(+2.16),CXCL12(-6.55),CYFIP2(+4.24),CYP1B1(+4.03),DMTN(+3.41),DTNA(+3.46),EDN1(+8.48),EFEMP1(+2.33),EFNB2(+2.9),FHL1(+3.47),FLNA(+2.6),GAS7(+2.37),HBEGF(+5.44),IER3(+3.19),…
chemical drug	dexamethasone	2.09e-11			1.315	84	65	19	ACADL(+5.07),ADAM28(+3.33),ADGRF4(+4.95),ADM(+5.83),ADRA2A(-3.13),ANKRD1(+4.21),ATP11B(+2.45),ATP1A3(-2.75),BHLHE40(+2.45),BMP1(+2.28),BRCA1(-2.41),BRCA2(-2.75),CAV1(+3.65),CCN1(+5.22),CDC42EP3(+3.55),CDKN1A(+2.53),CDKN2B(+9.25),CHI3L1(+4.29),CLU(+2.67),CNN2(+2.14),COL4A1(+3.13),COL4A2(+2.85),COL4A3(+7.39),CSF1R(+2.51),CXCL12(-6.55),CYP1B1(+4.03),DIO2(-3.08),DNAJC15(+4.3),DPYSL3(+3.27),EDN1(+8.48…
chemical drug	decitabine	7.25e-11		Activated	4.782	45	38	7	AGRN(+2.7),ANKRD1(+4.21),BRCA2(-2.75),CADM1(+2.24),CASZ1(+2.49),CAV1(+3.65),CDH6(+6.86),CDKN1A(+2.53),CDKN2B(+9.25),CHI3L1(+4.29),CLU(+2.67),CXCL12(-6.55),CYP1B1(+4.03),DNAJC15(+4.3),EFNB2(+2.9),EGFL6(+2.93),ELF4(+3.05),EPHB6(+2.68),FILIP1L(+3.3),FLNC(+2.87),HBEGF(+5.44),HMGB1(-2.1),HMGN5(-2.85),HSPB8(+3.46),JUP(+2.11),KLF4(+2.49),KRT7(+3.62),LAMA3(+9.63),NEK2(-2.61),NPNT(+4.0),PLXNA3(+2.22),PTGS…
transmembrane receptor	ITGB1	1.44e-10			-0.466	18	17	1	ADAM19(+3.15),BMP1(+2.28),BMPR1B(+3.5),CDKN1A(+2.53),COL4A4(+4.63),FLNA(+2.6),HSPG2(+4.07),ITGB3(+3.87),JUN(+2.9),LAMB1(+2.37),LOXL1(+2.26),MMP24(+3.39),NPPB(+14.13),PTGS2(+4.64),SHH(+3.13),THBS1(+4.18),TIMP2(+3.27),WNT5A(-3.04)
complex	CG	3.24e-10		Activated	3.037	28	25	3	ADM(+5.83),BHLHE40(+2.45),CD93(-3.27),CDKN1A(+2.53),CLU(+2.67),EFEMP1(+2.33),EFNB2(+2.9),EPAS1(+2.0),EPHB6(+2.68),FHL1(+3.47),GPC1(+2.64),IER3(+3.19),IGF1R(+2.1),ITGB3(+3.87),JUN(+2.9),KLF4(+2.49),OXTR(+3.78),PFKFB3(+3.11),PTGS2(+4.64),RASSF2(+3.37),RGS2(-3.73),SCUBE1(+2.96),SDC4(+2.71),ST8SIA1(-4.01),TFPI2(+4.13),TGFB2(+4.54),TM4SF1(+6.38),TNFRSF12A(+2.94)
transcription regulator	SRF	6.32e-10		Activated	3.202	27	26	1	ABCA4(-2.76),ANKRD1(+4.21),BICC1(+4.05),CDKN1A(+2.53),CDKN2B(+9.25),CNN1(+4.69),CNN2(+2.14),CSRP1(+2.55),FHL1(+3.47),FILIP1L(+3.3),FLNA(+2.6),HSPG2(+4.07),JUN(+2.9),LAMA3(+9.63),LMCD1(+4.59),LMOD1(+3.05),MYH9(+2.3),MYL4(+9.23),MYL9(+3.74),NCOA7(+2.83),NLRP1(+3.96),PTGS2(+4.64),SHH(+3.13),SLC6A4(+2.78),TAGLN(+8.22),TGFB1I1(+2.94),ZYX(+2.37)
other	NORAD	1.13e-09		Activated	3.162	10	10	0	BHLHE40(+2.45),CCN1(+5.22),COL4A1(+3.13),COL4A2(+2.85),IL32(+4.04),JUN(+2.9),LMCD1(+4.59),TAGLN(+8.22),THBS1(+4.18),TNFRSF12A(+2.94)
group	Tgf beta	1.61e-09		Activated	4.055	24	24	0	BHLHE40(+2.45),CCN1(+5.22),CDKN1A(+2.53),CDKN2B(+9.25),CLU(+2.67),COL12A1(+5.18),COL4A1(+3.13),COL4A2(+2.85),CSF1R(+2.51),EDN1(+8.48),HSPG2(+4.07),IL1A(+2.95),IL32(+4.04),ITGB3(+3.87),JUN(+2.9),LAMA3(+9.63),LMCD1(+4.59),MAFK(+2.56),PMEPA1(+2.92),PTGS2(+4.64),TAGLN(+8.22),THBS1(+4.18),TIMP2(+3.27),TNFRSF12A(+2.94)
group	Nfat (family)	8.62e-09		Activated	3.194	14	13	1	CCN1(+5.22),DKK3(+3.27),EHD4(+2.46),FHL1(+3.47),HBEGF(+5.44),ITPR1(-4.74),NCOA7(+2.83),NPPB(+14.13),PGM2L1(+2.39),PTGS2(+4.64),SAMD4A(+2.35),SDC4(+2.71),TGFB2(+4.54),TUBB3(+5.27)
chemical toxicant	forskolin	9.69e-09		Activated	2.273	38	32	6	ADM(+5.83),BHLHE40(+2.45),BIRC7(+2.9),CDKN1A(+2.53),CDKN2B(+9.25),CITED4(+2.23),CLU(+2.67),CNN1(+4.69),CYFIP2(+4.24),CYP1B1(+4.03),DIO2(-3.08),ECEL1(+2.59),EDN1(+8.48),FLNC(+2.87),GPRC5B(+5.2),HLA-DRA(-3.32),IER3(+3.19),IGF1R(+2.1),ITPR1(-4.74),ITPR3(+2.73),JUN(+2.9),KCNJ13(+2.29),KLF4(+2.49),NPPB(+14.13),PDLIM3(+4.19),PPP1R3C(-4.2),PTGS2(+4.64),PTPRN(+4.88),RGS2(-3.73),SERINC2(+2.72),STOM(-2.73)…
chemical drug	trans-hydroxytamoxifen	1.07e-08			-1.324	18	16	2	ADM(+5.83),CAV1(+3.65),CHI3L1(+4.29),CLU(+2.67),CXCL12(-6.55),CYP1B1(+4.03),ENC1(+3.36),GPRC5A(+14.04),IER3(+3.19),KRT7(+3.62),LAMB1(+2.37),LOXL4(+2.15),PPP1R3C(-4.2),PRSS23(+3.23),TFF1(+3.5),TGFB2(+4.54),TM4SF1(+6.38),TMEM131L(+2.4)
group	Vegf	1.07e-08			0.751	31	21	10	AURKA(-2.4),BIRC7(+2.9),C1QTNF1(+2.88),CCN1(+5.22),CD93(-3.27),CDC20(-2.57),CHI3L1(+4.29),CNN1(+4.69),COL4A3(+7.39),CXCL12(-6.55),EDN1(+8.48),EFNB2(+2.9),FLNA(+2.6),GPRC5B(+5.2),HBEGF(+5.44),IL1A(+2.95),ITGB8(+2.39),ITPR1(-4.74),ITPR3(+2.73),JUN(+2.9),KIF20B(-2.95),MAD2L1(-3.18),NEK2(-2.61),OSMR(+4.11),OXTR(+3.78),PTGS2(+4.64),PTPN5(+2.0),RGS2(-3.73),SLC7A2(-1.99),STK10(+2.44),TRIB1(+2.82)
mature microRNA	miR-199a-5p (and other miRNAs w/seed CCAGUGU)	1.31e-08		Inhibited	-2.897	12	11	1	CDKN1A(+2.53),COL4A1(+3.13),GPRC5A(+14.04),ITGB3(+3.87),KLF4(+2.49),LAMC2(+2.54),MYL9(+3.74),MYRF(+2.61),PTGS2(+4.64),TAGLN(+8.22),TGFB1I1(+2.94),WNT5B(-4.2)
other	RASSF1	1.59e-08			1.941	13	13	0	BHLHE40(+2.45),CAV1(+3.65),CDKN1A(+2.53),CLU(+2.67),COL4A1(+3.13),COL4A2(+2.85),EFEMP1(+2.33),EFNB2(+2.9),HBEGF(+5.44),KLF4(+2.49),MYL9(+3.74),NOG(+2.27),PTGS2(+4.64)
transcription regulator	TWIST1	1.61e-08			0.834	17	16	1	C1QTNF1(+2.88),CDKN1A(+2.53),CHI3L1(+4.29),CLU(+2.67),COL2A1(+2.56),CXCL12(-6.55),DKK3(+3.27),DPYSL3(+3.27),EFNB2(+2.9),EGFL6(+2.93),GPC1(+2.64),HEG1(+2.57),ITGB3(+3.87),SHH(+3.13),SLC29A1(+1.91),TNFRSF21(+2.35),ZYX(+2.37)
kinase	MAP2K1	3.16e-08		Activated	2.097	18	16	2	ANKRD1(+4.21),BRCA1(-2.41),CCN1(+5.22),CDKN1A(+2.53),CDKN2B(+9.25),CRIM1(+2.16),FLNA(+2.6),GPRC5B(+5.2),IGF1R(+2.1),IL1A(+2.95),ITGB3(+3.87),ITPR1(-4.74),JUN(+2.9),JUP(+2.11),PTGS2(+4.64),TFPI2(+4.13),THBS1(+4.18),TNFRSF10A(+4.08)
enzyme	NSUN6	3.54e-08		Activated	2.333	9	8	1	AMOTL2(+2.14),CCN1(+5.22),CDC20(-2.57),COL4A3(+7.39),CRIM1(+2.16),DDAH1(+3.21),FLNA(+2.6),TGFB2(+4.54),THBS1(+4.18)
chemical - endogenous mammalian	D-glucose	3.59e-08		Activated	4.005	35	26	9	ACADL(+5.07),CAV1(+3.65),CDKN1A(+2.53),CLU(+2.67),CNN1(+4.69),COL2A1(+2.56),COL4A1(+3.13),CSF1R(+2.51),DTNA(+3.46),EDN1(+8.48),HMGB1(-2.1),IGF1R(+2.1),ITPR1(-4.74),ITPR3(+2.73),JUN(+2.9),LAMB1(+2.37),LMOD1(+3.05),MMP17(-3.01),MYL9(+3.74),NPNT(+4.0),NTS(-6.45),PBK(-3.22),PDCD4(-2.3),PTGS2(+4.64),PTPRN(+4.88),RGS2(-3.73),SCN9A(+8.38),SLC29A1(+1.91),SORBS1(-2.5),TAGLN(+8.22),TAGLN2(+4.71),THBS1(+4.1…
cytokine	IFNG	4.12e-08			0.431	57	42	15	ADM(+5.83),ADORA1(+3.84),ADRA2A(-3.13),AGRN(+2.7),BMP6(+3.12),BRCA2(-2.75),CAV1(+3.65),CDKN1A(+2.53),CDKN2B(+9.25),CHST8(-3.15),CSF1R(+2.51),CXCL12(-6.55),EDN1(+8.48),EFNB2(+2.9),ETS2(+2.44),GLIPR2(+3.58),GPRC5B(+5.2),HBEGF(+5.44),HLA-DRA(-3.32),HMGB1(-2.1),HSPG2(+4.07),IER3(+3.19),IFIT1(-2.66),IGF1R(+2.1),IL1A(+2.95),IL32(+4.04),ITGB3(+3.87),ITPR1(-4.74),JUN(+2.9),KLF4(+2.49),LAMC2(+2.54),LPAR4(…
chemical drug	mifepristone	4.51e-08			-0.758	22	19	3	ADM(+5.83),CAV1(+3.65),CDKN1A(+2.53),CHI3L1(+4.29),CLU(+2.67),DIO2(-3.08),DKK3(+3.27),EFNB2(+2.9),HBEGF(+5.44),ITGB3(+3.87),JUN(+2.9),KLF4(+2.49),LAMA5(+2.57),LAMC2(+2.54),MAD2L1(-3.18),OXTR(+3.78),PFKFB3(+3.11),PTGS2(+4.64),PTPN5(+2.0),RGS2(-3.73),TENM3(+3.2),TFF1(+3.5)
enzyme	TAZ	5.07e-08			1.939	13	13	0	AMOTL2(+2.14),ANKRD1(+4.21),CAV1(+3.65),CCN1(+5.22),CYP1B1(+4.03),EDN1(+8.48),MYOF(+2.51),PRSS23(+3.23),PTGS2(+4.64),SAMD4A(+2.35),TAGLN(+8.22),TFPI2(+4.13),VLDLR(+2.8)
chemical reagent	cycloheximide	5.95e-08			-1.75	25	20	5	ADM(+5.83),BMP1(+2.28),BRCA1(-2.41),CAV1(+3.65),CCN1(+5.22),CDKN1A(+2.53),COL2A1(+2.56),DHRS2(+3.58),DIO2(-3.08),DRD2(+2.51),EDN1(+8.48),ERG(-4.26),GAS7(+2.37),HBEGF(+5.44),IFIT1(-2.66),IL1A(+2.95),ITGB3(+3.87),JUN(+2.9),OLR1(+4.45),PFKFB3(+3.11),PTGS2(+4.64),RGS2(-3.73),TFF1(+3.5),THBS1(+4.18),TNFRSF10A(+4.08)
cytokine	CSF2	5.99e-08			0.957	29	20	9	AURKA(-2.4),CARD11(+2.71),CDC20(-2.57),CDCA2(-2.93),CDKN1A(+2.53),CDKN2B(+9.25),CENPH(-3.1),CSF1R(+2.51),EDN1(+8.48),ERCC6L(-2.38),HBEGF(+5.44),HMGB1(-2.1),IER3(+3.19),IL1A(+2.95),IL32(+4.04),ITGB3(+3.87),JUN(+2.9),MCM6(-2.27),NEK2(-2.61),NUAK2(+3.34),NUSAP1(-2.9),OSMR(+4.11),PTGS2(+4.64),QSOX1(+2.24),RIPOR2(+2.85),SCN9A(+8.38),SLC30A4(+3.65),THBS1(+4.18),UBD(+6.98)
transcription regulator	GATA4	6.36e-08			1.333	18	14	4	ADORA1(+3.84),ANKRD1(+4.21),CDKN2B(+9.25),DIO2(-3.08),EDN1(+8.48),JUN(+2.9),KRT7(+3.62),MPHOSPH9(-2.51),MYH9(+2.3),MYL4(+9.23),MYL7(+4.55),NPPB(+14.13),NUSAP1(-2.9),PDLIM3(+4.19),PPL(+2.36),PTGS2(+4.64),TAGLN(+8.22),THBS4(-2.99)
growth factor	AGT	7.74e-08		Activated	2.258	28	23	5	ADM(+5.83),BMP6(+3.12),BRCA1(-2.41),CAV1(+3.65),CDKN1A(+2.53),COL4A1(+3.13),EDN1(+8.48),EFEMP1(+2.33),EFNB2(+2.9),GABRB3(+2.04),HBEGF(+5.44),HSPG2(+4.07),IGF1R(+2.1),ITGB3(+3.87),JUN(+2.9),LAMB1(+2.37),MAD2L1(-3.18),NPPB(+14.13),OLR1(+4.45),PPP1R3C(-4.2),PSMB8(-2.35),PTGS2(+4.64),RGS2(-3.73),SCNN1A(+2.1),TBX5(+3.61),TGFB2(+4.54),TNFRSF12A(+2.94),TUBB3(+5.27)
ligand-dependent nuclear receptor	ESR2	7.78e-08			0.636	29	22	7	ADORA1(+3.84),CA12(-3.4),CAPN2(+2.34),CAV1(+3.65),CD93(-3.27),CDKN1A(+2.53),CNN1(+4.69),CRIM1(+2.16),CXCL12(-6.55),DDAH1(+3.21),DMTN(+3.41),EDN1(+8.48),FGF19(-7.88),FHL1(+3.47),IGF1R(+2.1),IL1A(+2.95),KLF4(+2.49),LOXL4(+2.15),PDLIM3(+4.19),PPP1R3C(-4.2),PTGS2(+4.64),RASSF2(+3.37),SCUBE1(+2.96),ST8SIA1(-4.01),SYNPO(+7.67),TFF1(+3.5),THBS4(-2.99),TIMP2(+3.27),TRIB1(+2.82)
enzyme	KRAS	8.13e-08			-1.497	33	30	3	AGRN(+2.7),CAV1(+3.65),CDKN1A(+2.53),CDKN2B(+9.25),CHI3L1(+4.29),CLU(+2.67),COL4A1(+3.13),COL4A3(+7.39),DDAH1(+3.21),EFEMP1(+2.33),EGFL6(+2.93),FBN1(+3.05),HBEGF(+5.44),IER3(+3.19),IFIT1(-2.66),IGF1R(+2.1),IL1A(+2.95),ITGB3(+3.87),JUN(+2.9),LAMA5(+2.57),LAMB1(+2.37),NXN(+2.2),PTGS2(+4.64),RPS6(-2.17),SDC4(+2.71),SLC29A1(+1.91),STOM(-2.73),THBS1(+4.18),TIMP2(+3.27),TINAGL1(+2.85),TNFRSF10A(+4.08),…
chemical - kinase inhibitor	LY294002	8.69e-08		Inhibited	-2.46	30	24	6	AURKA(-2.4),BHLHE40(+2.45),BRCA2(-2.75),CCN1(+5.22),CDKN1A(+2.53),CDKN2B(+9.25),DHRS2(+3.58),DSCAM(+3.74),EFNB2(+2.9),EPAS1(+2.0),ETS2(+2.44),HBEGF(+5.44),IER3(+3.19),IGF1R(+2.1),IL32(+4.04),ITGB3(+3.87),JUN(+2.9),JUP(+2.11),LAMB1(+2.37),LAMC2(+2.54),NTS(-6.45),PTGS2(+4.64),RASSF2(+3.37),RGS2(-3.73),SHH(+3.13),ST8SIA1(-4.01),TAGLN(+8.22),TFPI2(+4.13),THBS1(+4.18),WNT5A(-3.04)
ligand-dependent nuclear receptor	PGR	8.78e-08		Activated	2.902	21	18	3	CA12(-3.4),CAPN2(+2.34),CDC20(-2.57),CDKN1A(+2.53),CSRP1(+2.55),DSCAM(+3.74),EDN1(+8.48),ENC1(+3.36),EPAS1(+2.0),GPRC5A(+14.04),HBEGF(+5.44),IER3(+3.19),KLF4(+2.49),MAD2L1(-3.18),PDLIM1(+2.44),PFKFB3(+3.11),PTGS2(+4.64),RASSF2(+3.37),TFF1(+3.5),TM4SF1(+6.38),TNFRSF21(+2.35)
cytokine	IL1B	9.59e-08		Activated	2.258	43	35	8	ADM(+5.83),CDKN1A(+2.53),CHI3L1(+4.29),COL2A1(+2.56),CXCL12(-6.55),EDN1(+8.48),EPAS1(+2.0),ETS2(+2.44),HBEGF(+5.44),HLA-DRA(-3.32),HMGB1(-2.1),HSPG2(+4.07),IER3(+3.19),IFIT1(-2.66),IL1A(+2.95),IL32(+4.04),ITGB3(+3.87),ITGB8(+2.39),JUN(+2.9),LAMA3(+9.63),LAMC2(+2.54),OLR1(+4.45),OSMR(+4.11),OXTR(+3.78),PSMB8(-2.35),PTGS2(+4.64),PTPRN(+4.88),RAB3C(-2.96),SCN9A(+8.38),SCNN1A(+2.1),SCUBE1(+2.96),SDC4…
kinase	IPMK	1.07e-07		Activated	2.611	7	7	0	CCN1(+5.22),CSRP1(+2.55),FLNA(+2.6),FLNC(+2.87),JUN(+2.9),MYL9(+3.74),TAGLN2(+4.71)
transcription regulator	CCND1	1.08e-07			1.212	23	12	11	AURKA(-2.4),BRCA1(-2.41),CDCA2(-2.93),CDKN1A(+2.53),CDKN2B(+9.25),CENPH(-3.1),CLSPN(-2.26),FAM83D(-2.5),FLNA(+2.6),GPRC5A(+14.04),HSPB8(+3.46),IER3(+3.19),ITGB3(+3.87),ITGB6(+4.93),KIF20B(-2.95),MFSD6(+2.5),PDCD4(-2.3),PDLIM3(+4.19),PMEPA1(+2.92),RGS2(-3.73),RPS6(-2.17),ST6GALNAC1(+3.46),STOM(-2.73)
chemical - kinase inhibitor	PD98059	1.2e-07			-1.91	31	28	3	ANKRD1(+4.21),CAV1(+3.65),CDKN1A(+2.53),CDKN2B(+9.25),CLU(+2.67),COL4A1(+3.13),CYP1B1(+4.03),DIO2(-3.08),EDN1(+8.48),EPAS1(+2.0),GAS7(+2.37),HBEGF(+5.44),IER3(+3.19),IGF1R(+2.1),IL1A(+2.95),ITGB3(+3.87),JUN(+2.9),LAMA3(+9.63),LAMA5(+2.57),NXN(+2.2),OSMR(+4.11),PTGS2(+4.64),RPS6(-2.17),SCNN1A(+2.1),SHH(+3.13),ST6GALNAC2(+4.17),STOM(-2.73),TAGLN(+8.22),THBS1(+4.18),TIMP2(+3.27),TNFRSF10A(+4.08)
chemical drug	raloxifene	1.65e-07			0.132	16	14	2	CDKN1A(+2.53),CLU(+2.67),CXCL12(-6.55),CYP1B1(+4.03),GPRC5A(+14.04),IER3(+3.19),ITGB3(+3.87),JUN(+2.9),KRT7(+3.62),LAMB1(+2.37),PPP1R3C(-4.2),PRSS23(+3.23),PTGS2(+4.64),TGFB2(+4.54),TM4SF1(+6.38),TMEM131L(+2.4)
other	COL4A3	2.11e-07	7.394			7	7	0	COL4A1(+3.13),COL4A2(+2.85),COL4A4(+4.63),ITGB3(+3.87),LAMB1(+2.37),PTGS2(+4.64),TIMP2(+3.27)
growth factor	BDNF	2.23e-07			0.472	22	18	4	AGRN(+2.7),ARVCF(+2.64),ATP1A3(-2.75),BHLHE40(+2.45),CAMK1G(-3.0),CCN1(+5.22),CDKN1A(+2.53),DPYSL3(+3.27),DRD2(+2.51),FLNA(+2.6),ITPR1(-4.74),JUN(+2.9),KIF1A(+6.04),MYL4(+9.23),PFKFB3(+3.11),PLTP(+2.43),RPS23(-2.26),SHH(+3.13),SYNPO(+7.67),TAGLN(+8.22),THBS1(+4.18),TUBB3(+5.27)
enzyme	EGLN1	2.28e-07			-1.494	10	9	1	ADM(+5.83),AURKA(-2.4),CDKN2B(+9.25),COL2A1(+2.56),EDN1(+8.48),EPAS1(+2.0),IL1A(+2.95),PTGS2(+4.64),SDC4(+2.71),TGFB2(+4.54)
growth factor	NRG1	2.31e-07		Activated	2.803	20	17	3	AMOTL2(+2.14),ANKRD1(+4.21),BRCA1(-2.41),CAV1(+3.65),CCN1(+5.22),CDC20(-2.57),CDKN1A(+2.53),COL4A3(+7.39),CRIM1(+2.16),DDAH1(+3.21),EDN1(+8.48),FLNA(+2.6),IER3(+3.19),ITGB3(+3.87),JUN(+2.9),PDCD4(-2.3),PTGS2(+4.64),TFF1(+3.5),TGFB2(+4.54),THBS1(+4.18)
complex	FSH	2.34e-07			1.289	25	22	3	ADM(+5.83),AMOTL2(+2.14),BMPR1B(+3.5),CYFIP2(+4.24),ECEL1(+2.59),ENC1(+3.36),FILIP1L(+3.3),FLNC(+2.87),GNRH2(-3.95),GPRC5A(+14.04),GPRC5B(+5.2),IGF1R(+2.1),ITPR1(-4.74),JUN(+2.9),MYRF(+2.61),PDLIM3(+4.19),PTGS2(+4.64),PTPRN(+4.88),RASSF2(+3.37),RPL39(-2.05),TFPI2(+4.13),TGFB2(+4.54),THBS1(+4.18),TIMP2(+3.27),TRIB1(+2.82)
chemical drug	lipopolysaccharide	2.39e-07		Activated	2.519	68	51	17	ADM(+5.83),ADORA1(+3.84),ADRA2A(-3.13),ARVCF(+2.64),CACNA1A(-2.97),CAPN2(+2.34),CAV1(+3.65),CCN1(+5.22),CDC42EP3(+3.55),CDKN1A(+2.53),CHI3L1(+4.29),COL12A1(+5.18),COL4A1(+3.13),COL4A2(+2.85),CSF1R(+2.51),CXCL12(-6.55),DIO2(-3.08),DKK3(+3.27),DUSP8(+6.2),EDN1(+8.48),EFNB2(+2.9),ETS2(+2.44),FBN1(+3.05),GRM4(-2.64),HBEGF(+5.44),HMGB1(-2.1),IER3(+3.19),IFIT1(-2.66),IL1A(+2.95),IL32(+4.04),ITGB8(+2.39…
ligand-dependent nuclear receptor	AR	2.8e-07			1.93	28	21	7	ADM(+5.83),ANKRD1(+4.21),ATP13A4(+3.04),ATP1A3(-2.75),CACNA1A(-2.97),CAV1(+3.65),CDKN1A(+2.53),CXCL12(-6.55),EDN1(+8.48),EPAS1(+2.0),ETS2(+2.44),IGF1R(+2.1),LAMA5(+2.57),LMOD1(+3.05),MAD2L1(-3.18),NEK2(-2.61),NMRK2(+2.77),NUSAP1(-2.9),PMEPA1(+2.92),RAB3C(-2.96),SCN9A(+8.38),TFF1(+3.5),TGFB2(+4.54),THBS1(+4.18),TIMP2(+3.27),TNFRSF12A(+2.94),TUBB3(+5.27),ZYX(+2.37)
enzyme	CTBP1	2.84e-07			0	8	6	2	BRCA1(-2.41),BRCA2(-2.75),CDKN1A(+2.53),CSF1R(+2.51),ENC1(+3.36),JUP(+2.11),TFF1(+3.5),THBS1(+4.18)
chemical - endogenous mammalian	progesterone	3.07e-07			0.418	32	24	8	ADM(+5.83),ADRA2A(-3.13),AURKA(-2.4),BHLHE40(+2.45),BRCA1(-2.41),CA12(-3.4),CADM1(+2.24),CAV1(+3.65),CDKN1A(+2.53),CDKN2B(+9.25),CXCL12(-6.55),CYP1B1(+4.03),DRD2(+2.51),ENC1(+3.36),EPAS1(+2.0),HBEGF(+5.44),IL1A(+2.95),ITGA11(+4.08),JUN(+2.9),KRT7(+3.62),MAD2L1(-3.18),MCM6(-2.27),PCP4(+6.23),PDLIM1(+2.44),PFKFB3(+3.11),PRSS23(+3.23),PTGS2(+4.64),RASSF2(+3.37),SPSB1(+3.48),TGFB2(+4.54),TNFRSF21(+2.…
chemical - endogenous mammalian	tretinoin	3.16e-07		Activated	2.317	60	41	19	ADM(+5.83),AURKA(-2.4),BHLHE40(+2.45),BMP6(+3.12),BMPR1B(+3.5),BRCA1(-2.41),CAPN2(+2.34),CASZ1(+2.49),CCN1(+5.22),CD93(-3.27),CDC20(-2.57),CDH6(+6.86),CDKN1A(+2.53),CDKN2B(+9.25),COL2A1(+2.56),COL4A1(+3.13),COL4A2(+2.85),COL4A3(+7.39),COTL1(+2.44),CSF1R(+2.51),DIO2(-3.08),DKK3(+3.27),DPYSL3(+3.27),DRD2(+2.51),EDN1(+8.48),ELF4(+3.05),FGF19(-7.88),GAS7(+2.37),GPRC5A(+14.04),HBEGF(+5.44),IER3(+3.19)…
growth factor	HGF	3.43e-07			-0.35	28	20	8	AURKA(-2.4),CAV1(+3.65),CCN1(+5.22),CD93(-3.27),CDC20(-2.57),CDKN1A(+2.53),CDKN2B(+9.25),COL2A1(+2.56),COL4A1(+3.13),EDN1(+8.48),EFNB2(+2.9),FLNA(+2.6),HBEGF(+5.44),ITGB8(+2.39),ITPR1(-4.74),ITPR3(+2.73),KIF20B(-2.95),LAMC2(+2.54),MAD2L1(-3.18),NEK2(-2.61),OSMR(+4.11),PTGS2(+4.64),RGS2(-3.73),STK10(+2.44),TAGLN2(+4.71),TGFB2(+4.54),THBS1(+4.18),TRIB1(+2.82)
chemical drug	tributyrin	3.61e-07		Activated	3.148	10	10	0	ADM(+5.83),CCN1(+5.22),CDKN1A(+2.53),DAPP1(+3.03),EDN1(+8.48),HBEGF(+5.44),OLR1(+4.45),PTGS2(+4.64),SAMD4A(+2.35),TUFT1(+3.22)
chemical drug	trichostatin A	3.8e-07		Activated	2.598	40	31	9	AGRN(+2.7),ANKRD1(+4.21),BRCA1(-2.41),BRCA2(-2.75),CA12(-3.4),CDKN1A(+2.53),CDKN2B(+9.25),CLU(+2.67),COL2A1(+2.56),CXCL12(-6.55),CYP1B1(+4.03),DHRS2(+3.58),DRD2(+2.51),EFNB2(+2.9),ELF4(+3.05),HLA-DRA(-3.32),HMGB1(-2.1),HMGN5(-2.85),JUP(+2.11),KLF4(+2.49),LAMA3(+9.63),MCM6(-2.27),MYOF(+2.51),NPNT(+4.0),OXTR(+3.78),PLXNA3(+2.22),PRSS23(+3.23),PTGS2(+4.64),SCNN1A(+2.1),SETD7(+3.04),SLC6A4(+2.78),TAG…
transcription regulator	KLF2	3.87e-07			-0.822	16	15	1	ADM(+5.83),CAV1(+3.65),CD93(-3.27),CDKN1A(+2.53),CDKN2B(+9.25),COL4A1(+3.13),CYP1B1(+4.03),EDN1(+8.48),EPAS1(+2.0),ITGB3(+3.87),PTGS2(+4.64),RNASE2(+3.55),TBX5(+3.61),TFPI2(+4.13),TGFB2(+4.54),THBS1(+4.18)
transcription regulator	JUN	4e-07	2.905		1.187	27	21	6	BRCA1(-2.41),CAPN2(+2.34),CAV1(+3.65),CCN1(+5.22),CDC20(-2.57),CDKN1A(+2.53),CLU(+2.67),CSF1R(+2.51),CYP1B1(+4.03),DIO2(-3.08),EDN1(+8.48),EHD4(+2.46),FLNC(+2.87),IGF1R(+2.1),IL1A(+2.95),ITGB8(+2.39),JUN(+2.9),NTS(-6.45),OXTR(+3.78),PDCD4(-2.3),PTGS2(+4.64),PTPRN(+4.88),SHH(+3.13),TFF1(+3.5),THBS1(+4.18),TNFRSF10A(+4.08),WNT5A(-3.04)
chemical drug	mycophenolic acid	5.72e-07		Activated	2.82	11	11	0	ADM(+5.83),CCN1(+5.22),CDKN1A(+2.53),CLU(+2.67),DAPP1(+3.03),EDN1(+8.48),HBEGF(+5.44),OLR1(+4.45),PTGS2(+4.64),SAMD4A(+2.35),TUFT1(+3.22)
complex	NFkB (complex)	5.96e-07		Activated	3.435	32	27	5	ADM(+5.83),ADRA2A(-3.13),ANKRD1(+4.21),CCN1(+5.22),CDKN1A(+2.53),CITED4(+2.23),CLU(+2.67),COL2A1(+2.56),CXCL12(-6.55),DRD2(+2.51),EDN1(+8.48),EPAS1(+2.0),IER3(+3.19),IL1A(+2.95),IL32(+4.04),ITGB8(+2.39),ITPR1(-4.74),JUN(+2.9),NCOA7(+2.83),NPPB(+14.13),NUAK2(+3.34),OLR1(+4.45),PTGS2(+4.64),RAB3C(-2.96),SDC4(+2.71),SHH(+3.13),SLC2A6(+3.33),STK10(+2.44),TFPI2(+4.13),TIMP2(+3.27),UBD(+6.98),WNT5A(-3.…
transcription regulator	MYB	6.28e-07			0.555	15	12	3	ADM(+5.83),BHLHE40(+2.45),BRCA1(-2.41),CDKN2B(+9.25),COL4A1(+3.13),CXCL12(-6.55),DHRS2(+3.58),IGF1R(+2.1),IL1A(+2.95),ITPR1(-4.74),JUN(+2.9),KLF4(+2.49),PTGS2(+4.64),SDC4(+2.71),SHH(+3.13)
other	COLQ	6.42e-07			-0.113	10	10	0	AGRN(+2.7),BMP1(+2.28),COL2A1(+2.56),COL4A1(+3.13),COL4A2(+2.85),DTNA(+3.46),GPC1(+2.64),HSPG2(+4.07),LAMB1(+2.37),SDC4(+2.71)
cytokine	WNT3A	6.78e-07		Activated	2.104	19	14	5	CCN1(+5.22),COL2A1(+2.56),CXCL12(-6.55),EDN1(+8.48),EPAS1(+2.0),JUN(+2.9),KLF4(+2.49),MESP1(-3.05),PMEPA1(+2.92),PTGS2(+4.64),RFLNB(-3.5),SDC4(+2.71),SHH(+3.13),SLC7A2(-1.99),TBX5(+3.61),TGFB2(+4.54),THBS1(+4.18),TUBB3(+5.27),WNT5A(-3.04)
kinase	ERBB4	7.25e-07			1.748	11	9	2	ADAM19(+3.15),BRCA1(-2.41),CADM1(+2.24),CDKN1A(+2.53),CXCL12(-6.55),EFNB2(+2.9),GPC1(+2.64),HBEGF(+5.44),JUN(+2.9),PTGS2(+4.64),THBS1(+4.18)
biologic drug	actinomycin D	7.75e-07			-1.697	18	16	2	ADM(+5.83),BRCA1(-2.41),CAV1(+3.65),CCN1(+5.22),CDKN1A(+2.53),COL2A1(+2.56),EDN1(+8.48),EPAS1(+2.0),FLNA(+2.6),HBEGF(+5.44),IGF1R(+2.1),ITPR3(+2.73),JUN(+2.9),NPPB(+14.13),PFKFB3(+3.11),PTGS2(+4.64),RGS2(-3.73),TNFRSF10A(+4.08)
chemical - kinase inhibitor	U0126	7.79e-07		Inhibited	-2.863	28	26	2	BHLHE40(+2.45),BMP6(+3.12),CAV1(+3.65),CDC42EP3(+3.55),CDKN1A(+2.53),COL2A1(+2.56),COL4A1(+3.13),CSF1R(+2.51),CXCL12(-6.55),CYP1B1(+4.03),DDAH1(+3.21),DHRS2(+3.58),EDN1(+8.48),HBEGF(+5.44),IER3(+3.19),IL1A(+2.95),JUN(+2.9),LAMB1(+2.37),OSMR(+4.11),PTGS2(+4.64),RPS6(-2.17),SCNN1A(+2.1),SHH(+3.13),TFPI2(+4.13),TGFB2(+4.54),THBS1(+4.18),TIMP2(+3.27),TRIB1(+2.82)
group	P38 MAPK	7.97e-07		Activated	2.953	23	19	4	CAV1(+3.65),CDKN1A(+2.53),CXCL12(-6.55),DIO2(-3.08),EDN1(+8.48),FLNA(+2.6),IER3(+3.19),IL1A(+2.95),IL32(+4.04),ITGB3(+3.87),ITGB8(+2.39),JUN(+2.9),KLF4(+2.49),LAMA3(+9.63),NPPB(+14.13),PTGS2(+4.64),RYR1(-3.61),SCNN1A(+2.1),THBS1(+4.18),TIMP2(+3.27),TRIB1(+2.82),VLDLR(+2.8),WNT5A(-3.04)
transcription regulator	HTT	8e-07			1.605	34	27	7	AGRN(+2.7),ATP1A3(-2.75),BHLHE40(+2.45),BMP1(+2.28),CA12(-3.4),CDKN1A(+2.53),CLDN6(+2.2),COL4A1(+3.13),COL4A2(+2.85),CORO2B(+7.45),CSF1R(+2.51),CYFIP2(+4.24),DIO2(-3.08),DKK3(+3.27),DRD2(+2.51),FHL1(+3.47),GAS7(+2.37),GPC1(+2.64),HBEGF(+5.44),ITPR1(-4.74),JUN(+2.9),JUP(+2.11),KLF4(+2.49),MYL4(+9.23),NCS1(+2.99),NTS(-6.45),PCP4(+6.23),PITPNM1(+2.38),PPP1R16B(-3.98),PSMB8(-2.35),PTPN5(+2.0),RAB17(+…
enzyme	CAT	8.14e-07			-1.762	9	8	1	ADM(+5.83),CAV1(+3.65),CDKN1A(+2.53),CYP1B1(+4.03),HLA-DRA(-3.32),IGF1R(+2.1),PTGS2(+4.64),TAGLN(+8.22),THBS1(+4.18)
transcription regulator	EP300	1.04e-06			1.821	25	21	4	ACADL(+5.07),BRCA1(-2.41),CA12(-3.4),CDC42EP3(+3.55),CDKN1A(+2.53),CDKN2B(+9.25),COL2A1(+2.56),CORO2B(+7.45),CRIM1(+2.16),DRD2(+2.51),EDN1(+8.48),IGF1R(+2.1),JUN(+2.9),JUP(+2.11),LAMA3(+9.63),LAMC2(+2.54),OLR1(+4.45),PITPNM1(+2.38),PTGS2(+4.64),SDC4(+2.71),SPSB1(+3.48),STOM(-2.73),TFF1(+3.5),TGFB2(+4.54),WNT5B(-4.2)
transcription regulator	MYC	1.1e-06			-0.852	46	35	11	ADM(+5.83),BRCA1(-2.41),C12orf49(+2.58),CAPN2(+2.34),CAV1(+3.65),CDC20(-2.57),CDKN1A(+2.53),CDKN2B(+9.25),CLU(+2.67),COL2A1(+2.56),COL4A1(+3.13),COL4A2(+2.85),CSF1R(+2.51),CYFIP2(+4.24),EDN1(+8.48),EFEMP1(+2.33),FBN1(+3.05),FLNA(+2.6),GPC1(+2.64),IER3(+3.19),IER5(+2.04),IFIT1(-2.66),JUN(+2.9),KLF4(+2.49),KRT7(+3.62),MAD2L1(-3.18),MCM6(-2.27),MYL9(+3.74),PDCD4(-2.3),PFKFB3(+3.11),PPAT(-2.2),PPL(+2…
chemical drug	docetaxel	1.12e-06			-1.119	13	8	5	AURKA(-2.4),CDC20(-2.57),CDKN1A(+2.53),CHEK2(-2.56),IGF1R(+2.1),ITGB3(+3.87),MAD2L1(-3.18),NEK2(-2.61),PTGS2(+4.64),TGFB2(+4.54),THBS1(+4.18),TNFRSF10A(+4.08),TUBB3(+5.27)
chemical toxicant	thioacetamide	1.25e-06		Activated	2.15	18	12	6	BHLHE40(+2.45),BRCA1(-2.41),BRCA2(-2.75),CDH17(+5.29),CLU(+2.67),DKK3(+3.27),FBN1(+3.05),IER3(+3.19),JUN(+2.9),LAMC2(+2.54),MCM6(-2.27),NLGN1(-2.89),PSMB8(-2.35),PTGS2(+4.64),TAGLN(+8.22),TIMP2(+3.27),TNFRSF12A(+2.94),WNT5A(-3.04)
chemical drug	calcitriol	1.49e-06		Activated	2.224	29	21	8	ADAM19(+3.15),BRCA1(-2.41),CCN1(+5.22),CDC20(-2.57),CDKN1A(+2.53),CENPH(-3.1),COL4A1(+3.13),COL4A2(+2.85),CSF1R(+2.51),DDAH1(+3.21),EDN1(+8.48),FBN1(+3.05),HBEGF(+5.44),IER3(+3.19),IGF1R(+2.1),IL1A(+2.95),JUN(+2.9),KLF4(+2.49),MAD2L1(-3.18),NEK2(-2.61),NUSAP1(-2.9),OLFML2A(+2.93),PBK(-3.22),PDCD4(-2.3),PMEPA1(+2.92),PTGS2(+4.64),TAGLN2(+4.71),TGFB2(+4.54),THBS1(+4.18)
other	KRIT1	1.65e-06			0.555	5	5	0	EFNB2(+2.9),JUN(+2.9),KLF4(+2.49),TGFB2(+4.54),THBS1(+4.18)
kinase	ERBB3	1.68e-06			0.24	12	10	2	ADAM19(+3.15),AMOTL2(+2.14),CCN1(+5.22),CDKN1A(+2.53),CLU(+2.67),CXCL12(-6.55),FBN1(+3.05),HBEGF(+5.44),HMGB1(-2.1),IGF1R(+2.1),PTGS2(+4.64),THBS1(+4.18)
growth factor	TGFB3	1.68e-06		Activated	3.389	12	12	0	ADAM19(+3.15),BHLHE40(+2.45),CCN1(+5.22),CDH6(+6.86),CDKN1A(+2.53),CDKN2B(+9.25),COL2A1(+2.56),ITGB3(+3.87),JUN(+2.9),TAGLN(+8.22),THBS1(+4.18),TSPAN2(+4.41)
chemical - endogenous mammalian	hydrogen peroxide	1.7e-06		Activated	2.694	27	21	6	ANKRD1(+4.21),AURKA(-2.4),BRCA1(-2.41),CAV1(+3.65),CDKN1A(+2.53),CKMT2(+4.22),CLU(+2.67),DUSP8(+6.2),EDN1(+8.48),ENC1(+3.36),EPAS1(+2.0),ETS2(+2.44),HBEGF(+5.44),HLA-DRA(-3.32),HMGB1(-2.1),IER5(+2.04),IGF1R(+2.1),IL32(+4.04),ITGB3(+3.87),JUN(+2.9),KLF4(+2.49),PDCD4(-2.3),PTGS2(+4.64),SCNN1A(+2.1),SHH(+3.13),TAGLN(+8.22),WNT5A(-3.04)
transcription regulator	VHL	1.72e-06			-0.395	13	9	4	BHLHE40(+2.45),CA12(-3.4),CAV1(+3.65),CDKN1A(+2.53),CNN1(+4.69),CXCL12(-6.55),EPAS1(+2.0),FILIP1L(+3.3),IER3(+3.19),MAD2L1(-3.18),PFKFB3(+3.11),RPS6(-2.17),TAGLN(+8.22)
chemical drug	paclitaxel	1.74e-06			1.433	20	19	1	BHLHE40(+2.45),CAV1(+3.65),CDC20(-2.57),CDC42EP3(+3.55),CDKN1A(+2.53),CLU(+2.67),CYP1B1(+4.03),DDAH1(+3.21),DHRS2(+3.58),FLNA(+2.6),HBEGF(+5.44),IER3(+3.19),JUN(+2.9),NCS1(+2.99),OSMR(+4.11),PTGS2(+4.64),SCN9A(+8.38),TFPI2(+4.13),THBS1(+4.18),TNFRSF10A(+4.08)
chemical drug	dextran sulfate	2.07e-06				18	9	9	AURKA(-2.4),CARD11(+2.71),CDC20(-2.57),CDCA2(-2.93),CENPH(-3.1),EFNB2(+2.9),ERCC6L(-2.38),IGF1R(+2.1),MCM6(-2.27),NEK2(-2.61),NUSAP1(-2.9),OSMR(+4.11),PTGS2(+4.64),TGFB2(+4.54),THBS1(+4.18),THBS4(-2.99),TIMP2(+3.27),UBD(+6.98)
transcription regulator	HIF1A	2.15e-06		Activated	2.517	24	20	4	ADM(+5.83),AURKA(-2.4),BHLHE40(+2.45),BRCA1(-2.41),CAV1(+3.65),CCN1(+5.22),CDKN1A(+2.53),CXCL12(-6.55),EDN1(+8.48),EPAS1(+2.0),FHL1(+3.47),IL1A(+2.95),ITGB3(+3.87),ITPR1(-4.74),JUN(+2.9),JUP(+2.11),PFKFB3(+3.11),PTGS2(+4.64),SDC4(+2.71),SHH(+3.13),SLC29A1(+1.91),TBX5(+3.61),TGFB2(+4.54),THBS1(+4.18)
growth factor	BMP4	2.29e-06		Activated	2.727	16	13	3	CCN1(+5.22),CDKN1A(+2.53),CNN1(+4.69),COL2A1(+2.56),DIO2(-3.08),ITGB6(+4.93),JUN(+2.9),KLF4(+2.49),KRT7(+3.62),MAFK(+2.56),NOG(+2.27),PAPPA2(-2.91),SHH(+3.13),TAGLN(+8.22),TBX5(+3.61),WNT5A(-3.04)
chemical drug	tetradecanoylphorbol acetate	2.72e-06		Activated	4.39	46	39	7	ADAM28(+3.33),ADM(+5.83),ATP11B(+2.45),ATP1A3(-2.75),AURKA(-2.4),BMP6(+3.12),CAV1(+3.65),CCN1(+5.22),CDKN1A(+2.53),CDKN2B(+9.25),CSF1R(+2.51),DENND3(+3.36),DUSP8(+6.2),EFNB2(+2.9),ERCC6L(-2.38),ETS2(+2.44),FBN1(+3.05),GPRC5A(+14.04),HBEGF(+5.44),HLA-DRA(-3.32),IER3(+3.19),IL1A(+2.95),IL32(+4.04),ITGB3(+3.87),ITPR3(+2.73),JUN(+2.9),KLF4(+2.49),MYH9(+2.3),NCOA7(+2.83),NTS(-6.45),OLR1(+4.45),PDCD4(-…
transcription regulator	MRTFA	2.72e-06		Activated	2.075	14	13	1	CDC42EP3(+3.55),CNN1(+4.69),CNN2(+2.14),CXCL12(-6.55),CYFIP2(+4.24),EDN1(+8.48),FLNA(+2.6),MAFK(+2.56),MYH9(+2.3),MYL9(+3.74),NPPB(+14.13),SLC6A4(+2.78),TAGLN(+8.22),TFF1(+3.5)
chemical drug	estrogen	2.76e-06			0.336	19	15	4	AURKA(-2.4),BRCA1(-2.41),CCN1(+5.22),CDKN1A(+2.53),CLU(+2.67),COL4A2(+2.85),CXCL12(-6.55),DSCAM(+3.74),EPAS1(+2.0),HBEGF(+5.44),IGF1R(+2.1),IL1A(+2.95),JUN(+2.9),NTS(-6.45),OXTR(+3.78),PTGS2(+4.64),SLC6A4(+2.78),TFF1(+3.5),TGFB2(+4.54)
transcription regulator	RELA	3.09e-06			1.203	24	22	2	ANKRD1(+4.21),BHLHE40(+2.45),BRCA2(-2.75),CAV1(+3.65),CDKN1A(+2.53),CHI3L1(+4.29),COL2A1(+2.56),DIO2(-3.08),EDN1(+8.48),EPAS1(+2.0),IER3(+3.19),IGF1R(+2.1),IL1A(+2.95),IL32(+4.04),JUN(+2.9),NPPB(+14.13),OLR1(+4.45),PTGS2(+4.64),SDC4(+2.71),SHH(+3.13),TFPI2(+4.13),TNFRSF10A(+4.08),TUBB3(+5.27),UBD(+6.98)
transcription regulator	ZBTB17	3.25e-06			1.332	10	6	4	BHLHE40(+2.45),CDC20(-2.57),CDKN1A(+2.53),CDKN2B(+9.25),IER3(+3.19),JUN(+2.9),NEK2(-2.61),NUSAP1(-2.9),OSMR(+4.11),PBK(-3.22)
enzyme	NAE1	4.04e-06			-1	5	2	3	AURKA(-2.4),BRCA1(-2.41),CDC20(-2.57),CDKN1A(+2.53),CDKN2B(+9.25)
other	COL9A1	4.04e-06			-0.314	5	4	1	COL12A1(+5.18),COL2A1(+2.56),HSPG2(+4.07),MATN3(+2.51),THBS4(-2.99)
transcription regulator	RUNX3	4.83e-06			-1.913	12	12	0	CCN1(+5.22),CDKN1A(+2.53),COL12A1(+5.18),COL4A1(+3.13),COL4A4(+4.63),CRIM1(+2.16),EXTL3(+1.93),FBN1(+3.05),FLNA(+2.6),RHOBTB3(+2.1),TGFB2(+4.54),TIMP2(+3.27)
chemical drug	bleomycin	5.04e-06		Activated	2.353	15	11	4	BMP1(+2.28),CDKN1A(+2.53),CXCL12(-6.55),HBEGF(+5.44),IL1A(+2.95),NPPB(+14.13),SDC4(+2.71),STOM(-2.73),TGFB2(+4.54),THBS1(+4.18),THBS4(-2.99),TIMP2(+3.27),TINAGL1(+2.85),TNFRSF10A(+4.08),WNT5A(-3.04)
growth factor	IGF1	5.5e-06		Activated	2.044	25	22	3	ADM(+5.83),BHLHE40(+2.45),BRCA1(-2.41),CCN1(+5.22),CDKN1A(+2.53),CLU(+2.67),CNN1(+4.69),COL2A1(+2.56),CYFIP2(+4.24),EDN1(+8.48),EFNB2(+2.9),EPAS1(+2.0),IER3(+3.19),IGF1R(+2.1),JUN(+2.9),KIF1A(+6.04),NOG(+2.27),OSMR(+4.11),PBK(-3.22),PSMB8(-2.35),PTGS2(+4.64),TFF1(+3.5),THBS1(+4.18),TNFRSF12A(+2.94),TUBB3(+5.27)
kinase	TGFBR2	6.06e-06			1.813	15	14	1	BHLHE40(+2.45),BMP6(+3.12),CDKN1A(+2.53),CDKN2B(+9.25),CLU(+2.67),IL1A(+2.95),JUN(+2.9),JUP(+2.11),MPHOSPH9(-2.51),MYOF(+2.51),PTGS2(+4.64),TAGLN(+8.22),TGFB2(+4.54),THBS1(+4.18),TNFRSF12A(+2.94)
growth factor	EGF	6.43e-06			1.765	26	20	6	AURKA(-2.4),BRCA1(-2.41),CAV1(+3.65),CCN1(+5.22),CDKN1A(+2.53),CLU(+2.67),CSF1R(+2.51),DIO2(-3.08),EDN1(+8.48),EFNB2(+2.9),EPAS1(+2.0),ETS2(+2.44),HBEGF(+5.44),IER3(+3.19),IGF1R(+2.1),ITGB3(+3.87),JUN(+2.9),MAD2L1(-3.18),PBK(-3.22),PDCD4(-2.3),PTGS2(+4.64),PTPRN(+4.88),TFF1(+3.5),TFPI2(+4.13),THBS1(+4.18),TNFRSF12A(+2.94)
transcription regulator	IKZF1	6.92e-06		Inhibited	-2.254	17	13	4	ADAM19(+3.15),C1QTNF1(+2.88),CALHM5(+3.63),CAV1(+3.65),CDKN1A(+2.53),EXOC3L1(-2.9),JUP(+2.11),KLF4(+2.49),RGS13(-2.86),RYR1(-3.61),SCN9A(+8.38),SHROOM3(+2.26),SLC2A6(+3.33),SPSB1(+3.48),ST3GAL6(-2.72),TBC1D9(+2.32),TENM3(+3.2)
transcription regulator	MYOCD	7.6e-06		Activated	2.642	10	10	0	CDKN1A(+2.53),CNN1(+4.69),COL2A1(+2.56),LMOD1(+3.05),MYL4(+9.23),MYL7(+4.55),NPPB(+14.13),PDLIM3(+4.19),SCN9A(+8.38),TAGLN(+8.22)
chemical drug	N-acetyl-L-cysteine	8.32e-06		Inhibited	-2.538	16	13	3	ADM(+5.83),ATP1A3(-2.75),CAV1(+3.65),CCN1(+5.22),CDKN1A(+2.53),CXCL12(-6.55),EDN1(+8.48),HBEGF(+5.44),HLA-DRA(-3.32),IGF1R(+2.1),IL1A(+2.95),JUN(+2.9),NPPB(+14.13),PTGS2(+4.64),TAGLN(+8.22),TNFRSF10A(+4.08)
transcription regulator	MYCN	8.36e-06		Inhibited	-4.082	18	14	4	AMOTL2(+2.14),CAV1(+3.65),CDKN1A(+2.53),CLU(+2.67),COL4A1(+3.13),CRIM1(+2.16),DKK3(+3.27),DPYSL3(+3.27),FBN1(+3.05),MYH9(+2.3),RPL39(-2.05),RPS23(-2.26),RPS6(-2.17),RPS8(-2.35),RUSC2(+2.17),TAGLN(+8.22),TIMP2(+3.27),ZYX(+2.37)
chemical drug	doxorubicin	8.87e-06		Activated	3.951	23	15	8	ADM(+5.83),AURKA(-2.4),BHLHE40(+2.45),BRCA1(-2.41),BRCA2(-2.75),CCN1(+5.22),CDKN1A(+2.53),CHEK2(-2.56),CLU(+2.67),EDN1(+8.48),HBEGF(+5.44),HMGB1(-2.1),IER3(+3.19),JUN(+2.9),LAMC2(+2.54),MAD2L1(-3.18),NPPB(+14.13),PMEPA1(+2.92),PSMB8(-2.35),PTGS2(+4.64),RGS13(-2.86),TNFRSF10A(+4.08),TNFRSF12A(+2.94)
chemical drug	4-hydroxytamoxifen	9.19e-06			1.858	14	14	0	BHLHE40(+2.45),CCN1(+5.22),CDKN1A(+2.53),CLU(+2.67),CYP1B1(+4.03),EDN1(+8.48),EFEMP1(+2.33),IER3(+3.19),IGF1R(+2.1),JUN(+2.9),PDLIM3(+4.19),TFF1(+3.5),TM4SF1(+6.38),TUFT1(+3.22)
chemical drug	tamoxifen	1.01e-05			0.367	18	14	4	ADM(+5.83),ADORA1(+3.84),BRCA1(-2.41),CAV1(+3.65),CCN1(+5.22),CDKN1A(+2.53),CLU(+2.67),CXCL12(-6.55),IER3(+3.19),JUN(+2.9),OXTR(+3.78),PCP4(+6.23),PRSS23(+3.23),PTGS2(+4.64),SALL1(-3.6),SLC7A2(-1.99),TAGLN(+8.22),TFF1(+3.5)
transcription regulator	FOXO1	1.03e-05			0.907	23	17	6	CAV1(+3.65),CDC42EP3(+3.55),CDKN1A(+2.53),CDKN2B(+9.25),CKMT2(+4.22),COL4A1(+3.13),COL4A2(+2.85),DIO2(-3.08),EDN1(+8.48),ERG(-4.26),GPR17(+4.47),IER3(+3.19),IGF1R(+2.1),ITGB6(+4.93),JUN(+2.9),KLF4(+2.49),NEK2(-2.61),NUSAP1(-2.9),PBK(-3.22),PSMB8(-2.35),RIPOR2(+2.85),SLC25A23(+2.43),THBS1(+4.18)
transcription regulator	TP63	1.07e-05			1.377	23	19	4	ADM(+5.83),BHLHE40(+2.45),BRCA1(-2.41),CCN1(+5.22),CDKN1A(+2.53),CDKN2B(+9.25),COL4A1(+3.13),COL4A3(+7.39),DKK3(+3.27),FBN1(+3.05),HBEGF(+5.44),IER3(+3.19),ITGB8(+2.39),KRT7(+3.62),MAD2L1(-3.18),NCS1(+2.99),RGS13(-2.86),TAGLN(+8.22),TGFB2(+4.54),THBS1(+4.18),TINAGL1(+2.85),TNFRSF10A(+4.08),WNT5A(-3.04)
chemical reagent	8-bromo-cAMP	1.11e-05			1.594	14	13	1	ADM(+5.83),CLU(+2.67),CYP1B1(+4.03),DIO2(-3.08),DRD2(+2.51),IGF1R(+2.1),ITPR3(+2.73),JUN(+2.9),PTGS2(+4.64),SYNPO(+7.67),TFF1(+3.5),TGFB2(+4.54),TIMP2(+3.27),VLDLR(+2.8)
biologic drug	filgrastim	1.28e-05			0.356	23	18	5	ADAM28(+3.33),ATP11B(+2.45),ATP1A3(-2.75),CDC42EP3(+3.55),CLU(+2.67),CSF1R(+2.51),CYP1B1(+4.03),DPYSL3(+3.27),EMILIN2(+2.11),ETS2(+2.44),HLA-DRA(-3.32),IFIT1(-2.66),IL32(+4.04),JUN(+2.9),NHS(-2.6),PDLIM1(+2.44),PFKFB3(+3.11),PTGS2(+4.64),QSOX1(+2.24),RNASE2(+3.55),SAMSN1(-2.42),TNFRSF10A(+4.08),ZBTB20(+2.8)
chemical drug	Y 27632	1.29e-05			-1.424	9	9	0	AMOTL2(+2.14),CCN1(+5.22),CDKN1A(+2.53),CDKN2B(+9.25),COL12A1(+5.18),COL2A1(+2.56),PTGS2(+4.64),TAGLN(+8.22),THBS1(+4.18)
chemical drug	captopril	1.29e-05			1.795	9	7	2	CLU(+2.67),FBLIM1(+2.86),IER3(+3.19),LAMC2(+2.54),PSMB8(-2.35),PTGS2(+4.64),TGFB2(+4.54),THBS4(-2.99),TNFRSF12A(+2.94)
other	APP	1.47e-05		Activated	2.482	37	30	7	ADAM19(+3.15),ATP1A3(-2.75),BMP6(+3.12),CA12(-3.4),CLU(+2.67),CSF1R(+2.51),CXCL12(-6.55),CYFIP2(+4.24),DDAH1(+3.21),DRD2(+2.51),EDN1(+8.48),EPAS1(+2.0),ETS2(+2.44),FLNA(+2.6),GPC1(+2.64),HMGB1(-2.1),HSPG2(+4.07),IGF1R(+2.1),IL1A(+2.95),ITGB3(+3.87),ITPR3(+2.73),JUN(+2.9),NOG(+2.27),OLR1(+4.45),PCP4(+6.23),PDCD4(-2.3),PFKFB3(+3.11),PTGS2(+4.64),PTPN5(+2.0),RASSF2(+3.37),RPS6(-2.17),SDC4(+2.71),SHH…
growth factor	BMP6	1.49e-05	3.121	Activated	2.319	10	10	0	CDKN1A(+2.53),CYP1B1(+4.03),HBEGF(+5.44),IL1A(+2.95),KLF4(+2.49),NOG(+2.27),PMEPA1(+2.92),PTGS2(+4.64),TAGLN(+8.22),TNFRSF12A(+2.94)
biologic drug	cyclosporin A	1.65e-05			-0.13	23	19	4	ADORA1(+3.84),CAV1(+3.65),CDKN1A(+2.53),CLU(+2.67),COL4A2(+2.85),EDN1(+8.48),FBLIM1(+2.86),FLNA(+2.6),IER3(+3.19),IL1A(+2.95),ITGB6(+4.93),ITPR1(-4.74),JUN(+2.9),LAMA3(+9.63),LAMC2(+2.54),MYL4(+9.23),PDCD4(-2.3),PSMB8(-2.35),PTGS2(+4.64),SHH(+3.13),TAGLN(+8.22),TNFRSF12A(+2.94),WNT5A(-3.04)
transcription regulator	MRTFB	1.65e-05		Activated	3.13	12	12	0	ADM(+5.83),CNN1(+4.69),CNN2(+2.14),EDN1(+8.48),FILIP1L(+3.3),FLNA(+2.6),LOXL1(+2.26),MAFK(+2.56),MYH9(+2.3),SLC6A4(+2.78),TAGLN(+8.22),THBS1(+4.18)
growth factor	FGF2	1.66e-05			1.272	22	19	3	ADM(+5.83),CAV1(+3.65),CCN1(+5.22),CDKN1A(+2.53),CXCL12(-6.55),EFNB2(+2.9),EPAS1(+2.0),FBN1(+3.05),FLNA(+2.6),HBEGF(+5.44),IGF1R(+2.1),JUN(+2.9),NOG(+2.27),PTGS2(+4.64),SHH(+3.13),STOM(-2.73),TAGLN(+8.22),TGFB2(+4.54),THBS1(+4.18),TNFRSF12A(+2.94),TUBB3(+5.27),WNT5A(-3.04)
kinase	RAF1	1.71e-05		Activated	2.958	15	14	1	ANKRD1(+4.21),CDKN1A(+2.53),CDKN2B(+9.25),DIO2(-3.08),HBEGF(+5.44),IER3(+3.19),IGF1R(+2.1),ITGB3(+3.87),JUN(+2.9),LAMA3(+9.63),OSMR(+4.11),PTGS2(+4.64),SCNN1A(+2.1),ST6GALNAC2(+4.17),TFPI2(+4.13)
transporter	APOE	1.76e-05			0.088	19	17	2	ANXA11(+2.02),CAV1(+3.65),CCN1(+5.22),CLU(+2.67),CSRP1(+2.55),EDN1(+8.48),GAS7(+2.37),HSPG2(+4.07),IGF1R(+2.1),IL1A(+2.95),JUN(+2.9),LIMS2(+6.78),NPNT(+4.0),PMEPA1(+2.92),PTGS2(+4.64),SDC4(+2.71),SEMA6B(-3.52),SORBS1(-2.5),ZYX(+2.37)
transcription regulator	TEAD4	1.77e-05			1.913	9	9	0	ADM(+5.83),CCN1(+5.22),CDKN1A(+2.53),EDN1(+8.48),FILIP1L(+3.3),JUN(+2.9),LOXL1(+2.26),TAGLN(+8.22),THBS1(+4.18)
chemical drug	fulvestrant	1.78e-05			1.2	17	12	5	AURKA(-2.4),CA12(-3.4),CAV1(+3.65),CCN1(+5.22),CDC20(-2.57),CDKN1A(+2.53),CXCL12(-6.55),IER3(+3.19),IGF1R(+2.1),ITGB3(+3.87),JUN(+2.9),PDCD4(-2.3),PRSS23(+3.23),PTGS2(+4.64),SHH(+3.13),TFF1(+3.5),TGFB2(+4.54)
kinase	CDK4	1.9e-05				12	3	9	AURKA(-2.4),BRCA1(-2.41),CDCA2(-2.93),CDKN1A(+2.53),CENPH(-3.1),FAM83D(-2.5),KIF20B(-2.95),MFSD6(+2.5),PDCD4(-2.3),PDLIM3(+4.19),RGS2(-3.73),STOM(-2.73)
chemical - endogenous mammalian	L-triiodothyronine	1.91e-05			1.019	21	14	7	ADM(+5.83),ATP1A3(-2.75),CDKN1A(+2.53),CDKN2B(+9.25),CLU(+2.67),COL4A1(+3.13),CXCL12(-6.55),DIO2(-3.08),EDN1(+8.48),EPAS1(+2.0),IGF1R(+2.1),ITGB3(+3.87),ITPR1(-4.74),NPPB(+14.13),PDLIM3(+4.19),PITX1(-2.3),PLEKHG2(+2.06),PTGS2(+4.64),RGS2(-3.73),SHH(+3.13),SORBS1(-2.5)
transcription regulator	CREBBP	2.06e-05			1.373	21	15	6	CAMK1G(-3.0),CCN1(+5.22),CDC42EP3(+3.55),CDKN1A(+2.53),COL2A1(+2.56),CORO2B(+7.45),CRIM1(+2.16),CXCL12(-6.55),HLA-DRA(-3.32),IGF1R(+2.1),JUN(+2.9),JUP(+2.11),PITPNM1(+2.38),PTGS2(+4.64),RGS2(-3.73),SDC4(+2.71),SPSB1(+3.48),STOM(-2.73),TAGLN(+8.22),TFF1(+3.5),WNT5B(-4.2)
other	HNRNPA2B1	2.33e-05				12	8	4	CA12(-3.4),CADM1(+2.24),FHL1(+3.47),GPRC5B(+5.2),JUP(+2.11),NTS(-6.45),PGM2L1(+2.39),RYR1(-3.61),SCN9A(+8.38),STOM(-2.73),TFPI2(+4.13),TGFB2(+4.54)
G-protein coupled receptor	F2R	2.52e-05			1.854	10	9	1	CCN1(+5.22),CXCL12(-6.55),LAMB1(+2.37),PTGS2(+4.64),TAGLN(+8.22),TFF1(+3.5),TFPI2(+4.13),TGFB1I1(+2.94),TGFB2(+4.54),THBS1(+4.18)
growth factor	FGF1	2.53e-05			0.156	11	9	2	CCN1(+5.22),CDKN1A(+2.53),EDN1(+8.48),JUN(+2.9),PMEPA1(+2.92),PTGS2(+4.64),RFLNB(-3.5),SLC7A2(-1.99),TGFB2(+4.54),THBS1(+4.18),TNFRSF12A(+2.94)
transcription regulator	FOS	2.65e-05			1.941	26	21	5	CADM1(+2.24),CAPN2(+2.34),CASZ1(+2.49),CHI3L1(+4.29),CLU(+2.67),DIO2(-3.08),EDN1(+8.48),FBLIM1(+2.86),FBN1(+3.05),HSPB8(+3.46),IL1A(+2.95),JUN(+2.9),LAMA3(+9.63),MAFK(+2.56),MYH9(+2.3),NPPB(+14.13),NTS(-6.45),OXTR(+3.78),PMEPA1(+2.92),PTGS2(+4.64),PTPRN(+4.88),RAB11FIP1(+2.19),RPL39(-2.05),RPS6(-2.17),TFF1(+3.5),WNT5A(-3.04)
cytokine	CXCL12	2.68e-05	-6.553		1.365	14	12	2	BMP1(+2.28),BMP6(+3.12),CXCL12(-6.55),FLNA(+2.6),IL1A(+2.95),ITGB3(+3.87),JUN(+2.9),MAFK(+2.56),PTGS2(+4.64),RYR1(-3.61),SHH(+3.13),TFF1(+3.5),THBS1(+4.18),TNFRSF10A(+4.08)
G-protein coupled receptor	PTGER2	2.98e-05			-0.745	10	5	5	AURKA(-2.4),BRCA1(-2.41),CSF1R(+2.51),IL1A(+2.95),NEK2(-2.61),NUSAP1(-2.9),PBK(-3.22),PTGS2(+4.64),THBS1(+4.18),TIMP2(+3.27)
transcription regulator	HEY2	3.12e-05		Inhibited	-2.416	6	6	0	ANKRD1(+4.21),CNN1(+4.69),MYL4(+9.23),MYL7(+4.55),TAGLN(+8.22),TBX5(+3.61)
transcription regulator	TEAD2	3.49e-05		Activated	2.449	7	6	1	ADM(+5.83),EDN1(+8.48),FILIP1L(+3.3),LOXL1(+2.26),MCM6(-2.27),TAGLN(+8.22),THBS1(+4.18)
transcription regulator	NFKBIA	3.61e-05			0.109	22	20	2	ANKRD1(+4.21),CDKN1A(+2.53),CHI3L1(+4.29),CITED4(+2.23),CLU(+2.67),COL2A1(+2.56),CXCL12(-6.55),CYP1B1(+4.03),IER3(+3.19),IL1A(+2.95),ITPR1(-4.74),JUN(+2.9),LAMA5(+2.57),PDLIM1(+2.44),PMEPA1(+2.92),PTGS2(+4.64),SDC4(+2.71),SHH(+3.13),TGFB1I1(+2.94),TGFB2(+4.54),TIMP2(+3.27),TNFRSF10A(+4.08)
transcription regulator	CREB1	3.67e-05			1.342	26	20	6	ADM(+5.83),AURKA(-2.4),BHLHE40(+2.45),CCN1(+5.22),CDKN1A(+2.53),CNN1(+4.69),CRIM1(+2.16),CYFIP2(+4.24),DIO2(-3.08),ECEL1(+2.59),EDN1(+8.48),EHD4(+2.46),FGF19(-7.88),HLA-DRA(-3.32),IER3(+3.19),JUN(+2.9),KLF4(+2.49),MCM6(-2.27),PGM2L1(+2.39),PTGS2(+4.64),PTPRN(+4.88),RGS2(-3.73),RIPOR2(+2.85),SERINC2(+2.72),TAGLN2(+4.71),TFF1(+3.5)
complex	Collagen type IV	3.69e-05			-1	5	5	0	ITGB3(+3.87),PTGS2(+4.64),TAGLN(+8.22),THBS1(+4.18),TIMP2(+3.27)
enzyme	IRS1	3.92e-05				11	10	1	BMP6(+3.12),CDKN2B(+9.25),COL4A1(+3.13),COL4A2(+2.85),EFNB2(+2.9),FHL1(+3.47),KLF4(+2.49),MYL4(+9.23),TAGLN(+8.22),TFF1(+3.5),WNT5A(-3.04)
transcription regulator	TEAD1	4.1e-05			1.913	8	8	0	ADM(+5.83),CDKN1A(+2.53),EDN1(+8.48),FILIP1L(+3.3),LOXL1(+2.26),PTGS2(+4.64),TAGLN(+8.22),THBS1(+4.18)
other	CD44	4.36e-05			0	14	12	2	ANXA11(+2.02),CDKN1A(+2.53),CLU(+2.67),IL1A(+2.95),JUN(+2.9),LAMB1(+2.37),LIMS2(+6.78),NPNT(+4.0),PDCD4(-2.3),PMEPA1(+2.92),SDC4(+2.71),THBS1(+4.18),WNT5A(-3.04),ZYX(+2.37)
chemical drug	5-azacytidine	4.47e-05		Activated	2.909	12	11	1	CAV1(+3.65),CDKN1A(+2.53),CDKN2B(+9.25),CXCL12(-6.55),HBEGF(+5.44),KLF4(+2.49),PTGS2(+4.64),SHH(+3.13),TFF1(+3.5),TFPI2(+4.13),THBS1(+4.18),ZYX(+2.37)
chemical drug	valproic acid	4.65e-05			1.286	23	19	4	CA12(-3.4),CCN1(+5.22),CDKN1A(+2.53),CITED4(+2.23),CYP1B1(+4.03),EDN1(+8.48),IGF1R(+2.1),IL1A(+2.95),JUN(+2.9),MCM6(-2.27),MYOF(+2.51),PLTP(+2.43),PRSS23(+3.23),PSMB8(-2.35),PTGS2(+4.64),RHOBTB3(+2.1),TENM3(+3.2),TFF1(+3.5),THBS1(+4.18),TNFRSF10A(+4.08),TTC39A(+2.86),TUBB3(+5.27),WNT5A(-3.04)
chemical toxicant	bucladesine	4.78e-05			0.546	19	14	5	ADM(+5.83),CAMK1G(-3.0),CASZ1(+2.49),CDKN1A(+2.53),CITED4(+2.23),CLU(+2.67),DIO2(-3.08),GNRH2(-3.95),IGF1R(+2.1),JUN(+2.9),NPPB(+14.13),PTGS2(+4.64),QSOX1(+2.24),RGS2(-3.73),SLC6A4(+2.78),STOM(-2.73),TGFB2(+4.54),TIMP2(+3.27),TINAGL1(+2.85)
chemical toxicant	arsenite	4.82e-05			1.914	10	9	1	CAV1(+3.65),CDKN1A(+2.53),CYP1B1(+4.03),GPC1(+2.64),IER3(+3.19),JUN(+2.9),PPP1R3C(-4.2),PTGS2(+4.64),TGFB2(+4.54),THBS1(+4.18)
enzyme	FN1	4.84e-05			-0.048	14	14	0	CAPN2(+2.34),CCN1(+5.22),CDKN1A(+2.53),FLNA(+2.6),ITGB3(+3.87),KRT7(+3.62),NPPB(+14.13),RASSF2(+3.37),SDC4(+2.71),TAGLN(+8.22),TFF1(+3.5),THBS1(+4.18),TIMP2(+3.27),ZYX(+2.37)
transcription regulator	VDR	5e-05			0.907	15	10	5	BRCA1(-2.41),CDC20(-2.57),CDKN1A(+2.53),CENPH(-3.1),COL4A1(+3.13),COL4A2(+2.85),EDN1(+8.48),IER3(+3.19),IL1A(+2.95),JUN(+2.9),MAD2L1(-3.18),NUSAP1(-2.9),PTGS2(+4.64),TGFB2(+4.54),ZYX(+2.37)
chemical - endogenous mammalian	Ca2+	5.19e-05			0.756	16	15	1	CCN1(+5.22),CDKN1A(+2.53),COL2A1(+2.56),CSRP1(+2.55),CYP1B1(+4.03),EDN1(+8.48),HBEGF(+5.44),IGF1R(+2.1),ITPR1(-4.74),ITPR3(+2.73),JUN(+2.9),KLF4(+2.49),PTGS2(+4.64),SCN9A(+8.38),TAGLN(+8.22),TIMP2(+3.27)
kinase	ACVRL1	5.22e-05			0.218	6	5	1	CDKN1A(+2.53),CXCL12(-6.55),EFNB2(+2.9),JUP(+2.11),TAGLN(+8.22),ZYX(+2.37)
chemical - endogenous non-mammalian	E. coli serotype 0127B8 lipopolysaccharide	5.53e-05			-0.262	13	7	6	ADORA1(+3.84),ADRA2A(-3.13),CAV1(+3.65),CHST8(-3.15),CXCL12(-6.55),DIO2(-3.08),GPRC5B(+5.2),LAMC2(+2.54),LPAR4(-2.7),PTGS2(+4.64),SLC16A9(-2.43),SLC4A2(+2.17),UBD(+6.98)
phosphatase	PTEN	5.6e-05			-0.258	28	18	10	ADM(+5.83),AURKA(-2.4),CA12(-3.4),CDC20(-2.57),CDKN1A(+2.53),CDKN2B(+9.25),CSRP1(+2.55),EDN1(+8.48),EFNB2(+2.9),EPAS1(+2.0),ETS2(+2.44),FGF19(-7.88),GPR17(+4.47),IGF1R(+2.1),ITPR3(+2.73),KIAA0930(+2.11),MAD2L1(-3.18),MAFK(+2.56),NTS(-6.45),PDCD4(-2.3),PFKFB3(+3.11),PTGS2(+4.64),RPS6(-2.17),SDC4(+2.71),SHH(+3.13),STOM(-2.73),THBS1(+4.18),UBA7(-3.31)
G-protein coupled receptor	CCR2	5.62e-05			1.929	10	9	1	COL12A1(+5.18),COL4A1(+3.13),COL4A2(+2.85),CXCL12(-6.55),FBN1(+3.05),HSPG2(+4.07),IL1A(+2.95),TGFB2(+4.54),THBS1(+4.18),TIMP2(+3.27)
enzyme	GNA15	5.62e-05				10	9	1	ADM(+5.83),FHL1(+3.47),MAFK(+2.56),OLR1(+4.45),PDLIM1(+2.44),PTGS2(+4.64),RGS2(-3.73),SLC29A1(+1.91),SLC6A4(+2.78),TAGLN(+8.22)
peptidase	MMP1	5.87e-05			0.735	7	5	2	BRCA1(-2.41),CDKN1A(+2.53),CXCL12(-6.55),JUN(+2.9),PLTP(+2.43),PTGS2(+4.64),TAGLN(+8.22)
G-protein coupled receptor	CASR	5.92e-05			1.36	11	7	4	CDC20(-2.57),CENPH(-3.1),COL4A1(+3.13),COL4A2(+2.85),EDN1(+8.48),IER3(+3.19),MAD2L1(-3.18),NUSAP1(-2.9),PTGS2(+4.64),TGFB2(+4.54),ZYX(+2.37)
other	PLAA	6.47e-05				3	3	0	CLU(+2.67),IL32(+4.04),PTGS2(+4.64)
kinase	PRKCD	6.87e-05		Activated	2.161	13	10	3	CDKN1A(+2.53),CXCL12(-6.55),DENND3(+3.36),ERCC6L(-2.38),ETS2(+2.44),FBN1(+3.05),GPRC5A(+14.04),IL32(+4.04),ITPR3(+2.73),JUN(+2.9),PDCD4(-2.3),PTGS2(+4.64),TFF1(+3.5)
transcription regulator	SMARCA4	6.91e-05		Activated	2.359	27	22	5	BIRC7(+2.9),CDKN1A(+2.53),CDKN2B(+9.25),CHEK2(-2.56),COTL1(+2.44),DYSF(+3.56),ETS2(+2.44),FBLIM1(+2.86),HLA-DRA(-3.32),IER3(+3.19),IFIT1(-2.66),ITPR1(-4.74),JUN(+2.9),KLF8(+2.0),LAMA3(+9.63),LAMC2(+2.54),MYL4(+9.23),MYRF(+2.61),PGM2L1(+2.39),PLEKHG2(+2.06),RGS2(-3.73),SHH(+3.13),TAGLN(+8.22),TFF1(+3.5),TGFB2(+4.54),TIMP2(+3.27),UBD(+6.98)
transcription regulator	EZH2	7.46e-05			-0.122	19	18	1	BMPR1B(+3.5),BRCA1(-2.41),CACNG4(+2.59),CDKN1A(+2.53),CDKN2B(+9.25),COL4A1(+3.13),CPA6(+2.5),CYP1B1(+4.03),EPAS1(+2.0),FBN1(+3.05),KLF4(+2.49),LAMC2(+2.54),NCOA7(+2.83),OXTR(+3.78),PTGS2(+4.64),SHH(+3.13),TGFB2(+4.54),TIMP2(+3.27),UBD(+6.98)
cytokine	IL17A	7.62e-05			0.289	15	12	3	CCN1(+5.22),COL2A1(+2.56),COTL1(+2.44),CXCL12(-6.55),HBEGF(+5.44),HSPB8(+3.46),IL1A(+2.95),IL32(+4.04),ITPR1(-4.74),JUN(+2.9),OSMR(+4.11),PTGS2(+4.64),RGS13(-2.86),SPSB1(+3.48),TIMP2(+3.27)
transcription regulator	CBX5	8.11e-05		Inhibited	-2.121	10	9	1	CDH17(+5.29),CDKN1A(+2.53),CYP1B1(+4.03),DRD2(+2.51),OLR1(+4.45),PCP4(+6.23),PRSS23(+3.23),PSMB8(-2.35),SBSPON(+2.5),TM4SF1(+6.38)
group	ERK1/2	8.12e-05			1.466	17	12	5	ATP1A3(-2.75),BRCA1(-2.41),CAV1(+3.65),CDKN1A(+2.53),COL2A1(+2.56),CXCL12(-6.55),EDN1(+8.48),EFNB2(+2.9),HBEGF(+5.44),IFIT1(-2.66),IGF1R(+2.1),IL1A(+2.95),ITGB3(+3.87),JUN(+2.9),PSMB8(-2.35),PTGS2(+4.64),TIMP2(+3.27)
transcription regulator	GATA6	8.5e-05			0.045	13	11	2	CAV1(+3.65),CDKN1A(+2.53),COL4A1(+3.13),COL4A2(+2.85),EDN1(+8.48),KRT7(+3.62),MPHOSPH9(-2.51),MYH9(+2.3),NUSAP1(-2.9),PPL(+2.36),SHH(+3.13),TAGLN(+8.22),TGFB2(+4.54)
chemical toxicant	benzo(a)pyrene	8.8e-05		Activated	2.239	14	10	4	BRCA1(-2.41),CCN1(+5.22),CDKN1A(+2.53),CYP1B1(+4.03),GPC1(+2.64),IER3(+3.19),ITPR1(-4.74),JUN(+2.9),MAD2L1(-3.18),PDLIM1(+2.44),PPP1R3C(-4.2),PTGS2(+4.64),TGFB2(+4.54),THBS1(+4.18)
transcription regulator	SOX6	9.05e-05		Activated	2.189	5	5	0	BMP6(+3.12),CDKN1A(+2.53),COL2A1(+2.56),HSPG2(+4.07),MYL9(+3.74)
kinase	CDK19	9.12e-05			-1.633	9	8	1	CDKN1A(+2.53),CLU(+2.67),CYFIP2(+4.24),HBEGF(+5.44),IER5(+2.04),IL1A(+2.95),JUN(+2.9),PHLDA3(+2.59),STOM(-2.73)
chemical toxicant	Salmonella enterica serotype abortus equi lipopolysaccharide	9.13e-05		Activated	2.335	12	10	2	CDKN2B(+9.25),EDN1(+8.48),ETS2(+2.44),GPRC5A(+14.04),HES4(+4.5),IL1A(+2.95),IL32(+4.04),PALM2-AKAP2(-3.18),PTGS2(+4.64),TFPI2(+4.13),THBS1(+4.18),WNT5A(-3.04)
transcription regulator	EPAS1	9.24e-05	2.002		1.437	14	11	3	ADM(+5.83),BHLHE40(+2.45),CA12(-3.4),CACNA1A(-2.97),CAV1(+3.65),CCN1(+5.22),CDKN1A(+2.53),CKMT2(+4.22),EDN1(+8.48),FHL1(+3.47),ITGB3(+3.87),ITPR1(-4.74),PFKFB3(+3.11),SLC29A1(+1.91)
chemical drug	pimagedine	9.66e-05		Inhibited	-2.433	6	6	0	CAV1(+3.65),CNN1(+4.69),COL4A1(+3.13),HBEGF(+5.44),LAMB1(+2.37),TAGLN(+8.22)
transcription regulator	ETV5	9.88e-05			-1.492	9	8	1	AGRN(+2.7),CAV1(+3.65),CHI3L1(+4.29),COL4A3(+7.39),CXCL12(-6.55),EGFL6(+2.93),KRT7(+3.62),SHH(+3.13),TINAGL1(+2.85)
ligand-dependent nuclear receptor	NR3C1	0.000101			-1.01	28	23	5	ADM(+5.83),BHLHE40(+2.45),BRCA1(-2.41),C1QTNF1(+2.88),CAPN2(+2.34),CAV1(+3.65),CCN1(+5.22),CDC42EP3(+3.55),CDKN1A(+2.53),DNAJC15(+4.3),EDN1(+8.48),ENC1(+3.36),IER3(+3.19),IGF1R(+2.1),IL1A(+2.95),ITGB6(+4.93),JUN(+2.9),OLR1(+4.45),PDCD4(-2.3),PTGS2(+4.64),RGS2(-3.73),SCNN1A(+2.1),STOM(-2.73),THBS1(+4.18),TNFRSF10A(+4.08),TNFRSF12A(+2.94),TNFRSF21(+2.35),WNT5A(-3.04)
transmembrane receptor	TREM1	0.000104			1.387	13	10	3	CDKN2B(+9.25),EDN1(+8.48),ETS2(+2.44),GPRC5A(+14.04),HBEGF(+5.44),HES4(+4.5),PALM2-AKAP2(-3.18),PTGS2(+4.64),RGS13(-2.86),RHOBTB3(+2.1),TFPI2(+4.13),THBS1(+4.18),WNT5A(-3.04)
complex	Pdgf (complex)	0.000107			1.155	9	8	1	CAV1(+3.65),CDKN1A(+2.53),CDKN2B(+9.25),COL4A1(+3.13),EDN1(+8.48),ITGB3(+3.87),JUN(+2.9),MCM6(-2.27),PTGS2(+4.64)
other	LAMC1	0.000107			-1.067	4	3	1	ETS2(+2.44),MYL4(+9.23),TGFB2(+4.54),WNT5A(-3.04)
enzyme	NRAS	0.00011		Activated	2.057	13	10	3	AGRN(+2.7),ANKRD1(+4.21),CDC20(-2.57),CDKN1A(+2.53),CDKN2B(+9.25),EPAS1(+2.0),FHL1(+3.47),IFIT1(-2.66),IL1A(+2.95),PHLDA3(+2.59),PLTP(+2.43),PSMB8(-2.35),PTGS2(+4.64)
transcription regulator	SMAD3	0.000114		Activated	2.343	15	15	0	ADORA1(+3.84),ANKRD1(+4.21),BMP6(+3.12),CDKN1A(+2.53),CDKN2B(+9.25),COL2A1(+2.56),EDN1(+8.48),HBEGF(+5.44),JUN(+2.9),PMEPA1(+2.92),PTGS2(+4.64),TAGLN(+8.22),TGFB2(+4.54),THBS1(+4.18),ZYX(+2.37)
enzyme	GNAQ	0.000115				10	9	1	ADM(+5.83),ANKRD1(+4.21),CNN1(+4.69),CXCL12(-6.55),EDN1(+8.48),HSPB8(+3.46),LMCD1(+4.59),OLR1(+4.45),PTGS2(+4.64),TGFB2(+4.54)
growth factor	NGF	0.000117			1.407	14	12	2	ADM(+5.83),AGRN(+2.7),CAV1(+3.65),CDKN1A(+2.53),DRD2(+2.51),ECEL1(+2.59),EHD4(+2.46),EPAS1(+2.0),JUN(+2.9),MAFK(+2.56),SCN9A(+8.38),STOM(-2.73),TNFRSF12A(+2.94),WNT5A(-3.04)
group	Histone h4	0.000119				11	8	3	CDKN1A(+2.53),IL1A(+2.95),KIF1A(+6.04),MAD2L1(-3.18),NLGN1(-2.89),PTGS2(+4.64),RPS6(-2.17),SYNPO(+7.67),TAGLN(+8.22),TBX5(+3.61),TFF1(+3.5)
kinase	MKNK1	0.000125		Activated	2.333	9	8	1	AGRN(+2.7),ARVCF(+2.64),ATP1A3(-2.75),BMP8B(+4.41),CCN1(+5.22),DPYSL3(+3.27),FLNA(+2.6),PLTP(+2.43),TAGLN(+8.22)
transcription regulator	HMGA1	0.000126			-0.606	11	10	1	BRCA1(-2.41),CAV1(+3.65),CCN1(+5.22),COL4A1(+3.13),COL4A2(+2.85),IER3(+3.19),LAMB1(+2.37),PTGS2(+4.64),SDC4(+2.71),TAGLN(+8.22),ZYX(+2.37)
kinase	PRKAA1	0.000126		Inhibited	-2.538	11	8	3	CDC42EP3(+3.55),CDKN1A(+2.53),CLU(+2.67),CXCL12(-6.55),DDAH1(+3.21),IGF1R(+2.1),PMEPA1(+2.92),PSMB8(-2.35),PTPRN(+4.88),RGS2(-3.73),ZYX(+2.37)
enzyme	CA9	0.000128				3	2	1	CA12(-3.4),COL2A1(+2.56),EPAS1(+2.0)
chemical toxicant	dibenzoylmethane	0.000128				3	3	0	CDKN1A(+2.53),CYP1B1(+4.03),PTGS2(+4.64)
complex	Laminin (complex)	0.000128			-0.197	6	5	1	ETS2(+2.44),MYL4(+9.23),PTGS2(+4.64),SDC4(+2.71),TGFB2(+4.54),WNT5A(-3.04)
chemical drug	phenacetin	0.000128			1.664	6	5	1	CLU(+2.67),FBLIM1(+2.86),IER3(+3.19),LAMC2(+2.54),PSMB8(-2.35),TNFRSF12A(+2.94)
chemical drug	phenylbutazone	0.000131			1.153	7	6	1	CLU(+2.67),FBLIM1(+2.86),IER3(+3.19),LAMC2(+2.54),PSMB8(-2.35),PTGS2(+4.64),TNFRSF12A(+2.94)
cytokine	OSM	0.000144			1.199	24	19	5	ADGRG6(+2.74),BHLHE40(+2.45),CDKN1A(+2.53),CHI3L1(+4.29),COL2A1(+2.56),CXCL12(-6.55),CYP1B1(+4.03),EPHB6(+2.68),ETS2(+2.44),GAS7(+2.37),HBEGF(+5.44),IER3(+3.19),IL32(+4.04),JUN(+2.9),MLLT11(+2.44),OLFML2A(+2.93),OSMR(+4.11),PDCD4(-2.3),PFKFB3(+3.11),PSMB8(-2.35),QSOX1(+2.24),ST8SIA1(-4.01),TM4SF1(+6.38),WNT5A(-3.04)
transcription regulator	CEBPA	0.000147			0.807	21	19	2	CDKN1A(+2.53),CHI3L1(+4.29),CSF1R(+2.51),EEF1A2(+5.54),EFNB2(+2.9),FHL1(+3.47),IER3(+3.19),JUN(+2.9),KLF4(+2.49),KRT7(+3.62),OLR1(+4.45),OXTR(+3.78),PPL(+2.36),PPP1R3C(-4.2),PTGS2(+4.64),RGS2(-3.73),TGFB2(+4.54),THBS1(+4.18),TNFRSF10A(+4.08),TRIB1(+2.82),VLDLR(+2.8)
cytokine	IFNB1	0.000153			-0.56	16	13	3	BHLHE40(+2.45),CAPN2(+2.34),CDKN1A(+2.53),COL12A1(+5.18),DKK3(+3.27),FBN1(+3.05),IFIT1(-2.66),ITGB3(+3.87),LAMB1(+2.37),MCM6(-2.27),PTGS2(+4.64),SHH(+3.13),THBS1(+4.18),TIMP2(+3.27),TNFRSF10A(+4.08),UBA7(-3.31)
transcription regulator	NOTCH1	0.000166		Activated	2.24	15	14	1	ADAM19(+3.15),ANKRD1(+4.21),CCN1(+5.22),CDKN1A(+2.53),CNN1(+4.69),CSF1R(+2.51),EFNB2(+2.9),EPAS1(+2.0),IGF1R(+2.1),IL1A(+2.95),PTGS2(+4.64),TAGLN(+8.22),TFF1(+3.5),TGFB2(+4.54),WNT5A(-3.04)
transcription regulator	KLF11	0.00017			-0.102	10	9	1	CAV1(+3.65),DIO2(-3.08),DRD2(+2.51),EDN1(+8.48),ITGB3(+3.87),ITGB6(+4.93),ITGB8(+2.39),TGFB2(+4.54),THBS1(+4.18),TIMP2(+3.27)
transcription regulator	GLI1	0.000171			1.236	13	10	3	C11orf96(-4.1),CAV1(+3.65),CDKN1A(+2.53),CLU(+2.67),COL2A1(+2.56),DIO2(-3.08),FHL1(+3.47),JUP(+2.11),KLF4(+2.49),NOG(+2.27),PGM2L1(+2.39),SALL1(-3.6),TFF1(+3.5)
transporter	TFRC	0.000171		Inhibited	-2.39	8	7	1	CDC20(-2.57),CDKN1A(+2.53),ECEL1(+2.59),GAS7(+2.37),JUN(+2.9),PFKFB3(+3.11),TGFB2(+4.54),TNFRSF12A(+2.94)
transcription regulator	CTNNB1	0.000185		Activated	2.329	31	24	7	AGRN(+2.7),AURKA(-2.4),BHLHE40(+2.45),BMP1(+2.28),CADM1(+2.24),CCN1(+5.22),CDKN1A(+2.53),CDKN2B(+9.25),CHEK2(-2.56),CLU(+2.67),CNN2(+2.14),COL2A1(+2.56),COL4A1(+3.13),COL4A2(+2.85),CXCL12(-6.55),CYFIP2(+4.24),CYP1B1(+4.03),DIO2(-3.08),EDN1(+8.48),IFIT1(-2.66),JUN(+2.9),KRT7(+3.62),LAMB1(+2.37),LAMC2(+2.54),MYL4(+9.23),PTGS2(+4.64),SALL1(-3.6),SHH(+3.13),TBX5(+3.61),TFF1(+3.5),WNT5B(-4.2)
transcription regulator	FOXO3	0.000187			0.733	17	13	4	AURKA(-2.4),CAV1(+3.65),CCN1(+5.22),CDC20(-2.57),CDC42EP3(+3.55),CDKN1A(+2.53),CDKN2B(+9.25),COL4A1(+3.13),COL4A2(+2.85),ERG(-4.26),IER3(+3.19),IGF1R(+2.1),NPNT(+4.0),NTN4(+5.53),PBK(-3.22),TFF1(+3.5),TGFB2(+4.54)
chemical drug	acetovanillone	0.000189			-1.706	6	5	1	CXCL12(-6.55),EDN1(+8.48),NPPB(+14.13),OLR1(+4.45),PTGS2(+4.64),TAGLN(+8.22)
chemical - kinase inhibitor	SB203580	0.000193		Inhibited	-3.343	21	19	2	AMOTL2(+2.14),CDKN1A(+2.53),CYP1B1(+4.03),EFEMP1(+2.33),ETS2(+2.44),HMGB1(-2.1),IER3(+3.19),IFIT1(-2.66),IL1A(+2.95),ITGB3(+3.87),JUN(+2.9),NPPB(+14.13),OLR1(+4.45),PCP4(+6.23),PTGS2(+4.64),TAGLN(+8.22),TGFB2(+4.54),THBS1(+4.18),TIMP2(+3.27),UBD(+6.98),VGLL3(+3.35)
kinase	MAPK3	0.000202			1.673	8	7	1	CDKN1A(+2.53),CDKN2B(+9.25),JUN(+2.9),MYRF(+2.61),PTGS2(+4.64),RGS2(-3.73),THBS1(+4.18),TNFRSF10A(+4.08)
chemical drug	isoproterenol	0.000211			1.449	11	9	2	AURKA(-2.4),CAV1(+3.65),CYP1B1(+4.03),DIO2(-3.08),EDN1(+8.48),JUN(+2.9),MYL4(+9.23),NPPB(+14.13),PTGS2(+4.64),TIMP2(+3.27),TUBB3(+5.27)
transcription regulator	TEAD3	0.000214		Activated	2.449	6	6	0	ADM(+5.83),EDN1(+8.48),FILIP1L(+3.3),LOXL1(+2.26),TAGLN(+8.22),THBS1(+4.18)
chemical - endogenous mammalian	levodopa	0.000218			1.265	27	20	7	BICC1(+4.05),CA12(-3.4),CAMK1G(-3.0),CASZ1(+2.49),CDC42EP3(+3.55),CHST8(-3.15),CITED4(+2.23),COL4A1(+3.13),CORO2B(+7.45),COTL1(+2.44),CXCL12(-6.55),DGKB(-2.8),DMTN(+3.41),ECEL1(+2.59),ETS2(+2.44),GABRB3(+2.04),GAS7(+2.37),HBEGF(+5.44),IER3(+3.19),LPAR4(-2.7),MYL4(+9.23),PDCD4(-2.3),PGM2L1(+2.39),RENBP(+2.8),SIPA1L3(+2.71),SLC2A6(+3.33),VLDLR(+2.8)
ligand-dependent nuclear receptor	NR3C2	0.000219			0.647	10	8	2	CYFIP2(+4.24),CYP1B1(+4.03),EDN1(+8.48),IGF1R(+2.1),PPAT(-2.2),PTGS2(+4.64),RGS2(-3.73),SCNN1A(+2.1),TUBB3(+5.27),VLDLR(+2.8)
transmembrane receptor	IL18RAP	0.00022				3	3	0	IL1A(+2.95),IL32(+4.04),PTGS2(+4.64)
group	Muscarinic cholinergic receptor	0.00022				3	2	1	CCN1(+5.22),JUN(+2.9),RGS2(-3.73)
transcription regulator	EOMES	0.000223			0.213	9	5	4	ADM(+5.83),DHRS2(+3.58),DNAJC15(+4.3),MESP1(-3.05),MMP17(-3.01),PITX1(-2.3),RAB17(+2.71),RGS2(-3.73),TFPI2(+4.13)
other	LLGL2	0.000225		Activated	2.236	5	5	0	AMOTL2(+2.14),ANKRD1(+4.21),CCN1(+5.22),CRIM1(+2.16),TGFB2(+4.54)
kinase	ROCK1	0.000225			1.98	5	5	0	CNN1(+4.69),COL4A2(+2.85),EDN1(+8.48),FBN1(+3.05),TGFB2(+4.54)
microRNA	mir-22	0.000225			-1.446	5	4	1	BMP6(+3.12),BMPR1B(+3.5),CCN1(+5.22),CDKN1A(+2.53),RGS2(-3.73)
enzyme	ACSL4	0.000225			-0.391	5	4	1	CDKN2B(+9.25),COL12A1(+5.18),ITPR1(-4.74),LAMB1(+2.37),PTGS2(+4.64)
chemical drug	ramipril	0.000225			-1.109	5	5	0	COL4A1(+3.13),COL4A2(+2.85),LAMB1(+2.37),PTGS2(+4.64),TIMP2(+3.27)
transcription regulator	SP1	0.000225		Activated	3.144	24	22	2	CAV1(+3.65),CDKN1A(+2.53),CDKN2B(+9.25),CHI3L1(+4.29),COL2A1(+2.56),CXCL12(-6.55),CYP1B1(+4.03),DRD2(+2.51),FLNA(+2.6),HBEGF(+5.44),IGF1R(+2.1),IL1A(+2.95),ITGB3(+3.87),ITPR1(-4.74),JUN(+2.9),KLF4(+2.49),PTGS2(+4.64),SLC4A2(+2.17),TAGLN(+8.22),TFF1(+3.5),TFPI2(+4.13),TGFB2(+4.54),TIMP2(+3.27),TRIB1(+2.82)
group	RAS	0.000233		Activated	2.459	10	8	2	AURKA(-2.4),CAV1(+3.65),CDKN1A(+2.53),CDKN2B(+9.25),EDN1(+8.48),IL1A(+2.95),JUN(+2.9),PDCD4(-2.3),PTGS2(+4.64),TFPI2(+4.13)
transcription regulator	ATN1	0.000233				10	9	1	ARHGEF28(+3.71),ATP1A3(-2.75),BHLHE40(+2.45),BMP1(+2.28),DPYSL3(+3.27),GAS7(+2.37),HBEGF(+5.44),JUP(+2.11),PITPNM1(+2.38),TM4SF1(+6.38)
transcription regulator	HDAC4	0.000247			-1.501	10	6	4	CDKN1A(+2.53),CYFIP2(+4.24),DGKB(-2.8),HLA-DRA(-3.32),JUN(+2.9),PTGS2(+4.64),RAB3C(-2.96),RGS2(-3.73),TAGLN(+8.22),TNFRSF12A(+2.94)
transcription regulator	SP3	0.000247			1.174	13	13	0	CDKN1A(+2.53),CHI3L1(+4.29),COL2A1(+2.56),DRD2(+2.51),IGF1R(+2.1),IL1A(+2.95),ITGB8(+2.39),JUN(+2.9),KLF4(+2.49),PTGS2(+4.64),TAGLN(+8.22),TFF1(+3.5),TIMP2(+3.27)
transcription regulator	EGR1	0.000248			1.506	12	11	1	CAV1(+3.65),CDC20(-2.57),CDKN1A(+2.53),CLU(+2.67),COL2A1(+2.56),HBEGF(+5.44),IGF1R(+2.1),JUN(+2.9),PTGS2(+4.64),SHH(+3.13),SLC4A2(+2.17),THBS1(+4.18)
group	ERK	0.000257		Activated	2.412	14	13	1	ADGRG6(+2.74),CAV1(+3.65),CDKN1A(+2.53),CLU(+2.67),DIO2(-3.08),EDN1(+8.48),EPAS1(+2.0),HBEGF(+5.44),IER3(+3.19),ITGB3(+3.87),JUN(+2.9),LAMB1(+2.37),PTGS2(+4.64),THBS1(+4.18)
transporter	SYVN1	0.000262			1.265	10	7	3	AMOTL2(+2.14),BHLHE40(+2.45),CYP1B1(+4.03),DIO2(-3.08),GPRC5A(+14.04),IGF1R(+2.1),MYOF(+2.51),OLR1(+4.45),SLC7A2(-1.99),STOM(-2.73)
transcription regulator	KDM3A	0.000264		Activated	2.19	5	5	0	ADM(+5.83),ARHGEF28(+3.71),EDN1(+8.48),FLNC(+2.87),TAGLN(+8.22)
other	VTN	0.000264			1.284	5	5	0	BHLHE40(+2.45),CDKN1A(+2.53),EFNB2(+2.9),ITGB3(+3.87),PTGS2(+4.64)
enzyme	TAB1	0.000264			0.391	5	3	2	CDKN1A(+2.53),IFIT1(-2.66),JUN(+2.9),PTGS2(+4.64),RGS2(-3.73)
chemical drug	omeprazole	0.000272				6	5	1	ADORA1(+3.84),CDKN1A(+2.53),CNN1(+4.69),CXCL12(-6.55),EPAS1(+2.0),NDRG4(+2.66)
transcription regulator	ZFP36	0.000278			-1.69	8	6	2	CDKN1A(+2.53),IER3(+3.19),IL1A(+2.95),JUN(+2.9),NEK2(-2.61),PBK(-3.22),PTGS2(+4.64),TFF1(+3.5)
transcription regulator	TP73	0.000292			1.364	19	16	3	ADAM19(+3.15),AURKA(-2.4),BHLHE40(+2.45),CADM1(+2.24),CCN1(+5.22),CDC20(-2.57),CDKN1A(+2.53),EDN1(+8.48),HBEGF(+5.44),HSPB8(+3.46),IER3(+3.19),MCM6(-2.27),PLCD3(+2.56),PPL(+2.36),TBX5(+3.61),TGFB2(+4.54),THBS1(+4.18),TNFRSF10A(+4.08),TNFRSF12A(+2.94)
transcription regulator	YY1	0.0003			-1.934	15	7	8	ANKRD1(+4.21),AURKA(-2.4),BMP6(+3.12),BRCA1(-2.41),CD93(-3.27),CDKN1A(+2.53),CENPH(-3.1),CLU(+2.67),CXCL12(-6.55),HLA-DRA(-3.32),MAD2L1(-3.18),MCM6(-2.27),TAGLN(+8.22),TGFB2(+4.54),TNFRSF10A(+4.08)
kinase	CDKN1A	0.000308	2.531		0.828	13	6	7	AURKA(-2.4),BRCA1(-2.41),CCN1(+5.22),CDC20(-2.57),CDKN1A(+2.53),CDKN2B(+9.25),IL32(+4.04),ITGB3(+3.87),MAD2L1(-3.18),MCM6(-2.27),NUSAP1(-2.9),PBK(-3.22),TUBB3(+5.27)
group	Endothelin	0.000309			1.938	4	4	0	EDN1(+8.48),JUN(+2.9),NPPB(+14.13),PTGS2(+4.64)
group	Raf	0.000317			1.217	7	6	1	CDKN1A(+2.53),EDN1(+8.48),IER3(+3.19),IGF1R(+2.1),JUN(+2.9),ST8SIA1(-4.01),TAGLN(+8.22)
growth factor	GDF2	0.000324			1.856	8	7	1	CAV1(+3.65),CDH6(+6.86),CXCL12(-6.55),EDN1(+8.48),EFNB2(+2.9),HSPB8(+3.46),NOG(+2.27),TUBB3(+5.27)
phosphatase	DUSP1	0.000334			-1.729	9	8	1	IER3(+3.19),IFIT1(-2.66),IL1A(+2.95),JUN(+2.9),OLR1(+4.45),PTGS2(+4.64),SYNPO(+7.67),TGFB2(+4.54),UBD(+6.98)
group	Hdac	0.000341			-1.26	11	9	2	ADGRL3(+2.38),CDKN1A(+2.53),CSF1R(+2.51),DKK3(+3.27),EDN1(+8.48),HLA-DRA(-3.32),JUN(+2.9),JUP(+2.11),NDRG4(+2.66),NPNT(+4.0),THBS4(-2.99)
chemical drug	arbutin	0.000355				2	2	0	CDKN1A(+2.53),PTGS2(+4.64)
other	BATF2	0.000355				2	2	0	CCN1(+5.22),JUN(+2.9)
enzyme	RNF126	0.000355				2	1	1	BRCA1(-2.41),CDKN1A(+2.53)
enzyme	LAMB2	0.000355				2	2	0	LAMA5(+2.57),LAMB1(+2.37)
chemical toxicant	hydroxyl radical	0.000355				2	2	0	CAV1(+3.65),KLF4(+2.49)
complex	Pka	0.000392			-0.343	10	8	2	CAV1(+3.65),CDKN1A(+2.53),EDN1(+8.48),IGF1R(+2.1),JUN(+2.9),NTS(-6.45),OXTR(+3.78),PTGS2(+4.64),RGS2(-3.73),SHH(+3.13)
transcription regulator	FOXO4	0.000404			1.021	8	7	1	CAV1(+3.65),CDC42EP3(+3.55),CDKN1A(+2.53),CDKN2B(+9.25),COL4A1(+3.13),COL4A2(+2.85),ERG(-4.26),IER3(+3.19)
group	Akt	0.000405			1.409	15	13	2	ADM(+5.83),ANKRD1(+4.21),BHLHE40(+2.45),BRCA1(-2.41),CDKN1A(+2.53),COL2A1(+2.56),CXCL12(-6.55),EPAS1(+2.0),IER3(+3.19),IGF1R(+2.1),IL32(+4.04),JUN(+2.9),PTGS2(+4.64),SHH(+3.13),THBS1(+4.18)
chemical drug	green tea polyphenol	0.000412			0.152	5	4	1	CAV1(+3.65),CDKN1A(+2.53),HMGB1(-2.1),JUN(+2.9),PTGS2(+4.64)
chemical reagent	S-nitroso-N-acetylpenicillamine	0.000412		Activated	2.222	5	3	2	ADM(+5.83),BRCA1(-2.41),CDKN1A(+2.53),CXCL12(-6.55),PTGS2(+4.64)
chemical - endogenous mammalian	bile acid	0.000412			-0.08	5	3	2	CAV1(+3.65),DIO2(-3.08),FGF19(-7.88),PLTP(+2.43),PTGS2(+4.64)
enzyme	GNA14	0.000413				7	7	0	ADM(+5.83),ANKRD1(+4.21),CNN1(+4.69),HBEGF(+5.44),HSPB8(+3.46),OLR1(+4.45),PTGS2(+4.64)
chemical - kinase inhibitor	tyrphostin AG 1478	0.000413			-0.672	7	7	0	CAV1(+3.65),CDKN1A(+2.53),EDN1(+8.48),FBN1(+3.05),HBEGF(+5.44),IGF1R(+2.1),PTGS2(+4.64)
other	PTH	0.000417			1.737	11	8	3	BHLHE40(+2.45),CDKN1A(+2.53),COL2A1(+2.56),CXCL12(-6.55),EFNB2(+2.9),JUN(+2.9),PTGS2(+4.64),RGS2(-3.73),SDC4(+2.71),TFPI2(+4.13),THBS4(-2.99)
G-protein coupled receptor	GPER1	0.000424		Activated	2.449	6	6	0	BHLHE40(+2.45),CCN1(+5.22),CDKN1A(+2.53),EDN1(+8.48),JUN(+2.9),TUFT1(+3.22)
growth factor	CCN5	0.000424			-0.128	6	6	0	JUN(+2.9),JUP(+2.11),KLF4(+2.49),LAMC2(+2.54),SDC4(+2.71),TFF1(+3.5)
chemical drug	epigallocatechin-gallate	0.000433			0.538	13	11	2	CCN1(+5.22),CDKN1A(+2.53),EDN1(+8.48),FGF19(-7.88),HMGB1(-2.1),IGF1R(+2.1),IL1A(+2.95),ITGB3(+3.87),JUN(+2.9),JUP(+2.11),PTGS2(+4.64),TIMP2(+3.27),TNFRSF10A(+4.08)
transcription regulator	TAF4	0.000434			-0.401	8	7	1	DRD2(+2.51),HBEGF(+5.44),KLF4(+2.49),MAFK(+2.56),PBK(-3.22),SCUBE1(+2.96),TFF1(+3.5),THBS1(+4.18)
cytokine	EDN1	0.000436	8.476	Activated	3.382	12	12	0	ADAM19(+3.15),CCN1(+5.22),COL4A1(+3.13),EDN1(+8.48),HBEGF(+5.44),ITGB3(+3.87),JUN(+2.9),NPPB(+14.13),OLR1(+4.45),PTGS2(+4.64),TBX5(+3.61),THBS1(+4.18)
kinase	MAPK1	0.00045			1.48	17	13	4	AURKA(-2.4),CAPN2(+2.34),CAV1(+3.65),CDKN1A(+2.53),FLNC(+2.87),IFIT1(-2.66),ITGB3(+3.87),JUN(+2.9),MYRF(+2.61),OLFML2A(+2.93),PDLIM3(+4.19),PSMB8(-2.35),PTGS2(+4.64),RGS2(-3.73),SCNN1A(+2.1),SPSB1(+3.48),TFF1(+3.5)
chemical drug	cisplatin	0.000468			0.957	29	24	5	ANKRD1(+4.21),BIRC7(+2.9),BRCA1(-2.41),C11orf96(-4.1),CAPN2(+2.34),CAV1(+3.65),CDKN1A(+2.53),CDKN2B(+9.25),CHEK2(-2.56),CLU(+2.67),EDN1(+8.48),FBLIM1(+2.86),HMGB1(-2.1),IER3(+3.19),IER5(+2.04),IGF1R(+2.1),IL1A(+2.95),JUN(+2.9),LAMB1(+2.37),LAMC2(+2.54),NTN4(+5.53),PHLDA3(+2.59),PSMB8(-2.35),PTGS2(+4.64),RAB11FIP1(+2.19),SLC15A2(+8.65),SLC6A4(+2.78),THBS1(+4.18),TNFRSF12A(+2.94)
enzyme	SETD2	0.000473			-1.342	5	4	1	CAV1(+3.65),CCN1(+5.22),IGF1R(+2.1),JUN(+2.9),WNT5A(-3.04)
transcription regulator	HOXD3	0.000475			1	4	4	0	ITGB3(+3.87),JUP(+2.11),TAGLN(+8.22),THBS1(+4.18)
chemical drug	methamphetamine	0.000488			0.779	7	6	1	DRD2(+2.51),IGF1R(+2.1),IL1A(+2.95),JUN(+2.9),NAT8L(+3.35),NTS(-6.45),TIMP2(+3.27)
chemical drug	phenylephrine	0.000488			0.994	7	5	2	ANKRD1(+4.21),DIO2(-3.08),EDN1(+8.48),JUN(+2.9),NPPB(+14.13),PTGS2(+4.64),RGS2(-3.73)
growth factor	KITLG	0.00049		Activated	2.75	13	8	5	BMP1(+2.28),CDKN1A(+2.53),CDKN2B(+9.25),CXCL12(-6.55),EFNB2(+2.9),IGF1R(+2.1),IL1A(+2.95),ITGB3(+3.87),PDCD4(-2.3),PTGS2(+4.64),RPS23(-2.26),RPS6(-2.17),SAMSN1(-2.42)
other	FAT1	0.000513				3	2	1	JUN(+2.9),PDCD4(-2.3),PTGS2(+4.64)
enzyme	PTGES3	0.000513				3	2	1	SOX3(-2.48),TFF1(+3.5),TM4SF1(+6.38)
ligand-dependent nuclear receptor	AHR	0.000527			-0.388	17	17	0	ADAM19(+3.15),ADM(+5.83),CDKN1A(+2.53),CDKN2B(+9.25),COL12A1(+5.18),COL4A1(+3.13),COL4A2(+2.85),CYP1B1(+4.03),EDN1(+8.48),EFEMP1(+2.33),EMILIN2(+2.11),JUN(+2.9),PTGS2(+4.64),TFF1(+3.5),TGFB2(+4.54),THBS1(+4.18),TIMP2(+3.27)
microRNA	let-7	0.000544			0.293	12	5	7	AURKA(-2.4),BRCA1(-2.41),BRCA2(-2.75),CDC20(-2.57),CDCA2(-2.93),IGF1R(+2.1),ITGB3(+3.87),MAD2L1(-3.18),MCM6(-2.27),PTGS2(+4.64),THBS1(+4.18),TRIB1(+2.82)
cytokine	TNFSF11	0.000564		Activated	2.39	14	12	2	AURKA(-2.4),CAPN2(+2.34),CAV1(+3.65),CDKN1A(+2.53),CSF1R(+2.51),CSRP1(+2.55),IER3(+3.19),IL1A(+2.95),ITGB3(+3.87),JUN(+2.9),NEK2(-2.61),PHLDA3(+2.59),PTGS2(+4.64),SDC4(+2.71)
chemical - other	lysophosphatidic acid	0.000573		Activated	2.211	8	7	1	ANKRD1(+4.21),CCN1(+5.22),EDN1(+8.48),JUN(+2.9),NPPB(+14.13),PTGS2(+4.64),TAGLN(+8.22),WNT5A(-3.04)
transcription regulator	ZNF217	0.000575			-1.387	7	4	3	ADM(+5.83),CDKN2B(+9.25),GPRC5A(+14.04),NLGN1(-2.89),SH3RF2(+2.16),ST3GAL6(-2.72),WNT5B(-4.2)
transcription regulator	SRA1	0.000578			0.747	4	3	1	CAV1(+3.65),DIO2(-3.08),TGFB2(+4.54),THBS1(+4.18)
enzyme	DDX5	0.000578				4	3	1	CDKN1A(+2.53),COL2A1(+2.56),JUN(+2.9),WNT5A(-3.04)
transcription regulator	HOXA9	0.000585			-1.091	11	5	6	BRCA2(-2.75),CD93(-3.27),ERG(-4.26),ETS2(+2.44),JUN(+2.9),KIF20B(-2.95),PPP1R16B(-3.98),RCBTB2(-2.4),SDC4(+2.71),SERINC2(+2.72),SHH(+3.13)
transcription regulator	ERG	0.000593	-4.261		0.707	12	7	5	ERG(-4.26),FHL1(+3.47),FLNC(+2.87),GFRA3(-2.69),HMGB1(-2.1),IGF1R(+2.1),LAMA5(+2.57),NLGN1(-2.89),PREX2(-7.07),SPTBN5(+6.22),TGFB1I1(+2.94),THBS1(+4.18)
transcription regulator	TCF4	0.000593			1	12	8	4	CDC20(-2.57),CDH17(+5.29),CDKN1A(+2.53),CDKN2B(+9.25),EDN1(+8.48),ELF4(+3.05),JUN(+2.9),LAMC2(+2.54),MAD2L1(-3.18),NEK2(-2.61),RCBTB2(-2.4),RIPOR2(+2.85)
transcription regulator	SMAD7	0.000603			-1.826	10	9	1	BMPR1B(+3.5),CDKN1A(+2.53),CDKN2B(+9.25),COL2A1(+2.56),CXCL12(-6.55),EFEMP1(+2.33),HBEGF(+5.44),PMEPA1(+2.92),TAGLN(+8.22),TGFB2(+4.54)
peptidase	SHH	0.000613	3.132		-0.384	11	7	4	BMPR1B(+3.5),BRCA1(-2.41),CAV1(+3.65),FGF19(-7.88),GPC1(+2.64),MCM6(-2.27),SALL1(-3.6),SHH(+3.13),SLC29A1(+1.91),TGFB2(+4.54),TUBB3(+5.27)
cytokine	CD40LG	0.000624			0.244	18	11	7	ADAM28(+3.33),CDKN1A(+2.53),CLU(+2.67),CYP1B1(+4.03),DAPP1(+3.03),IFIT1(-2.66),IL1A(+2.95),JUN(+2.9),MPHOSPH9(-2.51),PSMB8(-2.35),PTGS2(+4.64),RASSF2(+3.37),RGS2(-3.73),SAMSN1(-2.42),SLC29A1(+1.91),UBD(+6.98),WNT5A(-3.04),ZAP70(-4.76)
chemical drug	5-fluorouracil	0.000634		Activated	2.361	16	13	3	CDKN1A(+2.53),CLU(+2.67),CSF1R(+2.51),CYFIP2(+4.24),HBEGF(+5.44),IER5(+2.04),IL1A(+2.95),JUN(+2.9),PHLDA3(+2.59),PTGS2(+4.64),RPS23(-2.26),RPS8(-2.35),STOM(-2.73),THBS1(+4.18),TNFRSF12A(+2.94),UBD(+6.98)
enzyme	DNMT3A	0.000634			-0.788	10	9	1	ADORA1(+3.84),CSF1R(+2.51),ECEL1(+2.59),EFEMP1(+2.33),ITPR3(+2.73),MYL4(+9.23),MYL9(+3.74),PPP1R3C(-4.2),PTGS2(+4.64),SDC4(+2.71)
transcription regulator	SNAI1	0.000634			-0.128	10	10	0	ANKRD1(+4.21),CCN1(+5.22),CDKN1A(+2.53),COL2A1(+2.56),DPYSL3(+3.27),ELF4(+3.05),FLNA(+2.6),FLNC(+2.87),PTGS2(+4.64),SLC29A1(+1.91)
transcription regulator	BRCA1	0.000642	-2.410		-0.5	11	6	5	BRCA1(-2.41),BRCA2(-2.75),CDKN1A(+2.53),CYP1B1(+4.03),IFIT1(-2.66),IGF1R(+2.1),LAMA3(+9.63),MAD2L1(-3.18),NEK2(-2.61),PLTP(+2.43),TFF1(+3.5)
kinase	PRKCE	0.000672			1.597	7	5	2	CAV1(+3.65),CCN1(+5.22),CDKN1A(+2.53),JUN(+2.9),PDCD4(-2.3),PTGS2(+4.64),RGS2(-3.73)
chemical drug	triamcinolone acetonide	0.000673			-1.551	12	10	2	ATP11B(+2.45),BHLHE40(+2.45),BMP6(+3.12),EFNB2(+2.9),ERG(-4.26),JUN(+2.9),RGS2(-3.73),RHOBTB3(+2.1),STK10(+2.44),TGFB2(+4.54),TRIB1(+2.82),VLDLR(+2.8)
translation regulator	EIF4G2	0.000696			0	4	4	0	CDKN1A(+2.53),JUN(+2.9),KLF4(+2.49),PTGS2(+4.64)
other	OXT	0.000696			0.762	4	3	1	MYL7(+4.55),OXTR(+3.78),PTGS2(+4.64),RGS2(-3.73)
transcription regulator	NCOR2	0.000698				6	6	0	CDKN1A(+2.53),HBEGF(+5.44),IL1A(+2.95),JUN(+2.9),PTGS2(+4.64),TFF1(+3.5)
chemical toxicant	hexachlorobenzene	0.000698			1.633	6	5	1	CLU(+2.67),FBLIM1(+2.86),IER3(+3.19),LAMC2(+2.54),PSMB8(-2.35),TNFRSF12A(+2.94)
transcription regulator	ELK1	0.000698			0.48	6	6	0	CDKN1A(+2.53),ITGB6(+4.93),JUN(+2.9),PTGS2(+4.64),TAGLN(+8.22),THBS1(+4.18)
other	DAB2IP	0.000723				3	3	0	CDKN1A(+2.53),CLU(+2.67),EPAS1(+2.0)
group	MIR320	0.000723				3	3	0	EDN1(+8.48),EMILIN2(+2.11),ETS2(+2.44)
transcription regulator	LCOR	0.000723				3	3	0	ADORA1(+3.84),CDKN1A(+2.53),TFPI2(+4.13)
chemical drug	levamisole	0.000723				3	3	0	CDKN1A(+2.53),CLU(+2.67),EDN1(+8.48)
chemical drug	medroxyprogesterone acetate	0.00073			0.277	9	5	4	CCN1(+5.22),COL4A3(+7.39),IL1A(+2.95),JUN(+2.9),NEK2(-2.61),NUSAP1(-2.9),PBK(-3.22),TFPI2(+4.13),WNT5A(-3.04)
group	Insulin	0.000735			0.884	20	16	4	CDKN1A(+2.53),CDKN2B(+9.25),COL4A1(+3.13),EDN1(+8.48),EPAS1(+2.0),IGF1R(+2.1),ITGB3(+3.87),JUN(+2.9),KLF4(+2.49),LAMB1(+2.37),MCM6(-2.27),PFKFB3(+3.11),PTPRN(+4.88),RPS6(-2.17),SLC25A27(-3.31),SLC29A1(+1.91),SLC6A4(+2.78),SORBS1(-2.5),THBS1(+4.18),VLDLR(+2.8)
other	INS	0.000738			1.544	10	10	0	ACADL(+5.07),ADM(+5.83),CCN1(+5.22),CDKN1A(+2.53),EDN1(+8.48),IER3(+3.19),IGF1R(+2.1),JUN(+2.9),PTGS2(+4.64),VLDLR(+2.8)
transcription regulator	SOX2	0.000755			0.423	20	19	1	BHLHE40(+2.45),CDKN1A(+2.53),CSF1R(+2.51),DKK3(+3.27),EFEMP1(+2.33),ETS2(+2.44),GPR17(+4.47),IER5(+2.04),JUN(+2.9),KLF4(+2.49),KRT7(+3.62),LIMS2(+6.78),LMCD1(+4.59),MYRF(+2.61),NOG(+2.27),PPL(+2.36),TGFB2(+4.54),TSPAN2(+4.41),TUBB3(+5.27),WNT5A(-3.04)
chemical reagent	R5020	0.000783			0.787	7	6	1	CDKN1A(+2.53),HBEGF(+5.44),IER3(+3.19),LAMC2(+2.54),RGS2(-3.73),TFF1(+3.5),TIMP2(+3.27)
kinase	BMPR1A	0.000789			1.934	5	5	0	BMPR1B(+3.5),CDKN1A(+2.53),COL2A1(+2.56),NOG(+2.27),TBX5(+3.61)
chemical toxicant	ethionine	0.000789			1.342	5	4	1	CLU(+2.67),IER3(+3.19),LAMC2(+2.54),PSMB8(-2.35),TNFRSF12A(+2.94)
transcription regulator	KLF6	0.000843			0.94	7	7	0	CDKN1A(+2.53),CHI3L1(+4.29),IGF1R(+2.1),IL1A(+2.95),PTGS2(+4.64),SHH(+3.13),TFPI2(+4.13)
growth factor	INHA	0.000846			-1.414	8	8	0	CCN1(+5.22),CNN1(+4.69),COL4A4(+4.63),CYP1B1(+4.03),EMILIN2(+2.11),MYL9(+3.74),PRSS23(+3.23),PTGS2(+4.64)
transcription regulator	DACH1	0.000888			-1.4	5	5	0	CDKN1A(+2.53),EFEMP1(+2.33),JUN(+2.9),KLF4(+2.49),PTGS2(+4.64)
kinase	ABL1	0.000888			1.179	5	5	0	CAV1(+3.65),CDKN1A(+2.53),IER3(+3.19),TFF1(+3.5),TGFB2(+4.54)
chemical drug	carbamylcholine	0.000888			0.211	5	3	2	CDKN1A(+2.53),ITPR1(-4.74),ITPR3(+2.73),JUN(+2.9),RGS2(-3.73)
chemical drug	eflornithine	0.000888		Activated	2.148	5	4	1	CDKN1A(+2.53),CDKN2B(+9.25),IL32(+4.04),ITGB3(+3.87),MAD2L1(-3.18)
transporter	LDLR	0.000896				12	8	4	AURKA(-2.4),CD300E(-2.59),CDKN1A(+2.53),CLSPN(-2.26),HSPG2(+4.07),IER3(+3.19),IL1A(+2.95),ITGB3(+3.87),NUSAP1(-2.9),PLTP(+2.43),TRIB1(+2.82),VLDLR(+2.8)
transcription regulator	PML	0.000898			0.876	10	5	5	ACADL(+5.07),BRCA1(-2.41),CDKN1A(+2.53),CDKN2B(+9.25),HLA-DRA(-3.32),IFIT1(-2.66),IL1A(+2.95),JUP(+2.11),MCM6(-2.27),PSMB8(-2.35)
other	H2AFY	0.000907			0.816	7	5	2	ACADL(+5.07),BRCA2(-2.75),CDKN1A(+2.53),CDKN2B(+9.25),EDN1(+8.48),SLC7A2(-1.99),TFF1(+3.5)
chemical reagent	cobalt chloride	0.000907		Activated	2.008	7	7	0	ADM(+5.83),BHLHE40(+2.45),CDKN1A(+2.53),CLU(+2.67),CYP1B1(+4.03),EPAS1(+2.0),PTGS2(+4.64)
chemical drug	tacrolimus	0.000912			1.268	13	11	2	ADAM19(+3.15),COL2A1(+2.56),DPYSL3(+3.27),EDN1(+8.48),ENC1(+3.36),FLNA(+2.6),GPRC5B(+5.2),ITGB8(+2.39),ITPR1(-4.74),JUN(+2.9),PDCD4(-2.3),PTGS2(+4.64),TNFRSF12A(+2.94)
chemical - endogenous mammalian	nitric oxide	0.000943			1.126	10	9	1	CDKN1A(+2.53),CXCL12(-6.55),DPYSL3(+3.27),EDN1(+8.48),HSPG2(+4.07),IER3(+3.19),JUN(+2.9),PTGS2(+4.64),THBS1(+4.18),TIMP2(+3.27)
chemical - endogenous mammalian	butyric acid	0.000957			-0.202	19	13	6	ALPK2(+2.93),CDC20(-2.57),CDKN1A(+2.53),CLU(+2.67),COL4A1(+3.13),COL4A2(+2.85),GPRC5A(+14.04),HLA-DRA(-3.32),HMGB1(-2.1),HSPG2(+4.07),IFIT1(-2.66),IL32(+4.04),ITPR3(+2.73),KLF4(+2.49),MYL4(+9.23),PTGS2(+4.64),PTPRN(+4.88),THBS4(-2.99),WNT5A(-3.04)
kinase	MET	0.000957			0.956	8	6	2	AURKA(-2.4),CDKN1A(+2.53),EDN1(+8.48),HBEGF(+5.44),JUN(+2.9),KLF4(+2.49),MAD2L1(-3.18),PTGS2(+4.64)
ligand-dependent nuclear receptor	RARB	0.00096			-1.016	9	6	3	CDKN1A(+2.53),CDKN2B(+9.25),CXCL12(-6.55),DRD2(+2.51),IFIT1(-2.66),JUN(+2.9),KLF4(+2.49),PTGS2(+4.64),UBA7(-3.31)
group	Pkc(s)	0.000971			1.711	12	11	1	ADM(+5.83),CCN1(+5.22),CDKN1A(+2.53),CNN1(+4.69),EDN1(+8.48),JUN(+2.9),MAFK(+2.56),PTGS2(+4.64),PTPRN(+4.88),RGS2(-3.73),SLC6A4(+2.78),TAGLN(+8.22)
transcription regulator	ETS1	0.000971			0.692	12	10	2	BRCA1(-2.41),CAV1(+3.65),CDKN1A(+2.53),COL2A1(+2.56),CSF1R(+2.51),ETS2(+2.44),HSPB8(+3.46),ITGB3(+3.87),ITGB6(+4.93),RHOBTB3(+2.1),TGFB2(+4.54),ZAP70(-4.76)
chemical drug	canrenoate potassium	0.000981				3	3	0	CDKN1A(+2.53),EDN1(+8.48),PTGS2(+4.64)
transcription regulator	FOXC1	0.000981			-0.32	4	2	2	EFNB2(+2.9),ITGB3(+3.87),MESP1(-3.05),WNT5A(-3.04)
chemical reagent	SB 290157	0.000981			0	4	4	0	BMP1(+2.28),PTGS2(+4.64),TAGLN(+8.22),THBS1(+4.18)
chemical - kinase inhibitor	PP1	0.000996		Inhibited	-2.19	5	5	0	IL1A(+2.95),JUN(+2.9),NPPB(+14.13),PTGS2(+4.64),TAGLN(+8.22)
G-protein coupled receptor	AGTR1	0.000996			0.218	5	5	0	EDN1(+8.48),GABRB3(+2.04),JUN(+2.9),OLR1(+4.45),PTGS2(+4.64)
chemical drug	ibuprofen	0.000996		Inhibited	-2.216	5	5	0	COL12A1(+5.18),EPAS1(+2.0),LAMB1(+2.37),PTGS2(+4.64),TNFRSF21(+2.35)
chemical drug	sunitinib	0.001			-0.221	6	6	0	CDKN1A(+2.53),COL4A2(+2.85),ITGB3(+3.87),LAMA3(+9.63),LAMB1(+2.37),TIMP2(+3.27)
transcription regulator	PPARGC1A	0.00101			-0.619	16	13	3	ACADL(+5.07),CDKN1A(+2.53),CKMT2(+4.22),COL2A1(+2.56),DIO2(-3.08),EDN1(+8.48),EGFL6(+2.93),EMILIN2(+2.11),EPAS1(+2.0),LAMB1(+2.37),MCM6(-2.27),OLR1(+4.45),PTGS2(+4.64),ST8SIA1(-4.01),TIMP2(+3.27),TNFRSF12A(+2.94)
other	CD24	0.00102				8	8	0	CAV1(+3.65),CDKN1A(+2.53),EPHB6(+2.68),HSPB8(+3.46),JUN(+2.9),TFPI2(+4.13),THBS1(+4.18),TUFT1(+3.22)
complex	Lh	0.00102			0.987	13	11	2	CYFIP2(+4.24),FLNC(+2.87),GNRH2(-3.95),GPRC5B(+5.2),ITPR1(-4.74),PDLIM3(+4.19),PTGS2(+4.64),PTPRN(+4.88),TFPI2(+4.13),TGFB2(+4.54),THBS1(+4.18),TNFRSF12A(+2.94),TRIB1(+2.82)
other	AMOT	0.00105				2	2	0	ANKRD1(+4.21),CCN1(+5.22)
other	AMOTL2	0.00105	2.137			2	2	0	ANKRD1(+4.21),CCN1(+5.22)
enzyme	ZNF451	0.00105				2	2	0	CDKN1A(+2.53),CDKN2B(+9.25)
group	potassium channel	0.00105				2	2	0	JUN(+2.9),SCNN1A(+2.1)
other	AMOTL1	0.00105				2	2	0	ANKRD1(+4.21),CCN1(+5.22)
other	COL7A1	0.00105				2	1	1	THBS1(+4.18),WNT5A(-3.04)
other	EID2	0.00105				2	2	0	CDKN1A(+2.53),CDKN2B(+9.25)
chemical reagent	AA-861	0.00105				2	2	0	IGF1R(+2.1),PTGS2(+4.64)
chemical reagent	cibacron blue F 3GA	0.00105				2	2	0	SLC29A1(+1.91),THBS1(+4.18)
chemical drug	lisofylline	0.00105				2	2	0	COL4A1(+3.13),LAMB1(+2.37)
chemical reagent	methylselenic acid	0.00105				13	6	7	AURKA(-2.4),BRCA1(-2.41),BRCA2(-2.75),CADM1(+2.24),CDC20(-2.57),CDKN1A(+2.53),CHEK2(-2.56),CLU(+2.67),IGF1R(+2.1),JUN(+2.9),KIF20B(-2.95),KLF4(+2.49),MCM6(-2.27)
growth factor	TGFB2	0.00108	4.539	Activated	2.8	8	8	0	BHLHE40(+2.45),CNN1(+4.69),EDN1(+8.48),HBEGF(+5.44),HSPG2(+4.07),TAGLN(+8.22),TGFB2(+4.54),THBS1(+4.18)
transcription regulator	SNAI2	0.00109			-0.218	6	4	2	ANKRD1(+4.21),BRCA2(-2.75),CCN1(+5.22),COL2A1(+2.56),CXCL12(-6.55),JUP(+2.11)
chemical drug	allopurinol	0.00112			1.134	7	6	1	CLU(+2.67),FBLIM1(+2.86),IER3(+3.19),LAMC2(+2.54),PSMB8(-2.35),PTGS2(+4.64),TNFRSF12A(+2.94)
chemical - endogenous non-mammalian	5-O-mycolyl-beta-araf-(1->2)-5-O-mycolyl-alpha-araf-(1->1')-glycerol	0.00112			1.89	7	6	1	HBEGF(+5.44),IER3(+3.19),IFIT1(-2.66),IL1A(+2.95),ITGB8(+2.39),PTGS2(+4.64),SDC4(+2.71)
growth factor	INHBA	0.00114			1.977	11	10	1	ANKRD1(+4.21),CDKN1A(+2.53),CDKN2B(+9.25),DTNA(+3.46),EFNB2(+2.9),ETS2(+2.44),HMGB1(-2.1),ITGA11(+4.08),KLF4(+2.49),PGM2L1(+2.39),TAGLN(+8.22)
chemical drug	bexarotene	0.00114			-0.036	11	9	2	AMOTL2(+2.14),BMP6(+3.12),CCN1(+5.22),ITGB6(+4.93),ITPR1(-4.74),MLLT11(+2.44),NTS(-6.45),PTGS2(+4.64),TGFB2(+4.54),TM4SF1(+6.38),TUBB3(+5.27)
chemical toxicant	thapsigargin	0.00114			1.585	11	10	1	ACADL(+5.07),CAV1(+3.65),CDKN1A(+2.53),CLU(+2.67),COL2A1(+2.56),DIO2(-3.08),EDN1(+8.48),JUN(+2.9),KLF4(+2.49),OLR1(+4.45),THBS1(+4.18)
chemical - endogenous mammalian	dihydrotestosterone	0.00114			0.38	22	18	4	ADM(+5.83),ADTRP(+3.17),CDC20(-2.57),CDKN1A(+2.53),CHI3L1(+4.29),CLU(+2.67),COL4A1(+3.13),DIO2(-3.08),IGF1R(+2.1),IL1A(+2.95),JUN(+2.9),LAMA5(+2.57),OXTR(+3.78),PDCD4(-2.3),PMEPA1(+2.92),PTGS2(+4.64),RPS23(-2.26),ST6GALNAC1(+3.46),TGFB2(+4.54),THBS1(+4.18),TIMP2(+3.27),VLDLR(+2.8)
transcription regulator	RRP1B	0.00115				8	1	7	AURKA(-2.4),BRCA1(-2.41),BRCA2(-2.75),CDC20(-2.57),CDKN1A(+2.53),MCM6(-2.27),RPL39(-2.05),RPS8(-2.35)
enzyme	OGA	0.00115		Inhibited	-2.277	18	15	3	ADAM19(+3.15),CAV1(+3.65),CD93(-3.27),CDKN1A(+2.53),CDKN2B(+9.25),CNN1(+4.69),CSF1R(+2.51),CYFIP2(+4.24),EFNB2(+2.9),EPHB6(+2.68),FLNA(+2.6),GFRA3(-2.69),JUN(+2.9),LAMB1(+2.37),SORBS1(-2.5),THBS1(+4.18),TIMP2(+3.27),TNFRSF12A(+2.94)
G-protein coupled receptor	ACKR3	0.00115				4	3	1	ADM(+5.83),CDKN1A(+2.53),CXCL12(-6.55),HBEGF(+5.44)
chemical toxicant	kaempferol	0.00115				4	4	0	CDKN1A(+2.53),IL32(+4.04),JUN(+2.9),PTGS2(+4.64)
transcription regulator	FOXM1	0.00118			-1.644	9	3	6	AURKA(-2.4),BRCA2(-2.75),CAV1(+3.65),CDC20(-2.57),CDCA2(-2.93),CDKN1A(+2.53),CXCL12(-6.55),JUN(+2.9),NEK2(-2.61)
other	CCN1	0.0012	5.219		1.461	7	6	1	CCN1(+5.22),CDKN1A(+2.53),IL1A(+2.95),ITGB3(+3.87),PTGS2(+4.64),TIMP2(+3.27),WNT5A(-3.04)
chemical drug	amphetamine	0.0012			-0.471	7	4	3	CSF1R(+2.51),DRD2(+2.51),EFNB2(+2.9),FGF19(-7.88),JUN(+2.9),NTS(-6.45),RGS2(-3.73)
chemical toxicant	cigarette smoke	0.00122		Activated	2.699	13	10	3	ADM(+5.83),CCN1(+5.22),CDKN1A(+2.53),COL4A2(+2.85),CYP1B1(+4.03),EPAS1(+2.0),HLA-DRA(-3.32),IL1A(+2.95),JUN(+2.9),KLF4(+2.49),PTGS2(+4.64),RPS6(-2.17),WNT5A(-3.04)
transcription regulator	HDAC6	0.00124			1.4	5	5	0	CYP1B1(+4.03),JUN(+2.9),NOG(+2.27),TAGLN(+8.22),TGFB1I1(+2.94)
chemical drug	retinoid	0.00124			-0.072	5	5	0	CDKN1A(+2.53),EDN1(+8.48),HBEGF(+5.44),PTGS2(+4.64),UBD(+6.98)
transcription regulator	CEBPB	0.00125			0.849	18	18	0	ADM(+5.83),CDC42EP3(+3.55),CDKN1A(+2.53),CDKN2B(+9.25),CSF1R(+2.51),EFNB2(+2.9),FHL1(+3.47),GLIPR2(+3.58),IER3(+3.19),IL1A(+2.95),JUN(+2.9),NDRG4(+2.66),OXTR(+3.78),PTGS2(+4.64),TM4SF1(+6.38),TUBB3(+5.27),VLDLR(+2.8),ZYX(+2.37)
enzyme	TERT	0.00125				9	7	2	CAV1(+3.65),CDKN1A(+2.53),EFEMP1(+2.33),HMGB1(-2.1),IFIT1(-2.66),JUP(+2.11),PLTP(+2.43),PRSS23(+3.23),PTGS2(+4.64)
chemical reagent	nocodazole	0.00129		Activated	2.184	7	4	3	AURKA(-2.4),CAV1(+3.65),CDKN1A(+2.53),FLNA(+2.6),NEK2(-2.61),PTGS2(+4.64),ZAP70(-4.76)
other	VGLL3	0.00129	3.355			3	3	0	ADM(+5.83),COL12A1(+5.18),THBS1(+4.18)
chemical drug	gentamicin C	0.00129			1.633	6	5	1	CLU(+2.67),FBLIM1(+2.86),IER3(+3.19),LAMC2(+2.54),PSMB8(-2.35),TNFRSF12A(+2.94)
chemical drug	gemcitabine	0.00129				6	4	2	CDKN1A(+2.53),CXCL12(-6.55),HLA-DRA(-3.32),IL32(+4.04),PTGS2(+4.64),SLC29A1(+1.91)
chemical drug	lomustine	0.00129			1.633	6	5	1	CLU(+2.67),FBLIM1(+2.86),IER3(+3.19),LAMC2(+2.54),PSMB8(-2.35),TNFRSF12A(+2.94)
kinase	BRD4	0.00131			0.926	9	6	3	BHLHE40(+2.45),CDKN2B(+9.25),COL4A1(+3.13),FBN1(+3.05),LOXL1(+2.26),SLC16A9(-2.43),SLC7A2(-1.99),THBS1(+4.18),WNT5A(-3.04)
ligand-dependent nuclear receptor	RARA	0.00139			-1.732	16	11	5	CA12(-3.4),CD93(-3.27),CDKN1A(+2.53),DRD2(+2.51),IL1A(+2.95),JUN(+2.9),JUP(+2.11),KLF4(+2.49),KLF8(+2.0),LAMB1(+2.37),MAD2L1(-3.18),PBK(-3.22),PTGS2(+4.64),TFF1(+3.5),TNFRSF10A(+4.08),UBA7(-3.31)
other	RABL6	0.0014			-1.633	6	2	4	CHEK2(-2.56),ELF4(+3.05),HBEGF(+5.44),MAD2L1(-3.18),NEK2(-2.61),PBK(-3.22)
group	Mek	0.00142			1.018	12	10	2	CDKN1A(+2.53),CLU(+2.67),CSF1R(+2.51),EPAS1(+2.0),IER3(+3.19),ITGB3(+3.87),JUN(+2.9),NPPB(+14.13),PPAT(-2.2),PTGS2(+4.64),ST8SIA1(-4.01),THBS1(+4.18)
chemical - endogenous mammalian	hyaluronic acid	0.00144			0.053	8	7	1	COL2A1(+2.56),CSF1R(+2.51),JUN(+2.9),NOG(+2.27),PDCD4(-2.3),PTGS2(+4.64),TGFB2(+4.54),TIMP2(+3.27)
other	COL18A1	0.00147			-1.756	7	7	0	EDN1(+8.48),EFNB2(+2.9),ITGB3(+3.87),JUN(+2.9),PTGS2(+4.64),THBS1(+4.18),TNFRSF21(+2.35)
mature microRNA	miR-122-5p (miRNAs w/seed GGAGUGU)	0.00152			-1.879	6	5	1	ANXA11(+2.02),HMGB1(-2.1),OSMR(+4.11),RAB11FIP1(+2.19),RAB6B(+2.38),TRIB1(+2.82)
transcription regulator	MBD2	0.00152				6	3	3	BRCA1(-2.41),CDC42EP3(+3.55),CDKN1A(+2.53),CDKN2B(+9.25),CENPH(-3.1),LHX8(-2.43)
chemical drug	triamterene	0.00152			1.633	6	5	1	CLU(+2.67),FBLIM1(+2.86),IER3(+3.19),LAMC2(+2.54),PSMB8(-2.35),TNFRSF12A(+2.94)
group	ADRB	0.00152			0.083	9	6	3	ANKRD1(+4.21),BHLHE40(+2.45),BRCA2(-2.75),CDKN1A(+2.53),DIO2(-3.08),JUN(+2.9),KLF4(+2.49),NEK2(-2.61),PTGS2(+4.64)
complex	PI3K (complex)	0.00152			0.841	14	11	3	ADAM28(+3.33),CDKN1A(+2.53),CDKN2B(+9.25),DAPP1(+3.03),HBEGF(+5.44),IFIT1(-2.66),IGF1R(+2.1),JUN(+2.9),PDCD4(-2.3),PTGS2(+4.64),RGS2(-3.73),TAGLN(+8.22),THBS1(+4.18),TUBB3(+5.27)
chemical reagent	ATP-gamma-S	0.00164				6	5	1	CD300E(-2.59),CSF1R(+2.51),IL1A(+2.95),PTGS2(+4.64),SLC29A1(+1.91),THBS1(+4.18)
transcription regulator	HAND2	0.00164		Activated	2.19	6	6	0	MYL4(+9.23),MYL7(+4.55),NPPB(+14.13),PDLIM3(+4.19),PTGS2(+4.64),SHH(+3.13)
transcription regulator	TBP	0.00164				6	6	0	CDKN1A(+2.53),ETS2(+2.44),IER3(+3.19),IGF1R(+2.1),PTGS2(+4.64),TFF1(+3.5)
group	Sos	0.00164				11	11	0	CADM1(+2.24),CASZ1(+2.49),CHI3L1(+4.29),FBLIM1(+2.86),HSPB8(+3.46),LAMA3(+9.63),MAFK(+2.56),MYH9(+2.3),PMEPA1(+2.92),PTGS2(+4.64),RAB11FIP1(+2.19)
G-protein coupled receptor	APLNR	0.00165				3	2	1	MESP1(-3.05),TBX5(+3.61),THBS1(+4.18)
group	Collagen Alpha1	0.00165				3	3	0	CDKN1A(+2.53),PTGS2(+4.64),TIMP2(+3.27)
transcription regulator	SOX5	0.00165				3	3	0	BMP6(+3.12),COL2A1(+2.56),HSPG2(+4.07)
transcription regulator	ID4	0.00165				3	2	1	BRCA1(-2.41),CDKN1A(+2.53),CDKN2B(+9.25)
transcription regulator	POU2F2	0.00167			1.633	7	5	2	HLA-DRA(-3.32),JUN(+2.9),PFKFB3(+3.11),RYR1(-3.61),TIMP2(+3.27),TNFRSF12A(+2.94),TNFRSF21(+2.35)
chemical toxicant	SB 216763	0.00169			1.446	5	4	1	BHLHE40(+2.45),CCN1(+5.22),PTGS2(+4.64),RGS2(-3.73),TAGLN(+8.22)
chemical drug	vincristine	0.00169			0.447	5	3	2	BRCA1(-2.41),BRCA2(-2.75),CDKN1A(+2.53),JUN(+2.9),PTGS2(+4.64)
chemical drug	fluticasone propionate	0.0017		Activated	2.345	10	8	2	ADM(+5.83),CHI3L1(+4.29),HLA-DRA(-3.32),IFIT1(-2.66),IL1A(+2.95),OLR1(+4.45),RNASE2(+3.55),SDC4(+2.71),SLC29A1(+1.91),THBS1(+4.18)
complex	Ige	0.0017		Activated	3.45	15	14	1	C6orf222(+6.01),CAPN2(+2.34),CARD11(+2.71),CAV1(+3.65),CDKN1A(+2.53),CHST8(-3.15),EDN1(+8.48),HBEGF(+5.44),IER3(+3.19),IL1A(+2.95),LAMA5(+2.57),NABP1(+3.29),PTGS2(+4.64),TNFRSF10A(+4.08),TNFRSF12A(+2.94)
chemical drug	rosiglitazone	0.00174			0.497	19	13	6	ACADL(+5.07),BIRC7(+2.9),BRCA1(-2.41),CAV1(+3.65),CDKN1A(+2.53),DIO2(-3.08),HLA-DRA(-3.32),IL1A(+2.95),ITGB3(+3.87),KLF4(+2.49),MCM6(-2.27),NPPB(+14.13),OLR1(+4.45),PLTP(+2.43),PTGS2(+4.64),RGS2(-3.73),SORBS1(-2.5),THBS1(+4.18),VLDLR(+2.8)
transcription regulator	WT1	0.00177			0.588	12	12	0	ANXA11(+2.02),CDKN1A(+2.53),COL4A1(+3.13),CSF1R(+2.51),HBEGF(+5.44),HSPG2(+4.07),IGF1R(+2.1),JUP(+2.11),KLF4(+2.49),SLC15A2(+8.65),THBS1(+4.18),TM4SF1(+6.38)
group	Pro-inflammatory Cytokine	0.00177			1.067	6	6	0	ADM(+5.83),CLU(+2.67),OLR1(+4.45),SDC4(+2.71),SLC6A4(+2.78),UBD(+6.98)
ligand-dependent nuclear receptor	RXRA	0.00178			-1.191	14	11	3	BRCA1(-2.41),CDKN1A(+2.53),DRD2(+2.51),FGF19(-7.88),HBEGF(+5.44),IER3(+3.19),IL1A(+2.95),MYL7(+4.55),NPPB(+14.13),OLR1(+4.45),PLTP(+2.43),RNASE2(+3.55),SORBS1(-2.5),TGFB2(+4.54)
transcription regulator	SIRT1	0.00185			0.14	17	13	4	CA12(-3.4),CAV1(+3.65),CDKN1A(+2.53),CDKN2B(+9.25),EPAS1(+2.0),IGF1R(+2.1),KIF1A(+6.04),LAMB1(+2.37),MPHOSPH9(-2.51),NLGN1(-2.89),NPNT(+4.0),SCNN1A(+2.1),SIPA1L3(+2.71),SLC29A1(+1.91),SYNPO(+7.67),TIMP2(+3.27),UBA7(-3.31)
kinase	Brd4	0.00186		Activated	2	5	5	0	COL4A1(+3.13),COL4A2(+2.85),COL4A3(+7.39),KLF4(+2.49),TAGLN(+8.22)
enzyme	OGT	0.0019			-0.324	7	5	2	CDKN1A(+2.53),CHST8(-3.15),DTNA(+3.46),JUN(+2.9),JUP(+2.11),NEK2(-2.61),SHH(+3.13)
transcription regulator	ATF2	0.0019		Activated	2.211	7	6	1	DUSP8(+6.2),ITGB8(+2.39),JUN(+2.9),NPPB(+14.13),NTS(-6.45),PTGS2(+4.64),TGFB2(+4.54)
chemical reagent	fenamic acid	0.00191			1.664	6	5	1	CLU(+2.67),FBLIM1(+2.86),IER3(+3.19),LAMC2(+2.54),PSMB8(-2.35),TNFRSF12A(+2.94)
kinase	JAK2	0.00193			1.91	9	8	1	CDKN1A(+2.53),IGF1R(+2.1),OSMR(+4.11),PHLDA3(+2.59),PTGS2(+4.64),SDC4(+2.71),SEMA6B(-3.52),THBS1(+4.18),VLDLR(+2.8)
cytokine	IL6	0.00194			1.029	27	20	7	ADM(+5.83),BMP6(+3.12),CDC20(-2.57),CDKN1A(+2.53),CDKN2B(+9.25),CLU(+2.67),COL2A1(+2.56),CSF1R(+2.51),CYP1B1(+4.03),ETS2(+2.44),IFIT1(-2.66),ITGB3(+3.87),ITPR1(-4.74),JUN(+2.9),MAD2L1(-3.18),OXTR(+3.78),PSMB8(-2.35),PTGS2(+4.64),SCN9A(+8.38),SCNN1A(+2.1),SHH(+3.13),STOM(-2.73),TBC1D9(+2.32),THBS1(+4.18),TNFRSF12A(+2.94),VLDLR(+2.8),WNT5A(-3.04)
chemical reagent	GW3965	0.002			-0.862	8	6	2	ADRA2A(-3.13),CAV1(+3.65),CHEK2(-2.56),IER3(+3.19),PLTP(+2.43),PTGS2(+4.64),TRIB1(+2.82),VLDLR(+2.8)
kinase	FGFR1	0.00202			-0.311	7	3	4	CDKN1A(+2.53),JUN(+2.9),PDCD4(-2.3),PITX1(-2.3),PTGS2(+4.64),RPS6(-2.17),SOX3(-2.48)
transcription regulator	CDX2	0.00202		Activated	2.02	9	8	1	CAV1(+3.65),CDH17(+5.29),CDKN1A(+2.53),CLU(+2.67),JUN(+2.9),KLF4(+2.49),LAMC2(+2.54),NTS(-6.45),SYNPO(+7.67)
microRNA	mir-135	0.00204			-1.176	4	3	1	CXCL12(-6.55),EDN1(+8.48),KLF4(+2.49),SLC6A4(+2.78)
chemical toxicant	isobutylmethylxanthine	0.00206			1.838	11	11	0	CAV1(+3.65),CDKN1A(+2.53),ENC1(+3.36),IGF1R(+2.1),ITGB3(+3.87),JUN(+2.9),KLF4(+2.49),PTPRN(+4.88),TFF1(+3.5),THBS1(+4.18),TIMP2(+3.27)
chemical toxicant	anti-benzo(a)pyrene-diol-epoxide	0.00207				3	2	1	BRCA1(-2.41),CDKN1A(+2.53),JUN(+2.9)
chemical drug	tozasertib	0.00207				2	1	1	AURKA(-2.4),CDKN1A(+2.53)
chemical drug	tylophorine	0.00207				2	2	0	JUN(+2.9),PTGS2(+4.64)
other	Carlr	0.00207				2	2	0	IL1A(+2.95),PTGS2(+4.64)
translation regulator	Bc1	0.00207				2	2	0	CNN1(+4.69),TAGLN(+8.22)
other	BOK	0.00207				2	1	1	ITPR1(-4.74),ITPR3(+2.73)
transporter	ANKH	0.00207				2	1	1	COL2A1(+2.56),WNT5A(-3.04)
growth factor	ANGPTL3	0.00207				2	2	0	AGRN(+2.7),HSPG2(+4.07)
other	RGD1560225	0.00207				2	2	0	EDN1(+8.48),PTGS2(+4.64)
other	HNRNPH1	0.00207				2	0	2	ITPR1(-4.74),WNT5A(-3.04)
other	NBN	0.00207				2	2	0	CDKN1A(+2.53),CLU(+2.67)
chemical reagent	PMX 205	0.00207				2	2	0	BMP1(+2.28),THBS1(+4.18)
transmembrane receptor	FAS	0.00217			-0.581	16	13	3	CD93(-3.27),CDKN1A(+2.53),COL4A1(+3.13),COL4A2(+2.85),FBN1(+3.05),IER3(+3.19),IFIT1(-2.66),IL1A(+2.95),ITGB8(+2.39),ITPR1(-4.74),JUN(+2.9),NLRP1(+3.96),NUAK2(+3.34),PTPRN(+4.88),TAGLN2(+4.71),TRIB1(+2.82)
transcription regulator	IKZF3	0.00221			-1.633	6	5	1	CALHM5(+3.63),CAV1(+3.65),KLF4(+2.49),RYR1(-3.61),SCN9A(+8.38),SPSB1(+3.48)
transcription regulator	ARNT	0.00222		Activated	2.229	8	8	0	ADM(+5.83),BHLHE40(+2.45),CAV1(+3.65),CYP1B1(+4.03),EDN1(+8.48),EPAS1(+2.0),ITGB3(+3.87),SHH(+3.13)
complex	IgG	0.00222		Inhibited	-2.03	11	11	0	ADM(+5.83),CDKN1A(+2.53),CDKN2B(+9.25),EDN1(+8.48),ETS2(+2.44),GPRC5A(+14.04),ITGB8(+2.39),PPL(+2.36),PTGS2(+4.64),SYNPO(+7.67),THBS1(+4.18)
chemical reagent	2-bromoethylamine	0.00224		Activated	2.219	5	5	0	CLU(+2.67),FBLIM1(+2.86),IER3(+3.19),LAMC2(+2.54),TNFRSF12A(+2.94)
kinase	MAPK7	0.00224			1.485	5	5	0	EDN1(+8.48),IL1A(+2.95),JUN(+2.9),KLF4(+2.49),PTGS2(+4.64)
chemical toxicant	cytochalasin D	0.00224			-0.129	5	5	0	AMOTL2(+2.14),COL2A1(+2.56),ITGA11(+4.08),PTGS2(+4.64),TIMP2(+3.27)
chemical drug	lenalidomide	0.00226			0.577	12	9	3	CALHM5(+3.63),CAV1(+3.65),DTNA(+3.46),FLNA(+2.6),ITPR1(-4.74),KLF4(+2.49),RYR1(-3.61),SCN9A(+8.38),SETD7(+3.04),SLC7A2(-1.99),SPSB1(+3.48),TNFRSF21(+2.35)
transcription regulator	NFKB1	0.00229			1.934	13	11	2	ADORA1(+3.84),ANKRD1(+4.21),BHLHE40(+2.45),BRCA2(-2.75),CCN1(+5.22),CDKN1A(+2.53),CHI3L1(+4.29),COL2A1(+2.56),IER3(+3.19),ITPR1(-4.74),NPPB(+14.13),PTGS2(+4.64),SDC4(+2.71)
kinase	MAP3K8	0.00232			0.944	9	8	1	BMP1(+2.28),C6orf222(+6.01),IER3(+3.19),IER5(+2.04),IGF1R(+2.1),IL1A(+2.95),JUN(+2.9),MAD2L1(-3.18),PTGS2(+4.64)
ligand-dependent nuclear receptor	RXRB	0.00237				6	5	1	ATP1A3(-2.75),DRD2(+2.51),HBEGF(+5.44),IL1A(+2.95),RNASE2(+3.55),TFF1(+3.5)
other	PTHLH	0.00237				6	5	1	CDKN1A(+2.53),CDKN2B(+9.25),COL2A1(+2.56),EFNB2(+2.9),PTGS2(+4.64),RGS2(-3.73)
chemical reagent	GnRH-A	0.00237			1.455	6	5	1	CDKN1A(+2.53),JUN(+2.9),KLF4(+2.49),PRSS23(+3.23),RGS2(-3.73),SLC6A4(+2.78)
chemical drug	indomethacin	0.00242			1.021	12	11	1	CAPN2(+2.34),CDKN1A(+2.53),CLU(+2.67),FBLIM1(+2.86),IER3(+3.19),IL1A(+2.95),LAMC2(+2.54),PSMB8(-2.35),PTGS2(+4.64),TFPI2(+4.13),TNFRSF12A(+2.94),TNFRSF21(+2.35)
enzyme	CUL3	0.00245			-0.447	5	5	0	ACADL(+5.07),CKMT2(+4.22),COL2A1(+2.56),MATN3(+2.51),TAGLN(+8.22)
group	Nr1h	0.00253			0.266	9	8	1	ACADL(+5.07),BMP6(+3.12),CAV1(+3.65),EDN1(+8.48),ITPR1(-4.74),PLTP(+2.43),PTGS2(+4.64),THBS1(+4.18),VLDLR(+2.8)
transmembrane receptor	IL10RA	0.00255			0.434	14	11	3	B4GALNT3(+3.69),CCN1(+5.22),CYFIP2(+4.24),EDN1(+8.48),EFEMP1(+2.33),FBN1(+3.05),FHL1(+3.47),IL1A(+2.95),OLR1(+4.45),PSMB8(-2.35),SLC2A6(+3.33),ST3GAL6(-2.72),ST6GALNAC2(+4.17),THBS4(-2.99)
chemical - endogenous non-mammalian	bee venom	0.00256			0.984	7	5	2	ETS2(+2.44),JUN(+2.9),KLF4(+2.49),MYH9(+2.3),NUSAP1(-2.9),PTGS2(+4.64),RGS2(-3.73)
other	SMC3	0.00256				3	1	2	CXCL12(-6.55),HLA-DRA(-3.32),THBS1(+4.18)
enzyme	GNA13	0.00256				3	3	0	CNN1(+4.69),PTGS2(+4.64),TAGLN(+8.22)
chemical - endogenous mammalian	pyridoxine	0.00256				3	3	0	JUN(+2.9),PTGS2(+4.64),SLC6A4(+2.78)
transcription regulator	RUNX1	0.00256			0.464	10	8	2	BAALC(-3.29),CDKN1A(+2.53),CDKN2B(+9.25),CHI3L1(+4.29),CSF1R(+2.51),EPAS1(+2.0),ITGB3(+3.87),MAD2L1(-3.18),MYH9(+2.3),MYL9(+3.74)
transcription regulator	NKX2-1	0.00256				10	8	2	CDKN2B(+9.25),CLU(+2.67),DIO2(-3.08),ENC1(+3.36),IER3(+3.19),QSOX1(+2.24),SHH(+3.13),TGFB2(+4.54),THBS1(+4.18),WNT5B(-4.2)
chemical drug	simvastatin	0.00257			-0.875	11	11	0	CCN1(+5.22),CDKN1A(+2.53),COTL1(+2.44),DDAH1(+3.21),EDN1(+8.48),ENC1(+3.36),KLF4(+2.49),NPPB(+14.13),OLR1(+4.45),PTGS2(+4.64),SDC4(+2.71)
enzyme	DGCR8	0.00268			0.585	5	4	1	ADGRG6(+2.74),CNN1(+4.69),PDCD4(-2.3),SHH(+3.13),TAGLN(+8.22)
other	TIMP3	0.00268			-0.447	5	5	0	ITGB6(+4.93),JUN(+2.9),KLF4(+2.49),LAMC2(+2.54),THBS1(+4.18)
chemical toxicant	9,10-dimethyl-1,2-benzanthracene	0.00268		Activated	2.178	5	5	0	CDKN1A(+2.53),CYP1B1(+4.03),HBEGF(+5.44),JUN(+2.9),PTGS2(+4.64)
chemical - endogenous mammalian	prostaglandin E2	0.0027			1.029	14	10	4	BRCA1(-2.41),CD300E(-2.59),CDKN1A(+2.53),CXCL12(-6.55),IER3(+3.19),IGF1R(+2.1),IL1A(+2.95),JUN(+2.9),KLF4(+2.49),PTGS2(+4.64),RGS2(-3.73),SCN9A(+8.38),ST6GALNAC2(+4.17),THBS1(+4.18)
transcription regulator	IRF2	0.00285			-1.23	8	6	2	C1QTNF1(+2.88),CA12(-3.4),CDKN1A(+2.53),KLF4(+2.49),MYH9(+2.3),PFKFB3(+3.11),PSMB8(-2.35),PTGS2(+4.64)
other	DMD	0.00286				11	7	4	ANKRD1(+4.21),BAALC(-3.29),CDKN1A(+2.53),CKMT2(+4.22),CYFIP2(+4.24),MYL4(+9.23),NOG(+2.27),PPP1R3C(-4.2),RIPOR2(+2.85),ST3GAL6(-2.72),UNC79(-2.99)
chemical reagent	NS-398	0.00286			-0.644	7	5	2	CAPN2(+2.34),CDKN1A(+2.53),IL1A(+2.95),PDCD4(-2.3),PSMB8(-2.35),PTGS2(+4.64),TFPI2(+4.13)
peptidase	ADAM12	0.00292			0.64	6	5	1	COL4A2(+2.85),FBLN7(-3.5),FBN1(+3.05),LAMA5(+2.57),LOXL4(+2.15),OLR1(+4.45)
chemical drug	cyclophosphamide	0.00292		Activated	2.425	6	5	1	CLU(+2.67),IER3(+3.19),LAMC2(+2.54),PSMB8(-2.35),THBS1(+4.18),TNFRSF12A(+2.94)
chemical toxicant	E. coli B4 lipopolysaccharide	0.00294			1.6	13	9	4	ANXA11(+2.02),C12orf49(+2.58),ETS2(+2.44),FBLIM1(+2.86),HSPB8(+3.46),IL1A(+2.95),KIF20B(-2.95),PLEKHG2(+2.06),PSMB8(-2.35),PTGS2(+4.64),SAMSN1(-2.42),ST6GALNAC2(+4.17),TEX15(-3.23)
transcription regulator	HOXC8	0.00295		Inhibited	-2	4	4	0	ADAM19(+3.15),ANKRD1(+4.21),CNN1(+4.69),TAGLN(+8.22)
kinase	IKBKB	0.00303			1.326	13	10	3	ANKRD1(+4.21),BRCA1(-2.41),BRCA2(-2.75),CDKN1A(+2.53),CLU(+2.67),CSF1R(+2.51),CXCL12(-6.55),CYP1B1(+4.03),EDN1(+8.48),IL1A(+2.95),ITGB3(+3.87),PTGS2(+4.64),TIMP2(+3.27)
other	LMNA	0.00304				12	9	3	ATP11B(+2.45),CD93(-3.27),COL12A1(+5.18),EDN1(+8.48),IER5(+2.04),JUN(+2.9),LPAR4(-2.7),MYL4(+9.23),MYL7(+4.55),TIMP2(+3.27),TUBB3(+5.27),UBA7(-3.31)
group	Histone h3	0.00308				18	15	3	CAV1(+3.65),CDKN1A(+2.53),CDKN2B(+9.25),CSF1R(+2.51),IGF1R(+2.1),IL1A(+2.95),JUN(+2.9),MAD2L1(-3.18),NOG(+2.27),PTGS2(+4.64),RPS6(-2.17),SCNN1A(+2.1),SHH(+3.13),STOM(-2.73),TAGLN(+8.22),TBX5(+3.61),TFF1(+3.5),TRIB1(+2.82)
chemical drug	selumetinib	0.0031				3	3	0	CDKN1A(+2.53),JUN(+2.9),TNFRSF10A(+4.08)
G-protein coupled receptor	S1PR3	0.0031				3	3	0	JUN(+2.9),PTGS2(+4.64),TAGLN(+8.22)
enzyme	RHOB	0.0031				3	3	0	CDKN1A(+2.53),ITGB3(+3.87),PTGS2(+4.64)
chemical toxicant	4-nitroquinoline-1-oxide	0.0031				3	2	1	AURKA(-2.4),CDKN1A(+2.53),PTGS2(+4.64)
chemical drug	mevastatin	0.0031				3	3	0	CDKN1A(+2.53),KLF4(+2.49),PTGS2(+4.64)
chemical drug	reserpine	0.0031				3	1	2	ADRA2A(-3.13),NTS(-6.45),SLC6A4(+2.78)
enzyme	PTGS2	0.00311	4.639		1.907	10	8	2	ADGRL3(+2.38),BRCA1(-2.41),CDKN1A(+2.53),CLU(+2.67),CXCL12(-6.55),CYP1B1(+4.03),HBEGF(+5.44),PITPNM1(+2.38),PTGS2(+4.64),TNFRSF12A(+2.94)
group	Creb	0.00312			0.522	14	12	2	ADM(+5.83),BMP6(+3.12),CCN1(+5.22),CDKN1A(+2.53),CSF1R(+2.51),CSRP1(+2.55),HSPB8(+3.46),IER3(+3.19),JUN(+2.9),NTS(-6.45),PTGS2(+4.64),RGS2(-3.73),SYNPO(+7.67),TFF1(+3.5)
transcription regulator	TBX2	0.00312			-1.408	6	3	3	AURKA(-2.4),BHLHE40(+2.45),CDKN1A(+2.53),MAD2L1(-3.18),MCM6(-2.27),TGFB2(+4.54)
kinase	FGFR2	0.00313			0.479	8	7	1	CDKN1A(+2.53),COL4A1(+3.13),COL4A2(+2.85),IL1A(+2.95),LAMB1(+2.37),NOG(+2.27),SOX3(-2.48),TENM3(+3.2)
group	Rock	0.00317			0.686	5	5	0	CDKN1A(+2.53),CNN1(+4.69),MAFK(+2.56),TAGLN(+8.22),THBS1(+4.18)
transcription regulator	MED1	0.00328			-1.408	9	6	3	AURKA(-2.4),BHLHE40(+2.45),CDC20(-2.57),CDKN1A(+2.53),KLF4(+2.49),MAD2L1(-3.18),OLR1(+4.45),TFF1(+3.5),THBS1(+4.18)
group	Fgf	0.00331			1.732	4	4	0	IGF1R(+2.1),JUN(+2.9),NPPB(+14.13),PTGS2(+4.64)
other	TERC	0.00331				4	2	2	AURKA(-2.4),CDC20(-2.57),CDKN1A(+2.53),CLU(+2.67)
chemical - endogenous mammalian	dinoprost	0.00333			1.922	6	6	0	ADM(+5.83),EDN1(+8.48),IL1A(+2.95),JUN(+2.9),PTGS2(+4.64),THBS1(+4.18)
group	Notch	0.00333		Activated	2.215	6	6	0	ADM(+5.83),ANKRD1(+4.21),CDKN1A(+2.53),CDKN2B(+9.25),CNN1(+4.69),TAGLN(+8.22)
peptidase	PLG	0.00333		Activated	2.4	6	6	0	CAV1(+3.65),CCN1(+5.22),CNN2(+2.14),EDN1(+8.48),IL1A(+2.95),PTGS2(+4.64)
other	EGOT	0.00341				2	1	1	ITPR1(-4.74),RNASE2(+3.55)
enzyme	RNF187	0.00341				2	2	0	HBEGF(+5.44),JUN(+2.9)
group	Gata	0.00341				2	2	0	EDN1(+8.48),MAFK(+2.56)
chemical - endogenous non-mammalian	betulin	0.00341				2	2	0	PTGS2(+4.64),TIMP2(+3.27)
other	CDCA2	0.00341	-2.927			2	2	0	CDKN1A(+2.53),CDKN2B(+9.25)
group	Atf	0.00341				2	2	0	JUN(+2.9),PTGS2(+4.64)
other	SPRY4	0.00341				2	2	0	CNN1(+4.69),TAGLN(+8.22)
chemical reagent	pyridoxal phosphate-6-azophenyl-2',4'-disulfonic acid	0.00341				2	2	0	PTGS2(+4.64),THBS1(+4.18)
chemical toxicant	butylated hydroxytoluene	0.00341				2	2	0	JUN(+2.9),PTGS2(+4.64)
cytokine	WNT1	0.00344		Activated	2.169	8	6	2	CDKN1A(+2.53),EDN1(+8.48),ETS2(+2.44),IGF1R(+2.1),JUN(+2.9),PDCD4(-2.3),PTGS2(+4.64),RPS6(-2.17)
kinase	MAP3K1	0.00344		Activated	2.196	5	5	0	COL4A1(+3.13),JUN(+2.9),PTGS2(+4.64),THBS1(+4.18),TNFRSF10A(+4.08)
kinase	FLT1	0.00355			0.447	6	6	0	CAPN2(+2.34),CDKN1A(+2.53),COL2A1(+2.56),EPAS1(+2.0),FLNA(+2.6),THBS1(+4.18)
chemical toxicant	rottlerin	0.00355			-1.492	6	4	2	CDKN1A(+2.53),IL32(+4.04),JUN(+2.9),PDCD4(-2.3),PTGS2(+4.64),RGS2(-3.73)
transcription regulator	ATF4	0.00356		Activated	2.376	9	9	0	ANKRD1(+4.21),CDKN1A(+2.53),EDN1(+8.48),JUN(+2.9),KLF4(+2.49),OSMR(+4.11),PTGS2(+4.64),TGFB2(+4.54),TNFRSF12A(+2.94)
chemical - endogenous mammalian	testosterone	0.00358		Activated	2.046	15	13	2	ADRA2A(-3.13),ANKRD1(+4.21),CAV1(+3.65),CDKN1A(+2.53),CLU(+2.67),GPC1(+2.64),IGF1R(+2.1),JUN(+2.9),PTGS2(+4.64),SCNN1A(+2.1),SHH(+3.13),TGFB2(+4.54),THBS1(+4.18),TUBB3(+5.27),WNT5A(-3.04)
transcription regulator	NUPR1	0.00359			1.886	19	15	4	ADGRL3(+2.38),ADM(+5.83),AGRN(+2.7),AURKA(-2.4),BRCA1(-2.41),CCN1(+5.22),CDCA2(-2.93),DUSP8(+6.2),ERCC6L(-2.38),HBEGF(+5.44),IGF1R(+2.1),ITPR3(+2.73),KLF4(+2.49),PFKFB3(+3.11),RAB17(+2.71),RUSC2(+2.17),SAMD4A(+2.35),SHROOM3(+2.26),TRIB1(+2.82)
transcription regulator	MEF2C	0.00361		Activated	2.581	8	8	0	CDKN1A(+2.53),COL2A1(+2.56),JUN(+2.9),MYL4(+9.23),MYL7(+4.55),NPPB(+14.13),PDLIM3(+4.19),PTGS2(+4.64)
ligand-dependent nuclear receptor	NR1H3	0.00365				11	5	6	AURKA(-2.4),CD300E(-2.59),CDKN1A(+2.53),CHEK2(-2.56),CLSPN(-2.26),DIO2(-3.08),ITGB3(+3.87),NUSAP1(-2.9),PLTP(+2.43),PTGS2(+4.64),TRIB1(+2.82)
transcription regulator	ZBED6	0.00369		Inhibited	-2	4	3	1	CRIM1(+2.16),PMEPA1(+2.92),PPAT(-2.2),TUBB3(+5.27)
enzyme	CHD1	0.00372				3	3	0	IER3(+3.19),IL1A(+2.95),PTGS2(+4.64)
microRNA	mir-7	0.00372				3	3	0	CDKN1A(+2.53),IGF1R(+2.1),KLF4(+2.49)
enzyme	DDX17	0.00372				3	3	0	CDKN1A(+2.53),JUN(+2.9),TFF1(+3.5)
chemical reagent	D609	0.00372				3	2	1	ITPR1(-4.74),JUN(+2.9),PTGS2(+4.64)
chemical drug	acyclic retinoid	0.00372				3	3	0	CDKN1A(+2.53),COL4A2(+2.85),TIMP2(+3.27)
chemical - endogenous mammalian	glutamyl-Se-methylselenocysteine	0.00372				3	3	0	CLU(+2.67),JUN(+2.9),TIMP2(+3.27)
chemical - endogenous mammalian	platelet activating factor	0.00373			1.762	5	5	0	CDKN1A(+2.53),IL1A(+2.95),PTGS2(+4.64),THBS1(+4.18),TIMP2(+3.27)
chemical - endogenous mammalian	leukotriene D4	0.00373			1.387	5	4	1	CCN1(+5.22),HBEGF(+5.44),KLF4(+2.49),PTGS2(+4.64),RGS2(-3.73)
chemical - endogenous non-mammalian	bicuculline	0.00373		Activated	2.2	5	5	0	CCN1(+5.22),JUN(+2.9),KLF4(+2.49),PFKFB3(+3.11),PTGS2(+4.64)
cytokine	IL13	0.00379			0.93	16	12	4	ADAM28(+3.33),ADORA1(+3.84),CAPN2(+2.34),CHI3L1(+4.29),EPAS1(+2.0),GAS7(+2.37),JUN(+2.9),PIEZO1(+3.58),PTGS2(+4.64),QSOX1(+2.24),SAMSN1(-2.42),SLC7A2(-1.99),ST3GAL6(-2.72),THBS1(+4.18),TIMP2(+3.27),WNT5A(-3.04)
other	VCAN	0.00386			-0.333	9	6	3	ADM(+5.83),AGRN(+2.7),CDKN1A(+2.53),CLU(+2.67),CXCL12(-6.55),IFIT1(-2.66),LAMB1(+2.37),LOXL4(+2.15),RGS2(-3.73)
kinase	INSR	0.00388			1.093	16	15	1	ACADL(+5.07),ANKRD1(+4.21),CDKN1A(+2.53),CKMT2(+4.22),CORO2B(+7.45),CYP1B1(+4.03),EDN1(+8.48),FHL1(+3.47),FLNC(+2.87),HBEGF(+5.44),IER3(+3.19),IGF1R(+2.1),OLR1(+4.45),PDCD4(-2.3),PTPRN(+4.88),SLC29A1(+1.91)
chemical drug	AGN194204	0.0039			1.117	11	8	3	ADAM19(+3.15),ANXA11(+2.02),AURKA(-2.4),CDKN1A(+2.53),COTL1(+2.44),CSRP1(+2.55),GPRC5A(+14.04),MAD2L1(-3.18),PDCD4(-2.3),PPL(+2.36),SYNPO(+7.67)
chemical - protease inhibitor	Z-LLL-CHO	0.00399			1.787	14	12	2	CACNA1A(-2.97),CDKN1A(+2.53),CLU(+2.67),DRD2(+2.51),DUSP8(+6.2),EPAS1(+2.0),IER3(+3.19),ITPR3(+2.73),JUN(+2.9),PDCD4(-2.3),PTGS2(+4.64),PTPN5(+2.0),THBS1(+4.18),TNFRSF10A(+4.08)
kinase	MAPK9	0.00402			0.498	9	8	1	BMP1(+2.28),CAV1(+3.65),CDKN1A(+2.53),DIO2(-3.08),EDN1(+8.48),EPAS1(+2.0),JUN(+2.9),SHH(+3.13),ZYX(+2.37)
chemical drug	ciglitazone	0.00402			1.294	6	5	1	CAV1(+3.65),CDKN1A(+2.53),HLA-DRA(-3.32),JUN(+2.9),OLR1(+4.45),PTGS2(+4.64)
chemical - protease inhibitor	N-Ac-Leu-Leu-norleucinal	0.00402			-0.917	6	5	1	BRCA1(-2.41),CAV1(+3.65),CDKN1A(+2.53),IER3(+3.19),ITPR3(+2.73),PTGS2(+4.64)
kinase	PLK1	0.00411				4	3	1	ANKRD1(+4.21),CDKN1A(+2.53),CLSPN(-2.26),IER3(+3.19)
chemical toxicant	SU6656	0.00411		Inhibited	-2	4	4	0	ADM(+5.83),ETS2(+2.44),IER3(+3.19),PTGS2(+4.64)
chemical toxicant	methylnitrosourea	0.00411				4	3	1	AURKA(-2.4),CLU(+2.67),JUN(+2.9),TIMP2(+3.27)
chemical drug	SN-38	0.00411				4	4	0	BMP6(+3.12),CDKN1A(+2.53),CLU(+2.67),IL1A(+2.95)
chemical - endogenous non-mammalian	phorbol 12,13-dibutyrate	0.00411			0.871	4	3	1	CD93(-3.27),CDKN1A(+2.53),IGF1R(+2.1),PTGS2(+4.64)
transcription regulator	HDAC2	0.00413				8	7	1	BRCA1(-2.41),CDKN1A(+2.53),COL2A1(+2.56),IL1A(+2.95),ITGB8(+2.39),PTGS2(+4.64),TAGLN(+8.22),TFF1(+3.5)
chemical drug	genistein	0.00417			-1.377	16	11	5	ADM(+5.83),BIRC7(+2.9),CDKN1A(+2.53),CHEK2(-2.56),CLU(+2.67),CXCL12(-6.55),HS3ST3A1(-3.22),IGF1R(+2.1),JUN(+2.9),NPPB(+14.13),PDCD4(-2.3),PLTP(+2.43),PTGS2(+4.64),TAGLN(+8.22),TFF1(+3.5),WNT5A(-3.04)
transcription regulator	PAX3	0.00433				10	9	1	CDKN1A(+2.53),CLU(+2.67),CYP1B1(+4.03),FHL1(+3.47),FILIP1L(+3.3),HSPG2(+4.07),PITX1(-2.3),RASSF2(+3.37),TFPI2(+4.13),TGFB2(+4.54)
chemical reagent	pyrrolidine dithiocarbamate	0.00439			-0.618	7	4	3	DUSP8(+6.2),HLA-DRA(-3.32),IGF1R(+2.1),PSMB8(-2.35),PTGS2(+4.64),SAMSN1(-2.42),SHH(+3.13)
complex	hemoglobin	0.0044				3	3	0	ADM(+5.83),CDKN1A(+2.53),EDN1(+8.48)
kinase	CDK1	0.0044				3	2	1	CDC20(-2.57),CDKN1A(+2.53),JUN(+2.9)
other	ARHGDIG	0.0044				3	2	1	EDN1(+8.48),JUP(+2.11),RGS2(-3.73)
enzyme	EGLN3	0.0044				3	3	0	ADM(+5.83),EPAS1(+2.0),IL1A(+2.95)
chemical - endogenous mammalian	superoxide	0.0044				3	3	0	CAV1(+3.65),CLU(+2.67),PTGS2(+4.64)
chemical drug	deferoxamine	0.00449		Activated	2.596	10	10	0	ADM(+5.83),BHLHE40(+2.45),CDKN1A(+2.53),EPAS1(+2.0),GAS7(+2.37),IL32(+4.04),JUN(+2.9),LAMA3(+9.63),PFKFB3(+3.11),TGFB2(+4.54)
chemical drug	halofuginone	0.00452				8	6	2	BHLHE40(+2.45),CDH17(+5.29),DKK3(+3.27),FBN1(+3.05),NLGN1(-2.89),TAGLN(+8.22),TIMP2(+3.27),WNT5A(-3.04)
chemical - kinase inhibitor	PP2/AG1879 tyrosine kinase inhibitor	0.00454		Inhibited	-2.412	6	6	0	CDKN1A(+2.53),EDN1(+8.48),IGF1R(+2.1),IL32(+4.04),JUP(+2.11),PTGS2(+4.64)
transcription regulator	TBX5	0.00454	3.609	Activated	2.2	6	6	0	ANKRD1(+4.21),MYL4(+9.23),MYL7(+4.55),NPPB(+14.13),PDLIM3(+4.19),PTGS2(+4.64)
transcription regulator	ETV4	0.00455				4	4	0	CAV1(+3.65),JUP(+2.11),PTGS2(+4.64),SHH(+3.13)
cytokine	PF4	0.00455			0.927	4	4	0	CDKN1A(+2.53),CNN1(+4.69),IL1A(+2.95),KLF4(+2.49)
mature microRNA	miR-145-5p (and other miRNAs w/seed UCCAGUU)	0.00469		Inhibited	-2.211	5	5	0	IGF1R(+2.1),KLF4(+2.49),KRT7(+3.62),MYL9(+3.74),TAGLN(+8.22)
chemical drug	androgen	0.00489			0	9	7	2	BMP6(+3.12),CA12(-3.4),COL12A1(+5.18),COL4A2(+2.85),FLNA(+2.6),JUN(+2.9),PTGS2(+4.64),SDC4(+2.71),WNT5A(-3.04)
transcription regulator	TCF3	0.00492			1.432	14	8	6	AURKA(-2.4),CDC20(-2.57),CDKN1A(+2.53),CDKN2B(+9.25),CSF1R(+2.51),ETS2(+2.44),JUN(+2.9),KLF4(+2.49),MAD2L1(-3.18),MYL4(+9.23),NEK2(-2.61),NUSAP1(-2.9),RCBTB2(-2.4),RIPOR2(+2.85)
other	THBS1	0.00503	4.176		1.972	4	4	0	COL4A1(+3.13),TGFB2(+4.54),THBS1(+4.18),TNFRSF10A(+4.08)
transcription regulator	FOXC2	0.00505			1.114	5	3	2	EFNB2(+2.9),ITGB3(+3.87),MESP1(-3.05),PTGS2(+4.64),WNT5A(-3.04)
transcription regulator	TCF12	0.00505				5	5	0	CACNG4(+2.59),CDKN1A(+2.53),CDKN2B(+9.25),CSF1R(+2.51),ELF4(+3.05)
chemical drug	dalfampridine	0.00505		Activated	2.2	5	5	0	CCN1(+5.22),JUN(+2.9),KLF4(+2.49),PFKFB3(+3.11),PTGS2(+4.64)
chemical drug	sodium arsenite	0.00505			1.972	5	5	0	CDKN1A(+2.53),EPAS1(+2.0),JUN(+2.9),OLR1(+4.45),TFF1(+3.5)
transcription regulator	CCAR1	0.00506				2	1	1	EPAS1(+2.0),RGS2(-3.73)
enzyme	YOD1	0.00506				2	2	0	ANKRD1(+4.21),CCN1(+5.22)
ion channel	CACNA1C	0.00506				2	2	0	CAV1(+3.65),PTGS2(+4.64)
other	SPTAN1	0.00506				2	2	0	CDKN1A(+2.53),ITGB3(+3.87)
other	TFPI	0.00506				2	2	0	CDKN1A(+2.53),VLDLR(+2.8)
enzyme	PLSCR1	0.00506				2	1	1	CDKN1A(+2.53),ITPR1(-4.74)
other	BCL2L12	0.00506				2	2	0	CDKN1A(+2.53),TNFRSF10A(+4.08)
transcription regulator	MAGED1	0.00506				2	2	0	CDKN1A(+2.53),JUN(+2.9)
transcription regulator	AATF	0.00506				2	2	0	CDKN1A(+2.53),JUN(+2.9)
enzyme	RNF111	0.00506				2	2	0	CDKN2B(+9.25),PMEPA1(+2.92)
other	PEBP4	0.00506				2	2	0	CDKN1A(+2.53),TFF1(+3.5)
transporter	SLC12A2	0.00506				2	2	0	SCNN1A(+2.1),SLC4A2(+2.17)
other	TAB2	0.00506				2	2	0	PTGS2(+4.64),TFF1(+3.5)
transcription regulator	TADA3	0.00506				2	2	0	CDKN1A(+2.53),TFF1(+3.5)
other	DYNLL1	0.00506				2	2	0	CDKN1A(+2.53),TFF1(+3.5)
enzyme	RAP1A	0.00506				2	2	0	CDKN1A(+2.53),THBS1(+4.18)
other	CDH13	0.00506				2	2	0	CDKN1A(+2.53),SETD7(+3.04)
chemical toxicant	ferric nitrilotriacetate	0.00506				2	2	0	KLF4(+2.49),PTGS2(+4.64)
transcription regulator	HMGB1	0.00511	-2.095		0.365	6	3	3	BRCA1(-2.41),CDKN1A(+2.53),HMGB1(-2.1),IFIT1(-2.66),IL1A(+2.95),PTGS2(+4.64)
transcription regulator	KLF4	0.00512	2.492		1.974	12	11	1	CDKN1A(+2.53),CDKN2B(+9.25),CSF1R(+2.51),EFEMP1(+2.33),IER5(+2.04),KLF4(+2.49),KRT7(+3.62),PPL(+2.36),TAGLN(+8.22),TGFB2(+4.54),THBS1(+4.18),WNT5A(-3.04)
phosphatase	PTP4A3	0.00515				3	3	0	IGF1R(+2.1),ITGB3(+3.87),JUP(+2.11)
transcription regulator	HOXA13	0.00515				3	2	1	NOG(+2.27),SHROOM3(+2.26),WNT5A(-3.04)
transcription regulator	HDAC7	0.00515				3	3	0	CDKN1A(+2.53),EDN1(+8.48),SCNN1A(+2.1)
G-protein coupled receptor	ADRB3	0.00515				3	2	1	CXCL12(-6.55),JUN(+2.9),PTGS2(+4.64)
kinase	TEK	0.00515				3	3	0	CDKN1A(+2.53),IL1A(+2.95),TUBB3(+5.27)
other	PDCD4	0.00515	-2.303			3	2	1	JUN(+2.9),PDCD4(-2.3),PTGS2(+4.64)
enzyme	SUV39H1	0.00515				3	3	0	CDKN1A(+2.53),CDKN2B(+9.25),CSF1R(+2.51)
chemical drug	thioridazine	0.00515				3	2	1	CDKN1A(+2.53),NTS(-6.45),TAGLN(+8.22)
cytokine	IL1A	0.00521	2.946	Activated	2.748	11	9	2	CCN1(+5.22),CDKN1A(+2.53),CXCL12(-6.55),HSPG2(+4.07),IER3(+3.19),IL1A(+2.95),IL32(+4.04),ITGB3(+3.87),JUN(+2.9),PTGS2(+4.64),WNT5A(-3.04)
group	PI3K (family)	0.00536			-0.342	7	5	2	ADM(+5.83),CDKN2B(+9.25),CXCL12(-6.55),IFIT1(-2.66),PTGS2(+4.64),SHH(+3.13),THBS1(+4.18)
chemical drug	lithium	0.00542			-0.862	6	5	1	ADRA2A(-3.13),CDKN1A(+2.53),JUN(+2.9),NCS1(+2.99),PTGS2(+4.64),SLC6A4(+2.78)
G-protein coupled receptor	CXCR4	0.00543			1.131	5	4	1	CDKN1A(+2.53),CXCL12(-6.55),SHH(+3.13),TFF1(+3.5),TNFRSF10A(+4.08)
enzyme	CHD4	0.00543			-0.447	5	4	1	ADORA1(+3.84),CDKN1A(+2.53),CHEK2(-2.56),JUN(+2.9),TIMP2(+3.27)
chemical drug	ursolic acid	0.00543			-0.651	5	3	2	CDKN1A(+2.53),HMGB1(-2.1),OLR1(+4.45),PDCD4(-2.3),PTGS2(+4.64)
chemical toxicant	nitrofen	0.00554		Inhibited	-2	4	4	0	EPAS1(+2.0),SCNN1A(+2.1),TGFB1I1(+2.94),TIMP2(+3.27)
enzyme	CASZ1	0.00554	2.493		-1	4	3	1	ATP1A3(-2.75),COL2A1(+2.56),EDN1(+8.48),MYOF(+2.51)
enzyme	KDM2B	0.00554			1	4	4	0	CDKN1A(+2.53),CDKN2B(+9.25),COL2A1(+2.56),LAMA5(+2.57)
chemical - endogenous mammalian	homocysteine	0.00573			0.444	6	5	1	CDKN1A(+2.53),CLU(+2.67),CXCL12(-6.55),OLR1(+4.45),OXTR(+3.78),PTGS2(+4.64)
transcription regulator	CUX1	0.00582				5	4	1	CDKN1A(+2.53),FLNA(+2.6),RHOBTB3(+2.1),THBS1(+4.18),WNT5A(-3.04)
chemical drug	mitomycin C	0.00582		Activated	2.156	5	3	2	BRCA1(-2.41),BRCA2(-2.75),CDKN1A(+2.53),HBEGF(+5.44),JUN(+2.9)
transcription regulator	SP100	0.00597				3	2	1	BRCA1(-2.41),CDKN1A(+2.53),HSPB8(+3.46)
microRNA	mir-192	0.00597				3	2	1	CDKN1A(+2.53),IGF1R(+2.1),MAD2L1(-3.18)
other	AXIN1	0.00597				3	3	0	ENC1(+3.36),JUP(+2.11),TUBB3(+5.27)
transcription regulator	GABPB1	0.00597				3	1	2	AURKA(-2.4),BRCA1(-2.41),OXTR(+3.78)
kinase	ACVR1C	0.00597				3	3	0	CDKN1A(+2.53),CDKN2B(+9.25),KLF4(+2.49)
chemical drug	finasteride	0.00597				3	3	0	CLU(+2.67),EDN1(+8.48),TGFB2(+4.54)
chemical toxicant	tetrachlorodibenzodioxin	0.00599			0.588	15	13	2	ADM(+5.83),CCN1(+5.22),CDKN1A(+2.53),CYP1B1(+4.03),EDN1(+8.48),ETS2(+2.44),JUN(+2.9),KRT7(+3.62),MAD2L1(-3.18),PTGS2(+4.64),RYR1(-3.61),SLC4A2(+2.17),TFF1(+3.5),TGFB2(+4.54),VLDLR(+2.8)
transcription regulator	PRDM5	0.00606				6	4	2	CCDC33(-2.95),DKK3(+3.27),ETS2(+2.44),NCOA7(+2.83),PALM2-AKAP2(-3.18),TINAGL1(+2.85)
enzyme	ACOX1	0.00607			-1.51	8	6	2	ACADL(+5.07),CDKN1A(+2.53),COL4A2(+2.85),CXCL12(-6.55),ETS2(+2.44),RGS2(-3.73),TAGLN2(+4.71),TNFRSF10A(+4.08)
complex	RNA polymerase II	0.00608				12	6	6	BRCA1(-2.41),CA12(-3.4),CDKN1A(+2.53),CHEK2(-2.56),CSDC2(+3.34),CYP1B1(+4.03),JUN(+2.9),MAD2L1(-3.18),PTGS2(+4.64),RPS6(-2.17),SORBS1(-2.5),TFF1(+3.5)
transcription regulator	SMAD4	0.00608		Activated	2.148	11	11	0	CDC42EP3(+3.55),CDKN1A(+2.53),CDKN2B(+9.25),COL2A1(+2.56),EDN1(+8.48),IER3(+3.19),PTGS2(+4.64),SHH(+3.13),TGFB2(+4.54),THBS1(+4.18),TNFRSF10A(+4.08)
transcription regulator	MEOX2	0.00608			-0.817	4	4	0	CDKN1A(+2.53),EDN1(+8.48),HBEGF(+5.44),ITGB3(+3.87)
chemical drug	discodermolide	0.00608				4	1	3	BRCA1(-2.41),BRCA2(-2.75),CDC20(-2.57),CDKN1A(+2.53)
chemical drug	atorvastatin	0.0061			0.339	10	8	2	BMP6(+3.12),CAV1(+3.65),CCN1(+5.22),EDN1(+8.48),FGF19(-7.88),HMGB1(-2.1),IER3(+3.19),JUN(+2.9),OLR1(+4.45),PTGS2(+4.64)
enzyme	DNMT3B	0.00611			-1.066	9	7	2	ADORA1(+3.84),CDKN1A(+2.53),CYP1B1(+4.03),ELF4(+3.05),EMILIN2(+2.11),IFIT1(-2.66),MYL4(+9.23),MYL9(+3.74),PPP1R3C(-4.2)
kinase	SRC	0.00618			0.869	7	7	0	CAV1(+3.65),CDKN1A(+2.53),IGF1R(+2.1),JUN(+2.9),PTGS2(+4.64),SYNPO(+7.67),TFPI2(+4.13)
chemical drug	camptothecin	0.00622		Activated	3.372	21	14	7	AURKA(-2.4),BRCA1(-2.41),BRCA2(-2.75),CD93(-3.27),CDKN1A(+2.53),EDN1(+8.48),ENC1(+3.36),HBEGF(+5.44),IER5(+2.04),IL1A(+2.95),ITPR1(-4.74),JUN(+2.9),MPHOSPH9(-2.51),NEK2(-2.61),NLRP1(+3.96),PTGS2(+4.64),PTPRN(+4.88),SDC4(+2.71),TAGLN2(+4.71),TNFRSF10A(+4.08),TRIB1(+2.82)
chemical - endogenous mammalian	carbon monoxide	0.00624			0.562	5	3	2	CAV1(+3.65),CDKN1A(+2.53),CXCL12(-6.55),HMGB1(-2.1),PTGS2(+4.64)
chemical drug	CpG oligonucleotide	0.00632			0.896	8	6	2	BIRC7(+2.9),ETS2(+2.44),GRM4(-2.64),OLR1(+4.45),PTGS2(+4.64),SAMSN1(-2.42),SLC6A4(+2.78),THBS1(+4.18)
biologic drug	poly rI:rC-RNA	0.00633			1.899	19	13	6	AGRN(+2.7),DIO2(-3.08),EDN1(+8.48),HBEGF(+5.44),IFIT1(-2.66),IL1A(+2.95),IL32(+4.04),JUN(+2.9),KLF4(+2.49),MCM6(-2.27),OLR1(+4.45),PSMB8(-2.35),PTGS2(+4.64),RGS2(-3.73),SDC4(+2.71),TFPI2(+4.13),THBS1(+4.18),TNFRSF10A(+4.08),WNT5A(-3.04)
ligand-dependent nuclear receptor	RARG	0.0064				6	5	1	COL4A1(+3.13),JUN(+2.9),KLF4(+2.49),LAMB1(+2.37),TFF1(+3.5),UBA7(-3.31)
biologic drug	vancomycin	0.0064			1.471	6	5	1	CLU(+2.67),FBLIM1(+2.86),IER3(+3.19),LAMC2(+2.54),PSMB8(-2.35),TNFRSF12A(+2.94)
transcription regulator	HOXD10	0.00667			-0.447	5	5	0	DAPP1(+3.03),HBEGF(+5.44),NCS1(+2.99),TGFB1I1(+2.94),TIMP2(+3.27)
chemical - endogenous mammalian	4-phenylbutyric acid	0.00676			0.419	6	5	1	CDKN1A(+2.53),CXCL12(-6.55),OLR1(+4.45),PTGS2(+4.64),STK10(+2.44),TIMP2(+3.27)
group	DNA-methyltransferase	0.00687				3	3	0	CDKN1A(+2.53),CDKN2B(+9.25),PTGS2(+4.64)
group	Ras homolog	0.00687				3	3	0	CDKN1A(+2.53),ITGB3(+3.87),PTGS2(+4.64)
phosphatase	DOT1L	0.00687				3	2	1	EDN1(+8.48),RPS23(-2.26),SCNN1A(+2.1)
other	FBN1	0.00687	3.051			3	3	0	CCN1(+5.22),COL4A2(+2.85),FBN1(+3.05)
transcription regulator	SMARCE1	0.00687				3	1	2	BRCA1(-2.41),BRCA2(-2.75),TFF1(+3.5)
transcription regulator	MSX1	0.00687				3	3	0	CDKN1A(+2.53),COL2A1(+2.56),SHH(+3.13)
kinase	RPS6KA5	0.00687				3	3	0	CDKN2B(+9.25),JUN(+2.9),PTGS2(+4.64)
chemical - endogenous non-mammalian	(6)-gingerol	0.00699				2	2	0	CDKN1A(+2.53),PTGS2(+4.64)
chemical drug	triamcinolone hexacetonide	0.00699				2	1	1	HMGB1(-2.1),IL1A(+2.95)
other	MED28	0.00699				2	2	0	CNN2(+2.14),TAGLN(+8.22)
other	TCIM	0.00699				2	2	0	IL1A(+2.95),PTGS2(+4.64)
group	sphingomyelinase	0.00699				2	2	0	JUN(+2.9),PTGS2(+4.64)
mature microRNA	miR-542-3p (miRNAs w/seed GUGACAG)	0.00699				2	1	1	PTGS2(+4.64),RPS23(-2.26)
other	FALEC	0.00699				2	2	0	CDKN1A(+2.53),CYFIP2(+4.24)
other	TMPO	0.00699				2	2	0	COL12A1(+5.18),TIMP2(+3.27)
transcription regulator	MLLT3	0.00699				2	2	0	EDN1(+8.48),SCNN1A(+2.1)
other	ERBIN	0.00699				2	2	0	CDKN1A(+2.53),CDKN2B(+9.25)
other	MFAP2	0.00699				2	2	0	CDC42EP3(+3.55),ITGB3(+3.87)
enzyme	RHOC	0.00699				2	2	0	CDKN1A(+2.53),NAT8L(+3.35)
chemical - endogenous mammalian	4-coumaric acid	0.00699				2	2	0	CDKN1A(+2.53),PTGS2(+4.64)
chemical - endogenous non-mammalian	eugenol	0.00699				2	2	0	CDKN1A(+2.53),PTGS2(+4.64)
chemical - endogenous non-mammalian	jasplakinolide	0.00699				2	2	0	CCN1(+5.22),TAGLN(+8.22)
G-protein coupled receptor	F2RL1	0.00713			1.457	5	5	0	CAV1(+3.65),CCN1(+5.22),HBEGF(+5.44),IL1A(+2.95),PTGS2(+4.64)
peptidase	RCE1	0.00727				4	3	1	CXCL12(-6.55),FBN1(+3.05),HBEGF(+5.44),TGFB2(+4.54)
chemical drug	laminaran	0.00727			1.982	4	4	0	IL1A(+2.95),ITGB8(+2.39),OLR1(+4.45),PTGS2(+4.64)
chemical toxicant	1,4-bis[2-(3,5-dichloropyridyloxy)]benzene	0.00741			-1	7	3	4	ACADL(+5.07),CDC20(-2.57),CDKN1A(+2.53),DIO2(-3.08),MAD2L1(-3.18),MCM6(-2.27),SLC29A1(+1.91)
enzyme	DNMT1	0.00752				6	5	1	BMPR1B(+3.5),CDKN1A(+2.53),FBN1(+3.05),PTGS2(+4.64),VLDLR(+2.8),WNT5A(-3.04)
other	S100A8	0.00757			1.414	9	7	2	BHLHE40(+2.45),FBLIM1(+2.86),GFRA3(-2.69),GPRC5A(+14.04),IL1A(+2.95),MMP17(-3.01),OLR1(+4.45),SCUBE1(+2.96),SHH(+3.13)
other	BSCL2	0.00761				5	5	0	ANKRD1(+4.21),CYFIP2(+4.24),IER3(+3.19),NAT8L(+3.35),PTGS2(+4.64)
transcription regulator	BMI1	0.00761		Inhibited	-2.183	5	4	1	AURKA(-2.4),CADM1(+2.24),CDKN1A(+2.53),CDKN2B(+9.25),CYFIP2(+4.24)
transcription regulator	NEUROG1	0.00761			-0.447	5	5	0	EPAS1(+2.0),ITGB3(+3.87),NOG(+2.27),RIPOR2(+2.85),THBS1(+4.18)
other	BCL2L1	0.00761			0.625	5	4	1	ITPR1(-4.74),THBS1(+4.18),TNFRSF10A(+4.08),TNFRSF21(+2.35),TUBB3(+5.27)
chemical drug	dasatinib	0.00785				3	2	1	ANKRD1(+4.21),CCN1(+5.22),RPS6(-2.17)
group	Pkg	0.00785				3	3	0	EDN1(+8.48),JUN(+2.9),SLC6A4(+2.78)
group	JUN/JUNB/JUND	0.00785				3	2	1	CCN1(+5.22),JUN(+2.9),PDCD4(-2.3)
kinase	MAPK12	0.00785				3	3	0	EFEMP1(+2.33),ITGB8(+2.39),JUN(+2.9)
other	GADD45A	0.00785				3	2	1	CDKN1A(+2.53),JUN(+2.9),NEK2(-2.61)
phosphatase	PTPN3	0.00785				3	3	0	CDKN1A(+2.53),CDKN2B(+9.25),TAGLN(+8.22)
transmembrane receptor	LILRB1	0.00785				3	2	1	ADM(+5.83),CAV1(+3.65),ST3GAL6(-2.72)
chemical - endogenous non-mammalian	mezerein	0.00785				3	2	1	CDKN1A(+2.53),IFIT1(-2.66),IL1A(+2.95)
chemical - endogenous mammalian	selenomethylselenocysteine	0.00785				3	3	0	CLU(+2.67),JUN(+2.9),TIMP2(+3.27)
transcription regulator	NFAT5	0.00792			0.816	6	4	2	C1QTNF1(+2.88),CHEK2(-2.56),EDN1(+8.48),SLC7A2(-1.99),TNFRSF21(+2.35),VLDLR(+2.8)
growth factor	FGF8	0.00792			0.623	6	5	1	CITED4(+2.23),LHX8(-2.43),NOG(+2.27),SHH(+3.13),THBS1(+4.18),TUBB3(+5.27)
chemical reagent	GW9662	0.00792			-0.145	6	5	1	CAV1(+3.65),CDKN1A(+2.53),HLA-DRA(-3.32),KLF4(+2.49),NPPB(+14.13),PTGS2(+4.64)
cytokine	NAMPT	0.00792			-0.18	4	3	1	BIRC7(+2.9),JUN(+2.9),TGFB2(+4.54),WNT5A(-3.04)
transcription regulator	ATF1	0.00792				4	3	1	JUN(+2.9),NTS(-6.45),PTGS2(+4.64),THBS1(+4.18)
kinase	CSF1R	0.00792	2.512		1.131	4	4	0	CDKN1A(+2.53),CSF1R(+2.51),IL1A(+2.95),JUN(+2.9)
transcription regulator	NKX2-5	0.00792			0.771	4	3	1	ADORA1(+3.84),ANKRD1(+4.21),DIO2(-3.08),TBX5(+3.61)
growth factor	JAG1	0.00792			1.967	4	4	0	CDKN1A(+2.53),DUSP8(+6.2),ITGB3(+3.87),TAGLN(+8.22)
chemical reagent	SAHM1	0.00792		Inhibited	-2	4	4	0	BHLHE40(+2.45),FLNA(+2.6),HES4(+4.5),PFKFB3(+3.11)
chemical drug	vitamin E	0.0081		Inhibited	-2	5	4	1	ATP1A3(-2.75),CAV1(+3.65),CDKN1A(+2.53),COL2A1(+2.56),IL1A(+2.95)
kinase	Map3k7	0.0081		Activated	2.183	5	5	0	BHLHE40(+2.45),EDN1(+8.48),HBEGF(+5.44),JUN(+2.9),PTGS2(+4.64)
chemical drug	caffeine	0.0081			-1.172	5	5	0	CAV1(+3.65),CDKN1A(+2.53),EPAS1(+2.0),PTGS2(+4.64),THBS1(+4.18)
transcription regulator	YBX1	0.00833			1.528	6	4	2	CDKN1A(+2.53),EFEMP1(+2.33),HLA-DRA(-3.32),KLF4(+2.49),PTGS2(+4.64),ZAP70(-4.76)
cytokine	SPP1	0.00838			-0.238	9	5	4	AURKA(-2.4),BRCA1(-2.41),CDC20(-2.57),CDKN1A(+2.53),CXCL12(-6.55),ETS2(+2.44),IL1A(+2.95),ITGB3(+3.87),PTGS2(+4.64)
other	MIR17HG	0.00845			-0.478	7	5	2	CDKN1A(+2.53),HEG1(+2.57),HSPG2(+4.07),LAMA5(+2.57),PITX1(-2.3),TAGLN(+8.22),WNT5A(-3.04)
kinase	PRKCA	0.00845			-0.083	7	6	1	CAV1(+3.65),CDKN1A(+2.53),IFIT1(-2.66),JUN(+2.9),PTGS2(+4.64),RHOBTB3(+2.1),TGFB2(+4.54)
enzyme	PARP1	0.00845			-0.218	7	4	3	BRCA2(-2.75),CDKN1A(+2.53),CXCL12(-6.55),ITPR1(-4.74),JUN(+2.9),PTGS2(+4.64),TIMP2(+3.27)
transcription regulator	EED	0.0086				4	4	0	KLF4(+2.49),PTGS2(+4.64),SHH(+3.13),TBX5(+3.61)
mature microRNA	miR-29b-3p (and other miRNAs w/seed AGCACCA)	0.00863		Inhibited	-2.189	5	5	0	COL4A1(+3.13),COL4A2(+2.85),FBN1(+3.05),GAS7(+2.37),KLF4(+2.49)
transcription regulator	SMARCA2	0.00863			0.447	5	5	0	BIRC7(+2.9),BMPR1B(+3.5),LAMC2(+2.54),TAGLN(+8.22),TUFT1(+3.22)
cytokine	CSF1	0.00865		Activated	2.415	10	10	0	CDKN1A(+2.53),CSF1R(+2.51),ETS2(+2.44),IGF1R(+2.1),IL1A(+2.95),ITGB3(+3.87),JUN(+2.9),PFKFB3(+3.11),SLC29A1(+1.91),THBS1(+4.18)
other	PDLIM2	0.00876			0	6	5	1	DNAJC15(+4.3),HBEGF(+5.44),HHIPL2(-3.77),MYL9(+3.74),PHLDA3(+2.59),TAGLN(+8.22)
transcription regulator	STAT3	0.00878			0.373	20	16	4	ADM(+5.83),CCDC88A(-2.54),CDKN1A(+2.53),CDKN2B(+9.25),CHI3L1(+4.29),EDN1(+8.48),EPAS1(+2.0),IFIT1(-2.66),IGF1R(+2.1),ITGB6(+4.93),KLF4(+2.49),PSMB8(-2.35),PTGS2(+4.64),SHH(+3.13),SYNPO(+7.67),TAGLN(+8.22),TFPI2(+4.13),THBS1(+4.18),UBD(+6.98),WNT5A(-3.04)
cytokine	IL5	0.00887		Activated	2.728	12	11	1	CDKN1A(+2.53),GLIPR2(+3.58),HBEGF(+5.44),IER3(+3.19),ITGB6(+4.93),NABP1(+3.29),NEK2(-2.61),PCP4(+6.23),PDLIM1(+2.44),QSOX1(+2.24),RIPOR2(+2.85),ZYX(+2.37)
chemical reagent	2-aminopurine	0.0089				3	2	1	IFIT1(-2.66),NPPB(+14.13),PTGS2(+4.64)
complex	Fibrin	0.0089				3	3	0	CNN1(+4.69),COL2A1(+2.56),TAGLN(+8.22)
complex	NADPH oxidase	0.0089				3	3	0	EDN1(+8.48),JUN(+2.9),PTGS2(+4.64)
transcription regulator	LMX1B	0.0089				3	3	0	COL2A1(+2.56),COL4A3(+7.39),COL4A4(+4.63)
cytokine	FAM3B	0.0089				3	3	0	CAV1(+3.65),CDKN1A(+2.53),IER3(+3.19)
other	CTR9	0.0089				3	2	1	CXCL12(-6.55),EPAS1(+2.0),TFF1(+3.5)
kinase	MAP2K5	0.0089				3	3	0	JUN(+2.9),PTGS2(+4.64),THBS1(+4.18)
chemical reagent	Ro41-5253	0.0089				3	3	0	CDKN1A(+2.53),CSF1R(+2.51),TGFB2(+4.54)
chemical - endogenous mammalian	9Z,11E-octadecadienoic acid	0.0089				3	2	1	PTGS2(+4.64),SORBS1(-2.5),THBS1(+4.18)
cytokine	IL2	0.00895		Activated	2.55	21	16	5	ADAM19(+3.15),ARHGAP8/PRR5-ARHGAP8(+3.11),BHLHE40(+2.45),CDKN1A(+2.53),CLSPN(-2.26),CSF1R(+2.51),CXCL12(-6.55),EDN1(+8.48),EPAS1(+2.0),IER3(+3.19),IL1A(+2.95),ITGB8(+2.39),JUN(+2.9),PDCD4(-2.3),PPAT(-2.2),PTGS2(+4.64),RGPD4 (includes others)(+2.33),RGS2(-3.73),TNFRSF10A(+4.08),TNFRSF12A(+2.94),TNFRSF21(+2.35)
chemical - endogenous mammalian	aldosterone	0.00897		Activated	2.048	8	7	1	ADM(+5.83),EDN1(+8.48),IGF1R(+2.1),OLR1(+4.45),PTGS2(+4.64),RGS2(-3.73),RIPOR2(+2.85),SCNN1A(+2.1)
enzyme	SOD1	0.00913				11	8	3	ATP1A3(-2.75),CLU(+2.67),CSF1R(+2.51),DPYSL3(+3.27),ETS2(+2.44),FGF19(-7.88),HSPB8(+3.46),JUN(+2.9),PCP4(+6.23),PSMB8(-2.35),PTGS2(+4.64)
transcription regulator	SPDEF	0.00917			-0.156	5	4	1	CDKN1A(+2.53),COL4A1(+3.13),COL4A2(+2.85),DKK3(+3.27),WNT5A(-3.04)
chemical - kinase inhibitor	calphostin C	0.00917		Inhibited	-2.195	5	5	0	CDKN1A(+2.53),CLU(+2.67),IGF1R(+2.1),NPPB(+14.13),PTGS2(+4.64)
chemical drug	3,3'-diindolylmethane	0.00917			-0.404	5	3	2	BRCA1(-2.41),CDKN1A(+2.53),IFIT1(-2.66),PTGS2(+4.64),TNFRSF10A(+4.08)
transcription regulator	HDAC3	0.00921			-1.941	6	6	0	CDKN1A(+2.53),JUP(+2.11),PTGS2(+4.64),TAGLN(+8.22),TBX5(+3.61),TFF1(+3.5)
chemical - endogenous mammalian	pyrophosphate	0.00921				2	1	1	COL2A1(+2.56),WNT5A(-3.04)
chemical reagent	saikosaponin A	0.00921				2	2	0	CDKN2B(+9.25),JUN(+2.9)
enzyme	RNF40	0.00921				2	1	1	CXCL12(-6.55),TFF1(+3.5)
other	PKP2	0.00921				2	2	0	COL2A1(+2.56),IL1A(+2.95)
other	MTBP	0.00921				2	2	0	CDKN1A(+2.53),CDKN2B(+9.25)
transcription regulator	GRIP1	0.00921				2	2	0	PTGS2(+4.64),TFF1(+3.5)
enzyme	MYH10	0.00921				2	2	0	MYH9(+2.3),PPL(+2.36)
transcription regulator	PAX9	0.00921				2	2	0	COL2A1(+2.56),SHH(+3.13)
enzyme	SULF1	0.00921				2	2	0	COL2A1(+2.56),NOG(+2.27)
chemical toxicant	butylhydroxybutylnitrosamine	0.00921				2	2	0	CDKN1A(+2.53),HBEGF(+5.44)
chemical drug	diltiazem	0.00921				2	2	0	EDN1(+8.48),JUN(+2.9)
chemical drug	magnesium sulfate	0.00921				2	1	1	ADM(+5.83),HMGB1(-2.1)
chemical drug	levofloxacin	0.00921				2	2	0	CDKN1A(+2.53),IL1A(+2.95)
chemical - endogenous mammalian	P1,P4-Di(adenosine-5') tetraphosphate	0.00921				2	2	0	TGFB2(+4.54),THBS1(+4.18)
transcription regulator	FOXA1	0.0093				8	8	0	CDKN1A(+2.53),CNN1(+4.69),DSCAM(+3.74),MYL9(+3.74),SHH(+3.13),TAGLN(+8.22),TFF1(+3.5),TNFRSF12A(+2.94)
transporter	ALB	0.00933			1.091	4	4	0	CDKN1A(+2.53),EDN1(+8.48),PTGS2(+4.64),SYNPO(+7.67)
growth factor	HBEGF	0.00933	5.438	Activated	2	4	4	0	BHLHE40(+2.45),CSF1R(+2.51),NPPB(+14.13),PTGS2(+4.64)
other	TNC	0.00933				4	3	1	CDKN1A(+2.53),COL2A1(+2.56),CXCL12(-6.55),IL1A(+2.95)
transcription regulator	EHMT2	0.00933				4	3	1	CDKN1A(+2.53),CXCL12(-6.55),PTGS2(+4.64),TFF1(+3.5)
chemical toxicant	methyl methanesulfonate	0.00933			1.96	4	4	0	CDKN1A(+2.53),JUN(+2.9),KLF4(+2.49),PHLDA3(+2.59)
chemical drug	alitretinoin	0.00965			1.341	8	4	4	ADAM28(+3.33),ATP1A3(-2.75),CDKN1A(+2.53),DRD2(+2.51),HLA-DRA(-3.32),PLTP(+2.43),UBA7(-3.31),WNT5B(-4.2)
chemical reagent	Pam3-Cys-Ser-Lys4	0.00965			1.673	8	7	1	CSF1R(+2.51),IER3(+3.19),IL1A(+2.95),IL32(+4.04),JUN(+2.9),PTGS2(+4.64),RGS2(-3.73),TGFB2(+4.54)
other	FANCC	0.00974				5	4	1	CXCL12(-6.55),MYOF(+2.51),MYRF(+2.61),PTGS2(+4.64),TBC1D9(+2.32)
biologic drug	romidepsin	0.00974				5	5	0	CASZ1(+2.49),CDKN1A(+2.53),CDKN2B(+9.25),JUN(+2.9),PTGS2(+4.64)
other	BMPER	0.01				3	2	1	EFNB2(+2.9),MESP1(-3.05),TBX5(+3.61)
microRNA	mir-214	0.01				3	3	0	CADM1(+2.24),IGF1R(+2.1),PTGS2(+4.64)
other	ITGA1	0.01				3	3	0	CAV1(+3.65),COL2A1(+2.56),PTGS2(+4.64)
kinase	NTRK1	0.01				3	2	1	CDKN1A(+2.53),SCN9A(+8.38),WNT5A(-3.04)
transcription regulator	HEY1	0.01				3	3	0	CDKN1A(+2.53),CNN1(+4.69),TAGLN(+8.22)
phosphatase	PPP2CA	0.0101				4	4	0	CDKN1A(+2.53),IL1A(+2.95),MYL4(+9.23),PTGS2(+4.64)
transcription regulator	DMRT1	0.0101				6	5	1	ATP13A4(+3.04),CADM1(+2.24),COL4A3(+7.39),GFRA3(-2.69),IGF1R(+2.1),MMP24(+3.39)
chemical drug	PC-SPES	0.0101				6	4	2	CDC20(-2.57),CDKN1A(+2.53),CLU(+2.67),COL4A2(+2.85),MAD2L1(-3.18),QSOX1(+2.24)
cytokine	EPO	0.0103			0.649	12	6	6	ABCA13(+3.36),CDKN1A(+2.53),CXCL12(-6.55),EDN1(+8.48),HMGB1(-2.1),JUN(+2.9),PDCD4(-2.3),PTGS2(+4.64),RPS23(-2.26),RPS6(-2.17),SAMSN1(-2.42),SHH(+3.13)
chemical drug	resveratrol	0.0103			-0.333	12	10	2	CDKN1A(+2.53),CSF1R(+2.51),CYP1B1(+4.03),EDN1(+8.48),IFIT1(-2.66),JUN(+2.9),PDCD4(-2.3),PTGS2(+4.64),SHH(+3.13),TFF1(+3.5),TGFB2(+4.54),TNFRSF10A(+4.08)
cytokine	WNT5A	0.0104	-3.044		-0.094	7	6	1	BMP6(+3.12),COL2A1(+2.56),CXCL12(-6.55),FLNA(+2.6),IL1A(+2.95),LAMA3(+9.63),PTGS2(+4.64)
chemical toxicant	reactive oxygen species	0.0104		Activated	2.202	7	7	0	CDKN1A(+2.53),CSF1R(+2.51),EDN1(+8.48),HBEGF(+5.44),ITGB3(+3.87),JUN(+2.9),PTGS2(+4.64)
transcription regulator	MYOD1	0.0106			0.382	9	7	2	ADORA1(+3.84),BRCA1(-2.41),CDKN1A(+2.53),COL4A1(+3.13),DYSF(+3.56),HSPB8(+3.46),MYL4(+9.23),PMEPA1(+2.92),RYR1(-3.61)
complex	Ifn gamma	0.0106			0.6	6	5	1	CDKN1A(+2.53),CHI3L1(+4.29),EDN1(+8.48),HLA-DRA(-3.32),IL32(+4.04),TGFB2(+4.54)
transcription regulator	CEBPD	0.0106				6	4	2	BRCA1(-2.41),BRCA2(-2.75),CLU(+2.67),CSF1R(+2.51),PTGS2(+4.64),VLDLR(+2.8)
transcription regulator	E2F4	0.0107				10	4	6	BRCA1(-2.41),CDKN1A(+2.53),CHEK2(-2.56),EPAS1(+2.0),HMGB1(-2.1),IER5(+2.04),MAD2L1(-3.18),MCM6(-2.27),NEK2(-2.61),SHH(+3.13)
transcription regulator	SMAD1	0.0109			1.982	4	4	0	CDKN1A(+2.53),CDKN2B(+9.25),COL2A1(+2.56),COL4A1(+3.13)
transmembrane receptor	IFNAR2	0.0109				4	2	2	PSMB8(-2.35),RIPOR2(+2.85),UBA7(-3.31),UBD(+6.98)
kinase	SPHK1	0.0109			0.908	4	4	0	CDKN1A(+2.53),JUN(+2.9),PTGS2(+4.64),TAGLN(+8.22)
mature microRNA	miR-1-3p (and other miRNAs w/seed GGAAUGU)	0.0109			-1.493	9	7	2	AGRN(+2.7),C12orf49(+2.58),CSRP1(+2.55),PDCD4(-2.3),PLEKHG2(+2.06),SDC4(+2.71),SLC16A9(-2.43),TAGLN2(+4.71),THBS1(+4.18)
transcription regulator	GLI3	0.0109				5	2	3	FGF19(-7.88),SALL1(-3.6),SHH(+3.13),TNFRSF10A(+4.08),WNT5A(-3.04)
chemical drug	sulindac sulfide	0.0109			1.109	5	4	1	CDKN1A(+2.53),CYP1B1(+4.03),MAD2L1(-3.18),PRSS23(+3.23),PTGS2(+4.64)
enzyme	TGM2	0.011			-0.508	10	3	7	CD93(-3.27),IFIT1(-2.66),IGF1R(+2.1),ITGB3(+3.87),PPP1R16B(-3.98),RFLNB(-3.5),SEMA6B(-3.52),SLC7A2(-1.99),THBS1(+4.18),UBA7(-3.31)
chemical - kinase inhibitor	SP600125	0.0111		Inhibited	-2.893	12	12	0	ADM(+5.83),CCN1(+5.22),CDKN1A(+2.53),COL4A1(+3.13),COL4A2(+2.85),CSF1R(+2.51),IL1A(+2.95),JUN(+2.9),LAMA5(+2.57),PTGS2(+4.64),THBS1(+4.18),TNFRSF10A(+4.08)
chemical drug	cocaine	0.0112			-0.44	9	7	2	BHLHE40(+2.45),DRD2(+2.51),EFNB2(+2.9),GABRB3(+2.04),IFIT1(-2.66),JUN(+2.9),LAMC2(+2.54),NTS(-6.45),THBS1(+4.18)
complex	FXR ligand-FXR-Retinoic acid-RXRα	0.0112				3	2	1	FGF19(-7.88),PLTP(+2.43),VLDLR(+2.8)
complex	Smad	0.0112				3	2	1	CDKN1A(+2.53),CDKN2B(+9.25),WNT5A(-3.04)
transcription regulator	HEXIM1	0.0112				3	3	0	CDKN1A(+2.53),TFF1(+3.5),TGFB2(+4.54)
other	BAG1	0.0112				3	3	0	CDKN1A(+2.53),JUN(+2.9),PTGS2(+4.64)
chemical - endogenous mammalian	amino acids	0.0112				3	1	2	JUN(+2.9),RPS6(-2.17),SLC7A2(-1.99)
enzyme	DICER1	0.0114			-0.359	12	10	2	CCN1(+5.22),CDKN1A(+2.53),CDKN2B(+9.25),DHRS2(+3.58),JUN(+2.9),PDCD4(-2.3),PTPRN(+4.88),SCN9A(+8.38),SYNPO(+7.67),THBS1(+4.18),TM4SF1(+6.38),WNT5A(-3.04)
chemical - endogenous mammalian	linoleic acid	0.0116			-1.96	5	5	0	CLU(+2.67),EDN1(+8.48),NPPB(+14.13),OLR1(+4.45),PTGS2(+4.64)
kinase	ATM	0.0116			1.121	5	4	1	CDKN1A(+2.53),CHEK2(-2.56),CLU(+2.67),IGF1R(+2.1),JUN(+2.9)
chemical - endogenous mammalian	arachidonic acid	0.0117			-0.597	6	5	1	CLU(+2.67),EDN1(+8.48),JUN(+2.9),PLTP(+2.43),PTGS2(+4.64),RGS2(-3.73)
group	APC/APC2	0.0117				2	2	0	CDKN1A(+2.53),JUP(+2.11)
complex	voltage-gated calcium channel	0.0117				2	1	1	ITPR1(-4.74),ITPR3(+2.73)
chemical drug	bendamustine	0.0117				2	1	1	AURKA(-2.4),CDKN1A(+2.53)
kinase	RSPO3	0.0117				2	2	0	PTGS2(+4.64),SHH(+3.13)
cytokine	DKK3	0.0117	3.270			2	2	0	CDKN2B(+9.25),TAGLN(+8.22)
other	MEMO1	0.0117				2	2	0	JUN(+2.9),PCP4(+6.23)
kinase	NEK7	0.0117				2	2	0	EDN1(+8.48),PTGS2(+4.64)
transcription regulator	HUWE1	0.0117				2	2	0	CDKN1A(+2.53),CDKN2B(+9.25)
complex	TIP60	0.0117				2	2	0	CDKN1A(+2.53),COL2A1(+2.56)
mature microRNA	miR-185-5p (and other miRNAs w/seed GGAGAGA)	0.0117				2	1	1	CORO2B(+7.45),LINC00599(-2.26)
other	RPL11	0.0117				2	1	1	CDKN1A(+2.53),PDCD4(-2.3)
other	NELFA	0.0117				2	2	0	CDKN1A(+2.53),CYP1B1(+4.03)
other	CD99	0.0117				2	2	0	CAV1(+3.65),TUBB3(+5.27)
other	ACTG1	0.0117				2	2	0	CNN1(+4.69),TAGLN(+8.22)
chemical drug	benazepril	0.0117				2	2	0	CDKN1A(+2.53),EDN1(+8.48)
chemical toxicant	capsazepine	0.0117				2	2	0	PTGS2(+4.64),TNFRSF10A(+4.08)
chemical toxicant	7,8-dihydro-7,8-dihydroxybenzo(a)pyrene 9,10-oxide	0.0117				2	2	0	JUN(+2.9),PTGS2(+4.64)
chemical reagent	1,1-bis(3'-indolyl)-1-(4-trifluoromethyl-phenyl)methane	0.0117				2	2	0	CAV1(+3.65),CDKN1A(+2.53)
chemical drug	obeticholic acid	0.0117			-1	4	3	1	DDAH1(+3.21),FGF19(-7.88),PTGS2(+4.64),TIMP2(+3.27)
transcription regulator	HNRNPK	0.0117				4	4	0	CDKN1A(+2.53),COL12A1(+5.18),PTGS2(+4.64),ZBTB20(+2.8)
complex	Calcineurin protein(s)	0.0122			-0.365	5	2	3	CKMT2(+4.22),ITPR1(-4.74),PTGS2(+4.64),RGS2(-3.73),RYR1(-3.61)
transcription regulator	HDAC5	0.0122			-0.277	5	4	1	ACADL(+5.07),CDKN1A(+2.53),HLA-DRA(-3.32),JUN(+2.9),TAGLN(+8.22)
transmembrane receptor	AGER	0.0122				5	4	1	CDKN1A(+2.53),COL4A1(+3.13),IFIT1(-2.66),PTGS2(+4.64),TUBB3(+5.27)
transcription regulator	POU5F1	0.0124			-0.564	13	11	2	BRCA1(-2.41),CDKN1A(+2.53),EFEMP1(+2.33),IER5(+2.04),IGF1R(+2.1),KLF4(+2.49),LOXL1(+2.26),PMEPA1(+2.92),PPL(+2.36),TGFB2(+4.54),TNFRSF10A(+4.08),TNFRSF21(+2.35),WNT5A(-3.04)
kinase	MAP2K2	0.0125				3	3	0	CDKN1A(+2.53),ITGB3(+3.87),TNFRSF10A(+4.08)
transcription regulator	CCNE1	0.0125				3	2	1	BRCA1(-2.41),CAPN2(+2.34),CDKN1A(+2.53)
enzyme	KAT2A	0.0125				3	3	0	JUN(+2.9),TFF1(+3.5),TNFRSF10A(+4.08)
transcription regulator	WWTR1	0.0126				4	4	0	CCN1(+5.22),CDKN1A(+2.53),IL1A(+2.95),LAMA5(+2.57)
group	N-cor	0.0128				6	6	0	CDKN1A(+2.53),HBEGF(+5.44),IL1A(+2.95),OLR1(+4.45),PTGS2(+4.64),TBX5(+3.61)
growth factor	VEGFA	0.0129			0.984	12	11	1	CAV1(+3.65),CCN1(+5.22),CDKN1A(+2.53),CXCL12(-6.55),EDN1(+8.48),EFNB2(+2.9),ETS2(+2.44),HBEGF(+5.44),ITGB3(+3.87),PTGS2(+4.64),TFPI2(+4.13),THBS1(+4.18)
complex	Immunoglobulin	0.013			-0.164	18	14	4	ADAM19(+3.15),ADM(+5.83),CSF1R(+2.51),CXCL12(-6.55),CYP1B1(+4.03),DYSF(+3.56),ETS2(+2.44),GAS7(+2.37),IL1A(+2.95),IL32(+4.04),ITGB8(+2.39),JUP(+2.11),KLF4(+2.49),PPAT(-2.2),PTGS2(+4.64),RGS2(-3.73),RPS6(-2.17),UBD(+6.98)
microRNA	mir-223	0.0132			0.113	7	6	1	ABCA13(+3.36),CARD11(+2.71),CD93(-3.27),IGF1R(+2.1),IL1A(+2.95),MYOF(+2.51),SLC29A1(+1.91)
kinase	BRAF	0.0134				6	6	0	CDKN1A(+2.53),CSF1R(+2.51),EPAS1(+2.0),IL1A(+2.95),THBS1(+4.18),TNFRSF10A(+4.08)
chemical drug	GW501516	0.0134				6	6	0	ACADL(+5.07),CDKN1A(+2.53),IL1A(+2.95),PPL(+2.36),THBS1(+4.18),VLDLR(+2.8)
transmembrane receptor	ITGA5	0.0135				4	4	0	CDKN1A(+2.53),COL2A1(+2.56),JUN(+2.9),SHH(+3.13)
transcription regulator	AIP	0.0135			-0.762	4	3	1	ADGRG6(+2.74),CYP1B1(+4.03),GPRC5A(+14.04),RGS2(-3.73)
chemical reagent	BAPTA-AM	0.0135		Inhibited	-2	4	4	0	CDKN1A(+2.53),JUN(+2.9),PTGS2(+4.64),SCN9A(+8.38)
enzyme	APC	0.0137			-0.873	7	6	1	CDKN1A(+2.53),CLU(+2.67),CXCL12(-6.55),EDN1(+8.48),KLF4(+2.49),PTGS2(+4.64),TNFRSF12A(+2.94)
transcription regulator	NOTCH4	0.0139				3	3	0	CNN1(+4.69),EFNB2(+2.9),TAGLN(+8.22)
peptidase	CTSS	0.0139				3	3	0	COL4A1(+3.13),COL4A2(+2.85),COL4A3(+7.39)
kinase	BMPR1B	0.0139	3.495			3	3	0	CDKN1A(+2.53),COL2A1(+2.56),PTGS2(+4.64)
ligand-dependent nuclear receptor	ESRRB	0.0139				3	3	0	CDKN1A(+2.53),LOXL1(+2.26),TFF1(+3.5)
chemical drug	trabectedin	0.0139				3	3	0	CDKN1A(+2.53),DHRS2(+3.58),IGF1R(+2.1)
chemical reagent	puromycin aminonucleoside	0.014			1.664	6	5	1	CLU(+2.67),FBLIM1(+2.86),IER3(+3.19),LAMC2(+2.54),PSMB8(-2.35),TNFRSF12A(+2.94)
transcription regulator	NFATC2	0.0143			-0.166	9	7	2	CDKN1A(+2.53),COL2A1(+2.56),EDN1(+8.48),IER3(+3.19),IL1A(+2.95),ITPR1(-4.74),JUN(+2.9),PTGS2(+4.64),RGS2(-3.73)
cytokine	Il3	0.0144			0.64	5	5	0	ADAM19(+3.15),BHLHE40(+2.45),CDKN1A(+2.53),COL2A1(+2.56),CSF1R(+2.51)
group	IL1	0.0144		Activated	2.023	13	11	2	BHLHE40(+2.45),CDKN1A(+2.53),CHI3L1(+4.29),COL2A1(+2.56),CSF1R(+2.51),EDN1(+8.48),HMGB1(-2.1),IGF1R(+2.1),JUN(+2.9),LAMB1(+2.37),PTGS2(+4.64),SDC4(+2.71),WNT5A(-3.04)
enzyme	RNASEH2B	0.0144				2	2	0	CDKN1A(+2.53),PHLDA3(+2.59)
enzyme	NQO2	0.0144				2	1	1	CXCL12(-6.55),PTGS2(+4.64)
other	DPY30	0.0144				2	2	0	CDKN1A(+2.53),CDKN2B(+9.25)
enzyme	PRPF19	0.0144				2	1	1	BRCA1(-2.41),CDKN1A(+2.53)
enzyme	RLIM	0.0144				2	2	0	CDKN1A(+2.53),CDKN2B(+9.25)
group	TWIST	0.0144				2	1	1	CDKN1A(+2.53),ST8SIA1(-4.01)
transcription regulator	HBP1	0.0144				2	2	0	CDKN1A(+2.53),PTGS2(+4.64)
transcription regulator	HOXB5	0.0144				2	2	0	ITGB3(+3.87),SHH(+3.13)
transmembrane receptor	GPC1	0.0144	2.642			2	2	0	ITGB3(+3.87),PTGS2(+4.64)
other	Igkv1-117	0.0144				2	2	0	CDKN1A(+2.53),JUN(+2.9)
chemical reagent	alpha-santalol	0.0144				2	1	1	BRCA1(-2.41),CDKN1A(+2.53)
enzyme	EXT1	0.0144				2	1	1	MESP1(-3.05),SHH(+3.13)
phosphatase	PPP5C	0.0144				2	2	0	CDKN1A(+2.53),TFF1(+3.5)
enzyme	CYBA	0.0144				2	2	0	CDKN1A(+2.53),EPAS1(+2.0)
chemical drug	farglitazar	0.0144				2	2	0	EDN1(+8.48),SCNN1A(+2.1)
chemical drug	tolbutamide	0.0144				2	2	0	ITPR3(+2.73),PTPRN(+4.88)
chemical - protease inhibitor	pepstatin	0.0144				2	2	0	CAV1(+3.65),SHH(+3.13)
cytokine	IL4	0.0146			1.611	29	23	6	ADAM19(+3.15),ATP1A3(-2.75),BHLHE40(+2.45),CDKN1A(+2.53),CSF1R(+2.51),DDAH1(+3.21),EPAS1(+2.0),FLNA(+2.6),GLIPR2(+3.58),HBEGF(+5.44),IER3(+3.19),IGF1R(+2.1),IL1A(+2.95),ITGB3(+3.87),JUN(+2.9),MPHOSPH9(-2.51),MYH9(+2.3),MYOF(+2.51),NABP1(+3.29),PSMB8(-2.35),PTGS2(+4.64),RPS6(-2.17),SAMD4A(+2.35),SAMSN1(-2.42),SCN9A(+8.38),SLC29A1(+1.91),SLC7A2(-1.99),TIMP2(+3.27),TINAGL1(+2.85)
transcription regulator	KDM5B	0.0148			0.152	7	4	3	AURKA(-2.4),BRCA1(-2.41),CAV1(+3.65),FHL1(+3.47),PBK(-3.22),SCNN1A(+2.1),TGFB2(+4.54)
transmembrane receptor	IGF1R	0.015	2.100	Activated	2.747	11	10	1	ANKRD1(+4.21),CD93(-3.27),CDKN1A(+2.53),CLU(+2.67),COL4A1(+3.13),COL4A2(+2.85),EDN1(+8.48),FLNC(+2.87),IGF1R(+2.1),PTGS2(+4.64),SDC4(+2.71)
chemical drug	cerivastatin	0.0152				5	5	0	CDKN1A(+2.53),CYP1B1(+4.03),IGF1R(+2.1),JUN(+2.9),PTGS2(+4.64)
chemical - endogenous mammalian	dopamine	0.0152			0	6	5	1	DRD2(+2.51),GPRC5B(+5.2),GRM4(-2.64),IGF1R(+2.1),JUN(+2.9),SCN9A(+8.38)
transcription regulator	REL	0.0153			-0.123	10	7	3	BRCA1(-2.41),CDKN1A(+2.53),COTL1(+2.44),HBEGF(+5.44),IER3(+3.19),JUN(+2.9),JUP(+2.11),SLC25A27(-3.31),SORBS1(-2.5),TNFRSF10A(+4.08)
other	CDH11	0.0154				3	3	0	JUP(+2.11),LAMA5(+2.57),TFF1(+3.5)
transcription regulator	MECOM	0.0154				3	2	1	CDKN1A(+2.53),ITGB3(+3.87),RPS6(-2.17)
transcription regulator	TAF6	0.0154				3	2	1	CDKN1A(+2.53),HLA-DRA(-3.32),JUN(+2.9)
group	AURK	0.0155			-1.067	4	3	1	CDKN1A(+2.53),CYFIP2(+4.24),STOM(-2.73),TNFRSF10A(+4.08)
kinase	EPHB4	0.0155			1	4	3	1	MYL4(+9.23),MYL7(+4.55),TGFB2(+4.54),WNT5A(-3.04)
transcription regulator	FHL2	0.0155			-1.165	4	2	2	CNN1(+4.69),CXCL12(-6.55),TAGLN(+8.22),WNT5A(-3.04)
other	ANLN	0.0155			-1	4	3	1	CDKN1A(+2.53),CYFIP2(+4.24),STOM(-2.73),TNFRSF10A(+4.08)
other	LMNB1	0.0155				4	3	1	CXCL12(-6.55),FBN1(+3.05),HBEGF(+5.44),TGFB2(+4.54)
other	RPS15	0.0155			0	4	0	4	MCM6(-2.27),PDCD4(-2.3),RPS23(-2.26),RPS6(-2.17)
growth factor	IGF2	0.0156				8	7	1	CDKN1A(+2.53),CORO2B(+7.45),CYP1B1(+4.03),HBEGF(+5.44),IER3(+3.19),IGF1R(+2.1),PDCD4(-2.3),PTGS2(+4.64)
chemical reagent	5-N-ethylcarboxamido adenosine	0.0159			0	6	4	2	ADM(+5.83),BHLHE40(+2.45),CDKN2B(+9.25),HLA-DRA(-3.32),RGS2(-3.73),THBS1(+4.18)
transcription regulator	Esrra	0.0159				6	6	0	ACADL(+5.07),EPAS1(+2.0),IL1A(+2.95),PTGS2(+4.64),SCNN1A(+2.1),TFF1(+3.5)
cytokine	CCL5	0.016		Activated	2.236	5	5	0	CAPN2(+2.34),CYP1B1(+4.03),DDAH1(+3.21),OLR1(+4.45),THBS1(+4.18)
kinase	ROR2	0.016				5	2	3	AURKA(-2.4),CDC20(-2.57),CDKN1A(+2.53),CDKN2B(+9.25),CHEK2(-2.56)
cytokine	IFNA2	0.0165			0.516	10	7	3	CAV1(+3.65),CDKN1A(+2.53),CDKN2B(+9.25),HBEGF(+5.44),IFIT1(-2.66),MYRF(+2.61),RIPOR2(+2.85),SAMSN1(-2.42),UBA7(-3.31),UBD(+6.98)
biologic drug	enalapril	0.0165		Activated	2	4	4	0	CLU(+2.67),FBLIM1(+2.86),IER3(+3.19),TNFRSF12A(+2.94)
growth factor	BMP2	0.0166		Activated	2.296	9	8	1	BHLHE40(+2.45),CDKN1A(+2.53),COL2A1(+2.56),CXCL12(-6.55),JUN(+2.9),KLF4(+2.49),NOG(+2.27),PTGS2(+4.64),TAGLN(+8.22)
transcription regulator	SMARCB1	0.0166			1.73	8	6	2	AURKA(-2.4),CDKN1A(+2.53),ETS2(+2.44),HBEGF(+5.44),IL1A(+2.95),JUP(+2.11),PPP1R3C(-4.2),TFF1(+3.5)
chemical drug	budesonide	0.0168			-0.391	5	3	2	CDKN1A(+2.53),ITPR1(-4.74),JUN(+2.9),MAD2L1(-3.18),PDLIM1(+2.44)
microRNA	mir-29	0.0168			-1	5	5	0	COL4A2(+2.85),ITGA11(+4.08),KLF4(+2.49),OLR1(+4.45),THBS1(+4.18)
phosphatase	PPP3CA	0.0168				5	5	0	CDKN1A(+2.53),CSRP1(+2.55),IGF1R(+2.1),PTGS2(+4.64),SDC4(+2.71)
kinase	MAP3K7	0.0168			0.333	5	2	3	IFIT1(-2.66),JUN(+2.9),PTGS2(+4.64),RGS2(-3.73),WNT5A(-3.04)
chemical drug	(+)-MK-801	0.0168			0.43	5	4	1	CDKN1A(+2.53),ITGB3(+3.87),JUN(+2.9),NTS(-6.45),PTGS2(+4.64)
other	SMTNL1	0.0169				3	3	0	FLNC(+2.87),OXTR(+3.78),PTGS2(+4.64)
other	ACTL6A	0.0169				3	3	0	CDKN1A(+2.53),ETS2(+2.44),TFF1(+3.5)
other	CHADL	0.0169				3	3	0	CADM1(+2.24),CDKN1A(+2.53),COL2A1(+2.56)
transporter	S100A6	0.0169				3	0	3	AURKA(-2.4),NEK2(-2.61),PBK(-3.22)
other	NPPA	0.0169				3	3	0	ADM(+5.83),EDN1(+8.48),PTGS2(+4.64)
chemical - endogenous mammalian	stearic acid	0.0169				3	3	0	CLU(+2.67),EDN1(+8.48),PTGS2(+4.64)
enzyme	KDM1A	0.0171		Inhibited	-2.76	8	5	3	BRCA1(-2.41),BRCA2(-2.75),CDKN1A(+2.53),DAPP1(+3.03),IGF1R(+2.1),MCM6(-2.27),ST6GALNAC1(+3.46),TM4SF1(+6.38)
transmembrane receptor	TLR9	0.0174			0.71	10	6	4	CD300E(-2.59),EDN1(+8.48),IER3(+3.19),IFIT1(-2.66),IL1A(+2.95),NTS(-6.45),PFKFB3(+3.11),PTGS2(+4.64),SCN9A(+8.38),ZAP70(-4.76)
kinase	EPHB1	0.0174				2	2	0	JUN(+2.9),PTGS2(+4.64)
chemical drug	coal tar	0.0174				2	2	0	CYP1B1(+4.03),PTGS2(+4.64)
chemical reagent	T 0070907	0.0174				2	2	0	CDKN1A(+2.53),PTGS2(+4.64)
group	Gcn5l	0.0174				2	2	0	CDKN1A(+2.53),TFF1(+3.5)
transcription regulator	TCF21	0.0174				2	2	0	CDKN1A(+2.53),COL4A1(+3.13)
transcription regulator	PIAS2	0.0174				2	2	0	CDKN1A(+2.53),CDKN2B(+9.25)
enzyme	JMJD1C	0.0174				2	2	0	CDKN1A(+2.53),NOG(+2.27)
other	HIST2H3C	0.0174				2	1	1	ADGRL3(+2.38),THBS4(-2.99)
chemical toxicant	3,4,3',4'-tetrachlorobiphenyl	0.0174				2	2	0	CYP1B1(+4.03),TFF1(+3.5)
chemical drug	meloxicam	0.0174				2	2	0	CDKN1A(+2.53),PTGS2(+4.64)
chemical - endogenous non-mammalian	sesamin	0.0174				2	2	0	PTGS2(+4.64),TFF1(+3.5)
chemical drug	clioquinol	0.0174				2	2	0	CDKN1A(+2.53),JUN(+2.9)
chemical - endogenous non-mammalian	rosmarinic acid	0.0174				2	1	1	HMGB1(-2.1),PTGS2(+4.64)
chemical - kinase inhibitor	tyrphostin AG 1296	0.0174				2	2	0	JUN(+2.9),PTGS2(+4.64)
growth factor	ANGPT2	0.0175		Activated	2.137	9	7	2	CDKN1A(+2.53),EDN1(+8.48),OLR1(+4.45),PDCD4(-2.3),PTGS2(+4.64),RPS6(-2.17),THBS1(+4.18),TNFRSF12A(+2.94),TUBB3(+5.27)
other	RETNLB	0.0176			-0.447	5	2	3	BMP1(+2.28),STOM(-2.73),THBS4(-2.99),TINAGL1(+2.85),WNT5A(-3.04)
chemical - endogenous mammalian	sodium chloride	0.0176			0.809	5	4	1	ADRA2A(-3.13),CLTRN(+4.11),EDN1(+8.48),PTGS2(+4.64),SCNN1A(+2.1)
growth factor	NOG	0.0176	2.273			4	3	1	NOG(+2.27),PTGS2(+4.64),SHH(+3.13),WNT5A(-3.04)
phosphatase	PTPRJ	0.0176		Activated	2	4	4	0	EDN1(+8.48),HBEGF(+5.44),IL1A(+2.95),PTGS2(+4.64)
other	DCN	0.0176			1.051	4	4	0	CDKN1A(+2.53),FBN1(+3.05),IGF1R(+2.1),THBS1(+4.18)
chemical drug	nitroprusside	0.0176			0.283	4	4	0	ADM(+5.83),CAV1(+3.65),LAMB1(+2.37),PTGS2(+4.64)
chemical - endogenous mammalian	ATP	0.018			1.937	6	6	0	CAPN2(+2.34),FLNA(+2.6),HBEGF(+5.44),PTGS2(+4.64),THBS1(+4.18),TUBB3(+5.27)
G-protein coupled receptor	CNR1	0.0183			0.378	7	7	0	ADORA1(+3.84),DRD2(+2.51),IGF1R(+2.1),NOG(+2.27),PTGS2(+4.64),SHH(+3.13),SLC29A1(+1.91)
transcription regulator	USF1	0.0185				5	4	1	BRCA2(-2.75),CHI3L1(+4.29),MYH9(+2.3),PTGS2(+4.64),SYNPO(+7.67)
transcription regulator	NCOA3	0.0185			1.014	5	5	0	CDKN1A(+2.53),IGF1R(+2.1),PTGS2(+4.64),TAGLN(+8.22),TFF1(+3.5)
chemical - endogenous non-mammalian	apigenin	0.0185			-0.849	5	5	0	CDKN1A(+2.53),CKMT2(+4.22),MYL4(+9.23),PTGS2(+4.64),TAGLN(+8.22)
biologic drug	anakinra	0.0185				3	3	0	EDN1(+8.48),IL1A(+2.95),PTGS2(+4.64)
chemical - endogenous mammalian	indican	0.0185				3	3	0	CDKN1A(+2.53),PTGS2(+4.64),THBS1(+4.18)
transcription regulator	NCOA4	0.0185				3	2	1	PLTP(+2.43),ST3GAL6(-2.72),TFF1(+3.5)
chemical toxicant	urethane	0.0185				3	3	0	CDKN1A(+2.53),CDKN2B(+9.25),PTGS2(+4.64)
chemical drug	glycyrrhizic acid	0.0185				3	2	1	EDN1(+8.48),HMGB1(-2.1),PTGS2(+4.64)
chemical reagent	fucoidin	0.0185				3	2	1	CDKN1A(+2.53),CXCL12(-6.55),NPPB(+14.13)
transcription regulator	NCOA2	0.0187			0.956	6	5	1	CDKN1A(+2.53),IL1A(+2.95),PLTP(+2.43),PPP1R3C(-4.2),PTGS2(+4.64),TFF1(+3.5)
chemical drug	ciprofloxacin	0.0187			0.816	6	5	1	CD93(-3.27),EMILIN2(+2.11),IGF1R(+2.1),MYOF(+2.51),RAB11FIP1(+2.19),SLC2A6(+3.33)
chemical reagent	SB-431542	0.0187			-0.816	6	6	0	BMP6(+3.12),ETS2(+2.44),ITGA11(+4.08),SPSB1(+3.48),TGFB2(+4.54),TNFRSF12A(+2.94)
chemical - kinase inhibitor	bisindolylmaleimide I	0.0187			-1.699	6	4	2	CDKN1A(+2.53),CLU(+2.67),OXTR(+3.78),PDCD4(-2.3),PTGS2(+4.64),SAMSN1(-2.42)
chemical - endogenous mammalian	L-methionine	0.0188				4	2	2	BRCA1(-2.41),CLU(+2.67),ETS2(+2.44),NUSAP1(-2.9)
other	SAFB	0.0188				4	3	1	HLA-DRA(-3.32),JUN(+2.9),TFF1(+3.5),UBD(+6.98)
chemical toxicant	carbonyl cyanide m-chlorophenyl hydrazone	0.0188			1.969	4	4	0	BMP6(+3.12),IGF1R(+2.1),IL1A(+2.95),PTGS2(+4.64)
chemical reagent	beta-escin	0.0189				1	1	0	CDKN1A(+2.53)
complex	Integrin alpha V beta 5	0.0189				1	1	0	NPPB(+14.13)
chemical - endogenous mammalian	thromboxane A2	0.0189				1	1	0	PTGS2(+4.64)
group	Gαq	0.0189				1	1	0	PTGS2(+4.64)
other	ABLIM2	0.0189				1	1	0	TAGLN(+8.22)
group	beta-glucuronidase	0.0189				1	1	0	PTGS2(+4.64)
chemical reagent	3',5'-methoxyflavone	0.0189				1	1	0	PTGS2(+4.64)
complex	Esr1-Estrogen-Fos-Jun	0.0189				1	1	0	TFF1(+3.5)
chemical drug	homosalate	0.0189				1	1	0	TFF1(+3.5)
chemical drug	octinoxate	0.0189				1	1	0	TFF1(+3.5)
chemical drug	oxybenzone	0.0189				1	1	0	TFF1(+3.5)
group	G-Actin	0.0189				1	1	0	JUN(+2.9)
group	MAP2K4/7	0.0189				1	1	0	PTGS2(+4.64)
chemical drug	(E)-2,3',4,5'-tetramethoxystilbene	0.0189				1	1	0	CYP1B1(+4.03)
other	HCG11	0.0189				1	1	0	CDKN1A(+2.53)
other	LINC00475	0.0189				1	1	0	CDKN1A(+2.53)
group	RAB4	0.0189				1	1	0	DRD2(+2.51)
other	Pad2	0.0189				1	1	0	PTGS2(+4.64)
kinase	LMTK3	0.0189				1	1	0	HSPB8(+3.46)
other	FBXL12	0.0189				1	1	0	CDKN1A(+2.53)
other	ABLIM3	0.0189				1	1	0	TAGLN(+8.22)
other	ARMC10	0.0189				1	1	0	CDKN1A(+2.53)
peptidase	CTSO	0.0189				1	0	1	BRCA1(-2.41)
enzyme	MARCH4	0.0189				1	1	0	TNFRSF10A(+4.08)
other	FKBPL	0.0189				1	1	0	CDKN1A(+2.53)
transporter	HDLBP	0.0189				1	1	0	CSF1R(+2.51)
transcription regulator	ZBTB7C	0.0189				1	1	0	CDKN1A(+2.53)
ion channel	SETD1A	0.0189				1	1	0	TFF1(+3.5)
chemical - endogenous non-mammalian	procyanidin B2	0.0189				1	1	0	PTGS2(+4.64)
peptidase	TMPRSS2	0.0189				1	0	1	ERG(-4.26)
enzyme	MARCH6	0.0189				1	0	1	DIO2(-3.08)
transcription regulator	EBF4	0.0189				1	1	0	CDKN1A(+2.53)
enzyme	RNF138	0.0189				1	0	1	CACNA1A(-2.97)
transcription regulator	CXXC1	0.0189				1	1	0	CDKN1A(+2.53)
other	ZBTB8A	0.0189				1	1	0	CDKN1A(+2.53)
other	PCLAF	0.0189				1	1	0	CDKN1A(+2.53)
other	MARCH9	0.0189				1	1	0	TNFRSF10A(+4.08)
transcription regulator	FANK1	0.0189				1	1	0	JUN(+2.9)
other	WNT16	0.0189				1	1	0	CDKN1A(+2.53)
other	FILIP1	0.0189				1	1	0	FLNA(+2.6)
chemical reagent	nickel sulfide	0.0189				1	1	0	PTGS2(+4.64)
complex	S100	0.0189				1	1	0	SLC6A4(+2.78)
chemical - endogenous mammalian	blood urea nitrogen	0.0189				1	1	0	SCUBE1(+2.96)
chemical drug	Oxi-4503	0.0189				1	0	1	CXCL12(-6.55)
chemical - kinase inhibitor	Tpl2 kinase inhibitor	0.0189				1	1	0	PTGS2(+4.64)
chemical - kinase inhibitor	7-bromoindirubin-3'-oxime	0.0189				1	1	0	CDKN1A(+2.53)
chemical drug	inolitazone	0.0189				1	1	0	CDKN1A(+2.53)
chemical drug	binimetinib	0.0189				1	1	0	TNFRSF10A(+4.08)
chemical - endogenous non-mammalian	cucurbitacin E	0.0189				1	1	0	PTGS2(+4.64)
translation regulator	Bc1-ps1	0.0189				1	1	0	DRD2(+2.51)
growth factor	EDN2	0.0189				1	1	0	PTGS2(+4.64)
other	CABLES1	0.0189				1	1	0	CDKN1A(+2.53)
phosphatase	PPP2CB	0.0189				1	0	1	CLSPN(-2.26)
other	CDT1	0.0189				1	1	0	CDKN1A(+2.53)
kinase	ACVR2B	0.0189				1	1	0	CDKN1A(+2.53)
kinase	CHKA	0.0189				1	1	0	TUBB3(+5.27)
other	Rcan1	0.0189				1	1	0	FLNA(+2.6)
transcription regulator	UBE2K	0.0189				1	1	0	UBD(+6.98)
mature microRNA	miR-708-5p (and other miRNAs w/seed AGGAGCU)	0.0189				1	0	1	MAD2L1(-3.18)
mature microRNA	miR-523-3p (miRNAs w/seed AACGCGC)	0.0189				1	1	0	CDKN1A(+2.53)
microRNA	mir-675	0.0189				1	1	0	COL2A1(+2.56)
mature microRNA	miR-545-3p (miRNAs w/seed CAGCAAA)	0.0189				1	0	1	BRCA1(-2.41)
mature microRNA	miR-616-3p (miRNAs w/seed GUCAUUG)	0.0189				1	1	0	TFPI2(+4.13)
microRNA	mir-493	0.0189				1	1	0	IGF1R(+2.1)
transcription regulator	ZBTB5	0.0189				1	1	0	CDKN1A(+2.53)
enzyme	DHX8	0.0189				1	1	0	CDKN1A(+2.53)
enzyme	CYP11B1	0.0189				1	1	0	SCNN1A(+2.1)
transmembrane receptor	SIGLEC7	0.0189				1	1	0	PTGS2(+4.64)
other	SIGLEC9	0.0189				1	1	0	PTGS2(+4.64)
other	Ea4	0.0189				1	1	0	CYP1B1(+4.03)
enzyme	RNF7	0.0189				1	1	0	JUN(+2.9)
enzyme	AURKAIP1	0.0189				1	0	1	AURKA(-2.4)
enzyme	DNASE1L3	0.0189				1	1	0	CDKN1A(+2.53)
other	CCNI	0.0189				1	1	0	CDKN1A(+2.53)
chemical - endogenous mammalian	5-methoxytryptophan	0.0189				1	1	0	PTGS2(+4.64)
ion channel	FXYD1	0.0189				1	1	0	CDKN1A(+2.53)
peptidase	SEM1	0.0189				1	0	1	BRCA2(-2.75)
other	LUC7L3	0.0189				1	1	0	PTGS2(+4.64)
phosphatase	PPP1R3A	0.0189				1	1	0	THBS1(+4.18)
other	TFF1	0.0189	3.495			1	1	0	PTGS2(+4.64)
other	Pla2g2a	0.0189				1	1	0	PTGS2(+4.64)
transcription regulator	SKP1	0.0189				1	0	1	BRCA1(-2.41)
other	ING3	0.0189				1	1	0	CDKN1A(+2.53)
other	ABLIM1	0.0189				1	1	0	TAGLN(+8.22)
enzyme	THEM4	0.0189				1	1	0	PTGS2(+4.64)
other	JAM2	0.0189				1	0	1	CXCL12(-6.55)
other	ARL6IP5	0.0189				1	1	0	ITGB3(+3.87)
transcription regulator	JADE1	0.0189				1	1	0	CDKN1A(+2.53)
other	PRC1	0.0189				1	1	0	PTGS2(+4.64)
G-protein coupled receptor	FZD2	0.0189				1	0	1	WNT5A(-3.04)
other	Gm38438	0.0189				1	0	1	SOX3(-2.48)
enzyme	UBE2E1	0.0189				1	1	0	CDKN1A(+2.53)
transcription regulator	HOXD12	0.0189				1	1	0	SHH(+3.13)
other	CAV2	0.0189				1	1	0	CAV1(+3.65)
transcription regulator	SCML2	0.0189				1	1	0	CDKN1A(+2.53)
enzyme	DNAH5	0.0189				1	0	1	DNAH6(-2.93)
enzyme	ALG1	0.0189				1	1	0	TFF1(+3.5)
other	SAC3D1	0.0189				1	0	1	MAD2L1(-3.18)
other	PRR13	0.0189				1	1	0	THBS1(+4.18)
chemical reagent	TDP-665759	0.0189				1	1	0	CDKN1A(+2.53)
transcription regulator	GABPB2	0.0189				1	0	1	BRCA1(-2.41)
transcription regulator	PEX14	0.0189				1	1	0	PTGS2(+4.64)
chemical reagent	SR11256	0.0189				1	1	0	EDN1(+8.48)
other	KRT7-AS	0.0189				1	1	0	KRT7(+3.62)
chemical drug	BMS-275183	0.0189				1	1	0	THBS1(+4.18)
chemical - kinase inhibitor	2,5-dihydroxymethylcinnamate	0.0189				1	1	0	EDN1(+8.48)
chemical reagent	LY311727	0.0189				1	1	0	PTGS2(+4.64)
chemical reagent	BN 50730	0.0189				1	1	0	PTGS2(+4.64)
chemical toxicant	diisopropanolnitrosamine	0.0189				1	1	0	CDKN1A(+2.53)
chemical toxicant	1-(1-glycero)dodeca-1,3,5,7,9-pentaene	0.0189				1	1	0	PTGS2(+4.64)
chemical - endogenous mammalian	creatinine	0.0189				1	1	0	SCUBE1(+2.96)
chemical - kinase inhibitor	CGP77675	0.0189				1	1	0	PTGS2(+4.64)
chemical reagent	NSC 126405	0.0189				1	1	0	CDKN1A(+2.53)
chemical drug	remoxipride	0.0189				1	0	1	NTS(-6.45)
chemical - kinase inhibitor	Ro 31-7549	0.0189				1	1	0	PTGS2(+4.64)
chemical - endogenous non-mammalian	theaflavin monogallate B	0.0189				1	1	0	PTGS2(+4.64)
chemical reagent	bis-T-23	0.0189				1	1	0	COL4A1(+3.13)
chemical reagent	anti-miR-32 inhibitor	0.0189				1	1	0	KLF4(+2.49)
chemical reagent	N-t-Boc-Phe-D-Leu-Phe-D-Leu-Phe	0.0189				1	1	0	PTGS2(+4.64)
chemical reagent	2-methoxy-5-(2',3',4'-trimethoxyphenyl)-2,4,6-cycloheptatrien-1-one	0.0189				1	1	0	JUN(+2.9)
chemical - other	glycosphingolipid	0.0189				1	1	0	AMBN(+3.16)
chemical - other	n-6 docosapentaenoic acid	0.0189				1	1	0	PTGS2(+4.64)
chemical - endogenous non-mammalian	fumagillin	0.0189				1	1	0	CAV1(+3.65)
chemical - endogenous non-mammalian	long-chain alcohol	0.0189				1	1	0	PTGS2(+4.64)
chemical - protease inhibitor	OSU8-1	0.0189				1	1	0	HBEGF(+5.44)
chemical - endogenous mammalian	3-deoxyglucosone	0.0189				1	1	0	HBEGF(+5.44)
transcription regulator	PAX6	0.0191		Activated	2.414	9	6	3	CDCA2(-2.93),CDH6(+6.86),DKK3(+3.27),EFNB2(+2.9),FGF19(-7.88),MCM6(-2.27),OR5P2(+2.85),TBC1D9(+2.32),TUBB3(+5.27)
chemical drug	spironolactone	0.0194			-0.97	5	5	0	CDKN1A(+2.53),EDN1(+8.48),PTGS2(+4.64),SCNN1A(+2.1),TIMP2(+3.27)
chemical drug	losartan potassium	0.0195			-0.211	6	6	0	CAV1(+3.65),EDN1(+8.48),OLR1(+4.45),PTGS2(+4.64),TGFB2(+4.54),TUBB3(+5.27)
chemical drug	lovastatin	0.0196			1.004	7	7	0	CDKN1A(+2.53),COTL1(+2.44),ENC1(+3.36),IL1A(+2.95),KLF4(+2.49),PTGS2(+4.64),SDC4(+2.71)
biologic drug	oblimersen	0.02			1.067	4	3	1	ADM(+5.83),CDKN1A(+2.53),EFNB2(+2.9),IFIT1(-2.66)
chemical drug	carboplatin	0.02		Activated	2	4	4	0	CLU(+2.67),IER3(+3.19),LAMC2(+2.54),TNFRSF12A(+2.94)
chemical toxicant	3-methylcholanthrene	0.02				4	4	0	ADM(+5.83),CCN1(+5.22),CYP1B1(+4.03),PTGS2(+4.64)
group	caspase	0.0202				3	3	0	CDKN1A(+2.53),IL1A(+2.95),THBS1(+4.18)
kinase	MAPK11	0.0202				3	3	0	CAV1(+3.65),PTGS2(+4.64),TIMP2(+3.27)
other	UPF2	0.0202				3	3	0	CLU(+2.67),CYFIP2(+4.24),PTGS2(+4.64)
enzyme	APEX1	0.0202				3	2	1	IL1A(+2.95),PTGS2(+4.64),RGS2(-3.73)
transcription regulator	PBX1	0.0202				3	2	1	CDKN1A(+2.53),CDKN2B(+9.25),SOX3(-2.48)
other	THBS4	0.0202	-2.988			3	3	0	COL2A1(+2.56),MMP24(+3.39),TGFB2(+4.54)
chemical - protease inhibitor	4-(2-aminoethyl)benzenesulfonylfluoride	0.0202				3	3	0	CDKN1A(+2.53),MATN3(+2.51),TAGLN(+8.22)
chemical drug	betulinic acid	0.0202				3	2	1	CXCL12(-6.55),PTGS2(+4.64),TIMP2(+3.27)
chemical drug	selenium	0.0202				3	3	0	CDKN1A(+2.53),DRD2(+2.51),PTGS2(+4.64)
enzyme	RAC1	0.0203			1.732	6	5	1	ANKRD1(+4.21),COL2A1(+2.56),JUN(+2.9),NPPB(+14.13),PTGS2(+4.64),WNT5A(-3.04)
microRNA	mir-8	0.0203			-0.389	7	6	1	CDKN1A(+2.53),HMGB1(-2.1),KLF4(+2.49),MYOF(+2.51),PHLDA3(+2.59),TGFB2(+4.54),TIMP2(+3.27)
transmembrane receptor	CAV1	0.0203	3.652		0.811	7	6	1	CAV1(+3.65),CDKN1A(+2.53),CSF1R(+2.51),KRT7(+3.62),SLC7A2(-1.99),TGFB1I1(+2.94),THBS1(+4.18)
transcription regulator	GMNN	0.0204			-1	5	4	1	CDKN1A(+2.53),EFEMP1(+2.33),IER5(+2.04),TGFB2(+4.54),WNT5A(-3.04)
enzyme	SULF2	0.0207				2	2	0	COL2A1(+2.56),NOG(+2.27)
complex	STAT1/3/5 dimer	0.0207				2	2	0	CHI3L1(+4.29),EPAS1(+2.0)
other	NELFB	0.0207				2	1	1	CDKN1A(+2.53),MAD2L1(-3.18)
other	CTNNBIP1	0.0207				2	2	0	CDKN1A(+2.53),TUBB3(+5.27)
transcription regulator	FOXF1	0.0207				2	1	1	ITGB3(+3.87),WNT5A(-3.04)
other	RB1CC1	0.0207				2	2	0	CDKN1A(+2.53),CDKN2B(+9.25)
other	NUMBL	0.0207				2	2	0	CDKN1A(+2.53),KLF4(+2.49)
other	BAG3	0.0207				2	2	0	CDKN1A(+2.53),CDKN2B(+9.25)
other	GREM1	0.0207				2	2	0	CDKN1A(+2.53),SHH(+3.13)
chemical drug	metoprolol	0.0207				2	1	1	EDN1(+8.48),THBS4(-2.99)
chemical - endogenous mammalian	putrescine	0.0207				2	2	0	CDKN1A(+2.53),JUN(+2.9)
biologic drug	zinostatin	0.0207				2	2	0	CDKN1A(+2.53),IGF1R(+2.1)
chemical drug	buthionine sulfoximine	0.0207				2	2	0	HBEGF(+5.44),PTGS2(+4.64)
cytokine	IL15	0.0213			0.485	15	10	5	CDKN1A(+2.53),CDKN2B(+9.25),CXCL12(-6.55),EDN1(+8.48),GPC1(+2.64),GPRC5A(+14.04),IFIT1(-2.66),IGF1R(+2.1),IL32(+4.04),JUN(+2.9),PDCD4(-2.3),PFKFB3(+3.11),PSMB8(-2.35),RPS6(-2.17),SYNPO(+7.67)
other	CDH1	0.0213			-0.218	5	5	0	ITGB3(+3.87),JUN(+2.9),JUP(+2.11),KRT7(+3.62),PFKFB3(+3.11)
group	Jnk	0.0218			1.683	9	7	2	BRCA1(-2.41),CXCL12(-6.55),EDN1(+8.48),IL1A(+2.95),JUN(+2.9),PTGS2(+4.64),SHH(+3.13),TNFRSF10A(+4.08),TNFRSF12A(+2.94)
chemical - endogenous mammalian	melatonin	0.0219			-0.311	6	3	3	BRCA1(-2.41),CDKN1A(+2.53),DIO2(-3.08),EDN1(+8.48),HMGB1(-2.1),PTGS2(+4.64)
complex	Stat3-Stat3	0.022				3	2	1	CDKN1A(+2.53),JUN(+2.9),WNT5A(-3.04)
kinase	ROR1	0.022				3	3	0	AMOTL2(+2.14),CCN1(+5.22),THBS1(+4.18)
kinase	PRKG1	0.022				3	3	0	CDKN1A(+2.53),TAGLN(+8.22),THBS1(+4.18)
mature microRNA	miR-92a-3p (and other miRNAs w/seed AUUGCAC)	0.022				3	3	0	CDKN1A(+2.53),ITGB3(+3.87),KLF4(+2.49)
transcription regulator	NOSTRIN	0.022				3	3	0	CAV1(+3.65),ITGB3(+3.87),THBS1(+4.18)
transporter	NRXN1	0.022				3	2	1	CLDN6(+2.2),CXCL12(-6.55),THBS1(+4.18)
group	Hsp90	0.0223			-0.958	5	3	2	CLU(+2.67),EPAS1(+2.0),RPS6(-2.17),SLC6A4(+2.78),ZAP70(-4.76)
enzyme	ALKBH5	0.0223				5	3	2	BRCA2(-2.75),CAV1(+3.65),CLU(+2.67),RGS2(-3.73),SLC4A2(+2.17)
transmembrane receptor	TLR7	0.0224			0.651	9	5	4	CDKN1A(+2.53),CLDN6(+2.2),DIO2(-3.08),ETS2(+2.44),FGF19(-7.88),GPR17(+4.47),IER3(+3.19),IFIT1(-2.66),ZAP70(-4.76)
kinase	MAP2K7	0.0224				4	3	1	CDKN1A(+2.53),EFNB2(+2.9),RPS6(-2.17),TFPI2(+4.13)
chemical - endogenous mammalian	5-hydroxytryptamine	0.0227			1.954	6	6	0	CYP1B1(+4.03),HBEGF(+5.44),IL1A(+2.95),PTGS2(+4.64),SLC6A4(+2.78),THBS1(+4.18)
chemical - endogenous non-mammalian	maslinic acid	0.0233				5	3	2	GPRC5A(+14.04),PTGS2(+4.64),SORBS1(-2.5),THBS1(+4.18),WNT5A(-3.04)
chemical toxicant	paraquat	0.0236			0.351	6	5	1	CCDC88A(-2.54),EDN1(+8.48),ITGB8(+2.39),LAMC2(+2.54),PLTP(+2.43),PTGS2(+4.64)
enzyme	SIRT6	0.0238			1.067	4	4	0	IGF1R(+2.1),IL1A(+2.95),NPNT(+4.0),PTGS2(+4.64)
kinase	MAP2K4	0.0238				4	4	0	CDKN1A(+2.53),FLNA(+2.6),JUN(+2.9),PTGS2(+4.64)
kinase	PTK2	0.0238			1.698	4	4	0	CCN1(+5.22),CDKN1A(+2.53),THBS1(+4.18),TLL1(+3.36)
chemical - endogenous mammalian	15-deoxy-delta-12,14 -PGJ 2	0.0238			-0.047	8	6	2	BRCA1(-2.41),CDKN1A(+2.53),HLA-DRA(-3.32),IL1A(+2.95),JUN(+2.9),KLF4(+2.49),PTGS2(+4.64),TFF1(+3.5)
transcription regulator	NFATC4	0.0239				3	2	1	ITPR1(-4.74),NPPB(+14.13),TFF1(+3.5)
transcription regulator	HLX	0.0239				3	3	0	ANKRD1(+4.21),CYP1B1(+4.03),JUN(+2.9)
other	ARHGAP31	0.0239				3	3	0	ITGB6(+4.93),JUN(+2.9),TGFB2(+4.54)
other	CR1L	0.0239				3	3	0	COL4A1(+3.13),COL4A2(+2.85),FBN1(+3.05)
transporter	SLC16A2	0.0239				3	3	0	IER5(+2.04),SCUBE1(+2.96),SHH(+3.13)
cytokine	TIMP1	0.0239				3	3	0	CDKN1A(+2.53),PLTP(+2.43),TIMP2(+3.27)
transcription regulator	RAD21	0.0239				3	1	2	CXCL12(-6.55),HLA-DRA(-3.32),THBS1(+4.18)
chemical drug	bafilomycin A1	0.0239				3	3	0	PTGS2(+4.64),TIMP2(+3.27),TNFRSF10A(+4.08)
group	trypsin	0.0241				2	2	0	CDKN1A(+2.53),PTGS2(+4.64)
complex	I kappa b kinase	0.0241				2	0	2	BRCA1(-2.41),BRCA2(-2.75)
enzyme	FH	0.0241				2	2	0	CDKN1A(+2.53),PCP4(+6.23)
enzyme	CRBN	0.0241				2	2	0	JUN(+2.9),PTGS2(+4.64)
group	Ppp2c	0.0241				2	2	0	CDKN1A(+2.53),CDKN2B(+9.25)
G-protein coupled receptor	CHRM1	0.0241				2	2	0	CCN1(+5.22),JUN(+2.9)
transcription regulator	HIF3A	0.0241				2	2	0	EDN1(+8.48),EPAS1(+2.0)
enzyme	BCAR1	0.0241				2	2	0	CDKN1A(+2.53),CDKN2B(+9.25)
transcription regulator	TRRAP	0.0241				2	1	1	CDKN1A(+2.53),MAD2L1(-3.18)
peptidase	ATXN3	0.0241				2	0	2	CXCL12(-6.55),IFIT1(-2.66)
ligand-dependent nuclear receptor	PPARG	0.0244			0.094	16	14	2	ACADL(+5.07),BRCA1(-2.41),CAV1(+3.65),CDKN1A(+2.53),EDN1(+8.48),EPAS1(+2.0),JUN(+2.9),KLF4(+2.49),NPPB(+14.13),OLR1(+4.45),PACS1(+2.3),PFKFB3(+3.11),PTGS2(+4.64),SORBS1(-2.5),TAGLN(+8.22),VLDLR(+2.8)
transcription regulator	GATA1	0.0244		Activated	2.121	11	8	3	BMP6(+3.12),DMTN(+3.41),ETS2(+2.44),FHL1(+3.47),ITGB3(+3.87),NCOA7(+2.83),PAPPA2(-2.91),RGS13(-2.86),RNASE2(+3.55),ST3GAL6(-2.72),TGFB1I1(+2.94)
chemical - endogenous mammalian	chenodeoxycholic acid	0.0244			0.391	5	4	1	CAV1(+3.65),FGF19(-7.88),IL1A(+2.95),PLTP(+2.43),PTGS2(+4.64)
chemical drug	haloperidol	0.0244			-0.711	5	2	3	DRD2(+2.51),GRM4(-2.64),HSPG2(+4.07),NTS(-6.45),WNT5A(-3.04)
kinase	EGFR	0.0248			1.844	14	13	1	C12orf49(+2.58),CAV1(+3.65),CDKN1A(+2.53),CHI3L1(+4.29),CXCL12(-6.55),EFNB2(+2.9),FBN1(+3.05),GPC1(+2.64),HBEGF(+5.44),IER3(+3.19),JUN(+2.9),OSMR(+4.11),PTGS2(+4.64),THBS1(+4.18)
chemical drug	pravastatin	0.0251				4	4	0	CAV1(+3.65),COTL1(+2.44),ENC1(+3.36),SDC4(+2.71)
complex	26s Proteasome	0.0254			-1.713	7	5	2	BRCA2(-2.75),CDKN1A(+2.53),HBEGF(+5.44),HSPB8(+3.46),MAD2L1(-3.18),PTGS2(+4.64),UBD(+6.98)
transmembrane receptor	CD40	0.0255			1.146	9	6	3	CDKN1A(+2.53),CXCL12(-6.55),DAPP1(+3.03),IL1A(+2.95),JUN(+2.9),KLF4(+2.49),PTGS2(+4.64),RGS13(-2.86),SAMSN1(-2.42)
other	MYOC	0.0255				5	3	2	FBN1(+3.05),LAMB1(+2.37),LHX8(-2.43),MAFK(+2.56),SOX3(-2.48)
kinase	TGFBR1	0.0255			1.982	5	5	0	BHLHE40(+2.45),CDKN1A(+2.53),EDN1(+8.48),KLF4(+2.49),TAGLN(+8.22)
complex	LDL	0.0257			1.735	10	8	2	CAPN2(+2.34),CDKN1A(+2.53),IGF1R(+2.1),IL1A(+2.95),ITGB3(+3.87),ITPR1(-4.74),JUN(+2.9),LINC00599(-2.26),OLR1(+4.45),PTGS2(+4.64)
transmembrane receptor	TLR3	0.0257			1.336	10	7	3	CD300E(-2.59),CLU(+2.67),EDN1(+8.48),IER3(+3.19),IFIT1(-2.66),IL1A(+2.95),NTS(-6.45),PFKFB3(+3.11),PTGS2(+4.64),SCN9A(+8.38)
growth factor	LEP	0.0258			1.554	15	12	3	ACADL(+5.07),CAV1(+3.65),CCN1(+5.22),CDKN1A(+2.53),COL2A1(+2.56),COL4A1(+3.13),DRD2(+2.51),EDN1(+8.48),JUN(+2.9),NPW(-2.64),NTS(-6.45),PTGS2(+4.64),TFF1(+3.5),THBS1(+4.18),WNT5A(-3.04)
transcription regulator	SOX17	0.0258				3	3	0	COL4A1(+3.13),COL4A2(+2.85),LAMB1(+2.37)
other	ANXA2	0.0258				3	3	0	CDKN1A(+2.53),JUN(+2.9),PTGS2(+4.64)
other	EWSR1	0.0258				3	0	3	CHEK2(-2.56),NUSAP1(-2.9),PBK(-3.22)
chemical - endogenous mammalian	choline	0.0258				3	3	0	CDKN1A(+2.53),OXTR(+3.78),PTGS2(+4.64)
group	cytokine	0.0262			1.67	7	6	1	CCN1(+5.22),CD93(-3.27),CLU(+2.67),EDN1(+8.48),JUN(+2.9),PTGS2(+4.64),TGFB2(+4.54)
transcription regulator	STAT2	0.0265				4	2	2	CAV1(+3.65),IFIT1(-2.66),PSMB8(-2.35),SHH(+3.13)
chemical - endogenous non-mammalian	salmonella minnesota R595 lipopolysaccharides	0.0272			1.094	6	4	2	ETS2(+2.44),HLA-DRA(-3.32),IL1A(+2.95),JUN(+2.9),PTGS2(+4.64),SLC7A2(-1.99)
chemical - endogenous mammalian	corticosterone	0.0272			-0.645	6	5	1	CAV1(+3.65),CDKN1A(+2.53),DIO2(-3.08),EDN1(+8.48),JUN(+2.9),PTGS2(+4.64)
transcription regulator	POU2F1	0.0272				6	5	1	CSF1R(+2.51),HLA-DRA(-3.32),NDRG4(+2.66),NXN(+2.2),OLR1(+4.45),TNFRSF10A(+4.08)
transcription regulator	RUNX2	0.0272			-1.199	6	6	0	AMBN(+3.16),CDKN1A(+2.53),DPYSL3(+3.27),IGF1R(+2.1),SHH(+3.13),TAGLN(+8.22)
chemical - endogenous non-mammalian	ginsenoside Rb1	0.0278				2	2	0	HBEGF(+5.44),TFF1(+3.5)
chemical drug	dihydroartemisinin	0.0278				2	2	0	CDKN1A(+2.53),PTGS2(+4.64)
complex	Ahr-aryl hydrocarbon-Arnt	0.0278				2	2	0	CDKN1A(+2.53),CYP1B1(+4.03)
other	SRSF3	0.0278				2	1	1	JUN(+2.9),PDCD4(-2.3)
transcription regulator	GTF2I	0.0278				2	2	0	CDKN1A(+2.53),THBS1(+4.18)
transcription regulator	TFAP2B	0.0278				2	2	0	EDN1(+8.48),EPAS1(+2.0)
other	WNT3	0.0278				2	2	0	CDKN1A(+2.53),PTGS2(+4.64)
chemical reagent	DMH1	0.0278				2	2	0	CAV1(+3.65),PTGS2(+4.64)
chemical reagent	N-(3-oxododecanoyl)-homoserine lactone	0.0278				2	2	0	IL1A(+2.95),PTGS2(+4.64)
chemical drug	dimethyl fumarate	0.0278				2	2	0	JUN(+2.9),PTGS2(+4.64)
chemical drug	amiloride	0.0278				2	2	0	PTGS2(+4.64),SCNN1A(+2.1)
chemical toxicant	nickel chloride	0.0278				2	2	0	JUN(+2.9),PTGS2(+4.64)
chemical drug	N1,N11-diethylnorspermine	0.0278				2	2	0	BIRC7(+2.9),CDKN1A(+2.53)
chemical reagent	pyrimidin-2-one beta-ribofuranoside	0.0278				2	2	0	CDKN1A(+2.53),DRD2(+2.51)
group	growth factor	0.0278				2	2	0	CLU(+2.67),PTGS2(+4.64)
chemical drug	onapristone	0.0278				2	2	0	HBEGF(+5.44),SCNN1A(+2.1)
chemical toxicant	Cd2+	0.0278				2	2	0	DDAH1(+3.21),PTGS2(+4.64)
chemical - endogenous mammalian	manganese	0.0278				2	2	0	CDKN1A(+2.53),PTGS2(+4.64)
chemical drug	diclofenac	0.0279				3	3	0	CDKN1A(+2.53),IL1A(+2.95),PTGS2(+4.64)
chemical - endogenous mammalian	formaldehyde	0.0279				3	3	0	IGF1R(+2.1),JUN(+2.9),PTGS2(+4.64)
mature microRNA	miR-21-5p (and other miRNAs w/seed AGCUUAU)	0.028			-0.497	4	3	1	CDKN1A(+2.53),PDCD4(-2.3),TAGLN(+8.22),TGFB2(+4.54)
growth factor	DKK1	0.028				4	3	1	BMP6(+3.12),CDKN1A(+2.53),TAGLN(+8.22),WNT5A(-3.04)
other	CLDN7	0.0292			0.128	6	5	1	CA12(-3.4),ITPR3(+2.73),NCOA7(+2.83),PRSS23(+3.23),TIMP2(+3.27),TINAGL1(+2.85)
chemical drug	seocalcitol	0.0295			1.103	4	3	1	ANKRD1(+4.21),CDKN1A(+2.53),ERG(-4.26),PTGS2(+4.64)
chemical - endogenous mammalian	lipoxin A4	0.03				3	3	0	CDKN1A(+2.53),PTGS2(+4.64),TIMP2(+3.27)
chemical - kinase inhibitor	8-bromoguanosine 3',5'-cyclic monophosphate	0.03				3	3	0	CAV1(+3.65),CDKN1A(+2.53),EDN1(+8.48)
transcription regulator	SS18	0.03				3	1	2	C11orf96(-4.1),HES4(+4.5),SALL1(-3.6)
transcription regulator	GTF2B	0.03				3	3	0	CDKN1A(+2.53),ETS2(+2.44),TFF1(+3.5)
other	NLRP12	0.03				3	1	2	CXCL12(-6.55),JUN(+2.9),PSMB8(-2.35)
chemical drug	semaxinib	0.03				3	3	0	FHL1(+3.47),PTGS2(+4.64),THBS1(+4.18)
chemical toxicant	mercuric chloride	0.03				3	3	0	CDKN1A(+2.53),HBEGF(+5.44),JUN(+2.9)
chemical - kinase inhibitor	AG490	0.0301			0.184	5	4	1	CDKN1A(+2.53),EDN1(+8.48),HMGB1(-2.1),PTGS2(+4.64),TAGLN(+8.22)
group	E2f	0.0302				6	2	4	BRCA1(-2.41),CAV1(+3.65),EPAS1(+2.0),MAD2L1(-3.18),MCM6(-2.27),NUSAP1(-2.9)
chemical drug	vorinostat	0.0308			0.82	10	8	2	AURKA(-2.4),BRCA2(-2.75),CDKN1A(+2.53),CLU(+2.67),CYP1B1(+4.03),EDN1(+8.48),JUN(+2.9),KLF4(+2.49),PTGS2(+4.64),TNFRSF10A(+4.08)
transcription regulator	USF2	0.031				4	3	1	BRCA2(-2.75),CHI3L1(+4.29),MYH9(+2.3),THBS1(+4.18)
transcription regulator	EGR2	0.0314			-0.692	7	6	1	BHLHE40(+2.45),CDH6(+6.86),CDKN1A(+2.53),CSF1R(+2.51),DIO2(-3.08),IL1A(+2.95),JUN(+2.9)
group	Foxo	0.0317				2	2	0	CDKN1A(+2.53),CDKN2B(+9.25)
transcription regulator	FOXG1	0.0317				2	2	0	CDKN1A(+2.53),CDKN2B(+9.25)
transporter	IGFBP7	0.0317				2	2	0	CDKN1A(+2.53),PTGS2(+4.64)
transcription regulator	ZBTB33	0.0317				2	2	0	CDKN1A(+2.53),TNFRSF10A(+4.08)
other	PNN	0.0317				2	2	0	CDKN1A(+2.53),JUN(+2.9)
transcription regulator	APBB1	0.0317				2	2	0	TAGLN(+8.22),VLDLR(+2.8)
[truncated: 329 more rows]
