# Supplementary material for: Developmental modeling of hepatogenesis using obese iPSCs-hepatocyte differentiation uncovers pathological features
Source: Cell Death Dis. 2022 Aug 1;13(8):670. doi: 10.1038/s41419-022-05125-9 (PMC9343434; doi:10.1038/s41419-022-05125-9)
Supplement: Supplementary file 15 — Supplementary File-13 [file 41419_2022_5125_MOESM15_ESM.xlsx]

## Sheet: Function
Categories	Diseases or Functions	p	State	Z	N	Pos	Neg	Molecules
Cancer,Organismal Injury and Abnormalities	Abdominal neoplasm	3.09e-11		0.773	302	147	155	ABO(-2.5),ACE2(+3.26),ACP5(-3.1),ACTA1(-7.21),ACTN2(-3.68),AGAP2(-2.8),AGAP5 (includes others)(+6.48),AGR2(+4.38),AIRE(-3.01),AJM1(-2.45),ALCAM(+2.03),ALG13(+2.49),ALLC(-5.12),ALOX15B(+12.55),AMH(-2.76),ANKRD20A5P(+3.08),ANKRD30B(+3.91),ANKRD33B(-2.32),AP1S2(+2.47),APOBEC3B(-8.05),ARHGAP28(+2.71),ARNT2(-2.42),ATOH8(-4.25),ATP1A2(+4.15),ATP6AP2(+2.36),BCL2(-3.12),BCO2(+2.62),BDNF(-2.59),BLVRA(+2.6…
Cancer,Gastrointestinal Disease,Organismal Injury and Abnormalities	Digestive organ tumor	1.31e-10		1.175	289	144	145	ABO(-2.5),ACE2(+3.26),ACP5(-3.1),ACTA1(-7.21),ACTN2(-3.68),AGAP2(-2.8),AGAP5 (includes others)(+6.48),AGR2(+4.38),AIRE(-3.01),AJM1(-2.45),ALCAM(+2.03),ALG13(+2.49),ALLC(-5.12),ALOX15B(+12.55),AMH(-2.76),ANKRD20A5P(+3.08),ANKRD30B(+3.91),ANKRD33B(-2.32),AP1S2(+2.47),ARHGAP28(+2.71),ARNT2(-2.42),AS3MT(+2.5),ATOH8(-4.25),ATP1A2(+4.15),ATP6AP2(+2.36),BCL2(-3.12),BCO2(+2.62),BDNF(-2.59),BLVRA(+2.62),B…
Cancer,Organismal Injury and Abnormalities	Neoplasia of cells	1.62e-10		0.518	179	86	93	ABO(-2.5),ACP5(-3.1),ACTN2(-3.68),AGAP2(-2.8),AGAP5 (includes others)(+6.48),AGR2(+4.38),AIRE(-3.01),ALCAM(+2.03),ALLC(-5.12),ANKRD20A5P(+3.08),ANKRD30B(+3.91),ANKRD33B(-2.32),APOBEC3B(-8.05),ARHGAP28(+2.71),ARNT2(-2.42),AS3MT(+2.5),ATP1A2(+4.15),BCL2(-3.12),BDNF(-2.59),BLVRA(+2.62),C4A/C4B(-4.09),CA3(+7.72),CCL2(-9.74),CD163(-11.35),CD200R1(+2.98),CD22(-2.78),CDO1(+2.44),CEACAM18(-3.83),CFAP157(…
Cancer,Organismal Injury and Abnormalities	Abdominal cancer	5.68e-10		0.879	296	144	152	ABO(-2.5),ACE2(+3.26),ACP5(-3.1),ACTA1(-7.21),ACTN2(-3.68),AGAP2(-2.8),AGAP5 (includes others)(+6.48),AGR2(+4.38),AIRE(-3.01),AJM1(-2.45),ALCAM(+2.03),ALG13(+2.49),ALLC(-5.12),ALOX15B(+12.55),AMH(-2.76),ANKRD20A5P(+3.08),ANKRD30B(+3.91),ANKRD33B(-2.32),AP1S2(+2.47),APOBEC3B(-8.05),ARHGAP28(+2.71),ARNT2(-2.42),ATP1A2(+4.15),ATP6AP2(+2.36),BCL2(-3.12),BCO2(+2.62),BDNF(-2.59),BLVRA(+2.62),BMP10(-8.7…
Cancer,Gastrointestinal Disease,Organismal Injury and Abnormalities	Digestive system cancer	3.16e-09		1.382	281	140	141	ABO(-2.5),ACE2(+3.26),ACP5(-3.1),ACTA1(-7.21),ACTN2(-3.68),AGAP2(-2.8),AGAP5 (includes others)(+6.48),AGR2(+4.38),AIRE(-3.01),AJM1(-2.45),ALCAM(+2.03),ALG13(+2.49),ALLC(-5.12),ALOX15B(+12.55),AMH(-2.76),ANKRD20A5P(+3.08),ANKRD30B(+3.91),ANKRD33B(-2.32),AP1S2(+2.47),ARHGAP28(+2.71),ARNT2(-2.42),AS3MT(+2.5),ATP1A2(+4.15),ATP6AP2(+2.36),BCL2(-3.12),BCO2(+2.62),BDNF(-2.59),BLVRA(+2.62),BMP10(-8.78),B…
Cancer,Organismal Injury and Abnormalities	Tumorigenesis of tissue	9.12e-09		-0.44	308	150	158	ABO(-2.5),ACE2(+3.26),ACP5(-3.1),ACTA1(-7.21),ACTN2(-3.68),AGAP2(-2.8),AGAP5 (includes others)(+6.48),AGR2(+4.38),AIRE(-3.01),AJM1(-2.45),ALCAM(+2.03),ALG13(+2.49),ALLC(-5.12),ALOX15B(+12.55),AMH(-2.76),ANKRD20A5P(+3.08),ANKRD30B(+3.91),ANKRD33B(-2.32),AP1S2(+2.47),APOBEC3B(-8.05),ARHGAP28(+2.71),ARNT2(-2.42),AS3MT(+2.5),ATOH8(-4.25),ATP1A2(+4.15),ATP6AP2(+2.36),BCL2(-3.12),BCO2(+2.62),BDNF(-2.59…
Cancer,Organismal Injury and Abnormalities	Solid tumor	1.85e-08		-0.669	316	155	161	ABO(-2.5),ACE2(+3.26),ACP5(-3.1),ACTA1(-7.21),ACTN2(-3.68),AGAP2(-2.8),AGAP5 (includes others)(+6.48),AGR2(+4.38),AIRE(-3.01),AJM1(-2.45),ALCAM(+2.03),ALG13(+2.49),ALLC(-5.12),ALOX15B(+12.55),AMH(-2.76),ANKRD20A5P(+3.08),ANKRD30B(+3.91),ANKRD33B(-2.32),AP1S2(+2.47),APOBEC3B(-8.05),ARHGAP28(+2.71),ARNT2(-2.42),AS3MT(+2.5),ATOH8(-4.25),ATP1A2(+4.15),ATP6AP2(+2.36),BCL2(-3.12),BCO2(+2.62),BDNF(-2.59…
Cancer,Organismal Injury and Abnormalities	Abdominal adenocarcinoma	1.91e-08		0.651	271	133	138	ABO(-2.5),ACE2(+3.26),ACP5(-3.1),ACTA1(-7.21),ACTN2(-3.68),AGAP2(-2.8),AGAP5 (includes others)(+6.48),AGR2(+4.38),AIRE(-3.01),AJM1(-2.45),ALCAM(+2.03),ALG13(+2.49),ALLC(-5.12),ALOX15B(+12.55),AMH(-2.76),ANKRD20A5P(+3.08),ANKRD30B(+3.91),ANKRD33B(-2.32),AP1S2(+2.47),ARHGAP28(+2.71),ARNT2(-2.42),ATP1A2(+4.15),ATP6AP2(+2.36),BCL2(-3.12),BCO2(+2.62),BDNF(-2.59),BLVRA(+2.62),BMP10(-8.78),BRDT(+3.71),C…
Cancer,Organismal Injury and Abnormalities	Non-melanoma solid tumor	2.16e-08		-0.024	308	150	158	ABO(-2.5),ACE2(+3.26),ACP5(-3.1),ACTA1(-7.21),ACTN2(-3.68),AGAP2(-2.8),AGAP5 (includes others)(+6.48),AGR2(+4.38),AIRE(-3.01),AJM1(-2.45),ALCAM(+2.03),ALG13(+2.49),ALLC(-5.12),ALOX15B(+12.55),AMH(-2.76),ANKRD20A5P(+3.08),ANKRD30B(+3.91),ANKRD33B(-2.32),AP1S2(+2.47),APOBEC3B(-8.05),ARHGAP28(+2.71),ARNT2(-2.42),AS3MT(+2.5),ATOH8(-4.25),ATP1A2(+4.15),ATP6AP2(+2.36),BCL2(-3.12),BCO2(+2.62),BDNF(-2.59…
Cancer,Organismal Injury and Abnormalities	Extracranial solid tumor	2.6e-08		-1.188	314	155	159	ABO(-2.5),ACE2(+3.26),ACP5(-3.1),ACTA1(-7.21),ACTN2(-3.68),AGAP2(-2.8),AGAP5 (includes others)(+6.48),AGR2(+4.38),AIRE(-3.01),AJM1(-2.45),ALCAM(+2.03),ALG13(+2.49),ALLC(-5.12),ALOX15B(+12.55),AMH(-2.76),ANKRD20A5P(+3.08),ANKRD30B(+3.91),ANKRD33B(-2.32),AP1S2(+2.47),APOBEC3B(-8.05),ARHGAP28(+2.71),ARNT2(-2.42),AS3MT(+2.5),ATOH8(-4.25),ATP1A2(+4.15),ATP6AP2(+2.36),BCL2(-3.12),BCO2(+2.62),BDNF(-2.59…
Cancer,Organismal Injury and Abnormalities	Cancer of cells	3.98e-08		0.342	148	75	73	ABO(-2.5),ACTN2(-3.68),AGAP2(-2.8),AGAP5 (includes others)(+6.48),AGR2(+4.38),AIRE(-3.01),ALCAM(+2.03),ALLC(-5.12),ANKRD20A5P(+3.08),ANKRD30B(+3.91),ANKRD33B(-2.32),APOBEC3B(-8.05),ARHGAP28(+2.71),AS3MT(+2.5),ATP1A2(+4.15),BCL2(-3.12),BDNF(-2.59),BLVRA(+2.62),CA3(+7.72),CCL2(-9.74),CD163(-11.35),CD200R1(+2.98),CD22(-2.78),CDO1(+2.44),CEACAM18(-3.83),CFAP157(-3.12),CFL2(+2.17),CHN2(+2.9),CHST15(-2…
Cancer,Organismal Injury and Abnormalities	Cancer	4.47e-08		0.069	315	156	159	ABO(-2.5),ACE2(+3.26),ACP5(-3.1),ACTA1(-7.21),ACTN2(-3.68),AGAP2(-2.8),AGAP5 (includes others)(+6.48),AGR2(+4.38),AIRE(-3.01),AJM1(-2.45),ALCAM(+2.03),ALG13(+2.49),ALLC(-5.12),ALOX15B(+12.55),AMH(-2.76),ANKRD20A5P(+3.08),ANKRD30B(+3.91),ANKRD33B(-2.32),AP1S2(+2.47),APOBEC3B(-8.05),ARHGAP28(+2.71),ARNT2(-2.42),AS3MT(+2.5),ATOH8(-4.25),ATP1A2(+4.15),ATP6AP2(+2.36),BCL2(-3.12),BCO2(+2.62),BDNF(-2.59…
Cancer,Organismal Injury and Abnormalities	Abdominal carcinoma	5.66e-08		1.157	283	139	144	ABO(-2.5),ACE2(+3.26),ACP5(-3.1),ACTA1(-7.21),ACTN2(-3.68),AGAP2(-2.8),AGAP5 (includes others)(+6.48),AGR2(+4.38),AIRE(-3.01),AJM1(-2.45),ALCAM(+2.03),ALG13(+2.49),ALLC(-5.12),ALOX15B(+12.55),AMH(-2.76),ANKRD20A5P(+3.08),ANKRD30B(+3.91),ANKRD33B(-2.32),AP1S2(+2.47),ARHGAP28(+2.71),ARNT2(-2.42),ATP1A2(+4.15),ATP6AP2(+2.36),BCL2(-3.12),BCO2(+2.62),BDNF(-2.59),BLVRA(+2.62),BMP10(-8.78),BRDT(+3.71),C…
Cancer,Organismal Injury and Abnormalities	Non-hematological solid tumor	5.88e-08		-0.229	309	152	157	ABO(-2.5),ACE2(+3.26),ACP5(-3.1),ACTA1(-7.21),ACTN2(-3.68),AGAP2(-2.8),AGAP5 (includes others)(+6.48),AGR2(+4.38),AIRE(-3.01),AJM1(-2.45),ALCAM(+2.03),ALG13(+2.49),ALLC(-5.12),ALOX15B(+12.55),AMH(-2.76),ANKRD20A5P(+3.08),ANKRD30B(+3.91),ANKRD33B(-2.32),AP1S2(+2.47),APOBEC3B(-8.05),ARHGAP28(+2.71),ARNT2(-2.42),AS3MT(+2.5),ATOH8(-4.25),ATP1A2(+4.15),ATP6AP2(+2.36),BCL2(-3.12),BCO2(+2.62),BDNF(-2.59…
Cancer,Organismal Injury and Abnormalities	Nonhematologic malignant neoplasm	6.58e-08		-0.032	308	152	156	ABO(-2.5),ACE2(+3.26),ACP5(-3.1),ACTA1(-7.21),ACTN2(-3.68),AGAP2(-2.8),AGAP5 (includes others)(+6.48),AGR2(+4.38),AIRE(-3.01),AJM1(-2.45),ALCAM(+2.03),ALG13(+2.49),ALLC(-5.12),ALOX15B(+12.55),AMH(-2.76),ANKRD20A5P(+3.08),ANKRD30B(+3.91),ANKRD33B(-2.32),AP1S2(+2.47),APOBEC3B(-8.05),ARHGAP28(+2.71),ARNT2(-2.42),AS3MT(+2.5),ATOH8(-4.25),ATP1A2(+4.15),ATP6AP2(+2.36),BCL2(-3.12),BCO2(+2.62),BDNF(-2.59…
Cancer,Organismal Injury and Abnormalities,Reproductive System Disease	Genital tumor	7.32e-08		-0.074	191	94	97	ABO(-2.5),ACE2(+3.26),ACP5(-3.1),AGAP2(-2.8),AGAP5 (includes others)(+6.48),AGR2(+4.38),AIRE(-3.01),ALCAM(+2.03),ALG13(+2.49),AMH(-2.76),ANKRD30B(+3.91),AP1S2(+2.47),APOBEC3B(-8.05),ARHGAP28(+2.71),ATP1A2(+4.15),ATP6AP2(+2.36),BCL2(-3.12),BRDT(+3.71),C4A/C4B(-4.09),CA3(+7.72),CCDC3(-8.15),CCL2(-9.74),CD163(-11.35),CD200R1(+2.98),CD22(-2.78),CDO1(+2.44),CEACAM18(-3.83),CES1(-3.46),CFH(-16.76),CGB3…
Cancer,Organismal Injury and Abnormalities	Squamous-cell carcinoma	1.13e-07			116	55	61	ABO(-2.5),ACTN2(-3.68),AGAP2(-2.8),AGAP5 (includes others)(+6.48),ALCAM(+2.03),ALLC(-5.12),ANKRD20A5P(+3.08),ANKRD30B(+3.91),ANKRD33B(-2.32),APOBEC3B(-8.05),ARHGAP28(+2.71),AS3MT(+2.5),ATP1A2(+4.15),BCL2(-3.12),BDNF(-2.59),BLVRA(+2.62),CA3(+7.72),CD163(-11.35),CEACAM18(-3.83),CFAP157(-3.12),CFL2(+2.17),CHN2(+2.9),CHST15(-2.79),COBLL1(+2.31),CTSF(+3.66),CXCL12(-10.77),DNMT3B(-2.17),DOCK2(+2.35),DO…
Cancer,Gastrointestinal Disease,Organismal Injury and Abnormalities	Gastrointestinal carcinoma	1.2e-07			249	122	127	ACE2(+3.26),ACP5(-3.1),ACTA1(-7.21),ACTN2(-3.68),AGAP2(-2.8),AGAP5 (includes others)(+6.48),AIRE(-3.01),AJM1(-2.45),ALCAM(+2.03),ALG13(+2.49),ALLC(-5.12),ALOX15B(+12.55),AMH(-2.76),ANKRD20A5P(+3.08),ANKRD30B(+3.91),ANKRD33B(-2.32),ARHGAP28(+2.71),ARNT2(-2.42),AS3MT(+2.5),ATP1A2(+4.15),ATP6AP2(+2.36),BCL2(-3.12),BCO2(+2.62),BDNF(-2.59),BLVRA(+2.62),BMP10(-8.78),BRDT(+3.71),C17orf51(+2.33),C4A/C4B(…
Cancer,Organismal Injury and Abnormalities	Neck neoplasm	1.26e-07			246	114	132	ABO(-2.5),ACE2(+3.26),ACTA1(-7.21),ACTN2(-3.68),AGAP2(-2.8),AGAP5 (includes others)(+6.48),AGR2(+4.38),AIRE(-3.01),AJM1(-2.45),ALCAM(+2.03),ALG13(+2.49),ALLC(-5.12),ALOX15B(+12.55),AMH(-2.76),ANKRD30B(+3.91),ANKRD33B(-2.32),APOBEC3B(-8.05),ARHGAP28(+2.71),ARNT2(-2.42),AS3MT(+2.5),ATOH8(-4.25),ATP1A2(+4.15),ATP6AP2(+2.36),BCL2(-3.12),BLVRA(+2.62),BMP10(-8.78),BRDT(+3.71),C17orf51(+2.33),C4A/C4B(-4…
Cancer,Organismal Injury and Abnormalities	Adenocarcinoma	1.42e-07		0.692	273	133	140	ABO(-2.5),ACE2(+3.26),ACP5(-3.1),ACTA1(-7.21),ACTN2(-3.68),AGAP2(-2.8),AGAP5 (includes others)(+6.48),AGR2(+4.38),AIRE(-3.01),AJM1(-2.45),ALCAM(+2.03),ALG13(+2.49),ALLC(-5.12),ALOX15B(+12.55),AMH(-2.76),ANKRD20A5P(+3.08),ANKRD30B(+3.91),ANKRD33B(-2.32),AP1S2(+2.47),APOBEC3B(-8.05),ARHGAP28(+2.71),ARNT2(-2.42),ATP1A2(+4.15),ATP6AP2(+2.36),BCL2(-3.12),BCO2(+2.62),BDNF(-2.59),BLVRA(+2.62),BMP10(-8.7…
Cancer,Gastrointestinal Disease,Organismal Injury and Abnormalities	Gastrointestinal tumor	1.49e-07		0.743	258	127	131	ACE2(+3.26),ACP5(-3.1),ACTA1(-7.21),ACTN2(-3.68),AGAP2(-2.8),AGAP5 (includes others)(+6.48),AGR2(+4.38),AIRE(-3.01),AJM1(-2.45),ALCAM(+2.03),ALG13(+2.49),ALLC(-5.12),ALOX15B(+12.55),AMH(-2.76),ANKRD20A5P(+3.08),ANKRD30B(+3.91),ANKRD33B(-2.32),ARHGAP28(+2.71),ARNT2(-2.42),AS3MT(+2.5),ATP1A2(+4.15),ATP6AP2(+2.36),BCL2(-3.12),BCO2(+2.62),BDNF(-2.59),BLVRA(+2.62),BMP10(-8.78),BRDT(+3.71),C17orf51(+2.…
Cancer,Gastrointestinal Disease,Organismal Injury and Abnormalities	Gastrointestinal adenocarcinoma	1.54e-07			242	117	125	ACE2(+3.26),ACP5(-3.1),ACTA1(-7.21),ACTN2(-3.68),AGAP2(-2.8),AGAP5 (includes others)(+6.48),AIRE(-3.01),AJM1(-2.45),ALCAM(+2.03),ALG13(+2.49),ALLC(-5.12),ALOX15B(+12.55),AMH(-2.76),ANKRD20A5P(+3.08),ANKRD30B(+3.91),ANKRD33B(-2.32),ARHGAP28(+2.71),ARNT2(-2.42),ATP1A2(+4.15),ATP6AP2(+2.36),BCL2(-3.12),BCO2(+2.62),BDNF(-2.59),BLVRA(+2.62),BMP10(-8.78),BRDT(+3.71),C17orf51(+2.33),C4A/C4B(-4.09),CATSP…
Cancer,Organismal Injury and Abnormalities	Genitourinary tumor	1.89e-07	Decreased	-2.051	220	114	106	ABO(-2.5),ACE2(+3.26),ACP5(-3.1),ACTN2(-3.68),AGAP2(-2.8),AGAP5 (includes others)(+6.48),AGR2(+4.38),AIRE(-3.01),ALCAM(+2.03),ALG13(+2.49),AMH(-2.76),ANKRD30B(+3.91),AP1S2(+2.47),APOBEC3B(-8.05),ARHGAP28(+2.71),ATP1A2(+4.15),ATP6AP2(+2.36),BCL2(-3.12),BLVRA(+2.62),BRDT(+3.71),C4A/C4B(-4.09),CA3(+7.72),CATSPERG(-5.05),CCDC3(-8.15),CCL2(-9.74),CD163(-11.35),CD200R1(+2.98),CD22(-2.78),CDO1(+2.44),CE…
Cancer,Organismal Injury and Abnormalities	Head and neck carcinoma	1.95e-07			253	118	135	ABO(-2.5),ACE2(+3.26),ACTA1(-7.21),ACTN2(-3.68),AGAP2(-2.8),AGAP5 (includes others)(+6.48),AGR2(+4.38),AIRE(-3.01),AJM1(-2.45),ALCAM(+2.03),ALG13(+2.49),ALLC(-5.12),ALOX15B(+12.55),AMH(-2.76),ANKRD20A5P(+3.08),ANKRD30B(+3.91),ANKRD33B(-2.32),APOBEC3B(-8.05),ARHGAP28(+2.71),ARNT2(-2.42),AS3MT(+2.5),ATOH8(-4.25),ATP1A2(+4.15),ATP6AP2(+2.36),BCL2(-3.12),BDNF(-2.59),BLVRA(+2.62),BMP10(-8.78),BRDT(+3.…
Cancer,Organismal Injury and Abnormalities	Malignant solid tumor	2.04e-07		-0.134	312	154	158	ABO(-2.5),ACE2(+3.26),ACP5(-3.1),ACTA1(-7.21),ACTN2(-3.68),AGAP2(-2.8),AGAP5 (includes others)(+6.48),AGR2(+4.38),AIRE(-3.01),AJM1(-2.45),ALCAM(+2.03),ALG13(+2.49),ALLC(-5.12),ALOX15B(+12.55),AMH(-2.76),ANKRD20A5P(+3.08),ANKRD30B(+3.91),ANKRD33B(-2.32),AP1S2(+2.47),APOBEC3B(-8.05),ARHGAP28(+2.71),ARNT2(-2.42),AS3MT(+2.5),ATOH8(-4.25),ATP1A2(+4.15),ATP6AP2(+2.36),BCL2(-3.12),BCO2(+2.62),BDNF(-2.59…
Cancer,Organismal Injury and Abnormalities	Anogenital cancer	2.11e-07	Decreased	-2.183	204	106	98	ABO(-2.5),ACE2(+3.26),ACP5(-3.1),ACTN2(-3.68),AGAP2(-2.8),AGAP5 (includes others)(+6.48),AGR2(+4.38),AIRE(-3.01),ALCAM(+2.03),ALG13(+2.49),ANKRD30B(+3.91),AP1S2(+2.47),APOBEC3B(-8.05),ARHGAP28(+2.71),ATP1A2(+4.15),ATP6AP2(+2.36),BCL2(-3.12),BLVRA(+2.62),BRDT(+3.71),C4A/C4B(-4.09),CA3(+7.72),CATSPERG(-5.05),CCDC3(-8.15),CCL2(-9.74),CD163(-11.35),CD200R1(+2.98),CD22(-2.78),CDO1(+2.44),CEACAM18(-3.8…
Dermatological Diseases and Conditions,Organismal Injury and Abnormalities	Skin lesion	2.26e-07			196	94	102	ABO(-2.5),ACE2(+3.26),ACP5(-3.1),ACTN2(-3.68),AGAP2(-2.8),AIRE(-3.01),AJM1(-2.45),ALG13(+2.49),ALLC(-5.12),ALOX15B(+12.55),AMH(-2.76),ANKRD30B(+3.91),ANKRD33B(-2.32),ARHGAP28(+2.71),ARNT2(-2.42),ATOH8(-4.25),ATP1A2(+4.15),BCL2(-3.12),BCO2(+2.62),BLVRA(+2.62),BMP10(-8.78),BRDT(+3.71),C4A/C4B(-4.09),CA3(+7.72),CA5B(+2.4),CATSPERG(-5.05),CD163(-11.35),CD200R1(+2.98),CD22(-2.78),CDO1(+2.44),CEACAM18(…
Cancer,Organismal Injury and Abnormalities	Carcinoma	2.27e-07		-0.12	303	148	155	ABO(-2.5),ACE2(+3.26),ACP5(-3.1),ACTA1(-7.21),ACTN2(-3.68),AGAP2(-2.8),AGAP5 (includes others)(+6.48),AGR2(+4.38),AIRE(-3.01),AJM1(-2.45),ALCAM(+2.03),ALG13(+2.49),ALLC(-5.12),ALOX15B(+12.55),AMH(-2.76),ANKRD20A5P(+3.08),ANKRD30B(+3.91),ANKRD33B(-2.32),AP1S2(+2.47),APOBEC3B(-8.05),ARHGAP28(+2.71),ARNT2(-2.42),AS3MT(+2.5),ATOH8(-4.25),ATP1A2(+4.15),ATP6AP2(+2.36),BCL2(-3.12),BCO2(+2.62),BDNF(-2.59…
Cancer,Dermatological Diseases and Conditions,Organismal Injury and Abnormalities	Skin cancer	2.33e-07			194	93	101	ABO(-2.5),ACE2(+3.26),ACP5(-3.1),ACTN2(-3.68),AGAP2(-2.8),AIRE(-3.01),AJM1(-2.45),ALG13(+2.49),ALLC(-5.12),ALOX15B(+12.55),AMH(-2.76),ANKRD30B(+3.91),ANKRD33B(-2.32),ARHGAP28(+2.71),ARNT2(-2.42),ATOH8(-4.25),ATP1A2(+4.15),BCL2(-3.12),BCO2(+2.62),BLVRA(+2.62),BMP10(-8.78),BRDT(+3.71),C4A/C4B(-4.09),CA3(+7.72),CA5B(+2.4),CATSPERG(-5.05),CD163(-11.35),CD200R1(+2.98),CD22(-2.78),CDO1(+2.44),CEACAM18(…
Cancer,Gastrointestinal Disease,Organismal Injury and Abnormalities	Large intestine carcinoma	2.37e-07			238	116	122	ACE2(+3.26),ACP5(-3.1),ACTA1(-7.21),ACTN2(-3.68),AGAP2(-2.8),AGAP5 (includes others)(+6.48),AIRE(-3.01),AJM1(-2.45),ALCAM(+2.03),ALG13(+2.49),ALLC(-5.12),ALOX15B(+12.55),AMH(-2.76),ANKRD20A5P(+3.08),ANKRD30B(+3.91),ANKRD33B(-2.32),ARHGAP28(+2.71),ARNT2(-2.42),ATP1A2(+4.15),ATP6AP2(+2.36),BCL2(-3.12),BCO2(+2.62),BDNF(-2.59),BLVRA(+2.62),BMP10(-8.78),BRDT(+3.71),C17orf51(+2.33),C4A/C4B(-4.09),CATSP…
Cancer,Endocrine System Disorders,Organismal Injury and Abnormalities	Thyroid gland tumor	2.4e-07			243	113	130	ABO(-2.5),ACE2(+3.26),ACTA1(-7.21),ACTN2(-3.68),AGAP2(-2.8),AGAP5 (includes others)(+6.48),AGR2(+4.38),AIRE(-3.01),AJM1(-2.45),ALCAM(+2.03),ALG13(+2.49),ALLC(-5.12),ALOX15B(+12.55),AMH(-2.76),ANKRD30B(+3.91),ANKRD33B(-2.32),APOBEC3B(-8.05),ARHGAP28(+2.71),ARNT2(-2.42),AS3MT(+2.5),ATOH8(-4.25),ATP1A2(+4.15),ATP6AP2(+2.36),BCL2(-3.12),BLVRA(+2.62),BMP10(-8.78),BRDT(+3.71),C17orf51(+2.33),C4A/C4B(-4…
Cancer,Organismal Injury and Abnormalities	Head and neck tumor	2.51e-07			256	120	136	ABO(-2.5),ACE2(+3.26),ACTA1(-7.21),ACTN2(-3.68),AGAP2(-2.8),AGAP5 (includes others)(+6.48),AGR2(+4.38),AIRE(-3.01),AJM1(-2.45),ALCAM(+2.03),ALG13(+2.49),ALLC(-5.12),ALOX15B(+12.55),AMH(-2.76),ANKRD20A5P(+3.08),ANKRD30B(+3.91),ANKRD33B(-2.32),APOBEC3B(-8.05),ARHGAP28(+2.71),ARNT2(-2.42),AS3MT(+2.5),ATOH8(-4.25),ATP1A2(+4.15),ATP6AP2(+2.36),BCL2(-3.12),BDNF(-2.59),BLVRA(+2.62),BMP10(-8.78),BRDT(+3.…
Cancer,Dermatological Diseases and Conditions,Organismal Injury and Abnormalities	Skin carcinoma	2.69e-07			57	31	26	ANKRD30B(+3.91),ATOH8(-4.25),ATP1A2(+4.15),BCL2(-3.12),BLVRA(+2.62),CD163(-11.35),CEACAM18(-3.83),CFAP157(-3.12),CFH(-16.76),COBLL1(+2.31),DOCK2(+2.35),DPP6(+2.78),ENPP1(+2.75),ERBB4(+4.97),EYA1(+4.67),FLG(+2.79),GCNT1(+2.64),GPM6A(-3.42),GSTM1(+14.84),IL1RL1(-4.15),KCNJ3(-5.88),KCNQ2(-3.31),LEPR(+2.51),LGALS4(-9.21),LOXL4(+2.43),MMP11(-5.7),MUC16(+3.39),MYH6(-12.77),NETO1(-4.87),NLRC5(-2.66),NR1…
Cancer,Organismal Injury and Abnormalities,Reproductive System Disease	Genital tract cancer	2.86e-07			186	92	94	ABO(-2.5),ACE2(+3.26),ACP5(-3.1),AGAP2(-2.8),AGAP5 (includes others)(+6.48),AGR2(+4.38),AIRE(-3.01),ALCAM(+2.03),ALG13(+2.49),ANKRD30B(+3.91),AP1S2(+2.47),APOBEC3B(-8.05),ARHGAP28(+2.71),ATP1A2(+4.15),ATP6AP2(+2.36),BCL2(-3.12),BRDT(+3.71),C4A/C4B(-4.09),CA3(+7.72),CCDC3(-8.15),CCL2(-9.74),CD163(-11.35),CD200R1(+2.98),CD22(-2.78),CDO1(+2.44),CEACAM18(-3.83),CES1(-3.46),CFH(-16.76),CHN2(+2.9),CHST…
Cancer,Organismal Injury and Abnormalities	Urogenital cancer	2.94e-07		-1.824	216	112	104	ABO(-2.5),ACE2(+3.26),ACP5(-3.1),ACTN2(-3.68),AGAP2(-2.8),AGAP5 (includes others)(+6.48),AGR2(+4.38),AIRE(-3.01),ALCAM(+2.03),ALG13(+2.49),ANKRD30B(+3.91),AP1S2(+2.47),APOBEC3B(-8.05),ARHGAP28(+2.71),ATP1A2(+4.15),ATP6AP2(+2.36),BCL2(-3.12),BLVRA(+2.62),BRDT(+3.71),C4A/C4B(-4.09),CA3(+7.72),CATSPERG(-5.05),CCDC3(-8.15),CCL2(-9.74),CD163(-11.35),CD200R1(+2.98),CD22(-2.78),CDO1(+2.44),CEACAM18(-3.8…
Cancer,Gastrointestinal Disease,Organismal Injury and Abnormalities	Intestinal tumor	3.01e-07		-0.085	248	121	127	ACE2(+3.26),ACP5(-3.1),ACTA1(-7.21),ACTN2(-3.68),AGAP2(-2.8),AGAP5 (includes others)(+6.48),AGR2(+4.38),AIRE(-3.01),AJM1(-2.45),ALCAM(+2.03),ALG13(+2.49),ALLC(-5.12),ALOX15B(+12.55),AMH(-2.76),ANKRD20A5P(+3.08),ANKRD30B(+3.91),ANKRD33B(-2.32),ARHGAP28(+2.71),ARNT2(-2.42),ATP1A2(+4.15),ATP6AP2(+2.36),BCL2(-3.12),BCO2(+2.62),BDNF(-2.59),BLVRA(+2.62),BMP10(-8.78),BRDT(+3.71),C17orf51(+2.33),C4A/C4B(…
Cancer,Gastrointestinal Disease,Organismal Injury and Abnormalities	Gastrointestinal tract cancer	3.01e-07		0.775	256	127	129	ACE2(+3.26),ACP5(-3.1),ACTA1(-7.21),ACTN2(-3.68),AGAP2(-2.8),AGAP5 (includes others)(+6.48),AGR2(+4.38),AIRE(-3.01),AJM1(-2.45),ALCAM(+2.03),ALG13(+2.49),ALLC(-5.12),ALOX15B(+12.55),AMH(-2.76),ANKRD20A5P(+3.08),ANKRD30B(+3.91),ANKRD33B(-2.32),ARHGAP28(+2.71),ARNT2(-2.42),AS3MT(+2.5),ATP1A2(+4.15),ATP6AP2(+2.36),BCL2(-3.12),BCO2(+2.62),BDNF(-2.59),BLVRA(+2.62),BMP10(-8.78),BRDT(+3.71),C17orf51(+2.…
Cancer,Gastrointestinal Disease,Organismal Injury and Abnormalities	Large intestine adenocarcinoma	3.24e-07			236	116	120	ACE2(+3.26),ACP5(-3.1),ACTA1(-7.21),ACTN2(-3.68),AGAP2(-2.8),AGAP5 (includes others)(+6.48),AIRE(-3.01),AJM1(-2.45),ALCAM(+2.03),ALG13(+2.49),ALLC(-5.12),ALOX15B(+12.55),AMH(-2.76),ANKRD20A5P(+3.08),ANKRD30B(+3.91),ANKRD33B(-2.32),ARHGAP28(+2.71),ARNT2(-2.42),ATP1A2(+4.15),ATP6AP2(+2.36),BCL2(-3.12),BCO2(+2.62),BDNF(-2.59),BLVRA(+2.62),BMP10(-8.78),BRDT(+3.71),C17orf51(+2.33),C4A/C4B(-4.09),CATSP…
Cancer,Endocrine System Disorders,Organismal Injury and Abnormalities	Nonpituitary endocrine tumor	3.79e-07			244	114	130	ABO(-2.5),ACE2(+3.26),ACTA1(-7.21),ACTN2(-3.68),AGAP2(-2.8),AGAP5 (includes others)(+6.48),AGR2(+4.38),AIRE(-3.01),AJM1(-2.45),ALCAM(+2.03),ALG13(+2.49),ALLC(-5.12),ALOX15B(+12.55),AMH(-2.76),ANKRD30B(+3.91),ANKRD33B(-2.32),APOBEC3B(-8.05),ARHGAP28(+2.71),ARNT2(-2.42),AS3MT(+2.5),ATOH8(-4.25),ATP1A2(+4.15),ATP6AP2(+2.36),BCL2(-3.12),BLVRA(+2.62),BMP10(-8.78),BRDT(+3.71),C17orf51(+2.33),C4A/C4B(-4…
Cancer,Endocrine System Disorders,Organismal Injury and Abnormalities	Endocrine gland tumor	3.83e-07			245	114	131	ABO(-2.5),ACE2(+3.26),ACTA1(-7.21),ACTN2(-3.68),AGAP2(-2.8),AGAP5 (includes others)(+6.48),AGR2(+4.38),AIRE(-3.01),AJM1(-2.45),ALCAM(+2.03),ALG13(+2.49),ALLC(-5.12),ALOX15B(+12.55),AMH(-2.76),ANKRD30B(+3.91),ANKRD33B(-2.32),APOBEC3B(-8.05),ARHGAP28(+2.71),ARNT2(-2.42),AS3MT(+2.5),ATOH8(-4.25),ATP1A2(+4.15),ATP6AP2(+2.36),BCL2(-3.12),BDNF(-2.59),BLVRA(+2.62),BMP10(-8.78),BRDT(+3.71),C17orf51(+2.33…
Cancer,Organismal Injury and Abnormalities	Malignant genitourinary solid tumor	5.02e-07		-1.824	215	112	103	ABO(-2.5),ACE2(+3.26),ACP5(-3.1),ACTN2(-3.68),AGAP2(-2.8),AGAP5 (includes others)(+6.48),AGR2(+4.38),AIRE(-3.01),ALCAM(+2.03),ALG13(+2.49),ANKRD30B(+3.91),AP1S2(+2.47),APOBEC3B(-8.05),ARHGAP28(+2.71),ATP1A2(+4.15),ATP6AP2(+2.36),BCL2(-3.12),BLVRA(+2.62),BRDT(+3.71),C4A/C4B(-4.09),CA3(+7.72),CATSPERG(-5.05),CCDC3(-8.15),CCL2(-9.74),CD163(-11.35),CD200R1(+2.98),CDO1(+2.44),CEACAM18(-3.83),CES1(-3.4…
Cancer,Gastrointestinal Disease,Organismal Injury and Abnormalities	Large intestine neoplasm	5.06e-07		-0.192	247	121	126	ACE2(+3.26),ACP5(-3.1),ACTA1(-7.21),ACTN2(-3.68),AGAP2(-2.8),AGAP5 (includes others)(+6.48),AGR2(+4.38),AIRE(-3.01),AJM1(-2.45),ALCAM(+2.03),ALG13(+2.49),ALLC(-5.12),ALOX15B(+12.55),AMH(-2.76),ANKRD20A5P(+3.08),ANKRD30B(+3.91),ANKRD33B(-2.32),ARHGAP28(+2.71),ARNT2(-2.42),ATP1A2(+4.15),ATP6AP2(+2.36),BCL2(-3.12),BCO2(+2.62),BDNF(-2.59),BLVRA(+2.62),BMP10(-8.78),BRDT(+3.71),C17orf51(+2.33),C4A/C4B(…
Cancer,Endocrine System Disorders,Organismal Injury and Abnormalities	Thyroid carcinoma	5.16e-07			241	112	129	ABO(-2.5),ACE2(+3.26),ACTA1(-7.21),ACTN2(-3.68),AGAP2(-2.8),AGAP5 (includes others)(+6.48),AGR2(+4.38),AIRE(-3.01),AJM1(-2.45),ALCAM(+2.03),ALG13(+2.49),ALLC(-5.12),ALOX15B(+12.55),AMH(-2.76),ANKRD30B(+3.91),ANKRD33B(-2.32),APOBEC3B(-8.05),ARHGAP28(+2.71),ARNT2(-2.42),AS3MT(+2.5),ATOH8(-4.25),ATP1A2(+4.15),ATP6AP2(+2.36),BCL2(-3.12),BLVRA(+2.62),BMP10(-8.78),BRDT(+3.71),C17orf51(+2.33),C4A/C4B(-4…
Cancer,Gastrointestinal Disease,Organismal Injury and Abnormalities	Malignant neoplasm of large intestine	5.84e-07			246	121	125	ACE2(+3.26),ACP5(-3.1),ACTA1(-7.21),ACTN2(-3.68),AGAP2(-2.8),AGAP5 (includes others)(+6.48),AGR2(+4.38),AIRE(-3.01),AJM1(-2.45),ALCAM(+2.03),ALG13(+2.49),ALLC(-5.12),ALOX15B(+12.55),AMH(-2.76),ANKRD20A5P(+3.08),ANKRD30B(+3.91),ANKRD33B(-2.32),ARHGAP28(+2.71),ARNT2(-2.42),ATP1A2(+4.15),ATP6AP2(+2.36),BCL2(-3.12),BCO2(+2.62),BDNF(-2.59),BLVRA(+2.62),BMP10(-8.78),BRDT(+3.71),C17orf51(+2.33),C4A/C4B(…
Cancer,Dermatological Diseases and Conditions,Organismal Injury and Abnormalities	Skin squamous cell carcinoma	6.51e-07			40	21	19	ANKRD30B(+3.91),BCL2(-3.12),BLVRA(+2.62),CD163(-11.35),CEACAM18(-3.83),CFAP157(-3.12),COBLL1(+2.31),DOCK2(+2.35),DPP6(+2.78),ERBB4(+4.97),FLG(+2.79),GCNT1(+2.64),GPM6A(-3.42),GSTM1(+14.84),IL1RL1(-4.15),KCNJ3(-5.88),LEPR(+2.51),LOXL4(+2.43),MMP11(-5.7),MUC16(+3.39),MYH6(-12.77),NR1H4(-5.71),PABPC4L(+2.7),PCDHA12(-2.64),PCDHA6(-6.15),PCDHA7(-2.74),PRPH2(-3.67),RGPD4 (includes others)(+25.48),SLCO1…
Cancer,Organismal Injury and Abnormalities,Reproductive System Disease	Female genital tract serous carcinoma	9.34e-07			25	12	13	ACP5(-3.1),BCL2(-3.12),C4A/C4B(-4.09),CFH(-16.76),CLDN5(-5.67),CXCL12(-10.77),DKK1(-2.81),DPP6(+2.78),EEF1A2(-2.48),ENPP1(+2.75),EPHB6(-2.51),FAM153A/FAM153B(+4.48),FGL2(+3.05),FLG(+2.79),FRZB(+2.94),GPM6A(-3.42),ITPR3(-2.34),LOX(+3.03),MUC16(+3.39),PDE8B(+2.44),PMP22(+2.14),PTGS1(+6.33),TUBB3(-3.37),USP9X(+2.39),WT1(-9.54)
Cancer,Organismal Injury and Abnormalities	Melanoma	9.5e-07		-1	209	104	105	ABO(-2.5),ACE2(+3.26),ACP5(-3.1),ACTN2(-3.68),AGAP2(-2.8),AGAP5 (includes others)(+6.48),AGR2(+4.38),AIRE(-3.01),AJM1(-2.45),ALCAM(+2.03),ALG13(+2.49),ALLC(-5.12),ALOX15B(+12.55),AMH(-2.76),ANKRD30B(+3.91),ANKRD33B(-2.32),ARHGAP28(+2.71),ARNT2(-2.42),ATP1A2(+4.15),ATP6AP2(+2.36),BCL2(-3.12),BCO2(+2.62),BDNF(-2.59),BMP10(-8.78),BRDT(+3.71),C4A/C4B(-4.09),CA3(+7.72),CA5B(+2.4),CATSPERG(-5.05),CCL2(…
Cancer,Dermatological Diseases and Conditions,Organismal Injury and Abnormalities	Cutaneous melanoma	1.5e-06			183	90	93	ABO(-2.5),ACE2(+3.26),ACP5(-3.1),ACTN2(-3.68),AGAP2(-2.8),AIRE(-3.01),AJM1(-2.45),ALG13(+2.49),ALLC(-5.12),ALOX15B(+12.55),AMH(-2.76),ANKRD30B(+3.91),ANKRD33B(-2.32),ARHGAP28(+2.71),ARNT2(-2.42),ATP1A2(+4.15),BCL2(-3.12),BCO2(+2.62),BMP10(-8.78),BRDT(+3.71),C4A/C4B(-4.09),CA3(+7.72),CA5B(+2.4),CATSPERG(-5.05),CD163(-11.35),CD200R1(+2.98),CD22(-2.78),CDO1(+2.44),CEACAM18(-3.83),CES1(-3.46),CFH(-16…
Cancer,Hematological Disease,Organismal Injury and Abnormalities	Hematologic cancer	1.83e-06		-0.154	109	49	60	ABO(-2.5),ACP5(-3.1),ACTN2(-3.68),AGAP5 (includes others)(+6.48),AIRE(-3.01),ANKRD30B(+3.91),APOBEC3B(-8.05),ARNT2(-2.42),ATP1A2(+4.15),BCL2(-3.12),BDNF(-2.59),C4A/C4B(-4.09),CCL2(-9.74),CD163(-11.35),CD22(-2.78),CDO1(+2.44),CHST15(-2.79),CLDN5(-5.67),COBLL1(+2.31),CPT1B(-2.27),CSF2RB(-3.04),CXCL12(-10.77),DBN1(-2.38),DGKB(-3.09),DKK1(-2.81),DNMT3B(-2.17),DOCK2(+2.35),DUSP8(-2.64),EEF1A2(-2.48),E…
Cancer,Hematological Disease,Organismal Injury and Abnormalities	Hematopoietic neoplasm	1.99e-06		-0.647	110	49	61	ABO(-2.5),ACP5(-3.1),ACTN2(-3.68),AGAP5 (includes others)(+6.48),AIRE(-3.01),ANKRD30B(+3.91),APOBEC3B(-8.05),ARNT2(-2.42),ATP1A2(+4.15),BCL2(-3.12),BDNF(-2.59),C4A/C4B(-4.09),CCL2(-9.74),CD163(-11.35),CD22(-2.78),CDO1(+2.44),CHST15(-2.79),CLDN5(-5.67),COBLL1(+2.31),CPT1B(-2.27),CSF2RB(-3.04),CXCL12(-10.77),DBN1(-2.38),DGKB(-3.09),DKK1(-2.81),DNMT3B(-2.17),DOCK2(+2.35),DUSP8(-2.64),EEF1A2(-2.48),E…
Cancer,Organismal Injury and Abnormalities	Pelvic tumor	2.05e-06		-1.286	195	101	94	ABO(-2.5),ACE2(+3.26),ACP5(-3.1),AGAP2(-2.8),AGAP5 (includes others)(+6.48),AGR2(+4.38),AIRE(-3.01),ALCAM(+2.03),ALG13(+2.49),ANKRD30B(+3.91),AP1S2(+2.47),APOBEC3B(-8.05),ARHGAP28(+2.71),ATP1A2(+4.15),ATP6AP2(+2.36),BCL2(-3.12),BRDT(+3.71),C4A/C4B(-4.09),CA3(+7.72),CCDC3(-8.15),CCL2(-9.74),CD163(-11.35),CD200R1(+2.98),CDO1(+2.44),CEACAM18(-3.83),CES1(-3.46),CFH(-16.76),CFL2(+2.17),CGB3 (includes …
Cancer,Hematological Disease,Organismal Injury and Abnormalities	Neoplasia of blood cells	2.1e-06		-0.089	109	49	60	ABO(-2.5),ACP5(-3.1),ACTN2(-3.68),AGAP5 (includes others)(+6.48),AIRE(-3.01),ANKRD30B(+3.91),APOBEC3B(-8.05),ARNT2(-2.42),ATP1A2(+4.15),BCL2(-3.12),BDNF(-2.59),C4A/C4B(-4.09),CCL2(-9.74),CD163(-11.35),CD22(-2.78),CDO1(+2.44),CHST15(-2.79),COBLL1(+2.31),CPT1B(-2.27),CSF2RB(-3.04),CXCL12(-10.77),DBN1(-2.38),DGKB(-3.09),DKK1(-2.81),DNMT3B(-2.17),DOCK2(+2.35),DUSP8(-2.64),EEF1A2(-2.48),EIF5AL1(-3.33)…
Cancer,Organismal Injury and Abnormalities	Pelvic cancer	2.58e-06			192	99	93	ABO(-2.5),ACE2(+3.26),ACP5(-3.1),AGAP2(-2.8),AGAP5 (includes others)(+6.48),AGR2(+4.38),AIRE(-3.01),ALCAM(+2.03),ALG13(+2.49),ANKRD30B(+3.91),AP1S2(+2.47),APOBEC3B(-8.05),ARHGAP28(+2.71),ATP1A2(+4.15),ATP6AP2(+2.36),BCL2(-3.12),BRDT(+3.71),C4A/C4B(-4.09),CA3(+7.72),CCDC3(-8.15),CCL2(-9.74),CD163(-11.35),CD200R1(+2.98),CDO1(+2.44),CEACAM18(-3.83),CES1(-3.46),CFH(-16.76),CFL2(+2.17),CGB3 (includes …
Cancer,Organismal Injury and Abnormalities,Reproductive System Disease	Uterine tumor	2.63e-06			113	55	58	AGAP5 (includes others)(+6.48),ALG13(+2.49),ANKRD30B(+3.91),AP1S2(+2.47),APOBEC3B(-8.05),ATP6AP2(+2.36),BCL2(-3.12),BRDT(+3.71),CD163(-11.35),CD200R1(+2.98),CES1(-3.46),CFH(-16.76),CHN2(+2.9),CHST15(-2.79),CLDN5(-5.67),COLEC11(-9.68),CTSF(+3.66),CXCL12(-10.77),DBN1(-2.38),DGKB(-3.09),DIAPH2(+3.66),DKK1(-2.81),DOCK9(+2.91),DPP6(+2.78),EEF1A2(-2.48),EIF1AX(+2.27),ENPP1(+2.75),EPHB6(-2.51),ERBB4(+4.…
Cancer,Organismal Injury and Abnormalities,Reproductive System Disease	Uterine cancer	3.03e-06			109	54	55	AGAP5 (includes others)(+6.48),ALG13(+2.49),ANKRD30B(+3.91),AP1S2(+2.47),APOBEC3B(-8.05),ATP6AP2(+2.36),BCL2(-3.12),BRDT(+3.71),CD163(-11.35),CD200R1(+2.98),CES1(-3.46),CFH(-16.76),CHN2(+2.9),CHST15(-2.79),CLDN5(-5.67),COLEC11(-9.68),CTSF(+3.66),CXCL12(-10.77),DBN1(-2.38),DGKB(-3.09),DIAPH2(+3.66),DKK1(-2.81),DOCK9(+2.91),DPP6(+2.78),EEF1A2(-2.48),EIF1AX(+2.27),ENPP1(+2.75),EPHB6(-2.51),ERBB4(+4.…
Cancer,Organismal Injury and Abnormalities,Reproductive System Disease	Endometrial cancer	3.24e-06			103	52	51	AGAP5 (includes others)(+6.48),ALG13(+2.49),ANKRD30B(+3.91),AP1S2(+2.47),ATP6AP2(+2.36),BCL2(-3.12),BRDT(+3.71),CD163(-11.35),CD200R1(+2.98),CES1(-3.46),CFH(-16.76),CHN2(+2.9),CHST15(-2.79),CLDN5(-5.67),COLEC11(-9.68),CXCL12(-10.77),DBN1(-2.38),DGKB(-3.09),DIAPH2(+3.66),DKK1(-2.81),DOCK9(+2.91),DPP6(+2.78),EEF1A2(-2.48),EIF1AX(+2.27),ENPP1(+2.75),EPHB6(-2.51),ERBB4(+4.97),EYA1(+4.67),FAM9A(+4.29)…
Cancer,Hematological Disease,Immunological Disease,Organismal Injury and Abnormalities	Leukemia	4.46e-06			79	32	47	ABO(-2.5),ACTN2(-3.68),AGAP5 (includes others)(+6.48),ANKRD30B(+3.91),ARNT2(-2.42),BCL2(-3.12),C4A/C4B(-4.09),CCL2(-9.74),CD22(-2.78),CHST15(-2.79),CLDN5(-5.67),COBLL1(+2.31),CPT1B(-2.27),CSF2RB(-3.04),DBN1(-2.38),DGKB(-3.09),EEF1A2(-2.48),EIF5AL1(-3.33),ENPP1(+2.75),FCGR2A(+3.93),FCGR2B(+2.92),FLG(+2.79),FZD1(-3.41),GABRA2(+3.08),GPR101(+2.94),GSTM1(+14.84),GSTT2/GSTT2B(-3.08),HERC2P3(+5.49),HLA…
Cancer,Organismal Injury and Abnormalities	Cancer of secretory structure	5e-06		-0.447	259	121	138	ABO(-2.5),ACE2(+3.26),ACP5(-3.1),ACTA1(-7.21),ACTN2(-3.68),AGAP2(-2.8),AGAP5 (includes others)(+6.48),AGR2(+4.38),AIRE(-3.01),AJM1(-2.45),ALCAM(+2.03),ALG13(+2.49),ALLC(-5.12),ALOX15B(+12.55),AMH(-2.76),ANKRD30B(+3.91),ANKRD33B(-2.32),APOBEC3B(-8.05),ARHGAP28(+2.71),ARNT2(-2.42),AS3MT(+2.5),ATOH8(-4.25),ATP1A2(+4.15),ATP6AP2(+2.36),BCL2(-3.12),BLVRA(+2.62),BMP10(-8.78),BRDT(+3.71),C17orf51(+2.33)…
Hereditary Disorder,Immunological Disease,Organismal Injury and Abnormalities	Familial autoimmune disease	5.83e-06			14	5	9	ACP5(-3.1),ADA2(+3.6),AIRE(-3.01),C4A/C4B(-4.09),CES1(-3.46),CFH(-16.76),COL8A1(-6.58),FCGR2A(+3.93),FCGR2B(+2.92),GYG2(+2.06),ITPR3(-2.34),KLHL34(-5.43),SLC1A7(-3.6),XIST(+131.12)
Cancer,Organismal Injury and Abnormalities,Reproductive System Disease	Tumorigenesis of reproductive tract	5.99e-06			137	66	71	ACE2(+3.26),ACP5(-3.1),AGAP2(-2.8),AGAP5 (includes others)(+6.48),AGR2(+4.38),ALCAM(+2.03),ALG13(+2.49),ANKRD30B(+3.91),AP1S2(+2.47),APOBEC3B(-8.05),ATP6AP2(+2.36),BCL2(-3.12),BRDT(+3.71),C4A/C4B(-4.09),CCL2(-9.74),CD163(-11.35),CD200R1(+2.98),CDO1(+2.44),CES1(-3.46),CFH(-16.76),CGB3 (includes others)(-11.86),CHN2(+2.9),CHST15(-2.79),CLDN5(-5.67),COLEC11(-9.68),CREB5(-2.8),CSF2RB(-3.04),CTSF(+3.6…
Cancer,Organismal Injury and Abnormalities	Liquid tumor	6.37e-06			82	34	48	ABO(-2.5),ACTN2(-3.68),AGAP5 (includes others)(+6.48),ANKRD30B(+3.91),ARNT2(-2.42),BCL2(-3.12),C4A/C4B(-4.09),CCL2(-9.74),CD22(-2.78),CHST15(-2.79),CLDN5(-5.67),COBLL1(+2.31),CPT1B(-2.27),CSF2RB(-3.04),DBN1(-2.38),DGKB(-3.09),EEF1A2(-2.48),EIF5AL1(-3.33),ENPP1(+2.75),FCGR2A(+3.93),FCGR2B(+2.92),FLG(+2.79),FZD1(-3.41),GABRA2(+3.08),GPR101(+2.94),GREM1(-4.3),GSTM1(+14.84),GSTT2/GSTT2B(-3.08),HERC2P…
Cancer,Organismal Injury and Abnormalities,Reproductive System Disease	Female genital neoplasm	6.71e-06			137	66	71	ACE2(+3.26),ACP5(-3.1),AGAP2(-2.8),AGAP5 (includes others)(+6.48),AGR2(+4.38),ALCAM(+2.03),ALG13(+2.49),ANKRD30B(+3.91),AP1S2(+2.47),APOBEC3B(-8.05),ATP6AP2(+2.36),BCL2(-3.12),BRDT(+3.71),C4A/C4B(-4.09),CCL2(-9.74),CD163(-11.35),CD200R1(+2.98),CDO1(+2.44),CES1(-3.46),CFH(-16.76),CGB3 (includes others)(-11.86),CHN2(+2.9),CHST15(-2.79),CLDN5(-5.67),COLEC11(-9.68),CREB5(-2.8),CSF2RB(-3.04),CTSF(+3.6…
Gastrointestinal Disease,Hepatic System Disease,Organismal Injury and Abnormalities	Liver lesion	6.73e-06		1.41	161	77	84	ACE2(+3.26),ACTA1(-7.21),AGAP5 (includes others)(+6.48),AIRE(-3.01),AJM1(-2.45),ALCAM(+2.03),ALG13(+2.49),ALLC(-5.12),ALOX15B(+12.55),AMH(-2.76),ANKRD30B(+3.91),AP1S2(+2.47),ARNT2(-2.42),ATOH8(-4.25),ATP1A2(+4.15),BCL2(-3.12),BCO2(+2.62),BDNF(-2.59),BLVRA(+2.62),BRDT(+3.71),C17orf51(+2.33),C4A/C4B(-4.09),CCDC3(-8.15),CCL2(-9.74),CD163(-11.35),CD200R1(+2.98),CD22(-2.78),CES1(-3.46),CFH(-16.76),CFL…
Hereditary Disorder,Organismal Injury and Abnormalities	Sex-Linked Hereditary Disorder	9.8e-06			22	16	6	ALG13(+2.49),AP1S2(+2.47),ATP6AP2(+2.36),C4A/C4B(-4.09),CA3(+7.72),CA5B(+2.4),CHM(+2.14),DIAPH2(+3.66),FCGR2A(+3.93),FCGR2B(+2.92),GPR101(+2.94),HLA-DRB1(+53.68),KCNQ2(-3.31),LOX(+3.03),MNX1(-3.25),NEXMIF(+3.09),PLS3(+2.66),SLC1A7(-3.6),SLC6A8(-2.42),STS(+3.65),USP9X(+2.39),USP9Y(-232.71)
Cancer,Organismal Injury and Abnormalities	Lymphoreticular neoplasm	1.17e-05		0.412	96	43	53	ABO(-2.5),ACTN2(-3.68),AGAP5 (includes others)(+6.48),AIRE(-3.01),ANKRD30B(+3.91),APOBEC3B(-8.05),ARNT2(-2.42),ATP1A2(+4.15),BCL2(-3.12),C4A/C4B(-4.09),CCL2(-9.74),CD163(-11.35),CD22(-2.78),CDO1(+2.44),CHST15(-2.79),COBLL1(+2.31),CPT1B(-2.27),CSF2RB(-3.04),CXCL12(-10.77),DBN1(-2.38),DGKB(-3.09),DNMT3B(-2.17),DOCK2(+2.35),DUSP8(-2.64),EEF1A2(-2.48),EIF5AL1(-3.33),ERBB4(+4.97),EYA1(+4.67),FAM129A(+…
Cancer,Organismal Injury and Abnormalities,Reproductive System Disease	Female genital tract adenocarcinoma	1.5e-05			114	59	55	ACE2(+3.26),ACP5(-3.1),AGAP2(-2.8),AGAP5 (includes others)(+6.48),ALG13(+2.49),ANKRD30B(+3.91),AP1S2(+2.47),BCL2(-3.12),BRDT(+3.71),C4A/C4B(-4.09),CD163(-11.35),CD200R1(+2.98),CDO1(+2.44),CES1(-3.46),CFH(-16.76),CHN2(+2.9),CHST15(-2.79),CLDN5(-5.67),COLEC11(-9.68),CREB5(-2.8),CSF2RB(-3.04),CXCL12(-10.77),DGKB(-3.09),DIAPH2(+3.66),DKK1(-2.81),DNMT3B(-2.17),DOCK9(+2.91),DPP6(+2.78),EEF1A2(-2.48),EI…
Hereditary Disorder,Neurological Disease,Organismal Injury and Abnormalities	Familial epilepsy	1.68e-05			14	8	6	ALG13(+2.49),ATP1A2(+4.15),ATP6AP2(+2.36),C4A/C4B(-4.09),CA3(+7.72),CA5B(+2.4),EEF1A2(-2.48),FCGR2A(+3.93),FCGR2B(+2.92),GABRA2(+3.08),KCNQ2(-3.31),NNAT(-4.26),ROGDI(-2.18),RORB(-4.62)
Cancer,Organismal Injury and Abnormalities,Reproductive System Disease	Development of genital tumor	1.75e-05			131	63	68	ACE2(+3.26),ACP5(-3.1),AGAP2(-2.8),AGAP5 (includes others)(+6.48),ALG13(+2.49),AMH(-2.76),ANKRD30B(+3.91),AP1S2(+2.47),APOBEC3B(-8.05),ATP6AP2(+2.36),BCL2(-3.12),BRDT(+3.71),C4A/C4B(-4.09),CD163(-11.35),CD200R1(+2.98),CDO1(+2.44),CES1(-3.46),CFH(-16.76),CHN2(+2.9),CHST15(-2.79),CLDN5(-5.67),COLEC11(-9.68),CREB5(-2.8),CSF2RB(-3.04),CTSF(+3.66),CXCL12(-10.77),DBN1(-2.38),DGKB(-3.09),DIAPH2(+3.66),D…
Immunological Disease	Hypersensitive reaction	1.77e-05		0.656	24	13	11	ALCAM(+2.03),BCL2(-3.12),BDNF(-2.59),C4A/C4B(-4.09),CCL2(-9.74),CFH(-16.76),CHM(+2.14),CSF2RB(-3.04),DBN1(-2.38),EPHB6(-2.51),FAM153A/FAM153B(+4.48),FCGR2A(+3.93),FCGR2B(+2.92),FLG(+2.79),GCNT1(+2.64),HLA-DRB1(+53.68),HLA-DRB5(+22.81),IL17RB(+2.58),KEL(-4.45),LEPR(+2.51),NR1H4(-5.71),NR2F1(-3.01),PTGS1(+6.33),VIPR2(+3.93)
Cancer,Gastrointestinal Disease,Hepatic System Disease,Organismal Injury and Abnormalities	Liver tumor	2.01e-05		0.764	154	72	82	ACE2(+3.26),ACTA1(-7.21),AGAP5 (includes others)(+6.48),AIRE(-3.01),AJM1(-2.45),ALCAM(+2.03),ALG13(+2.49),ALLC(-5.12),ALOX15B(+12.55),AMH(-2.76),ANKRD30B(+3.91),AP1S2(+2.47),ARNT2(-2.42),ATOH8(-4.25),ATP1A2(+4.15),BCL2(-3.12),BCO2(+2.62),BDNF(-2.59),BLVRA(+2.62),BRDT(+3.71),C17orf51(+2.33),CCDC3(-8.15),CCL2(-9.74),CD163(-11.35),CD200R1(+2.98),CD22(-2.78),CES1(-3.46),CFL2(+2.17),CHN2(+2.9),CHURC1(…
Cancer,Organismal Injury and Abnormalities,Reproductive System Disease	Female genital tract cancer	2.23e-05			131	65	66	ACE2(+3.26),ACP5(-3.1),AGAP2(-2.8),AGAP5 (includes others)(+6.48),AGR2(+4.38),ALCAM(+2.03),ALG13(+2.49),ANKRD30B(+3.91),AP1S2(+2.47),APOBEC3B(-8.05),ATP6AP2(+2.36),BCL2(-3.12),BRDT(+3.71),C4A/C4B(-4.09),CCL2(-9.74),CD163(-11.35),CD200R1(+2.98),CDO1(+2.44),CES1(-3.46),CFH(-16.76),CHN2(+2.9),CHST15(-2.79),CLDN5(-5.67),COLEC11(-9.68),CREB5(-2.8),CSF2RB(-3.04),CTSF(+3.66),CXCL12(-10.77),DBN1(-2.38),D…
Cancer,Hematological Disease,Immunological Disease,Organismal Injury and Abnormalities	Myeloid leukemia	2.3e-05			63	24	39	ABO(-2.5),ACTN2(-3.68),AGAP5 (includes others)(+6.48),ANKRD30B(+3.91),ARNT2(-2.42),BCL2(-3.12),C4A/C4B(-4.09),CHST15(-2.79),COBLL1(+2.31),CPT1B(-2.27),CSF2RB(-3.04),DBN1(-2.38),DGKB(-3.09),EEF1A2(-2.48),EIF5AL1(-3.33),FLG(+2.79),FZD1(-3.41),GABRA2(+3.08),GSTM1(+14.84),GSTT2/GSTT2B(-3.08),HERC2P3(+5.49),HLA-DRB1(+53.68),HYAL4(+4.12),ITGA9(-2.07),ITPR3(-2.34),KCNQ2(-3.31),LGALS4(-9.21),LRRC63(+3.09…
Cell Signaling,Molecular Transport,Vitamin and Mineral Metabolism	Concentration of Ca2+	2.8e-05		0.54	11	5	6	BCL2(-3.12),CCL2(-9.74),CD22(-2.78),CXCL12(-10.77),FCGR2A(+3.93),GNG4(+3.29),ITPR3(-2.34),LEPR(+2.51),SLC15A1(+2.79),VIPR1(-2.95),VIPR2(+3.93)
Dermatological Diseases and Conditions,Neurological Disease,Organismal Injury and Abnormalities	Hyperesthesia	2.96e-05		-0.274	12	5	7	BDNF(-2.59),CA3(+7.72),CA5B(+2.4),CXCL12(-10.77),FZD1(-3.41),GABRA2(+3.08),IL1RL1(-4.15),LEPR(+2.51),LTB4R2(-4.47),PENK(-4.53),PTGS1(+6.33),SLC17A8(-4.7)
Hereditary Disorder,Organismal Injury and Abnormalities	X-linked hereditary disease	3.01e-05			21	16	5	ALG13(+2.49),AP1S2(+2.47),ATP6AP2(+2.36),C4A/C4B(-4.09),CA3(+7.72),CA5B(+2.4),CHM(+2.14),DIAPH2(+3.66),FCGR2A(+3.93),FCGR2B(+2.92),GPR101(+2.94),HLA-DRB1(+53.68),KCNQ2(-3.31),LOX(+3.03),MNX1(-3.25),NEXMIF(+3.09),PLS3(+2.66),SLC1A7(-3.6),SLC6A8(-2.42),STS(+3.65),USP9X(+2.39)
Cancer,Organismal Injury and Abnormalities,Reproductive System Disease	Male genital neoplasm	3.01e-05		0.277	117	54	63	ABO(-2.5),ACP5(-3.1),AGAP2(-2.8),AGAP5 (includes others)(+6.48),AGR2(+4.38),AIRE(-3.01),ALG13(+2.49),AMH(-2.76),ARHGAP28(+2.71),ATP1A2(+4.15),BCL2(-3.12),BRDT(+3.71),C4A/C4B(-4.09),CA3(+7.72),CCDC3(-8.15),CCL2(-9.74),CD163(-11.35),CD22(-2.78),CDO1(+2.44),CEACAM18(-3.83),CES1(-3.46),CFH(-16.76),CGB3 (includes others)(-11.86),CHM(+2.14),COBLL1(+2.31),COL8A1(-6.58),CPT1B(-2.27),CREB5(-2.8),CSF2RB(-3…
Cancer,Organismal Injury and Abnormalities,Reproductive System Disease	Breast or gynecological cancer	3.17e-05			158	83	75	ABO(-2.5),ACE2(+3.26),ACP5(-3.1),ACTN2(-3.68),AGAP2(-2.8),AGAP5 (includes others)(+6.48),AGR2(+4.38),ALCAM(+2.03),ALG13(+2.49),ANKRD30B(+3.91),AP1S2(+2.47),APOBEC3B(-8.05),ATP6AP2(+2.36),BCL2(-3.12),BLVRA(+2.62),BRDT(+3.71),C4A/C4B(-4.09),CATSPERG(-5.05),CCL2(-9.74),CD163(-11.35),CD200R1(+2.98),CDO1(+2.44),CES1(-3.46),CFH(-16.76),CHN2(+2.9),CHST15(-2.79),CLDN5(-5.67),COL8A1(-6.58),COLEC11(-9.68),…
Immunological Disease,Neurological Disease	Autoimmune neuropathy	3.37e-05			4	2	2	AIRE(-3.01),C4A/C4B(-4.09),FCGR2A(+3.93),FCGR2B(+2.92)
Cell Death and Survival,Embryonic Development	Apoptosis of metanephric mesenchyme	3.37e-05		1	4	1	3	BCL2(-3.12),EYA1(+4.67),GREM1(-4.3),WT1(-9.54)
Cancer,Organismal Injury and Abnormalities	Genitourinary carcinoma	3.8e-05			185	94	91	ABO(-2.5),ACE2(+3.26),ACP5(-3.1),AGAP2(-2.8),AGAP5 (includes others)(+6.48),AIRE(-3.01),ALG13(+2.49),ANKRD30B(+3.91),AP1S2(+2.47),ARHGAP28(+2.71),ATP1A2(+4.15),ATP6AP2(+2.36),BCL2(-3.12),BRDT(+3.71),C4A/C4B(-4.09),CA3(+7.72),CCDC3(-8.15),CCL2(-9.74),CD163(-11.35),CD200R1(+2.98),CDO1(+2.44),CEACAM18(-3.83),CES1(-3.46),CFH(-16.76),CFL2(+2.17),CHN2(+2.9),CHST15(-2.79),CLDN5(-5.67),COL8A1(-6.58),COLE…
Cancer,Organismal Injury and Abnormalities,Respiratory Disease	Respiratory system tumor	5.87e-05		-1.342	100	52	48	ABO(-2.5),ACE2(+3.26),ACP5(-3.1),ACTN2(-3.68),AGAP5 (includes others)(+6.48),AGR2(+4.38),ALCAM(+2.03),ALG13(+2.49),ANKRD20A5P(+3.08),APOBEC3B(-8.05),ARHGAP28(+2.71),ATP1A2(+4.15),ATP6AP2(+2.36),BCL2(-3.12),CA5B(+2.4),CCDC3(-8.15),CCL2(-9.74),CD200R1(+2.98),CD22(-2.78),CFAP157(-3.12),CFH(-16.76),CHM(+2.14),CHN2(+2.9),COBLL1(+2.31),CREB5(-2.8),DACT2(-3.33),DKK1(-2.81),DOCK2(+2.35),DPP6(+2.78),EPHB6…
Cancer,Organismal Injury and Abnormalities,Reproductive System Disease	Uterine serous papillary cancer	6.76e-05			14	7	7	BCL2(-3.12),CLDN5(-5.67),CXCL12(-10.77),DKK1(-2.81),DPP6(+2.78),EEF1A2(-2.48),ENPP1(+2.75),FGL2(+3.05),FLG(+2.79),FRZB(+2.94),GPM6A(-3.42),ITPR3(-2.34),PDE8B(+2.44),PMP22(+2.14)
Cancer,Hematological Disease,Organismal Injury and Abnormalities	Bone marrow cancer	6.92e-05			65	26	39	ABO(-2.5),ACTN2(-3.68),AGAP5 (includes others)(+6.48),ANKRD30B(+3.91),ARNT2(-2.42),BCL2(-3.12),C4A/C4B(-4.09),CHST15(-2.79),COBLL1(+2.31),CPT1B(-2.27),CSF2RB(-3.04),DBN1(-2.38),DGKB(-3.09),EEF1A2(-2.48),EIF5AL1(-3.33),FLG(+2.79),FZD1(-3.41),GABRA2(+3.08),GSTM1(+14.84),GSTT2/GSTT2B(-3.08),HERC2P3(+5.49),HLA-DRB1(+53.68),HYAL4(+4.12),ITGA9(-2.07),ITPR3(-2.34),KCNQ2(-3.31),LGALS4(-9.21),LRRC63(+3.09…
Cancer,Hematological Disease,Organismal Injury and Abnormalities	Bone marrow neoplasm	7.85e-05			66	26	40	ABO(-2.5),ACTN2(-3.68),AGAP5 (includes others)(+6.48),ANKRD30B(+3.91),ARNT2(-2.42),BCL2(-3.12),C4A/C4B(-4.09),CHST15(-2.79),COBLL1(+2.31),CPT1B(-2.27),CSF2RB(-3.04),DBN1(-2.38),DGKB(-3.09),EEF1A2(-2.48),EIF5AL1(-3.33),FLG(+2.79),FZD1(-3.41),GABRA2(+3.08),GREM1(-4.3),GSTM1(+14.84),GSTT2/GSTT2B(-3.08),HERC2P3(+5.49),HLA-DRB1(+53.68),HYAL4(+4.12),ITGA9(-2.07),ITPR3(-2.34),KCNQ2(-3.31),LGALS4(-9.21),…
Gastrointestinal Disease,Inflammatory Disease,Organismal Injury and Abnormalities	Periodontitis	8.24e-05			5	4	1	CD200R1(+2.98),CXCL12(-10.77),HYAL4(+4.12),ODAM(+3.54),PTGS1(+6.33)
Cancer,Organismal Injury and Abnormalities	Serous adenocarcinoma	9.14e-05			38	15	23	ACP5(-3.1),BCL2(-3.12),C4A/C4B(-4.09),CFH(-16.76),CLDN5(-5.67),CREB5(-2.8),CSF2RB(-3.04),CXCL12(-10.77),DGKB(-3.09),DIAPH2(+3.66),DKK1(-2.81),DNMT3B(-2.17),DPP6(+2.78),EEF1A2(-2.48),EIF1AX(+2.27),ENPP1(+2.75),EPHB6(-2.51),FAM153A/FAM153B(+4.48),FGL2(+3.05),FLG(+2.79),FRZB(+2.94),GPM6A(-3.42),HCN4(-6.54),ITGA9(-2.07),ITPR3(-2.34),LOX(+3.03),MCOLN3(+3.13),MUC16(+3.39),PDE8B(+2.44),PMP22(+2.14),PTGS…
Cancer,Hematological Disease,Organismal Injury and Abnormalities	Myeloid neoplasm	9.45e-05			66	26	40	ABO(-2.5),ACTN2(-3.68),AGAP5 (includes others)(+6.48),ANKRD30B(+3.91),ARNT2(-2.42),BCL2(-3.12),C4A/C4B(-4.09),CHST15(-2.79),COBLL1(+2.31),CPT1B(-2.27),CSF2RB(-3.04),DBN1(-2.38),DGKB(-3.09),EEF1A2(-2.48),EIF5AL1(-3.33),FLG(+2.79),FZD1(-3.41),GABRA2(+3.08),GREM1(-4.3),GSTM1(+14.84),GSTT2/GSTT2B(-3.08),HERC2P3(+5.49),HLA-DRB1(+53.68),HYAL4(+4.12),ITGA9(-2.07),ITPR3(-2.34),KCNQ2(-3.31),LGALS4(-9.21),…
Cancer,Organismal Injury and Abnormalities	Genitourinary adenocarcinoma	0.000107			166	85	81	ABO(-2.5),ACE2(+3.26),ACP5(-3.1),AGAP2(-2.8),AGAP5 (includes others)(+6.48),AIRE(-3.01),ALG13(+2.49),ANKRD30B(+3.91),AP1S2(+2.47),ARHGAP28(+2.71),ATP1A2(+4.15),BCL2(-3.12),BRDT(+3.71),C4A/C4B(-4.09),CA3(+7.72),CCL2(-9.74),CD163(-11.35),CD200R1(+2.98),CDO1(+2.44),CEACAM18(-3.83),CES1(-3.46),CFH(-16.76),CHN2(+2.9),CHST15(-2.79),CLDN5(-5.67),COL8A1(-6.58),COLEC11(-9.68),CPT1B(-2.27),CREB5(-2.8),CSF2…
Cancer,Organismal Injury and Abnormalities,Reproductive System Disease	Prostatic carcinoma	0.000118			100	47	53	ABO(-2.5),ACP5(-3.1),AGAP2(-2.8),AGAP5 (includes others)(+6.48),AIRE(-3.01),ALG13(+2.49),ARHGAP28(+2.71),ATP1A2(+4.15),BCL2(-3.12),BRDT(+3.71),C4A/C4B(-4.09),CA3(+7.72),CCDC3(-8.15),CCL2(-9.74),CD163(-11.35),CDO1(+2.44),CEACAM18(-3.83),CES1(-3.46),CFH(-16.76),COL8A1(-6.58),CPT1B(-2.27),CREB5(-2.8),CSF2RB(-3.04),DACT2(-3.33),DGKB(-3.09),DNMT3B(-2.17),DOCK2(+2.35),DPP6(+2.78),EIF1AX(+2.27),ERBB4(+4…
Cancer,Organismal Injury and Abnormalities,Reproductive System Disease	Uterine carcinoma	0.000131			96	47	49	AGAP5 (includes others)(+6.48),ALG13(+2.49),ANKRD30B(+3.91),AP1S2(+2.47),ATP6AP2(+2.36),BCL2(-3.12),BRDT(+3.71),CD163(-11.35),CD200R1(+2.98),CES1(-3.46),CFH(-16.76),CHN2(+2.9),CHST15(-2.79),COLEC11(-9.68),CTSF(+3.66),CXCL12(-10.77),DBN1(-2.38),DGKB(-3.09),DIAPH2(+3.66),DOCK9(+2.91),EIF1AX(+2.27),EPHB6(-2.51),ERBB4(+4.97),EYA1(+4.67),FAM9A(+4.29),FYB2(+3.16),FZD1(-3.41),GABRA2(+3.08),GPR101(+2.94)…
Cancer,Neurological Disease,Organismal Injury and Abnormalities	Metastasis of primitive neuroectodermal tumor	0.000134			6	3	3	C4A/C4B(-4.09),CSF2RB(-3.04),ERBB4(+4.97),FCGR2A(+3.93),FCGR2B(+2.92),TUBB3(-3.37)
Organismal Injury and Abnormalities,Renal and Urological Disease	End stage renal disease	0.000136		1.067	10	6	4	C4A/C4B(-4.09),FCGR2A(+3.93),FCGR2B(+2.92),GABRA2(+3.08),GSTM1(+14.84),NR1H4(-5.71),PTGS1(+6.33),SLC2A6(-3.37),STC1(+3.75),WT1(-9.54)
Cancer,Organismal Injury and Abnormalities,Reproductive System Disease	Malignant neoplasm of male genital organ	0.000144			113	53	60	ABO(-2.5),ACP5(-3.1),AGAP2(-2.8),AGAP5 (includes others)(+6.48),AGR2(+4.38),AIRE(-3.01),ALG13(+2.49),ARHGAP28(+2.71),ATP1A2(+4.15),BCL2(-3.12),BRDT(+3.71),C4A/C4B(-4.09),CA3(+7.72),CCDC3(-8.15),CCL2(-9.74),CD163(-11.35),CD22(-2.78),CDO1(+2.44),CEACAM18(-3.83),CES1(-3.46),CFH(-16.76),COBLL1(+2.31),COL8A1(-6.58),CPT1B(-2.27),CREB5(-2.8),CSF2RB(-3.04),CTSE(+3.37),DACT2(-3.33),DGKB(-3.09),DNMT3B(-2.1…
Cancer,Organismal Injury and Abnormalities,Reproductive System Disease	Endometrial carcinoma	0.000151			91	45	46	AGAP5 (includes others)(+6.48),ALG13(+2.49),ANKRD30B(+3.91),AP1S2(+2.47),ATP6AP2(+2.36),BCL2(-3.12),BRDT(+3.71),CD163(-11.35),CD200R1(+2.98),CES1(-3.46),CFH(-16.76),CHN2(+2.9),CHST15(-2.79),COLEC11(-9.68),CXCL12(-10.77),DBN1(-2.38),DGKB(-3.09),DIAPH2(+3.66),DOCK9(+2.91),EIF1AX(+2.27),EPHB6(-2.51),ERBB4(+4.97),EYA1(+4.67),FAM9A(+4.29),FYB2(+3.16),FZD1(-3.41),GABRA2(+3.08),GPR101(+2.94),HIST1H1A(+5…
Cancer,Hematological Disease,Organismal Injury and Abnormalities	Malignant myeloid neoplasm	0.000175			63	26	37	ABO(-2.5),ACTN2(-3.68),AGAP5 (includes others)(+6.48),ANKRD30B(+3.91),ARNT2(-2.42),BCL2(-3.12),C4A/C4B(-4.09),CHST15(-2.79),COBLL1(+2.31),CPT1B(-2.27),CSF2RB(-3.04),DBN1(-2.38),DGKB(-3.09),EEF1A2(-2.48),EIF5AL1(-3.33),FLG(+2.79),FZD1(-3.41),GABRA2(+3.08),GSTM1(+14.84),GSTT2/GSTT2B(-3.08),HERC2P3(+5.49),HLA-DRB1(+53.68),HYAL4(+4.12),ITGA9(-2.07),ITPR3(-2.34),KCNQ2(-3.31),LGALS4(-9.21),LRRC63(+3.09…
Infectious Diseases	Infection by cytomegalovirus	0.000176			5	2	3	C4A/C4B(-4.09),CCL2(-9.74),CSF2RB(-3.04),FCGR2A(+3.93),FCGR2B(+2.92)
Cancer,Organismal Injury and Abnormalities	Incidence of tumor	0.00018		-1.05	211	102	109	ACE2(+3.26),ACP5(-3.1),ACTA1(-7.21),ACTN2(-3.68),AGAP2(-2.8),AGAP5 (includes others)(+6.48),AIRE(-3.01),AJM1(-2.45),ALCAM(+2.03),ALG13(+2.49),ALLC(-5.12),AMH(-2.76),ANKRD20A5P(+3.08),ANKRD30B(+3.91),AP1S2(+2.47),APOBEC3B(-8.05),ARHGAP28(+2.71),ATP1A2(+4.15),ATP6AP2(+2.36),BCL2(-3.12),BCO2(+2.62),BDNF(-2.59),BMP10(-8.78),BRDT(+3.71),C4A/C4B(-4.09),CATSPERG(-5.05),CCDC3(-8.15),CCL2(-9.74),CD163(-11…
Organismal Injury and Abnormalities,Reproductive System Disease	Endometriosis	0.000192			20	8	12	APOBEC3B(-8.05),BCL2(-3.12),CCL2(-9.74),CD163(-11.35),DKK1(-2.81),DNMT3B(-2.17),ENPP1(+2.75),GREM1(-4.3),GUCY1B2(+3.22),LEPR(+2.51),LTB4R2(-4.47),MMP11(-5.7),P4HA1(+3.18),PENK(-4.53),PTGS1(+6.33),SMAD6(-2.24),STC1(+3.75),STS(+3.65),UGT2B7(+4.72),WT1(-9.54)
Cardiovascular Disease,Inflammatory Disease,Organismal Injury and Abnormalities	Kawasaki disease	0.000202			5	3	2	C4A/C4B(-4.09),DGKB(-3.09),FCGR2A(+3.93),FCGR2B(+2.92),PTGS1(+6.33)
Hematological Disease,Immunological Disease	Defect in B-cell development	0.00021			4	2	2	C4A/C4B(-4.09),FCGR2A(+3.93),FCGR2B(+2.92),SOX4(-2.96)
Behavior	Learning	0.000212		-1.315	22	9	13	AP1S2(+2.47),ATP1A2(+4.15),BCL2(-3.12),BDNF(-2.59),CLDN5(-5.67),DKK1(-2.81),ERBB4(+4.97),ITPR3(-2.34),JPH4(-3.94),LARGE1(-2.12),LEPR(+2.51),LHX8(+3.38),LZTS1(-2.61),NETO1(-4.87),NLGN4Y(-88.38),NRXN3(-2.52),PDE8B(+2.44),PTGS1(+6.33),RTL4(+3.69),SLC6A8(-2.42),ST8SIA2(-3.39),STS(+3.65)
Cancer,Hematological Disease,Immunological Disease,Organismal Injury and Abnormalities	Acute leukemia	0.000219			62	25	37	ABO(-2.5),ACTN2(-3.68),AGAP5 (includes others)(+6.48),ANKRD30B(+3.91),ARNT2(-2.42),BCL2(-3.12),C4A/C4B(-4.09),CD22(-2.78),CHST15(-2.79),COBLL1(+2.31),CSF2RB(-3.04),DBN1(-2.38),DGKB(-3.09),EEF1A2(-2.48),EIF5AL1(-3.33),FLG(+2.79),FZD1(-3.41),GABRA2(+3.08),GSTM1(+14.84),GSTT2/GSTT2B(-3.08),HERC2P3(+5.49),HLA-DRB1(+53.68),HOXD4(-2.4),HYAL4(+4.12),ITGA9(-2.07),ITPR3(-2.34),KCNQ2(-3.31),LGALS4(-9.21),L…
Cell-To-Cell Signaling and Interaction	Desensitization of monocytes	0.000231			2	0	2	CCL2(-9.74),PENK(-4.53)
Ophthalmic Disease,Organismal Injury and Abnormalities	Basal deposits	0.000231			2	1	1	CFH(-16.76),CHM(+2.14)
Lipid Metabolism,Molecular Transport,Small Molecule Biochemistry	Elimination of cholesterol	0.000231			2	0	2	CES1(-3.46),NR1H4(-5.71)
Tissue Morphology	Quantity of cells	0.000256		-1.774	66	26	40	AGR2(+4.38),AIRE(-3.01),ALCAM(+2.03),ALOX15B(+12.55),AMH(-2.76),ATP6AP2(+2.36),BCL2(-3.12),BDNF(-2.59),C4A/C4B(-4.09),CCDC3(-8.15),CCL2(-9.74),CD200R1(+2.98),CD22(-2.78),CES1(-3.46),CFAP157(-3.12),CFH(-16.76),CGB3 (includes others)(-11.86),CHM(+2.14),CSF2RB(-3.04),CTSE(+3.37),CXCL12(-10.77),DKK1(-2.81),DMTN(-3.46),DNMT3B(-2.17),DOCK2(+2.35),ERBB4(+4.97),EYA1(+4.67),FBLIM1(-2.29),FCGR2A(+3.93),FCG…
Cancer,Organismal Injury and Abnormalities,Reproductive System Disease	Endometrial adenocarcinoma	0.000256			81	43	38	AGAP5 (includes others)(+6.48),ALG13(+2.49),ANKRD30B(+3.91),AP1S2(+2.47),BCL2(-3.12),BRDT(+3.71),CD163(-11.35),CD200R1(+2.98),CES1(-3.46),CHN2(+2.9),CHST15(-2.79),COLEC11(-9.68),CXCL12(-10.77),DGKB(-3.09),DIAPH2(+3.66),DOCK9(+2.91),EIF1AX(+2.27),EPHB6(-2.51),ERBB4(+4.97),EYA1(+4.67),FAM9A(+4.29),FYB2(+3.16),GABRA2(+3.08),GPR101(+2.94),HIST1H1A(+5.5),HYAL4(+4.12),ITPR3(-2.34),KAT2B(+2.85),KCNH8(-3…
Organismal Injury and Abnormalities,Respiratory Disease	Infectious lung disease	0.000256			4	2	2	C4A/C4B(-4.09),CCL2(-9.74),FCGR2A(+3.93),FCGR2B(+2.92)
Cardiovascular Disease,Organismal Injury and Abnormalities	Critical ischemia	0.000256			4	0	4	BCL2(-3.12),CXCL12(-10.77),IL1RL1(-4.15),TUBB3(-3.37)
Cancer,Organismal Injury and Abnormalities,Reproductive System Disease	Uterine endometrioid carcinoma	0.000257			79	43	36	AGAP5 (includes others)(+6.48),ALG13(+2.49),ANKRD30B(+3.91),AP1S2(+2.47),BCL2(-3.12),BRDT(+3.71),CD163(-11.35),CD200R1(+2.98),CES1(-3.46),CHN2(+2.9),CHST15(-2.79),COLEC11(-9.68),CXCL12(-10.77),DGKB(-3.09),DIAPH2(+3.66),DOCK9(+2.91),EIF1AX(+2.27),EPHB6(-2.51),ERBB4(+4.97),EYA1(+4.67),FAM9A(+4.29),FYB2(+3.16),GABRA2(+3.08),GPR101(+2.94),HIST1H1A(+5.5),HYAL4(+4.12),ITPR3(-2.34),KAT2B(+2.85),KCNH8(-3…
Cancer,Hematological Disease,Immunological Disease,Organismal Injury and Abnormalities	Acute myeloid leukemia	0.000257			58	24	34	ABO(-2.5),ACTN2(-3.68),AGAP5 (includes others)(+6.48),ANKRD30B(+3.91),ARNT2(-2.42),BCL2(-3.12),C4A/C4B(-4.09),CHST15(-2.79),COBLL1(+2.31),CSF2RB(-3.04),DBN1(-2.38),EEF1A2(-2.48),EIF5AL1(-3.33),FLG(+2.79),FZD1(-3.41),GABRA2(+3.08),GSTM1(+14.84),GSTT2/GSTT2B(-3.08),HERC2P3(+5.49),HLA-DRB1(+53.68),HYAL4(+4.12),ITGA9(-2.07),ITPR3(-2.34),KCNQ2(-3.31),LGALS4(-9.21),LRRC63(+3.09),MN1(-5.25),MUC16(+3.39)…
Cell Death and Survival,Cell Morphology,Nervous System Development and Function,Neurological Disease,Tissue Morphology	Loss of sensory neurons	0.000263			5	2	3	BCL2(-3.12),BDNF(-2.59),MCOLN3(+3.13),SOX4(-2.96),STC1(+3.75)
Tissue Morphology	Quantity of melanocytes	0.000274			3	2	1	BCL2(-3.12),CHM(+2.14),SYTL2(+2.64)
Hematological Disease,Immunological Disease,Metabolic Disease,Organismal Injury and Abnormalities	Immunoglobulin G deficiency	0.000274			3	2	1	C4A/C4B(-4.09),FCGR2A(+3.93),FCGR2B(+2.92)
Connective Tissue Disorders,Dermatological Diseases and Conditions,Hematological Disease,Immunological Disease,Organismal Injury and Abnormalities	Acute immune thrombocytopenic purpura	0.000274			3	2	1	C4A/C4B(-4.09),FCGR2A(+3.93),FCGR2B(+2.92)
Connective Tissue Disorders,Dermatological Diseases and Conditions,Hematological Disease,Immunological Disease,Organismal Injury and Abnormalities	Chronic immune thrombocytopenic purpura	0.000274			3	2	1	C4A/C4B(-4.09),FCGR2A(+3.93),FCGR2B(+2.92)
Organismal Injury and Abnormalities,Respiratory Disease	Recurrent sinopulmonary infection	0.000274			3	2	1	C4A/C4B(-4.09),FCGR2A(+3.93),FCGR2B(+2.92)
Neurological Disease	Cognitive impairment	0.000325		1.091	30	13	17	AP1S2(+2.47),ATP1A2(+4.15),ATP6AP2(+2.36),BCL2(-3.12),BDNF(-2.59),CA3(+7.72),CA5B(+2.4),CCL2(-9.74),DNMT3B(-2.17),DPP6(+2.78),EEF1A2(-2.48),GABRA2(+3.08),GSTM1(+14.84),IL1RL1(-4.15),JPH4(-3.94),KCNQ2(-3.31),LARGE1(-2.12),LMO3(+3.95),LZTS1(-2.61),NETO1(-4.87),NEXMIF(+3.09),PEX6(+2.13),ROGDI(-2.18),RTL4(+3.69),SLC1A7(-3.6),SLC6A8(-2.42),ST8SIA2(-3.39),TUBB3(-3.37),USP9X(+2.39),WT1(-9.54)
Cardiovascular Disease,Organismal Injury and Abnormalities,Skeletal and Muscular Disorders	Myocardial infarction	0.000328			14	8	6	ACE2(+3.26),ACTA1(-7.21),C4A/C4B(-4.09),CA3(+7.72),CA5B(+2.4),CD163(-11.35),CXCL12(-10.77),EEF1A2(-2.48),FCGR2A(+3.93),FCGR2B(+2.92),GCLM(+2.56),GSTM1(+14.84),PTGS1(+6.33),TUBB3(-3.37)
Cardiovascular Disease,Organismal Injury and Abnormalities	Acute coronary event	0.000334			11	8	3	ACE2(+3.26),C4A/C4B(-4.09),CA3(+7.72),CA5B(+2.4),CXCL12(-10.77),DPP6(+2.78),FCGR2A(+3.93),FCGR2B(+2.92),GSTM1(+14.84),PTGS1(+6.33),TUBB3(-3.37)
Organismal Injury and Abnormalities,Reproductive System Disease	Benign pelvic disease	0.000363			26	9	17	APOBEC3B(-8.05),BCL2(-3.12),CCL2(-9.74),CD163(-11.35),CFH(-16.76),DKK1(-2.81),DNMT3B(-2.17),ENPP1(+2.75),GPM6A(-3.42),GREM1(-4.3),GUCY1B2(+3.22),LEPR(+2.51),LTB4R2(-4.47),MMP11(-5.7),NR2F1(-3.01),P4HA1(+3.18),PENK(-4.53),PTGS1(+6.33),RORB(-4.62),SMAD6(-2.24),SOX4(-2.96),STC1(+3.75),STS(+3.65),UGT2B7(+4.72),WNT5B(+3.23),WT1(-9.54)
Cancer,Neurological Disease,Organismal Injury and Abnormalities	Localized neuroblastoma	0.000378			5	2	3	C4A/C4B(-4.09),CSF2RB(-3.04),FCGR2A(+3.93),FCGR2B(+2.92),TUBB3(-3.37)
Cancer,Organismal Injury and Abnormalities	Development of malignant tumor	0.000378		0.025	201	98	103	ACE2(+3.26),ACP5(-3.1),ACTA1(-7.21),ACTN2(-3.68),AGAP2(-2.8),AGAP5 (includes others)(+6.48),AIRE(-3.01),AJM1(-2.45),ALCAM(+2.03),ALG13(+2.49),ALLC(-5.12),AMH(-2.76),ANKRD20A5P(+3.08),ANKRD30B(+3.91),AP1S2(+2.47),APOBEC3B(-8.05),ARHGAP28(+2.71),ATP1A2(+4.15),ATP6AP2(+2.36),BCL2(-3.12),BCO2(+2.62),BDNF(-2.59),BMP10(-8.78),BRDT(+3.71),C4A/C4B(-4.09),CATSPERG(-5.05),CCDC3(-8.15),CCL2(-9.74),CD163(-11…
Cell-To-Cell Signaling and Interaction,Nervous System Development and Function	Activation of sympathetic nerve	0.000387			3	1	2	BDNF(-2.59),CXCL12(-10.77),LEPR(+2.51)
Hematological Disease,Immunological Disease,Metabolic Disease,Organismal Injury and Abnormalities	Severe hypogammaglobulinemia	0.000387			3	2	1	C4A/C4B(-4.09),FCGR2A(+3.93),FCGR2B(+2.92)
Infectious Diseases,Inflammatory Disease,Neurological Disease	Postpoliomyelitis syndrome	0.000387			3	2	1	C4A/C4B(-4.09),FCGR2A(+3.93),FCGR2B(+2.92)
Developmental Disorder,Hematological Disease,Hereditary Disorder,Immunological Disease,Metabolic Disease,Organismal Injury and Abnormalities	Congenital agammaglobulinemia	0.000387			3	2	1	C4A/C4B(-4.09),FCGR2A(+3.93),FCGR2B(+2.92)
Immunological Disease,Inflammatory Disease,Neurological Disease	Guillain-Barré syndrome	0.000387			3	2	1	C4A/C4B(-4.09),FCGR2A(+3.93),FCGR2B(+2.92)
Immunological Disease,Infectious Diseases	Acquired immunodeficiency syndrome	0.000388			6	3	3	BCL2(-3.12),C4A/C4B(-4.09),CD22(-2.78),FCGR2A(+3.93),FCGR2B(+2.92),PTGS1(+6.33)
Immunological Disease	Immediate hypersensitivity	0.000395		0.429	17	11	6	BCL2(-3.12),CHM(+2.14),CSF2RB(-3.04),DBN1(-2.38),FAM153A/FAM153B(+4.48),FCGR2A(+3.93),FCGR2B(+2.92),FLG(+2.79),HLA-DRB1(+53.68),HLA-DRB5(+22.81),IL17RB(+2.58),KEL(-4.45),LEPR(+2.51),NR1H4(-5.71),NR2F1(-3.01),PTGS1(+6.33),VIPR2(+3.93)
Cancer,Organismal Injury and Abnormalities,Reproductive System Disease	Prostatic tumor	0.000417			110	52	58	ABO(-2.5),ACP5(-3.1),AGAP2(-2.8),AGAP5 (includes others)(+6.48),AGR2(+4.38),AIRE(-3.01),ALG13(+2.49),ARHGAP28(+2.71),ATP1A2(+4.15),BCL2(-3.12),BRDT(+3.71),C4A/C4B(-4.09),CA3(+7.72),CCDC3(-8.15),CCL2(-9.74),CD163(-11.35),CDO1(+2.44),CEACAM18(-3.83),CES1(-3.46),CFH(-16.76),COBLL1(+2.31),COL8A1(-6.58),CPT1B(-2.27),CREB5(-2.8),CSF2RB(-3.04),CTSE(+3.37),DACT2(-3.33),DGKB(-3.09),DNMT3B(-2.17),DOCK2(+2.…
Cardiovascular Disease,Organismal Injury and Abnormalities	Peripheral arterial disease	0.000426			13	4	9	ADA2(+3.6),BCL2(-3.12),BDNF(-2.59),CD163(-11.35),CFH(-16.76),CSF2RB(-3.04),CXCL12(-10.77),FCGR2A(+3.93),HLA-DRB1(+53.68),IL1RL1(-4.15),NRXN3(-2.52),PTGS1(+6.33),TUBB3(-3.37)
Organismal Injury and Abnormalities,Renal and Urological Disease	Chronic kidney disease	0.000436		1.067	14	8	6	C4A/C4B(-4.09),CA3(+7.72),CA5B(+2.4),CXCL12(-10.77),FCGR2A(+3.93),FCGR2B(+2.92),GABRA2(+3.08),GSTM1(+14.84),NR1H4(-5.71),PTGS1(+6.33),SLC2A6(-3.37),STC1(+3.75),TUBB3(-3.37),WT1(-9.54)
Infectious Diseases	Streptococcal infection	0.000473			5	3	2	C4A/C4B(-4.09),CCL2(-9.74),FCGR2A(+3.93),FCGR2B(+2.92),PTGS1(+6.33)
Connective Tissue Disorders,Developmental Disorder,Hereditary Disorder,Immunological Disease,Organismal Injury and Abnormalities,Skeletal and Muscular Disorders	Ullrich congenital muscular dystrophy	0.00048			7	2	5	C4A/C4B(-4.09),CES1(-3.46),COL8A1(-6.58),GYG2(+2.06),KLHL34(-5.43),SLC1A7(-3.6),XIST(+131.12)
Dermatological Diseases and Conditions,Neurological Disease,Organismal Injury and Abnormalities	Hyperalgesia	0.000497		0.152	9	5	4	BDNF(-2.59),CA3(+7.72),CA5B(+2.4),FZD1(-3.41),GABRA2(+3.08),IL1RL1(-4.15),LEPR(+2.51),LTB4R2(-4.47),PTGS1(+6.33)
Connective Tissue Disorders,Immunological Disease,Organismal Injury and Abnormalities	Collagen disease	0.000506			8	2	6	C4A/C4B(-4.09),CES1(-3.46),CFH(-16.76),COL8A1(-6.58),GYG2(+2.06),KLHL34(-5.43),SLC1A7(-3.6),XIST(+131.12)
Cancer,Organismal Injury and Abnormalities,Reproductive System Disease	Prostate cancer	0.000513			109	52	57	ABO(-2.5),ACP5(-3.1),AGAP2(-2.8),AGAP5 (includes others)(+6.48),AGR2(+4.38),AIRE(-3.01),ALG13(+2.49),ARHGAP28(+2.71),ATP1A2(+4.15),BCL2(-3.12),BRDT(+3.71),C4A/C4B(-4.09),CA3(+7.72),CCDC3(-8.15),CCL2(-9.74),CD163(-11.35),CDO1(+2.44),CEACAM18(-3.83),CES1(-3.46),CFH(-16.76),COBLL1(+2.31),COL8A1(-6.58),CPT1B(-2.27),CREB5(-2.8),CSF2RB(-3.04),CTSE(+3.37),DACT2(-3.33),DGKB(-3.09),DNMT3B(-2.17),DOCK2(+2.…
Nutritional Disease,Skeletal and Muscular Disorders,Skeletal and Muscular System Development and Function,Tissue Morphology	Loss of muscle	0.000525			3	0	3	BCL2(-3.12),BDNF(-2.59),MYH6(-12.77)
Cardiovascular Disease,Cell Death and Survival,Connective Tissue Disorders,Hematological Disease,Organismal Injury and Abnormalities	Fetal erythroblastosis	0.000525			3	2	1	C4A/C4B(-4.09),FCGR2A(+3.93),FCGR2B(+2.92)
Hereditary Disorder,Neurological Disease,Organismal Injury and Abnormalities,Psychological Disorders	Unverricht-Lundborg syndrome	0.000525			3	2	1	C4A/C4B(-4.09),FCGR2A(+3.93),FCGR2B(+2.92)
Infectious Diseases,Respiratory Disease	Whooping cough	0.000525			3	2	1	C4A/C4B(-4.09),FCGR2A(+3.93),FCGR2B(+2.92)
Connective Tissue Disorders,Inflammatory Disease,Inflammatory Response,Organismal Injury and Abnormalities,Skeletal and Muscular Disorders	Severe osteoarthritis	0.000525			3	3	0	FRZB(+2.94),PTGS1(+6.33),WNT5B(+3.23)
Cancer,Organismal Injury and Abnormalities	Frequency of tumor	0.000531		-1.116	203	99	104	ACE2(+3.26),ACP5(-3.1),ACTA1(-7.21),ACTN2(-3.68),AGAP2(-2.8),AGAP5 (includes others)(+6.48),AIRE(-3.01),AJM1(-2.45),ALCAM(+2.03),ALG13(+2.49),ALLC(-5.12),AMH(-2.76),ANKRD20A5P(+3.08),ANKRD30B(+3.91),AP1S2(+2.47),APOBEC3B(-8.05),ARHGAP28(+2.71),ATP1A2(+4.15),ATP6AP2(+2.36),BCL2(-3.12),BCO2(+2.62),BDNF(-2.59),BMP10(-8.78),BRDT(+3.71),C4A/C4B(-4.09),CATSPERG(-5.05),CCDC3(-8.15),CCL2(-9.74),CD163(-11…
Cancer,Gastrointestinal Disease,Organismal Injury and Abnormalities	Colorectal tumor	0.000537		-0.192	147	68	79	ACE2(+3.26),ACP5(-3.1),ACTA1(-7.21),ACTN2(-3.68),AGAP5 (includes others)(+6.48),AGR2(+4.38),AJM1(-2.45),ALCAM(+2.03),ALG13(+2.49),ALLC(-5.12),AMH(-2.76),ANKRD30B(+3.91),ATP6AP2(+2.36),BCL2(-3.12),BCO2(+2.62),BDNF(-2.59),CATSPERG(-5.05),CCDC3(-8.15),CCL2(-9.74),CD163(-11.35),CD200R1(+2.98),CD22(-2.78),CDO1(+2.44),CES1(-3.46),CFH(-16.76),CHM(+2.14),COBLL1(+2.31),COL8A1(-6.58),CPT1B(-2.27),CSF2RB(-3…
Behavior	Cued conditioning	0.000542			6	2	4	DBN1(-2.38),ERBB4(+4.97),GABRA2(+3.08),P2RX5(-4.71),PENK(-4.53),ST8SIA2(-3.39)
Hereditary Disorder,Organismal Injury and Abnormalities,Skeletal and Muscular Disorders	Autosomal dominant myopathy	0.000549			12	5	7	ACTA1(-7.21),ACTN2(-3.68),ATP1A2(+4.15),DPP6(+2.78),HCN4(-6.54),KCNQ2(-3.31),LOX(+3.03),MYH14(-13.22),MYH6(-12.77),PLS3(+2.66),PMP22(+2.14),TUBB3(-3.37)
Cancer,Organismal Injury and Abnormalities	Thoracic neoplasm	0.000559		-1.737	84	41	43	ABO(-2.5),ACE2(+3.26),ACP5(-3.1),ACTN2(-3.68),AGAP5 (includes others)(+6.48),AGR2(+4.38),ALCAM(+2.03),ALG13(+2.49),ANKRD20A5P(+3.08),APOBEC3B(-8.05),ARHGAP28(+2.71),ATP1A2(+4.15),BCL2(-3.12),CA5B(+2.4),CCDC3(-8.15),CCL2(-9.74),CD200R1(+2.98),CD22(-2.78),CFAP157(-3.12),CFH(-16.76),CHM(+2.14),CHN2(+2.9),CREB5(-2.8),DACT2(-3.33),DKK1(-2.81),DNMT3B(-2.17),DPP6(+2.78),EPHB6(-2.51),ERBB4(+4.97),FLG(+2.…
Cancer,Neurological Disease,Organismal Injury and Abnormalities	Evans stage IVS neuroblastoma	0.000586			5	2	3	C4A/C4B(-4.09),CSF2RB(-3.04),FCGR2A(+3.93),FCGR2B(+2.92),TUBB3(-3.37)
Cancer,Neurological Disease,Organismal Injury and Abnormalities	Glioma	0.000603			43	23	20	AGAP2(-2.8),AGAP5 (includes others)(+6.48),ALCAM(+2.03),ALLC(-5.12),ANKRD30B(+3.91),BCL2(-3.12),BDNF(-2.59),CCL2(-9.74),CSF2RB(-3.04),CXCL12(-10.77),DIAPH2(+3.66),EPHB6(-2.51),ERBB4(+4.97),FBLIM1(-2.29),FLG(+2.79),FOLH1(+4.67),GABRA2(+3.08),HERC2P3(+5.49),IL32(+2.97),KCNH8(-3.55),KEL(-4.45),KLHL21(-2.35),MCOLN3(+3.13),MN1(-5.25),MNX1(-3.25),MUC16(+3.39),NLRC5(-2.66),OR2A4/OR2A7(+3.76),P2RX5(-4.71…
Cell Signaling,Molecular Transport,Vitamin and Mineral Metabolism	Export of Ca2+	0.000603			4	1	3	BCL2(-3.12),CD22(-2.78),CXCL12(-10.77),SYTL2(+2.64)
Hematological System Development and Function,Tissue Morphology	Quantity of myeloid cells	0.000613	Decreased	-2.004	23	9	14	AGR2(+4.38),AIRE(-3.01),BCL2(-3.12),BDNF(-2.59),C4A/C4B(-4.09),CCL2(-9.74),CD200R1(+2.98),CD22(-2.78),CFH(-16.76),CSF2RB(-3.04),CTSE(+3.37),CXCL12(-10.77),DKK1(-2.81),FCGR2A(+3.93),FCGR2B(+2.92),GCNT1(+2.64),GREM1(-4.3),IL17RB(+2.58),IL1RL1(-4.15),LEPR(+2.51),NR1H4(-5.71),TNFRSF25(-2.71),VIPR2(+3.93)
Cancer,Organismal Injury and Abnormalities,Respiratory Disease	Lung tumor	0.000639		-1.737	83	41	42	ABO(-2.5),ACE2(+3.26),ACP5(-3.1),ACTN2(-3.68),AGAP5 (includes others)(+6.48),AGR2(+4.38),ALCAM(+2.03),ALG13(+2.49),ANKRD20A5P(+3.08),APOBEC3B(-8.05),ARHGAP28(+2.71),ATP1A2(+4.15),BCL2(-3.12),CA5B(+2.4),CCDC3(-8.15),CCL2(-9.74),CD200R1(+2.98),CD22(-2.78),CFAP157(-3.12),CFH(-16.76),CHM(+2.14),CHN2(+2.9),CREB5(-2.8),DACT2(-3.33),DKK1(-2.81),DPP6(+2.78),EPHB6(-2.51),ERBB4(+4.97),FLG(+2.79),FMO2(+3.19…
Immunological Disease	Allergy	0.000663		-0.731	20	12	8	BCL2(-3.12),CHM(+2.14),CSF2RB(-3.04),DBN1(-2.38),FAM153A/FAM153B(+4.48),FCGR2A(+3.93),FCGR2B(+2.92),FLG(+2.79),HLA-DRB1(+53.68),HLA-DRB5(+22.81),IL17RB(+2.58),IL1RL1(-4.15),KEL(-4.45),LEPR(+2.51),NR1H4(-5.71),NR2F1(-3.01),PDE8B(+2.44),PTGS1(+6.33),TNFRSF25(-2.71),VIPR2(+3.93)
Cancer,Organismal Injury and Abnormalities,Reproductive System Disease	Endometrioid endometrial adenocarcinoma	0.000684			76	42	34	AGAP5 (includes others)(+6.48),ALG13(+2.49),ANKRD30B(+3.91),AP1S2(+2.47),BCL2(-3.12),BRDT(+3.71),CD163(-11.35),CD200R1(+2.98),CES1(-3.46),CHN2(+2.9),CHST15(-2.79),COLEC11(-9.68),CXCL12(-10.77),DGKB(-3.09),DIAPH2(+3.66),DOCK9(+2.91),EIF1AX(+2.27),EYA1(+4.67),FAM9A(+4.29),FYB2(+3.16),GABRA2(+3.08),GPR101(+2.94),HIST1H1A(+5.5),HYAL4(+4.12),ITPR3(-2.34),KAT2B(+2.85),KCNH8(-3.55),KCNJ3(-5.88),KCNQ2(-3…
Connective Tissue Development and Function,Connective Tissue Disorders,Organ Morphology,Organismal Development,Organismal Injury and Abnormalities,Skeletal and Muscular Disorders,Skeletal and Muscular System Development and Function,Tissue Development	Lack of ala temporali	0.000685			2	1	1	MN1(-5.25),PRRX1(+3.18)
Connective Tissue Development and Function,Connective Tissue Disorders,Organ Morphology,Organismal Development,Organismal Injury and Abnormalities,Skeletal and Muscular Disorders,Skeletal and Muscular System Development and Function,Tissue Development	Lack of squamosal bone	0.000685			2	1	1	MN1(-5.25),PRRX1(+3.18)
Developmental Disorder	Hypoplasia of maxillary shelf	0.000685			2	1	1	MN1(-5.25),PRRX1(+3.18)
Cardiovascular Disease,Organismal Injury and Abnormalities	Formation of fibrous plaque	0.000685			2	0	2	CCL2(-9.74),MYH6(-12.77)
Auditory Disease,Organismal Injury and Abnormalities	Dysfunction of vestibular organ	0.000685			2	1	1	BDNF(-2.59),ERBB4(+4.97)
Cellular Assembly and Organization,Tissue Morphology	Quantity of melanosomes	0.000685			2	2	0	CHM(+2.14),SYTL2(+2.64)
Digestive System Development and Function,Gastrointestinal Disease,Organ Morphology,Organismal Development,Organismal Injury and Abnormalities	Abnormal morphology of enlarged cecum	0.000685			2	0	2	NR1H4(-5.71),VIPR1(-2.95)
Inflammatory Disease,Inflammatory Response,Neurological Disease,Organismal Injury and Abnormalities	Severe encephalitis	0.000693			3	2	1	C4A/C4B(-4.09),FCGR2A(+3.93),FCGR2B(+2.92)
Connective Tissue Disorders,Dermatological Diseases and Conditions,Hematological Disease,Organismal Injury and Abnormalities	Chronic idiopathic thrombocytopenic purpura	0.000693			3	2	1	C4A/C4B(-4.09),FCGR2A(+3.93),FCGR2B(+2.92)
Connective Tissue Disorders,Hematological Disease,Immunological Disease,Organismal Injury and Abnormalities	Neonatal alloimmune thrombocytopenia	0.000693			3	2	1	C4A/C4B(-4.09),FCGR2A(+3.93),FCGR2B(+2.92)
Nervous System Development and Function,Organ Morphology,Tissue Morphology	Quantity of inner hair cells	0.000693			3	1	2	EYA1(+4.67),NR2F1(-3.01),SLC17A8(-4.7)
Inflammatory Disease,Neurological Disease,Organismal Injury and Abnormalities	Transverse myelitis	0.000693			3	2	1	C4A/C4B(-4.09),FCGR2A(+3.93),FCGR2B(+2.92)
Cellular Development,Nervous System Development and Function,Tissue Development	Differentiation of cholinergic neurons	0.000693			3	1	2	BDNF(-2.59),LHX8(+3.38),MNX1(-3.25)
Cancer,Neurological Disease,Organismal Injury and Abnormalities	Nervous system neoplasm	0.000725			50	27	23	AGAP2(-2.8),AGAP5 (includes others)(+6.48),ALCAM(+2.03),ALLC(-5.12),ANKRD30B(+3.91),BCL2(-3.12),BDNF(-2.59),C4A/C4B(-4.09),CCL2(-9.74),CD22(-2.78),CLDN5(-5.67),CSF2RB(-3.04),CXCL12(-10.77),DIAPH2(+3.66),EPHB6(-2.51),ERBB4(+4.97),FBLIM1(-2.29),FCGR2A(+3.93),FCGR2B(+2.92),FLG(+2.79),FOLH1(+4.67),GABRA2(+3.08),HERC2P3(+5.49),IL17RB(+2.58),IL32(+2.97),KCNH8(-3.55),KEL(-4.45),KLHL21(-2.35),LMO3(+3.95)…
Developmental Disorder	Autism or intellectual disability	0.000728			22	9	13	AP1S2(+2.47),ATP6AP2(+2.36),BCL2(-3.12),C4A/C4B(-4.09),DNMT3B(-2.17),DPP6(+2.78),EEF1A2(-2.48),FCGR2A(+3.93),FCGR2B(+2.92),GABRA2(+3.08),KCNQ2(-3.31),LARGE1(-2.12),NETO1(-4.87),NEXMIF(+3.09),NRXN3(-2.52),PEX6(+2.13),ROGDI(-2.18),SLC1A7(-3.6),SLC6A8(-2.42),TUBB3(-3.37),USP9X(+2.39),WT1(-9.54)
Cancer,Organismal Injury and Abnormalities	Head and neck squamous cell carcinoma	0.000774			75	36	39	ABO(-2.5),ACTN2(-3.68),AGAP2(-2.8),AGAP5 (includes others)(+6.48),ALLC(-5.12),ANKRD20A5P(+3.08),ANKRD33B(-2.32),ARHGAP28(+2.71),AS3MT(+2.5),ATP1A2(+4.15),BCL2(-3.12),BDNF(-2.59),CFL2(+2.17),CHST15(-2.79),COBLL1(+2.31),CTSF(+3.66),CXCL12(-10.77),DOCK2(+2.35),DOCK9(+2.91),EEF1A2(-2.48),EPHB6(-2.51),ERBB4(+4.97),EYA1(+4.67),FGL2(+3.05),FMO2(+3.19),FRZB(+2.94),FZD1(-3.41),GNRH2(+4.76),GPC2(-5.03),GPM…
Lipid Metabolism,Small Molecule Biochemistry,Vitamin and Mineral Metabolism	Steroid metabolism	0.000883		-0.512	14	7	7	AMH(-2.76),BDNF(-2.59),CES1(-3.46),CGB3 (includes others)(-11.86),CYP39A1(+3.49),CYP4V2(-5.66),LEPR(+2.51),NR1H4(-5.71),PMP22(+2.14),SC5D(+2.02),SOAT2(-2.66),STC1(+3.75),STS(+3.65),UGT2B7(+4.72)
Inflammatory Disease,Inflammatory Response,Neurological Disease,Organismal Injury and Abnormalities	Progressive encephalitis	0.00089			3	2	1	C4A/C4B(-4.09),FCGR2A(+3.93),FCGR2B(+2.92)
Cell Death and Survival,Nervous System Development and Function	Survival of trigeminal ganglion neurons	0.00089			3	0	3	BCL2(-3.12),BDNF(-2.59),SLC6A8(-2.42)
Immunological Disease,Neurological Disease,Skeletal and Muscular Disorders	Generalized myasthenia gravis	0.00089			3	2	1	C4A/C4B(-4.09),FCGR2A(+3.93),FCGR2B(+2.92)
Cell-To-Cell Signaling and Interaction	Adhesion of neuroglia	0.00089			3	2	1	CXCL12(-10.77),ERBB4(+4.97),PMP22(+2.14)
Organismal Injury and Abnormalities,Renal and Urological Disease	Steroid dependent nephrotic syndrome	0.00089			3	2	1	C4A/C4B(-4.09),FCGR2A(+3.93),FCGR2B(+2.92)
Lipid Metabolism,Small Molecule Biochemistry,Vitamin and Mineral Metabolism	Metabolism of sterol	0.000903			9	4	5	BDNF(-2.59),CES1(-3.46),CYP39A1(+3.49),CYP4V2(-5.66),LEPR(+2.51),NR1H4(-5.71),PMP22(+2.14),SC5D(+2.02),SOAT2(-2.66)
Cancer,Endocrine System Disorders,Organismal Injury and Abnormalities,Reproductive System Disease	Early stage ovarian adenocarcinoma	0.000924			4	2	2	BCL2(-3.12),MUC16(+3.39),PTGS1(+6.33),TUBB3(-3.37)
Immunological Disease	Severe hypersensitive reaction	0.000924			4	2	2	C4A/C4B(-4.09),CSF2RB(-3.04),FCGR2A(+3.93),FCGR2B(+2.92)
Cancer,Endocrine System Disorders,Organismal Injury and Abnormalities,Reproductive System Disease	High-grade serous ovarian carcinoma	0.000955			5	2	3	BCL2(-3.12),LOX(+3.03),MUC16(+3.39),TUBB3(-3.37),WT1(-9.54)
Cancer,Gastrointestinal Disease,Organismal Injury and Abnormalities	Gastroesophageal adenocarcinoma	0.000988			55	21	34	ACTN2(-3.68),AJM1(-2.45),ARHGAP28(+2.71),BCL2(-3.12),BDNF(-2.59),BMP10(-8.78),CFH(-16.76),COBLL1(+2.31),COL8A1(-6.58),COLEC11(-9.68),CST1(+9.25),DNMT3B(-2.17),DOCK2(+2.35),DPP6(+2.78),EEF1A2(-2.48),ERBB4(+4.97),FLG(+2.79),FOLH1(+4.67),GSTM1(+14.84),HIST1H1A(+5.5),ITGA9(-2.07),ITPR3(-2.34),JPH4(-3.94),KCNH8(-3.55),KCNJ3(-5.88),L1TD1(+3.85),LZTS1(-2.61),MDM1(+2.32),MN1(-5.25),MNX1(-3.25),MUC16(+3.3…
Organismal Injury and Abnormalities,Reproductive System Disease	Infertility condition	0.00103			9	3	6	AIRE(-3.01),AMH(-2.76),BCL2(-3.12),CSF2RB(-3.04),JPH4(-3.94),LEPR(+2.51),PTGS1(+6.33),TEX15(+4.48),USP9Y(-232.71)
Molecular Transport	Transport of ion	0.00103		-0.727	23	11	12	ACTN2(-3.68),ATP1A2(+4.15),BCL2(-3.12),BDNF(-2.59),CA3(+7.72),CA5B(+2.4),CD22(-2.78),CXCL12(-10.77),DPP6(+2.78),HCN4(-6.54),ITPR3(-2.34),KCNJ3(-5.88),P2RX5(-4.71),SLC15A1(+2.79),SLC15A4(-2.2),SLC17A8(-4.7),SLC1A7(-3.6),SLC40A1(+2.64),SLC47A1(+2.88),SLCO1A2(+3.1),SLN(+4.02),STC1(+3.75),SYTL2(+2.64)
Cardiovascular Disease,Organismal Injury and Abnormalities	Valvular regurgitation of semilunar valve	0.00105			4	4	0	CA3(+7.72),CA5B(+2.4),LOX(+3.03),PTGS1(+6.33)
Cancer,Endocrine System Disorders,Organismal Injury and Abnormalities,Reproductive System Disease	Stage I ovarian carcinoma	0.00105			4	2	2	BCL2(-3.12),MUC16(+3.39),PTGS1(+6.33),TUBB3(-3.37)
Nervous System Development and Function,Neurological Disease	Abnormal morphology of vestibulocochlear nerve	0.00105			4	2	2	BDNF(-2.59),ERBB4(+4.97),EYA1(+4.67),SLC17A8(-4.7)
Lipid Metabolism,Small Molecule Biochemistry,Vitamin and Mineral Metabolism	Metabolism of terpenoid	0.00108		-0.512	16	8	8	AMH(-2.76),BCO2(+2.62),BDNF(-2.59),CES1(-3.46),CGB3 (includes others)(-11.86),CYP39A1(+3.49),CYP4V2(-5.66),GPC2(-5.03),LEPR(+2.51),NR1H4(-5.71),PMP22(+2.14),SC5D(+2.02),SOAT2(-2.66),STC1(+3.75),STS(+3.65),UGT2B7(+4.72)
Cancer,Dermatological Diseases and Conditions,Organismal Injury and Abnormalities	Basal cell carcinoma	0.00108			25	16	9	ATP1A2(+4.15),CFH(-16.76),DOCK2(+2.35),ENPP1(+2.75),EYA1(+4.67),FLG(+2.79),GSTM1(+14.84),IL1RL1(-4.15),LEPR(+2.51),LGALS4(-9.21),MUC16(+3.39),NETO1(-4.87),NLRC5(-2.66),OLFM3(+3.21),PCDHA12(-2.64),PCDHA6(-6.15),POTEE/POTEF(+2.88),SLC17A8(-4.7),SLC35F2(+2.78),SYTL2(+2.64),TEX15(+4.48),TINAG(+2.63),TMEM132B(+6.32),TMEM132D(-3.54),ZNF285(+4.3)
Behavior	Anxiety-like behavior	0.00113	Increased	2.401	6	1	5	BDNF(-2.59),ERBB4(+4.97),KCNJ3(-5.88),LZTS1(-2.61),PENK(-4.53),SLC17A8(-4.7)
Molecular Transport	Export of metal	0.00114		-0.293	5	2	3	BCL2(-3.12),CD22(-2.78),CXCL12(-10.77),SLC40A1(+2.64),SYTL2(+2.64)
Amino Acid Metabolism,Molecular Transport,Small Molecule Biochemistry	Uptake of L-glutamic acid	0.0012			4	1	3	BDNF(-2.59),ERBB4(+4.97),SLC17A8(-4.7),SLC1A7(-3.6)
Hereditary Disorder,Neurological Disease,Organismal Injury and Abnormalities	Autosomal dominant encephalopathy	0.00122			11	6	5	ATP1A2(+4.15),CHCHD2(+134.96),EEF1A2(-2.48),ERBB4(+4.97),KCNQ2(-3.31),PDE8B(+2.44),PMP22(+2.14),PRPH2(-3.67),RCVRN(-2.88),SERPINI1(+4.08),SLC1A7(-3.6)
Hereditary Disorder,Organismal Injury and Abnormalities,Skeletal and Muscular Disorders	Hereditary myopathy	0.00125			25	11	14	ACTA1(-7.21),ACTN2(-3.68),ATP1A2(+4.15),C4A/C4B(-4.09),CES1(-3.46),CFL2(+2.17),COL8A1(-6.58),DPP6(+2.78),GYG2(+2.06),HCN4(-6.54),HLA-DRB1(+53.68),IL32(+2.97),KCNQ2(-3.31),KLHL34(-5.43),LARGE1(-2.12),LOX(+3.03),MNX1(-3.25),MYH14(-13.22),MYH6(-12.77),NPIPA8 (includes others)(+6.82),PLS3(+2.66),PMP22(+2.14),SLC1A7(-3.6),TUBB3(-3.37),XIST(+131.12)
Connective Tissue Disorders,Organismal Injury and Abnormalities,Skeletal and Muscular Disorders,Tissue Morphology	Damage of cartilage tissue	0.00126		0.478	7	4	3	CXCL12(-10.77),DKK1(-2.81),FCGR2A(+3.93),FCGR2B(+2.92),IL1RL1(-4.15),IL32(+2.97),PTGS1(+6.33)
Cardiovascular Disease,Organismal Injury and Abnormalities,Skeletal and Muscular Disorders	Acute myocardial infarction	0.00132			8	5	3	ACE2(+3.26),C4A/C4B(-4.09),CXCL12(-10.77),FCGR2A(+3.93),FCGR2B(+2.92),GSTM1(+14.84),PTGS1(+6.33),TUBB3(-3.37)
Cancer,Endocrine System Disorders,Organismal Injury and Abnormalities,Reproductive System Disease	Stage II-IV serous ovarian adenocarcinoma	0.00135			4	2	2	BCL2(-3.12),MUC16(+3.39),PTGS1(+6.33),TUBB3(-3.37)
Cell-To-Cell Signaling and Interaction	Binding of lung cancer cell lines	0.00135		-1.202	4	1	3	CFH(-16.76),CXCL12(-10.77),EPHB6(-2.51),FCGR2A(+3.93)
Cellular Movement,Hematological System Development and Function,Immune Cell Trafficking,Inflammatory Response	Migration of CD14+ cells	0.00136			2	0	2	CCL2(-9.74),CXCL12(-10.77)
Connective Tissue Development and Function,Connective Tissue Disorders,Developmental Disorder,Gastrointestinal Disease,Organ Morphology,Organismal Development,Organismal Injury and Abnormalities,Skeletal and Muscular Disorders,Skeletal and Muscular System Development and Function,Tissue Development	Lack of maxilla	0.00136			2	1	1	DKK1(-2.81),EYA1(+4.67)
Cellular Movement,Nervous System Development and Function	Chemotaxis of astrocytes	0.00136			2	0	2	CCL2(-9.74),CXCL12(-10.77)
Cell-mediated Immune Response,Cell-To-Cell Signaling and Interaction,Cellular Movement,Hematological System Development and Function,Immune Cell Trafficking	Adhesion of CD3 positive T-lymphocytes	0.00136			2	1	1	CXCL12(-10.77),DOCK2(+2.35)
Nervous System Development and Function,Neurological Disease,Organ Morphology,Organismal Development,Organismal Injury and Abnormalities	Abnormal morphology of cingulate gyrus	0.00136			2	1	1	GCLM(+2.56),NR2F1(-3.01)
Connective Tissue Disorders,Developmental Disorder,Organismal Injury and Abnormalities,Skeletal and Muscular Disorders	Hypoplasia of pterygoid bone	0.00136			2	1	1	MN1(-5.25),PRRX1(+3.18)
Cellular Assembly and Organization,Cellular Function and Maintenance	Release of intracellular stores	0.00136			2	0	2	CD22(-2.78),ITPR3(-2.34)
Cell Signaling,Molecular Transport,Vitamin and Mineral Metabolism	Extrusion of Ca2+	0.00136			2	1	1	BCL2(-3.12),SYTL2(+2.64)
Infectious Diseases	Neonatal sepsis	0.00139			3	2	1	C4A/C4B(-4.09),FCGR2A(+3.93),FCGR2B(+2.92)
Cellular Movement	Chemotaxis of brain cells	0.00139			3	0	3	BDNF(-2.59),CCL2(-9.74),CXCL12(-10.77)
Inflammatory Disease,Inflammatory Response,Neurological Disease,Organismal Injury and Abnormalities	Rasmussen encephalitis	0.00139			3	2	1	C4A/C4B(-4.09),FCGR2A(+3.93),FCGR2B(+2.92)
Hematological Disease,Hereditary Disorder,Immunological Disease,Organismal Injury and Abnormalities	Hyper-igm immunodeficiency syndrome	0.00139			3	2	1	C4A/C4B(-4.09),FCGR2A(+3.93),FCGR2B(+2.92)
Cell-To-Cell Signaling and Interaction,Hematological System Development and Function,Hypersensitivity Response	Response of eosinophils	0.00139			3	1	2	CSF2RB(-3.04),FCGR2A(+3.93),IL1RL1(-4.15)
Inflammatory Disease,Neurological Disease	Chronic inflammatory demyelinating polyradiculoneuropathy	0.00139			3	2	1	C4A/C4B(-4.09),FCGR2A(+3.93),FCGR2B(+2.92)
Dermatological Diseases and Conditions,Immunological Disease,Inflammatory Disease,Inflammatory Response,Organismal Injury and Abnormalities	Atopic dermatitis	0.0014			13	8	5	BCL2(-3.12),CHM(+2.14),CSF2RB(-3.04),FAM153A/FAM153B(+4.48),FLG(+2.79),HLA-DRB1(+53.68),HLA-DRB5(+22.81),IL17RB(+2.58),KEL(-4.45),LEPR(+2.51),NR1H4(-5.71),NR2F1(-3.01),PTGS1(+6.33)
Skeletal and Muscular System Development and Function	Muscle contraction	0.0014		-0.896	13	4	9	ACE2(+3.26),ACTA1(-7.21),ACTN2(-3.68),ATP1A2(+4.15),BDNF(-2.59),BMP10(-8.78),C4A/C4B(-4.09),HCN4(-6.54),MYH14(-13.22),MYH6(-12.77),PTGS1(+6.33),SLC6A8(-2.42),SLN(+4.02)
Organismal Injury and Abnormalities,Renal and Urological Disease	Nephrosis	0.00145			8	6	2	ATP1A2(+4.15),C4A/C4B(-4.09),CA3(+7.72),CA5B(+2.4),FCGR2A(+3.93),FCGR2B(+2.92),GSTM1(+14.84),WT1(-9.54)
Gastrointestinal Disease,Organismal Injury and Abnormalities	Colorectal disorder	0.00147		-0.289	148	68	80	ACE2(+3.26),ACP5(-3.1),ACTA1(-7.21),ACTN2(-3.68),AGAP5 (includes others)(+6.48),AGR2(+4.38),AJM1(-2.45),ALCAM(+2.03),ALG13(+2.49),ALLC(-5.12),AMH(-2.76),ANKRD30B(+3.91),ATP6AP2(+2.36),BCL2(-3.12),BCO2(+2.62),BDNF(-2.59),CATSPERG(-5.05),CCDC3(-8.15),CCL2(-9.74),CD163(-11.35),CD200R1(+2.98),CD22(-2.78),CDO1(+2.44),CES1(-3.46),CFH(-16.76),CHM(+2.14),COBLL1(+2.31),COL8A1(-6.58),CPT1B(-2.27),CSF2RB(-3…
Cell-To-Cell Signaling and Interaction,Molecular Transport,Small Molecule Biochemistry	Uptake of neurotransmitter	0.00147			5	1	4	ATP1A2(+4.15),BDNF(-2.59),NAT8L(-4.41),SLC17A8(-4.7),SLC1A7(-3.6)
Cancer,Gastrointestinal Disease,Organismal Injury and Abnormalities	Gastro-esophageal carcinoma	0.00151			59	24	35	ACTN2(-3.68),AGAP2(-2.8),AJM1(-2.45),ALCAM(+2.03),ARHGAP28(+2.71),BCL2(-3.12),BDNF(-2.59),BMP10(-8.78),CFH(-16.76),COBLL1(+2.31),COL8A1(-6.58),COLEC11(-9.68),CST1(+9.25),DNMT3B(-2.17),DOCK2(+2.35),DPP6(+2.78),EEF1A2(-2.48),ERBB4(+4.97),FLG(+2.79),FOLH1(+4.67),GSTM1(+14.84),HIST1H1A(+5.5),ITGA9(-2.07),ITPR3(-2.34),JPH4(-3.94),KCNH8(-3.55),KCNJ3(-5.88),L1TD1(+3.85),LZTS1(-2.61),MDM1(+2.32),MN1(-5.2…
Connective Tissue Disorders,Dermatological Diseases and Conditions,Hematological Disease,Organismal Injury and Abnormalities	Idiopathic thrombocytopenic purpura	0.00152			4	2	2	BCL2(-3.12),C4A/C4B(-4.09),FCGR2A(+3.93),FCGR2B(+2.92)
Cancer,Neurological Disease,Organismal Injury and Abnormalities	High grade astrocytoma	0.00154			34	21	13	AGAP2(-2.8),AGAP5 (includes others)(+6.48),ALCAM(+2.03),ALLC(-5.12),ANKRD30B(+3.91),CCL2(-9.74),CSF2RB(-3.04),DIAPH2(+3.66),EPHB6(-2.51),ERBB4(+4.97),FLG(+2.79),FOLH1(+4.67),GABRA2(+3.08),IL32(+2.97),KEL(-4.45),MCOLN3(+3.13),MN1(-5.25),MNX1(-3.25),MUC16(+3.39),NLRC5(-2.66),OR2A4/OR2A7(+3.76),P2RX5(-4.71),PMP22(+2.14),RGPD4 (includes others)(+25.48),SERPINI1(+4.08),TAS2R43(+3.46),TEX15(+4.48),TRIM…
Cancer,Organismal Injury and Abnormalities	Intrathoracic malignant tumor	0.00154		-1.863	80	39	41	ABO(-2.5),ACE2(+3.26),ACTN2(-3.68),AGAP5 (includes others)(+6.48),ALCAM(+2.03),ALG13(+2.49),ANKRD20A5P(+3.08),APOBEC3B(-8.05),ARHGAP28(+2.71),ATP1A2(+4.15),BCL2(-3.12),CA5B(+2.4),CCDC3(-8.15),CCL2(-9.74),CD200R1(+2.98),CD22(-2.78),CFAP157(-3.12),CFH(-16.76),CHN2(+2.9),CREB5(-2.8),DACT2(-3.33),DKK1(-2.81),DNMT3B(-2.17),DPP6(+2.78),EPHB6(-2.51),ERBB4(+4.97),FLG(+2.79),FMO2(+3.19),FOLH1(+4.67),FRZB(…
Cancer,Endocrine System Disorders,Organismal Injury and Abnormalities,Reproductive System Disease	Testicular tumor	0.00154			9	2	7	AMH(-2.76),BCL2(-3.12),CD22(-2.78),CGB3 (includes others)(-11.86),CHM(+2.14),HS3ST3A1(-4.71),LTB4R2(-4.47),STOM(+2.28),TUBB3(-3.37)
Cancer,Gastrointestinal Disease,Organismal Injury and Abnormalities	Colorectal cancer	0.00157			142	66	76	ACE2(+3.26),ACP5(-3.1),ACTA1(-7.21),ACTN2(-3.68),AGAP5 (includes others)(+6.48),AGR2(+4.38),AJM1(-2.45),ALCAM(+2.03),ALG13(+2.49),ALLC(-5.12),AMH(-2.76),ANKRD30B(+3.91),ATP6AP2(+2.36),BCL2(-3.12),BCO2(+2.62),BDNF(-2.59),CATSPERG(-5.05),CCDC3(-8.15),CCL2(-9.74),CD163(-11.35),CD200R1(+2.98),CD22(-2.78),CDO1(+2.44),CES1(-3.46),CFH(-16.76),COBLL1(+2.31),COL8A1(-6.58),CPT1B(-2.27),CSF2RB(-3.04),CST1(+…
Cell Morphology,Nervous System Development and Function,Neurological Disease,Tissue Morphology	Abnormal morphology of motor neurons	0.0016			5	2	3	BCL2(-3.12),BDNF(-2.59),CTSF(+3.66),MNX1(-3.25),WNT5B(+3.23)
Neurological Disease,Organismal Injury and Abnormalities	Epilepsy	0.00163			17	10	7	ALG13(+2.49),ATP1A2(+4.15),ATP6AP2(+2.36),BDNF(-2.59),C4A/C4B(-4.09),CA3(+7.72),CA5B(+2.4),EEF1A2(-2.48),FCGR2A(+3.93),FCGR2B(+2.92),GABRA2(+3.08),KCNQ2(-3.31),NEXMIF(+3.09),NNAT(-4.26),ROGDI(-2.18),RORB(-4.62),SLN(+4.02)
Cancer,Organismal Injury and Abnormalities	Development of carcinoma	0.00165		0.224	195	95	100	ACE2(+3.26),ACP5(-3.1),ACTA1(-7.21),ACTN2(-3.68),AGAP2(-2.8),AGAP5 (includes others)(+6.48),AJM1(-2.45),ALCAM(+2.03),ALG13(+2.49),ALLC(-5.12),AMH(-2.76),ANKRD20A5P(+3.08),ANKRD30B(+3.91),AP1S2(+2.47),APOBEC3B(-8.05),ARHGAP28(+2.71),ATP1A2(+4.15),ATP6AP2(+2.36),BCL2(-3.12),BCO2(+2.62),BDNF(-2.59),BMP10(-8.78),BRDT(+3.71),C4A/C4B(-4.09),CATSPERG(-5.05),CCDC3(-8.15),CCL2(-9.74),CD163(-11.35),CD200R1…
Dermatological Diseases and Conditions,Organismal Injury and Abnormalities	Severe acute generalized exanthematous pustulosis	0.00169			3	2	1	C4A/C4B(-4.09),FCGR2A(+3.93),FCGR2B(+2.92)
Cellular Development,Cellular Growth and Proliferation	Proliferation of germ cell tumor cell lines	0.00169			3	2	1	DNMT3B(-2.17),ERBB4(+4.97),TDGF1(+3.42)
Dermatological Diseases and Conditions,Organismal Injury and Abnormalities	Severe toxic epidermal necrolysis	0.00169			3	2	1	C4A/C4B(-4.09),FCGR2A(+3.93),FCGR2B(+2.92)
Cellular Assembly and Organization,Cellular Function and Maintenance,Cellular Movement	Movement of actin filaments	0.00169			3	0	3	DBN1(-2.38),MYH14(-13.22),MYH6(-12.77)
Neurological Disease,Organismal Injury and Abnormalities	Basilar-type migraine	0.00169			3	3	0	ATP1A2(+4.15),CA3(+7.72),CA5B(+2.4)
Dermatological Diseases and Conditions,Gastrointestinal Disease,Immunological Disease,Organismal Injury and Abnormalities	Severe Stevens-Johnson syndrome	0.00169			3	2	1	C4A/C4B(-4.09),FCGR2A(+3.93),FCGR2B(+2.92)
Protein Synthesis	Synthesis of glycoprotein	0.00169			3	1	2	BCL2(-3.12),GCNT1(+2.64),LARGE1(-2.12)
Cellular Development,Cellular Growth and Proliferation,Embryonic Development,Nervous System Development and Function,Organ Development,Organismal Development,Tissue Development	Formation of spinal neuron	0.00169			3	1	2	BDNF(-2.59),MNX1(-3.25),PMP22(+2.14)
Dermatological Diseases and Conditions,Hematological Disease,Immunological Disease,Organismal Injury and Abnormalities	Severe drug-induced hypersensitivity syndrome	0.00169			3	2	1	C4A/C4B(-4.09),FCGR2A(+3.93),FCGR2B(+2.92)
Cell Death and Survival,Nervous System Development and Function	Survival of retinal ganglion cells	0.00169			3	0	3	BCL2(-3.12),BDNF(-2.59),CXCL12(-10.77)
Cardiovascular Disease,Hereditary Disorder,Organismal Injury and Abnormalities	Familial ventricular arrhythmia	0.0017			4	1	3	ACTN2(-3.68),DPP6(+2.78),HCN4(-6.54),MYH6(-12.77)
Auditory and Vestibular System Development and Function,Embryonic Development,Organ Development,Organismal Development,Tissue Development	Development of ear	0.00175			10	6	4	AP1S2(+2.47),BCL2(-3.12),BDNF(-2.59),EYA1(+4.67),FRZB(+2.94),MCOLN3(+3.13),NR2F1(-3.01),PRRX1(+3.18),STOX1(+2.36),TBX18(-9.49)
Cancer,Organismal Injury and Abnormalities	Endometrioid carcinoma	0.00178			90	51	39	ACE2(+3.26),AGAP2(-2.8),AGAP5 (includes others)(+6.48),ALG13(+2.49),ANKRD30B(+3.91),AP1S2(+2.47),BCL2(-3.12),BRDT(+3.71),CD163(-11.35),CD200R1(+2.98),CDO1(+2.44),CES1(-3.46),CFH(-16.76),CHN2(+2.9),CHST15(-2.79),COLEC11(-9.68),CXCL12(-10.77),DGKB(-3.09),DIAPH2(+3.66),DOCK9(+2.91),DPP6(+2.78),EIF1AX(+2.27),EPHB6(-2.51),ERBB4(+4.97),EYA1(+4.67),FAM9A(+4.29),FLG(+2.79),FYB2(+3.16),GABRA2(+3.08),GPR10…
Auditory and Vestibular System Development and Function,Auditory Disease,Organ Morphology,Organismal Development,Organismal Injury and Abnormalities	Abnormal morphology of ear	0.0018			9	4	5	BCL2(-3.12),BDNF(-2.59),CDO1(+2.44),EYA1(+4.67),MCOLN3(+3.13),NR2F1(-3.01),PRRX1(+3.18),SLC17A8(-4.7),SOX4(-2.96)
Cancer,Endocrine System Disorders,Organismal Injury and Abnormalities,Reproductive System Disease	Serous ovarian adenocarcinoma	0.00187			12	5	7	ACP5(-3.1),BCL2(-3.12),C4A/C4B(-4.09),CFH(-16.76),EPHB6(-2.51),FAM153A/FAM153B(+4.48),LOX(+3.03),MUC16(+3.39),PTGS1(+6.33),TUBB3(-3.37),USP9X(+2.39),WT1(-9.54)
Cancer,Organismal Injury and Abnormalities,Respiratory Disease	Lung cancer	0.00189		-1.863	79	39	40	ABO(-2.5),ACE2(+3.26),ACTN2(-3.68),AGAP5 (includes others)(+6.48),ALCAM(+2.03),ALG13(+2.49),ANKRD20A5P(+3.08),APOBEC3B(-8.05),ARHGAP28(+2.71),ATP1A2(+4.15),BCL2(-3.12),CA5B(+2.4),CCDC3(-8.15),CCL2(-9.74),CD200R1(+2.98),CD22(-2.78),CFAP157(-3.12),CFH(-16.76),CHN2(+2.9),CREB5(-2.8),DACT2(-3.33),DKK1(-2.81),DPP6(+2.78),EPHB6(-2.51),ERBB4(+4.97),FLG(+2.79),FMO2(+3.19),FOLH1(+4.67),FRZB(+2.94),GABRA2(…
Cancer,Gastrointestinal Disease,Organismal Injury and Abnormalities	Advanced oral squamous cell carcinoma	0.0019			4	2	2	BCL2(-3.12),ERBB4(+4.97),PTGS1(+6.33),TUBB3(-3.37)
Cancer,Neurological Disease,Organismal Injury and Abnormalities	Astrocytoma	0.00192			35	21	14	AGAP2(-2.8),AGAP5 (includes others)(+6.48),ALCAM(+2.03),ALLC(-5.12),ANKRD30B(+3.91),CCL2(-9.74),CSF2RB(-3.04),CXCL12(-10.77),DIAPH2(+3.66),EPHB6(-2.51),ERBB4(+4.97),FLG(+2.79),FOLH1(+4.67),GABRA2(+3.08),IL32(+2.97),KEL(-4.45),MCOLN3(+3.13),MN1(-5.25),MNX1(-3.25),MUC16(+3.39),NLRC5(-2.66),OR2A4/OR2A7(+3.76),P2RX5(-4.71),PMP22(+2.14),RGPD4 (includes others)(+25.48),SERPINI1(+4.08),TAS2R43(+3.46),TE…
Cellular Movement,Hematological System Development and Function,Immune Cell Trafficking	Cell movement of leukocytes	0.00197		1.091	32	13	19	AIRE(-3.01),ALCAM(+2.03),BCL2(-3.12),C4A/C4B(-4.09),CCL2(-9.74),CD22(-2.78),CES1(-3.46),CFH(-16.76),CSF2RB(-3.04),CTSE(+3.37),CXCL12(-10.77),DIAPH2(+3.66),DKK1(-2.81),DOCK2(+2.35),EEF1A2(-2.48),FCGR2A(+3.93),FCGR2B(+2.92),FGL2(+3.05),GCNT1(+2.64),GNRH2(+4.76),GREM1(-4.3),IL17RB(+2.58),IL1RL1(-4.15),ITGA9(-2.07),LOX(+3.03),MOSPD2(+2.29),MYH6(-12.77),NR1H4(-5.71),PENK(-4.53),STC1(+3.75),TMEM173(-3.…
Cardiovascular Disease,Organismal Injury and Abnormalities,Reproductive System Disease	Preeclampsia	0.00201			19	12	7	APOBEC3B(-8.05),CFH(-16.76),CHM(+2.14),CHN2(+2.9),COBLL1(+2.31),COL8A1(-6.58),FMO2(+3.19),GCNT1(+2.64),GPC2(-5.03),LMO3(+3.95),LOC730100(+3.04),NRARP(-2.61),PDZD4(-3.67),PMP22(+2.14),PRELP(-7.88),PRRX1(+3.18),PTGS1(+6.33),SLN(+4.02),STOX1(+2.36)
Dermatological Diseases and Conditions,Neurological Disease,Organismal Injury and Abnormalities	Allodynia	0.00202		-0.063	5	2	3	CXCL12(-10.77),LEPR(+2.51),PENK(-4.53),PTGS1(+6.33),SLC17A8(-4.7)
Molecular Transport	Import of K+	0.00202			3	1	2	ATP1A2(+4.15),HCN4(-6.54),KCNJ3(-5.88)
Hematological Disease,Hereditary Disorder,Immunological Disease,Metabolic Disease,Organismal Injury and Abnormalities	X-linked agammaglobulinemia	0.00202			3	2	1	C4A/C4B(-4.09),FCGR2A(+3.93),FCGR2B(+2.92)
Hereditary Disorder,Nutritional Disease,Organismal Injury and Abnormalities,Psychological Disorders	Bulimia nervosa	0.00202			3	2	1	BDNF(-2.59),CA3(+7.72),CA5B(+2.4)
Endocrine System Disorders,Gastrointestinal Disease,Metabolic Disease,Organismal Injury and Abnormalities,Renal and Urological Disease	Early stage diabetic nephropathy	0.00202			3	3	0	ACE2(+3.26),CA3(+7.72),CA5B(+2.4)
Organismal Injury and Abnormalities,Reproductive System Disease	Disorder of pregnancy	0.00203			26	15	11	APOBEC3B(-8.05),ATP1A2(+4.15),BCL2(-3.12),C4A/C4B(-4.09),CFH(-16.76),CGB3 (includes others)(-11.86),CHM(+2.14),CHN2(+2.9),COBLL1(+2.31),COL8A1(-6.58),FCGR2A(+3.93),FCGR2B(+2.92),FMO2(+3.19),GCNT1(+2.64),GPC2(-5.03),LMO3(+3.95),LOC730100(+3.04),NRARP(-2.61),PDZD4(-3.67),PMP22(+2.14),PRELP(-7.88),PRRX1(+3.18),PTGS1(+6.33),SLN(+4.02),STOX1(+2.36),TUBB3(-3.37)
Lipid Metabolism,Small Molecule Biochemistry,Vitamin and Mineral Metabolism	Metabolism of cholesterol	0.00205			8	4	4	BDNF(-2.59),CES1(-3.46),CYP39A1(+3.49),LEPR(+2.51),NR1H4(-5.71),PMP22(+2.14),SC5D(+2.02),SOAT2(-2.66)
Developmental Disorder,Hereditary Disorder,Organismal Injury and Abnormalities,Skeletal and Muscular Disorders	Dystrophy of muscle	0.00208			14	6	8	ACTA1(-7.21),C4A/C4B(-4.09),CES1(-3.46),COL8A1(-6.58),GYG2(+2.06),HLA-DRB1(+53.68),IL32(+2.97),KLHL34(-5.43),LARGE1(-2.12),LOX(+3.03),MNX1(-3.25),PLS3(+2.66),SLC1A7(-3.6),XIST(+131.12)
Cell-To-Cell Signaling and Interaction,Nervous System Development and Function	Action potential of cells	0.00209			9	3	6	ATP1A2(+4.15),BDNF(-2.59),DPP6(+2.78),JPH4(-3.94),KCNQ2(-3.31),MYH14(-13.22),P2RX5(-4.71),PMP22(+2.14),ST8SIA2(-3.39)
Organismal Injury and Abnormalities	Lithiasis	0.0021			7	4	3	ARNT2(-2.42),CA3(+7.72),CA5B(+2.4),LEPR(+2.51),PTGS1(+6.33),SLC2A6(-3.37),SOAT2(-2.66)
Hereditary Disorder,Nutritional Disease,Organismal Injury and Abnormalities	Familial obesity	0.00211			4	3	1	CHM(+2.14),ENPP1(+2.75),LEPR(+2.51),WT1(-9.54)
Neurological Disease,Organismal Injury and Abnormalities	Progressive myoclonic epilepsy	0.00211			4	2	2	C4A/C4B(-4.09),FCGR2A(+3.93),FCGR2B(+2.92),NNAT(-4.26)
Cancer,Gastrointestinal Disease,Organismal Injury and Abnormalities	Gastroesophageal cancer	0.00211			62	25	37	ACTN2(-3.68),AGAP2(-2.8),AJM1(-2.45),ALCAM(+2.03),ARHGAP28(+2.71),BCL2(-3.12),BDNF(-2.59),BMP10(-8.78),CFH(-16.76),COBLL1(+2.31),COL8A1(-6.58),COLEC11(-9.68),CST1(+9.25),CXCL12(-10.77),DKK1(-2.81),DNMT3B(-2.17),DOCK2(+2.35),DPP6(+2.78),EEF1A2(-2.48),ERBB4(+4.97),FLG(+2.79),FOLH1(+4.67),GSTM1(+14.84),HIST1H1A(+5.5),ITGA9(-2.07),ITPR3(-2.34),JPH4(-3.94),KCNH8(-3.55),KCNJ3(-5.88),L1TD1(+3.85),LZTS1(…
Inflammatory Disease,Ophthalmic Disease,Organismal Injury and Abnormalities	Conjunctivitis	0.00213			6	5	1	AIRE(-3.01),CA3(+7.72),CA5B(+2.4),HYAL4(+4.12),PDE8B(+2.44),PTGS1(+6.33)
Cardiovascular System Development and Function,Tissue Morphology	Morphology of blood vessel	0.00217			15	7	8	BCL2(-3.12),BMP10(-8.78),CCL2(-9.74),CDO1(+2.44),CFH(-16.76),CXCL12(-10.77),ENPP1(+2.75),EYA1(+4.67),GCLM(+2.56),LOX(+3.03),NRARP(-2.61),PRRX1(+3.18),PTGS1(+6.33),SOX4(-2.96),WT1(-9.54)
Dermatological Diseases and Conditions,Developmental Disorder,Hereditary Disorder,Metabolic Disease,Organismal Injury and Abnormalities	Hutchinson-Gilford progeria syndrome	0.00221			7	4	3	CCL2(-9.74),ENPP1(+2.75),HS3ST3A1(-4.71),OSBPL6(+2.7),PTGS1(+6.33),SOX4(-2.96),STC1(+3.75)
Cellular Movement	Migration of cells	0.00221		1.12	70	30	40	ACP5(-3.1),AGAP2(-2.8),AIRE(-3.01),ALCAM(+2.03),ALOX15B(+12.55),ATOH8(-4.25),BCL2(-3.12),BDNF(-2.59),BMP10(-8.78),C4A/C4B(-4.09),CCL2(-9.74),CD22(-2.78),CES1(-3.46),CFH(-16.76),CGB3 (includes others)(-11.86),CHN2(+2.9),CSF2RB(-3.04),CTSE(+3.37),CXCL12(-10.77),DACT2(-3.33),DBN1(-2.38),DIAPH2(+3.66),DKK1(-2.81),DMTN(-3.46),DOCK2(+2.35),EEF1A2(-2.48),ENPP1(+2.75),EPHB6(-2.51),ERBB4(+4.97),EYA1(+4.67…
Connective Tissue Disorders,Inflammatory Disease,Inflammatory Response,Organismal Injury and Abnormalities,Skeletal and Muscular Disorders	Osteoarthritis	0.00221			12	5	7	BDNF(-2.59),CCL2(-9.74),CD163(-11.35),DMTN(-3.46),FRZB(+2.94),GABRA2(+3.08),HYAL4(+4.12),MMP11(-5.7),PTGS1(+6.33),SLC1A7(-3.6),TUBB3(-3.37),WNT5B(+3.23)
Cancer,Neurological Disease,Organismal Injury and Abnormalities	Central nervous system neuroepithelial tumor	0.00222			37	22	15	AGAP2(-2.8),AGAP5 (includes others)(+6.48),ALCAM(+2.03),ALLC(-5.12),ANKRD30B(+3.91),CCL2(-9.74),CSF2RB(-3.04),DIAPH2(+3.66),EPHB6(-2.51),ERBB4(+4.97),FLG(+2.79),FOLH1(+4.67),GABRA2(+3.08),HERC2P3(+5.49),IL32(+2.97),KCNH8(-3.55),KEL(-4.45),MCOLN3(+3.13),MN1(-5.25),MNX1(-3.25),MUC16(+3.39),NLRC5(-2.66),OR2A4/OR2A7(+3.76),P2RX5(-4.71),PMP22(+2.14),RGPD4 (includes others)(+25.48),SERPINI1(+4.08),TAS2…
Cardiovascular Disease,Hereditary Disorder,Organismal Injury and Abnormalities	Familial sick sinus syndrome	0.00224			2	0	2	HCN4(-6.54),MYH6(-12.77)
Cell Death and Survival,Nervous System Development and Function	Recovery of neurons	0.00224			2	0	2	BDNF(-2.59),RORB(-4.62)
Neurological Disease,Organismal Injury and Abnormalities	Epilepsy with continuous spike-wave during slow wave sleep	0.00224			2	1	1	KCNQ2(-3.31),NEXMIF(+3.09)
Cellular Development,Nervous System Development and Function,Tissue Development	Differentiation of noradrenergic neurons	0.00224			2	0	2	BDNF(-2.59),SOX4(-2.96)
Connective Tissue Disorders,Developmental Disorder,Organismal Injury and Abnormalities,Skeletal and Muscular Disorders	Hypoplasia of ala temporali	0.00224			2	1	1	MN1(-5.25),PRRX1(+3.18)
Cancer,Developmental Disorder	High-grade squamous intraepithelial lesion	0.00224			2	1	1	CTSF(+3.66),MMP11(-5.7)
Gastrointestinal Disease,Inflammatory Disease,Organismal Injury and Abnormalities	Peri-implantitis	0.00224			2	2	0	HYAL4(+4.12),ODAM(+3.54)
Molecular Transport	Abnormal quantity of blood urea nitrogen	0.00224			2	1	1	COLEC11(-9.68),MEP1A(+2.41)
Dermatological Diseases and Conditions,Immunological Disease,Organismal Injury and Abnormalities	Delayed hypersensitive reaction of skin	0.00224			2	1	1	EPHB6(-2.51),VIPR2(+3.93)
Inflammatory Disease,Inflammatory Response,Organismal Injury and Abnormalities,Respiratory Disease	Asthma	0.00231			13	7	6	BCL2(-3.12),BDNF(-2.59),C4A/C4B(-4.09),CCL2(-9.74),FCGR2A(+3.93),FCGR2B(+2.92),FLG(+2.79),GSTM1(+14.84),IL17RB(+2.58),IL1RL1(-4.15),PDE8B(+2.44),PTGS1(+6.33),TUBB3(-3.37)
Organismal Injury and Abnormalities,Renal and Urological Disease	Renal impairment	0.00231		1.477	13	8	5	BCL2(-3.12),C4A/C4B(-4.09),CA3(+7.72),CA5B(+2.4),FCGR2A(+3.93),FCGR2B(+2.92),GABRA2(+3.08),GSTM1(+14.84),NR1H4(-5.71),PTGS1(+6.33),SLC2A6(-3.37),STC1(+3.75),WT1(-9.54)
Nervous System Development and Function,Tissue Morphology	Quantity of interneurons	0.00234		0	4	2	2	BDNF(-2.59),ERBB4(+4.97),LHX8(+3.38),NR2F1(-3.01)
Cancer,Gastrointestinal Disease,Organismal Injury and Abnormalities	Colorectal carcinoma	0.00234			125	57	68	ACE2(+3.26),ACP5(-3.1),ACTA1(-7.21),ACTN2(-3.68),AGAP5 (includes others)(+6.48),AJM1(-2.45),ALG13(+2.49),ALLC(-5.12),AMH(-2.76),ANKRD30B(+3.91),ATP6AP2(+2.36),BCL2(-3.12),BCO2(+2.62),BDNF(-2.59),CATSPERG(-5.05),CCDC3(-8.15),CCL2(-9.74),CD163(-11.35),CD200R1(+2.98),CD22(-2.78),CDO1(+2.44),CES1(-3.46),CFH(-16.76),COBLL1(+2.31),COL8A1(-6.58),CSF2RB(-3.04),CST1(+9.25),CTSF(+3.66),DDX3Y(-243.63),DGKB(…
Cell-To-Cell Signaling and Interaction,Embryonic Development	Binding of embryonic cell lines	0.00239		-0.277	6	3	3	CSF2RB(-3.04),DMTN(-3.46),ITGA9(-2.07),LOX(+3.03),PMP22(+2.14),TMEM123(+2.06)
Inflammatory Disease,Neurological Disease,Ophthalmic Disease,Organismal Injury and Abnormalities	Devic syndrome	0.0024			3	2	1	C4A/C4B(-4.09),FCGR2A(+3.93),FCGR2B(+2.92)
Nervous System Development and Function,Neurological Disease,Organ Morphology,Organismal Development,Organismal Injury and Abnormalities	Abnormal morphology of geniculate ganglion	0.0024			3	2	1	BDNF(-2.59),ERBB4(+4.97),EYA1(+4.67)
Cancer,Gastrointestinal Disease,Organismal Injury and Abnormalities	Colorectal adenocarcinoma	0.00244			122	57	65	ACE2(+3.26),ACP5(-3.1),ACTA1(-7.21),ACTN2(-3.68),AGAP5 (includes others)(+6.48),AJM1(-2.45),ALG13(+2.49),ALLC(-5.12),AMH(-2.76),ANKRD30B(+3.91),ATP6AP2(+2.36),BCL2(-3.12),BCO2(+2.62),BDNF(-2.59),CATSPERG(-5.05),CCDC3(-8.15),CD163(-11.35),CD200R1(+2.98),CD22(-2.78),CDO1(+2.44),CES1(-3.46),CFH(-16.76),COBLL1(+2.31),COL8A1(-6.58),CSF2RB(-3.04),CST1(+9.25),CTSF(+3.66),DDX3Y(-243.63),DGKB(-3.09),DOCK2…
Cancer,Neurological Disease,Organismal Injury and Abnormalities	Central nervous system tumor	0.00245			46	24	22	AGAP2(-2.8),AGAP5 (includes others)(+6.48),ALCAM(+2.03),ALLC(-5.12),ANKRD30B(+3.91),BCL2(-3.12),BDNF(-2.59),CCL2(-9.74),CD22(-2.78),CLDN5(-5.67),CSF2RB(-3.04),CXCL12(-10.77),DIAPH2(+3.66),EPHB6(-2.51),ERBB4(+4.97),FBLIM1(-2.29),FLG(+2.79),FOLH1(+4.67),GABRA2(+3.08),HERC2P3(+5.49),IL17RB(+2.58),IL32(+2.97),KCNH8(-3.55),KEL(-4.45),KLHL21(-2.35),MCOLN3(+3.13),MN1(-5.25),MNX1(-3.25),MUC16(+3.39),NLRC…
Cancer,Organismal Injury and Abnormalities	Development of adenocarcinoma	0.00249			133	68	65	ACE2(+3.26),ACP5(-3.1),ACTN2(-3.68),AGAP2(-2.8),AGAP5 (includes others)(+6.48),ALG13(+2.49),ANKRD20A5P(+3.08),ANKRD30B(+3.91),AP1S2(+2.47),APOBEC3B(-8.05),ARHGAP28(+2.71),ATP1A2(+4.15),BCL2(-3.12),BRDT(+3.71),C4A/C4B(-4.09),CCDC3(-8.15),CCL2(-9.74),CD163(-11.35),CD200R1(+2.98),CDO1(+2.44),CES1(-3.46),CFH(-16.76),CHN2(+2.9),CHST15(-2.79),COLEC11(-9.68),CREB5(-2.8),CSF2RB(-3.04),CST1(+9.25),CXCL12(…
Cancer,Gastrointestinal Disease,Organismal Injury and Abnormalities	Esophageal adenocarcinoma	0.0025			19	9	10	ARHGAP28(+2.71),BCL2(-3.12),BDNF(-2.59),COL8A1(-6.58),COLEC11(-9.68),CST1(+9.25),DOCK2(+2.35),EEF1A2(-2.48),FLG(+2.79),JPH4(-3.94),MNX1(-3.25),MUC16(+3.39),NRXN3(-2.52),PABPC4L(+2.7),SLCO1A2(+3.1),TMEM132B(+6.32),TMEM132C(+8.27),TUBB3(-3.37),ZFP28(-7.23)
Infectious Diseases	Sexually transmitted disease	0.00251			9	4	5	BCL2(-3.12),C4A/C4B(-4.09),CCL2(-9.74),CD22(-2.78),CHCHD2(+134.96),FCGR2A(+3.93),FCGR2B(+2.92),PTGS1(+6.33),TUBB3(-3.37)
Cancer,Hematological Disease,Immunological Disease,Organismal Injury and Abnormalities	Langerhans cell histiocytosis	0.00252			5	3	2	C4A/C4B(-4.09),FCGR2A(+3.93),FCGR2B(+2.92),PTGS1(+6.33),TUBB3(-3.37)
Cancer,Organismal Injury and Abnormalities	Tumorigenesis of epithelial neoplasm	0.0026		-0.244	196	95	101	ACE2(+3.26),ACP5(-3.1),ACTA1(-7.21),ACTN2(-3.68),AGAP2(-2.8),AGAP5 (includes others)(+6.48),AJM1(-2.45),ALCAM(+2.03),ALG13(+2.49),ALLC(-5.12),AMH(-2.76),ANKRD20A5P(+3.08),ANKRD30B(+3.91),AP1S2(+2.47),APOBEC3B(-8.05),ARHGAP28(+2.71),ATP1A2(+4.15),ATP6AP2(+2.36),BCL2(-3.12),BCO2(+2.62),BDNF(-2.59),BMP10(-8.78),BRDT(+3.71),C4A/C4B(-4.09),CATSPERG(-5.05),CCDC3(-8.15),CCL2(-9.74),CD163(-11.35),CD200R1…
Cell-To-Cell Signaling and Interaction,Connective Tissue Development and Function	Binding of fibroblast cell lines	0.00267		0.456	7	5	2	ALCAM(+2.03),DMTN(-3.46),FCGR2A(+3.93),ITGA9(-2.07),LOX(+3.03),PMP22(+2.14),TMEM123(+2.06)
Cancer,Gastrointestinal Disease,Organismal Injury and Abnormalities	Esophageal carcinoma	0.00269			24	10	14	AGAP2(-2.8),ARHGAP28(+2.71),BCL2(-3.12),BDNF(-2.59),COL8A1(-6.58),COLEC11(-9.68),CST1(+9.25),DNMT3B(-2.17),DOCK2(+2.35),EEF1A2(-2.48),FLG(+2.79),JPH4(-3.94),LZTS1(-2.61),MNX1(-3.25),MUC16(+3.39),NRXN3(-2.52),PABPC4L(+2.7),SLCO1A2(+3.1),TBX18(-9.49),TMEM132B(+6.32),TMEM132C(+8.27),TUBB3(-3.37),ZFP28(-7.23),ZNF717(+2.32)
Cardiovascular Disease,Organismal Injury and Abnormalities	Cardiovascular disorder of cardiac valve	0.0027			5	5	0	CA3(+7.72),CA5B(+2.4),GABRA2(+3.08),LOX(+3.03),PTGS1(+6.33)
Cardiovascular Disease,Organismal Injury and Abnormalities	Valvular regurgitation	0.0027			5	5	0	CA3(+7.72),CA5B(+2.4),GABRA2(+3.08),LOX(+3.03),PTGS1(+6.33)
Cancer,Gastrointestinal Disease,Organismal Injury and Abnormalities	Esophageal cancer	0.00275			25	11	14	AGAP2(-2.8),ARHGAP28(+2.71),BCL2(-3.12),BDNF(-2.59),COL8A1(-6.58),COLEC11(-9.68),CST1(+9.25),DNMT3B(-2.17),DOCK2(+2.35),EEF1A2(-2.48),FLG(+2.79),JPH4(-3.94),LZTS1(-2.61),MNX1(-3.25),MUC16(+3.39),NRXN3(-2.52),PABPC4L(+2.7),PTGS1(+6.33),SLCO1A2(+3.1),TBX18(-9.49),TMEM132B(+6.32),TMEM132C(+8.27),TUBB3(-3.37),ZFP28(-7.23),ZNF717(+2.32)
Cardiovascular Disease,Organismal Injury and Abnormalities	Infarction	0.00278			17	9	8	ACE2(+3.26),ACTA1(-7.21),ATP1A2(+4.15),BCL2(-3.12),BDNF(-2.59),C4A/C4B(-4.09),CA3(+7.72),CA5B(+2.4),CD163(-11.35),CXCL12(-10.77),EEF1A2(-2.48),FCGR2A(+3.93),FCGR2B(+2.92),GCLM(+2.56),GSTM1(+14.84),PTGS1(+6.33),TUBB3(-3.37)
Inflammatory Disease	Severe inflammatory disorder	0.00281			11	5	6	C4A/C4B(-4.09),CSF2RB(-3.04),EIF1AY(-27.72),FCGR2A(+3.93),FCGR2B(+2.92),FRZB(+2.94),KDM5D(-163.69),PTGS1(+6.33),RPS4Y1(-211.55),SNN(-2.51),WNT5B(+3.23)
Connective Tissue Disorders,Hereditary Disorder,Organismal Injury and Abnormalities,Skeletal and Muscular Disorders	Multicentric carpotarsal osteolysis syndrome	0.00282			3	1	2	HTRA4(-4.13),IL32(+2.97),SLC2A6(-3.37)
Cancer,Organismal Injury and Abnormalities,Reproductive System Disease,Tumor Morphology	Metastatic triple negative breast carcinoma	0.00282			3	1	2	BCL2(-3.12),PTGS1(+6.33),TUBB3(-3.37)
Cardiovascular Disease,Hereditary Disorder,Organismal Injury and Abnormalities,Skeletal and Muscular Disorders	Familial ventricular fibrillation	0.00282			3	1	2	ACTN2(-3.68),DPP6(+2.78),MYH6(-12.77)
Cellular Development,Cellular Growth and Proliferation,Embryonic Development,Organ Development,Organismal Development,Reproductive System Development and Function,Tissue Development	Generation of female germ cells	0.00282			3	2	1	CGB3 (includes others)(-11.86),DIAPH2(+3.66),USP9X(+2.39)
Auditory Disease,Organismal Injury and Abnormalities	Abnormality of ear	0.00295		0	10	5	5	BCL2(-3.12),BDNF(-2.59),CDO1(+2.44),ERBB4(+4.97),EYA1(+4.67),MCOLN3(+3.13),NR2F1(-3.01),PRRX1(+3.18),SLC17A8(-4.7),SOX4(-2.96)
Organismal Survival	Survival of organism	0.00305		-0.293	30	12	18	BCL2(-3.12),BDNF(-2.59),CCL2(-9.74),CFH(-16.76),CSF2RB(-3.04),CXCL12(-10.77),DKK1(-2.81),DNMT3B(-2.17),EEF1A2(-2.48),ERBB4(+4.97),FCGR2A(+3.93),FCGR2B(+2.92),FGL2(+3.05),GABRA2(+3.08),HLA-DRB1(+53.68),IL1RL1(-4.15),LEPR(+2.51),MVP(+2.26),NAT8L(-4.41),NLRC5(-2.66),NR1H4(-5.71),PTGS1(+6.33),SLC40A1(+2.64),SLN(+4.02),SMAD6(-2.24),SOX4(-2.96),TICAM2(+3.72),TMEM173(-3.92),TNFRSF25(-2.71),TUBB3(-3.37)
Cell Morphology,Nervous System Development and Function	Innervation of tissue	0.00305			7	3	4	BDNF(-2.59),ERBB4(+4.97),FRZB(+2.94),MNX1(-3.25),NPTXR(+2.32),NR2F1(-3.01),SLC17A8(-4.7)
Cancer,Neurological Disease,Organismal Injury and Abnormalities	Glioma cancer	0.00307			35	21	14	AGAP2(-2.8),AGAP5 (includes others)(+6.48),ALCAM(+2.03),ALLC(-5.12),ANKRD30B(+3.91),CCL2(-9.74),CSF2RB(-3.04),DIAPH2(+3.66),EPHB6(-2.51),ERBB4(+4.97),FLG(+2.79),FOLH1(+4.67),GABRA2(+3.08),IL32(+2.97),KEL(-4.45),MCOLN3(+3.13),MN1(-5.25),MNX1(-3.25),MUC16(+3.39),NLRC5(-2.66),OR2A4/OR2A7(+3.76),P2RX5(-4.71),PMP22(+2.14),RGPD4 (includes others)(+25.48),SERPINI1(+4.08),TAS2R43(+3.46),TEX15(+4.48),TRIM…
Connective Tissue Disorders,Developmental Disorder,Organismal Injury and Abnormalities,Skeletal and Muscular Disorders	Hypoplasia of bone	0.00309		-0.26	5	3	2	EYA1(+4.67),MN1(-5.25),PRRX1(+3.18),SC5D(+2.02),SOX4(-2.96)
Connective Tissue Disorders,Developmental Disorder,Organismal Injury and Abnormalities,Skeletal and Muscular Disorders	Hypoplasia of skull bone	0.00312		-0.647	4	3	1	EYA1(+4.67),MN1(-5.25),PRRX1(+3.18),SC5D(+2.02)
Cardiovascular System Development and Function,Organ Development,Organ Morphology,Skeletal and Muscular System Development and Function	Relaxation of cardiac muscle	0.00312			4	2	2	ATP1A2(+4.15),BDNF(-2.59),DUSP8(-2.64),SLN(+4.02)
Cancer,Organismal Injury and Abnormalities,Reproductive System Disease	Prostatic adenocarcinoma	0.00316			89	45	44	ABO(-2.5),AGAP2(-2.8),AGAP5 (includes others)(+6.48),AIRE(-3.01),ALG13(+2.49),ARHGAP28(+2.71),ATP1A2(+4.15),BRDT(+3.71),C4A/C4B(-4.09),CA3(+7.72),CD163(-11.35),CDO1(+2.44),CEACAM18(-3.83),CES1(-3.46),CFH(-16.76),COL8A1(-6.58),CPT1B(-2.27),CREB5(-2.8),CSF2RB(-3.04),DACT2(-3.33),DGKB(-3.09),DOCK2(+2.35),DPP6(+2.78),EIF1AX(+2.27),ERBB4(+4.97),FLG(+2.79),FOLH1(+4.67),FRZB(+2.94),GCNT1(+2.64),GSTM1(+1…
Cellular Movement,Hematological System Development and Function,Immune Cell Trafficking,Inflammatory Response	Cellular infiltration by phagocytes	0.00324		-0.476	14	4	10	C4A/C4B(-4.09),CCL2(-9.74),CES1(-3.46),CFH(-16.76),CSF2RB(-3.04),CXCL12(-10.77),DOCK2(+2.35),EEF1A2(-2.48),IL17RB(+2.58),IL1RL1(-4.15),LOX(+3.03),NR1H4(-5.71),STC1(+3.75),TMEM173(-3.92)
Cellular Development,Connective Tissue Development and Function,Tissue Development	Differentiation of bone	0.00324		1.219	17	8	9	BCL2(-3.12),CCL2(-9.74),DKK1(-2.81),ENPP1(+2.75),ERBB4(+4.97),FBLIM1(-2.29),FCGR2B(+2.92),FRZB(+2.94),GREM1(-4.3),IL1RL1(-4.15),IL32(+2.97),LOX(+3.03),MN1(-5.25),RORB(-4.62),SMAD6(-2.24),STC1(+3.75),WNT5B(+3.23)
Cancer,Gastrointestinal Disease,Organismal Injury and Abnormalities	Colon tumor	0.00326			125	57	68	ACE2(+3.26),ACP5(-3.1),ACTA1(-7.21),ACTN2(-3.68),AGAP5 (includes others)(+6.48),AJM1(-2.45),ALG13(+2.49),ALLC(-5.12),AMH(-2.76),ANKRD30B(+3.91),BCL2(-3.12),BCO2(+2.62),BDNF(-2.59),CATSPERG(-5.05),CCDC3(-8.15),CD163(-11.35),CD200R1(+2.98),CD22(-2.78),CDO1(+2.44),CES1(-3.46),CFH(-16.76),CHM(+2.14),COBLL1(+2.31),COL8A1(-6.58),CSF2RB(-3.04),CST1(+9.25),CTSF(+3.66),DDX3Y(-243.63),DGKB(-3.09),DNMT3B(-2…
Inflammatory Response,Organismal Injury and Abnormalities	Antibody mediated rejection	0.00328			3	2	1	C4A/C4B(-4.09),FCGR2A(+3.93),FCGR2B(+2.92)
Cardiovascular System Development and Function,Cellular Movement,Immune Cell Trafficking	Migration of lymphatic endothelial cells	0.00328			3	1	2	ALCAM(+2.03),CXCL12(-10.77),ITGA9(-2.07)
Cancer,Organismal Injury and Abnormalities,Respiratory Disease	Recurrent EGFR mutation positive non-squamous non-small cell lung cancer	0.00328			3	1	2	BCL2(-3.12),ERBB4(+4.97),TUBB3(-3.37)
Hereditary Disorder,Immunological Disease,Organismal Injury and Abnormalities	Wiskott-Aldrich syndrome	0.00328			3	2	1	C4A/C4B(-4.09),FCGR2A(+3.93),FCGR2B(+2.92)
Cancer,Immunological Disease,Organismal Injury and Abnormalities,Reproductive System Disease,Tumor Morphology	Stage II-III node positive breast carcinoma	0.00328			3	1	2	BCL2(-3.12),PTGS1(+6.33),TUBB3(-3.37)
Embryonic Development,Organ Development,Organismal Development,Tissue Development	Development of sensory organ	0.00329		-1	23	9	14	AIRE(-3.01),AP1S2(+2.47),BCL2(-3.12),BDNF(-2.59),CCL2(-9.74),CFH(-16.76),CHM(+2.14),COL8A1(-6.58),CXCL12(-10.77),EYA1(+4.67),FRZB(+2.94),MCOLN3(+3.13),NR2F1(-3.01),OLFM3(+3.21),PRPH2(-3.67),PRRX1(+3.18),RENBP(-2.94),RORB(-4.62),SOX4(-2.96),STC1(+3.75),STOX1(+2.36),TBX18(-9.49),WT1(-9.54)
Neurological Disease	Severe neurological disorder	0.00331			5	3	2	C4A/C4B(-4.09),FCGR2A(+3.93),FCGR2B(+2.92),KCNQ2(-3.31),USP9X(+2.39)
Cell Morphology,Cellular Movement,Nervous System Development and Function	Innervation of neurons	0.00331			6	2	4	BDNF(-2.59),ERBB4(+4.97),FRZB(+2.94),MNX1(-3.25),NR2F1(-3.01),SLC17A8(-4.7)
Cell-To-Cell Signaling and Interaction,Nervous System Development and Function	Action potential of neurons	0.00331			8	3	5	ATP1A2(+4.15),BDNF(-2.59),DPP6(+2.78),JPH4(-3.94),KCNQ2(-3.31),MYH14(-13.22),P2RX5(-4.71),PMP22(+2.14)
Cancer,Neurological Disease,Organismal Injury and Abnormalities	Neuroblastoma	0.00331			8	5	3	C4A/C4B(-4.09),CSF2RB(-3.04),FCGR2A(+3.93),FCGR2B(+2.92),LMO3(+3.95),MUC16(+3.39),TUBB3(-3.37),ZNF717(+2.32)
Connective Tissue Disorders,Inflammatory Disease,Inflammatory Response,Organismal Injury and Abnormalities,Skeletal and Muscular Disorders	Inflammation of knee joint	0.00332			2	2	0	FCGR2A(+3.93),FCGR2B(+2.92)
Cardiovascular Disease,Organismal Injury and Abnormalities	Critical limb ischemia	0.00332			2	0	2	CXCL12(-10.77),IL1RL1(-4.15)
Cancer,Organismal Injury and Abnormalities	Recurrence of carcinoma	0.00332			2	0	2	BCL2(-3.12),SOX4(-2.96)
Cell Death and Survival,Nervous System Development and Function	Survival of nodose ganglion neurons	0.00332			2	0	2	BDNF(-2.59),SLC6A8(-2.42)
Cell-mediated Immune Response,Cellular Movement,Hematological System Development and Function,Immune Cell Trafficking,Inflammatory Response,Lymphoid Tissue Structure and Development	Chemotaxis of peripheral T lymphocyte	0.00332			2	1	1	CXCL12(-10.77),GNRH2(+4.76)
Cellular Movement,Nervous System Development and Function	Chemotaxis of granule cells	0.00332			2	0	2	BDNF(-2.59),CXCL12(-10.77)
Amino Acid Metabolism,Small Molecule Biochemistry	Metabolism of L-cysteine	0.00332			2	2	0	CDO1(+2.44),GCLM(+2.56)
Cell Death and Survival,Nervous System Development and Function	Survival of corticospinal neurons	0.00332			2	0	2	BDNF(-2.59),CXCL12(-10.77)
Cell Death and Survival	Apoptosis of B cell hybridoma cells	0.00332			2	0	2	BCL2(-3.12),SMAD6(-2.24)
Nervous System Development and Function,Tissue Morphology	Quantity of trigeminal ganglion neurons	0.00332			2	0	2	BCL2(-3.12),BDNF(-2.59)
Auditory and Vestibular System Development and Function,Auditory Disease,Organ Morphology,Organismal Development,Organismal Injury and Abnormalities	Abnormal morphology of inner ear	0.00333			7	3	4	BDNF(-2.59),EYA1(+4.67),MCOLN3(+3.13),NR2F1(-3.01),PRRX1(+3.18),SLC17A8(-4.7),SOX4(-2.96)
Cancer,Cardiovascular Disease,Organismal Injury and Abnormalities	Vascular tumor	0.00334			10	2	8	ALCAM(+2.03),BCL2(-3.12),BDNF(-2.59),CSF2RB(-3.04),CXCL12(-10.77),DBN1(-2.38),LARGE1(-2.12),NRXN3(-2.52),SERPINI1(+4.08),TUBB3(-3.37)
Cancer,Gastrointestinal Disease,Organismal Injury and Abnormalities	Development of digestive organ tumor	0.00339		1.227	139	61	78	ACE2(+3.26),ACP5(-3.1),ACTA1(-7.21),ACTN2(-3.68),AGAP5 (includes others)(+6.48),AJM1(-2.45),ALCAM(+2.03),ALG13(+2.49),ALLC(-5.12),AMH(-2.76),ANKRD30B(+3.91),ATP6AP2(+2.36),BCL2(-3.12),BCO2(+2.62),BDNF(-2.59),BMP10(-8.78),CATSPERG(-5.05),CCDC3(-8.15),CCL2(-9.74),CD163(-11.35),CD200R1(+2.98),CD22(-2.78),CDO1(+2.44),CES1(-3.46),CFH(-16.76),COBLL1(+2.31),COL8A1(-6.58),CSF2RB(-3.04),CST1(+9.25),CTSF(+…
Organismal Injury and Abnormalities,Renal and Urological Disease	Early stage kidney disease	0.00342			4	3	1	ACE2(+3.26),CA3(+7.72),CA5B(+2.4),TUBB3(-3.37)
Cancer,Endocrine System Disorders,Organismal Injury and Abnormalities,Reproductive System Disease	Advanced ovarian adenocarcinoma	0.00348			7	2	5	BCL2(-3.12),C4A/C4B(-4.09),CFH(-16.76),EPHB6(-2.51),FAM153A/FAM153B(+4.48),MUC16(+3.39),TUBB3(-3.37)
Organismal Injury and Abnormalities	Critical illness	0.00349			6	2	4	BCL2(-3.12),CXCL12(-10.77),GABRA2(+3.08),IL1RL1(-4.15),PTGS1(+6.33),TUBB3(-3.37)
Inflammatory Disease,Inflammatory Response,Skeletal and Muscular Disorders	Inflammation of muscle	0.00353			5	3	2	C4A/C4B(-4.09),CXCL12(-10.77),FCGR2A(+3.93),FCGR2B(+2.92),PTGS1(+6.33)
Organ Morphology,Renal and Urological System Development and Function	Quantity of kidney	0.00353		-1.922	5	3	2	ACE2(+3.26),BCL2(-3.12),STC1(+3.75),TINAG(+2.63),WT1(-9.54)
Cardiovascular System Development and Function,Organ Development,Skeletal and Muscular System Development and Function	Function of cardiac muscle	0.00354		-0.378	10	3	7	ACE2(+3.26),ATP1A2(+4.15),BDNF(-2.59),DUSP8(-2.64),HCN4(-6.54),KCNJ3(-5.88),MYH14(-13.22),MYH6(-12.77),SLN(+4.02),UCA1(-48.22)
Carbohydrate Metabolism	Synthesis of polysaccharide	0.00361		-1.387	11	3	8	CHST15(-2.79),DKK1(-2.81),ENPP1(+2.75),GPC2(-5.03),GYG2(+2.06),HS3ST3A1(-4.71),HS3ST3B1(-6.84),LEPR(+2.51),NNAT(-4.26),NR1H4(-5.71),PRELP(-7.88)
Cancer,Organismal Injury and Abnormalities	Breast or colorectal cancer	0.0037		-1.279	162	77	85	ABO(-2.5),ACE2(+3.26),ACP5(-3.1),ACTA1(-7.21),ACTN2(-3.68),AGAP5 (includes others)(+6.48),AGR2(+4.38),AJM1(-2.45),ALCAM(+2.03),ALG13(+2.49),ALLC(-5.12),AMH(-2.76),ANKRD30B(+3.91),APOBEC3B(-8.05),ATP6AP2(+2.36),BCL2(-3.12),BCO2(+2.62),BDNF(-2.59),BLVRA(+2.62),CATSPERG(-5.05),CCDC3(-8.15),CCL2(-9.74),CD163(-11.35),CD200R1(+2.98),CD22(-2.78),CDO1(+2.44),CES1(-3.46),CFH(-16.76),COBLL1(+2.31),COL8A1(-…
Cancer,Organismal Injury and Abnormalities,Renal and Urological Disease	Bladder tumor	0.00371			42	23	19	APOBEC3B(-8.05),BCL2(-3.12),CFH(-16.76),CFL2(+2.17),CGB3 (includes others)(-11.86),CSF2RB(-3.04),CTSE(+3.37),CXCL12(-10.77),DIAPH2(+3.66),DOCK2(+2.35),EPHB6(-2.51),ERBB4(+4.97),FLG(+2.79),FZD1(-3.41),GNG4(+3.29),GSTM1(+14.84),HLA-DRB5(+22.81),ITPR3(-2.34),KAT2B(+2.85),KCNH8(-3.55),LOXL4(+2.43),MAGEB17(+3.05),MMP11(-5.7),MN1(-5.25),MNX1(-3.25),MUC16(+3.39),MVP(+2.26),NLRC5(-2.66),ONECUT2(-2.87),P4…
Cardiovascular Disease	Hypertension	0.00372			27	17	10	ACE2(+3.26),APOBEC3B(-8.05),CA3(+7.72),CA5B(+2.4),CCL2(-9.74),CFH(-16.76),CHM(+2.14),CHN2(+2.9),COBLL1(+2.31),COL8A1(-6.58),CREB5(-2.8),FMO2(+3.19),GABRA2(+3.08),GCNT1(+2.64),GPC2(-5.03),LEPR(+2.51),LMO3(+3.95),LOC730100(+3.04),NRARP(-2.61),PDZD4(-3.67),PENK(-4.53),PMP22(+2.14),PRELP(-7.88),PRRX1(+3.18),PTGS1(+6.33),SLN(+4.02),STOX1(+2.36)
Cellular Development,Connective Tissue Development and Function,Tissue Development	Differentiation of connective tissue cells	0.00376		0.541	25	10	15	AP1S2(+2.47),BCL2(-3.12),CCDC3(-8.15),CCL2(-9.74),CREB5(-2.8),DKK1(-2.81),ENPP1(+2.75),FBLIM1(-2.29),FCGR2B(+2.92),FRZB(+2.94),GREM1(-4.3),IL1RL1(-4.15),IL32(+2.97),LMO3(+3.95),LOX(+3.03),MMP11(-5.7),MN1(-5.25),NR1H4(-5.71),NR2F1(-3.01),RORB(-4.62),SMAD6(-2.24),SRY(-3.4),STC1(+3.75),SYAP1(+2.54),WNT5B(+3.23)
Cancer,Immunological Disease,Organismal Injury and Abnormalities,Reproductive System Disease,Tumor Morphology	HER2 positive lymph node-positive breast cancer	0.00378			3	1	2	BCL2(-3.12),ERBB4(+4.97),TUBB3(-3.37)
Infectious Diseases	Staphylococcal infection	0.00378			3	2	1	C4A/C4B(-4.09),FCGR2A(+3.93),FCGR2B(+2.92)
Metabolic Disease,Organismal Injury and Abnormalities	Hyperbilirubinemia	0.00378			3	2	1	C4A/C4B(-4.09),FCGR2A(+3.93),FCGR2B(+2.92)
Developmental Disorder,Hereditary Disorder,Metabolic Disease,Organismal Injury and Abnormalities	Glycogen storage disease type II	0.00378			3	2	1	C4A/C4B(-4.09),FCGR2A(+3.93),FCGR2B(+2.92)
Cancer,Organismal Injury and Abnormalities,Reproductive System Disease	Early stage HER2 amplification positive breast cancer	0.00378			3	1	2	BCL2(-3.12),ERBB4(+4.97),TUBB3(-3.37)
Cancer,Organismal Injury and Abnormalities	PIK3CA mutation positive solid malignant tumor	0.00378			3	1	2	BCL2(-3.12),PTGS1(+6.33),TUBB3(-3.37)
Cellular Assembly and Organization,Cellular Function and Maintenance,Inflammatory Response	Maturation of phagosomes	0.00378			3	2	1	FCGR2A(+3.93),IL1RL1(-4.15),MCOLN3(+3.13)
Cancer,Organismal Injury and Abnormalities,Respiratory Disease	Recurrent EGFR sensitizing mutation positive non-small cell lung cancer	0.00378			3	1	2	BCL2(-3.12),ERBB4(+4.97),TUBB3(-3.37)
Cardiovascular Disease	Childhood hypertension	0.00378			3	3	0	ACE2(+3.26),CA3(+7.72),CA5B(+2.4)
Cancer,Endocrine System Disorders,Organismal Injury and Abnormalities,Reproductive System Disease	Stage II ovarian adenocarcinoma	0.00378			3	1	2	BCL2(-3.12),PTGS1(+6.33),TUBB3(-3.37)
Cancer,Organismal Injury and Abnormalities	Advanced malignant solid tumor	0.00386		-1.755	29	12	17	ACP5(-3.1),AGR2(+4.38),BCL2(-3.12),C4A/C4B(-4.09),CCL2(-9.74),CD200R1(+2.98),CFH(-16.76),CSF2RB(-3.04),CXCL12(-10.77),DKK1(-2.81),EPHB6(-2.51),ERBB4(+4.97),FAM153A/FAM153B(+4.48),FCGR2A(+3.93),FCGR2B(+2.92),GYG2(+2.06),IL1RL1(-4.15),ITGA9(-2.07),ITPR3(-2.34),KAT2B(+2.85),LGALS4(-9.21),LTB4R2(-4.47),MUC16(+3.39),NR2F1(-3.01),PLS3(+2.66),PRRX1(+3.18),PTGS1(+6.33),SNHG5(-2.42),TUBB3(-3.37)
Cancer,Organismal Injury and Abnormalities,Renal and Urological Disease	Bladder cancer	0.00397			41	22	19	APOBEC3B(-8.05),BCL2(-3.12),CFH(-16.76),CFL2(+2.17),CGB3 (includes others)(-11.86),CSF2RB(-3.04),CTSE(+3.37),CXCL12(-10.77),DIAPH2(+3.66),DOCK2(+2.35),EPHB6(-2.51),ERBB4(+4.97),FLG(+2.79),FZD1(-3.41),GNG4(+3.29),GSTM1(+14.84),HLA-DRB5(+22.81),ITPR3(-2.34),KAT2B(+2.85),KCNH8(-3.55),MAGEB17(+3.05),MMP11(-5.7),MN1(-5.25),MNX1(-3.25),MUC16(+3.39),MVP(+2.26),NLRC5(-2.66),ONECUT2(-2.87),P4HA1(+3.18),PT…
Cell-To-Cell Signaling and Interaction	Interaction of tumor cell lines	0.00398		-1.313	18	5	13	ALCAM(+2.03),ALOX15B(+12.55),CCL2(-9.74),CFH(-16.76),CXCL12(-10.77),DNMT3B(-2.17),EPHB6(-2.51),FBLIM1(-2.29),FCGR2A(+3.93),FYB2(+3.16),HS3ST3B1(-6.84),ITGA9(-2.07),LGALS4(-9.21),MUC16(+3.39),NR1H4(-5.71),TNFRSF25(-2.71),VIPR1(-2.95),WT1(-9.54)
Cancer,Cardiovascular Disease,Organismal Injury and Abnormalities	Hemangioma	0.00399			8	2	6	ALCAM(+2.03),BDNF(-2.59),CSF2RB(-3.04),CXCL12(-10.77),DBN1(-2.38),LARGE1(-2.12),NRXN3(-2.52),SERPINI1(+4.08)
Cancer,Endocrine System Disorders,Organismal Injury and Abnormalities,Reproductive System Disease	Advanced ovarian cancer	0.00399			8	3	5	BCL2(-3.12),C4A/C4B(-4.09),CFH(-16.76),EPHB6(-2.51),FAM153A/FAM153B(+4.48),KAT2B(+2.85),MUC16(+3.39),TUBB3(-3.37)
Auditory Disease,Organismal Injury and Abnormalities	Abnormality of inner ear	0.00399		0	8	4	4	BDNF(-2.59),ERBB4(+4.97),EYA1(+4.67),MCOLN3(+3.13),NR2F1(-3.01),PRRX1(+3.18),SLC17A8(-4.7),SOX4(-2.96)
Infectious Diseases	Infection by Influenza A virus	0.00407			4	2	2	C4A/C4B(-4.09),CCL2(-9.74),FCGR2A(+3.93),FCGR2B(+2.92)
Neurological Disease	Motor dysfunction or movement disorder	0.00421		-1.412	40	20	20	ACTN2(-3.68),AGAP2(-2.8),ALG13(+2.49),AP1S2(+2.47),ATP1A2(+4.15),ATP6AP2(+2.36),BCL2(-3.12),BDNF(-2.59),C4A/C4B(-4.09),CA3(+7.72),CA5B(+2.4),CDO1(+2.44),CHCHD2(+134.96),CPT1B(-2.27),CTSF(+3.66),DGKB(-3.09),EEF1A2(-2.48),ENPP1(+2.75),FCGR2A(+3.93),FCGR2B(+2.92),GABRA2(+3.08),KCNQ2(-3.31),KEL(-4.45),NNAT(-4.26),P4HA1(+3.18),PENK(-4.53),PMP22(+2.14),PRPH2(-3.67),PTGS1(+6.33),RCVRN(-2.88),SERF1A/SERF…
Inflammatory Response	Function of immune system	0.00429			8	4	4	C4A/C4B(-4.09),CD22(-2.78),CSF2RB(-3.04),FCGR2A(+3.93),FCGR2B(+2.92),GCNT1(+2.64),IL1RL1(-4.15),TICAM2(+3.72)
Lipid Metabolism,Small Molecule Biochemistry,Vitamin and Mineral Metabolism	Synthesis of terpenoid	0.0043		-0.563	14	7	7	ALG13(+2.49),AMH(-2.76),BDNF(-2.59),CES1(-3.46),CGB3 (includes others)(-11.86),CYP39A1(+3.49),NR1H4(-5.71),NR2F1(-3.01),OSBPL6(+2.7),PDE8B(+2.44),SC5D(+2.02),SOAT2(-2.66),STC1(+3.75),STS(+3.65)
Cancer,Organismal Injury and Abnormalities,Respiratory Disease	Stage IV EGFR sensitizing mutation positive non-small cell lung cancer	0.00433			3	1	2	BCL2(-3.12),ERBB4(+4.97),TUBB3(-3.37)
Cardiovascular Disease,Hematological Disease,Organismal Injury and Abnormalities	Pure red cell aplasia	0.00433			3	2	1	C4A/C4B(-4.09),FCGR2A(+3.93),FCGR2B(+2.92)
Cell Death and Survival,Reproductive System Development and Function	Cell viability of germ cells	0.00433			3	0	3	AMH(-2.76),BCL2(-3.12),BDNF(-2.59)
Cancer,Endocrine System Disorders,Organismal Injury and Abnormalities,Reproductive System Disease	Stage IA ovarian cancer	0.00433			3	1	2	BCL2(-3.12),MUC16(+3.39),TUBB3(-3.37)
Cancer,Organismal Injury and Abnormalities	Stage 4a advanced head and neck squamous cell carcinoma	0.00433			3	1	2	BCL2(-3.12),ERBB4(+4.97),TUBB3(-3.37)
Cardiovascular Disease,Cardiovascular System Development and Function,Organismal Injury and Abnormalities,Tissue Morphology	Abnormal morphology of pulmonary artery	0.00433			3	3	0	CDO1(+2.44),LOX(+3.03),PRRX1(+3.18)
Hair and Skin Development and Function,Organ Morphology	Color of fur	0.00433			3	2	1	ACE2(+3.26),BCL2(-3.12),MCOLN3(+3.13)
Cancer,Organismal Injury and Abnormalities,Respiratory Disease	Stage III locally advanced nonsquamous non-small cell lung cancer	0.00433			3	1	2	BCL2(-3.12),ERBB4(+4.97),TUBB3(-3.37)
Auditory and Vestibular System Development and Function,Organ Morphology,Organismal Development	Morphology of external ear	0.00433			3	3	0	CDO1(+2.44),EYA1(+4.67),PRRX1(+3.18)
Cancer,Cell Death and Survival,Organismal Injury and Abnormalities,Tumor Morphology	Apoptosis of acute myeloblastic leukemia cells	0.00433			3	1	2	BCL2(-3.12),CXCL12(-10.77),LEPR(+2.51)
Cellular Movement	Transendothelial migration of tumor cell lines	0.00442		-1.131	4	1	3	ALCAM(+2.03),CCL2(-9.74),CXCL12(-10.77),TNFRSF25(-2.71)
Cellular Growth and Proliferation,Nervous System Development and Function	Inhibition of pyramidal neurons	0.0046			2	1	1	BDNF(-2.59),ERBB4(+4.97)
Connective Tissue Disorders,Inflammatory Disease,Organismal Injury and Abnormalities,Skeletal and Muscular Disorders	Bursitis	0.0046			2	1	1	CXCL12(-10.77),PTGS1(+6.33)
Developmental Disorder,Neurological Disease,Organismal Injury and Abnormalities	Mental retardation and epilepsy	0.0046			2	1	1	ATP6AP2(+2.36),ROGDI(-2.18)
Cell Morphology	Morphology of stomach cancer cell lines	0.0046			2	1	1	IL32(+2.97),WT1(-9.54)
Neurological Disease,Organismal Injury and Abnormalities	Benign infantile convulsion	0.0046			2	1	1	ATP1A2(+4.15),KCNQ2(-3.31)
Hematological System Development and Function,Hematopoiesis,Lymphoid Tissue Structure and Development,Tissue Morphology	Quantity of lymphoblasts	0.0046			2	0	2	BCL2(-3.12),CD22(-2.78)
Developmental Disorder,Endocrine System Disorders,Organ Morphology,Organismal Development,Organismal Injury and Abnormalities	Agenesis of adrenal gland	0.0046			2	0	2	AIRE(-3.01),WT1(-9.54)
Cell Death and Survival,Cell Morphology,Nutritional Disease,Organ Morphology,Organismal Injury and Abnormalities,Skeletal and Muscular Disorders,Skeletal and Muscular System Development and Function,Tissue Morphology	Loss of muscle cells	0.0046			2	0	2	BCL2(-3.12),MYH6(-12.77)
Cellular Movement	Chemotaxis of germ cell tumor cell lines	0.0046			2	0	2	CCL2(-9.74),CXCL12(-10.77)
Cell Death and Survival,Embryonic Development	Survival of mesenchymal stem cells	0.0046			2	0	2	BDNF(-2.59),DKK1(-2.81)
Organismal Injury and Abnormalities,Reproductive System Disease	Early stage endometriosis	0.0046			2	1	1	CCL2(-9.74),LEPR(+2.51)
Cardiovascular Disease,Hematological Disease,Organismal Injury and Abnormalities	Mild anemia	0.0046			2	2	0	FCGR2A(+3.93),SLC40A1(+2.64)
Cellular Movement	Cell movement	0.00463		1.051	75	32	43	ACP5(-3.1),AGAP2(-2.8),AGR2(+4.38),AIRE(-3.01),ALCAM(+2.03),ALOX15B(+12.55),ATOH8(-4.25),BCL2(-3.12),BDNF(-2.59),BMP10(-8.78),C4A/C4B(-4.09),CCL2(-9.74),CD22(-2.78),CES1(-3.46),CFAP157(-3.12),CFH(-16.76),CGB3 (includes others)(-11.86),CHN2(+2.9),CSF2RB(-3.04),CTSE(+3.37),CXCL12(-10.77),DACT2(-3.33),DBN1(-2.38),DIAPH2(+3.66),DKK1(-2.81),DMTN(-3.46),DOCK2(+2.35),EEF1A2(-2.48),ENPP1(+2.75),EPHB6(-2.…
Cancer,Organismal Injury and Abnormalities	Malignant neoplasm of connective or soft tissue of abdomen	0.00467			23	9	14	ANKRD30B(+3.91),ATP6AP2(+2.36),BCL2(-3.12),BRDT(+3.71),CD163(-11.35),CFH(-16.76),DBN1(-2.38),DIAPH2(+3.66),FZD1(-3.41),GABRA2(+3.08),ITPR3(-2.34),LHX8(+3.38),LRCH2(+2.79),MNX1(-3.25),MOSPD2(+2.29),MUC16(+3.39),MYH14(-13.22),PDZD4(-3.67),ROGDI(-2.18),SHISAL2B(-3.0),TBX18(-9.49),TUBB3(-3.37),WT1(-9.54)
Inflammatory Response,Organismal Injury and Abnormalities	Graft rejection	0.0047			6	4	2	C4A/C4B(-4.09),FCGR2A(+3.93),FCGR2B(+2.92),GABRA2(+3.08),MEP1A(+2.41),MMP11(-5.7)
Embryonic Development,Organ Development,Organismal Development,Renal and Urological System Development and Function,Tissue Development	Development of metanephros	0.0047			6	2	4	BCL2(-3.12),BDNF(-2.59),EYA1(+4.67),GREM1(-4.3),TINAG(+2.63),WT1(-9.54)
Cardiovascular Disease	Occlusion of blood vessel	0.0047		-1.179	21	8	13	ABO(-2.5),BCL2(-3.12),CA3(+7.72),CA5B(+2.4),CCL2(-9.74),CD163(-11.35),CES1(-3.46),CXCL12(-10.77),DOCK9(+2.91),FCGR2B(+2.92),GABRA2(+3.08),GCLM(+2.56),GREM1(-4.3),IL1RL1(-4.15),LOX(+3.03),MMP11(-5.7),NR1H4(-5.71),PTGS1(+6.33),SOAT2(-2.66),TNFRSF25(-2.71),TUBB3(-3.37)
Auditory and Vestibular System Development and Function,Embryonic Development,Organ Development,Organismal Development,Tissue Development	Development of inner ear	0.00476			8	5	3	BDNF(-2.59),EYA1(+4.67),FRZB(+2.94),MCOLN3(+3.13),NR2F1(-3.01),PRRX1(+3.18),STOX1(+2.36),TBX18(-9.49)
Cell-To-Cell Signaling and Interaction	Signaling of leukocytes	0.00479			4	1	3	CD22(-2.78),DBN1(-2.38),EPHB6(-2.51),FCGR2B(+2.92)
Cellular Assembly and Organization,Cellular Function and Maintenance	Organization of collagen fibrils	0.00479			4	2	2	GREM1(-4.3),LOX(+3.03),MMP11(-5.7),P4HA1(+3.18)
Cellular Function and Maintenance	Engulfment of bacteria	0.00481		-0.225	5	2	3	CD22(-2.78),CFH(-16.76),FCGR2A(+3.93),IL1RL1(-4.15),LEPR(+2.51)
Cellular Movement,Hematological System Development and Function,Immune Cell Trafficking	Cellular infiltration by leukocytes	0.00482		-0.103	18	6	12	AIRE(-3.01),C4A/C4B(-4.09),CCL2(-9.74),CES1(-3.46),CFH(-16.76),CSF2RB(-3.04),CXCL12(-10.77),DOCK2(+2.35),EEF1A2(-2.48),FCGR2B(+2.92),FGL2(+3.05),IL17RB(+2.58),IL1RL1(-4.15),LOX(+3.03),MYH6(-12.77),NR1H4(-5.71),STC1(+3.75),TMEM173(-3.92)
Cell-To-Cell Signaling and Interaction,Hematological System Development and Function,Immune Cell Trafficking	Adhesion of peripheral blood lymphocytes	0.00493			3	1	2	CCL2(-9.74),CXCL12(-10.77),GNRH2(+4.76)
Cell Death and Survival	Cell viability of liver cells	0.00493			3	1	2	BCL2(-3.12),CSF2RB(-3.04),LEPR(+2.51)
Cancer,Endocrine System Disorders,Organismal Injury and Abnormalities,Reproductive System Disease	Stage 3C ovarian carcinoma	0.00493			3	1	2	BCL2(-3.12),MUC16(+3.39),TUBB3(-3.37)
Cellular Function and Maintenance	Homeostasis of muscle cells	0.00493			3	2	1	CFL2(+2.17),LARGE1(-2.12),LOX(+3.03)
Cancer,Organismal Injury and Abnormalities	Stage IVB head and neck squamous cell carcinoma	0.00493			3	1	2	BCL2(-3.12),ERBB4(+4.97),TUBB3(-3.37)
Cancer,Immunological Disease,Organismal Injury and Abnormalities,Reproductive System Disease,Tumor Morphology	Early stage lymph node-positive breast cancer	0.00493			3	1	2	BCL2(-3.12),ERBB4(+4.97),TUBB3(-3.37)
Cell Signaling,Cellular Function and Maintenance,Molecular Transport,Vitamin and Mineral Metabolism	Efflux of Ca2+	0.00493			3	0	3	BCL2(-3.12),CD22(-2.78),CXCL12(-10.77)
Connective Tissue Disorders,Developmental Disorder,Gastrointestinal Disease,Organismal Injury and Abnormalities,Skeletal and Muscular Disorders	Hypoplasia of mandible	0.00493			3	3	0	EYA1(+4.67),PRRX1(+3.18),SC5D(+2.02)
Lipid Metabolism,Small Molecule Biochemistry,Vitamin and Mineral Metabolism	Synthesis of steroid	0.00493		-0.563	13	6	7	AMH(-2.76),BDNF(-2.59),CES1(-3.46),CGB3 (includes others)(-11.86),CYP39A1(+3.49),NR1H4(-5.71),NR2F1(-3.01),OSBPL6(+2.7),PDE8B(+2.44),SC5D(+2.02),SOAT2(-2.66),STC1(+3.75),STS(+3.65)
Cardiovascular Disease,Organismal Injury and Abnormalities	Peripheral vascular disease	0.00514			19	10	9	ACE2(+3.26),ADA2(+3.6),ATP1A2(+4.15),BCL2(-3.12),BDNF(-2.59),CA3(+7.72),CA5B(+2.4),CD163(-11.35),CFH(-16.76),CSF2RB(-3.04),CXCL12(-10.77),FCGR2A(+3.93),GABRA2(+3.08),HLA-DRB1(+53.68),IL1RL1(-4.15),NRXN3(-2.52),PTGS1(+6.33),SERPINI1(+4.08),TUBB3(-3.37)
Organismal Survival	Morbidity or mortality	0.00516		0.47	78	37	41	ACE2(+3.26),ACTA1(-7.21),AGR2(+4.38),AIRE(-3.01),ARNT2(-2.42),ATP1A2(+4.15),BCL2(-3.12),BDNF(-2.59),BMP10(-8.78),C4A/C4B(-4.09),CA5B(+2.4),CCL2(-9.74),CD200R1(+2.98),CD22(-2.78),CDO1(+2.44),CFH(-16.76),CFL2(+2.17),CGB3 (includes others)(-11.86),CHM(+2.14),CLDN5(-5.67),COBLL1(+2.31),CPT1B(-2.27),CREB5(-2.8),CTSF(+3.66),CXCL12(-10.77),DKK1(-2.81),DNMT3B(-2.17),DOCK2(+2.35),DPP6(+2.78),EEF1A2(-2.48)…
Organismal Development	Secretion of mucus	0.00519			4	2	2	AGR2(+4.38),CSF2RB(-3.04),IL1RL1(-4.15),SYTL2(+2.64)
Cancer,Organismal Injury and Abnormalities,Respiratory Disease	Stage IA-IIIA non-small cell lung cancer	0.00519			4	2	2	BCL2(-3.12),ERBB4(+4.97),PTGS1(+6.33),TUBB3(-3.37)
Auditory and Vestibular System Development and Function,Embryonic Development,Organ Development,Organismal Development,Tissue Development	Formation of cochlea	0.00519			4	2	2	BDNF(-2.59),EYA1(+4.67),FRZB(+2.94),TBX18(-9.49)
Cancer,Organismal Injury and Abnormalities,Reproductive System Disease,Tumor Morphology	Metastatic hormone receptor positive breast cancer	0.00519			4	2	2	BCL2(-3.12),ERBB4(+4.97),PTGS1(+6.33),TUBB3(-3.37)
Organismal Injury and Abnormalities,Reproductive System Disease	Habitual abortion	0.00519			4	3	1	C4A/C4B(-4.09),FCGR2A(+3.93),FCGR2B(+2.92),PTGS1(+6.33)
Cardiovascular Disease,Organismal Injury and Abnormalities	Vaso-occlusion	0.00522		-1.179	21	8	13	ABO(-2.5),BCL2(-3.12),CA3(+7.72),CA5B(+2.4),CCL2(-9.74),CD163(-11.35),CES1(-3.46),CXCL12(-10.77),DOCK9(+2.91),FCGR2B(+2.92),GABRA2(+3.08),GCLM(+2.56),GREM1(-4.3),IL1RL1(-4.15),LOX(+3.03),MMP11(-5.7),NR1H4(-5.71),PTGS1(+6.33),SOAT2(-2.66),TNFRSF25(-2.71),TUBB3(-3.37)
Cancer,Organismal Injury and Abnormalities	Advanced extracranial solid tumor	0.00526		-1.732	24	9	15	BCL2(-3.12),C4A/C4B(-4.09),CCL2(-9.74),CD200R1(+2.98),CFH(-16.76),CXCL12(-10.77),DKK1(-2.81),EPHB6(-2.51),ERBB4(+4.97),FAM153A/FAM153B(+4.48),FCGR2A(+3.93),GYG2(+2.06),IL1RL1(-4.15),ITGA9(-2.07),ITPR3(-2.34),LGALS4(-9.21),LTB4R2(-4.47),MUC16(+3.39),NR2F1(-3.01),PLS3(+2.66),PRRX1(+3.18),PTGS1(+6.33),SNHG5(-2.42),TUBB3(-3.37)
Neurological Disease,Organismal Injury and Abnormalities	Tonic-clonic seizure	0.00528			8	6	2	ALG13(+2.49),ATP1A2(+4.15),CA3(+7.72),CA5B(+2.4),EEF1A2(-2.48),FCGR2B(+2.92),GABRA2(+3.08),KCNQ2(-3.31)
Cancer,Gastrointestinal Disease,Organismal Injury and Abnormalities	Gastric carcinoma	0.0053			45	18	27	ACTN2(-3.68),AJM1(-2.45),ALCAM(+2.03),BCL2(-3.12),BMP10(-8.78),CFH(-16.76),COBLL1(+2.31),CST1(+9.25),DNMT3B(-2.17),DOCK2(+2.35),DPP6(+2.78),ERBB4(+4.97),FLG(+2.79),FOLH1(+4.67),GSTM1(+14.84),HIST1H1A(+5.5),ITGA9(-2.07),ITPR3(-2.34),KCNH8(-3.55),KCNJ3(-5.88),L1TD1(+3.85),LZTS1(-2.61),MDM1(+2.32),MN1(-5.25),MUC16(+3.39),MYH6(-12.77),NRXN3(-2.52),ONECUT2(-2.87),OSBPL6(+2.7),PCDHA12(-2.64),PCDHA6(-6.…
Cellular Development,Cellular Growth and Proliferation	Proliferation of blood cells	0.0053	Decreased	-2.204	32	15	17	AIRE(-3.01),ALCAM(+2.03),BCL2(-3.12),CCL2(-9.74),CD163(-11.35),CD22(-2.78),CSF2RB(-3.04),CXCL12(-10.77),DOCK2(+2.35),EPHB6(-2.51),FCGR2A(+3.93),FCGR2B(+2.92),FGL2(+3.05),GCNT1(+2.64),HLA-DRB1(+53.68),HOXD4(-2.4),IL1RL1(-4.15),IL32(+2.97),ITPR3(-2.34),LEPR(+2.51),LGALS4(-9.21),LOX(+3.03),MVP(+2.26),MYH6(-12.77),PENK(-4.53),SLC40A1(+2.64),STK17B(+2.41),TICAM2(+3.72),TMEM173(-3.92),TNFRSF25(-2.71),W…
Cancer,Neurological Disease,Organismal Injury and Abnormalities	Central nervous system cancer	0.00532			39	22	17	AGAP2(-2.8),AGAP5 (includes others)(+6.48),ALCAM(+2.03),ALLC(-5.12),ANKRD30B(+3.91),BCL2(-3.12),CCL2(-9.74),CD22(-2.78),CLDN5(-5.67),CSF2RB(-3.04),DIAPH2(+3.66),EPHB6(-2.51),ERBB4(+4.97),FLG(+2.79),FOLH1(+4.67),GABRA2(+3.08),IL17RB(+2.58),IL32(+2.97),KEL(-4.45),MCOLN3(+3.13),MN1(-5.25),MNX1(-3.25),MUC16(+3.39),NLRC5(-2.66),OR2A4/OR2A7(+3.76),P2RX5(-4.71),PMP22(+2.14),RGPD4 (includes others)(+25.4…
Neurological Disease,Organismal Injury and Abnormalities	Generalized epilepsy	0.0054			5	4	1	ATP1A2(+4.15),CA3(+7.72),CA5B(+2.4),GABRA2(+3.08),RORB(-4.62)
Gastrointestinal Disease,Hepatic System Disease,Organismal Injury and Abnormalities	Intrahepatic cholestasis	0.0054			5	4	1	BLVRA(+2.62),NR1H4(-5.71),SLCO1A2(+3.1),UGT2B10(+4.47),UGT2B7(+4.72)
Organismal Survival	Organismal death	0.00541		0.335	77	36	41	ACE2(+3.26),ACTA1(-7.21),AGR2(+4.38),AIRE(-3.01),ARNT2(-2.42),ATP1A2(+4.15),BCL2(-3.12),BDNF(-2.59),BMP10(-8.78),C4A/C4B(-4.09),CA5B(+2.4),CCL2(-9.74),CD22(-2.78),CDO1(+2.44),CFH(-16.76),CFL2(+2.17),CGB3 (includes others)(-11.86),CHM(+2.14),CLDN5(-5.67),COBLL1(+2.31),CPT1B(-2.27),CREB5(-2.8),CTSF(+3.66),CXCL12(-10.77),DKK1(-2.81),DNMT3B(-2.17),DOCK2(+2.35),DPP6(+2.78),EEF1A2(-2.48),ERBB4(+4.97),E…
Hematological System Development and Function,Tissue Morphology	Quantity of leukocytes	0.00546	Decreased	-2.624	34	14	20	AGR2(+4.38),AIRE(-3.01),ATP6AP2(+2.36),BCL2(-3.12),BDNF(-2.59),C4A/C4B(-4.09),CCDC3(-8.15),CCL2(-9.74),CD200R1(+2.98),CD22(-2.78),CFH(-16.76),CSF2RB(-3.04),CTSE(+3.37),CXCL12(-10.77),DKK1(-2.81),DOCK2(+2.35),FCGR2A(+3.93),FCGR2B(+2.92),GCNT1(+2.64),GREM1(-4.3),HLA-DRB1(+53.68),IL17RB(+2.58),IL1RL1(-4.15),ITPR3(-2.34),LEPR(+2.51),NLRC5(-2.66),NR1H4(-5.71),P2RX5(-4.71),SLCO1A2(+3.1),SOX4(-2.96),STK…
Cardiovascular Disease	Stage II hypertension	0.00557			3	3	0	ACE2(+3.26),CA3(+7.72),CA5B(+2.4)
Cancer,Inflammatory Disease,Inflammatory Response,Organismal Injury and Abnormalities,Reproductive System Disease	Triple negative inflammatory breast cancer	0.00557			3	1	2	BCL2(-3.12),PTGS1(+6.33),TUBB3(-3.37)
Immunological Disease	Common variable immunodeficiency	0.00557			3	2	1	C4A/C4B(-4.09),FCGR2A(+3.93),FCGR2B(+2.92)
Behavior,Nervous System Development and Function	Working memory	0.00557			3	1	2	BDNF(-2.59),ERBB4(+4.97),LZTS1(-2.61)
Cancer,Endocrine System Disorders,Organismal Injury and Abnormalities,Reproductive System Disease	Poorly differentiated ovarian carcinoma	0.00557			3	1	2	BCL2(-3.12),MUC16(+3.39),TUBB3(-3.37)
Cancer,Organismal Injury and Abnormalities	Stage III head and neck squamous cell carcinoma	0.00557			3	1	2	BCL2(-3.12),ERBB4(+4.97),TUBB3(-3.37)
Cell Morphology,Nervous System Development and Function	Innervation	0.00565			8	3	5	BDNF(-2.59),ERBB4(+4.97),FRZB(+2.94),MNX1(-3.25),NPTXR(+2.32),NR2F1(-3.01),SLC17A8(-4.7),TNFRSF25(-2.71)
Cellular Movement,Hematological System Development and Function,Immune Cell Trafficking,Inflammatory Response	Cell movement of phagocytes	0.00569		0.501	23	9	14	ALCAM(+2.03),C4A/C4B(-4.09),CCL2(-9.74),CES1(-3.46),CFH(-16.76),CSF2RB(-3.04),CTSE(+3.37),CXCL12(-10.77),DOCK2(+2.35),EEF1A2(-2.48),FCGR2A(+3.93),GCNT1(+2.64),GREM1(-4.3),IL17RB(+2.58),IL1RL1(-4.15),ITGA9(-2.07),LOX(+3.03),MOSPD2(+2.29),NR1H4(-5.71),PENK(-4.53),STC1(+3.75),TMEM173(-3.92),VIPR1(-2.95)
Hematological System Development and Function,Hypersensitivity Response,Tissue Morphology	Quantity of eosinophils	0.0059		-0.213	7	3	4	CD22(-2.78),CSF2RB(-3.04),CTSE(+3.37),IL17RB(+2.58),IL1RL1(-4.15),TNFRSF25(-2.71),VIPR2(+3.93)
Cardiovascular Disease,Organismal Injury and Abnormalities	Acute coronary syndrome	0.006			9	6	3	ACE2(+3.26),C4A/C4B(-4.09),CXCL12(-10.77),FCGR2A(+3.93),FCGR2B(+2.92),GABRA2(+3.08),GSTM1(+14.84),PTGS1(+6.33),TUBB3(-3.37)
Hematological Disease	Microcytosis	0.00604			4	2	2	C4A/C4B(-4.09),DMTN(-3.46),FCGR2A(+3.93),FCGR2B(+2.92)
Behavior	Hyperactivity	0.00604			4	1	3	BDNF(-2.59),CD22(-2.78),RTL4(+3.69),TNFRSF25(-2.71)
Cellular Development,Cellular Growth and Proliferation	Cell proliferation of brain cancer cell lines	0.00604		-1.091	4	2	2	BDNF(-2.59),ERBB4(+4.97),KAT2B(+2.85),NNAT(-4.26)
Cancer,Immunological Disease,Organismal Injury and Abnormalities,Reproductive System Disease,Tumor Morphology	Lymph node-positive breast cancer	0.00604			4	2	2	BCL2(-3.12),ERBB4(+4.97),PTGS1(+6.33),TUBB3(-3.37)
Infectious Diseases	Severe sepsis	0.00605			5	2	3	BCL2(-3.12),C4A/C4B(-4.09),EEF1A2(-2.48),FCGR2A(+3.93),FCGR2B(+2.92)
Cancer,Organismal Injury and Abnormalities,Reproductive System Disease	Sarcoma of the female genital tract	0.00605			22	9	13	ANKRD30B(+3.91),ATP6AP2(+2.36),BCL2(-3.12),BRDT(+3.71),CD163(-11.35),CFH(-16.76),DBN1(-2.38),DIAPH2(+3.66),FZD1(-3.41),GABRA2(+3.08),ITPR3(-2.34),LHX8(+3.38),LRCH2(+2.79),MOSPD2(+2.29),MUC16(+3.39),MYH14(-13.22),PDZD4(-3.67),ROGDI(-2.18),SHISAL2B(-3.0),TBX18(-9.49),TUBB3(-3.37),WT1(-9.54)
Auditory and Vestibular System Development and Function,Cardiovascular System Development and Function,Embryonic Development,Organ Development,Organismal Development,Tissue Development	Angiogenesis of ear	0.00608			2	1	1	AP1S2(+2.47),BDNF(-2.59)
Cell Morphology,Cellular Function and Maintenance	Autophagy of dendritic cells	0.00608			2	0	2	CCL2(-9.74),TMEM173(-3.92)
Cancer,Cell Death and Survival,Organismal Injury and Abnormalities,Tumor Morphology	Cell viability of lung cancer cells	0.00608			2	1	1	BCL2(-3.12),STC1(+3.75)
Cell Morphology,Cellular Movement,Nervous System Development and Function	Innervation of axons	0.00608			2	0	2	BDNF(-2.59),NR2F1(-3.01)
Infectious Diseases	Infection by rotavirus	0.00608			2	1	1	CCL2(-9.74),PTGS1(+6.33)
Lipid Metabolism,Small Molecule Biochemistry	Conjugation of 12-hydroxyeicosatetraenoic acid	0.00608			2	2	0	UGT2B10(+4.47),UGT2B7(+4.72)
Infectious Diseases	Susceptibility to human immunodeficiency virus type 1	0.00608			2	0	2	CCL2(-9.74),CXCL12(-10.77)
Cellular Development,Cellular Growth and Proliferation,Embryonic Development,Nervous System Development and Function,Organ Development,Organismal Development,Tissue Development	Myelination of dorsal root ganglion cells	0.00608			2	1	1	BDNF(-2.59),PMP22(+2.14)
Cancer,Immunological Disease,Organismal Injury and Abnormalities,Reproductive System Disease,Tumor Morphology	Hormone receptor-positive lymph node positive breast cancer	0.00608			2	2	0	ERBB4(+4.97),PTGS1(+6.33)
Hematological System Development and Function,Hematopoiesis,Humoral Immune Response,Lymphoid Tissue Structure and Development,Tissue Morphology	Quantity of transitional 1 B lymphocytes	0.00608			2	0	2	CD22(-2.78),SOX4(-2.96)
Cardiovascular Disease,Cardiovascular System Development and Function,Organismal Injury and Abnormalities,Tissue Morphology	Abnormal morphology of blood vessel	0.00615			12	5	7	BCL2(-3.12),BMP10(-8.78),CDO1(+2.44),CFH(-16.76),CXCL12(-10.77),ENPP1(+2.75),EYA1(+4.67),LOX(+3.03),NRARP(-2.61),PRRX1(+3.18),SOX4(-2.96),WT1(-9.54)
Cancer,Gastrointestinal Disease,Organismal Injury and Abnormalities	Gastric adenocarcinoma	0.00618			43	16	27	ACTN2(-3.68),AJM1(-2.45),BCL2(-3.12),BMP10(-8.78),CFH(-16.76),COBLL1(+2.31),CST1(+9.25),DNMT3B(-2.17),DOCK2(+2.35),DPP6(+2.78),ERBB4(+4.97),FLG(+2.79),FOLH1(+4.67),GSTM1(+14.84),HIST1H1A(+5.5),ITGA9(-2.07),ITPR3(-2.34),KCNH8(-3.55),KCNJ3(-5.88),L1TD1(+3.85),LZTS1(-2.61),MDM1(+2.32),MN1(-5.25),MUC16(+3.39),MYH6(-12.77),NRXN3(-2.52),ONECUT2(-2.87),OSBPL6(+2.7),PCDHA12(-2.64),PCDHA6(-6.15),PCDHA7(-2…
Cell-To-Cell Signaling and Interaction	Binding of tumor cell lines	0.00619		-1.151	17	5	12	ALCAM(+2.03),ALOX15B(+12.55),CCL2(-9.74),CFH(-16.76),CXCL12(-10.77),DNMT3B(-2.17),EPHB6(-2.51),FCGR2A(+3.93),FYB2(+3.16),HS3ST3B1(-6.84),ITGA9(-2.07),LGALS4(-9.21),MUC16(+3.39),NR1H4(-5.71),TNFRSF25(-2.71),VIPR1(-2.95),WT1(-9.54)
Organ Morphology,Reproductive System Development and Function	Quantity of antral follicle	0.00626			3	0	3	AMH(-2.76),BCL2(-3.12),CGB3 (includes others)(-11.86)
Gastrointestinal Disease,Organismal Injury and Abnormalities	Abnormality of gingiva	0.00626			3	2	1	CXCL12(-10.77),ODAM(+3.54),PTGS1(+6.33)
Cancer,Organismal Injury and Abnormalities,Reproductive System Disease	Early stage HER2-positive breast cancer	0.00626			3	1	2	BCL2(-3.12),ERBB4(+4.97),TUBB3(-3.37)
Cancer,Gastrointestinal Disease,Organismal Injury and Abnormalities,Tumor Morphology	Progressive upper gastrointestinal tract tumor	0.00626			3	1	2	BCL2(-3.12),ERBB4(+4.97),TUBB3(-3.37)
Cell-To-Cell Signaling and Interaction	Adhesion of lung cancer cell lines	0.00626			3	0	3	CFH(-16.76),CXCL12(-10.77),EPHB6(-2.51)
Cancer,Organismal Injury and Abnormalities	Soft tissue sarcoma of trunk	0.00631			22	9	13	ANKRD30B(+3.91),ATP6AP2(+2.36),BCL2(-3.12),BRDT(+3.71),CFH(-16.76),DBN1(-2.38),DIAPH2(+3.66),FZD1(-3.41),GABRA2(+3.08),ITPR3(-2.34),LHX8(+3.38),LRCH2(+2.79),MNX1(-3.25),MOSPD2(+2.29),MUC16(+3.39),MYH14(-13.22),PDZD4(-3.67),ROGDI(-2.18),SHISAL2B(-3.0),TBX18(-9.49),TUBB3(-3.37),WT1(-9.54)
Cancer,Gastrointestinal Disease,Hepatic System Disease,Organismal Injury and Abnormalities	Liver cancer	0.00633		0.6	122	54	68	AIRE(-3.01),AJM1(-2.45),ALCAM(+2.03),AMH(-2.76),AP1S2(+2.47),ARNT2(-2.42),ATP1A2(+4.15),BCL2(-3.12),BCO2(+2.62),BDNF(-2.59),BLVRA(+2.62),C17orf51(+2.33),CCDC3(-8.15),CCL2(-9.74),CD163(-11.35),CD200R1(+2.98),CD22(-2.78),CES1(-3.46),CFL2(+2.17),CHN2(+2.9),CHURC1(+2.19),COBLL1(+2.31),COLEC10(-15.33),CPT1B(-2.27),CREB5(-2.8),CSF2RB(-3.04),CXCL12(-10.77),CYP39A1(+3.49),DACT2(-3.33),DGKB(-3.09),DIAPH2(…
Cancer,Neurological Disease,Organismal Injury and Abnormalities	Central nervous system solid tumor	0.00634			44	24	20	AGAP2(-2.8),AGAP5 (includes others)(+6.48),ALCAM(+2.03),ALLC(-5.12),ANKRD30B(+3.91),BCL2(-3.12),BDNF(-2.59),CCL2(-9.74),CSF2RB(-3.04),CXCL12(-10.77),DIAPH2(+3.66),EPHB6(-2.51),ERBB4(+4.97),FBLIM1(-2.29),FLG(+2.79),FOLH1(+4.67),GABRA2(+3.08),HERC2P3(+5.49),IL17RB(+2.58),IL32(+2.97),KCNH8(-3.55),KEL(-4.45),KLHL21(-2.35),MCOLN3(+3.13),MN1(-5.25),MNX1(-3.25),MUC16(+3.39),NLRC5(-2.66),OR2A4/OR2A7(+3.7…
Neurological Disease,Organismal Injury and Abnormalities	Encephalopathy with late-onset epilepsy	0.00639			5	4	1	ALG13(+2.49),CA3(+7.72),CA5B(+2.4),GABRA2(+3.08),KCNQ2(-3.31)
Cardiovascular Disease,Organismal Injury and Abnormalities	Cardiac death	0.00639			5	5	0	ACE2(+3.26),CA3(+7.72),CA5B(+2.4),DPP6(+2.78),PTGS1(+6.33)
Cellular Movement	Influx of cells	0.00647		-0.218	6	1	5	CCL2(-9.74),CXCL12(-10.77),DKK1(-2.81),FCGR2A(+3.93),JPH4(-3.94),WT1(-9.54)
Cancer,Organismal Injury and Abnormalities	Lymphatic system tumor	0.00648		0.391	61	32	29	ACP5(-3.1),AGR2(+4.38),AIRE(-3.01),APOBEC3B(-8.05),ATP1A2(+4.15),BCL2(-3.12),BDNF(-2.59),CCL2(-9.74),CD163(-11.35),CD22(-2.78),CDO1(+2.44),CSF2RB(-3.04),CXCL12(-10.77),DGKB(-3.09),DKK1(-2.81),DNMT3B(-2.17),DOCK2(+2.35),DUSP8(-2.64),EIF5AL1(-3.33),ENPP1(+2.75),ERBB4(+4.97),EYA1(+4.67),FAM129A(+2.22),FCGR2A(+3.93),FCGR2B(+2.92),FGF11(+4.27),FLG(+2.79),FOLH1(+4.67),FRZB(+2.94),FZD1(-3.41),GNG4(+3.29…
Cell Death and Survival	Cell viability of dendritic cells	0.0065			4	1	3	BCL2(-3.12),CSF2RB(-3.04),CXCL12(-10.77),MVP(+2.26)
Immunological Disease	Delayed hypersensitive reaction	0.0066		-0.57	7	4	3	ALCAM(+2.03),BCL2(-3.12),CCL2(-9.74),EPHB6(-2.51),FCGR2B(+2.92),GCNT1(+2.64),VIPR2(+3.93)
Neurological Disease,Organismal Injury and Abnormalities	Seizure disorder	0.0066		-0.243	21	12	9	ALG13(+2.49),ATP1A2(+4.15),ATP6AP2(+2.36),BDNF(-2.59),C4A/C4B(-4.09),CA3(+7.72),CA5B(+2.4),EEF1A2(-2.48),FCGR2A(+3.93),FCGR2B(+2.92),GABRA2(+3.08),KCNQ2(-3.31),NEXMIF(+3.09),NNAT(-4.26),NR2F1(-3.01),PMP22(+2.14),PTGS1(+6.33),ROGDI(-2.18),RORB(-4.62),SLC17A8(-4.7),SLN(+4.02)
Cancer,Organismal Injury and Abnormalities,Reproductive System Disease	Endometrial carcinosarcoma	0.0066			21	9	12	ANKRD30B(+3.91),ATP6AP2(+2.36),BCL2(-3.12),BRDT(+3.71),CFH(-16.76),DBN1(-2.38),DIAPH2(+3.66),FZD1(-3.41),GABRA2(+3.08),ITPR3(-2.34),LHX8(+3.38),LRCH2(+2.79),MOSPD2(+2.29),MUC16(+3.39),MYH14(-13.22),PDZD4(-3.67),ROGDI(-2.18),SHISAL2B(-3.0),TBX18(-9.49),TUBB3(-3.37),WT1(-9.54)
Gastrointestinal Disease,Organismal Injury and Abnormalities	Benign oral disorder	0.0067			18	11	7	ACTA1(-7.21),C4A/C4B(-4.09),CD200R1(+2.98),CXCL12(-10.77),DNMT3B(-2.17),FCGR2A(+3.93),FCGR2B(+2.92),GABRA2(+3.08),HYAL4(+4.12),LHX8(+3.38),MN1(-5.25),ODAM(+3.54),PEX6(+2.13),PTGS1(+6.33),ROGDI(-2.18),SC5D(+2.02),SLN(+4.02),TUBB3(-3.37)
Cell-To-Cell Signaling and Interaction,Hematological System Development and Function	Response of lymphocytes	0.00672		0.503	10	5	5	CCL2(-9.74),CD200R1(+2.98),CD22(-2.78),CSF2RB(-3.04),CXCL12(-10.77),FCGR2A(+3.93),FCGR2B(+2.92),HLA-DRB1(+53.68),LEPR(+2.51),TNFRSF25(-2.71)
Post-Translational Modification	Activation of protein	0.00674		-0.061	5	2	3	CCL2(-9.74),CXCL12(-10.77),GREM1(-4.3),LEPR(+2.51),LOX(+3.03)
Cancer,Hematological Disease,Immunological Disease,Organismal Injury and Abnormalities	Plasma cell neoplasm	0.00676			6	1	5	BCL2(-3.12),CD163(-11.35),CXCL12(-10.77),DKK1(-2.81),FCGR2A(+3.93),SMAD6(-2.24)
Cancer,Organismal Injury and Abnormalities,Respiratory Disease	Lung carcinoma	0.00677		-1.314	71	38	33	ABO(-2.5),ACE2(+3.26),ACTN2(-3.68),AGAP5 (includes others)(+6.48),ALCAM(+2.03),ALG13(+2.49),ANKRD20A5P(+3.08),APOBEC3B(-8.05),ARHGAP28(+2.71),ATP1A2(+4.15),BCL2(-3.12),CA5B(+2.4),CCDC3(-8.15),CD22(-2.78),CFAP157(-3.12),CFH(-16.76),CHN2(+2.9),CREB5(-2.8),DKK1(-2.81),DPP6(+2.78),EPHB6(-2.51),ERBB4(+4.97),FLG(+2.79),FMO2(+3.19),FOLH1(+4.67),FRZB(+2.94),GABRA2(+3.08),GPR101(+2.94),GSTM1(+14.84),GYG2(…
Infectious Diseases	Replication of virus	0.00679		0.213	21	9	12	APOBEC3B(-8.05),APOBEC3C(+2.39),ATP1A2(+4.15),ATP6AP2(+2.36),BCL2(-3.12),CCL2(-9.74),CES1(-3.46),COLEC10(-15.33),CXCL12(-10.77),DKK1(-2.81),EPHB6(-2.51),FLG(+2.79),GNRH2(+4.76),IL32(+2.97),KCNJ3(-5.88),MVP(+2.26),NLRC5(-2.66),NR2F1(-3.01),RPS14(+2.43),TMEM173(-3.92),TMPRSS11D(+5.65)
Cellular Development,Connective Tissue Development and Function,Tissue Development	Differentiation of bone cells	0.00681		1.024	16	7	9	BCL2(-3.12),CCL2(-9.74),DKK1(-2.81),ENPP1(+2.75),FBLIM1(-2.29),FCGR2B(+2.92),FRZB(+2.94),GREM1(-4.3),IL1RL1(-4.15),IL32(+2.97),LOX(+3.03),MN1(-5.25),RORB(-4.62),SMAD6(-2.24),STC1(+3.75),WNT5B(+3.23)
Hereditary Disorder,Neurological Disease,Organismal Injury and Abnormalities	Familial encephalopathy	0.00694			41	19	22	ACTN2(-3.68),ADA2(+3.6),ALG13(+2.49),ARNT2(-2.42),ATP1A2(+4.15),ATP6AP2(+2.36),BCL2(-3.12),BDNF(-2.59),C4A/C4B(-4.09),CA3(+7.72),CA5B(+2.4),CHCHD2(+134.96),CPT1B(-2.27),DGKB(-3.09),EEF1A2(-2.48),ERBB4(+4.97),FCGR2A(+3.93),FCGR2B(+2.92),GABRA2(+3.08),GSTM1(+14.84),KCNQ2(-3.31),LARGE1(-2.12),NNAT(-4.26),P4HA1(+3.18),PDE8B(+2.44),PENK(-4.53),PLEKHG2(-2.32),PMP22(+2.14),PRPH2(-3.67),PTGS1(+6.33),RCVR…
Embryonic Development,Organ Development,Organismal Development,Skeletal and Muscular System Development and Function,Tissue Development	Development of striated muscle	0.00694			9	2	7	BDNF(-2.59),BMP10(-8.78),CFL2(+2.17),CXCL12(-10.77),LOX(+3.03),MNX1(-3.25),MYH14(-13.22),MYH6(-12.77),WT1(-9.54)
Cardiovascular System Development and Function,Cellular Assembly and Organization,Cellular Development,Cellular Function and Maintenance,Cellular Growth and Proliferation,Embryonic Development,Organ Development,Organismal Development,Skeletal and Muscular System Development and Function,Tissue Development	Organization of sarcomere	0.00698			4	1	3	ACTN2(-3.68),BMP10(-8.78),CFL2(+2.17),MYH6(-12.77)
Cancer,Organismal Injury and Abnormalities,Respiratory Disease	Unresectable metastatic non-small cell lung cancer	0.00699			3	1	2	BCL2(-3.12),ERBB4(+4.97),TUBB3(-3.37)
Cell-To-Cell Signaling and Interaction	Attachment of blood cells	0.00699			3	1	2	ACE2(+3.26),CSF2RB(-3.04),CXCL12(-10.77)
Cancer,Organismal Injury and Abnormalities,Respiratory Disease	Locally advanced squamous cell lung cancer	0.00699			3	1	2	BCL2(-3.12),ERBB4(+4.97),TUBB3(-3.37)
Cancer,Organismal Injury and Abnormalities	Locally advanced head and neck squamous cell carcinoma	0.00699			3	1	2	BCL2(-3.12),ERBB4(+4.97),TUBB3(-3.37)
Hematological Disease,Metabolic Disease,Nutritional Disease,Organismal Injury and Abnormalities,Renal and Urological Disease	Hyperuricemia	0.00699			3	2	1	CA3(+7.72),CA5B(+2.4),SLC2A6(-3.37)
Cellular Movement	Migration of sarcoma cells	0.00699			3	0	3	BDNF(-2.59),CCL2(-9.74),CXCL12(-10.77)
Cancer,Gastrointestinal Disease,Organismal Injury and Abnormalities	Colon adenocarcinoma	0.00703			115	53	62	ACE2(+3.26),ACP5(-3.1),ACTA1(-7.21),ACTN2(-3.68),AGAP5 (includes others)(+6.48),AJM1(-2.45),ALG13(+2.49),ALLC(-5.12),AMH(-2.76),ANKRD30B(+3.91),BCO2(+2.62),BDNF(-2.59),CATSPERG(-5.05),CCDC3(-8.15),CD163(-11.35),CD200R1(+2.98),CD22(-2.78),CDO1(+2.44),CES1(-3.46),CFH(-16.76),COBLL1(+2.31),COL8A1(-6.58),CSF2RB(-3.04),CST1(+9.25),CTSF(+3.66),DDX3Y(-243.63),DGKB(-3.09),DOCK2(+2.35),DPP6(+2.78),EEF1A2(…
Cardiovascular Disease,Organismal Injury and Abnormalities,Skeletal and Muscular Disorders	Cardiac fibrillation	0.0071			8	4	4	ACTN2(-3.68),ATP1A2(+4.15),CCL2(-9.74),DPP6(+2.78),LRRC63(+3.09),MYH6(-12.77),PTGS1(+6.33),TUBB3(-3.37)
Tissue Morphology	Quantity of epithelial cells	0.00736		0.415	7	3	4	ALOX15B(+12.55),BCL2(-3.12),BDNF(-2.59),CHM(+2.14),NR2F1(-3.01),SYTL2(+2.64),WT1(-9.54)
Cell Morphology,Connective Tissue Development and Function,Tissue Morphology	Size of white adipocytes	0.00749			4	0	4	CCDC3(-8.15),CES1(-3.46),CREB5(-2.8),NR1H4(-5.71)
Lipid Metabolism,Small Molecule Biochemistry,Vitamin and Mineral Metabolism	Synthesis of bile acid	0.00749			4	2	2	CES1(-3.46),CYP39A1(+3.49),NR1H4(-5.71),OSBPL6(+2.7)
Cellular Development,Cellular Growth and Proliferation,Hematological System Development and Function,Hematopoiesis,Lymphoid Tissue Structure and Development,Tissue Development	Development of macrophages	0.00749			5	1	4	CCL2(-9.74),EEF1A2(-2.48),GREM1(-4.3),IL1RL1(-4.15),SLC40A1(+2.64)
Organismal Injury and Abnormalities,Reproductive System Disease	Abortion	0.00749			5	4	1	ATP1A2(+4.15),C4A/C4B(-4.09),FCGR2A(+3.93),FCGR2B(+2.92),PTGS1(+6.33)
Developmental Disorder,Neurological Disease	Mental retardation	0.00761			18	7	11	AP1S2(+2.47),ATP6AP2(+2.36),BCL2(-3.12),DNMT3B(-2.17),DPP6(+2.78),EEF1A2(-2.48),GABRA2(+3.08),KCNQ2(-3.31),LARGE1(-2.12),NETO1(-4.87),NEXMIF(+3.09),PEX6(+2.13),ROGDI(-2.18),SLC1A7(-3.6),SLC6A8(-2.42),TUBB3(-3.37),USP9X(+2.39),WT1(-9.54)
Cardiovascular Disease,Organismal Injury and Abnormalities	Atherosclerosis	0.00761		-1.179	18	7	11	BCL2(-3.12),CA3(+7.72),CA5B(+2.4),CCL2(-9.74),CD163(-11.35),CES1(-3.46),DOCK9(+2.91),FCGR2B(+2.92),GABRA2(+3.08),GCLM(+2.56),GREM1(-4.3),IL1RL1(-4.15),MMP11(-5.7),NR1H4(-5.71),PTGS1(+6.33),SOAT2(-2.66),TNFRSF25(-2.71),TUBB3(-3.37)
Cancer,Gastrointestinal Disease,Organismal Injury and Abnormalities	Rectal adenocarcinoma	0.00773			20	9	11	ATP6AP2(+2.36),DGKB(-3.09),FRZB(+2.94),ITGA9(-2.07),KAT2B(+2.85),LEPR(+2.51),MDM1(+2.32),MYH6(-12.77),NLRC5(-2.66),ONECUT2(-2.87),PCDHA7(-2.74),PDZD4(-3.67),POTEE/POTEF(+2.88),PTGS1(+6.33),SLC15A1(+2.79),USP9X(+2.39),ZNF429(-23.57),ZNF439(-3.34),ZNF470(-3.27),ZNF471(-5.45)
Cell Morphology,Nervous System Development and Function,Neurological Disease,Tissue Morphology	Abnormal morphology of neurons	0.00773			20	9	11	BCL2(-3.12),BDNF(-2.59),CFH(-16.76),CTSF(+3.66),DBN1(-2.38),ERBB4(+4.97),KEL(-4.45),LEPR(+2.51),LHX8(+3.38),LZTS1(-2.61),MCOLN3(+3.13),MNX1(-3.25),NR2F1(-3.01),PMP22(+2.14),SLC17A8(-4.7),SOX4(-2.96),ST8SIA2(-3.39),STC1(+3.75),UGT8(+2.6),WNT5B(+3.23)
Cell-To-Cell Signaling and Interaction	Adhesion of central nervous system cells	0.00774			2	1	1	CXCL12(-10.77),ERBB4(+4.97)
Cellular Movement,Hematopoiesis,Immune Cell Trafficking,Inflammatory Response,Lymphoid Tissue Structure and Development	Chemotaxis of bone marrow cells	0.00774			2	0	2	CCL2(-9.74),CXCL12(-10.77)
Cell Death and Survival,Cellular Function and Maintenance	Clearance of Streptococcus pneumoniae	0.00774			2	1	1	CCL2(-9.74),LEPR(+2.51)
Cardiovascular Disease,Organismal Injury and Abnormalities	Ascending aorta dilatation	0.00774			2	1	1	HCN4(-6.54),LOX(+3.03)
Cell Death and Survival,Reproductive System Development and Function	Cell viability of male germ cells	0.00774			2	0	2	AMH(-2.76),BCL2(-3.12)

## Sheet: Network
Rank	Top Diseases and Functions	Score	N	Pos	Neg	Molecules in Network
1	Cardiovascular System Development and Function, Cell Cycle, DNA Replication, Recombination, and Repair	44	26	18	8	Alpha tubulin,BRDT(+3.71),CLDN5(-5.67),DNMT3B(-2.17),ERK,estrogen receptor,EYA1(+4.67),FLG(+2.79),Hdac,HIST1H1A(+5.5),HISTONE,Histone H1,KAT2B(+2.85),L1TD1(+3.85),LOX(+3.03),MIR101,MVP(+2.26),ONECUT2(-2.87),PIR(+4.67),PLS3(+2.66),RBBP7(+2.54),Rxr,SLC25A41(-2.79),SLC35F2(+2.78),SLN(+4.02),SRY(-3.4),STC1(+3.75),STK26(+2.46),TCF,VSIG1(+3.43),WASHC1(+2.54),WT1(-9.54),XIST(+131.12),ZNF48(-2.45),ZNF668…
2	Cellular Function and Maintenance, Hematological System Development and Function, Hypersensitivity Response	30	20	11	9	Adaptor protein 1,AMH(-2.76),AP1S2(+2.47),Ap2 alpha,ATP1A2(+4.15),BMP,BMP10(-8.78),CGB3 (includes others)(-11.86),CHN2(+2.9),CSF2RB(-3.04),CST1(+9.25),cytokine receptor,ERK1/2,GNG4(+3.29),GREM1(-4.3),Hif1,HLA-DR group,Ikb,IL-1R,IL17RB(+2.58),IL1RL1(-4.15),INTERLEUKIN,MOSPD2(+2.29),Rar,REPS2(+2.96),ROGDI(-2.18),Smad,Smad1/5/8,SMAD6(-2.24),STAT5a/b,TICAM2(+3.72),TLR7/8,TMEM171(+5.27),WNK2(-5.52),WN…
3	Connective Tissue Disorders, Organismal Injury and Abnormalities, Skeletal and Muscular Disorders	30	20	16	4	Akt,ALCAM(+2.03),BCR (complex),CD22(-2.78),CHCHD2(+134.96),Collagen type IV,DNA-methyltransferase,ERBB4(+4.97),FCGR2A(+3.93),FCGR2B(+2.92),FOLH1(+4.67),FYB2(+3.16),glucuronosyltransferase,GNRH2(+4.76),Igg2,IgG2a,Igg3,IL23,IL32(+2.97),Laminin (complex),Laminin1,LARGE1(-2.12),MMP11(-5.7),ODAM(+3.54),PI3K p85,PLC gamma,Pmca,PMP22(+2.14),TDGF1(+3.42),TINAG(+2.63),UCA1(-48.22),UGT,UGT2B10(+4.47),UGT2B…
4	Cardiovascular Disease, Inflammatory Disease, Organismal Injury and Abnormalities	30	20	9	11	ACE2(+3.26),AMPK,C4A/C4B(-4.09),CFH(-16.76),CYP4V2(-5.66),DGKB(-3.09),GCLM(+2.56),Growth hormone,HDL,HDL-cholesterol,hemoglobin,Jnk,LDL,LEPR(+2.51),Mlc,Na ,K -ATPase,NADPH oxidase,Nr1h,NR1H4(-5.71),NR2F1(-3.01),P2RX5(-4.71),PDE8B(+2.44),PEPCK,PI3K (family),PRKAA,PTGS1(+6.33),RCVRN(-2.88),RORB(-4.62),SLC15A1(+2.79),SLC6A8(-2.42),SLCO1A2(+3.1),SOAT2(-2.66),STK17B(+2.41),STOX1(+2.36),TSH
5	Hereditary Disorder, Organismal Injury and Abnormalities, Skeletal and Muscular Disorders	24	17	5	12	ACP5(-3.1),ACTA1(-7.21),Actin,ACTN2(-3.68),Alpha catenin,CA3(+7.72),Calcineurin A,Calcineurin protein(s),Calmodulin,CFL2(+2.17),Ck2,Cofilin,collagen type i (family),DBN1(-2.38),DIAPH2(+3.66),DKK1(-2.81),DMTN(-3.46),DUSP8(-2.64),F Actin,KCNQ2(-3.31),LGALS4(-9.21),Lh,LRCH2(+2.79),MYH14(-13.22),NMDA Receptor,phosphatase,PI3K (complex),Proinsulin,PTPase,Rap1,RNA polymerase II,Sapk,SLC15A4(-2.2),STS(+…
6	Cell Morphology, Developmental Disorder, Neurological Disease	24	17	9	8	Ap1,ATP6AP2(+2.36),CD163(-11.35),CD3,COBLL1(+2.31),Collagen(s),cytokine,DOCK2(+2.35),EEF1A2(-2.48),EPHB6(-2.51),GCNT1(+2.64),Hsp27,Hsp90,KDM5D(-163.69),KEL(-4.45),Mapk,Mek,Nfat (family),NPIPA8 (includes others)(+6.82),p70 S6k,p85 (pik3r),PIWIL2(+4.75),PLEKHG2(-2.32),Rac,RAS,Shc,SLC40A1(+2.64),Smad2/3,SNN(-2.51),Sos,STOM(+2.28),SYAP1(+2.54),TCR,Tgf beta,TUBB3(-3.37)
7	Cellular Movement, Hematological System Development and Function, Immune Cell Trafficking	24	17	9	8	ADA2(+3.6),ADGRG7(+5.26),ALOX15B(+12.55),CCL2(-9.74),chemokine,Collagen type II,CPT1B(-2.27),CTSE(+3.37),CXCL12(-10.77),DOCK9(+2.91),G protein,G protein alphai,Girk,GNRH,Gpcr,GPR101(+2.94),GSTM1(+14.84),Ige,IgG,IgG1,Igm,IL1,Immunoglobulin,Interferon alpha,ITGA9(-2.07),LTB4R2(-4.47),Metalloprotease,Mmp,P38 MAPK,PRELP(-7.88),SC5D(+2.02),SRC (family),TRIL(-4.77),VIPR1(-2.95),VIPR2(+3.93)
8	Carbohydrate Metabolism, Post-Translational Modification, Small Molecule Biochemistry	24	17	6	11	[heparan sulfate]-glucosamine 3-sulfotransferase 1,[heparan sulfate]-glucosamine 3-sulfotransferase 3,AGR2(+4.38),ALG13(+2.49),ARNT2(-2.42),ATPase,beta-estradiol,CHST15(-2.79),CLPX,DNPH1,FRMD8(-2.14),HES4(-2.71),HS2ST1,HS3ST2,HS3ST3A1(-4.71),HS3ST3B1(-6.84),HTRA3,HTRA4(-4.13),IDE,LHX8(+3.38),MAP3K8,MUC2,MYH6(-12.77),PAK5,PEX6(+2.13),PRPS1,RPS14(+2.43),SDR42E1(+2.46),sulfotransferase,SULT1E1,TMEM1…
9	Hematological System Development and Function, Metabolic Disease, Organismal Injury and Abnormalities	22	16	9	7	APOBEC3B(-8.05),ARHGAP28(+2.71),BLVRA(+2.62),CD200R1(+2.98),ENPP1(+2.75),FGL2(+3.05),HLA-DR,HLA-DRB1(+53.68),HLA-DRB5(+22.81),Ifn,IFN alpha/beta,IFN Beta,Ifn gamma,IFN type 1,Ifnar,Iga,IL12 (complex),IL12 (family),JAK1/2,JPH4(-3.94),MHC,MHC Class II (complex),MHC II,NFkB (complex),NLRC5(-2.66),NPTXR(+2.32),OSBPL6(+2.7),Pde,Pro-inflammatory Cytokine,SLC2A6(-3.37),Tlr,TMEM173(-3.92),Tnf (family),TN…
10	Behavior, Connective Tissue Development and Function, Developmental Disorder	22	16	6	10	ADCY,ADRB,Alp,BDNF(-2.59),calpain,CG,COL8A1(-6.58),Collagen type I (complex),Creb,CREB5(-2.8),FBLIM1(-2.29),Fibrinogen,Frizzled,FRZB(+2.94),FSH,Gsk3,Integrin,ITPR3(-2.34),KCNJ3(-5.88),LMO3(+3.95),MEP1A(+2.41),MN1(-5.25),N-type Calcium Channel,P4HA1(+3.18),PDGF BB,PENK(-4.53),Pkc(s),Pkg,PLC,PRRX1(+3.18),SBK1(-3.27),SLC17A8(-4.7),TXLNG(+2.15),voltage-gated calcium channel,Wnt
11	Cancer, Hematological Disease, Organismal Injury and Abnormalities	22	16	6	10	26s Proteasome,AGAP2(-2.8),AIRE(-3.01),AKT2,BCL2(-3.12),CACNB3,CFH(-16.76),CLK3,CTSF(+3.66),Focal adhesion kinase,GABRA2(+3.08),Histone h3,Histone h4,Hsp70,IDE,Insulin,KMT2B,LZTS1(-2.61),miR-34a-5p (and other miRNAs w/seed GGCAGUG),Nlgn4l,NNAT(-4.26),NRARP(-2.61),PCDHA12(-2.64),PDE3B,PITRM1,Pka,RBM15,SNHG5(-2.42),SOX4(-2.96),SOX6,STC1(+3.75),TMEM132B(+6.32),TRMT9B(+2.25),USP9X(+2.39),Vegf
12	Developmental Disorder, Organ Morphology, Organismal Development	22	16	6	10	AFG3L2,ANKRD33B(-2.32),ARL8A,C17orf51(+2.33),CAPN15,CLK3,CLPX,COLEC10(-15.33),COLEC11(-9.68),DNAJB4,EMC6,ESR2,FBLL1(-5.28),GPM6A(-3.42),GRSF1,HS2ST1,HSPA5,IDE,INHBE(+3.25),INTS6,KDM2B,KISS1R,KMT2C,LCN15(+3.54),LGR4,LOXL4(+2.43),LRRC61(-2.28),MNX1(-3.25),MUC16(+3.39),PCDHA6(-6.15),POTEE/POTEF(+2.88),RALY,SAMD11(-3.79),TBL1Y(-20.54),TRIM25
13	Cell Cycle, Cellular Growth and Proliferation, Hematological Disease	20	15	7	8	ABO(-2.5),ATOH8(-4.25),DACT2(-3.33),DESI1,DHX15,ERVV-1(-3.79),FAM153A/FAM153B(+4.48),FGF11(+4.27),GSTM2,HIST1H4C,HPRT1,ICAM1,IDE,JPX(+2.62),KLHL21(-2.35),KRT1,LRRC59,MBNL3(+3.93),miR-34a-5p (and other miRNAs w/seed GGCAGUG),MUC2,NODAL,NXF1,NXT1,OGN,PIR(+4.67),PUDP(+2.94),RFX5,RPS4Y1(-211.55),SHBG,SMAD9,SRRM5(-3.28),TNF,TPTEP1(+4.5),tretinoin,ZNF558(-3.76)
14	Infectious Diseases, Molecular Transport, RNA Trafficking	20	14	10	4	beta-estradiol,CSNK2A3(-3.71),EFNA1,FAM129A(+2.22),FAM9A(+4.29),FMO2(+3.19),HLA-DRB1(+53.68),HLA-DRB5(+22.81),HSPA8,IDE,KISS1R,KLHL34(-5.43),KRT16P3_NR_029393.1,MAPK7,MTF1,NIPSNAP1,NPM1,Nucleoporin,NUP37,NUP43,NUPL2,PAK5,PELP1,PLCB1,PML,PODN(-11.87),PTH1R,RGPD4 (includes others)(+25.48),RTL4(+3.69),SLC47A1(+2.88),TMPRSS11A(+4.08),TRIML2(+3.84),VSX1,ZBED6CL(-5.18),ZBTB9
15	Connective Tissue Development and Function, Organ Morphology, Reproductive System Development and Function	18	14	10	4	AGAP5 (includes others)(+6.48),AR,AS3MT(+2.5),ATP5MD,BCO2(+2.62),CLK3,CLPX,CREB1,CYP39A1(+3.49),EED,EGFR,eIF,EIF1A,EIF1AX(+2.27),EIF1AY(-27.72),HSPB1,KDM6A,KISS1R,KRT1,MCOLN3(+3.13),MYEF2,NEXMIF(+3.09),PCGF6,PRDM14,PRKAA2,RALY,RNF2,RPS4Y1(-211.55),SERPINI1(+4.08),SLC38A5(+2.29),SLC7A4(+5.47),SPP1,TIMM50,WDR18(-2.4),ZFY(-50.41)
16	Lipid Metabolism, Molecular Transport, Small Molecule Biochemistry	17	13	7	6	AKT2,APP,C1QA,CD74,CES1(-3.46),Ces1g,CES3,CHURC1(+2.19),CRABP1,CSNK1E,FXYD1,GYG2(+2.06),H2AFY,HMGB2,KISS1R,LBR,NUP50,OLFM3(+3.21),PCDHA7(-2.74),PCDHGA12,PDZD4(-3.67),PFKFB1,PNPLA3,PNPLA4(+2.79),PPP1CC,PRPH2(-3.67),RHO,SERF1A/SERF1B(+4.09),SHISA3(-3.62),SPX(+2.51),STARD10,TIGAR,triacylglycerol,VSTM4(+3.58),ZNF667(-7.09)
17	Behavior, Cell-To-Cell Signaling and Interaction, Nervous System Development and Function	17	13	4	9	AIMP1,AOPEP,BANP,BOD1L1,CATSPERG(-5.05),DFFB,DPP6(+2.78),EIF5AL1(-3.33),ENPP5,GRIK1,GRIK2,H2AFY,HEXIM1,HIST1H1C,HIST3H3,HNRNPL,HSP90B1,KCNH8(-3.55),LRRC63(+3.09),MYH14(-13.22),NEDD9,NETO1(-4.87),NLGN3,NLGN4Y(-88.38),PPIB,PRR20A (includes others),RPS6,SMYD2,TRIM68,TTTY14(-18.59),ZNF248(+79.63),ZNF37A(+2.32),ZNF429(-23.57),ZNF471(-5.45),ZNF746
18	Developmental Disorder, Hematological Disease, Immunological Disease	15	12	5	7	Androgen-AR,APOBEC3C(+2.39),cAMP-Gef,CCND1,CDH2,CST4,DDX3Y(-243.63),DNAJB4,EP300,EVI2A,HCN4(-6.54),HOXD10,HOXD4(-2.4),ID1,KISS1R,LLCFC1(-3.7),MDM1(+2.32),mir-155,miR-155-5p (miRNAs w/seed UAAUGCU),MTF1,NfkB1-RelA,NKAIN1(-3.17),NODAL,PAX6,PCBP1,POC1A,SHBG,ST8SIA2(-3.39),TCF7L2,testosterone,TMEM123(+2.06),TMEM236(+7.17),WNT5B(+3.23),ZBTB48,ZFP28(-7.23)
19	Cancer, Neurological Disease, Organismal Injury and Abnormalities	15	12	5	7	ALLC(-5.12),ANKRD30B(+3.91),CA5B(+2.4),CFAP157(-3.12),CUL4B,DRD2,EIF2S3B(+3.42),ELAVL1,FAM118A(-2.16),FAM83F(-2.56),FBXO8,KMT2C,levodopa,miR-34a-5p (and other miRNAs w/seed GGCAGUG),MYC,NAT8L(-4.41),NRXN3(-2.52),POLRMT,PRIM1,PRIM2,RALY,RBBP5,RBM15,RECQL4,RENBP(-2.94),RNASEH1,RPAP1,SOX5,SOX6,TEX15(+4.48),TLE1,TNFSF13B,TP53,TRMT10C,ZNF717(+2.32)
20	Cancer, Embryonic Development, Organismal Injury and Abnormalities	13	11	5	6	AKT2,AURKB,CDH2,CFH(-16.76),ELFN2(-2.9),FZD1(-3.41),HLA-DR,HMGB2,HRAS,HYAL,HYAL4(+4.12),hyaluronic acid,hyaluronidase,IFNB1,KIF25-AS1(+2.78),MHC,NID2,NOCT,Nppb,PAK5,PLCB1,PLK1,PPP1CA,PRKCD,RICTOR,RPS6,SLC1A7(-3.6),SLX1A/SLX1B(+2.96),SQLE,STAT,SYTL2(+2.64),TACR1,TMEM132C(+8.27),TMEM132D(-3.54),TRIM61(-5.18)
21	Carbohydrate Metabolism, Drug Metabolism, Glutathione Depletion In Liver	13	11	4	7	AKT2,CCDC3(-8.15),CDO1(+2.44),CHM(+2.14),CRY2,D-glucose,DDX3Y(-243.63),ESR1,GAD2,GATA4,Glutathione-S-transferase,GPC2(-5.03),Gsta1,GSTM2,Gstm3,GSTP1,GSTT2/GSTT2B(-3.08),HTRA3,KDM6A,KISS1R,KMT2B,KMT2C,LMNA,NCOA6,NUP88,PABPC4L(+2.7),PCNA,RALY,RBBP5,spermine,TBX18(-9.49),TMPRSS11D(+5.65),TP53BP1,UTY(-136.34),ZNF439(-3.34)
22	Cellular Assembly and Organization, Post-Translational Modification, Protein Trafficking	2	1	0	1	EPB41L2,ZNF736(-133.14)
23	Cancer, Dermatological Diseases and Conditions, Organismal Injury and Abnormalities	2	1	0	1	CEACAM,CEACAM18(-3.83)
24	Cancer, Neurological Disease, Organismal Injury and Abnormalities	2	1	1	0	T2r,TAS2R43(+3.46)

## Sheet: Pathway
Pathways	p	Ratio	State	Z	N	Pos	Neg	Molecules (Note: none of the pathways are statistically significant)
Neuroinflammation Signaling Pathway	0.0713613	0.04		-1.508	12	5	7	BCL2(-3.12),BDNF(-2.59),CCL2(-9.74),CD200R1(+2.98),CREB5(-2.8),CXCL12(-10.77),FZD1(-3.41),GABRA2(+3.08),HLA-DRB1(+53.68),HLA-DRB5(+22.81),KCNJ3(-5.88),TICAM2(+3.72)
LPS/IL-1 Mediated Inhibition of RXR Function	0.0720785	0.0446		-1	10	3	7	CHST15(-2.79),CPT1B(-2.27),FMO2(+3.19),GSTM1(+14.84),GSTT2/GSTT2B(-3.08),HS3ST3A1(-4.71),HS3ST3B1(-6.84),IL1RL1(-4.15),NR1H4(-5.71),SLCO1A2(+3.1)
Role of Osteoblasts, Osteoclasts and Chondrocytes in Rheumatoid Arthritis	0.114178	0.0409			9	2	7	ACP5(-3.1),BCL2(-3.12),BMP10(-8.78),DKK1(-2.81),FRZB(+2.94),FZD1(-3.41),IL1RL1(-4.15),SMAD6(-2.24),WNT5B(+3.23)
ILK Signaling	0.130029	0.0419		-1.89	8	1	7	ACTA1(-7.21),ACTN2(-3.68),CFL2(+2.17),CREB5(-2.8),FBLIM1(-2.29),MYH14(-13.22),MYH6(-12.77),TMSB4Y(-5.1)
Xenobiotic Metabolism Signaling	0.151072	0.0348			10	5	5	CES1(-3.46),CHST15(-2.79),FMO2(+3.19),GSTM1(+14.84),GSTT2/GSTT2B(-3.08),HS3ST3A1(-4.71),HS3ST3B1(-6.84),UGT2B10(+4.47),UGT2B7(+4.72),UGT8(+2.6)
Nicotine Degradation II	0.172045	0.0615		1	4	3	1	FMO2(+3.19),LARGE1(-2.12),UGT2B10(+4.47),UGT2B7(+4.72)
Human Embryonic Stem Cell Pluripotency	0.172045	0.0444			6	2	4	BDNF(-2.59),BMP10(-8.78),FZD1(-3.41),SMAD6(-2.24),TDGF1(+3.42),WNT5B(+3.23)
VEGF Signaling	0.17552	0.05			5	1	4	ACTA1(-7.21),ACTN2(-3.68),BCL2(-3.12),EIF1AX(+2.27),EIF1AY(-27.72)
Actin Cytoskeleton Signaling	0.180866	0.0365		-1.89	8	3	5	ACTA1(-7.21),ACTN2(-3.68),CFL2(+2.17),DIAPH2(+3.66),FGF11(+4.27),MYH14(-13.22),MYH6(-12.77),TMSB4Y(-5.1)
Thyroid Hormone Metabolism II (via Conjugation and/or Degradation)	0.182684	0.0789			3	2	1	LARGE1(-2.12),UGT2B10(+4.47),UGT2B7(+4.72)
IL-10 Signaling	0.186374	0.058			4	3	1	BLVRA(+2.62),FCGR2A(+3.93),FCGR2B(+2.92),IL1RL1(-4.15)
Antigen Presentation Pathway	0.188247	0.0769			3	2	1	HLA-DRB1(+53.68),HLA-DRB5(+22.81),NLRC5(-2.66)
Dendritic Cell Maturation	0.19205	0.0383		1.633	7	6	1	CREB5(-2.8),FCGR2A(+3.93),FCGR2B(+2.92),HLA-DRB1(+53.68),HLA-DRB5(+22.81),IL32(+2.97),LEPR(+2.51)
Hepatic Fibrosis / Hepatic Stellate Cell Activation	0.197899	0.0376			7	1	6	BCL2(-3.12),CCL2(-9.74),COL8A1(-6.58),IL1RL1(-4.15),LEPR(+2.51),MYH14(-13.22),MYH6(-12.77)
Ephrin B Signaling	0.197899	0.0556			4	2	2	CFL2(+2.17),CXCL12(-10.77),EPHB6(-2.51),GNG4(+3.29)
TREM1 Signaling	0.210136	0.0533		-1	4	1	3	CCL2(-9.74),FCGR2B(+2.92),IL1RL1(-4.15),NLRC5(-2.66)
Agranulocyte Adhesion and Diapedesis	0.212248	0.0365			7	0	7	ACTA1(-7.21),CCL2(-9.74),CLDN5(-5.67),CXCL12(-10.77),MMP11(-5.7),MYH14(-13.22),MYH6(-12.77)
Taurine Biosynthesis	0.218712	0.5			1	1	0	CDO1(+2.44)
Dermatan Sulfate Biosynthesis (Late Stages)	0.225373	0.0652			3	0	3	CHST15(-2.79),HS3ST3A1(-4.71),HS3ST3B1(-6.84)
Chondroitin Sulfate Biosynthesis (Late Stages)	0.236928	0.0625			3	0	3	CHST15(-2.79),HS3ST3A1(-4.71),HS3ST3B1(-6.84)
Cardiomyocyte Differentiation via BMP Receptors	0.236928	0.1			2	0	2	BMP10(-8.78),SMAD6(-2.24)
Glutathione Biosynthesis	0.25924	0.333			1	1	0	GCLM(+2.56)
Osteoarthritis Pathway	0.25924	0.0329		0.378	7	1	6	CREB5(-2.8),DKK1(-2.81),FRZB(+2.94),FZD1(-3.41),GREM1(-4.3),IL1RL1(-4.15),SMAD6(-2.24)
Crosstalk between Dendritic Cells and Natural Killer Cells	0.264477	0.0449			4	2	2	ACTA1(-7.21),CSF2RB(-3.04),HLA-DRB1(+53.68),HLA-DRB5(+22.81)
Cellular Effects of Sildenafil (Viagra)	0.272532	0.0382			5	0	5	ACTA1(-7.21),ITPR3(-2.34),KCNQ2(-3.31),MYH14(-13.22),MYH6(-12.77)
Role of Macrophages, Fibroblasts and Endothelial Cells in Rheumatoid Arthritis	0.272532	0.0288			9	3	6	CCL2(-9.74),CREB5(-2.8),CXCL12(-10.77),DKK1(-2.81),FRZB(+2.94),FZD1(-3.41),IL1RL1(-4.15),IL32(+2.97),WNT5B(+3.23)
Glutathione Redox Reactions I	0.275271	0.0833			2	1	1	GSTM1(+14.84),GSTT2/GSTT2B(-3.08)
Nicotine Degradation III	0.280832	0.0536			3	2	1	LARGE1(-2.12),UGT2B10(+4.47),UGT2B7(+4.72)
Chondroitin Sulfate Biosynthesis	0.280832	0.0536			3	0	3	CHST15(-2.79),HS3ST3A1(-4.71),HS3ST3B1(-6.84)
Factors Promoting Cardiogenesis in Vertebrates	0.280832	0.043			4	1	3	BMP10(-8.78),DKK1(-2.81),FZD1(-3.41),TDGF1(+3.42)
MSP-RON Signaling Pathway	0.292293	0.0517			3	0	3	ACTA1(-7.21),CCL2(-9.74),CSF2RB(-3.04)
Role of NFAT in Regulation of the Immune Response	0.292293	0.0331		2	6	5	1	FCGR2A(+3.93),FCGR2B(+2.92),GNG4(+3.29),HLA-DRB1(+53.68),HLA-DRB5(+22.81),ITPR3(-2.34)
Arsenate Detoxification I (Glutaredoxin)	0.292293	0.25			1	1	0	AS3MT(+2.5)
Heme Degradation	0.292293	0.25			1	1	0	BLVRA(+2.62)
L-cysteine Degradation I	0.292293	0.25			1	1	0	CDO1(+2.44)
Nur77 Signaling in T Lymphocytes	0.29523	0.0508			3	2	1	BCL2(-3.12),HLA-DRB1(+53.68),HLA-DRB5(+22.81)
Dermatan Sulfate Biosynthesis	0.29523	0.0508			3	0	3	CHST15(-2.79),HS3ST3A1(-4.71),HS3ST3B1(-6.84)
Melatonin Degradation I	0.301194	0.05			3	2	1	LARGE1(-2.12),UGT2B10(+4.47),UGT2B7(+4.72)
Autophagy	0.307279	0.0492			3	2	1	BCL2(-3.12),CTSE(+3.37),CTSF(+3.66)
Wnt/Ca+ pathway	0.313486	0.0484			3	1	2	CREB5(-2.8),FZD1(-3.41),WNT5B(+3.23)
Eicosanoid Signaling	0.323033	0.0469			3	2	1	ALOX15B(+12.55),LTB4R2(-4.47),PTGS1(+6.33)
Superpathway of Melatonin Degradation	0.32628	0.0462			3	2	1	LARGE1(-2.12),UGT2B10(+4.47),UGT2B7(+4.72)
Calcium-induced T Lymphocyte Apoptosis	0.332871	0.0455			3	2	1	HLA-DRB1(+53.68),HLA-DRB5(+22.81),ITPR3(-2.34)
Phagosome Maturation	0.332871	0.0333			5	4	1	CTSE(+3.37),CTSF(+3.66),HLA-DRB1(+53.68),HLA-DRB5(+22.81),TUBB3(-3.37)
Gαs Signaling	0.336216	0.0374			4	2	2	CREB5(-2.8),GNG4(+3.29),VIPR1(-2.95),VIPR2(+3.93)
Serotonin Degradation	0.336216	0.0448			3	2	1	LARGE1(-2.12),UGT2B10(+4.47),UGT2B7(+4.72)
Epithelial Adherens Junction Signaling	0.343009	0.0327			5	0	5	ACTA1(-7.21),ACTN2(-3.68),MYH14(-13.22),MYH6(-12.77),TUBB3(-3.37)
Glutathione-mediated Detoxification	0.343009	0.0625			2	1	1	GSTM1(+14.84),GSTT2/GSTT2B(-3.08)
Adenine and Adenosine Salvage III	0.346456	0.167			1	1	0	ADA2(+3.6)
Glycogen Biosynthesis II (from UDP-D-Glucose)	0.346456	0.167			1	1	0	GYG2(+2.06)
Remodeling of Epithelial Adherens Junctions	0.346456	0.0435			3	0	3	ACTA1(-7.21),ACTN2(-3.68),TUBB3(-3.37)
Circadian Rhythm Signaling	0.349938	0.0606			2	1	1	CREB5(-2.8),VIPR2(+3.93)
DNA Methylation and Transcriptional Repression Signaling	0.357007	0.0588			2	1	1	DNMT3B(-2.17),RBBP7(+2.54)
Basal Cell Carcinoma Signaling	0.367879	0.0411			3	1	2	BMP10(-8.78),FZD1(-3.41),WNT5B(+3.23)
Purine Ribonucleosides Degradation to Ribose-1-phosphate	0.371205	0.143			1	1	0	ADA2(+3.6)
B Cell Development	0.374187	0.0556			2	2	0	HLA-DRB1(+53.68),HLA-DRB5(+22.81)
Heparan Sulfate Biosynthesis (Late Stages)	0.381746	0.0395			3	0	3	CHST15(-2.79),HS3ST3A1(-4.71),HS3ST3B1(-6.84)
Complement System	0.381746	0.0541			2	0	2	C4A/C4B(-4.09),CFH(-16.76)
LXR/RXR Activation	0.387903	0.0331		0	4	0	4	C4A/C4B(-4.09),CCL2(-9.74),IL1RL1(-4.15),NR1H4(-5.71)
Salvage Pathways of Pyrimidine Deoxyribonucleotides	0.391019	0.125			1	0	1	APOBEC3B(-8.05)
Axonal Guidance Signaling	0.405352	0.0226			11	3	8	BDNF(-2.59),BMP10(-8.78),CFL2(+2.17),CXCL12(-10.77),EPHB6(-2.51),FZD1(-3.41),GNG4(+3.29),KEL(-4.45),MMP11(-5.7),TUBB3(-3.37),WNT5B(+3.23)
Wnt/β-catenin Signaling	0.405352	0.0289		0.447	5	2	3	DKK1(-2.81),FRZB(+2.94),FZD1(-3.41),SOX4(-2.96),WNT5B(+3.23)
EIF2 Signaling	0.409426	0.0268			6	2	4	ACTA1(-7.21),BCL2(-3.12),EIF1AX(+2.27),EIF1AY(-27.72),RPS14(+2.43),RPS4Y1(-211.55)
Prostanoid Biosynthesis	0.411067	0.111			1	1	0	PTGS1(+6.33)
Heparan Sulfate Biosynthesis	0.416445	0.0361			3	0	3	CHST15(-2.79),HS3ST3A1(-4.71),HS3ST3B1(-6.84)
Retinol Biosynthesis	0.417697	0.0476			2	1	1	CES1(-3.46),PNPLA4(+2.79)
Granulocyte Adhesion and Diapedesis	0.423162	0.0279			5	0	5	CCL2(-9.74),CLDN5(-5.67),CXCL12(-10.77),IL1RL1(-4.15),MMP11(-5.7)
BMP signaling pathway	0.425709	0.0353			3	0	3	BMP10(-8.78),GREM1(-4.3),SMAD6(-2.24)
Ephrin Receptor Signaling	0.425709	0.0278		0	5	2	3	CFL2(+2.17),CREB5(-2.8),CXCL12(-10.77),EPHB6(-2.51),GNG4(+3.29)
Dolichyl-diphosphooligosaccharide Biosynthesis	0.428271	0.1			1	1	0	ALG13(+2.49)
Role of IL-17F in Allergic Inflammatory Airway Diseases	0.437359	0.0444			2	0	2	CCL2(-9.74),CREB5(-2.8)
STAT3 Pathway	0.439991	0.0296			4	1	3	BCL2(-3.12),CSF2RB(-3.04),IL17RB(+2.58),IL1RL1(-4.15)
B Cell Receptor Signaling	0.441313	0.027			5	3	2	CD22(-2.78),CFL2(+2.17),CREB5(-2.8),FCGR2A(+3.93),FCGR2B(+2.92)
γ-glutamyl Cycle	0.444858	0.0909			1	1	0	GCLM(+2.56)
Th2 Pathway	0.446195	0.0292			4	3	1	HLA-DRB1(+53.68),HLA-DRB5(+22.81),IL17RB(+2.58),IL1RL1(-4.15)
OX40 Signaling Pathway	0.44888	0.0333			3	2	1	BCL2(-3.12),HLA-DRB1(+53.68),HLA-DRB5(+22.81)
Death Receptor Signaling	0.452485	0.033			3	0	3	ACTA1(-7.21),BCL2(-3.12),TNFRSF25(-2.71)
Ovarian Cancer Signaling	0.453845	0.0288			4	2	2	BCL2(-3.12),FZD1(-3.41),PTGS1(+6.33),WNT5B(+3.23)
Graft-versus-Host Disease Signaling	0.457033	0.0417			2	2	0	HLA-DRB1(+53.68),HLA-DRB5(+22.81)
Autoimmune Thyroid Disease Signaling	0.464404	0.0408			2	2	0	HLA-DRB1(+53.68),HLA-DRB5(+22.81)
Fcγ Receptor-mediated Phagocytosis in Macrophages and Monocytes	0.465799	0.0319			3	1	2	ACTA1(-7.21),DGKB(-3.09),FCGR2A(+3.93)
RAR Activation	0.468134	0.0258			5	2	3	CSF2RB(-3.04),KAT2B(+2.85),NR2F1(-3.01),PNPLA4(+2.79),SMAD6(-2.24)
TGF-β Signaling	0.474734	0.0312			3	0	3	AMH(-2.76),BCL2(-3.12),SMAD6(-2.24)
Cholesterol Biosynthesis I	0.476161	0.0769			1	1	0	SC5D(+2.02)
NAD Phosphorylation and Dephosphorylation	0.476161	0.0769			1	0	1	ACP5(-3.1)
Cholesterol Biosynthesis II (via 24,25-dihydrolanosterol)	0.476161	0.0769			1	1	0	SC5D(+2.02)
Cholesterol Biosynthesis III (via Desmosterol)	0.476161	0.0769			1	1	0	SC5D(+2.02)
Thyroid Cancer Signaling	0.477114	0.0392			2	0	2	BDNF(-2.59),CXCL12(-10.77)
Leukocyte Extravasation Signaling	0.480465	0.0253		-2	5	0	5	ACTA1(-7.21),ACTN2(-3.68),CLDN5(-5.67),CXCL12(-10.77),MMP11(-5.7)
p53 Signaling	0.482874	0.0306			3	1	2	BCL2(-3.12),KAT2B(+2.85),WT1(-9.54)
Triacylglycerol Degradation	0.482874	0.0385			2	1	1	CES1(-3.46),PNPLA4(+2.79)
Neuropathic Pain Signaling In Dorsal Horn Neurons	0.496089	0.0297			3	0	3	BDNF(-2.59),ITPR3(-2.34),KCNQ2(-3.31)
Adenosine Nucleotides Degradation II	0.50258	0.0667			1	1	0	ADA2(+3.6)
Gustation Pathway	0.50258	0.0261			4	2	2	ITPR3(-2.34),P2RX5(-4.71),PDE8B(+2.44),TAS2R43(+3.46)
Calcium Signaling	0.503586	0.0243			5	0	5	ACTA1(-7.21),CREB5(-2.8),ITPR3(-2.34),MYH14(-13.22),MYH6(-12.77)
Glutamate Receptor Signaling	0.512733	0.0351			2	0	2	SLC17A8(-4.7),SLC1A7(-3.6)
Regulation of eIF4 and p70S6K Signaling	0.514788	0.0255			4	2	2	EIF1AX(+2.27),EIF1AY(-27.72),RPS14(+2.43),RPS4Y1(-211.55)
Chondroitin Sulfate Degradation (Metazoa)	0.515819	0.0625			1	1	0	HYAL4(+4.12)
HOTAIR Regulatory Pathway	0.522046	0.0252		0	4	2	2	DNMT3B(-2.17),MMP11(-5.7),RBBP7(+2.54),WNT5B(+3.23)
Dermatan Sulfate Degradation (Metazoa)	0.527292	0.0588			1	1	0	HYAL4(+4.12)
Mitochondrial L-carnitine Shuttle Pathway	0.527292	0.0588			1	0	1	CPT1B(-2.27)
Paxillin Signaling	0.529406	0.0275			3	0	3	ACTA1(-7.21),ACTN2(-3.68),ITGA9(-2.07)
PCP pathway	0.535261	0.0328			2	1	1	FZD1(-3.41),WNT5B(+3.23)
iCOS-iCOSL Signaling in T Helper Cells	0.53687	0.027			3	2	1	HLA-DRB1(+53.68),HLA-DRB5(+22.81),ITPR3(-2.34)
Type I Diabetes Mellitus Signaling	0.53687	0.027			3	2	1	BCL2(-3.12),HLA-DRB1(+53.68),HLA-DRB5(+22.81)
Differential Regulation of Cytokine Production in Macrophages and T Helper Cells by IL-17A and IL-17F	0.539021	0.0556			1	0	1	CCL2(-9.74)
Purine Nucleotides Degradation II (Aerobic)	0.539021	0.0556			1	1	0	ADA2(+3.6)
Tight Junction Signaling	0.550461	0.0238			4	0	4	ACTA1(-7.21),CLDN5(-5.67),MYH14(-13.22),MYH6(-12.77)
Neuroprotective Role of THOP1 in Alzheimer's Disease	0.555993	0.0259			3	2	1	GNRH2(+4.76),SRY(-3.4),TMPRSS11D(+5.65)
Granzyme A Signaling	0.561019	0.05			1	1	0	HIST1H1A(+5.5)
Fatty Acid α-oxidation	0.561019	0.05			1	1	0	BCO2(+2.62)
Germ Cell-Sertoli Cell Junction Signaling	0.562705	0.0233			4	1	3	ACTA1(-7.21),ACTN2(-3.68),CFL2(+2.17),TUBB3(-3.37)
Th1 and Th2 Activation Pathway	0.562705	0.0233			4	3	1	HLA-DRB1(+53.68),HLA-DRB5(+22.81),IL17RB(+2.58),IL1RL1(-4.15)
Role of NANOG in Mammalian Embryonic Stem Cell Pluripotency	0.567225	0.0252			3	1	2	BMP10(-8.78),FZD1(-3.41),WNT5B(+3.23)
CD28 Signaling in T Helper Cells	0.571781	0.025			3	2	1	HLA-DRB1(+53.68),HLA-DRB5(+22.81),ITPR3(-2.34)
CCR3 Signaling in Eosinophils	0.585669	0.0242			3	2	1	CFL2(+2.17),GNG4(+3.29),ITPR3(-2.34)
Atherosclerosis Signaling	0.585669	0.0242			3	1	2	ALOX15B(+12.55),CCL2(-9.74),CXCL12(-10.77)
Differential Regulation of Cytokine Production in Intestinal Epithelial Cells by IL-17A and IL-17F	0.590373	0.0435			1	0	1	CCL2(-9.74)
Apelin Cardiac Fibroblast Signaling Pathway	0.590373	0.0435			1	1	0	ACE2(+3.26)
Melatonin Signaling	0.592147	0.0278			2	1	1	GNRH2(+4.76),RORB(-4.62)
Caveolar-mediated Endocytosis Signaling	0.596903	0.0274			2	0	2	ACTA1(-7.21),ITGA9(-2.07)
T Helper Cell Differentiation	0.596903	0.0274			2	2	0	HLA-DRB1(+53.68),HLA-DRB5(+22.81)
GPCR-Mediated Integration of Enteroendocrine Signaling Exemplified by an L Cell	0.596903	0.0274			2	0	2	ITPR3(-2.34),VIPR1(-2.95)
Sertoli Cell-Sertoli Cell Junction Signaling	0.604714	0.0215			4	0	4	ACTA1(-7.21),ACTN2(-3.68),CLDN5(-5.67),TUBB3(-3.37)
Toll-like Receptor Signaling	0.611402	0.0263			2	1	1	IL1RL1(-4.15),TICAM2(+3.72)
Neurotrophin/TRK Signaling	0.611402	0.0263			2	0	2	BDNF(-2.59),CREB5(-2.8)
Cardiac Hypertrophy Signaling (Enhanced)	0.611402	0.0185		0.333	9	5	4	CSF2RB(-3.04),DIAPH2(+3.66),FGF11(+4.27),FZD1(-3.41),IL17RB(+2.58),IL1RL1(-4.15),ITPR3(-2.34),PDE8B(+2.44),WNT5B(+3.23)
NRF2-mediated Oxidative Stress Response	0.616313	0.0211			4	2	2	ACTA1(-7.21),GCLM(+2.56),GSTM1(+14.84),GSTT2/GSTT2B(-3.08)
NAD Salvage Pathway II	0.61693	0.0385			1	0	1	ACP5(-3.1)
VDR/RXR Activation	0.620022	0.0256			2	0	2	IL1RL1(-4.15),WT1(-9.54)
Agrin Interactions at Neuromuscular Junction	0.620022	0.0256			2	1	1	ACTA1(-7.21),ERBB4(+4.97)
Role of Wnt/GSK-3β Signaling in the Pathogenesis of Influenza	0.620022	0.0256			2	1	1	FZD1(-3.41),WNT5B(+3.23)
Role of MAPK Signaling in the Pathogenesis of Influenza	0.620022	0.0256			2	0	2	BCL2(-3.12),CCL2(-9.74)
Adipogenesis pathway	0.621263	0.0224			3	2	1	FZD1(-3.41),KAT2B(+2.85),RBBP7(+2.54)
Clathrin-mediated Endocytosis Signaling	0.624378	0.0207			4	3	1	ACTA1(-7.21),AP1S2(+2.47),FGF11(+4.27),USP9X(+2.39)
Regulation of the Epithelial-Mesenchymal Transition Pathway	0.624378	0.0207			4	3	1	FGF11(+4.27),FZD1(-3.41),LOX(+3.03),WNT5B(+3.23)
Androgen Signaling	0.627507	0.0221			3	2	1	GNG4(+3.29),KAT2B(+2.85),SRY(-3.4)
Chemokine Signaling	0.629393	0.025			2	0	2	CCL2(-9.74),CXCL12(-10.77)
Iron homeostasis signaling pathway	0.630653	0.0219			3	1	2	BMP10(-8.78),CD163(-11.35),SLC40A1(+2.64)
Superpathway of Cholesterol Biosynthesis	0.63318	0.0357			1	1	0	SC5D(+2.02)
Apelin Adipocyte Signaling Pathway	0.633814	0.0247			2	1	1	GSTM1(+14.84),GSTT2/GSTT2B(-3.08)
Adrenomedullin signaling pathway	0.635718	0.0203		-1	4	0	4	BCL2(-3.12),CFH(-16.76),ITPR3(-2.34),KCNQ2(-3.31)
Phospholipase C Signaling	0.636354	0.0195			5	3	2	CREB5(-2.8),FCGR2A(+3.93),FCGR2B(+2.92),GNG4(+3.29),ITPR3(-2.34)
Gap Junction Signaling	0.637628	0.0202			4	0	4	ACTA1(-7.21),DBN1(-2.38),ITPR3(-2.34),TUBB3(-3.37)
PEDF Signaling	0.637628	0.0244			2	0	2	BCL2(-3.12),BDNF(-2.59)
D-myo-inositol (1,4,5,6)-Tetrakisphosphate Biosynthesis	0.644036	0.0213			3	1	2	ACP5(-3.1),CA3(+7.72),DUSP8(-2.64)
D-myo-inositol (3,4,5,6)-tetrakisphosphate Biosynthesis	0.644036	0.0213			3	1	2	ACP5(-3.1),CA3(+7.72),DUSP8(-2.64)
FGF Signaling	0.645971	0.0238			2	1	1	CREB5(-2.8),FGF11(+4.27)
Aryl Hydrocarbon Receptor Signaling	0.649859	0.021			3	1	2	GSTM1(+14.84),GSTT2/GSTT2B(-3.08),NR2F1(-3.01)
IL-4 Signaling	0.65116	0.0235			2	2	0	HLA-DRB1(+53.68),HLA-DRB5(+22.81)
Allograft Rejection Signaling	0.654424	0.0233			2	2	0	HLA-DRB1(+53.68),HLA-DRB5(+22.81)
G Protein Signaling Mediated by Tubby	0.655079	0.0323			1	1	0	GNG4(+3.29)
Corticotropin Releasing Hormone Signaling	0.65639	0.0207			3	0	3	BDNF(-2.59),CREB5(-2.8),ITPR3(-2.34)
Altered T Cell and B Cell Signaling in Rheumatoid Arthritis	0.670991	0.0222			2	2	0	HLA-DRB1(+53.68),HLA-DRB5(+22.81)
Prostate Cancer Signaling	0.674354	0.022			2	0	2	BCL2(-3.12),CREB5(-2.8)
Protein Kinase A Signaling	0.675029	0.0175		0	7	4	3	CREB5(-2.8),DUSP8(-2.64),EYA1(+4.67),GNG4(+3.29),HIST1H1A(+5.5),ITPR3(-2.34),PDE8B(+2.44)
Cytotoxic T Lymphocyte-mediated Apoptosis of Target Cells	0.67638	0.0294			1	0	1	BCL2(-3.12)
Systemic Lupus Erythematosus In B Cell Signaling Pathway	0.677057	0.0182		-1.342	5	2	3	BCL2(-3.12),CD22(-2.78),FCGR2A(+3.93),FCGR2B(+2.92),TMEM173(-3.92)
TWEAK Signaling	0.682495	0.0286			1	0	1	TNFRSF25(-2.71)
IL-17A Signaling in Fibroblasts	0.682495	0.0286			1	0	1	CCL2(-9.74)
Melanocyte Development and Pigmentation Signaling	0.685916	0.0213			2	0	2	BCL2(-3.12),CREB5(-2.8)
3-phosphoinositide Degradation	0.685916	0.0194			3	1	2	ACP5(-3.1),CA3(+7.72),DUSP8(-2.64)
D-myo-inositol-5-phosphate Metabolism	0.688665	0.0192			3	1	2	ACP5(-3.1),CA3(+7.72),DUSP8(-2.64)
Interferon Signaling	0.688665	0.0278			1	0	1	BCL2(-3.12)
α-Adrenergic Signaling	0.689354	0.0211			2	1	1	GNG4(+3.29),ITPR3(-2.34)
GABA Receptor Signaling	0.689354	0.0211			2	1	1	GABRA2(+3.08),KCNQ2(-3.31)
Communication between Innate and Adaptive Immune Cells	0.69281	0.0208			2	2	0	HLA-DRB1(+53.68),HLA-DRB5(+22.81)
Superpathway of Methionine Degradation	0.694891	0.027			1	1	0	CDO1(+2.44)
Bladder Cancer Signaling	0.696282	0.0206			2	1	1	FGF11(+4.27),MMP11(-5.7)
Docosahexaenoic Acid (DHA) Signaling	0.701173	0.0263			1	0	1	BCL2(-3.12)
Inhibition of Matrix Metalloproteases	0.706805	0.0256			1	0	1	MMP11(-5.7)
Dopamine-DARPP32 Feedback in cAMP Signaling	0.70822	0.0184			3	0	3	CREB5(-2.8),ITPR3(-2.34),KCNJ3(-5.88)
cAMP-mediated signaling	0.709638	0.0176		0	4	2	2	CREB5(-2.8),PDE8B(+2.44),VIPR1(-2.95),VIPR2(+3.93)
Tec Kinase Signaling	0.711059	0.0183			3	1	2	ACTA1(-7.21),GNG4(+3.29),TNFRSF25(-2.71)
HMGB1 Signaling	0.713909	0.0182			3	2	1	CCL2(-9.74),KAT2B(+2.85),RBBP7(+2.54)
Glioblastoma Multiforme Signaling	0.713909	0.0182			3	1	2	FZD1(-3.41),ITPR3(-2.34),WNT5B(+3.23)
3-phosphoinositide Biosynthesis	0.713909	0.0182			3	1	2	ACP5(-3.1),CA3(+7.72),DUSP8(-2.64)
Mechanisms of Viral Exit from Host Cells	0.718205	0.0244			1	0	1	ACTA1(-7.21)
CXCR4 Signaling	0.718924	0.018			3	1	2	CXCL12(-10.77),GNG4(+3.29),ITPR3(-2.34)
Cdc42 Signaling	0.718924	0.018			3	3	0	CFL2(+2.17),HLA-DRB1(+53.68),HLA-DRB5(+22.81)
PPAR Signaling	0.721084	0.0192			2	0	2	IL1RL1(-4.15),NR2F1(-3.01)
tRNA Splicing	0.723974	0.0238			1	1	0	PDE8B(+2.44)
PD-1, PD-L1 cancer immunotherapy pathway	0.727603	0.0189			2	2	0	HLA-DRB1(+53.68),HLA-DRB5(+22.81)
Role of Hypercytokinemia/hyperchemokinemia in the Pathogenesis of Influenza	0.729059	0.0233			1	0	1	CCL2(-9.74)
Virus Entry via Endocytic Pathways	0.73125	0.0187			2	1	1	ACTA1(-7.21),AP1S2(+2.47)
Huntington's Disease Signaling	0.731982	0.0169			4	1	3	BDNF(-2.59),CREB5(-2.8),GNG4(+3.29),PENK(-4.53)
GNRH Signaling	0.734181	0.0173			3	1	2	CREB5(-2.8),GNRH2(+4.76),ITPR3(-2.34)
Role of Oct4 in Mammalian Embryonic Stem Cell Pluripotency	0.743787	0.0217			1	0	1	NR2F1(-3.01)
PFKFB4 Signaling Pathway	0.743787	0.0217			1	0	1	CREB5(-2.8)
GPCR-Mediated Nutrient Sensing in Enteroendocrine Cells	0.746769	0.0179			2	1	1	GNG4(+3.29),ITPR3(-2.34)
Ephrin A Signaling	0.749012	0.0213			1	1	0	CFL2(+2.17)
Synaptogenesis Signaling Pathway	0.750512	0.016		-2.236	5	0	5	BDNF(-2.59),CREB5(-2.8),EPHB6(-2.51),NLGN4Y(-88.38),NRXN3(-2.52)
RhoGDI Signaling	0.751263	0.0167			3	2	1	ACTA1(-7.21),CFL2(+2.17),GNG4(+3.29)
Cell Cycle: G2/M DNA Damage Checkpoint Regulation	0.758054	0.0204			1	1	0	KAT2B(+2.85)
fMLP Signaling in Neutrophils	0.758054	0.0172			2	1	1	GNG4(+3.29),ITPR3(-2.34)
Opioid Signaling Pathway	0.758054	0.016		-2	4	0	4	CREB5(-2.8),ITPR3(-2.34),KCNJ3(-5.88),PENK(-4.53)
Hepatic Cholestasis	0.760332	0.0163			3	1	2	IL1RL1(-4.15),NR1H4(-5.71),SLCO1A2(+3.1)
Primary Immunodeficiency Signaling	0.762616	0.02			1	0	1	AIRE(-3.01)
Renin-Angiotensin Signaling	0.764143	0.0169			2	0	2	CCL2(-9.74),ITPR3(-2.34)
p38 MAPK Signaling	0.764143	0.0169			2	0	2	CREB5(-2.8),IL1RL1(-4.15)
Colorectal Cancer Metastasis Signaling	0.764908	0.0158			4	2	2	FZD1(-3.41),GNG4(+3.29),MMP11(-5.7),WNT5B(+3.23)
PPARα/RXRα Activation	0.774142	0.0158			3	0	3	CPT1B(-2.27),IL1RL1(-4.15),NR2F1(-3.01)
G Beta Gamma Signaling	0.774916	0.0164			2	1	1	GNG4(+3.29),KCNJ3(-5.88)
Th1 Pathway	0.774916	0.0164			2	2	0	HLA-DRB1(+53.68),HLA-DRB5(+22.81)
Phototransduction Pathway	0.775692	0.0189			1	0	1	RCVRN(-2.88)
RhoA Signaling	0.777245	0.0163			2	1	1	ACTA1(-7.21),CFL2(+2.17)
Role of Cytokines in Mediating Communication between Immune Cells	0.77958	0.0185			1	1	0	IL32(+2.97)
Role of IL-17A in Arthritis	0.77958	0.0185			1	0	1	CCL2(-9.74)
Phagosome Formation	0.782705	0.016			2	2	0	FCGR2A(+3.93),FCGR2B(+2.92)
EGF Signaling	0.783488	0.0182			1	0	1	ITPR3(-2.34)
FXR/RXR Activation	0.785842	0.0159			2	0	2	C4A/C4B(-4.09),NR1H4(-5.71)
Unfolded protein response	0.787415	0.0179			1	0	1	BCL2(-3.12)
P2Y Purigenic Receptor Signaling Pathway	0.788203	0.0157			2	1	1	CREB5(-2.8),GNG4(+3.29)
Synaptic Long Term Potentiation	0.792946	0.0155			2	0	2	CREB5(-2.8),ITPR3(-2.34)
White Adipose Tissue Browning Pathway	0.792946	0.0155			2	0	2	BDNF(-2.59),CREB5(-2.8)
Semaphorin Signaling in Neurons	0.802519	0.0167			1	1	0	CFL2(+2.17)
Induction of Apoptosis by HIV1	0.805735	0.0164			1	0	1	BCL2(-3.12)
PXR/RXR Activation	0.818731	0.0154			1	1	0	GSTM1(+14.84)
CD40 Signaling	0.818731	0.0154			1	1	0	PTGS1(+6.33)
Myc Mediated Apoptosis Signaling	0.818731	0.0154			1	0	1	BCL2(-3.12)
Glucocorticoid Receptor Signaling	1	0.0149			5	1	4	BCL2(-3.12),CCL2(-9.74),CD163(-11.35),KAT2B(+2.85),VIPR1(-2.95)
Natural Killer Cell Signaling	1	0.0084			1	1	0	FCGR2A(+3.93)
Neuregulin Signaling	1	0.0104			1	1	0	ERBB4(+4.97)
Amyotrophic Lateral Sclerosis Signaling	1	0.0103			1	0	1	BCL2(-3.12)
Synaptic Long Term Depression	1	0.00535			1	0	1	ITPR3(-2.34)
Acute Phase Response Signaling	1	0.00559			1	0	1	C4A/C4B(-4.09)
Mitochondrial Dysfunction	1	0.0117			2	0	2	BCL2(-3.12),CPT1B(-2.27)
Ceramide Signaling	1	0.0114			1	0	1	BCL2(-3.12)
TR/RXR Activation	1	0.0119			1	0	1	TBL1Y(-20.54)
Regulation of Actin-based Motility by Rho	1	0.0106			1	0	1	ACTA1(-7.21)
14-3-3-mediated Signaling	1	0.00787			1	0	1	TUBB3(-3.37)
IL-8 Signaling	1	0.0101			2	1	1	BCL2(-3.12),GNG4(+3.29)
IL-12 Signaling and Production in Macrophages	1	0.00758			1	0	1	ZNF668(-2.36)
FcγRIIB Signaling in B Lymphocytes	1	0.0133			1	1	0	FCGR2B(+2.92)
CCR5 Signaling in Macrophages	1	0.0106			1	1	0	GNG4(+3.29)
IL-3 Signaling	1	0.0127			1	0	1	CSF2RB(-3.04)
IL-17 Signaling	1	0.0125			1	0	1	CCL2(-9.74)
CTLA4 Signaling in Cytotoxic T Lymphocytes	1	0.0112			1	1	0	AP1S2(+2.47)
IL-15 Production	1	0.00826			1	1	0	ERBB4(+4.97)
HIF1α Signaling	1	0.00885			1	0	1	MMP11(-5.7)
Endothelin-1 Signaling	1	0.0108			2	1	1	ITPR3(-2.34),PTGS1(+6.33)
Relaxin Signaling	1	0.0134			2	2	0	GNG4(+3.29),PDE8B(+2.44)
Thrombin Signaling	1	0.00962			2	1	1	GNG4(+3.29),ITPR3(-2.34)
Cardiac Hypertrophy Signaling	1	0.00417			1	1	0	GNG4(+3.29)
CDK5 Signaling	1	0.00926			1	0	1	BDNF(-2.59)
Molecular Mechanisms of Cancer	1	0.0128			5	1	4	BCL2(-3.12),BMP10(-8.78),FZD1(-3.41),SMAD6(-2.24),WNT5B(+3.23)
FLT3 Signaling in Hematopoietic Progenitor Cells	1	0.012			1	0	1	CREB5(-2.8)
Cholecystokinin/Gastrin-mediated Signaling	1	0.0084			1	0	1	ITPR3(-2.34)
ATM Signaling	1	0.0103			1	0	1	CREB5(-2.8)
Antiproliferative Role of Somatostatin Receptor 2	1	0.013			1	1	0	GNG4(+3.29)
Aldosterone Signaling in Epithelial Cells	1	0.00633			1	0	1	ITPR3(-2.34)
CREB Signaling in Neurons	1	0.0145			3	1	2	CREB5(-2.8),GNG4(+3.29),ITPR3(-2.34)
Small Cell Lung Cancer Signaling	1	0.0141			1	0	1	BCL2(-3.12)
Acute Myeloid Leukemia Signaling	1	0.0112			1	0	1	CSF2RB(-3.04)
Non-Small Cell Lung Cancer Signaling	1	0.0137			1	0	1	ITPR3(-2.34)
ERK5 Signaling	1	0.0139			1	0	1	CREB5(-2.8)
mTOR Signaling	1	0.00952			2	1	1	RPS14(+2.43),RPS4Y1(-211.55)
Pancreatic Adenocarcinoma Signaling	1	0.00917			1	0	1	BCL2(-3.12)
Systemic Lupus Erythematosus Signaling	1	0.013			3	2	1	CD22(-2.78),FCGR2A(+3.93),FCGR2B(+2.92)
FAK Signaling	1	0.0105			1	0	1	ACTA1(-7.21)
AMPK Signaling	1	0.0142			3	1	2	CPT1B(-2.27),CREB5(-2.8),KAT2B(+2.85)
PAK Signaling	1	0.0103			1	1	0	CFL2(+2.17)
Rac Signaling	1	0.00901			1	1	0	CFL2(+2.17)
Estrogen-Dependent Breast Cancer Signaling	1	0.0135			1	0	1	CREB5(-2.8)
Leptin Signaling in Obesity	1	0.0135			1	1	0	LEPR(+2.51)
Role of NFAT in Cardiac Hypertrophy	1	0.00935			2	1	1	GNG4(+3.29),ITPR3(-2.34)
IL-1 Signaling	1	0.011			1	1	0	GNG4(+3.29)
Breast Cancer Regulation by Stathmin1	1	0.015			3	1	2	GNG4(+3.29),ITPR3(-2.34),TUBB3(-3.37)
PKCθ Signaling in T Lymphocytes	1	0.0129			2	2	0	HLA-DRB1(+53.68),HLA-DRB5(+22.81)
PI3K Signaling in B Lymphocytes	1	0.0145			2	1	1	FCGR2B(+2.92),ITPR3(-2.34)
Role of Tissue Factor in Cancer	1	0.00833			1	1	0	CFL2(+2.17)
NGF Signaling	1	0.00877			1	0	1	CREB5(-2.8)
Signaling by Rho Family GTPases	1	0.0123			3	2	1	ACTA1(-7.21),CFL2(+2.17),GNG4(+3.29)
Mouse Embryonic Stem Cell Pluripotency	1	0.00971			1	0	1	FZD1(-3.41)
eNOS Signaling	1	0.00629			1	0	1	ITPR3(-2.34)
ErbB Signaling	1	0.0106			1	1	0	ERBB4(+4.97)
ErbB4 Signaling	1	0.0147			1	1	0	ERBB4(+4.97)
GDNF Family Ligand-Receptor Interactions	1	0.0132			1	0	1	ITPR3(-2.34)
Superpathway of Inositol Phosphate Compounds	1	0.0152			3	1	2	ACP5(-3.1),CA3(+7.72),DUSP8(-2.64)
Salvage Pathways of Pyrimidine Ribonucleotides	1	0.0103			1	0	1	APOBEC3B(-8.05)
Antioxidant Action of Vitamin C	1	0.00935			1	0	1	CSF2RB(-3.04)
Gαi Signaling	1	0.008			1	1	0	GNG4(+3.29)
Gαq Signaling	1	0.0127			2	1	1	GNG4(+3.29),ITPR3(-2.34)
Regulation of Cellular Mechanics by Calpain Protease	1	0.0152			1	0	1	ACTN2(-3.68)
Sperm Motility	1	0.00905			2	1	1	ERBB4(+4.97),ITPR3(-2.34)
Estrogen Receptor Signaling	1	0.0073			1	1	0	KAT2B(+2.85)
ERK/MAPK Signaling	1	0.00518			1	0	1	CREB5(-2.8)
SAPK/JNK Signaling	1	0.0098			1	0	1	DUSP8(-2.64)
PI3K/AKT Signaling	1	0.00758			1	0	1	BCL2(-3.12)
PTEN Signaling	1	0.00794			1	0	1	BCL2(-3.12)
Nitric Oxide Signaling in the Cardiovascular System	1	0.0101			1	0	1	ITPR3(-2.34)
Cardiac β-adrenergic Signaling	1	0.0143			2	2	0	GNG4(+3.29),PDE8B(+2.44)
Protein Ubiquitination Pathway	1	0.00733			2	1	1	USP9X(+2.39),USP9Y(-232.71)
Integrin Signaling	1	0.014			3	0	3	ACTA1(-7.21),ACTN2(-3.68),ITGA9(-2.07)
Apoptosis Signaling	1	0.0101			1	0	1	BCL2(-3.12)
Hypoxia Signaling in the Cardiovascular System	1	0.0135			1	0	1	CREB5(-2.8)
G-Protein Coupled Receptor Signaling	1	0.0148			4	2	2	CREB5(-2.8),PDE8B(+2.44),VIPR1(-2.95),VIPR2(+3.93)
IL-6 Signaling	1	0.008			1	0	1	IL1RL1(-4.15)
GP6 Signaling Pathway	1	0.0084			1	0	1	COL8A1(-6.58)
IL-7 Signaling Pathway	1	0.0128			1	0	1	BCL2(-3.12)
Sirtuin Signaling Pathway	1	0.0103			3	1	2	CPT1B(-2.27),HIST1H1A(+5.5),NR1H4(-5.71)
Endocannabinoid Neuronal Synapse Pathway	1	0.00781			1	0	1	KCNJ3(-5.88)
Endocannabinoid Developing Neuron Pathway	1	0.0087			1	0	1	CREB5(-2.8)
Endocannabinoid Cancer Inhibition Pathway	1	0.00699			1	0	1	CREB5(-2.8)
Apelin Endothelial Signaling Pathway	1	0.0087			1	0	1	CCL2(-9.74)
T Cell Exhaustion Signaling Pathway	1	0.0114			2	2	0	HLA-DRB1(+53.68),HLA-DRB5(+22.81)
Systemic Lupus Erythematosus In T Cell Signaling Pathway	1	0.012		2	4	3	1	CREB5(-2.8),HLA-DRB1(+53.68),HLA-DRB5(+22.81),LEPR(+2.51)
GM-CSF Signaling	1	0.0143			1	0	1	CSF2RB(-3.04)

## Sheet: Regulators
Type	Regulator	p	FC	State	Z	N	Pos	Neg	Molecules
transporter	NAPA	0.0156				1	0	1	BCL2(-3.12)
transporter	SLC6A12	0.0462				1	0	1	TUBB3(-3.37)
transporter	AP2A2	0.0462				1	0	1	BCL2(-3.12)
transmembrane receptor	SIGMAR1	0.00143				2	0	2	BCL2(-3.12),BDNF(-2.59)
transmembrane receptor	CHRNA3	0.0122				2	1	1	BCL2(-3.12),FLG(+2.79)
transmembrane receptor	CD74	0.017				2	0	2	BCL2(-3.12),BDNF(-2.59)
transmembrane receptor	TNFRSF12A	0.0254				2	0	2	ACTA1(-7.21),CCL2(-9.74)
transmembrane receptor	IL1RAP	0.0284				2	1	1	IL17RB(+2.58),IL1RL1(-4.15)
transmembrane receptor	IFITM1	0.0317				2	1	1	GPM6A(-3.42),LEPR(+2.51)
transmembrane receptor	TREM1	0.0367			-0.785	7	1	6	BCL2(-3.12),GCLM(+2.56),GREM1(-4.3),HES4(-2.71),HS3ST3B1(-6.84),HTRA4(-4.13),IL1RL1(-4.15)
transmembrane receptor	CD72	0.0462				1	0	1	CCL2(-9.74)
translation regulator	EEF2	0.0156				1	0	1	BDNF(-2.59)
transcription regulator	ZNF217	2.87e-06			0.816	9	5	4	AGR2(+4.38),CCL2(-9.74),COL8A1(-6.58),CREB5(-2.8),DPP6(+2.78),LMO3(+3.95),NRXN3(-2.52),TDGF1(+3.42),WNT5B(+3.23)
transcription regulator	HAND2	8.4e-05			-1.121	7	2	5	ACE2(+3.26),ACTA1(-7.21),ACTN2(-3.68),CCL2(-9.74),GREM1(-4.3),MYH6(-12.77),PTGS1(+6.33)
transcription regulator	RAD21	0.000151				5	1	4	BDNF(-2.59),CXCL12(-10.77),HLA-DRB1(+53.68),PCDHA12(-2.64),SOX4(-2.96)
transcription regulator	MEF2C	0.000238			-1.71	9	3	6	ACE2(+3.26),ACTA1(-7.21),ACTN2(-3.68),BDNF(-2.59),CCL2(-9.74),CPT1B(-2.27),FRZB(+2.94),MYH6(-12.77),PTGS1(+6.33)
transcription regulator	TFCP2	0.00122				3	0	3	CFH(-16.76),SRY(-3.4),WT1(-9.54)
transcription regulator	MYOCD	0.00291			-1.673	6	1	5	ACE2(+3.26),ACTA1(-7.21),ACTN2(-3.68),HCN4(-6.54),KCNJ3(-5.88),MYH6(-12.77)
transcription regulator	REST	0.00312		Activated	2.158	8	1	7	BDNF(-2.59),CXCL12(-10.77),KCNQ2(-3.31),NPTXR(+2.32),NRXN3(-2.52),PENK(-4.53),SNN(-2.51),TUBB3(-3.37)
transcription regulator	VSX1	0.00351				2	0	2	NETO1(-4.87),RCVRN(-2.88)
transcription regulator	NFIB	0.00413				4	2	2	CREB5(-2.8),EYA1(+4.67),LOX(+3.03),LZTS1(-2.61)
transcription regulator	KLF11	0.00424			0	7	2	5	BCL2(-3.12),CCL2(-9.74),CPT1B(-2.27),GREM1(-4.3),INHBE(+3.25),LOX(+3.03),SMAD6(-2.24)
transcription regulator	MEF2A	0.00573				4	0	4	ACTA1(-7.21),BDNF(-2.59),CPT1B(-2.27),MYH6(-12.77)
transcription regulator	CRX	0.00677				3	0	3	PRPH2(-3.67),RCVRN(-2.88),SAMD11(-3.79)
transcription regulator	HOXA10	0.00784			-1.463	8	4	4	ACTA1(-7.21),ATP1A2(+4.15),CA3(+7.72),CLDN5(-5.67),DKK1(-2.81),FZD1(-3.41),LEPR(+2.51),STK17B(+2.41)
transcription regulator	CTCF	0.00799				5	3	2	BDNF(-2.59),HLA-DRB1(+53.68),HLA-DRB5(+22.81),PCDHA12(-2.64),XIST(+131.12)
transcription regulator	CDKN2B	0.00817				2	0	2	BCL2(-3.12),DNMT3B(-2.17)
transcription regulator	TBX5	0.00932				5	2	3	ACE2(+3.26),ACTN2(-3.68),CCL2(-9.74),MYH6(-12.77),PTGS1(+6.33)
transcription regulator	SMARCA4	0.0106			-0.645	18	8	10	ACE2(+3.26),ACTA1(-7.21),AGR2(+4.38),AP1S2(+2.47),BCL2(-3.12),CCL2(-9.74),FBLIM1(-2.29),FCGR2A(+3.93),FMO2(+3.19),GPM6A(-3.42),LOX(+3.03),MN1(-5.25),PLEKHG2(-2.32),SLC40A1(+2.64),SMAD6(-2.24),TMEM171(+5.27),WT1(-9.54),ZBED6CL(-5.18)
transcription regulator	PLAG1	0.0107			-0.762	4	2	2	BCL2(-3.12),CGB3 (includes others)(-11.86),NPTXR(+2.32),PIR(+4.67)
transcription regulator	MAFB	0.0113			-1.387	5	2	3	ALCAM(+2.03),CCL2(-9.74),CD163(-11.35),CXCL12(-10.77),SLC40A1(+2.64)
transcription regulator	MSC	0.0121			0	4	2	2	CCL2(-9.74),IL17RB(+2.58),ITGA9(-2.07),STS(+3.65)
transcription regulator	YY1	0.0132			-0.152	10	2	8	ACTA1(-7.21),ALCAM(+2.03),BDNF(-2.59),CD22(-2.78),CXCL12(-10.77),HOXD4(-2.4),MYH6(-12.77),NNAT(-4.26),WT1(-9.54),XIST(+131.12)
transcription regulator	SRY	0.0145	-3.396			2	0	2	AMH(-2.76),SRY(-3.4)
transcription regulator	HEY2	0.0146				3	1	2	ACTA1(-7.21),MYH6(-12.77),SLN(+4.02)
transcription regulator	GATA4	0.0149			-1.853	8	2	6	ACE2(+3.26),ACTA1(-7.21),ACTN2(-3.68),AMH(-2.76),BCL2(-3.12),CCL2(-9.74),MYH6(-12.77),PTGS1(+6.33)
transcription regulator	ZNF426	0.0156				1	1	0	XIST(+131.12)
transcription regulator	CARF	0.0156				1	0	1	BDNF(-2.59)
transcription regulator	ZNF140	0.0156				1	1	0	FCGR2B(+2.92)
transcription regulator	TCF7L2	0.016		Activated	2.111	11	9	2	CREB5(-2.8),DOCK9(+2.91),GCLM(+2.56),KAT2B(+2.85),MOSPD2(+2.29),NKAIN1(-3.17),SC5D(+2.02),STK17B(+2.41),SYTL2(+2.64),TMEM123(+2.06),UGT8(+2.6)
transcription regulator	HDAC4	0.0197				6	1	5	ACTA1(-7.21),BDNF(-2.59),DGKB(-3.09),GPM6A(-3.42),NETO1(-4.87),PMP22(+2.14)
transcription regulator	CIITA	0.0245				3	3	0	CTSE(+3.37),HLA-DRB1(+53.68),HLA-DRB5(+22.81)
transcription regulator	FOXP1	0.0245				3	1	2	MYH6(-12.77),ST8SIA2(-3.39),TDGF1(+3.42)
transcription regulator	ZFPM2	0.0254				2	0	2	AMH(-2.76),MYH6(-12.77)
transcription regulator	BHLHA15	0.0254				2	1	1	ITPR3(-2.34),SERPINI1(+4.08)
transcription regulator	Hmgb1	0.0284				2	0	2	BCL2(-3.12),TUBB3(-3.37)
transcription regulator	KLF10	0.0284				2	1	1	BCL2(-3.12),PTGS1(+6.33)
transcription regulator	CDX2	0.0292		Inhibited	-2.106	6	2	4	BCL2(-3.12),CTSE(+3.37),HOXD4(-2.4),MEP1A(+2.41),NR1H4(-5.71),SOAT2(-2.66)
transcription regulator	FOXQ1	0.0311				1	0	1	NRXN3(-2.52)
transcription regulator	UBE2V1	0.0311				1	0	1	BCL2(-3.12)
transcription regulator	YY2	0.0317				2	1	1	MYH6(-12.77),TDGF1(+3.42)
transcription regulator	PAX3	0.0359				7	1	6	CGB3 (includes others)(-11.86),CLDN5(-5.67),DBN1(-2.38),HLA-DRB1(+53.68),MNX1(-3.25),SOX4(-2.96),ST8SIA2(-3.39)
transcription regulator	SOX3	0.0369			0.254	4	3	1	CHST15(-2.79),COBLL1(+2.31),FRZB(+2.94),TDGF1(+3.42)
transcription regulator	HNRNPK	0.0371				3	1	2	AIRE(-3.01),PRELP(-7.88),SLC47A1(+2.88)
transcription regulator	HNF1B	0.0381				5	1	4	FBLIM1(-2.29),FZD1(-3.41),NR1H4(-5.71),PMP22(+2.14),SOAT2(-2.66)
transcription regulator	KLF6	0.0383				4	0	4	BCL2(-3.12),CCL2(-9.74),CGB3 (includes others)(-11.86),NR2F1(-3.01)
transcription regulator	ARNT2	0.0439	-2.425		0.378	7	4	3	ARNT2(-2.42),CFL2(+2.17),EYA1(+4.67),FCGR2A(+3.93),LHX8(+3.38),MYH6(-12.77),SNN(-2.51)
transcription regulator	CDX1	0.0456				3	1	2	BCL2(-3.12),CTSE(+3.37),HOXD4(-2.4)
transcription regulator	TWIST1	0.0457			-1.585	6	1	5	ALCAM(+2.03),BCL2(-3.12),CCDC3(-8.15),CCL2(-9.74),CXCL12(-10.77),ST8SIA2(-3.39)
transcription regulator	EBF2	0.0459				2	1	1	FAM129A(+2.22),SHISA3(-3.62)
transcription regulator	Gm21596/Hmgb1	0.0459				2	0	2	CXCL12(-10.77),IL1RL1(-4.15)
transcription regulator	ZSCAN10	0.0462				1	1	0	EIF1AX(+2.27)
transcription regulator	Tardbp	0.0462				1	1	0	ERBB4(+4.97)
transcription regulator	ANKRD1	0.0462				1	0	1	BCL2(-3.12)
transcription regulator	IRF6	0.0478				3	1	2	ALOX15B(+12.55),APOBEC3B(-8.05),CCL2(-9.74)
transcription regulator	SIM1	0.0499			0.378	7	4	3	ARNT2(-2.42),CFL2(+2.17),EYA1(+4.67),FCGR2A(+3.93),LHX8(+3.38),MYH6(-12.77),SNN(-2.51)
peptidase	USP22	0.0021				4	3	1	CSF2RB(-3.04),FCGR2A(+3.93),FCGR2B(+2.92),MVP(+2.26)
peptidase	ADAM12	0.00643			0.351	5	2	3	COLEC10(-15.33),GREM1(-4.3),IL1RL1(-4.15),LOXL4(+2.43),MEP1A(+2.41)
peptidase	PLG	0.00718			0.108	5	2	3	BDNF(-2.59),CCL2(-9.74),FCGR2B(+2.92),IL1RL1(-4.15),MCOLN3(+3.13)
peptidase	METAP2	0.0156				1	0	1	BCL2(-3.12)
peptidase	ATXN3	0.017				2	0	2	CXCL12(-10.77),IL1RL1(-4.15)
peptidase	NCSTN	0.0185				3	2	1	CSF2RB(-3.04),FCGR2A(+3.93),FCGR2B(+2.92)
peptidase	MMP2	0.0185				3	0	3	CLDN5(-5.67),CSF2RB(-3.04),CXCL12(-10.77)
peptidase	CNDP2	0.0462				1	0	1	MMP11(-5.7)
peptidase	GZMA	0.0462				1	0	1	CCL2(-9.74)
other	APCS	0.000201				3	2	1	CD163(-11.35),FCGR2A(+3.93),FCGR2B(+2.92)
other	HSPB6	0.00143				2	0	2	BCL2(-3.12),CCL2(-9.74)
other	SMC3	0.0015				3	1	2	CXCL12(-10.77),HLA-DRB1(+53.68),SOX4(-2.96)
other	RETNLB	0.0016			0.816	6	4	2	CCL2(-9.74),CTSE(+3.37),FRZB(+2.94),FZD1(-3.41),STK17B(+2.41),STOM(+2.28)
other	IFT57	0.00183				3	0	3	BCL2(-3.12),BDNF(-2.59),PENK(-4.53)
other	H1FX	0.00351				2	2	0	ALOX15B(+12.55),UGT2B10(+4.47)
other	LRIG1	0.00351				2	1	1	BCL2(-3.12),ERBB4(+4.97)
other	PDLIM2	0.00361			-0.64	6	4	2	BCL2(-3.12),GSTM1(+14.84),MDM1(+2.32),NR2F1(-3.01),SERF1A/SERF1B(+4.09),SLC40A1(+2.64)
other	VCAN	0.00423			-0.707	8	1	7	ACTA1(-7.21),BDNF(-2.59),C4A/C4B(-4.09),CCL2(-9.74),CXCL12(-10.77),LOXL4(+2.43),PENK(-4.53),PRELP(-7.88)
other	TNC	0.00489				4	0	4	BCL2(-3.12),CCL2(-9.74),CXCL12(-10.77),DKK1(-2.81)
other	SPRY1	0.00756				3	1	2	LOX(+3.03),MMP11(-5.7),NR2F1(-3.01)
other	S100A8	0.00784			-0.378	8	1	7	BCL2(-3.12),CCL2(-9.74),CSF2RB(-3.04),FBLIM1(-2.29),FCGR2A(+3.93),IL1RL1(-4.15),NR1H4(-5.71),WT1(-9.54)
other	UCN2	0.00817				2	0	2	BCL2(-3.12),CCL2(-9.74)
other	Gm15807/Hmgn5	0.0135				3	1	2	ACTA1(-7.21),ATP6AP2(+2.36),CSF2RB(-3.04)
other	C17orf98	0.0156				1	1	0	XIST(+131.12)
other	Jpx	0.0156				1	1	0	XIST(+131.12)
other	A830082K12Rik	0.0156				1	0	1	NR2F1(-3.01)
other	Skn1	0.0156				1	1	0	FLG(+2.79)
other	FBXO8	0.0156				1	1	0	XIST(+131.12)
other	BSN	0.0156				1	0	1	BDNF(-2.59)
other	DYNLT3	0.0156				1	0	1	BCL2(-3.12)
other	NEB	0.0156				1	1	0	SLN(+4.02)
other	JAM2	0.0156				1	0	1	CXCL12(-10.77)
other	TPD52	0.0156				1	0	1	BCL2(-3.12)
other	ERFE	0.017				2	0	2	ATOH8(-4.25),SMAD6(-2.24)
other	BSCL2	0.0189				4	1	3	GREM1(-4.3),IL1RL1(-4.15),NAT8L(-4.41),PTGS1(+6.33)
other	CNOT3	0.0224				2	1	1	CPT1B(-2.27),LEPR(+2.51)
other	COLQ	0.023			-0.577	4	0	4	BDNF(-2.59),COL8A1(-6.58),LARGE1(-2.12),PRELP(-7.88)
other	CHCHD10	0.0311				1	1	0	CHCHD2(+134.96)
other	MICU1	0.0311				1	0	1	BCL2(-3.12)
other	PCDH9	0.0311				1	0	1	BCL2(-3.12)
other	RAI1	0.0311				1	0	1	BDNF(-2.59)
other	LAYN	0.0311				1	1	0	XIST(+131.12)
other	PYGO1	0.0311				1	1	0	XIST(+131.12)
other	CADPS2	0.0311				1	0	1	BDNF(-2.59)
other	HIP1	0.0311				1	0	1	BDNF(-2.59)
other	PCDHGA12	0.0311				1	0	1	PCDHA7(-2.74)
other	NOSIP	0.0311				1	0	1	BCL2(-3.12)
other	MAPK8IP2	0.0311				1	0	1	BDNF(-2.59)
other	SYCP3	0.0311				1	0	1	BCL2(-3.12)
other	IGK	0.0311				1	0	1	CCL2(-9.74)
other	HIF1A-AS1	0.0311				1	0	1	BCL2(-3.12)
other	PLIN3	0.0311				1	0	1	BCL2(-3.12)
other	CACYBP	0.0311				1	0	1	BCL2(-3.12)
other	CRADD	0.0311				1	0	1	CCL2(-9.74)
other	TLE6	0.0311				1	0	1	ACP5(-3.1)
other	Gm4836 (includes others)	0.0311				1	0	1	BCL2(-3.12)
other	3830403N18Rik/Xlr	0.0311				1	0	1	BCL2(-3.12)
other	ZNF106	0.0314				3	2	1	C4A/C4B(-4.09),PMP22(+2.14),UGT8(+2.6)
other	HOTAIRM1	0.0317				2	1	1	CFH(-16.76),MVP(+2.26)
other	PRNP	0.0383			-1.692	4	0	4	BCL2(-3.12),CCL2(-9.74),DKK1(-2.81),MMP11(-5.7)
other	APLN	0.0392				3	1	2	ACE2(+3.26),BCL2(-3.12),MYH6(-12.77)
other	TUG1	0.0422				2	0	2	BCL2(-3.12),BDNF(-2.59)
other	PELP1	0.0456				5	3	2	CES1(-3.46),FAM129A(+2.22),KAT2B(+2.85),KRT16P3(-4.8),L1TD1(+3.85)
other	LINC00963	0.0459				2	0	2	BCL2(-3.12),ITGA9(-2.07)
other	IGF2-AS	0.0462				1	0	1	BDNF(-2.59)
other	CADPS	0.0462				1	0	1	BDNF(-2.59)
other	LAPTM4B	0.0462				1	0	1	BCL2(-3.12)
other	TSIX	0.0462				1	1	0	XIST(+131.12)
other	GNLY	0.0462				1	0	1	CCL2(-9.74)
other	RIPPLY2	0.0462				1	0	1	TBX18(-9.49)
other	HSPB3	0.0462				1	0	1	CCL2(-9.74)
other	NPTX1	0.0462				1	0	1	KCNQ2(-3.31)
other	CCNL2	0.0462				1	0	1	BCL2(-3.12)
other	CDK5R2	0.0462				1	0	1	BDNF(-2.59)
other	ELAVL3	0.0462				1	0	1	TUBB3(-3.37)
other	MT3	0.0462				1	0	1	BCL2(-3.12)
other	WTAP	0.0462				1	0	1	BCL2(-3.12)
other	SBDS	0.0494				4	2	2	GSTT2/GSTT2B(-3.08),INHBE(+3.25),P2RX5(-4.71),PUDP(+2.94)
other	MBP	0.0498				2	1	1	CCL2(-9.74),LEPR(+2.51)
microRNA	mir-148	0.00756				3	1	2	ALCAM(+2.03),BCL2(-3.12),DNMT3B(-2.17)
microRNA	mir-132	0.0113				3	0	3	BDNF(-2.59),CCL2(-9.74),SOX4(-2.96)
microRNA	mir-193	0.0135				3	1	2	CCL2(-9.74),ERBB4(+4.97),WT1(-9.54)
microRNA	mir-154	0.0224				2	1	1	BCL2(-3.12),PMP22(+2.14)
microRNA	mir-153	0.0311				1	0	1	BCL2(-3.12)
microRNA	mir-134	0.0311				1	0	1	BDNF(-2.59)
microRNA	mir-29	0.0354				4	1	3	BCL2(-3.12),DKK1(-2.81),DNMT3B(-2.17),PMP22(+2.14)
microRNA	mir-181	0.0392				3	1	2	BCL2(-3.12),CD163(-11.35),SLC47A1(+2.88)
mature microRNA	miR-293-3p (miRNAs w/seed GUGCCGC)	0.0156				1	0	1	DKK1(-2.81)
mature microRNA	miR-467a-5p (and other miRNAs w/seed AAGUGCC)	0.0156				1	0	1	DKK1(-2.81)
mature microRNA	miR-483-5p (miRNAs w/seed AGACGGG)	0.0311				1	1	0	ALCAM(+2.03)
mature microRNA	miR-101b-3p (miRNAs w/seed UACAGUA)	0.0311				1	1	0	STC1(+3.75)
mature microRNA	miR-9-5p (and other miRNAs w/seed CUUUGGU)	0.0317				2	1	1	ONECUT2(-2.87),PMP22(+2.14)
mature microRNA	miR-520g-3p (and other miRNAs w/seed CAAAGUG)	0.0462				1	0	1	SMAD6(-2.24)
mature microRNA	miR-136-5p (miRNAs w/seed CUCCAUU)	0.0462				1	0	1	BCL2(-3.12)
mature microRNA	miR-153-3p (miRNAs w/seed UGCAUAG)	0.0462				1	0	1	BCL2(-3.12)
mature microRNA	miR-139-3p (miRNAs w/seed GGAGACG)	0.0462				1	0	1	MMP11(-5.7)
ligand-dependent nuclear receptor	AR	0.000326			0.61	19	9	10	ACTA1(-7.21),ALOX15B(+12.55),AMH(-2.76),C4A/C4B(-4.09),CA5B(+2.4),CDO1(+2.44),CXCL12(-10.77),GSTM1(+14.84),KCNJ3(-5.88),MYH6(-12.77),P4HA1(+3.18),PENK(-4.53),PLS3(+2.66),PTGS1(+6.33),SLC38A5(+2.29),SLC7A4(+5.47),SRY(-3.4),TUBB3(-3.37),WT1(-9.54)
ligand-dependent nuclear receptor	NR5A1	0.00398			0.625	5	2	3	AMH(-2.76),C4A/C4B(-4.09),LEPR(+2.51),NR2F1(-3.01),TMPRSS11D(+5.65)
ligand-dependent nuclear receptor	THRB	0.00739			0.055	9	2	7	ACTA1(-7.21),CCL2(-9.74),DKK1(-2.81),FRZB(+2.94),FZD1(-3.41),HCN4(-6.54),MYH6(-12.77),PENK(-4.53),WNT5B(+3.23)
ligand-dependent nuclear receptor	ESR2	0.0115			0.184	15	3	12	ARNT2(-2.42),BCL2(-3.12),CCL2(-9.74),CES1(-3.46),CHST15(-2.79),CST1(+9.25),CXCL12(-10.77),DKK1(-2.81),DMTN(-3.46),KCNJ3(-5.88),LOX(+3.03),LOXL4(+2.43),MYH6(-12.77),SNN(-2.51),SOX4(-2.96)
ligand-dependent nuclear receptor	THRA	0.0184			-0.243	6	2	4	ACTA1(-7.21),CCL2(-9.74),DOCK9(+2.91),FRZB(+2.94),MYH6(-12.77),PENK(-4.53)
ligand-dependent nuclear receptor	NR1I2	0.0435			0.132	6	3	3	CES1(-3.46),CYP39A1(+3.49),CYP4V2(-5.66),GSTM1(+14.84),NR1H4(-5.71),SLCO1A2(+3.1)
kinase	CAMK2D	5.21e-05			-1.97	4	0	4	ACTA1(-7.21),BCL2(-3.12),BDNF(-2.59),IL1RL1(-4.15)
kinase	RET	0.00203			-1.96	7	2	5	BCL2(-3.12),CCL2(-9.74),CLDN5(-5.67),CXCL12(-10.77),DUSP8(-2.64),LOX(+3.03),STC1(+3.75)
kinase	CAMK4	0.00259				4	0	4	ACTA1(-7.21),BCL2(-3.12),BDNF(-2.59),CPT1B(-2.27)
kinase	PRKCD	0.00314			0.243	9	3	6	BCL2(-3.12),CCL2(-9.74),CXCL12(-10.77),FZD1(-3.41),IL32(+2.97),ITPR3(-2.34),KIF25-AS1(+2.78),SLC15A1(+2.79),SMAD6(-2.24)
kinase	STC1	0.00642	3.748			2	2	0	STC1(+3.75),XIST(+131.12)
kinase	MAP2K6	0.0068				5	0	5	ACP5(-3.1),ACTA1(-7.21),BCL2(-3.12),CCL2(-9.74),MYH6(-12.77)
kinase	RPS6KB2	0.00817				2	1	1	BCL2(-3.12),EIF1AX(+2.27)
kinase	MAP3K8	0.00981			0	7	4	3	COBLL1(+2.31),GNG4(+3.29),HTRA4(-4.13),SBK1(-3.27),SDR42E1(+2.46),SNN(-2.51),STK17B(+2.41)
kinase	ERBB4	0.0118	4.972		-0.152	5	1	4	ACTA1(-7.21),BDNF(-2.59),CCL2(-9.74),CXCL12(-10.77),ERBB4(+4.97)
kinase	MAPK11	0.0123				3	0	3	ACP5(-3.1),BCL2(-3.12),MYH6(-12.77)
kinase	PTK2	0.0129			1.225	4	2	2	ACTA1(-7.21),MYH6(-12.77),P4HA1(+3.18),PRRX1(+3.18)
kinase	CHKA	0.0156				1	0	1	TUBB3(-3.37)
kinase	ACVRL1	0.0185				3	0	3	CXCL12(-10.77),IL1RL1(-4.15),SMAD6(-2.24)
kinase	MAPK14	0.0304			-1.724	7	0	7	ACP5(-3.1),ACTA1(-7.21),BCL2(-3.12),CCL2(-9.74),DKK1(-2.81),GREM1(-4.3),MYH6(-12.77)
kinase	LTK	0.0311				1	0	1	ACTA1(-7.21)
kinase	YES1	0.0311				1	0	1	HCN4(-6.54)
kinase	TEK	0.035				2	0	2	CLDN5(-5.67),TUBB3(-3.37)
kinase	LYN	0.0461				4	1	3	BCL2(-3.12),BDNF(-2.59),CD22(-2.78),FCGR2B(+2.92)
kinase	DGKH	0.0462				1	0	1	CCL2(-9.74)
kinase	NRP2	0.0462				1	0	1	BCL2(-3.12)
kinase	MARK3	0.0462				1	0	1	ACP5(-3.1)
kinase	FER	0.0462				1	0	1	LARGE1(-2.12)
ion channel	HCN1	0.0156				1	0	1	BDNF(-2.59)
ion channel	KCNJ9	0.0156				1	0	1	KCNJ3(-5.88)
ion channel	GRIN2A	0.0156				1	0	1	BDNF(-2.59)
ion channel	KCNJ5	0.0311				1	0	1	KCNJ3(-5.88)
ion channel	KCNJ6	0.0311				1	0	1	KCNJ3(-5.88)
ion channel	FXYD5	0.0311				1	0	1	CCL2(-9.74)
growth factor	GDNF	0.000794			-1.176	6	1	5	BDNF(-2.59),CLDN5(-5.67),NNAT(-4.26),PENK(-4.53),RPS4Y1(-211.55),STC1(+3.75)
growth factor	GDF5	0.00351				2	1	1	DKK1(-2.81),FRZB(+2.94)
growth factor	ANGPT1	0.00489				4	1	3	ACTA1(-7.21),ALCAM(+2.03),BCL2(-3.12),CCL2(-9.74)
growth factor	AGT	0.00687			-0.59	15	6	9	ACE2(+3.26),ACTA1(-7.21),BCL2(-3.12),BDNF(-2.59),CCL2(-9.74),COLEC10(-15.33),CREB5(-2.8),LEPR(+2.51),MYH6(-12.77),PIR(+4.67),PTGS1(+6.33),SOX4(-2.96),STC1(+3.75),TUBB3(-3.37),USP9X(+2.39)
growth factor	CLEC11A	0.0107				4	1	3	BCL2(-3.12),CXCL12(-10.77),LTB4R2(-4.47),PMP22(+2.14)
growth factor	BMP7	0.0161			-0.751	6	1	5	CCL2(-9.74),DKK1(-2.81),GREM1(-4.3),PENK(-4.53),SMAD6(-2.24),STS(+3.65)
growth factor	BMP2	0.0162			-1.876	8	0	8	ACP5(-3.1),AMH(-2.76),BCL2(-3.12),CXCL12(-10.77),DKK1(-2.81),FZD1(-3.41),GREM1(-4.3),SMAD6(-2.24)
growth factor	VEGFD	0.017				2	0	2	BCL2(-3.12),BDNF(-2.59)
growth factor	GDF9	0.0199				3	1	2	GREM1(-4.3),LOX(+3.03),SMAD6(-2.24)
growth factor	CCN2	0.0256			0.625	5	2	3	BCL2(-3.12),COL8A1(-6.58),LOX(+3.03),P4HA1(+3.18),SOX4(-2.96)
growth factor	TGFB1	0.0293			-0.243	39	15	24	ACTA1(-7.21),AGR2(+4.38),ARNT2(-2.42),BCL2(-3.12),BDNF(-2.59),CCL2(-9.74),CD163(-11.35),CD200R1(+2.98),CFH(-16.76),CGB3 (includes others)(-11.86),COL8A1(-6.58),CPT1B(-2.27),CXCL12(-10.77),DMTN(-3.46),DNMT3B(-2.17),DOCK2(+2.35),ENPP1(+2.75),FZD1(-3.41),GCNT1(+2.64),GREM1(-4.3),HLA-DRB5(+22.81),IL17RB(+2.58),IL1RL1(-4.15),IL32(+2.97),KCNJ3(-5.88),LOX(+3.03),MMP11(-5.7),NPTXR(+2.32),P4HA1(+3.18),PLS…
growth factor	CCN3	0.0459				2	0	2	CCL2(-9.74),GREM1(-4.3)
growth factor	INHBC	0.0462				1	1	0	INHBE(+3.25)
group	MIR101	0.00183				3	0	3	BCL2(-3.12),CLDN5(-5.67),DNMT3B(-2.17)
group	Ikb	0.00603				3	1	2	BCL2(-3.12),BLVRA(+2.62),CCL2(-9.74)
group	PI3K (family)	0.00841			-0.861	6	2	4	BCL2(-3.12),CCL2(-9.74),CXCL12(-10.77),GCLM(+2.56),PTGS1(+6.33),SOX4(-2.96)
group	collagen type i (family)	0.00931				3	1	2	CCL2(-9.74),CFL2(+2.17),LGALS4(-9.21)
group	mGluR	0.0122				2	1	1	BDNF(-2.59),ERBB4(+4.97)
group	G protein alphai	0.0145				2	2	0	FCGR2A(+3.93),FCGR2B(+2.92)
group	Rap	0.0156				1	1	0	MVP(+2.26)
group	Crhr	0.0156				1	0	1	BDNF(-2.59)
group	TLR7/8	0.0261				3	1	2	BCL2(-3.12),CCL2(-9.74),REPS2(+2.96)
group	MAP3K	0.0311				1	0	1	BDNF(-2.59)
group	PIM	0.0311				1	0	1	BCL2(-3.12)
group	Pde4	0.035				2	0	2	CCL2(-9.74),CD163(-11.35)
group	Pkg	0.0459				2	0	2	BCL2(-3.12),BDNF(-2.59)
group	lipoxygenase	0.0462				1	0	1	CCL2(-9.74)
group	gelatinase	0.0462				1	0	1	CLDN5(-5.67)
group	Hdac	0.048			0.64	6	1	5	BCL2(-3.12),BDNF(-2.59),DNMT3B(-2.17),EYA1(+4.67),ONECUT2(-2.87),WT1(-9.54)
G-protein coupled receptor	DRD2	0.00133				4	0	4	BDNF(-2.59),CCL2(-9.74),NAT8L(-4.41),PENK(-4.53)
G-protein coupled receptor	ADRA1B	0.00619				4	2	2	ACTA1(-7.21),BDNF(-2.59),LOX(+3.03),PRRX1(+3.18)
G-protein coupled receptor	ACKR3	0.00677				3	0	3	BCL2(-3.12),CFH(-16.76),CXCL12(-10.77)
G-protein coupled receptor	NTSR1	0.0156				1	0	1	BDNF(-2.59)
G-protein coupled receptor	PTGFR	0.0224				2	1	1	ACTA1(-7.21),PTGS1(+6.33)
G-protein coupled receptor	NTSR2	0.0311				1	0	1	BCL2(-3.12)
G-protein coupled receptor	CCR2	0.0325			-1	5	1	4	CCL2(-9.74),CD163(-11.35),CXCL12(-10.77),P4HA1(+3.18),PRELP(-7.88)
G-protein coupled receptor	ADRB3	0.035				2	0	2	CCL2(-9.74),CXCL12(-10.77)
G-protein coupled receptor	ADRA1D	0.0371				3	2	1	BDNF(-2.59),LOX(+3.03),PRRX1(+3.18)
G-protein coupled receptor	ACKR1	0.0422				2	0	2	BDNF(-2.59),CCL2(-9.74)
G-protein coupled receptor	ADRA1A	0.0434				3	2	1	BDNF(-2.59),LOX(+3.03),PRRX1(+3.18)
G-protein coupled receptor	FSHR	0.0478				3	2	1	AMH(-2.76),SLC38A5(+2.29),SLC7A4(+5.47)
enzyme	CBS/CBSL	5.21e-05			-0.849	4	2	2	CCL2(-9.74),CDO1(+2.44),CLDN5(-5.67),LOX(+3.03)
enzyme	NOS3	0.0053			1.199	4	1	3	ACE2(+3.26),ACTA1(-7.21),CCL2(-9.74),CXCL12(-10.77)
enzyme	SOD1	0.00695				10	7	3	ATP1A2(+4.15),BCL2(-3.12),CGB3 (includes others)(-11.86),GCLM(+2.56),GNG4(+3.29),GSTM1(+14.84),OLFM3(+3.21),PRRX1(+3.18),SLC17A8(-4.7),SLC40A1(+2.64)
enzyme	KDM6A	0.00817				2	0	2	DKK1(-2.81),UTY(-136.34)
enzyme	NQO2	0.0101				2	0	2	BCL2(-3.12),CXCL12(-10.77)
enzyme	RNF165	0.0156				1	1	0	XIST(+131.12)
enzyme	RGN	0.0156				1	0	1	BCL2(-3.12)
enzyme	SDR9C7	0.0156				1	0	1	MMP11(-5.7)
enzyme	RIT1	0.0156				1	0	1	BCL2(-3.12)
enzyme	VCP	0.0196				2	0	2	BCL2(-3.12),CCL2(-9.74)
enzyme	TAZ	0.0205				5	2	3	ARNT2(-2.42),BDNF(-2.59),CCL2(-9.74),FLG(+2.79),LOX(+3.03)
enzyme	NQO1	0.0214				3	1	2	BCL2(-3.12),CXCL12(-10.77),DOCK2(+2.35)
enzyme	EPHX2	0.0254				2	0	2	BDNF(-2.59),CCL2(-9.74)
enzyme	PLD2	0.0284				2	0	2	BCL2(-3.12),NR1H4(-5.71)
enzyme	NOS2	0.0304			-0.882	7	3	4	ACTA1(-7.21),BCL2(-3.12),CCL2(-9.74),IL32(+2.97),MYH6(-12.77),PTGS1(+6.33),SLC40A1(+2.64)
enzyme	AGPAT3	0.0311				1	0	1	RCVRN(-2.88)
enzyme	ADH1C	0.0311				1	0	1	ACTA1(-7.21)
enzyme	CP	0.0311				1	1	0	SLC40A1(+2.64)
enzyme	ACTC1	0.0311				1	0	1	ACTA1(-7.21)
enzyme	PFN2	0.0311				1	1	0	SLC40A1(+2.64)
enzyme	NEU2	0.0311				1	0	1	BCL2(-3.12)
enzyme	VNN1	0.0311				1	0	1	BCL2(-3.12)
enzyme	LIPG	0.0422				2	0	2	BCL2(-3.12),CCL2(-9.74)
enzyme	LOX	0.0459	3.032			2	1	1	BCL2(-3.12),FLG(+2.79)
enzyme	CHIA	0.0462				1	0	1	CCL2(-9.74)
enzyme	UBE2L3	0.0462				1	0	1	SOAT2(-2.66)
enzyme	MAP1S	0.0462				1	0	1	BCL2(-3.12)
enzyme	TIGAR	0.0462				1	0	1	CCL2(-9.74)
enzyme	HMOX1	0.0496			-0.374	5	0	5	BCL2(-3.12),BDNF(-2.59),CCL2(-9.74),CXCL12(-10.77),MYH6(-12.77)
cytokine	IL5	0.00594			-0.543	11	5	6	ACP5(-3.1),BCL2(-3.12),CCL2(-9.74),CSF2RB(-3.04),FCGR2B(+2.92),FGL2(+3.05),GCLM(+2.56),GSTT2/GSTT2B(-3.08),IL1RL1(-4.15),P4HA1(+3.18),PMP22(+2.14)
cytokine	TNF	0.00646			-0.731	43	19	24	ACP5(-3.1),ACTA1(-7.21),ALCAM(+2.03),ALOX15B(+12.55),AMH(-2.76),APOBEC3B(-8.05),BCL2(-3.12),BDNF(-2.59),BLVRA(+2.62),CCL2(-9.74),CD163(-11.35),CDO1(+2.44),CGB3 (includes others)(-11.86),CLDN5(-5.67),CPT1B(-2.27),CSF2RB(-3.04),CTSF(+3.66),CXCL12(-10.77),DKK1(-2.81),FCGR2B(+2.92),FRZB(+2.94),GABRA2(+3.08),GCLM(+2.56),IL17RB(+2.58),IL1RL1(-4.15),IL32(+2.97),JPX(+2.62),KLHL21(-2.35),LOX(+3.03),LTB4R2…
cytokine	IL18	0.00784			-1.329	8	2	6	ACTA1(-7.21),ADA2(+3.6),BCL2(-3.12),CCL2(-9.74),CXCL12(-10.77),IL32(+2.97),PENK(-4.53),TNFRSF25(-2.71)
cytokine	IFNG	0.0137			-1.152	33	13	20	ADA2(+3.6),ARNT2(-2.42),BCL2(-3.12),BDNF(-2.59),C4A/C4B(-4.09),CCL2(-9.74),CD163(-11.35),CSF2RB(-3.04),CXCL12(-10.77),DKK1(-2.81),FCGR2A(+3.93),FCGR2B(+2.92),FGL2(+3.05),FZD1(-3.41),HLA-DRB1(+53.68),HLA-DRB5(+22.81),HOXD4(-2.4),IL17RB(+2.58),IL1RL1(-4.15),IL32(+2.97),JPX(+2.62),LARGE1(-2.12),LOX(+3.03),LZTS1(-2.61),MMP11(-5.7),NLRC5(-2.66),PENK(-4.53),RBBP7(+2.54),RCVRN(-2.88),SLC40A1(+2.64),TRIL…
cytokine	IL25	0.017			-0.849	4	1	3	CCL2(-9.74),CLDN5(-5.67),IL17RB(+2.58),IL1RL1(-4.15)
cytokine	SPP1	0.0261			-1.741	7	3	4	BCL2(-3.12),CCL2(-9.74),CD163(-11.35),CXCL12(-10.77),CYP39A1(+3.49),LOX(+3.03),SC5D(+2.02)
cytokine	IL10	0.0305			-0.502	11	4	7	ARNT2(-2.42),BCL2(-3.12),CCL2(-9.74),CD163(-11.35),CSF2RB(-3.04),CTSE(+3.37),CXCL12(-10.77),FCGR2A(+3.93),FCGR2B(+2.92),IL17RB(+2.58),LZTS1(-2.61)
cytokine	CCL5	0.0341			-1.067	4	1	3	ALCAM(+2.03),BDNF(-2.59),CCL2(-9.74),CD163(-11.35)
cytokine	EPO	0.0426			-0.4	9	3	6	ATOH8(-4.25),BCL2(-3.12),BDNF(-2.59),CXCL12(-10.77),HLA-DRB1(+53.68),IL1RL1(-4.15),KAT2B(+2.85),RPS4Y1(-211.55),TDGF1(+3.42)
cytokine	IL3	0.0438			0.094	10	5	5	BCL2(-3.12),CCL2(-9.74),EIF1AX(+2.27),FCGR2A(+3.93),FCGR2B(+2.92),IL17RB(+2.58),IL1RL1(-4.15),RPS14(+2.43),RPS4Y1(-211.55),SOX4(-2.96)
cytokine	CSF2	0.0446			-1.047	13	4	9	ACP5(-3.1),BCL2(-3.12),C4A/C4B(-4.09),CCL2(-9.74),CD163(-11.35),CFH(-16.76),COL8A1(-6.58),CSF2RB(-3.04),FCGR2B(+2.92),GCLM(+2.56),IL1RL1(-4.15),IL32(+2.97),PMP22(+2.14)
cytokine	CKLF	0.0462				1	0	1	BCL2(-3.12)
cytokine	IL13	0.049			0.995	11	6	5	BDNF(-2.59),BLVRA(+2.62),CCL2(-9.74),CD163(-11.35),CHN2(+2.9),FCGR2A(+3.93),FCGR2B(+2.92),FLG(+2.79),IL17RB(+2.58),IL1RL1(-4.15),MN1(-5.25)
cytokine	WNT5A	0.0496			-1.264	5	1	4	BCL2(-3.12),CCL2(-9.74),CXCL12(-10.77),GREM1(-4.3),STC1(+3.75)
complex	hemoglobin	0.000152			0.747	4	3	1	CD163(-11.35),GCLM(+2.56),PIR(+4.67),SLC40A1(+2.64)
complex	Ampa Receptor	0.00351				2	1	1	BDNF(-2.59),ERBB4(+4.97)
complex	L-type Calcium Channel	0.00642				2	1	1	BDNF(-2.59),ENPP1(+2.75)
complex	voltage-gated calcium channel	0.00817				2	0	2	ACTA1(-7.21),ITPR3(-2.34)
complex	CG	0.0121			0.233	12	4	8	BCL2(-3.12),BDNF(-2.59),CCL2(-9.74),EPHB6(-2.51),FGL2(+3.05),FZD1(-3.41),KCNJ3(-5.88),LEPR(+2.51),NR2F1(-3.01),PTGS1(+6.33),SMAD6(-2.24),STC1(+3.75)
complex	Hdac-Rcor-Rest-Sin3a	0.0156				1	0	1	BDNF(-2.59)
complex	PPARγ ligand-PPARγ-Retinoic acid-RARα	0.0156				1	0	1	NR1H4(-5.71)
complex	Calcineurin protein(s)	0.0276			-1.96	4	0	4	BCL2(-3.12),BDNF(-2.59),CPT1B(-2.27),KCNQ2(-3.31)
complex	T-type Calcium Channel	0.0311				1	1	0	ENPP1(+2.75)
complex	GABA-A receptor	0.0311				1	1	0	PMP22(+2.14)
complex	NMDA Receptor	0.0317				2	0	2	BDNF(-2.59),PENK(-4.53)
complex	PDGF BB	0.0358			-0.573	10	5	5	CCL2(-9.74),CDO1(+2.44),ENPP1(+2.75),FRZB(+2.94),FZD1(-3.41),GREM1(-4.3),IL1RL1(-4.15),KLHL21(-2.35),RPS14(+2.43),SLCO1A2(+3.1)
complex	Integrin alpha 4 beta 1	0.0462				1	0	1	BCL2(-3.12)
complex	NfkB-RelA	0.0498				2	0	2	BCL2(-3.12),CCL2(-9.74)
chemical toxicant	3,4,5,3',4'-pentachlorobiphenyl	0.000349			0	7	2	5	BDNF(-2.59),CA3(+7.72),CES1(-3.46),CLDN5(-5.67),DACT2(-3.33),NR2F1(-3.01),UGT2B7(+4.72)
chemical toxicant	2,3,4,7,8-pentachlorodibenzofuran	0.0013			0.447	5	2	3	CA3(+7.72),CES1(-3.46),DACT2(-3.33),NR2F1(-3.01),UGT2B7(+4.72)
chemical toxicant	n-nitrosomethylbenzylamine	0.00588				7	5	2	GCLM(+2.56),GREM1(-4.3),GSTT2/GSTT2B(-3.08),LEPR(+2.51),OLFM3(+3.21),PLS3(+2.66),PTGS1(+6.33)
chemical toxicant	thioacetamide	0.00591			0	10	4	6	ACP5(-3.1),C4A/C4B(-4.09),CPT1B(-2.27),CTSF(+3.66),DBN1(-2.38),FCGR2A(+3.93),LOX(+3.03),PMP22(+2.14),PRELP(-7.88),TMEM173(-3.92)
chemical toxicant	6alpha-fluorotestosterone	0.0156				1	0	1	BCL2(-3.12)
chemical toxicant	forskolin	0.0175			-1.63	19	5	14	ACP5(-3.1),ACTA1(-7.21),ATP6AP2(+2.36),BCL2(-3.12),BDNF(-2.59),CCL2(-9.74),CD163(-11.35),CGB3 (includes others)(-11.86),ITPR3(-2.34),LARGE1(-2.12),NNAT(-4.26),PENK(-4.53),PTGS1(+6.33),RORB(-4.62),SLC15A1(+2.79),ST8SIA2(-3.39),STC1(+3.75),STOM(+2.28),WT1(-9.54)
chemical toxicant	nickel chloride	0.0196				2	0	2	CCL2(-9.74),DNMT3B(-2.17)
chemical toxicant	2,3',4,4',5-pentachlorobiphenyl	0.0311				1	0	1	CLDN5(-5.67)
chemical toxicant	dinophysistoxin 1	0.0311				1	0	1	TUBB3(-3.37)
chemical toxicant	AN-207	0.0311				1	0	1	BCL2(-3.12)
chemical toxicant	1-methyl-4-phenyl-1,2,3,6-tetrahydropyridine	0.0314			-0.728	4	1	3	BCL2(-3.12),BDNF(-2.59),PENK(-4.53),SLC40A1(+2.64)
chemical toxicant	Pam3-Cys	0.0352				3	0	3	CCL2(-9.74),CD163(-11.35),IL1RL1(-4.15)
chemical toxicant	kainic acid	0.0364			-0.567	6	2	4	BCL2(-3.12),BDNF(-2.59),CTSE(+3.37),ERBB4(+4.97),KCNQ2(-3.31),PENK(-4.53)
chemical toxicant	tetrachlorodibenzodioxin	0.0378			1	11	3	8	ARNT2(-2.42),ATOH8(-4.25),BCL2(-3.12),BDNF(-2.59),BMP10(-8.78),CA3(+7.72),CES1(-3.46),DACT2(-3.33),FMO2(+3.19),MYH6(-12.77),SLC40A1(+2.64)
chemical toxicant	salvin	0.0385				2	0	2	CCL2(-9.74),CES1(-3.46)
chemical toxicant	sethoxydim	0.0462				1	0	1	BCL2(-3.12)
chemical toxicant	lead nitrate	0.0462				1	0	1	BCL2(-3.12)
chemical reagent	Iberiotoxin	0.00351				2	0	2	BCL2(-3.12),CCL2(-9.74)
chemical reagent	2-bromoethylamine	0.00718			-1	4	1	3	C4A/C4B(-4.09),FBLIM1(-2.29),FCGR2A(+3.93),TMEM173(-3.92)
chemical reagent	propargylamine	0.00817				2	0	2	BCL2(-3.12),BDNF(-2.59)
chemical reagent	cobalt chloride	0.00932			-0.83	5	1	4	BCL2(-3.12),BDNF(-2.59),SLC40A1(+2.64),WT1(-9.54),ZNF667(-7.09)
chemical reagent	nitroarginine	0.0103				3	2	1	BLVRA(+2.62),CCL2(-9.74),GCLM(+2.56)
chemical reagent	Pam3-Cys-Ser-Lys4	0.0116			0.573	7	5	2	CCL2(-9.74),FCGR2A(+3.93),FCGR2B(+2.92),HLA-DRB5(+22.81),IL32(+2.97),KLHL21(-2.35),SLC40A1(+2.64)
chemical reagent	UNC0224	0.0156				1	0	1	BDNF(-2.59)
chemical reagent	tat-psi-delta-RACK	0.0156				1	0	1	CCL2(-9.74)
chemical reagent	deltaV1-1	0.0156				1	0	1	CCL2(-9.74)
chemical reagent	AuNP@PEG@e14a2	0.0156				1	0	1	BCL2(-3.12)
chemical reagent	S-nitroso-N-acetylpenicillamine	0.0159				3	0	3	BCL2(-3.12),CCL2(-9.74),CXCL12(-10.77)
chemical reagent	fenamic acid	0.023			-1	4	1	3	C4A/C4B(-4.09),FBLIM1(-2.29),FCGR2A(+3.93),TMEM173(-3.92)
chemical reagent	Diphtheria Toxin	0.0254				2	0	2	ACTA1(-7.21),PENK(-4.53)
chemical reagent	5-N-ethylcarboxamido adenosine	0.0266			0.447	5	0	5	CCL2(-9.74),CES1(-3.46),CSF2RB(-3.04),FZD1(-3.41),MMP11(-5.7)
chemical reagent	SAHM1	0.0278				3	1	2	CFH(-16.76),HES4(-2.71),P4HA1(+3.18)
chemical reagent	thymol	0.0311				1	0	1	BCL2(-3.12)
chemical reagent	cyclo(iso-Asp-GR)-LLIIKLAKLAKKLAKLAK	0.0311				1	0	1	BCL2(-3.12)
chemical reagent	N-[4-chloro-3-(trifluoromethyl)phenyl]-2-propoxybenzamide	0.0311				1	0	1	BDNF(-2.59)
chemical reagent	1,1-bis(3'-indolyl)-1-(4-hydroxyphenyl)methane	0.0311				1	0	1	BCL2(-3.12)
chemical reagent	BAY-u9773	0.0311				1	0	1	CCL2(-9.74)
chemical reagent	efaroxan	0.0311				1	0	1	NR1H4(-5.71)
chemical reagent	polyinosinic acid	0.0311				1	0	1	CCL2(-9.74)
chemical reagent	barium	0.0311				1	0	1	PENK(-4.53)
chemical reagent	S-(2,3-bispalmitoyloxypropyl)-cysteine-GDPKHPKSF	0.0385				2	1	1	CCL2(-9.74),SLC40A1(+2.64)
chemical reagent	N6-cyclohexyladenosine	0.0462				1	0	1	BDNF(-2.59)
chemical reagent	alloxan	0.0462				1	0	1	CCL2(-9.74)
chemical reagent	ACS84	0.0462				1	1	0	GCLM(+2.56)
chemical reagent	BR-4628	0.0462				1	1	0	LOX(+3.03)
chemical reagent	mercaptosteroid 4	0.0462				1	0	1	CCL2(-9.74)
chemical reagent	mercaptosteroid 6	0.0462				1	0	1	CCL2(-9.74)
chemical reagent	SKF-83959	0.0462				1	0	1	BDNF(-2.59)
chemical reagent	N-ethylmaleimide	0.0462				1	1	0	LEPR(+2.51)
chemical reagent	titanium	0.0462				1	0	1	CCL2(-9.74)
chemical drug	pramipexole	0.000725				2	0	2	BCL2(-3.12),BDNF(-2.59)
chemical drug	letrozole	0.00103			0	4	2	2	AGR2(+4.38),BCL2(-3.12),DKK1(-2.81),ERBB4(+4.97)
chemical drug	enecadin	0.00143				2	0	2	BCL2(-3.12),BDNF(-2.59)
chemical drug	indomethacin	0.00169			1.134	11	4	7	BCL2(-3.12),BDNF(-2.59),C4A/C4B(-4.09),CCL2(-9.74),CSF2RB(-3.04),FBLIM1(-2.29),FCGR2A(+3.93),IL17RB(+2.58),IL1RL1(-4.15),PTGS1(+6.33),SLC15A1(+2.79)
chemical drug	telmisartan	0.00181			0.762	5	1	4	ACE2(+3.26),BCL2(-3.12),BDNF(-2.59),CCL2(-9.74),CD163(-11.35)
chemical drug	cilostazol	0.00286				4	0	4	BCL2(-3.12),BDNF(-2.59),CCL2(-9.74),CLDN5(-5.67)
chemical drug	gemcitabine	0.00327			1.067	5	2	3	BCL2(-3.12),CXCL12(-10.77),IL32(+2.97),PTGS1(+6.33),WT1(-9.54)
chemical drug	papaverine	0.00351				2	0	2	BDNF(-2.59),CLDN5(-5.67)
chemical drug	calcium chloride	0.00351				2	2	0	ENPP1(+2.75),STC1(+3.75)
chemical drug	bleomycin	0.00385			1.195	9	5	4	BCL2(-3.12),CCL2(-9.74),CTSE(+3.37),CXCL12(-10.77),FRZB(+2.94),FZD1(-3.41),LOX(+3.03),STK17B(+2.41),STOM(+2.28)
chemical drug	ganetespib	0.00487				2	0	2	BCL2(-3.12),WT1(-9.54)
chemical drug	selegiline	0.00487				2	0	2	BCL2(-3.12),BDNF(-2.59)
chemical drug	androgen	0.00525				8	2	6	AGR2(+4.38),BCL2(-3.12),BDNF(-2.59),C4A/C4B(-4.09),CA3(+7.72),DNMT3B(-2.17),SOX4(-2.96),WT1(-9.54)
chemical drug	cannabidiol	0.00533				3	0	3	BDNF(-2.59),PENK(-4.53),SOAT2(-2.66)
chemical drug	ziprasidone	0.00642				2	1	1	BDNF(-2.59),SC5D(+2.02)
chemical drug	phenethyl isothiocyanate	0.00677				6	3	3	BCL2(-3.12),DUSP8(-2.64),GCLM(+2.56),GSTT2/GSTT2B(-3.08),KAT2B(+2.85),PLS3(+2.66)
chemical drug	muscimol	0.00817				2	0	2	BDNF(-2.59),CGB3 (includes others)(-11.86)
chemical drug	BMS-754807	0.0101				2	1	1	BCL2(-3.12),ERBB4(+4.97)
chemical drug	allopurinol	0.0108			-1.342	5	1	4	BDNF(-2.59),C4A/C4B(-4.09),FBLIM1(-2.29),FCGR2A(+3.93),TMEM173(-3.92)
chemical drug	bexarotene	0.0113			0.113	8	3	5	ALCAM(+2.03),BCL2(-3.12),CCL2(-9.74),CHCHD2(+134.96),DKK1(-2.81),ERBB4(+4.97),RORB(-4.62),TUBB3(-3.37)
chemical drug	haloperidol	0.0118			0.833	5	2	3	BCL2(-3.12),BDNF(-2.59),DPP6(+2.78),PENK(-4.53),SC5D(+2.02)
chemical drug	5-azacytidine	0.012		Inhibited	-2.4	7	1	6	CXCL12(-10.77),DKK1(-2.81),LOX(+3.03),MYH6(-12.77),PCDHA12(-2.64),PCDHA6(-6.15),PCDHA7(-2.74)
chemical drug	carbamazepine	0.0122				2	0	2	BCL2(-3.12),BDNF(-2.59)
chemical drug	hesperetin	0.0122				2	0	2	BCL2(-3.12),SOAT2(-2.66)
chemical drug	phenylbutazone	0.0145			-1	4	1	3	C4A/C4B(-4.09),FBLIM1(-2.29),FCGR2A(+3.93),TMEM173(-3.92)
chemical drug	selective serotonin reuptake inhibitor	0.0156				1	0	1	BDNF(-2.59)
chemical drug	sodium thiosulfate	0.0156				1	0	1	BCL2(-3.12)
chemical drug	uridine triacetate	0.0156				1	0	1	BDNF(-2.59)
chemical drug	febuxostat	0.0156				1	0	1	CCL2(-9.74)
chemical drug	Oxi-4503	0.0156				1	0	1	CXCL12(-10.77)
chemical drug	voxtalisib	0.0156				1	0	1	BCL2(-3.12)
chemical drug	3,4-diaminopyridine	0.0156				1	0	1	BDNF(-2.59)
chemical drug	chemotherapy/tretinoin	0.0156				1	1	0	KAT2B(+2.85)
chemical drug	melarsoprol	0.0156				1	0	1	BCL2(-3.12)
chemical drug	atomoxetine	0.0156				1	0	1	BDNF(-2.59)
chemical drug	zolpidem	0.0156				1	0	1	BDNF(-2.59)
chemical drug	rivastigmine	0.0156				1	0	1	BDNF(-2.59)
chemical drug	repaglinide	0.0156				1	0	1	CCL2(-9.74)
chemical drug	tacrolimus	0.0166			1.412	9	3	6	ACTA1(-7.21),BCL2(-3.12),CCL2(-9.74),CHN2(+2.9),DOCK9(+2.91),IL1RL1(-4.15),OLFM3(+3.21),PENK(-4.53),TNFRSF25(-2.71)
chemical drug	dimethyl sulfoxide	0.0166			1.237	6	5	1	CA3(+7.72),FRZB(+2.94),KAT2B(+2.85),LOXL4(+2.43),MYH6(-12.77),PTGS1(+6.33)
chemical drug	resatorvid	0.017				2	0	2	APOBEC3B(-8.05),CCL2(-9.74)
chemical drug	lomustine	0.0179			-1	4	1	3	C4A/C4B(-4.09),FBLIM1(-2.29),FCGR2A(+3.93),TMEM173(-3.92)
chemical drug	parthenolide	0.0185				3	0	3	BCL2(-3.12),CCL2(-9.74),CLDN5(-5.67)
chemical drug	tetradecanoylphorbol acetate	0.0195			0.182	28	13	15	AIRE(-3.01),ALOX15B(+12.55),BCL2(-3.12),BDNF(-2.59),CCL2(-9.74),CD163(-11.35),CES1(-3.46),DUSP8(-2.64),ERBB4(+4.97),FZD1(-3.41),GPC2(-5.03),GSTM1(+14.84),IL32(+2.97),ITPR3(-2.34),KAT2B(+2.85),KEL(-4.45),KIF25-AS1(+2.78),LEPR(+2.51),MMP11(-5.7),NPIPB8 (includes others)(+10.51),PABPC4L(+2.7),PTGS1(+6.33),SLC15A1(+2.79),SMAD6(-2.24),STC1(+3.75),TMEM171(+5.27),VIPR1(-2.95),WT1(-9.54)
chemical drug	triamterene	0.0199			-1.067	4	1	3	C4A/C4B(-4.09),FBLIM1(-2.29),FCGR2A(+3.93),TMEM173(-3.92)
chemical drug	halofuginone	0.021				6	2	4	ACP5(-3.1),C4A/C4B(-4.09),DBN1(-2.38),LOX(+3.03),PMP22(+2.14),PRELP(-7.88)
chemical drug	gefitinib	0.0211				7	3	4	BCL2(-3.12),CCL2(-9.74),COL8A1(-6.58),FMO2(+3.19),MDM1(+2.32),MMP11(-5.7),WNT5B(+3.23)
chemical drug	estradiol benzoate	0.0219			-1.452	4	0	4	AMH(-2.76),BDNF(-2.59),CPT1B(-2.27),PENK(-4.53)
chemical drug	caffeic acid	0.0224				2	0	2	BCL2(-3.12),CCL2(-9.74)
chemical drug	memantine	0.0229				3	0	3	BDNF(-2.59),CLDN5(-5.67),DBN1(-2.38)
chemical drug	clopidogrel	0.0241		Activated	2	4	0	4	ATOH8(-4.25),CCL2(-9.74),CXCL12(-10.77),NR2F1(-3.01)
chemical drug	trans-hydroxytamoxifen	0.0242			0.816	7	4	3	ARNT2(-2.42),CXCL12(-10.77),DBN1(-2.38),FOLH1(+4.67),LOX(+3.03),LOXL4(+2.43),STC1(+3.75)
chemical drug	genistein	0.0248			1.194	12	5	7	ACP5(-3.1),AP1S2(+2.47),BCL2(-3.12),BDNF(-2.59),CCL2(-9.74),CTSF(+3.66),CXCL12(-10.77),DKK1(-2.81),FCGR2B(+2.92),HS3ST3A1(-4.71),STK17B(+2.41),TICAM2(+3.72)
chemical drug	cystamine	0.0254				2	0	2	BCL2(-3.12),BDNF(-2.59)
chemical drug	phenylephrine	0.0288			-0.602	4	0	4	ACTA1(-7.21),CPT1B(-2.27),MYH6(-12.77),UCA1(-48.22)
chemical drug	plicamycin	0.0295			-0.391	5	2	3	ALOX15B(+12.55),CCL2(-9.74),CYP4V2(-5.66),MYH14(-13.22),SLC40A1(+2.64)
chemical drug	ritanserin	0.0311				1	0	1	BDNF(-2.59)
chemical drug	amikacin	0.0311				1	0	1	BCL2(-3.12)
chemical drug	AEOL-10150	0.0311				1	0	1	BCL2(-3.12)
chemical drug	smilagenin	0.0311				1	0	1	BDNF(-2.59)
chemical drug	SGS742	0.0311				1	0	1	BDNF(-2.59)
chemical drug	bucillamine	0.0311				1	0	1	BCL2(-3.12)
chemical drug	tacalcitol	0.0311				1	1	0	FLG(+2.79)
chemical drug	VTX-2337	0.0311				1	1	0	FCGR2B(+2.92)
chemical drug	XK469	0.0311				1	0	1	BCL2(-3.12)
chemical drug	E-4031	0.0311				1	0	1	CCL2(-9.74)
chemical drug	dofetilide	0.0311				1	0	1	CCL2(-9.74)
chemical drug	foscarnet	0.0311				1	1	0	STC1(+3.75)
chemical drug	talipexole	0.0311				1	0	1	BCL2(-3.12)
chemical drug	fenfluramine	0.0311				1	0	1	PENK(-4.53)
chemical drug	flurazepam	0.0311				1	1	0	GABRA2(+3.08)
chemical drug	SSR180575	0.0311				1	0	1	BCL2(-3.12)
chemical drug	trilostane	0.0311				1	0	1	CCL2(-9.74)
chemical drug	captopril	0.0314			-0.152	4	1	3	C4A/C4B(-4.09),FBLIM1(-2.29),FCGR2A(+3.93),MYH6(-12.77)
chemical drug	sertraline	0.0317				2	0	2	BCL2(-3.12),BDNF(-2.59)
chemical drug	pilocarpine	0.0317				2	0	2	BDNF(-2.59),KCNQ2(-3.31)
chemical drug	artesunic acid	0.035				2	0	2	BCL2(-3.12),CCL2(-9.74)
chemical drug	alitretinoin	0.0364			-1.758	6	1	5	BCL2(-3.12),CGB3 (includes others)(-11.86),CPT1B(-2.27),MMP11(-5.7),MYH6(-12.77),WNT5B(+3.23)
chemical drug	finasteride	0.0385				2	0	2	BCL2(-3.12),PENK(-4.53)
chemical drug	n-3 fatty acids	0.0392				3	2	1	ALOX15B(+12.55),CCL2(-9.74),PTGS1(+6.33)
chemical drug	spironolactone	0.0398			0.762	4	1	3	BCL2(-3.12),HCN4(-6.54),LOX(+3.03),WT1(-9.54)
chemical drug	alendronic acid	0.0422				2	1	1	BCL2(-3.12),ENPP1(+2.75)
chemical drug	flutamide	0.0461				4	2	2	BCL2(-3.12),FOLH1(+4.67),GSTM1(+14.84),TUBB3(-3.37)
chemical drug	istradefylline	0.0462				1	0	1	PENK(-4.53)
chemical drug	lopinavir	0.0462				1	0	1	CCL2(-9.74)
chemical drug	aliskiren	0.0462				1	1	0	ATP6AP2(+2.36)
chemical drug	xenon	0.0462				1	0	1	BCL2(-3.12)
chemical drug	GEM231	0.0462				1	0	1	BCL2(-3.12)
chemical drug	cerebrolysin	0.0462				1	0	1	BCL2(-3.12)
chemical drug	mecamylamine	0.0462				1	0	1	BDNF(-2.59)
chemical drug	astemizole	0.0462				1	0	1	CCL2(-9.74)
chemical drug	tomelukast	0.0462				1	0	1	CPT1B(-2.27)
chemical drug	cycloserine	0.0462				1	0	1	BDNF(-2.59)
chemical drug	minodronate	0.0462				1	0	1	CCL2(-9.74)
chemical drug	chlorisondamine	0.0462				1	0	1	PENK(-4.53)
chemical drug	modafinil	0.0462				1	0	1	BDNF(-2.59)
chemical drug	GKT137831	0.0462				1	0	1	ACTA1(-7.21)
chemical drug	mycophenolate mofetil	0.0462				1	0	1	CCL2(-9.74)
chemical drug	imisopasem manganese	0.0462				1	0	1	BCL2(-3.12)
chemical drug	aripiprazole	0.0462				1	0	1	BDNF(-2.59)
chemical drug	oleandrin	0.0462				1	0	1	BDNF(-2.59)
chemical drug	dipyridamole	0.0498				2	0	2	BDNF(-2.59),CCL2(-9.74)
chemical drug	desipramine	0.0498				2	0	2	BCL2(-3.12),BDNF(-2.59)
chemical drug	ilomastat	0.0498				2	1	1	CCL2(-9.74),ERBB4(+4.97)
chemical - protease inhibitor	Z-WEHD-FMK	0.0311				1	0	1	CCL2(-9.74)
chemical - kinase inhibitor	SP600125	0.00264			0.768	12	4	8	APOBEC3B(-8.05),ATP6AP2(+2.36),BCL2(-3.12),CCL2(-9.74),COL8A1(-6.58),CPT1B(-2.27),DKK1(-2.81),EIF1AX(+2.27),IL17RB(+2.58),MYH6(-12.77),OSBPL6(+2.7),SHISAL2B(-3.0)
chemical - kinase inhibitor	PD 168393	0.00817				2	0	2	BCL2(-3.12),CCL2(-9.74)
chemical - kinase inhibitor	GSK2656157	0.0156				1	0	1	BDNF(-2.59)
chemical - kinase inhibitor	S7	0.0311				1	0	1	BCL2(-3.12)
chemical - kinase inhibitor	SI163	0.0311				1	0	1	BCL2(-3.12)
chemical - kinase inhibitor	S29	0.0311				1	0	1	BCL2(-3.12)
chemical - kinase inhibitor	PP2/AG1879 tyrosine kinase inhibitor	0.0398			1.067	4	1	3	BCL2(-3.12),CCL2(-9.74),IL32(+2.97),KCNH8(-3.55)
chemical - endogenous non-mammalian	baicalin	0.00718			-0.152	4	2	2	BCL2(-3.12),BDNF(-2.59),MVP(+2.26),VIPR2(+3.93)
chemical - endogenous non-mammalian	apigenin	0.00886			1.067	5	2	3	BCL2(-3.12),CCL2(-9.74),GCLM(+2.56),MYH6(-12.77),SLN(+4.02)
chemical - endogenous non-mammalian	naringin	0.0122				2	0	2	BCL2(-3.12),CCL2(-9.74)
chemical - endogenous non-mammalian	ryanodine	0.0122				2	0	2	ACTA1(-7.21),BDNF(-2.59)
chemical - endogenous non-mammalian	euxanthone	0.0156				1	1	0	STC1(+3.75)
chemical - endogenous non-mammalian	ginsenoside Rh1	0.0156				1	0	1	BDNF(-2.59)
chemical - endogenous non-mammalian	harmine	0.017				2	0	2	BCL2(-3.12),BDNF(-2.59)
chemical - endogenous non-mammalian	3-deoxy-2-octulosonic acid(2)-lipid A	0.0284				2	1	1	PTGS1(+6.33),SOAT2(-2.66)
chemical - endogenous non-mammalian	hyperoside	0.0311				1	0	1	BCL2(-3.12)
chemical - endogenous non-mammalian	safflor yellow B	0.0311				1	0	1	BCL2(-3.12)
chemical - endogenous non-mammalian	daphnoretin	0.0311				1	0	1	BCL2(-3.12)
chemical - endogenous non-mammalian	wax ester	0.0311				1	0	1	CCL2(-9.74)
chemical - endogenous non-mammalian	isoalantolactone	0.0311				1	0	1	BCL2(-3.12)
chemical - endogenous non-mammalian	swainsonine	0.0311				1	0	1	BCL2(-3.12)
chemical - endogenous non-mammalian	antimycin A	0.0317				2	0	2	BCL2(-3.12),CPT1B(-2.27)
chemical - endogenous non-mammalian	chrysin	0.0422				2	1	1	CCL2(-9.74),GCLM(+2.56)
chemical - endogenous non-mammalian	wogonin	0.0459				2	0	2	BCL2(-3.12),CCL2(-9.74)
chemical - endogenous non-mammalian	pregna-4,17-diene-3,16-dione	0.0498				2	0	2	BCL2(-3.12),CES1(-3.46)
chemical - endogenous mammalian	octanal	0.000244				2	0	2	CCL2(-9.74),TUBB3(-3.37)
chemical - endogenous mammalian	decanoic acid	0.00237				2	0	2	ACP5(-3.1),CPT1B(-2.27)
chemical - endogenous mammalian	advanced glycation end-products	0.00489				4	0	4	BCL2(-3.12),CCL2(-9.74),CLDN5(-5.67),CXCL12(-10.77)
chemical - endogenous mammalian	beta-estradiol	0.0054			0.109	47	22	25	ACP5(-3.1),ACTA1(-7.21),ALCAM(+2.03),ARNT2(-2.42),BCL2(-3.12),BDNF(-2.59),C4A/C4B(-4.09),CCL2(-9.74),CPT1B(-2.27),CST1(+9.25),CXCL12(-10.77),DBN1(-2.38),DKK1(-2.81),DMTN(-3.46),DNMT3B(-2.17),ERBB4(+4.97),FCGR2A(+3.93),FCGR2B(+2.92),FMO2(+3.19),FOLH1(+4.67),GNRH2(+4.76),GREM1(-4.3),HLA-DRB1(+53.68),HLA-DRB5(+22.81),HOXD4(-2.4),LEPR(+2.51),LGALS4(-9.21),LOX(+3.03),LOXL4(+2.43),MYH6(-12.77),NR2F1(-3…
chemical - endogenous mammalian	testosterone	0.0114			1.68	12	5	7	AMH(-2.76),BCL2(-3.12),BDNF(-2.59),CA3(+7.72),DDX3Y(-243.63),HCN4(-6.54),PMP22(+2.14),SLC38A5(+2.29),SLC7A4(+5.47),TUBB3(-3.37),UGT8(+2.6),VIPR1(-2.95)
chemical - endogenous mammalian	10E,12Z-octadecadienoic acid	0.0128			-0.61	7	2	5	BCL2(-3.12),CA3(+7.72),CCL2(-9.74),CPT1B(-2.27),CREB5(-2.8),FMO2(+3.19),PODN(-11.87)
chemical - endogenous mammalian	biotin	0.0145				2	1	1	BDNF(-2.59),PMP22(+2.14)
chemical - endogenous mammalian	stearidonic acid	0.0156				1	1	0	PTGS1(+6.33)
chemical - endogenous mammalian	allantoin	0.0156				1	0	1	NR1H4(-5.71)
chemical - endogenous mammalian	N-acetylserotonin	0.0156				1	0	1	BDNF(-2.59)
chemical - endogenous mammalian	cardiolipin	0.0156				1	0	1	CCL2(-9.74)
chemical - endogenous mammalian	carbon monoxide	0.0161				4	0	4	BCL2(-3.12),BDNF(-2.59),CCL2(-9.74),CXCL12(-10.77)
chemical - endogenous mammalian	progesterone	0.0187			-0.576	17	8	9	ACP5(-3.1),ACTA1(-7.21),ATP1A2(+4.15),BCL2(-3.12),BDNF(-2.59),CA3(+7.72),CCL2(-9.74),CES1(-3.46),CLDN5(-5.67),CTSF(+3.66),CXCL12(-10.77),DKK1(-2.81),ENPP1(+2.75),LEPR(+2.51),PMP22(+2.14),PTGS1(+6.33),WNT5B(+3.23)
chemical - endogenous mammalian	pyridoxine	0.0224				2	0	2	DKK1(-2.81),FZD1(-3.41)
chemical - endogenous mammalian	prostaglandin E3	0.0311				1	1	0	PTGS1(+6.33)
chemical - endogenous mammalian	biliverdine	0.0311				1	1	0	BLVRA(+2.62)
chemical - endogenous mammalian	quinolinic acid	0.0332				3	0	3	BCL2(-3.12),BDNF(-2.59),PENK(-4.53)
chemical - endogenous mammalian	riboflavin	0.035				2	0	2	DKK1(-2.81),FZD1(-3.41)
chemical - endogenous mammalian	cholecalciferol	0.0381			-1.179	5	0	5	BCL2(-3.12),BDNF(-2.59),CCL2(-9.74),MYH6(-12.77),WT1(-9.54)
chemical - endogenous mammalian	lysophosphatidylinositol	0.0392				3	2	1	CCL2(-9.74),HLA-DRB1(+53.68),STC1(+3.75)
chemical - endogenous mammalian	nitric oxide	0.0404			1.941	6	3	3	BCL2(-3.12),CXCL12(-10.77),GCLM(+2.56),GSTM1(+14.84),PTGS1(+6.33),WT1(-9.54)
chemical - endogenous mammalian	bisphenol A	0.0414			0.152	6	1	5	ARNT2(-2.42),BCL2(-3.12),CCL2(-9.74),CXCL12(-10.77),STK17B(+2.41),WNK2(-5.52)
chemical - endogenous mammalian	homocysteine	0.0461			-0.564	4	0	4	BCL2(-3.12),CCL2(-9.74),CLDN5(-5.67),CXCL12(-10.77)
chemical - endogenous mammalian	L-tyrosine	0.0462				1	0	1	BCL2(-3.12)
chemical - endogenous mammalian	10-hydroxycamptothecin	0.0462				1	0	1	BCL2(-3.12)
biologic drug	aldesleukin	0.00667			1	4	3	1	BCL2(-3.12),FCGR2A(+3.93),FCGR2B(+2.92),HLA-DRB1(+53.68)
biologic drug	enterotoxin B	0.00799		Inhibited	-2.236	5	0	5	BDNF(-2.59),CCL2(-9.74),CSF2RB(-3.04),CXCL12(-10.77),WT1(-9.54)
biologic drug	vancomycin	0.0124			-1.446	5	2	3	C4A/C4B(-4.09),FBLIM1(-2.29),FCGR2A(+3.93),FMO2(+3.19),TMEM173(-3.92)
biologic drug	interferon gamma-1b	0.0311				1	0	1	CD163(-11.35)
biologic drug	P144	0.0311				1	0	1	CCL2(-9.74)
biologic drug	adalimumab	0.0462				1	1	0	FCGR2B(+2.92)
biologic drug	ezatiostat	0.0462				1	1	0	GCLM(+2.56)
