# Supplementary material for: Developmental modeling of hepatogenesis using obese iPSCs-hepatocyte differentiation uncovers pathological features
Source: Cell Death Dis. 2022 Aug 1;13(8):670. doi: 10.1038/s41419-022-05125-9 (PMC9343434; doi:10.1038/s41419-022-05125-9)
Supplement: Supplementary file 16 — Supplementary File-14 [file 41419_2022_5125_MOESM16_ESM.xlsx]

## Sheet: Function
Categories	Diseases or Functions	p	State	Z	N	Pos	Neg	Molecules
Cancer,Organismal Injury and Abnormalities	Tumorigenesis of tissue	3.01e-10		-0.319	396	243	153	ABO(-2.6),ACAP2(+1.93),ACE2(+3.5),ACKR2(+4.39),ACPP(+3.67),ACSL4(+1.98),ACTA1(-2.74),ADAM28(+5.1),ADAMTS7(-1.92),ADCY8(-4.96),ADGRE5(+6.37),AGAP5 (includes others)(+5.48),AGR2(+4.18),AGRN(-1.77),ALG13(+2.0),ALOX15B(+5.62),ANKRD20A5P(+3.89),ANKRD33B(-2.66),AP1S2(+2.63),AP4E1(+2.14),APOBEC3B(-11.64),APOL6(+5.56),ARAP2(+2.49),ARHGAP18(+2.3),ARHGAP28(+2.41),ARHGDIB(+2.97),ARHGEF16(-1.87),ARHGEF40(-1.…
Cancer,Organismal Injury and Abnormalities	Cancer	9.81e-10		1.47	406	250	156	A4GALT(+2.57),ABO(-2.6),ACAP2(+1.93),ACE2(+3.5),ACKR2(+4.39),ACPP(+3.67),ACSL4(+1.98),ACTA1(-2.74),ADAM28(+5.1),ADAMTS7(-1.92),ADCY8(-4.96),ADGRE5(+6.37),AGAP5 (includes others)(+5.48),AGR2(+4.18),AGRN(-1.77),ALG13(+2.0),ALOX15B(+5.62),ANKRD20A5P(+3.89),ANKRD33B(-2.66),ANOS1(+4.13),AP1S2(+2.63),AP4E1(+2.14),APOBEC3B(-11.64),APOL6(+5.56),ARAP2(+2.49),ARHGAP18(+2.3),ARHGAP28(+2.41),ARHGDIB(+2.97),A…
Cancer,Organismal Injury and Abnormalities	Extracranial solid tumor	2.48e-09		-0.481	403	248	155	A4GALT(+2.57),ABO(-2.6),ACAP2(+1.93),ACE2(+3.5),ACKR2(+4.39),ACPP(+3.67),ACSL4(+1.98),ACTA1(-2.74),ADAM28(+5.1),ADAMTS7(-1.92),ADCY8(-4.96),ADGRE5(+6.37),AGAP5 (includes others)(+5.48),AGR2(+4.18),AGRN(-1.77),ALG13(+2.0),ALOX15B(+5.62),ANKRD20A5P(+3.89),ANKRD33B(-2.66),AP1S2(+2.63),AP4E1(+2.14),APOBEC3B(-11.64),APOL6(+5.56),ARAP2(+2.49),ARHGAP18(+2.3),ARHGAP28(+2.41),ARHGDIB(+2.97),ARHGEF16(-1.87…
Cancer,Organismal Injury and Abnormalities	Malignant solid tumor	2.99e-09		-0.74	403	248	155	A4GALT(+2.57),ABO(-2.6),ACAP2(+1.93),ACE2(+3.5),ACKR2(+4.39),ACPP(+3.67),ACSL4(+1.98),ACTA1(-2.74),ADAM28(+5.1),ADAMTS7(-1.92),ADCY8(-4.96),ADGRE5(+6.37),AGAP5 (includes others)(+5.48),AGR2(+4.18),AGRN(-1.77),ALG13(+2.0),ALOX15B(+5.62),ANKRD20A5P(+3.89),ANKRD33B(-2.66),ANOS1(+4.13),AP1S2(+2.63),AP4E1(+2.14),APOBEC3B(-11.64),APOL6(+5.56),ARAP2(+2.49),ARHGAP18(+2.3),ARHGAP28(+2.41),ARHGDIB(+2.97),A…
Cancer,Organismal Injury and Abnormalities	Solid tumor	3.01e-09		-0.359	405	249	156	A4GALT(+2.57),ABO(-2.6),ACAP2(+1.93),ACE2(+3.5),ACKR2(+4.39),ACPP(+3.67),ACSL4(+1.98),ACTA1(-2.74),ADAM28(+5.1),ADAMTS7(-1.92),ADCY8(-4.96),ADGRE5(+6.37),AGAP5 (includes others)(+5.48),AGR2(+4.18),AGRN(-1.77),ALG13(+2.0),ALOX15B(+5.62),ANKRD20A5P(+3.89),ANKRD33B(-2.66),ANOS1(+4.13),AP1S2(+2.63),AP4E1(+2.14),APOBEC3B(-11.64),APOL6(+5.56),ARAP2(+2.49),ARHGAP18(+2.3),ARHGAP28(+2.41),ARHGDIB(+2.97),A…
Cancer,Organismal Injury and Abnormalities	Abdominal neoplasm	3.63e-09		-1.228	377	234	143	ABO(-2.6),ACAP2(+1.93),ACE2(+3.5),ACPP(+3.67),ACSL4(+1.98),ACTA1(-2.74),ADAM28(+5.1),ADAMTS7(-1.92),ADCY8(-4.96),ADGRE5(+6.37),AGAP5 (includes others)(+5.48),AGR2(+4.18),AGRN(-1.77),ALG13(+2.0),ALOX15B(+5.62),ANKRD20A5P(+3.89),ANKRD33B(-2.66),AP1S2(+2.63),AP4E1(+2.14),APOBEC3B(-11.64),APOL6(+5.56),ARAP2(+2.49),ARHGAP18(+2.3),ARHGAP28(+2.41),ARHGDIB(+2.97),ARHGEF16(-1.87),ARHGEF40(-1.83),ARL17A/AR…
Cancer,Organismal Injury and Abnormalities	Carcinoma	4.84e-09		-0.088	391	241	150	ABO(-2.6),ACAP2(+1.93),ACE2(+3.5),ACKR2(+4.39),ACPP(+3.67),ACSL4(+1.98),ACTA1(-2.74),ADAM28(+5.1),ADAMTS7(-1.92),ADCY8(-4.96),ADGRE5(+6.37),AGAP5 (includes others)(+5.48),AGR2(+4.18),AGRN(-1.77),ALG13(+2.0),ALOX15B(+5.62),ANKRD20A5P(+3.89),ANKRD33B(-2.66),AP1S2(+2.63),AP4E1(+2.14),APOBEC3B(-11.64),APOL6(+5.56),ARAP2(+2.49),ARHGAP18(+2.3),ARHGAP28(+2.41),ARHGDIB(+2.97),ARHGEF16(-1.87),ARHGEF40(-1.…
Cancer,Organismal Injury and Abnormalities	Non-melanoma solid tumor	4.93e-09		-0.475	394	242	152	ABO(-2.6),ACAP2(+1.93),ACE2(+3.5),ACKR2(+4.39),ACPP(+3.67),ACSL4(+1.98),ACTA1(-2.74),ADAM28(+5.1),ADAMTS7(-1.92),ADCY8(-4.96),ADGRE5(+6.37),AGAP5 (includes others)(+5.48),AGR2(+4.18),AGRN(-1.77),ALG13(+2.0),ALOX15B(+5.62),ANKRD20A5P(+3.89),ANKRD33B(-2.66),ANOS1(+4.13),AP1S2(+2.63),AP4E1(+2.14),APOBEC3B(-11.64),APOL6(+5.56),ARAP2(+2.49),ARHGAP18(+2.3),ARHGAP28(+2.41),ARHGDIB(+2.97),ARHGEF16(-1.87)…
Cancer,Organismal Injury and Abnormalities	Nonhematologic malignant neoplasm	8.25e-09		-0.136	395	244	151	A4GALT(+2.57),ABO(-2.6),ACAP2(+1.93),ACE2(+3.5),ACKR2(+4.39),ACPP(+3.67),ACSL4(+1.98),ACTA1(-2.74),ADAM28(+5.1),ADAMTS7(-1.92),ADCY8(-4.96),ADGRE5(+6.37),AGAP5 (includes others)(+5.48),AGR2(+4.18),AGRN(-1.77),ALG13(+2.0),ALOX15B(+5.62),ANKRD20A5P(+3.89),ANKRD33B(-2.66),AP1S2(+2.63),AP4E1(+2.14),APOBEC3B(-11.64),APOL6(+5.56),ARAP2(+2.49),ARHGAP18(+2.3),ARHGAP28(+2.41),ARHGDIB(+2.97),ARHGEF16(-1.87…
Cancer,Organismal Injury and Abnormalities	Abdominal cancer	2.89e-08		-1.879	370	229	141	ABO(-2.6),ACAP2(+1.93),ACE2(+3.5),ACPP(+3.67),ACSL4(+1.98),ACTA1(-2.74),ADAM28(+5.1),ADAMTS7(-1.92),ADCY8(-4.96),AGAP5 (includes others)(+5.48),AGR2(+4.18),AGRN(-1.77),ALG13(+2.0),ALOX15B(+5.62),ANKRD20A5P(+3.89),ANKRD33B(-2.66),AP1S2(+2.63),AP4E1(+2.14),APOBEC3B(-11.64),APOL6(+5.56),ARAP2(+2.49),ARHGAP18(+2.3),ARHGAP28(+2.41),ARHGDIB(+2.97),ARHGEF16(-1.87),ARHGEF40(-1.83),ARL17A/ARL17B(+2.4),ARS…
Cancer,Gastrointestinal Disease,Organismal Injury and Abnormalities	Digestive organ tumor	3.1e-08		-1.004	358	223	135	ABO(-2.6),ACAP2(+1.93),ACE2(+3.5),ACPP(+3.67),ACSL4(+1.98),ACTA1(-2.74),ADAM28(+5.1),ADAMTS7(-1.92),ADCY8(-4.96),AGAP5 (includes others)(+5.48),AGR2(+4.18),AGRN(-1.77),ALG13(+2.0),ALOX15B(+5.62),ANKRD20A5P(+3.89),ANKRD33B(-2.66),AP1S2(+2.63),AP4E1(+2.14),APOL6(+5.56),ARAP2(+2.49),ARHGAP18(+2.3),ARHGAP28(+2.41),ARHGEF16(-1.87),ARHGEF40(-1.83),ARSI(+2.61),ARVCF(-1.98),ASB3/GPR75-ASB3(-3.68),ATL3(+2…
Cancer,Endocrine System Disorders,Organismal Injury and Abnormalities	Endocrine gland tumor	5.73e-08			313	189	124	ABO(-2.6),ACAP2(+1.93),ACE2(+3.5),ACSL4(+1.98),ACTA1(-2.74),ADAM28(+5.1),ADAMTS7(-1.92),ADCY8(-4.96),AGAP5 (includes others)(+5.48),AGR2(+4.18),AGRN(-1.77),ALG13(+2.0),ALOX15B(+5.62),ANKRD33B(-2.66),AP4E1(+2.14),APOBEC3B(-11.64),ARAP2(+2.49),ARHGAP18(+2.3),ARHGAP28(+2.41),ARHGDIB(+2.97),ARHGEF16(-1.87),ARHGEF40(-1.83),ARVCF(-1.98),ASB3/GPR75-ASB3(-3.68),ATL3(+2.48),ATP2C2(+2.55),ATP6AP2(+2.32),AT…
Cancer,Endocrine System Disorders,Organismal Injury and Abnormalities	Nonpituitary endocrine tumor	8.37e-08			311	187	124	ABO(-2.6),ACAP2(+1.93),ACE2(+3.5),ACSL4(+1.98),ACTA1(-2.74),ADAM28(+5.1),ADAMTS7(-1.92),ADCY8(-4.96),AGAP5 (includes others)(+5.48),AGR2(+4.18),AGRN(-1.77),ALG13(+2.0),ALOX15B(+5.62),ANKRD33B(-2.66),AP4E1(+2.14),APOBEC3B(-11.64),ARAP2(+2.49),ARHGAP18(+2.3),ARHGAP28(+2.41),ARHGDIB(+2.97),ARHGEF16(-1.87),ARHGEF40(-1.83),ARVCF(-1.98),ASB3/GPR75-ASB3(-3.68),ATL3(+2.48),ATP2C2(+2.55),ATP6AP2(+2.32),AT…
Cancer,Endocrine System Disorders,Organismal Injury and Abnormalities	Endocrine carcinoma	2.03e-07			307	184	123	ABO(-2.6),ACAP2(+1.93),ACE2(+3.5),ACSL4(+1.98),ACTA1(-2.74),ADAM28(+5.1),ADAMTS7(-1.92),ADCY8(-4.96),AGAP5 (includes others)(+5.48),AGR2(+4.18),AGRN(-1.77),ALG13(+2.0),ALOX15B(+5.62),ANKRD33B(-2.66),AP4E1(+2.14),APOBEC3B(-11.64),ARAP2(+2.49),ARHGAP18(+2.3),ARHGAP28(+2.41),ARHGDIB(+2.97),ARHGEF16(-1.87),ARHGEF40(-1.83),ARVCF(-1.98),ASB3/GPR75-ASB3(-3.68),ATL3(+2.48),ATP2C2(+2.55),ATP6AP2(+2.32),AT…
Cancer,Endocrine System Disorders,Organismal Injury and Abnormalities	Thyroid gland tumor	2.13e-07			307	184	123	ABO(-2.6),ACAP2(+1.93),ACE2(+3.5),ACSL4(+1.98),ACTA1(-2.74),ADAM28(+5.1),ADAMTS7(-1.92),ADCY8(-4.96),AGAP5 (includes others)(+5.48),AGR2(+4.18),AGRN(-1.77),ALG13(+2.0),ALOX15B(+5.62),ANKRD33B(-2.66),AP4E1(+2.14),APOBEC3B(-11.64),ARAP2(+2.49),ARHGAP18(+2.3),ARHGAP28(+2.41),ARHGDIB(+2.97),ARHGEF16(-1.87),ARHGEF40(-1.83),ARVCF(-1.98),ASB3/GPR75-ASB3(-3.68),ATL3(+2.48),ATP2C2(+2.55),ATP6AP2(+2.32),AT…
Cancer,Endocrine System Disorders,Organismal Injury and Abnormalities	Thyroid carcinoma	2.19e-07			306	183	123	ABO(-2.6),ACAP2(+1.93),ACE2(+3.5),ACSL4(+1.98),ACTA1(-2.74),ADAM28(+5.1),ADAMTS7(-1.92),ADCY8(-4.96),AGAP5 (includes others)(+5.48),AGR2(+4.18),AGRN(-1.77),ALG13(+2.0),ALOX15B(+5.62),ANKRD33B(-2.66),AP4E1(+2.14),APOBEC3B(-11.64),ARAP2(+2.49),ARHGAP18(+2.3),ARHGAP28(+2.41),ARHGDIB(+2.97),ARHGEF16(-1.87),ARHGEF40(-1.83),ARVCF(-1.98),ASB3/GPR75-ASB3(-3.68),ATL3(+2.48),ATP2C2(+2.55),ATP6AP2(+2.32),AT…
Cancer,Gastrointestinal Disease,Organismal Injury and Abnormalities	Digestive system cancer	2.29e-07		-1.8	349	217	132	ABO(-2.6),ACAP2(+1.93),ACE2(+3.5),ACPP(+3.67),ACSL4(+1.98),ACTA1(-2.74),ADAM28(+5.1),ADAMTS7(-1.92),ADCY8(-4.96),AGAP5 (includes others)(+5.48),AGR2(+4.18),AGRN(-1.77),ALG13(+2.0),ALOX15B(+5.62),ANKRD20A5P(+3.89),ANKRD33B(-2.66),AP1S2(+2.63),AP4E1(+2.14),APOL6(+5.56),ARAP2(+2.49),ARHGAP18(+2.3),ARHGAP28(+2.41),ARHGEF16(-1.87),ARHGEF40(-1.83),ARSI(+2.61),ARVCF(-1.98),ASB3/GPR75-ASB3(-3.68),ATL3(+2…
Cancer,Organismal Injury and Abnormalities	Neck neoplasm	2.85e-07			309	186	123	ABO(-2.6),ACAP2(+1.93),ACE2(+3.5),ACSL4(+1.98),ACTA1(-2.74),ADAM28(+5.1),ADAMTS7(-1.92),ADCY8(-4.96),AGAP5 (includes others)(+5.48),AGR2(+4.18),AGRN(-1.77),ALG13(+2.0),ALOX15B(+5.62),ANKRD33B(-2.66),AP4E1(+2.14),APOBEC3B(-11.64),ARAP2(+2.49),ARHGAP18(+2.3),ARHGAP28(+2.41),ARHGDIB(+2.97),ARHGEF16(-1.87),ARHGEF40(-1.83),ARVCF(-1.98),ASB3/GPR75-ASB3(-3.68),ATL3(+2.48),ATP2C2(+2.55),ATP6AP2(+2.32),AT…
Cancer,Organismal Injury and Abnormalities	Head and neck carcinoma	3.01e-07			319	191	128	ABO(-2.6),ACAP2(+1.93),ACE2(+3.5),ACSL4(+1.98),ACTA1(-2.74),ADAM28(+5.1),ADAMTS7(-1.92),ADCY8(-4.96),AGAP5 (includes others)(+5.48),AGR2(+4.18),AGRN(-1.77),ALG13(+2.0),ALOX15B(+5.62),ANKRD20A5P(+3.89),ANKRD33B(-2.66),AP4E1(+2.14),APOBEC3B(-11.64),ARAP2(+2.49),ARHGAP18(+2.3),ARHGAP28(+2.41),ARHGDIB(+2.97),ARHGEF16(-1.87),ARHGEF40(-1.83),ARVCF(-1.98),ASB3/GPR75-ASB3(-3.68),ATL3(+2.48),ATP2C2(+2.55)…
Cancer,Gastrointestinal Disease,Organismal Injury and Abnormalities	Malignant neoplasm of large intestine	3.34e-07			312	194	118	ACAP2(+1.93),ACE2(+3.5),ACPP(+3.67),ACSL4(+1.98),ACTA1(-2.74),ADAM28(+5.1),ADAMTS7(-1.92),ADCY8(-4.96),AGAP5 (includes others)(+5.48),AGR2(+4.18),AGRN(-1.77),ALG13(+2.0),ALOX15B(+5.62),ANKRD20A5P(+3.89),ANKRD33B(-2.66),AP4E1(+2.14),APOL6(+5.56),ARAP2(+2.49),ARHGAP18(+2.3),ARHGAP28(+2.41),ARHGEF16(-1.87),ARHGEF40(-1.83),ARSI(+2.61),ARVCF(-1.98),ASB3/GPR75-ASB3(-3.68),ATL3(+2.48),ATP2C2(+2.55),ATP6…
Cancer,Organismal Injury and Abnormalities	Head and neck tumor	3.88e-07			323	195	128	ABO(-2.6),ACAP2(+1.93),ACE2(+3.5),ACSL4(+1.98),ACTA1(-2.74),ADAM28(+5.1),ADAMTS7(-1.92),ADCY8(-4.96),AGAP5 (includes others)(+5.48),AGR2(+4.18),AGRN(-1.77),ALG13(+2.0),ALOX15B(+5.62),ANKRD20A5P(+3.89),ANKRD33B(-2.66),AP4E1(+2.14),APOBEC3B(-11.64),ARAP2(+2.49),ARHGAP18(+2.3),ARHGAP28(+2.41),ARHGDIB(+2.97),ARHGEF16(-1.87),ARHGEF40(-1.83),ARVCF(-1.98),ASB3/GPR75-ASB3(-3.68),ATL3(+2.48),ATP2C2(+2.55)…
Cancer,Gastrointestinal Disease,Organismal Injury and Abnormalities	Large intestine adenocarcinoma	4.69e-07			297	183	114	ACAP2(+1.93),ACE2(+3.5),ACPP(+3.67),ACSL4(+1.98),ACTA1(-2.74),ADAM28(+5.1),ADAMTS7(-1.92),ADCY8(-4.96),AGAP5 (includes others)(+5.48),AGRN(-1.77),ALG13(+2.0),ALOX15B(+5.62),ANKRD20A5P(+3.89),ANKRD33B(-2.66),AP4E1(+2.14),APOL6(+5.56),ARAP2(+2.49),ARHGAP18(+2.3),ARHGAP28(+2.41),ARHGEF16(-1.87),ARHGEF40(-1.83),ARSI(+2.61),ARVCF(-1.98),ASB3/GPR75-ASB3(-3.68),ATL3(+2.48),ATP2C2(+2.55),ATP6AP2(+2.32),A…
Cancer,Gastrointestinal Disease,Organismal Injury and Abnormalities	Large intestine carcinoma	7.51e-07			298	183	115	ACAP2(+1.93),ACE2(+3.5),ACPP(+3.67),ACSL4(+1.98),ACTA1(-2.74),ADAM28(+5.1),ADAMTS7(-1.92),ADCY8(-4.96),AGAP5 (includes others)(+5.48),AGRN(-1.77),ALG13(+2.0),ALOX15B(+5.62),ANKRD20A5P(+3.89),ANKRD33B(-2.66),AP4E1(+2.14),APOL6(+5.56),ARAP2(+2.49),ARHGAP18(+2.3),ARHGAP28(+2.41),ARHGEF16(-1.87),ARHGEF40(-1.83),ARSI(+2.61),ARVCF(-1.98),ASB3/GPR75-ASB3(-3.68),ATL3(+2.48),ATP2C2(+2.55),ATP6AP2(+2.32),A…
Cancer,Organismal Injury and Abnormalities	Abdominal carcinoma	1.16e-06		-1	354	221	133	ABO(-2.6),ACAP2(+1.93),ACE2(+3.5),ACPP(+3.67),ACSL4(+1.98),ACTA1(-2.74),ADAM28(+5.1),ADAMTS7(-1.92),ADCY8(-4.96),AGAP5 (includes others)(+5.48),AGR2(+4.18),AGRN(-1.77),ALG13(+2.0),ALOX15B(+5.62),ANKRD20A5P(+3.89),ANKRD33B(-2.66),AP1S2(+2.63),AP4E1(+2.14),APOL6(+5.56),ARAP2(+2.49),ARHGAP18(+2.3),ARHGAP28(+2.41),ARHGEF16(-1.87),ARHGEF40(-1.83),ARSI(+2.61),ARVCF(-1.98),ASB3/GPR75-ASB3(-3.68),ATL3(+2…
Cancer,Organismal Injury and Abnormalities	Abdominal adenocarcinoma	1.78e-06		-1.134	335	209	126	ABO(-2.6),ACAP2(+1.93),ACE2(+3.5),ACPP(+3.67),ACSL4(+1.98),ACTA1(-2.74),ADAM28(+5.1),ADAMTS7(-1.92),ADCY8(-4.96),AGAP5 (includes others)(+5.48),AGR2(+4.18),AGRN(-1.77),ALG13(+2.0),ALOX15B(+5.62),ANKRD20A5P(+3.89),ANKRD33B(-2.66),AP1S2(+2.63),AP4E1(+2.14),APOL6(+5.56),ARAP2(+2.49),ARHGAP18(+2.3),ARHGAP28(+2.41),ARHGEF16(-1.87),ARHGEF40(-1.83),ARSI(+2.61),ARVCF(-1.98),ASB3/GPR75-ASB3(-3.68),ATL3(+2…
Cancer,Organismal Injury and Abnormalities	Thoracic neoplasm	2.15e-06		-0.071	116	72	44	ABO(-2.6),ACE2(+3.5),ADAM28(+5.1),ADAMTS7(-1.92),AGAP5 (includes others)(+5.48),AGR2(+4.18),AGRN(-1.77),ALG13(+2.0),ANKRD20A5P(+3.89),APOBEC3B(-11.64),ARAP2(+2.49),ARHGAP28(+2.41),ARSI(+2.61),B2M(+1.96),CACNA2D1(+2.1),CALU(+1.84),CASC9(+2.83),CASK(+1.79),CCDC3(-5.22),CCDC40(-3.24),CCL2(-7.46),CD200R1(+3.63),CD9(+3.56),CDH1(+2.0),CHM(+1.9),CLTRN(+2.4),COL21A1(+2.9),COL4A4(+3.91),CST4(-3.25),CTPS2(…
Cancer,Gastrointestinal Disease,Organismal Injury and Abnormalities	Gastrointestinal tract cancer	2.25e-06		-1.951	320	199	121	ACAP2(+1.93),ACE2(+3.5),ACPP(+3.67),ACSL4(+1.98),ACTA1(-2.74),ADAM28(+5.1),ADAMTS7(-1.92),ADCY8(-4.96),AGAP5 (includes others)(+5.48),AGR2(+4.18),AGRN(-1.77),ALG13(+2.0),ALOX15B(+5.62),ANKRD20A5P(+3.89),ANKRD33B(-2.66),AP4E1(+2.14),APOL6(+5.56),ARAP2(+2.49),ARHGAP18(+2.3),ARHGAP28(+2.41),ARHGEF16(-1.87),ARHGEF40(-1.83),ARSI(+2.61),ARVCF(-1.98),ASB3/GPR75-ASB3(-3.68),ATL3(+2.48),ATP2C2(+2.55),ATP6…
Cancer,Gastrointestinal Disease,Organismal Injury and Abnormalities	Colon tumor	2.25e-06			176	106	70	ACAP2(+1.93),ACE2(+3.5),ACPP(+3.67),ACTA1(-2.74),ADAM28(+5.1),ADCY8(-4.96),AGAP5 (includes others)(+5.48),AGRN(-1.77),ALG13(+2.0),ARAP2(+2.49),ARHGEF16(-1.87),ARHGEF40(-1.83),ARSI(+2.61),ARVCF(-1.98),ATL3(+2.48),ATP2C2(+2.55),ATP8B1(+2.65),B2M(+1.96),CACNA2D1(+2.1),CAPN6(+4.43),CASK(+1.79),CAST(+2.4),CATSPERG(-3.06),CCDC144NL(-3.43),CCDC3(-5.22),CCDC40(-3.24),CD163(-18.0),CD200R1(+3.63),CD37(-2.5…
Cancer,Organismal Injury and Abnormalities	Adenocarcinoma	2.35e-06		-1.134	341	212	129	ABO(-2.6),ACAP2(+1.93),ACE2(+3.5),ACPP(+3.67),ACSL4(+1.98),ACTA1(-2.74),ADAM28(+5.1),ADAMTS7(-1.92),ADCY8(-4.96),AGAP5 (includes others)(+5.48),AGR2(+4.18),AGRN(-1.77),ALG13(+2.0),ALOX15B(+5.62),ANKRD20A5P(+3.89),ANKRD33B(-2.66),AP1S2(+2.63),AP4E1(+2.14),APOBEC3B(-11.64),APOL6(+5.56),ARAP2(+2.49),ARHGAP18(+2.3),ARHGAP28(+2.41),ARHGEF16(-1.87),ARHGEF40(-1.83),ARSI(+2.61),ARVCF(-1.98),ASB3/GPR75-AS…
Cancer,Gastrointestinal Disease,Organismal Injury and Abnormalities	Gastrointestinal tumor	2.47e-06		-1.016	321	200	121	ACAP2(+1.93),ACE2(+3.5),ACPP(+3.67),ACSL4(+1.98),ACTA1(-2.74),ADAM28(+5.1),ADAMTS7(-1.92),ADCY8(-4.96),AGAP5 (includes others)(+5.48),AGR2(+4.18),AGRN(-1.77),ALG13(+2.0),ALOX15B(+5.62),ANKRD20A5P(+3.89),ANKRD33B(-2.66),AP4E1(+2.14),APOL6(+5.56),ARAP2(+2.49),ARHGAP18(+2.3),ARHGAP28(+2.41),ARHGEF16(-1.87),ARHGEF40(-1.83),ARSI(+2.61),ARVCF(-1.98),ASB3/GPR75-ASB3(-3.68),ATL3(+2.48),ATP2C2(+2.55),ATP6…
Tissue Development	Organization of extracellular matrix	3e-06			19	14	5	AGRN(-1.77),CD47(+3.31),CDH1(+2.0),COL4A3(+3.13),COL4A4(+3.91),CSGALNACT1(-2.88),CTSL(+2.26),ERO1A(+2.1),HPSE2(+3.13),ITGB1(+1.9),ITGB4(+2.21),ITGB6(+3.36),KLKB1(-2.75),LOX(+3.06),MFAP2(-2.64),MMP7(+7.95),NPNT(+2.11),SMOC1(+3.1),TNFRSF11B(-2.53)
Gastrointestinal Disease,Hepatic System Disease,Organismal Injury and Abnormalities	Liver lesion	3.49e-06		0.359	203	124	79	ACE2(+3.5),ACPP(+3.67),ACTA1(-2.74),ADAM28(+5.1),ADCY8(-4.96),AGAP5 (includes others)(+5.48),AGRN(-1.77),ALG13(+2.0),ALOX15B(+5.62),AP1S2(+2.63),AP4E1(+2.14),ARAP2(+2.49),ARHGEF40(-1.83),ARVCF(-1.98),ASB3/GPR75-ASB3(-3.68),ATL3(+2.48),ATP2C2(+2.55),B2M(+1.96),BBX(+2.25),BIRC3(+2.8),C4A/C4B(-4.88),CACNA2D1(+2.1),CALU(+1.84),CAMK2A(+3.62),CAST(+2.4),CCDC3(-5.22),CCDC40(-3.24),CCL2(-7.46),CD163(-18.…
Cancer,Organismal Injury and Abnormalities,Respiratory Disease	Lung tumor	3.82e-06		0.202	114	71	43	ABO(-2.6),ACE2(+3.5),ADAM28(+5.1),ADAMTS7(-1.92),AGAP5 (includes others)(+5.48),AGR2(+4.18),AGRN(-1.77),ALG13(+2.0),ANKRD20A5P(+3.89),APOBEC3B(-11.64),ARAP2(+2.49),ARHGAP28(+2.41),ARSI(+2.61),B2M(+1.96),CACNA2D1(+2.1),CALU(+1.84),CASC9(+2.83),CASK(+1.79),CCDC3(-5.22),CCDC40(-3.24),CCL2(-7.46),CD200R1(+3.63),CD9(+3.56),CDH1(+2.0),CHM(+1.9),CLTRN(+2.4),COL21A1(+2.9),CST4(-3.25),CTPS2(+1.84),CXCL2(+…
Gastrointestinal Disease,Organismal Injury and Abnormalities	Colorectal disorder	3.93e-06	Decreased	-2.116	202	124	78	ACAP2(+1.93),ACE2(+3.5),ACKR2(+4.39),ACPP(+3.67),ACTA1(-2.74),ADAM28(+5.1),ADCY8(-4.96),AGAP5 (includes others)(+5.48),AGR2(+4.18),AGRN(-1.77),ALG13(+2.0),ARAP2(+2.49),ARHGEF16(-1.87),ARHGEF40(-1.83),ARSI(+2.61),ARVCF(-1.98),ATL3(+2.48),ATP2C2(+2.55),ATP6AP2(+2.32),ATP8B1(+2.65),B2M(+1.96),CACNA2D1(+2.1),CAPN6(+4.43),CASK(+1.79),CAST(+2.4),CATSPERG(-3.06),CCDC144NL(-3.43),CCDC3(-5.22),CCDC40(-3.2…
Cancer,Gastrointestinal Disease,Organismal Injury and Abnormalities	Colon cancer	4.35e-06			173	103	70	ACAP2(+1.93),ACE2(+3.5),ACPP(+3.67),ACTA1(-2.74),ADAM28(+5.1),ADCY8(-4.96),AGAP5 (includes others)(+5.48),AGRN(-1.77),ALG13(+2.0),ARAP2(+2.49),ARHGEF16(-1.87),ARHGEF40(-1.83),ARSI(+2.61),ARVCF(-1.98),ATL3(+2.48),ATP2C2(+2.55),ATP8B1(+2.65),B2M(+1.96),CACNA2D1(+2.1),CAPN6(+4.43),CASK(+1.79),CAST(+2.4),CATSPERG(-3.06),CCDC144NL(-3.43),CCDC3(-5.22),CCDC40(-3.24),CD163(-18.0),CD200R1(+3.63),CD37(-2.5…
Cancer,Gastrointestinal Disease,Hepatic System Disease,Organismal Injury and Abnormalities	Liver tumor	5.13e-06		-0.555	196	119	77	ACE2(+3.5),ACPP(+3.67),ACTA1(-2.74),ADAM28(+5.1),ADCY8(-4.96),AGAP5 (includes others)(+5.48),AGRN(-1.77),ALG13(+2.0),ALOX15B(+5.62),AP1S2(+2.63),AP4E1(+2.14),ARAP2(+2.49),ARHGEF40(-1.83),ARVCF(-1.98),ASB3/GPR75-ASB3(-3.68),ATL3(+2.48),ATP2C2(+2.55),B2M(+1.96),BBX(+2.25),CACNA2D1(+2.1),CALU(+1.84),CAMK2A(+3.62),CAST(+2.4),CCDC3(-5.22),CCDC40(-3.24),CCL2(-7.46),CD163(-18.0),CD200R1(+3.63),CD47(+3.3…
Cancer,Organismal Injury and Abnormalities,Respiratory Disease	Respiratory system tumor	5.73e-06		0.202	129	79	50	ABO(-2.6),ACE2(+3.5),ADAM28(+5.1),ADAMTS7(-1.92),AGAP5 (includes others)(+5.48),AGR2(+4.18),AGRN(-1.77),ALG13(+2.0),ANKRD20A5P(+3.89),APOBEC3B(-11.64),ARAP2(+2.49),ARHGAP28(+2.41),ARSI(+2.61),ATP6AP2(+2.32),B2M(+1.96),CACNA2D1(+2.1),CALU(+1.84),CASC9(+2.83),CASK(+1.79),CCDC3(-5.22),CCDC40(-3.24),CCL2(-7.46),CD200R1(+3.63),CD9(+3.56),CDH1(+2.0),CHM(+1.9),CLTRN(+2.4),COL21A1(+2.9),COL4A4(+3.91),CST…
Cancer,Organismal Injury and Abnormalities	Incidence of tumor	7.48e-06		-1.381	275	172	103	ACAP2(+1.93),ACE2(+3.5),ACKR2(+4.39),ACPP(+3.67),ACSL4(+1.98),ACTA1(-2.74),ADAM28(+5.1),ADAMTS7(-1.92),ADCY8(-4.96),ADGRE5(+6.37),AGAP5 (includes others)(+5.48),AGRN(-1.77),ALG13(+2.0),ANKRD20A5P(+3.89),AP1S2(+2.63),AP4E1(+2.14),APOBEC3B(-11.64),ARAP2(+2.49),ARHGAP28(+2.41),ARHGDIB(+2.97),ARHGEF16(-1.87),ARHGEF40(-1.83),ARSI(+2.61),ARVCF(-1.98),ATL3(+2.48),ATP2C2(+2.55),ATP6AP2(+2.32),ATP8B1(+2.6…
Cancer,Organismal Injury and Abnormalities	Intrathoracic malignant tumor	9.06e-06		-0.38	111	68	43	ABO(-2.6),ACE2(+3.5),ADAM28(+5.1),ADAMTS7(-1.92),AGAP5 (includes others)(+5.48),AGRN(-1.77),ALG13(+2.0),ANKRD20A5P(+3.89),APOBEC3B(-11.64),ARAP2(+2.49),ARHGAP28(+2.41),ARSI(+2.61),B2M(+1.96),CACNA2D1(+2.1),CALU(+1.84),CASC9(+2.83),CASK(+1.79),CCDC3(-5.22),CCDC40(-3.24),CCL2(-7.46),CD200R1(+3.63),CD9(+3.56),CDH1(+2.0),CLTRN(+2.4),COL21A1(+2.9),COL4A4(+3.91),CST4(-3.25),CTPS2(+1.84),CXCL2(+1.81),DC…
Cancer,Organismal Injury and Abnormalities,Respiratory Disease	Lung cancer	1.05e-05		-0.38	110	67	43	ABO(-2.6),ACE2(+3.5),ADAM28(+5.1),ADAMTS7(-1.92),AGAP5 (includes others)(+5.48),AGRN(-1.77),ALG13(+2.0),ANKRD20A5P(+3.89),APOBEC3B(-11.64),ARAP2(+2.49),ARHGAP28(+2.41),ARSI(+2.61),B2M(+1.96),CACNA2D1(+2.1),CALU(+1.84),CASC9(+2.83),CASK(+1.79),CCDC3(-5.22),CCDC40(-3.24),CCL2(-7.46),CD200R1(+3.63),CD9(+3.56),CDH1(+2.0),CLTRN(+2.4),COL21A1(+2.9),CST4(-3.25),CTPS2(+1.84),CXCL2(+1.81),DCHS1(-2.72),DDX…
Cancer,Organismal Injury and Abnormalities	Cancer of secretory structure	1.06e-05		0.447	327	195	132	ABO(-2.6),ACAP2(+1.93),ACE2(+3.5),ACPP(+3.67),ACSL4(+1.98),ACTA1(-2.74),ADAM28(+5.1),ADAMTS7(-1.92),ADCY8(-4.96),AGAP5 (includes others)(+5.48),AGR2(+4.18),AGRN(-1.77),ALG13(+2.0),ALOX15B(+5.62),ANKRD33B(-2.66),AP4E1(+2.14),APOBEC3B(-11.64),ARAP2(+2.49),ARHGAP18(+2.3),ARHGAP28(+2.41),ARHGDIB(+2.97),ARHGEF16(-1.87),ARHGEF40(-1.83),ARL17A/ARL17B(+2.4),ARVCF(-1.98),ASB3/GPR75-ASB3(-3.68),ATL3(+2.48)…
Cancer,Gastrointestinal Disease,Hepatic System Disease,Organismal Injury and Abnormalities	Hepatobiliary system cancer	1.26e-05		-1.387	179	108	71	ACE2(+3.5),ACPP(+3.67),ADAM28(+5.1),ADCY8(-4.96),AGRN(-1.77),AP1S2(+2.63),AP4E1(+2.14),ARAP2(+2.49),ARHGEF16(-1.87),ARHGEF40(-1.83),ARVCF(-1.98),ATL3(+2.48),ATP2C2(+2.55),B2M(+1.96),CACNA2D1(+2.1),CALU(+1.84),CAMK2A(+3.62),CAST(+2.4),CCDC3(-5.22),CCDC40(-3.24),CCL2(-7.46),CD163(-18.0),CD200R1(+3.63),CD47(+3.31),CDCP1(+1.73),CDH1(+2.0),CDH3(+3.98),CES1(-2.75),CFL2(+2.11),CHURC1(+2.2),CLIC5(+2.85),…
Cancer,Organismal Injury and Abnormalities,Reproductive System Disease	Tumorigenesis of reproductive tract	1.31e-05			169	113	56	ACE2(+3.5),ACPP(+3.67),ACSL4(+1.98),ADAMTS7(-1.92),ADGRE5(+6.37),AGAP5 (includes others)(+5.48),AGR2(+4.18),ALG13(+2.0),AP1S2(+2.63),AP4E1(+2.14),APOBEC3B(-11.64),ARAP2(+2.49),ARHGDIB(+2.97),ARHGEF40(-1.83),ATP2C2(+2.55),ATP6AP2(+2.32),ATP8B1(+2.65),B2M(+1.96),C4A/C4B(-4.88),CA8(+2.9),CACNA2D1(+2.1),CAPN6(+4.43),CASK(+1.79),CAST(+2.4),CATSPERB(+2.7),CCDC144NL(-3.43),CCDC40(-3.24),CCL2(-7.46),CD16…
Cancer,Organismal Injury and Abnormalities,Reproductive System Disease	Genital tumor	1.32e-05		-1.342	228	147	81	ABO(-2.6),ACE2(+3.5),ACPP(+3.67),ACSL4(+1.98),ADAMTS7(-1.92),ADCY8(-4.96),ADGRE5(+6.37),AGAP5 (includes others)(+5.48),AGR2(+4.18),ALG13(+2.0),AP1S2(+2.63),AP4E1(+2.14),APOBEC3B(-11.64),ARAP2(+2.49),ARHGAP18(+2.3),ARHGAP28(+2.41),ARHGDIB(+2.97),ARHGEF40(-1.83),ARL17A/ARL17B(+2.4),ARVCF(-1.98),ATL3(+2.48),ATP2C2(+2.55),ATP6AP2(+2.32),ATP8B1(+2.65),B2M(+1.96),C4A/C4B(-4.88),CA3(+18.82),CA8(+2.9),CA…
Cancer,Gastrointestinal Disease,Organismal Injury and Abnormalities	Gastrointestinal carcinoma	1.35e-05			305	188	117	ACAP2(+1.93),ACE2(+3.5),ACPP(+3.67),ACSL4(+1.98),ACTA1(-2.74),ADAM28(+5.1),ADAMTS7(-1.92),ADCY8(-4.96),AGAP5 (includes others)(+5.48),AGRN(-1.77),ALG13(+2.0),ALOX15B(+5.62),ANKRD20A5P(+3.89),ANKRD33B(-2.66),AP4E1(+2.14),APOL6(+5.56),ARAP2(+2.49),ARHGAP18(+2.3),ARHGAP28(+2.41),ARHGEF16(-1.87),ARHGEF40(-1.83),ARSI(+2.61),ARVCF(-1.98),ASB3/GPR75-ASB3(-3.68),ATL3(+2.48),ATP2C2(+2.55),ATP6AP2(+2.32),A…
Cancer,Organismal Injury and Abnormalities,Reproductive System Disease	Female genital neoplasm	1.48e-05			169	113	56	ACE2(+3.5),ACPP(+3.67),ACSL4(+1.98),ADAMTS7(-1.92),ADGRE5(+6.37),AGAP5 (includes others)(+5.48),AGR2(+4.18),ALG13(+2.0),AP1S2(+2.63),AP4E1(+2.14),APOBEC3B(-11.64),ARAP2(+2.49),ARHGDIB(+2.97),ARHGEF40(-1.83),ATP2C2(+2.55),ATP6AP2(+2.32),ATP8B1(+2.65),B2M(+1.96),C4A/C4B(-4.88),CA8(+2.9),CACNA2D1(+2.1),CAPN6(+4.43),CASK(+1.79),CAST(+2.4),CATSPERB(+2.7),CCDC144NL(-3.43),CCDC40(-3.24),CCL2(-7.46),CD16…
Cardiovascular Disease,Organismal Injury and Abnormalities	Carotid artery disease	1.6e-05		1.091	10	7	3	CACNA2D1(+2.1),ENG(-3.49),GABRA2(+2.36),GABRB3(+2.35),GRIA1(+3.29),KLKB1(-2.75),LOX(+3.06),MFAP2(-2.64),PROCR(+2.4),PTGS1(+2.75)
Cancer,Gastrointestinal Disease,Organismal Injury and Abnormalities	Colorectal tumor	1.66e-05			194	118	76	ACAP2(+1.93),ACE2(+3.5),ACPP(+3.67),ACTA1(-2.74),ADAM28(+5.1),ADCY8(-4.96),AGAP5 (includes others)(+5.48),AGR2(+4.18),AGRN(-1.77),ALG13(+2.0),ARAP2(+2.49),ARHGEF16(-1.87),ARHGEF40(-1.83),ARSI(+2.61),ARVCF(-1.98),ATL3(+2.48),ATP2C2(+2.55),ATP6AP2(+2.32),ATP8B1(+2.65),B2M(+1.96),CACNA2D1(+2.1),CAPN6(+4.43),CASK(+1.79),CAST(+2.4),CATSPERG(-3.06),CCDC144NL(-3.43),CCDC3(-5.22),CCDC40(-3.24),CCL2(-7.46…
Cancer,Organismal Injury and Abnormalities	Genitourinary tumor	1.84e-05		0.179	267	176	91	ABO(-2.6),ACE2(+3.5),ACPP(+3.67),ACSL4(+1.98),ADAM28(+5.1),ADAMTS7(-1.92),ADCY8(-4.96),ADGRE5(+6.37),AGAP5 (includes others)(+5.48),AGR2(+4.18),ALG13(+2.0),AP1S2(+2.63),AP4E1(+2.14),APOBEC3B(-11.64),ARAP2(+2.49),ARHGAP18(+2.3),ARHGAP28(+2.41),ARHGDIB(+2.97),ARHGEF40(-1.83),ARL17A/ARL17B(+2.4),ARVCF(-1.98),ATL3(+2.48),ATP2C2(+2.55),ATP6AP2(+2.32),ATP8B1(+2.65),B2M(+1.96),BIRC3(+2.8),C4A/C4B(-4.88)…
Cancer,Organismal Injury and Abnormalities	Anogenital cancer	2.15e-05		0	246	159	87	ABO(-2.6),ACE2(+3.5),ACPP(+3.67),ACSL4(+1.98),ADAM28(+5.1),ADAMTS7(-1.92),ADCY8(-4.96),AGAP5 (includes others)(+5.48),AGR2(+4.18),ALG13(+2.0),AP1S2(+2.63),AP4E1(+2.14),APOBEC3B(-11.64),ARAP2(+2.49),ARHGAP18(+2.3),ARHGAP28(+2.41),ARHGDIB(+2.97),ARHGEF40(-1.83),ARL17A/ARL17B(+2.4),ARVCF(-1.98),ATL3(+2.48),ATP2C2(+2.55),ATP6AP2(+2.32),ATP8B1(+2.65),B2M(+1.96),C4A/C4B(-4.88),CA3(+18.82),CA8(+2.9),CAC…
Cancer,Organismal Injury and Abnormalities	Malignant genitourinary solid tumor	2.45e-05		-0.64	262	171	91	ABO(-2.6),ACE2(+3.5),ACPP(+3.67),ACSL4(+1.98),ADAM28(+5.1),ADAMTS7(-1.92),ADCY8(-4.96),AGAP5 (includes others)(+5.48),AGR2(+4.18),ALG13(+2.0),AP1S2(+2.63),AP4E1(+2.14),APOBEC3B(-11.64),ARAP2(+2.49),ARHGAP18(+2.3),ARHGAP28(+2.41),ARHGDIB(+2.97),ARHGEF40(-1.83),ARL17A/ARL17B(+2.4),ARVCF(-1.98),ATL3(+2.48),ATP2C2(+2.55),ATP6AP2(+2.32),ATP8B1(+2.65),B2M(+1.96),BIRC3(+2.8),C4A/C4B(-4.88),CA3(+18.82),C…
Cancer,Organismal Injury and Abnormalities	Neoplasia of cells	2.57e-05		0.596	199	121	78	ABO(-2.6),ACKR2(+4.39),ACSL4(+1.98),ADAM28(+5.1),ADAMTS7(-1.92),ADCY8(-4.96),AGAP5 (includes others)(+5.48),AGR2(+4.18),ANKRD20A5P(+3.89),ANKRD33B(-2.66),ANOS1(+4.13),APOBEC3B(-11.64),ARAP2(+2.49),ARHGAP18(+2.3),ARHGAP28(+2.41),ARHGEF16(-1.87),ARSI(+2.61),ARVCF(-1.98),ATP2C2(+2.55),ATP8B1(+2.65),B2M(+1.96),BBX(+2.25),BIRC3(+2.8),C4A/C4B(-4.88),CA3(+18.82),CASC9(+2.83),CAST(+2.4),CCDC144NL(-3.43),…
Cardiovascular Disease	Hypertension	2.58e-05		0.556	40	31	9	ACE2(+3.5),APOBEC3B(-11.64),ATL3(+2.48),CA3(+18.82),CACNA2D1(+2.1),CCL2(-7.46),CGA(+12.64),CHM(+1.9),CLIC5(+2.85),CSGALNACT1(-2.88),DCHS1(-2.72),ENG(-3.49),FERMT1(+3.96),FIBIN(+3.7),GABRA2(+2.36),GABRB3(+2.35),GCNT1(+2.84),GPC2(-2.48),GRIA1(+3.29),IFITM2(+5.8),IL18(+3.77),KIAA0040(+5.17),MGP(+3.94),MMP7(+7.95),MXRA5(+5.75),NPNT(+2.11),NPY(+2.87),NRARP(-3.55),OLR1(+4.37),PDCD4(+3.03),PRRG1(+2.38),…
Cancer,Organismal Injury and Abnormalities,Reproductive System Disease	Female genital tract cancer	2.69e-05			163	108	55	ACE2(+3.5),ACPP(+3.67),ACSL4(+1.98),ADAMTS7(-1.92),AGAP5 (includes others)(+5.48),AGR2(+4.18),ALG13(+2.0),AP1S2(+2.63),AP4E1(+2.14),APOBEC3B(-11.64),ARAP2(+2.49),ARHGDIB(+2.97),ARHGEF40(-1.83),ATP2C2(+2.55),ATP6AP2(+2.32),ATP8B1(+2.65),B2M(+1.96),C4A/C4B(-4.88),CA8(+2.9),CACNA2D1(+2.1),CAPN6(+4.43),CASK(+1.79),CAST(+2.4),CATSPERB(+2.7),CCDC144NL(-3.43),CCDC40(-3.24),CCL2(-7.46),CD163(-18.0),CD200…
Cancer,Gastrointestinal Disease,Organismal Injury and Abnormalities	Colorectal cancer	2.75e-05			190	114	76	ACAP2(+1.93),ACE2(+3.5),ACPP(+3.67),ACTA1(-2.74),ADAM28(+5.1),ADCY8(-4.96),AGAP5 (includes others)(+5.48),AGR2(+4.18),AGRN(-1.77),ALG13(+2.0),ARAP2(+2.49),ARHGEF16(-1.87),ARHGEF40(-1.83),ARSI(+2.61),ARVCF(-1.98),ATL3(+2.48),ATP2C2(+2.55),ATP6AP2(+2.32),ATP8B1(+2.65),B2M(+1.96),CACNA2D1(+2.1),CAPN6(+4.43),CASK(+1.79),CAST(+2.4),CATSPERG(-3.06),CCDC144NL(-3.43),CCDC3(-5.22),CCDC40(-3.24),CCL2(-7.46…
Cancer,Organismal Injury and Abnormalities,Reproductive System Disease	Breast or gynecological cancer	3.42e-05			198	133	65	ABO(-2.6),ACE2(+3.5),ACPP(+3.67),ACSL4(+1.98),ADAM28(+5.1),ADAMTS7(-1.92),AGAP5 (includes others)(+5.48),AGR2(+4.18),ALG13(+2.0),AP1S2(+2.63),AP4E1(+2.14),APOBEC3B(-11.64),ARAP2(+2.49),ARHGDIB(+2.97),ARHGEF40(-1.83),ATL3(+2.48),ATP2C2(+2.55),ATP6AP2(+2.32),ATP8B1(+2.65),B2M(+1.96),C4A/C4B(-4.88),CA8(+2.9),CACNA2D1(+2.1),CAMK2A(+3.62),CAPN6(+4.43),CASK(+1.79),CAST(+2.4),CATSPERB(+2.7),CATSPERG(-3.…
Cancer,Organismal Injury and Abnormalities,Reproductive System Disease	Genital tract cancer	3.83e-05			222	141	81	ABO(-2.6),ACE2(+3.5),ACPP(+3.67),ACSL4(+1.98),ADAMTS7(-1.92),ADCY8(-4.96),AGAP5 (includes others)(+5.48),AGR2(+4.18),ALG13(+2.0),AP1S2(+2.63),AP4E1(+2.14),APOBEC3B(-11.64),ARAP2(+2.49),ARHGAP18(+2.3),ARHGAP28(+2.41),ARHGDIB(+2.97),ARHGEF40(-1.83),ARL17A/ARL17B(+2.4),ARVCF(-1.98),ATL3(+2.48),ATP2C2(+2.55),ATP6AP2(+2.32),ATP8B1(+2.65),B2M(+1.96),C4A/C4B(-4.88),CA3(+18.82),CA8(+2.9),CACNA2D1(+2.1),C…
Gastrointestinal Disease,Organismal Injury and Abnormalities	Benign oral disorder	3.96e-05			28	19	9	ACTA1(-2.74),B2M(+1.96),C4A/C4B(-4.88),CAST(+2.4),CD200R1(+3.63),CDH1(+2.0),FERMT1(+3.96),FGFRL1(-2.19),FRMD4A(-2.52),GABRA2(+2.36),GABRB3(+2.35),HLA-A(-2.5),IFIT3(+2.4),IFITM2(+5.8),IL18(+3.77),INTU(+2.39),ITGB6(+3.36),MGP(+3.94),MN1(-4.28),NAMPT(+2.01),PTGS1(+2.75),ROGDI(-2.14),ROR1(+2.17),SCN9A(+3.18),TAP2(+2.44),TFAP2A(+4.12),TNFRSF11B(-2.53),ZIC2(-3.15)
Cancer,Organismal Injury and Abnormalities	Pelvic tumor	4.28e-05		-1.249	238	154	84	ABO(-2.6),ACE2(+3.5),ACPP(+3.67),ACSL4(+1.98),ADAMTS7(-1.92),ADCY8(-4.96),ADGRE5(+6.37),AGAP5 (includes others)(+5.48),AGR2(+4.18),ALG13(+2.0),AP1S2(+2.63),AP4E1(+2.14),APOBEC3B(-11.64),ARAP2(+2.49),ARHGAP18(+2.3),ARHGAP28(+2.41),ARHGDIB(+2.97),ARHGEF40(-1.83),ARL17A/ARL17B(+2.4),ARVCF(-1.98),ATL3(+2.48),ATP2C2(+2.55),ATP6AP2(+2.32),ATP8B1(+2.65),B2M(+1.96),BIRC3(+2.8),C4A/C4B(-4.88),CA3(+18.82),…
Immunological Disease	Systemic autoimmune syndrome	4.44e-05		0.503	66	51	15	ACSL4(+1.98),ACTA1(-2.74),ADA2(+2.83),ADAMTS7(-1.92),ADCY8(-4.96),ADGRE5(+6.37),ARAP2(+2.49),ARHGDIB(+2.97),B2M(+1.96),C4A/C4B(-4.88),CAST(+2.4),CCL2(-7.46),CD163(-18.0),CD47(+3.31),CDH1(+2.0),CES1(-2.75),CHCHD2(+57.98),COL14A1(+3.98),COL21A1(+2.9),COL4A3(+3.13),COL4A4(+3.91),CSGALNACT1(-2.88),CXCL2(+1.81),DTX3L(+2.09),ERAP2(+3.53),FXYD5(+2.29),GABRA2(+2.36),GABRB3(+2.35),GALNT1(+2.52),GSTM1(+17.…
Protein Synthesis	Metabolism of peptide	4.65e-05			16	13	3	CAMK2A(+3.62),CGA(+12.64),CGB3 (includes others)(+6.35),CHAC2(+2.79),ERAP1(+2.18),GALNT1(+2.52),GALNT3(+2.84),GCLM(+3.21),GGT1(-2.16),GSTM1(+17.38),IL18(+3.77),OPLAH(-1.88),PDK1(+2.86),PRKX(+1.83),SBK1(-2.62),UHMK1(+1.83)
Cancer,Organismal Injury and Abnormalities,Reproductive System Disease	Development of genital tumor	4.87e-05			161	108	53	ACE2(+3.5),ACPP(+3.67),ACSL4(+1.98),ADAMTS7(-1.92),ADGRE5(+6.37),AGAP5 (includes others)(+5.48),ALG13(+2.0),AP1S2(+2.63),AP4E1(+2.14),APOBEC3B(-11.64),ARAP2(+2.49),ARHGDIB(+2.97),ARHGEF40(-1.83),ATP2C2(+2.55),ATP6AP2(+2.32),ATP8B1(+2.65),B2M(+1.96),C4A/C4B(-4.88),CA8(+2.9),CACNA2D1(+2.1),CAPN6(+4.43),CASK(+1.79),CAST(+2.4),CATSPERB(+2.7),CCDC144NL(-3.43),CCDC40(-3.24),CD163(-18.0),CD200R1(+3.63),…
Cancer,Gastrointestinal Disease,Organismal Injury and Abnormalities	Colon adenocarcinoma	4.92e-05			159	92	67	ACAP2(+1.93),ACE2(+3.5),ACPP(+3.67),ACTA1(-2.74),ADAM28(+5.1),ADCY8(-4.96),AGAP5 (includes others)(+5.48),AGRN(-1.77),ALG13(+2.0),ARAP2(+2.49),ARHGEF16(-1.87),ARHGEF40(-1.83),ARSI(+2.61),ARVCF(-1.98),ATL3(+2.48),ATP2C2(+2.55),ATP8B1(+2.65),B2M(+1.96),CACNA2D1(+2.1),CAPN6(+4.43),CASK(+1.79),CAST(+2.4),CATSPERG(-3.06),CCDC144NL(-3.43),CCDC3(-5.22),CCDC40(-3.24),CD163(-18.0),CD200R1(+3.63),CD37(-2.5…
Cancer,Gastrointestinal Disease,Organismal Injury and Abnormalities	Colon carcinoma	4.95e-05			161	94	67	ACAP2(+1.93),ACE2(+3.5),ACPP(+3.67),ACTA1(-2.74),ADAM28(+5.1),ADCY8(-4.96),AGAP5 (includes others)(+5.48),AGRN(-1.77),ALG13(+2.0),ARAP2(+2.49),ARHGEF16(-1.87),ARHGEF40(-1.83),ARSI(+2.61),ARVCF(-1.98),ATL3(+2.48),ATP2C2(+2.55),ATP8B1(+2.65),B2M(+1.96),CACNA2D1(+2.1),CAPN6(+4.43),CASK(+1.79),CAST(+2.4),CATSPERG(-3.06),CCDC144NL(-3.43),CCDC3(-5.22),CCDC40(-3.24),CD163(-18.0),CD200R1(+3.63),CD37(-2.5…
Cancer,Gastrointestinal Disease,Organismal Injury and Abnormalities	Development of intestinal tumor	5.12e-05			168	99	69	ACAP2(+1.93),ACE2(+3.5),ACPP(+3.67),ACTA1(-2.74),ADAM28(+5.1),ADCY8(-4.96),AGAP5 (includes others)(+5.48),AGRN(-1.77),ALG13(+2.0),ARAP2(+2.49),ARHGEF16(-1.87),ARHGEF40(-1.83),ARSI(+2.61),ARVCF(-1.98),ATL3(+2.48),ATP2C2(+2.55),ATP6AP2(+2.32),ATP8B1(+2.65),B2M(+1.96),CACNA2D1(+2.1),CAPN6(+4.43),CASK(+1.79),CAST(+2.4),CATSPERG(-3.06),CCDC144NL(-3.43),CCDC3(-5.22),CCDC40(-3.24),CCL2(-7.46),CD163(-18.…
Cancer,Organismal Injury and Abnormalities	Pelvic cancer	5.62e-05		-1.103	234	150	84	ABO(-2.6),ACE2(+3.5),ACPP(+3.67),ACSL4(+1.98),ADAMTS7(-1.92),ADCY8(-4.96),AGAP5 (includes others)(+5.48),AGR2(+4.18),ALG13(+2.0),AP1S2(+2.63),AP4E1(+2.14),APOBEC3B(-11.64),ARAP2(+2.49),ARHGAP18(+2.3),ARHGAP28(+2.41),ARHGDIB(+2.97),ARHGEF40(-1.83),ARL17A/ARL17B(+2.4),ARVCF(-1.98),ATL3(+2.48),ATP2C2(+2.55),ATP6AP2(+2.32),ATP8B1(+2.65),B2M(+1.96),BIRC3(+2.8),C4A/C4B(-4.88),CA3(+18.82),CA8(+2.9),CACN…
Hereditary Disorder,Organismal Injury and Abnormalities	Sex-Linked Hereditary Disorder	6.13e-05			24	19	5	ACSL4(+1.98),ALG13(+2.0),ANOS1(+4.13),AP1S2(+2.63),ATP6AP2(+2.32),C4A/C4B(-4.88),CA3(+18.82),CASK(+1.79),CAST(+2.4),CHM(+1.9),COLEC12(+3.45),DIAPH2(+3.35),ENG(-3.49),GABRB3(+2.35),HLA-A(-2.5),HLA-DRB1(+28.22),LOX(+3.06),PLOD2(+2.79),SCN9A(+3.18),SLC6A8(-1.84),STS(+3.13),TGFBR3(+16.29),USP9X(+2.17),USP9Y(-248.41)
Cancer,Organismal Injury and Abnormalities,Reproductive System Disease	Uterine tumor	6.73e-05			133	85	48	ACSL4(+1.98),ADGRE5(+6.37),AGAP5 (includes others)(+5.48),ALG13(+2.0),AP1S2(+2.63),AP4E1(+2.14),APOBEC3B(-11.64),ARAP2(+2.49),ARHGDIB(+2.97),ATP6AP2(+2.32),ATP8B1(+2.65),B2M(+1.96),CA8(+2.9),CAPN6(+4.43),CASK(+1.79),CAST(+2.4),CATSPERB(+2.7),CCDC40(-3.24),CD163(-18.0),CD200R1(+3.63),CDH1(+2.0),CDH3(+3.98),CES1(-2.75),CLDN9(-2.67),CLMN(+3.71),COL14A1(+3.98),COLEC12(+3.45),CSGALNACT1(-2.88),CTSF(+2…
Cancer,Gastrointestinal Disease,Organismal Injury and Abnormalities	Colorectal carcinoma	7.15e-05			167	98	69	ACAP2(+1.93),ACE2(+3.5),ACPP(+3.67),ACTA1(-2.74),ADAM28(+5.1),ADCY8(-4.96),AGAP5 (includes others)(+5.48),AGRN(-1.77),ALG13(+2.0),ARAP2(+2.49),ARHGEF16(-1.87),ARHGEF40(-1.83),ARSI(+2.61),ARVCF(-1.98),ATL3(+2.48),ATP2C2(+2.55),ATP6AP2(+2.32),ATP8B1(+2.65),B2M(+1.96),CACNA2D1(+2.1),CAPN6(+4.43),CASK(+1.79),CAST(+2.4),CATSPERG(-3.06),CCDC144NL(-3.43),CCDC3(-5.22),CCDC40(-3.24),CCL2(-7.46),CD163(-18.…
Cancer,Organismal Injury and Abnormalities,Respiratory Disease	Lung carcinoma	0.0001			99	59	40	ABO(-2.6),ACE2(+3.5),ADAMTS7(-1.92),AGAP5 (includes others)(+5.48),AGRN(-1.77),ALG13(+2.0),ANKRD20A5P(+3.89),APOBEC3B(-11.64),ARAP2(+2.49),ARHGAP28(+2.41),ARSI(+2.61),B2M(+1.96),CACNA2D1(+2.1),CASC9(+2.83),CASK(+1.79),CCDC3(-5.22),CCDC40(-3.24),CD9(+3.56),CDH1(+2.0),CLTRN(+2.4),COL21A1(+2.9),CST4(-3.25),CTPS2(+1.84),CXCL2(+1.81),DCHS1(-2.72),DDX11(-2.56),DDX60L(+4.41),ERAP1(+2.18),FBRSL1(-2.07),F…
Dermatological Diseases and Conditions,Developmental Disorder,Hereditary Disorder,Metabolic Disease,Organismal Injury and Abnormalities	Premature aging	0.000101			12	9	3	CCL2(-7.46),COLEC12(+3.45),DDX60L(+4.41),ENPP1(+3.65),FERMT1(+3.96),MGP(+3.94),MICOS10-NBL1/NBL1(+3.8),PTGES(+2.79),PTGS1(+2.75),STC1(+8.48),TBX5(-3.86),TNFRSF11B(-2.53)
Cancer,Gastrointestinal Disease,Organismal Injury and Abnormalities	Hepatobiliary carcinoma	0.000104			169	102	67	ACE2(+3.5),ACPP(+3.67),ADAM28(+5.1),ADCY8(-4.96),AGRN(-1.77),AP1S2(+2.63),AP4E1(+2.14),ARAP2(+2.49),ARHGEF16(-1.87),ARHGEF40(-1.83),ARVCF(-1.98),ATL3(+2.48),ATP2C2(+2.55),B2M(+1.96),CACNA2D1(+2.1),CALU(+1.84),CAMK2A(+3.62),CAST(+2.4),CCDC3(-5.22),CCDC40(-3.24),CD163(-18.0),CD47(+3.31),CDCP1(+1.73),CDH1(+2.0),CDH3(+3.98),CFL2(+2.11),CHURC1(+2.2),CLIC5(+2.85),CLIP2(-1.87),CLMN(+3.71),COL21A1(+2.9),…
Dermatological Diseases and Conditions,Developmental Disorder,Hereditary Disorder,Metabolic Disease,Organismal Injury and Abnormalities	Hutchinson-Gilford progeria syndrome	0.000114			10	7	3	CCL2(-7.46),COLEC12(+3.45),ENPP1(+3.65),MGP(+3.94),MICOS10-NBL1/NBL1(+3.8),PTGES(+2.79),PTGS1(+2.75),STC1(+8.48),TBX5(-3.86),TNFRSF11B(-2.53)
Cancer,Gastrointestinal Disease,Organismal Injury and Abnormalities	Colorectal adenocarcinoma	0.000119			162	94	68	ACAP2(+1.93),ACE2(+3.5),ACPP(+3.67),ACTA1(-2.74),ADAM28(+5.1),ADCY8(-4.96),AGAP5 (includes others)(+5.48),AGRN(-1.77),ALG13(+2.0),ARAP2(+2.49),ARHGEF16(-1.87),ARHGEF40(-1.83),ARSI(+2.61),ARVCF(-1.98),ATL3(+2.48),ATP2C2(+2.55),ATP6AP2(+2.32),ATP8B1(+2.65),B2M(+1.96),CACNA2D1(+2.1),CAPN6(+4.43),CASK(+1.79),CAST(+2.4),CATSPERG(-3.06),CCDC144NL(-3.43),CCDC3(-5.22),CCDC40(-3.24),CD163(-18.0),CD200R1(+…
Cell-To-Cell Signaling and Interaction,Hematological System Development and Function	Binding of leukocytes	0.000133		0.816	24	17	7	ADAM28(+5.1),ADGRE5(+6.37),CCL2(-7.46),CD200R1(+3.63),CD37(-2.57),CD47(+3.31),CD9(+3.56),CDH1(+2.0),CXCL2(+1.81),ENG(-3.49),GALNT1(+2.52),GCNT1(+2.84),IL18(+3.77),ITGB1(+1.9),KLKB1(-2.75),NPY(+2.87),OLR1(+4.37),PLAUR(+3.22),PLEKHA2(+4.49),PROCR(+2.4),RHOB(-2.15),TFRC(+2.1),TNFRSF11B(-2.53),ZP3(-3.12)
Cell-To-Cell Signaling and Interaction	Binding of blood cells	0.000137		0.791	26	18	8	ADAM28(+5.1),ADGRE5(+6.37),C4A/C4B(-4.88),CCL2(-7.46),CD200R1(+3.63),CD37(-2.57),CD47(+3.31),CD9(+3.56),CDH1(+2.0),CXCL2(+1.81),ENG(-3.49),GALNT1(+2.52),GCNT1(+2.84),IL18(+3.77),ITGB1(+1.9),KLKB1(-2.75),LOX(+3.06),NPY(+2.87),OLR1(+4.37),PLAUR(+3.22),PLEKHA2(+4.49),PROCR(+2.4),RHOB(-2.15),TFRC(+2.1),TNFRSF11B(-2.53),ZP3(-3.12)
Cancer,Organismal Injury and Abnormalities,Reproductive System Disease	Male genital neoplasm	0.000142		-1.187	142	87	55	ABO(-2.6),ACPP(+3.67),ACSL4(+1.98),ADAMTS7(-1.92),ADCY8(-4.96),AGAP5 (includes others)(+5.48),AGR2(+4.18),ALG13(+2.0),ARAP2(+2.49),ARHGAP18(+2.3),ARHGAP28(+2.41),ARHGDIB(+2.97),ARHGEF40(-1.83),ARL17A/ARL17B(+2.4),ARVCF(-1.98),ATL3(+2.48),ATP2C2(+2.55),ATP8B1(+2.65),B2M(+1.96),C4A/C4B(-4.88),CA3(+18.82),CACNA2D1(+2.1),CALU(+1.84),CAPN6(+4.43),CASK(+1.79),CATSPERB(+2.7),CCDC3(-5.22),CCDC40(-3.24),C…
Developmental Disorder,Hereditary Disorder,Ophthalmic Disease,Organismal Injury and Abnormalities	Recessive corneal dystrophy	0.000144			3	2	1	CDH3(+3.98),CYP4V2(-3.16),TACSTD2(+5.68)
Hereditary Disorder,Organismal Injury and Abnormalities	X-linked hereditary disease	0.000158			23	19	4	ACSL4(+1.98),ALG13(+2.0),ANOS1(+4.13),AP1S2(+2.63),ATP6AP2(+2.32),C4A/C4B(-4.88),CA3(+18.82),CASK(+1.79),CAST(+2.4),CHM(+1.9),COLEC12(+3.45),DIAPH2(+3.35),ENG(-3.49),GABRB3(+2.35),HLA-A(-2.5),HLA-DRB1(+28.22),LOX(+3.06),PLOD2(+2.79),SCN9A(+3.18),SLC6A8(-1.84),STS(+3.13),TGFBR3(+16.29),USP9X(+2.17)
Cellular Movement	Cell movement	0.000161		0.828	102	70	32	ACKR2(+4.39),ACSL4(+1.98),ADAMTS7(-1.92),ADGRE5(+6.37),AGR2(+4.18),ALOX15B(+5.62),ANOS1(+4.13),ARHGAP18(+2.3),ARHGDIB(+2.97),ARHGEF16(-1.87),C4A/C4B(-4.88),CALU(+1.84),CAST(+2.4),CCDC40(-3.24),CCL2(-7.46),CD37(-2.57),CD47(+3.31),CD9(+3.56),CDCP1(+1.73),CDH1(+2.0),CDH3(+3.98),CES1(-2.75),CGA(+12.64),CGB3 (includes others)(+6.35),COL4A3(+3.13),CTSL(+2.26),CXCL2(+1.81),DIAPH2(+3.35),DMTN(-2.74),DSTN…
Cellular Movement,Hematological System Development and Function,Immune Cell Trafficking,Inflammatory Response	Cell movement of phagocytes	0.000166		1.63	33	24	9	ACKR2(+4.39),ARHGAP18(+2.3),C4A/C4B(-4.88),CAST(+2.4),CCL2(-7.46),CD37(-2.57),CD47(+3.31),CD9(+3.56),CDH1(+2.0),CES1(-2.75),COL4A3(+3.13),CXCL2(+1.81),ENG(-3.49),GCNT1(+2.84),IL18(+3.77),ITGB1(+1.9),LOX(+3.06),MAP3K8(+2.92),MDK(-2.1),MICOS10-NBL1/NBL1(+3.8),MMP7(+7.95),MOSPD2(+1.97),NPY(+2.87),P2RY4(-9.29),PLAUR(+3.22),PROCR(+2.4),PTGES(+2.79),PTN(+4.6),RHOB(-2.15),SCN9A(+3.18),STC1(+8.48),VIPR1(…
Cancer,Organismal Injury and Abnormalities	Tumorigenesis of epithelial neoplasm	0.000173		-0.176	257	160	97	ACAP2(+1.93),ACE2(+3.5),ACKR2(+4.39),ACPP(+3.67),ACSL4(+1.98),ACTA1(-2.74),ADAM28(+5.1),ADAMTS7(-1.92),ADCY8(-4.96),AGAP5 (includes others)(+5.48),AGRN(-1.77),ALG13(+2.0),ANKRD20A5P(+3.89),AP1S2(+2.63),AP4E1(+2.14),APOBEC3B(-11.64),ARAP2(+2.49),ARHGAP28(+2.41),ARHGEF16(-1.87),ARHGEF40(-1.83),ARSI(+2.61),ARVCF(-1.98),ATL3(+2.48),ATP2C2(+2.55),ATP6AP2(+2.32),ATP8B1(+2.65),B2M(+1.96),C4A/C4B(-4.88),…
Protein Synthesis	Modification of peptide	0.00018			11	9	2	CAMK2A(+3.62),CGA(+12.64),CGB3 (includes others)(+6.35),ERAP1(+2.18),GALNT1(+2.52),GALNT3(+2.84),GGT1(-2.16),PDK1(+2.86),PRKX(+1.83),SBK1(-2.62),UHMK1(+1.83)
Cancer,Organismal Injury and Abnormalities,Reproductive System Disease	Uterine cancer	0.000182			126	79	47	ACSL4(+1.98),AGAP5 (includes others)(+5.48),ALG13(+2.0),AP1S2(+2.63),AP4E1(+2.14),APOBEC3B(-11.64),ARAP2(+2.49),ARHGDIB(+2.97),ATP6AP2(+2.32),ATP8B1(+2.65),B2M(+1.96),CA8(+2.9),CAPN6(+4.43),CASK(+1.79),CAST(+2.4),CATSPERB(+2.7),CCDC40(-3.24),CD163(-18.0),CD200R1(+3.63),CDH1(+2.0),CDH3(+3.98),CES1(-2.75),CLDN9(-2.67),CLMN(+3.71),COL14A1(+3.98),COLEC12(+3.45),CSGALNACT1(-2.88),CTSF(+2.72),CTSL(+2.2…
Cancer,Organismal Injury and Abnormalities	Frequency of tumor	0.000202		-0.613	260	162	98	ACAP2(+1.93),ACE2(+3.5),ACKR2(+4.39),ACPP(+3.67),ACSL4(+1.98),ACTA1(-2.74),ADAM28(+5.1),ADAMTS7(-1.92),ADCY8(-4.96),AGAP5 (includes others)(+5.48),AGRN(-1.77),ALG13(+2.0),ANKRD20A5P(+3.89),AP1S2(+2.63),AP4E1(+2.14),APOBEC3B(-11.64),ARAP2(+2.49),ARHGAP28(+2.41),ARHGEF16(-1.87),ARHGEF40(-1.83),ARSI(+2.61),ARVCF(-1.98),ATL3(+2.48),ATP2C2(+2.55),ATP6AP2(+2.32),ATP8B1(+2.65),B2M(+1.96),C4A/C4B(-4.88),…
Cancer,Organismal Injury and Abnormalities	Breast or colorectal cancer	0.000207			214	129	85	ABO(-2.6),ACAP2(+1.93),ACE2(+3.5),ACPP(+3.67),ACTA1(-2.74),ADAM28(+5.1),ADCY8(-4.96),AGAP5 (includes others)(+5.48),AGR2(+4.18),AGRN(-1.77),ALG13(+2.0),APOBEC3B(-11.64),ARAP2(+2.49),ARHGDIB(+2.97),ARHGEF16(-1.87),ARHGEF40(-1.83),ARSI(+2.61),ARVCF(-1.98),ATL3(+2.48),ATP2C2(+2.55),ATP6AP2(+2.32),ATP8B1(+2.65),B2M(+1.96),CACNA2D1(+2.1),CAMK2A(+3.62),CAPN6(+4.43),CASK(+1.79),CAST(+2.4),CATSPERG(-3.06…
Cardiovascular Disease,Organismal Injury and Abnormalities	Carotid artery stenosis	0.00023			5	5	0	CACNA2D1(+2.1),GABRA2(+2.36),GABRB3(+2.35),GRIA1(+3.29),PTGS1(+2.75)
Cell-To-Cell Signaling and Interaction,Hematological System Development and Function	Binding of B-lymphocyte derived cell lines	0.00023		1.951	5	4	1	CD47(+3.31),ENG(-3.49),ITGB1(+1.9),PLAUR(+3.22),PLEKHA2(+4.49)
Cardiovascular Disease,Organismal Injury and Abnormalities	Cardiovascular disorder of cardiac valve	0.00023			7	6	1	CA3(+18.82),CACNA2D1(+2.1),FGFRL1(-2.19),GABRA2(+2.36),GABRB3(+2.35),LOX(+3.06),PTGS1(+2.75)
Cardiovascular Disease,Organismal Injury and Abnormalities	Valvular regurgitation	0.00023			7	6	1	CA3(+18.82),CACNA2D1(+2.1),FGFRL1(-2.19),GABRA2(+2.36),GABRB3(+2.35),LOX(+3.06),PTGS1(+2.75)
Cancer,Organismal Injury and Abnormalities,Reproductive System Disease	Prostatic tumor	0.000235		-0.873	139	84	55	ABO(-2.6),ACPP(+3.67),ACSL4(+1.98),ADAMTS7(-1.92),ADCY8(-4.96),AGAP5 (includes others)(+5.48),AGR2(+4.18),ALG13(+2.0),ARAP2(+2.49),ARHGAP18(+2.3),ARHGAP28(+2.41),ARHGDIB(+2.97),ARHGEF40(-1.83),ARL17A/ARL17B(+2.4),ARVCF(-1.98),ATL3(+2.48),ATP2C2(+2.55),ATP8B1(+2.65),B2M(+1.96),C4A/C4B(-4.88),CA3(+18.82),CACNA2D1(+2.1),CALU(+1.84),CAPN6(+4.43),CASK(+1.79),CATSPERB(+2.7),CCDC3(-5.22),CCDC40(-3.24),C…
Cardiovascular System Development and Function,Cell-To-Cell Signaling and Interaction	Adhesion of endothelial cells	0.000241		0.418	12	9	3	ADAM28(+5.1),ADGRE5(+6.37),CCL2(-7.46),CD37(-2.57),COL4A3(+3.13),CXCL2(+1.81),ITGB1(+1.9),LGALS4(-5.96),NPY(+2.87),OLR1(+4.37),PLAUR(+3.22),PROCR(+2.4)
Organ Morphology,Organismal Development,Reproductive System Development and Function	Size of seminal vesicle	0.000248			3	2	1	CGA(+12.64),CGB3 (includes others)(+6.35),GGT1(-2.16)
Gastrointestinal Disease,Inflammatory Disease,Organismal Injury and Abnormalities	Periodontitis	0.000271			5	5	0	CD200R1(+3.63),FERMT1(+3.96),IL18(+3.77),PTGS1(+2.75),SCN9A(+3.18)
Cellular Movement	Migration of cells	0.000273		1.047	92	65	27	ACKR2(+4.39),ACSL4(+1.98),ADAMTS7(-1.92),ADGRE5(+6.37),ALOX15B(+5.62),ARHGAP18(+2.3),ARHGDIB(+2.97),ARHGEF16(-1.87),C4A/C4B(-4.88),CALU(+1.84),CAST(+2.4),CCL2(-7.46),CD37(-2.57),CD47(+3.31),CD9(+3.56),CDCP1(+1.73),CDH1(+2.0),CDH3(+3.98),CES1(-2.75),CGA(+12.64),CGB3 (includes others)(+6.35),COL4A3(+3.13),CTSL(+2.26),CXCL2(+1.81),DIAPH2(+3.35),DMTN(-2.74),ENG(-3.49),ENPP1(+3.65),ERAP1(+2.18),FERMT1…
Cardiovascular Disease,Cardiovascular System Development and Function,Organismal Injury and Abnormalities,Tissue Morphology	Abnormal morphology of aorta	0.00028			7	5	2	CFC1/CFC1B(+3.35),LOX(+3.06),MFAP2(-2.64),MGP(+3.94),PRRX1(+5.86),TFAP2A(+4.12),TNFRSF11B(-2.53)
Tissue Development	Development of extracellular matrix	0.000285		-0.343	4	3	1	CD9(+3.56),ITGB1(+1.9),PLAUR(+3.22),TBX5(-3.86)
Cell-To-Cell Signaling and Interaction	Adhesion of blood cells	0.000309		0.641	23	16	7	ADAM28(+5.1),ADGRE5(+6.37),C4A/C4B(-4.88),CCL2(-7.46),CD200R1(+3.63),CD37(-2.57),CD47(+3.31),CD9(+3.56),CDH1(+2.0),CXCL2(+1.81),GALNT1(+2.52),IL18(+3.77),ITGB1(+1.9),KLKB1(-2.75),LOX(+3.06),NPY(+2.87),OLR1(+4.37),PLAUR(+3.22),PLEKHA2(+4.49),PROCR(+2.4),RHOB(-2.15),TNFRSF11B(-2.53),ZP3(-3.12)
Cardiovascular Disease,Organismal Injury and Abnormalities,Reproductive System Disease	Maternal hypertension	0.000365			25	18	7	APOBEC3B(-11.64),ATL3(+2.48),CACNA2D1(+2.1),CGA(+12.64),CHM(+1.9),DCHS1(-2.72),ENG(-3.49),FERMT1(+3.96),FIBIN(+3.7),GCNT1(+2.84),GPC2(-2.48),IFITM2(+5.8),KIAA0040(+5.17),MGP(+3.94),MXRA5(+5.75),NPNT(+2.11),NRARP(-3.55),PDCD4(+3.03),PRRG1(+2.38),PRRX1(+5.86),PTGS1(+2.75),RASL12(-2.32),SALL2(-1.87),TFAP2A(+4.12),TMEM47(+2.1)
Connective Tissue Disorders,Hereditary Disorder,Immunological Disease,Inflammatory Disease,Inflammatory Response,Organismal Injury and Abnormalities,Renal and Urological Disease	Autosomal recessive Alport syndrome	0.000385			2	2	0	COL4A3(+3.13),COL4A4(+3.91)
Cell-To-Cell Signaling and Interaction	Aggregation of melanoma cell lines	0.000385			2	2	0	CDH1(+2.0),CDH3(+3.98)
Connective Tissue Disorders,Hereditary Disorder,Immunological Disease,Inflammatory Disease,Inflammatory Response,Organismal Injury and Abnormalities,Renal and Urological Disease	Thin basement membrane disease	0.000385			2	2	0	COL4A3(+3.13),COL4A4(+3.91)
Cell Morphology	Polarization of lymphoma cell lines	0.000385			2	1	1	CD47(+3.31),ENG(-3.49)
Connective Tissue Development and Function,Tissue Morphology	Size of theca	0.000385			2	2	0	CGA(+12.64),CGB3 (includes others)(+6.35)
Cardiovascular System Development and Function,Cell-To-Cell Signaling and Interaction	Binding of endothelial cells	0.000388		-0.3	14	11	3	ACKR2(+4.39),ADAM28(+5.1),ADGRE5(+6.37),CCL2(-7.46),CD37(-2.57),CD47(+3.31),COL4A3(+3.13),CXCL2(+1.81),ITGB1(+1.9),LGALS4(-5.96),NPY(+2.87),OLR1(+4.37),PLAUR(+3.22),PROCR(+2.4)
Cellular Movement,Connective Tissue Development and Function,Skeletal and Muscular System Development and Function	Migration of osteoblasts	0.000391			3	3	0	ITGB1(+1.9),LIMA1(+1.86),PTN(+4.6)
Cancer,Organismal Injury and Abnormalities,Reproductive System Disease	Prostate cancer	0.000397			137	83	54	ABO(-2.6),ACPP(+3.67),ACSL4(+1.98),ADAMTS7(-1.92),ADCY8(-4.96),AGAP5 (includes others)(+5.48),AGR2(+4.18),ALG13(+2.0),ARAP2(+2.49),ARHGAP18(+2.3),ARHGAP28(+2.41),ARHGDIB(+2.97),ARHGEF40(-1.83),ARL17A/ARL17B(+2.4),ARVCF(-1.98),ATL3(+2.48),ATP2C2(+2.55),ATP8B1(+2.65),B2M(+1.96),C4A/C4B(-4.88),CA3(+18.82),CACNA2D1(+2.1),CALU(+1.84),CAPN6(+4.43),CASK(+1.79),CATSPERB(+2.7),CCDC3(-5.22),CCDC40(-3.24),C…
Cell-To-Cell Signaling and Interaction,Hematological System Development and Function	Binding of leukocyte cell lines	0.000406		0.946	7	5	2	CCL2(-7.46),CD47(+3.31),CDH1(+2.0),ENG(-3.49),ITGB1(+1.9),PLAUR(+3.22),PLEKHA2(+4.49)
Connective Tissue Development and Function,Tissue Development	Growth of connective tissue	0.000418		0.415	35	24	11	CASK(+1.79),CCL2(-7.46),CD163(-18.0),CDH1(+2.0),CDH3(+3.98),CGA(+12.64),CGB3 (includes others)(+6.35),COL14A1(+3.98),ENG(-3.49),ERO1A(+2.1),FERMT1(+3.96),FOXA3(-2.19),GGT1(-2.16),IL18(+3.77),INTU(+2.39),ITGB1(+1.9),KMT5C(-2.16),LGALS4(-5.96),LIMA1(+1.86),LOX(+3.06),MMP7(+7.95),MN1(-4.28),NPY(+2.87),PDK1(+2.86),PLAUR(+3.22),PTGES(+2.79),PTN(+4.6),RASD1(-2.1),RHOB(-2.15),SOX6(+2.86),STC1(+8.48),TFR…
Cell-To-Cell Signaling and Interaction	Interaction of keratinocytes	0.00043			5	5	0	CDH1(+2.0),CDH3(+3.98),FERMT1(+3.96),ITGB1(+1.9),ITGB4(+2.21)
Neurological Disease,Organismal Injury and Abnormalities	Edema of brain	0.00043		-1.109	5	2	3	ENG(-3.49),KLKB1(-2.75),PROCR(+2.4),PTGES(+2.79),TNFRSF11B(-2.53)
Dermatological Diseases and Conditions,Immunological Disease,Organismal Injury and Abnormalities	Pemphigus	0.000431			10	8	2	C4A/C4B(-4.88),CDH1(+2.0),ERAP2(+3.53),HLA-DRB1(+28.22),IFIT1(+3.35),IFIT3(+2.4),MFAP3L(+2.74),PTGS1(+2.75),RGS6(+2.87),SAMD14(-1.96)
Cancer,Hematological Disease,Organismal Injury and Abnormalities	Myeloid neoplasm	0.000449			78	45	33	ABO(-2.6),ACSL4(+1.98),ADAM28(+5.1),ADAMTS7(-1.92),AGAP5 (includes others)(+5.48),ARSI(+2.61),ATP2C2(+2.55),ATP8B1(+2.65),C4A/C4B(-4.88),CCDC40(-3.24),CDCP1(+1.73),CDH1(+2.0),CDT1(-2.15),CHAC2(+2.79),CLIC3(+4.77),COL4A3(+3.13),COL4A4(+3.91),CPT1B(-2.01),CTAGE9 (includes others)(+2.49),CTPS2(+1.84),DDX11(-2.56),DDX60L(+4.41),DTX3L(+2.09),EIF5AL1(-2.93),ENG(-3.49),GABRA2(+2.36),GABRB3(+2.35),GSTM1(…
Cancer,Gastrointestinal Disease,Hepatic System Disease,Organismal Injury and Abnormalities	Liver cancer	0.000469		-1.067	162	96	66	ACPP(+3.67),ADAM28(+5.1),ADCY8(-4.96),AGRN(-1.77),AP1S2(+2.63),AP4E1(+2.14),ARAP2(+2.49),ARHGEF40(-1.83),ARVCF(-1.98),ATL3(+2.48),ATP2C2(+2.55),B2M(+1.96),CACNA2D1(+2.1),CALU(+1.84),CAMK2A(+3.62),CAST(+2.4),CCDC3(-5.22),CCDC40(-3.24),CCL2(-7.46),CD163(-18.0),CD200R1(+3.63),CD47(+3.31),CDCP1(+1.73),CDH1(+2.0),CES1(-2.75),CFL2(+2.11),CHURC1(+2.2),CLIC5(+2.85),CLMN(+3.71),COL21A1(+2.9),COL4A3(+3.13)…
Cancer,Gastrointestinal Disease,Hepatic System Disease,Organismal Injury and Abnormalities	Bile duct carcinoma	0.00047			33	24	9	ACE2(+3.5),ADAM28(+5.1),ADCY8(-4.96),ARHGEF16(-1.87),CACNA2D1(+2.1),CAMK2A(+3.62),CDH1(+2.0),CDH3(+3.98),CFL2(+2.11),COL4A4(+3.91),CTPS2(+1.84),DCHS1(-2.72),DDX60L(+4.41),ENPP1(+3.65),FAM3C(+1.9),FGFRL1(-2.19),GABRA2(+2.36),GABRB3(+2.35),GALNT1(+2.52),HES4(-2.68),HPSE2(+3.13),MED14(+1.97),MIER2(-2.02),NPY(+2.87),PAPPA-AS1(+8.63),PLD5(+2.66),RABL6(-1.79),SEL1L3(+2.28),SLC5A5(-3.75),SLCO2A1(+2.55),…
Cancer,Organismal Injury and Abnormalities,Reproductive System Disease	Malignant neoplasm of male genital organ	0.000472			138	84	54	ABO(-2.6),ACPP(+3.67),ACSL4(+1.98),ADAMTS7(-1.92),ADCY8(-4.96),AGAP5 (includes others)(+5.48),AGR2(+4.18),ALG13(+2.0),ARAP2(+2.49),ARHGAP18(+2.3),ARHGAP28(+2.41),ARHGDIB(+2.97),ARHGEF40(-1.83),ARL17A/ARL17B(+2.4),ARVCF(-1.98),ATL3(+2.48),ATP2C2(+2.55),ATP8B1(+2.65),B2M(+1.96),C4A/C4B(-4.88),CA3(+18.82),CACNA2D1(+2.1),CALU(+1.84),CAPN6(+4.43),CASK(+1.79),CATSPERB(+2.7),CCDC3(-5.22),CCDC40(-3.24),C…
Cellular Movement	Migration of breast cancer cell lines	0.000483		0.297	19	15	4	ACSL4(+1.98),ARHGDIB(+2.97),ARHGEF16(-1.87),CCL2(-7.46),CD9(+3.56),CDCP1(+1.73),CDH1(+2.0),CDH3(+3.98),CTSL(+2.26),ENG(-3.49),GPR161(-2.16),ITGB1(+1.9),LDHA(+2.18),PDCD4(+3.03),PLAUR(+3.22),ROR1(+2.17),TFAP2A(+4.12),TGFBR3(+16.29),USP9X(+2.17)
Developmental Disorder,Hereditary Disorder,Organismal Injury and Abnormalities,Skeletal and Muscular Disorders	Dystrophy of muscle	0.000536			18	11	7	ACTA1(-2.74),C4A/C4B(-4.88),CAST(+2.4),CES1(-2.75),COL14A1(+3.98),COL21A1(+2.9),COLEC12(+3.45),ENG(-3.49),HLA-A(-2.5),HLA-DRB1(+28.22),ITGB1(+1.9),KLHL34(-4.01),LARGE2(-2.25),LOX(+3.06),MGP(+3.94),PLOD2(+2.79),TGFBR3(+16.29),XIST(+147.8)
Post-Translational Modification,Protein Degradation,Protein Synthesis	Proteolysis	0.000552		1.947	17	12	5	ADAMTS7(-1.92),CAST(+2.4),CST4(-3.25),CTSF(+2.72),CTSL(+2.26),DIAPH2(+3.35),DPP7(-1.98),ERAP1(+2.18),GGT1(-2.16),ITGB1(+1.9),KLKB1(-2.75),MMP7(+7.95),OLR1(+4.37),PERP(+1.8),PLAUR(+3.22),SPCS3(+2.04),TMPRSS11D(+3.14)
Drug Metabolism,Protein Synthesis	Synthesis of glutathione	0.000554			4	2	2	CHAC2(+2.79),GCLM(+3.21),GGT1(-2.16),OPLAH(-1.88)
Connective Tissue Disorders,Developmental Disorder,Organismal Injury and Abnormalities,Skeletal and Muscular Disorders	Pectus excavatum	0.000554			4	3	1	FGFRL1(-2.19),GABRA2(+2.36),GABRB3(+2.35),GRIA1(+3.29)
Cardiovascular System Development and Function,Organ Development	Conduction of sinoatrial node	0.000578			3	2	1	MMP7(+7.95),RGS6(+2.87),TBX5(-3.86)
Respiratory Disease	Respiratory depression	0.000583			6	6	0	CACNA2D1(+2.1),GABRA2(+2.36),GABRB3(+2.35),GRIA1(+3.29),PTGS1(+2.75),SCN9A(+3.18)
Cellular Movement,Hematological System Development and Function,Immune Cell Trafficking	Cell movement of leukocytes	0.000587		0.219	41	28	13	ACKR2(+4.39),ARHGAP18(+2.3),C4A/C4B(-4.88),CAST(+2.4),CCL2(-7.46),CD37(-2.57),CD47(+3.31),CD9(+3.56),CDH1(+2.0),CDH3(+3.98),CES1(-2.75),COL4A3(+3.13),CXCL2(+1.81),DIAPH2(+3.35),ENG(-3.49),GALNT1(+2.52),GCNT1(+2.84),HLA-A(-2.5),IL18(+3.77),ITGB1(+1.9),LOX(+3.06),MAP3K8(+2.92),MDK(-2.1),MICOS10-NBL1/NBL1(+3.8),MMP7(+7.95),MOSPD2(+1.97),MYH6(-3.37),NPY(+2.87),P2RY4(-9.29),PLAUR(+3.22),PROCR(+2.4),PT…
Cancer,Hematological Disease,Organismal Injury and Abnormalities	Bone marrow neoplasm	0.000598			77	44	33	ABO(-2.6),ACSL4(+1.98),ADAM28(+5.1),ADAMTS7(-1.92),AGAP5 (includes others)(+5.48),ARSI(+2.61),ATP2C2(+2.55),ATP8B1(+2.65),C4A/C4B(-4.88),CCDC40(-3.24),CDCP1(+1.73),CDH1(+2.0),CDT1(-2.15),CHAC2(+2.79),CLIC3(+4.77),COL4A3(+3.13),COL4A4(+3.91),CPT1B(-2.01),CTAGE9 (includes others)(+2.49),CTPS2(+1.84),DDX11(-2.56),DDX60L(+4.41),DTX3L(+2.09),EIF5AL1(-2.93),ENG(-3.49),GABRA2(+2.36),GABRB3(+2.35),GSTM1(…
Cancer,Organismal Injury and Abnormalities	Squamous-cell carcinoma	0.000601			125	72	53	ABO(-2.6),ACSL4(+1.98),ADAM28(+5.1),ADAMTS7(-1.92),ADCY8(-4.96),AGAP5 (includes others)(+5.48),ANKRD20A5P(+3.89),ANKRD33B(-2.66),APOBEC3B(-11.64),ARAP2(+2.49),ARHGAP18(+2.3),ARHGAP28(+2.41),ARHGEF16(-1.87),ARVCF(-1.98),ATP2C2(+2.55),B2M(+1.96),CA3(+18.82),CASC9(+2.83),CCDC144NL(-3.43),CD163(-18.0),CDH1(+2.0),CFL2(+2.11),CLDN9(-2.67),CLIP2(-1.87),COL21A1(+2.9),COL4A4(+3.91),CTSF(+2.72),CTSL(+2.26)…
Cancer,Gastrointestinal Disease,Organismal Injury and Abnormalities	Pancreatobiliary tumor	0.000604		-0.372	117	74	43	ABO(-2.6),ACE2(+3.5),ADAM28(+5.1),ADAMTS7(-1.92),ADCY8(-4.96),AGR2(+4.18),ALG13(+2.0),AP4E1(+2.14),ARHGAP28(+2.41),ARHGEF16(-1.87),ATP8B1(+2.65),CACNA2D1(+2.1),CALU(+1.84),CAMK2A(+3.62),CAPN6(+4.43),CATSPERG(-3.06),CD163(-18.0),CDH1(+2.0),CDH3(+3.98),CFL2(+2.11),CLIP2(-1.87),COL14A1(+3.98),COL4A3(+3.13),COL4A4(+3.91),COLEC12(+3.45),CTPS2(+1.84),DCHS1(-2.72),DDX60L(+4.41),DIAPH2(+3.35),EIF1AX(+2.2…
Connective Tissue Disorders,Immunological Disease,Organismal Injury and Abnormalities	Collagen disease	0.000612			9	6	3	C4A/C4B(-4.88),CES1(-2.75),COL14A1(+3.98),COL21A1(+2.9),COL4A3(+3.13),COL4A4(+3.91),KLHL34(-4.01),MGP(+3.94),XIST(+147.8)
Cancer,Organismal Injury and Abnormalities	Genitourinary adenocarcinoma	0.000629			204	133	71	ABO(-2.6),ACE2(+3.5),ACPP(+3.67),ACSL4(+1.98),ADAM28(+5.1),ADAMTS7(-1.92),ADCY8(-4.96),AGAP5 (includes others)(+5.48),ALG13(+2.0),AP1S2(+2.63),AP4E1(+2.14),ARAP2(+2.49),ARHGAP18(+2.3),ARHGAP28(+2.41),ARHGEF40(-1.83),ARVCF(-1.98),ATL3(+2.48),ATP2C2(+2.55),ATP8B1(+2.65),B2M(+1.96),C4A/C4B(-4.88),CA3(+18.82),CA8(+2.9),CACNA2D1(+2.1),CALU(+1.84),CAPN6(+4.43),CASK(+1.79),CAST(+2.4),CATSPERB(+2.7),CCDC…
Cell-To-Cell Signaling and Interaction,Hematological System Development and Function,Immune Cell Trafficking	Adhesion of immune cells	0.000647		0.659	21	15	6	ADAM28(+5.1),ADGRE5(+6.37),CCL2(-7.46),CD200R1(+3.63),CD37(-2.57),CD47(+3.31),CD9(+3.56),CDH1(+2.0),CXCL2(+1.81),GALNT1(+2.52),IL18(+3.77),ITGB1(+1.9),KLKB1(-2.75),NPY(+2.87),OLR1(+4.37),PLAUR(+3.22),PLEKHA2(+4.49),PROCR(+2.4),RHOB(-2.15),TNFRSF11B(-2.53),ZP3(-3.12)
Cancer,Organismal Injury and Abnormalities	Development of malignant tumor	0.000648		-1.411	253	155	98	ACAP2(+1.93),ACE2(+3.5),ACKR2(+4.39),ACPP(+3.67),ACSL4(+1.98),ACTA1(-2.74),ADAM28(+5.1),ADAMTS7(-1.92),ADCY8(-4.96),AGAP5 (includes others)(+5.48),AGRN(-1.77),ALG13(+2.0),ANKRD20A5P(+3.89),AP1S2(+2.63),AP4E1(+2.14),APOBEC3B(-11.64),ARAP2(+2.49),ARHGAP28(+2.41),ARHGEF16(-1.87),ARHGEF40(-1.83),ARSI(+2.61),ARVCF(-1.98),ATL3(+2.48),ATP2C2(+2.55),ATP6AP2(+2.32),ATP8B1(+2.65),B2M(+1.96),C4A/C4B(-4.88),…
Cancer,Gastrointestinal Disease,Hepatic System Disease,Organismal Injury and Abnormalities	Biliary tract carcinoma	0.000649			34	24	10	ACE2(+3.5),ADAM28(+5.1),ADCY8(-4.96),ARHGEF16(-1.87),CACNA2D1(+2.1),CAMK2A(+3.62),CDH1(+2.0),CDH3(+3.98),CFL2(+2.11),CLIP2(-1.87),COL4A4(+3.91),CTPS2(+1.84),DCHS1(-2.72),DDX60L(+4.41),ENPP1(+3.65),FAM3C(+1.9),FGFRL1(-2.19),GABRA2(+2.36),GABRB3(+2.35),GALNT1(+2.52),HES4(-2.68),HPSE2(+3.13),MED14(+1.97),MIER2(-2.02),NPY(+2.87),PAPPA-AS1(+8.63),PLD5(+2.66),RABL6(-1.79),SEL1L3(+2.28),SLC5A5(-3.75),SL…
Cell-To-Cell Signaling and Interaction	Interaction of tumor cells	0.000651		0.502	5	5	0	CD47(+3.31),CDH1(+2.0),COL4A3(+3.13),ITGB1(+1.9),PLAUR(+3.22)
Cell-To-Cell Signaling and Interaction,Connective Tissue Development and Function	Binding of fibroblast cell lines	0.00069	Increased	2.579	9	7	2	CDH1(+2.0),CDH3(+3.98),COLEC12(+3.45),CXCL2(+1.81),DMTN(-2.74),GRID2(-3.46),ITGB1(+1.9),LOX(+3.06),PLAUR(+3.22)
Cardiovascular Disease,Organismal Injury and Abnormalities	Infarction	0.000695			22	14	8	ACE2(+3.5),ACTA1(-2.74),C4A/C4B(-4.88),CA3(+18.82),CACNA2D1(+2.1),CAMK2A(+3.62),CD163(-18.0),CD47(+3.31),GCLM(+3.21),GSTM1(+17.38),HLA-A(-2.5),IL18(+3.77),KLKB1(-2.75),MDK(-2.1),NAMPT(+2.01),NPY(+2.87),OLR1(+4.37),PROCR(+2.4),PTGES(+2.79),PTGS1(+2.75),TBX5(-3.86),TNFRSF11B(-2.53)
Cancer,Organismal Injury and Abnormalities,Reproductive System Disease	Prostatic carcinoma	0.000701			120	72	48	ABO(-2.6),ACPP(+3.67),ACSL4(+1.98),ADAMTS7(-1.92),ADCY8(-4.96),AGAP5 (includes others)(+5.48),ALG13(+2.0),ARAP2(+2.49),ARHGAP18(+2.3),ARHGAP28(+2.41),ARHGEF40(-1.83),ARVCF(-1.98),ATL3(+2.48),ATP2C2(+2.55),ATP8B1(+2.65),B2M(+1.96),C4A/C4B(-4.88),CA3(+18.82),CACNA2D1(+2.1),CALU(+1.84),CASK(+1.79),CATSPERB(+2.7),CCDC3(-5.22),CCDC40(-3.24),CCL2(-7.46),CD163(-18.0),CD37(-2.57),CDH1(+2.0),CDS1(+2.15),C…
Cell-To-Cell Signaling and Interaction,Cellular Compromise,Tumor Morphology	Adhesion of tumor cells	0.000712		0.577	6	5	1	CCL2(-7.46),CD47(+3.31),CDH1(+2.0),CDH3(+3.98),IL18(+3.77),ITGB1(+1.9)
Cancer,Organismal Injury and Abnormalities	Development of carcinoma	0.000713		-1.23	250	153	97	ACAP2(+1.93),ACE2(+3.5),ACKR2(+4.39),ACPP(+3.67),ACSL4(+1.98),ACTA1(-2.74),ADAM28(+5.1),ADAMTS7(-1.92),ADCY8(-4.96),AGAP5 (includes others)(+5.48),AGRN(-1.77),ALG13(+2.0),ANKRD20A5P(+3.89),AP1S2(+2.63),AP4E1(+2.14),APOBEC3B(-11.64),ARAP2(+2.49),ARHGAP28(+2.41),ARHGEF16(-1.87),ARHGEF40(-1.83),ARSI(+2.61),ARVCF(-1.98),ATL3(+2.48),ATP2C2(+2.55),ATP6AP2(+2.32),ATP8B1(+2.65),B2M(+1.96),C4A/C4B(-4.88),…
Cancer,Organismal Injury and Abnormalities	Genitourinary carcinoma	0.000733			225	146	79	ABO(-2.6),ACE2(+3.5),ACPP(+3.67),ACSL4(+1.98),ADAM28(+5.1),ADAMTS7(-1.92),ADCY8(-4.96),AGAP5 (includes others)(+5.48),ALG13(+2.0),AP1S2(+2.63),AP4E1(+2.14),ARAP2(+2.49),ARHGAP18(+2.3),ARHGAP28(+2.41),ARHGEF40(-1.83),ARVCF(-1.98),ATL3(+2.48),ATP2C2(+2.55),ATP6AP2(+2.32),ATP8B1(+2.65),B2M(+1.96),C4A/C4B(-4.88),CA3(+18.82),CA8(+2.9),CACNA2D1(+2.1),CALU(+1.84),CAPN6(+4.43),CASK(+1.79),CAST(+2.4),CATS…
Organismal Injury and Abnormalities,Reproductive System Disease	Disorder of pregnancy	0.000737			33	23	10	ACKR2(+4.39),APOBEC3B(-11.64),ATL3(+2.48),ATP8B1(+2.65),C4A/C4B(-4.88),CACNA2D1(+2.1),CGA(+12.64),CGB3 (includes others)(+6.35),CHM(+1.9),DCHS1(-2.72),DDX11(-2.56),ENG(-3.49),FERMT1(+3.96),FGFRL1(-2.19),FIBIN(+3.7),GCNT1(+2.84),GPC2(-2.48),IFITM2(+5.8),KIAA0040(+5.17),MGP(+3.94),MXRA5(+5.75),NPNT(+2.11),NRARP(-3.55),PDCD4(+3.03),PRRG1(+2.38),PRRX1(+5.86),PTGS1(+2.75),RASL12(-2.32),SALL2(-1.87),SC…
Cardiovascular Disease	Occlusion of blood vessel	0.000747		0.871	28	18	10	ABO(-2.6),ADAMTS7(-1.92),BIRC3(+2.8),CA3(+18.82),CACNA2D1(+2.1),CCL2(-7.46),CD163(-18.0),CD47(+3.31),CDCP1(+1.73),CES1(-2.75),CLIC5(+2.85),CXCL2(+1.81),FRMD4A(-2.52),GABRA2(+2.36),GCLM(+3.21),IL18(+3.77),LOX(+3.06),MFAP2(-2.64),NCEH1(+2.55),OLR1(+4.37),PELP1(-1.93),PLAUR(+3.22),PROCR(+2.4),PTGES(+2.79),PTGS1(+2.75),RASL12(-2.32),TNFRSF11B(-2.53),TNFSF15(+7.33)
Connective Tissue Disorders,Inflammatory Disease,Inflammatory Response,Organismal Injury and Abnormalities,Skeletal and Muscular Disorders	Inflammation of joint	0.000747		1.241	48	33	15	ACTA1(-2.74),ADAMTS7(-1.92),ADCY8(-4.96),ADGRE5(+6.37),ARAP2(+2.49),ARHGDIB(+2.97),B2M(+1.96),C4A/C4B(-4.88),CACNA2D1(+2.1),CAST(+2.4),CCL2(-7.46),CD163(-18.0),CD200R1(+3.63),CDH1(+2.0),CHCHD2(+57.98),CSGALNACT1(-2.88),CXCL2(+1.81),DMTN(-2.74),ERAP1(+2.18),GABRA2(+2.36),GABRB3(+2.35),GALNT1(+2.52),HLA-A(-2.5),HLA-DRB1(+28.22),HLA-DRB5(+6.92),HNMT(+2.34),IL18(+3.77),MCM5(-2.01),MDK(-2.1),MMP7(+7.9…
Cardiovascular Disease,Organismal Injury and Abnormalities,Reproductive System Disease	Preeclampsia	0.000749			24	17	7	APOBEC3B(-11.64),ATL3(+2.48),CGA(+12.64),CHM(+1.9),DCHS1(-2.72),ENG(-3.49),FERMT1(+3.96),FIBIN(+3.7),GCNT1(+2.84),GPC2(-2.48),IFITM2(+5.8),KIAA0040(+5.17),MGP(+3.94),MXRA5(+5.75),NPNT(+2.11),NRARP(-3.55),PDCD4(+3.03),PRRG1(+2.38),PRRX1(+5.86),PTGS1(+2.75),RASL12(-2.32),SALL2(-1.87),TFAP2A(+4.12),TMEM47(+2.1)
Cancer,Hematological Disease,Organismal Injury and Abnormalities	Bone marrow cancer	0.000757			75	42	33	ABO(-2.6),ACSL4(+1.98),ADAM28(+5.1),ADAMTS7(-1.92),AGAP5 (includes others)(+5.48),ARSI(+2.61),ATP2C2(+2.55),ATP8B1(+2.65),C4A/C4B(-4.88),CCDC40(-3.24),CDCP1(+1.73),CDH1(+2.0),CDT1(-2.15),CHAC2(+2.79),CLIC3(+4.77),COL4A3(+3.13),COL4A4(+3.91),CPT1B(-2.01),CTAGE9 (includes others)(+2.49),CTPS2(+1.84),DDX11(-2.56),DDX60L(+4.41),EIF5AL1(-2.93),ENG(-3.49),GABRA2(+2.36),GABRB3(+2.35),GSTM1(+17.38),HERC2…
Cardiovascular Disease,Organismal Injury and Abnormalities	Arteriosclerosis	0.00081		0.942	25	17	8	ADAMTS7(-1.92),BIRC3(+2.8),CA3(+18.82),CACNA2D1(+2.1),CCL2(-7.46),CD163(-18.0),CD47(+3.31),CDCP1(+1.73),CES1(-2.75),CLIC5(+2.85),CXCL2(+1.81),FRMD4A(-2.52),GABRA2(+2.36),GCLM(+3.21),IL18(+3.77),MGP(+3.94),NCEH1(+2.55),OLR1(+4.37),PELP1(-1.93),PLAUR(+3.22),PTGES(+2.79),PTGS1(+2.75),RASL12(-2.32),TNFRSF11B(-2.53),TNFSF15(+7.33)
Cardiovascular Disease,Organismal Injury and Abnormalities	Organismal abnormalities of semilunar valve	0.000822			9	7	2	CA3(+18.82),CACNA2D1(+2.1),FGFRL1(-2.19),GABRA2(+2.36),GABRB3(+2.35),GRIA1(+3.29),MGP(+3.94),PTGS1(+2.75),TBX5(-3.86)
Connective Tissue Disorders,Organismal Injury and Abnormalities,Skeletal and Muscular Disorders	Non-traumatic arthropathy	0.000834			42	28	14	ACTA1(-2.74),ADAMTS7(-1.92),ADCY8(-4.96),ADGRE5(+6.37),ARAP2(+2.49),ARHGDIB(+2.97),B2M(+1.96),C4A/C4B(-4.88),CACNA2D1(+2.1),CCL2(-7.46),CD163(-18.0),CDH1(+2.0),CHCHD2(+57.98),CSGALNACT1(-2.88),CXCL2(+1.81),DMTN(-2.74),GABRA2(+2.36),GABRB3(+2.35),GALNT1(+2.52),HLA-A(-2.5),HLA-DRB1(+28.22),HLA-DRB5(+6.92),HNMT(+2.34),IL18(+3.77),MDK(-2.1),MMP7(+7.95),NAMPT(+2.01),PLAUR(+3.22),PTGES(+2.79),PTGS1(+2.…
Cell-To-Cell Signaling and Interaction	Binding of colorectal cancer cell lines	0.000854		0.811	7	5	2	CDH1(+2.0),CDH3(+3.98),IL18(+3.77),ITGB1(+1.9),LGALS4(-5.96),TFRC(+2.1),VIPR1(-3.19)
Cardiovascular Disease,Organismal Injury and Abnormalities	Vaso-occlusion	0.000862		0.871	28	18	10	ABO(-2.6),ADAMTS7(-1.92),BIRC3(+2.8),CA3(+18.82),CACNA2D1(+2.1),CCL2(-7.46),CD163(-18.0),CD47(+3.31),CDCP1(+1.73),CES1(-2.75),CLIC5(+2.85),CXCL2(+1.81),FRMD4A(-2.52),GABRA2(+2.36),GCLM(+3.21),IL18(+3.77),LOX(+3.06),MFAP2(-2.64),NCEH1(+2.55),OLR1(+4.37),PELP1(-1.93),PLAUR(+3.22),PROCR(+2.4),PTGES(+2.79),PTGS1(+2.75),RASL12(-2.32),TNFRSF11B(-2.53),TNFSF15(+7.33)
Connective Tissue Disorders,Hereditary Disorder,Organismal Injury and Abnormalities	Hereditary connective tissue disorder	0.000868			33	20	13	A4GALT(+2.57),C4A/C4B(-4.88),CACNA2D1(+2.1),CASK(+1.79),CCL2(-7.46),CDH1(+2.0),CDH3(+3.98),CDT1(-2.15),CES1(-2.75),COL14A1(+3.98),COL21A1(+2.9),COL4A3(+3.13),COL4A4(+3.91),COLEC10(-8.17),DCHS1(-2.72),ENPP1(+3.65),FRMD4A(-2.52),GALNT3(+2.84),IER3IP1(+1.92),INTU(+2.39),ITGB1(+1.9),ITGB4(+2.21),KLHL34(-4.01),MGP(+3.94),PLEKHG2(-1.87),PLOD2(+2.79),RMRP(-2.39),SLCO2A1(+2.55),TFAP2A(+4.12),TNFRSF11B(-2…
Cancer,Organismal Injury and Abnormalities	Neoplasia of tumor cell lines	0.000889		1.032	23	21	2	ACKR2(+4.39),ATP2C2(+2.55),B2M(+1.96),CCL2(-7.46),CD200R1(+3.63),CDCP1(+1.73),CDH1(+2.0),CXCL2(+1.81),IL18(+3.77),ITGB1(+1.9),ITGB4(+2.21),LDHA(+2.18),MAP3K8(+2.92),PLAUR(+3.22),PROCR(+2.4),PTGES(+2.79),ROR1(+2.17),SOX6(+2.86),STK26(+2.04),TACSTD2(+5.68),TGFBR3(+16.29),UCA1(-119.48),VTCN1(+5.36)
Cellular Movement	Migration of tumor cell lines	0.000913		1.562	43	34	9	ACSL4(+1.98),ADGRE5(+6.37),ARHGDIB(+2.97),ARHGEF16(-1.87),CALU(+1.84),CCL2(-7.46),CD47(+3.31),CD9(+3.56),CDCP1(+1.73),CDH1(+2.0),CDH3(+3.98),CGB3 (includes others)(+6.35),COL4A3(+3.13),CTSL(+2.26),CXCL2(+1.81),ENG(-3.49),ENPP1(+3.65),GPR161(-2.16),IL18(+3.77),ITGB1(+1.9),ITGB4(+2.21),ITGB6(+3.36),LARGE2(-2.25),LDHA(+2.18),LOX(+3.06),MAP3K8(+2.92),MDK(-2.1),MMP7(+7.95),MOSPD2(+1.97),NUDT16L1(-2.15…
Cancer,Hematological Disease,Immunological Disease,Organismal Injury and Abnormalities	Myeloid leukemia	0.000918			70	38	32	ABO(-2.6),ACSL4(+1.98),ADAM28(+5.1),ADAMTS7(-1.92),AGAP5 (includes others)(+5.48),ARSI(+2.61),ATP2C2(+2.55),ATP8B1(+2.65),C4A/C4B(-4.88),CCDC40(-3.24),CDCP1(+1.73),CDH1(+2.0),CDT1(-2.15),CHAC2(+2.79),CLIC3(+4.77),COL4A4(+3.91),CPT1B(-2.01),CTAGE9 (includes others)(+2.49),CTPS2(+1.84),DDX11(-2.56),EIF5AL1(-2.93),GABRA2(+2.36),GABRB3(+2.35),GSTM1(+17.38),HERC2P3(+4.68),HLA-DRB1(+28.22),INTU(+2.39),…
Cancer,Hematological Disease,Organismal Injury and Abnormalities	Malignant myeloid neoplasm	0.000952			74	42	32	ABO(-2.6),ACSL4(+1.98),ADAM28(+5.1),ADAMTS7(-1.92),AGAP5 (includes others)(+5.48),ARSI(+2.61),ATP2C2(+2.55),ATP8B1(+2.65),C4A/C4B(-4.88),CCDC40(-3.24),CDCP1(+1.73),CDH1(+2.0),CDT1(-2.15),CHAC2(+2.79),CLIC3(+4.77),COL4A3(+3.13),COL4A4(+3.91),CPT1B(-2.01),CTAGE9 (includes others)(+2.49),CTPS2(+1.84),DDX11(-2.56),DDX60L(+4.41),EIF5AL1(-2.93),ENG(-3.49),GABRA2(+2.36),GABRB3(+2.35),GSTM1(+17.38),HERC2…
Cardiovascular Disease	Calcification of blood vessel	0.000966		-0.643	4	3	1	ENPP1(+3.65),ITGB1(+1.9),MGP(+3.94),TNFRSF11B(-2.53)
Cell-To-Cell Signaling and Interaction,Cellular Assembly and Organization,Hematological System Development and Function,Immune Cell Trafficking	Cell-cell contact of leukocytes	0.00107			5	5	0	ADGRE5(+6.37),CD47(+3.31),IL18(+3.77),ITGB1(+1.9),OLR1(+4.37)
Auditory and Vestibular System Development and Function,Nervous System Development and Function	Hearing	0.00107			11	8	3	ATP8B1(+2.65),CDH1(+2.0),CLIC5(+2.85),COL4A3(+3.13),GABRB3(+2.35),MDK(-2.1),MYH14(-19.59),PTN(+4.6),ROR1(+2.17),SLC12A7(-1.82),TFAP2A(+4.12)
Cell Morphology,Cellular Movement,Hair and Skin Development and Function	Cell spreading of keratinocytes	0.0011			3	3	0	FERMT1(+3.96),ITGB1(+1.9),ITGB6(+3.36)
Cancer,Organismal Injury and Abnormalities,Reproductive System Disease	Female genital tract serous carcinoma	0.00111			22	21	1	ATP8B1(+2.65),B2M(+1.96),C4A/C4B(-4.88),CDH1(+2.0),COL14A1(+3.98),ENPP1(+3.65),FAM153A/FAM153B(+2.84),GALNT3(+2.84),IFITM2(+5.8),IL18(+3.77),LOX(+3.06),MGP(+3.94),PDE8B(+3.58),PLAUR(+3.22),PTGES(+2.79),PTGS1(+2.75),PTN(+4.6),SEL1L3(+2.28),STON1(+2.3),TFAP2A(+4.12),TGFBR3(+16.29),USP9X(+2.17)
Connective Tissue Disorders,Immunological Disease,Inflammatory Disease,Inflammatory Response,Organismal Injury and Abnormalities,Skeletal and Muscular Disorders	Rheumatoid arthritis	0.00112			37	25	12	ACTA1(-2.74),ADAMTS7(-1.92),ADCY8(-4.96),ADGRE5(+6.37),ARAP2(+2.49),ARHGDIB(+2.97),B2M(+1.96),C4A/C4B(-4.88),CCL2(-7.46),CDH1(+2.0),CHCHD2(+57.98),CSGALNACT1(-2.88),CXCL2(+1.81),GABRA2(+2.36),GABRB3(+2.35),GALNT1(+2.52),HLA-A(-2.5),HLA-DRB1(+28.22),HLA-DRB5(+6.92),HNMT(+2.34),IL18(+3.77),MDK(-2.1),NAMPT(+2.01),PLAUR(+3.22),PTGES(+2.79),PTGS1(+2.75),RGS6(+2.87),STK17B(+2.33),TAP2(+2.44),TFRC(+2.1)…
Cardiovascular Disease,Organismal Injury and Abnormalities	Peripheral vascular disease	0.00112			25	21	4	ACE2(+3.5),ADA2(+2.83),ADCY8(-4.96),ADGRE5(+6.37),ARHGDIB(+2.97),B2M(+1.96),CA3(+18.82),CACNA2D1(+2.1),CD163(-18.0),ENG(-3.49),ERAP1(+2.18),GABRA2(+2.36),GABRB3(+2.35),GRIA1(+3.29),HLA-DRB1(+28.22),IL18(+3.77),NPY(+2.87),OLR1(+4.37),PLAUR(+3.22),PROCR(+2.4),PTGES(+2.79),PTGS1(+2.75),RFK(+1.99),SCN9A(+3.18),TNFRSF11B(-2.53)
Cell Cycle	Cell cycle progression of kidney cells	0.00114			2	1	1	ITGB4(+2.21),MSI1(-2.41)
Connective Tissue Development and Function,Connective Tissue Disorders,Organ Morphology,Organismal Development,Organismal Injury and Abnormalities,Skeletal and Muscular Disorders,Skeletal and Muscular System Development and Function,Tissue Development	Lack of ala temporali	0.00114			2	1	1	MN1(-4.28),PRRX1(+5.86)
Connective Tissue Development and Function,Connective Tissue Disorders,Organ Morphology,Organismal Development,Organismal Injury and Abnormalities,Skeletal and Muscular Disorders,Skeletal and Muscular System Development and Function,Tissue Development	Lack of squamosal bone	0.00114			2	1	1	MN1(-4.28),PRRX1(+5.86)
Post-Translational Modification,Protein Synthesis	O-glycosylation of peptide	0.00114			2	2	0	GALNT1(+2.52),GALNT3(+2.84)
Cell-To-Cell Signaling and Interaction	Reactivity of natural killer cells	0.00114			2	2	0	CDH1(+2.0),IL18(+3.77)
Developmental Disorder	Hypoplasia of maxillary shelf	0.00114			2	1	1	MN1(-4.28),PRRX1(+5.86)
Cell Cycle	Premature senescence of vascular endothelial cells	0.00114			2	2	0	ARHGAP18(+2.3),TNFSF15(+7.33)
Cardiovascular Disease,Organismal Injury and Abnormalities	Formation of fibrous plaque	0.00114			2	0	2	CCL2(-7.46),MYH6(-3.37)
Lipid Metabolism,Small Molecule Biochemistry	Regulation of eicosanoid	0.00114			2	2	0	PTGS1(+2.75),SLC30A7(+1.77)
Cell-To-Cell Signaling and Interaction,Nervous System Development and Function	Long-term potentiation of barrel cortex	0.00114			2	2	0	CAMK2A(+3.62),GRIA1(+3.29)
Cell Death and Survival,Cellular Compromise	Cytotoxicity of Th1 cells	0.00114			2	2	0	HLA-DRB1(+28.22),IL18(+3.77)
Cellular Function and Maintenance,Cellular Movement,Reproductive System Development and Function	Release of oocytes	0.00114			2	2	0	CGA(+12.64),CGB3 (includes others)(+6.35)
Embryonic Development,Organ Development,Organismal Development,Reproductive System Development and Function,Tissue Development	Maturation of mammary gland	0.00114			2	2	0	NEURL1(+3.62),PTN(+4.6)
Cardiovascular Disease,Organismal Injury and Abnormalities	Occlusion of artery	0.00119		0.871	27	18	9	ADAMTS7(-1.92),BIRC3(+2.8),CA3(+18.82),CACNA2D1(+2.1),CCL2(-7.46),CD163(-18.0),CD47(+3.31),CDCP1(+1.73),CES1(-2.75),CLIC5(+2.85),CXCL2(+1.81),FRMD4A(-2.52),GABRA2(+2.36),GCLM(+3.21),IL18(+3.77),LOX(+3.06),MFAP2(-2.64),NCEH1(+2.55),OLR1(+4.37),PELP1(-1.93),PLAUR(+3.22),PROCR(+2.4),PTGES(+2.79),PTGS1(+2.75),RASL12(-2.32),TNFRSF11B(-2.53),TNFSF15(+7.33)
Cellular Movement	Cell movement of myeloid cells	0.00123		1.223	30	21	9	ACKR2(+4.39),ARHGAP18(+2.3),C4A/C4B(-4.88),CAST(+2.4),CCL2(-7.46),CD37(-2.57),CD47(+3.31),CD9(+3.56),CES1(-2.75),COL4A3(+3.13),CXCL2(+1.81),ENG(-3.49),GCNT1(+2.84),IL18(+3.77),ITGB1(+1.9),LOX(+3.06),MAP3K8(+2.92),MDK(-2.1),MICOS10-NBL1/NBL1(+3.8),MMP7(+7.95),MOSPD2(+1.97),P2RY4(-9.29),PLAUR(+3.22),PROCR(+2.4),PTGES(+2.79),PTN(+4.6),RHOB(-2.15),STC1(+8.48),VIPR1(-3.19),VTCN1(+5.36)
Cancer,Organismal Injury and Abnormalities	Melanoma	0.00123		-0.239	245	150	95	A4GALT(+2.57),ABO(-2.6),ACAP2(+1.93),ACE2(+3.5),ACPP(+3.67),ACSL4(+1.98),ADAM28(+5.1),ADAMTS7(-1.92),ADCY8(-4.96),AGAP5 (includes others)(+5.48),AGR2(+4.18),AGRN(-1.77),ALG13(+2.0),ALOX15B(+5.62),ANKRD33B(-2.66),APOL6(+5.56),ARAP2(+2.49),ARHGAP18(+2.3),ARHGAP28(+2.41),ARHGDIB(+2.97),ARHGEF16(-1.87),ARSI(+2.61),ARVCF(-1.98),ATP2C2(+2.55),ATP6AP2(+2.32),ATP8B1(+2.65),B2M(+1.96),BBX(+2.25),BIRC3(+2.…
Cancer,Organismal Injury and Abnormalities,Reproductive System Disease	Prostatic intraepithelial tumor	0.00128			9	9	0	ACPP(+3.67),ARHGDIB(+2.97),CDH3(+3.98),GLIPR1(+2.08),ITGB4(+2.21),MMP7(+7.95),MXRA5(+5.75),NCOA7(+1.75),VSTM2L(+4.59)
Cancer,Hematological Disease,Immunological Disease,Organismal Injury and Abnormalities	Acute myeloid leukemia	0.00128			68	38	30	ABO(-2.6),ACSL4(+1.98),ADAM28(+5.1),ADAMTS7(-1.92),AGAP5 (includes others)(+5.48),ARSI(+2.61),ATP2C2(+2.55),ATP8B1(+2.65),C4A/C4B(-4.88),CCDC40(-3.24),CDCP1(+1.73),CDH1(+2.0),CDT1(-2.15),CHAC2(+2.79),CLIC3(+4.77),COL4A4(+3.91),CTAGE9 (includes others)(+2.49),CTPS2(+1.84),DDX11(-2.56),EIF5AL1(-2.93),GABRA2(+2.36),GABRB3(+2.35),GSTM1(+17.38),HERC2P3(+4.68),HLA-DRB1(+28.22),INTU(+2.39),ITGB4(+2.21),…
Cancer,Organismal Injury and Abnormalities	Lymphoreticular neoplasm	0.00128			108	66	42	ABO(-2.6),ACSL4(+1.98),ADAM28(+5.1),ADAMTS7(-1.92),AGAP5 (includes others)(+5.48),ANOS1(+4.13),APOBEC3B(-11.64),ARSI(+2.61),ATP2C2(+2.55),ATP8B1(+2.65),B2M(+1.96),BBX(+2.25),BIRC3(+2.8),C4A/C4B(-4.88),CCDC40(-3.24),CCL2(-7.46),CD163(-18.0),CD47(+3.31),CDCP1(+1.73),CDH1(+2.0),CDH3(+3.98),CDT1(-2.15),CHAC2(+2.79),CLIC3(+4.77),COL4A3(+3.13),COL4A4(+3.91),CPT1B(-2.01),CTAGE9 (includes others)(+2.49),…
Neurological Disease,Organismal Injury and Abnormalities	Syndromic encephalopathy	0.00132			18	17	1	ATP6AP2(+2.32),CA3(+18.82),CA8(+2.9),CACNA2D1(+2.1),CASK(+1.79),CLIC3(+4.77),ERAP1(+2.18),ERAP2(+3.53),GABRA2(+2.36),GABRB3(+2.35),GRIA1(+3.29),GSTM1(+17.38),IER3IP1(+1.92),PARP14(+2.12),PERP(+1.8),RHOB(-2.15),SCN9A(+3.18),SLC30A7(+1.77)
Lipid Metabolism,Molecular Transport,Small Molecule Biochemistry	Concentration of prostaglandin	0.00133		1.068	7	6	1	ACSL4(+1.98),IL18(+3.77),KLKB1(-2.75),MAP3K8(+2.92),PTGES(+2.79),PTGS1(+2.75),SLCO2A1(+2.55)
Gastrointestinal Disease,Organismal Injury and Abnormalities	Periodontal disease	0.00146			6	5	1	CD200R1(+3.63),FERMT1(+3.96),IL18(+3.77),PTGS1(+2.75),SCN9A(+3.18),TNFRSF11B(-2.53)
Organismal Injury and Abnormalities	Acute pain	0.00146			6	6	0	CACNA2D1(+2.1),GABRA2(+2.36),GABRB3(+2.35),GRIA1(+3.29),PTGS1(+2.75),SCN9A(+3.18)
Cardiovascular Disease,Organismal Injury and Abnormalities	Atherosclerosis	0.00149		0.942	24	16	8	ADAMTS7(-1.92),BIRC3(+2.8),CA3(+18.82),CACNA2D1(+2.1),CCL2(-7.46),CD163(-18.0),CD47(+3.31),CDCP1(+1.73),CES1(-2.75),CLIC5(+2.85),CXCL2(+1.81),FRMD4A(-2.52),GABRA2(+2.36),GCLM(+3.21),IL18(+3.77),NCEH1(+2.55),OLR1(+4.37),PELP1(-1.93),PLAUR(+3.22),PTGES(+2.79),PTGS1(+2.75),RASL12(-2.32),TNFRSF11B(-2.53),TNFSF15(+7.33)
Cancer,Organismal Injury and Abnormalities,Reproductive System Disease	Neoplasia of breast cancer cell lines	0.00151		0.699	11	9	2	ATP2C2(+2.55),B2M(+1.96),CCL2(-7.46),CDCP1(+1.73),CXCL2(+1.81),MAP3K8(+2.92),PLAUR(+3.22),TACSTD2(+5.68),TGFBR3(+16.29),UCA1(-119.48),VTCN1(+5.36)
Post-Translational Modification,Protein Degradation,Protein Synthesis	Proteolysis of Gelatin	0.00156	Increased	2	4	4	0	CTSL(+2.26),DIAPH2(+3.35),ITGB1(+1.9),MMP7(+7.95)
Cellular Movement	Cell movement of breast cancer cell lines	0.00159		0.044	20	16	4	ACSL4(+1.98),ARHGDIB(+2.97),ARHGEF16(-1.87),CCL2(-7.46),CD9(+3.56),CDCP1(+1.73),CDH1(+2.0),CDH3(+3.98),CTSL(+2.26),ENG(-3.49),GPR161(-2.16),ITGB1(+1.9),LDHA(+2.18),LIMA1(+1.86),PDCD4(+3.03),PLAUR(+3.22),ROR1(+2.17),TFAP2A(+4.12),TGFBR3(+16.29),USP9X(+2.17)
Cell-To-Cell Signaling and Interaction,Cellular Compromise,Tumor Morphology	Adhesion of cancer cells	0.00165			5	4	1	CCL2(-7.46),CD47(+3.31),CDH1(+2.0),IL18(+3.77),ITGB1(+1.9)
Cancer,Organismal Injury and Abnormalities	Development of adenocarcinoma	0.00166	Decreased	-2	169	109	60	ACE2(+3.5),ACPP(+3.67),ACSL4(+1.98),ADAM28(+5.1),ADAMTS7(-1.92),AGAP5 (includes others)(+5.48),AGRN(-1.77),ALG13(+2.0),ANKRD20A5P(+3.89),AP1S2(+2.63),AP4E1(+2.14),APOBEC3B(-11.64),ARAP2(+2.49),ARHGAP28(+2.41),ARHGEF40(-1.83),ATP2C2(+2.55),ATP8B1(+2.65),B2M(+1.96),C4A/C4B(-4.88),CA8(+2.9),CACNA2D1(+2.1),CAPN6(+4.43),CASC9(+2.83),CASK(+1.79),CAST(+2.4),CATSPERB(+2.7),CCDC144NL(-3.43),CCDC3(-5.22),C…
Cancer,Organismal Injury and Abnormalities,Reproductive System Disease	Female genital tract adenocarcinoma	0.00169			130	91	39	ACE2(+3.5),ACPP(+3.67),ACSL4(+1.98),ADAMTS7(-1.92),AGAP5 (includes others)(+5.48),ALG13(+2.0),AP1S2(+2.63),AP4E1(+2.14),ARAP2(+2.49),ARHGEF40(-1.83),ATP2C2(+2.55),ATP8B1(+2.65),B2M(+1.96),C4A/C4B(-4.88),CA8(+2.9),CACNA2D1(+2.1),CAPN6(+4.43),CASK(+1.79),CAST(+2.4),CATSPERB(+2.7),CCDC144NL(-3.43),CD163(-18.0),CD200R1(+3.63),CD47(+3.31),CDH1(+2.0),CES1(-2.75),CLMN(+3.71),COL14A1(+3.98),COL21A1(+2.9)…
Cellular Movement,Hematological System Development and Function,Immune Cell Trafficking,Inflammatory Response	Migration of phagocytes	0.00176		1.757	17	13	4	ARHGAP18(+2.3),CCL2(-7.46),CD47(+3.31),CDH1(+2.0),CXCL2(+1.81),ENG(-3.49),GCNT1(+2.84),IL18(+3.77),ITGB1(+1.9),MDK(-2.1),MICOS10-NBL1/NBL1(+3.8),MMP7(+7.95),NPY(+2.87),PLAUR(+3.22),PTN(+4.6),RHOB(-2.15),SCN9A(+3.18)
Cardiovascular Disease,Organismal Injury and Abnormalities	Aortic valve disease	0.00176			8	7	1	CA3(+18.82),CACNA2D1(+2.1),GABRA2(+2.36),GABRB3(+2.35),GRIA1(+3.29),MGP(+3.94),PTGS1(+2.75),TBX5(-3.86)
Cell-To-Cell Signaling and Interaction,Cellular Assembly and Organization,Hematological System Development and Function,Immune Cell Trafficking,Infectious Diseases,Inflammatory Response	Fusion of macrophages	0.0018			4	3	1	CD200R1(+3.63),CD47(+3.31),CD9(+3.56),TNFRSF11B(-2.53)
Cancer,Cell-To-Cell Signaling and Interaction,Organismal Injury and Abnormalities	Binding of tumor cells	0.0018			4	4	0	CD47(+3.31),COL4A3(+3.13),ITGB1(+1.9),PLAUR(+3.22)
Cancer,Organismal Injury and Abnormalities,Reproductive System Disease	Prostatic adenocarcinoma	0.00182			113	69	44	ABO(-2.6),ACPP(+3.67),ACSL4(+1.98),ADAMTS7(-1.92),ADCY8(-4.96),AGAP5 (includes others)(+5.48),ALG13(+2.0),ARAP2(+2.49),ARHGAP18(+2.3),ARHGAP28(+2.41),ARHGEF40(-1.83),ARVCF(-1.98),ATL3(+2.48),ATP2C2(+2.55),ATP8B1(+2.65),C4A/C4B(-4.88),CA3(+18.82),CACNA2D1(+2.1),CALU(+1.84),CASK(+1.79),CATSPERB(+2.7),CCDC40(-3.24),CD163(-18.0),CD37(-2.57),CDH1(+2.0),CDS1(+2.15),CES1(-2.75),COL14A1(+3.98),COL21A1(+2…
Dermatological Diseases and Conditions,Immunological Disease,Organismal Injury and Abnormalities	Pemphigus vulgaris	0.00183			5	4	1	CDH1(+2.0),MFAP3L(+2.74),PTGS1(+2.75),RGS6(+2.87),SAMD14(-1.96)
Cardiovascular System Development and Function,Tissue Morphology	Morphology of blood vessel	0.00186			18	13	5	CCL2(-7.46),CFC1/CFC1B(+3.35),COL4A3(+3.13),ENG(-3.49),ENPP1(+3.65),GCLM(+3.21),LOX(+3.06),MFAP2(-2.64),MGP(+3.94),MMP7(+7.95),NRARP(-3.55),PRRX1(+5.86),PTGES(+2.79),PTGS1(+2.75),SNX13(+1.81),TFAP2A(+4.12),TGFBR3(+16.29),TNFRSF11B(-2.53)
Developmental Disorder,Gastrointestinal Disease,Hepatic System Disease,Organismal Injury and Abnormalities	Biliary atresia	0.00186			3	2	1	CCL2(-7.46),IL18(+3.77),MMP7(+7.95)
Cell-To-Cell Signaling and Interaction	Binding of tumor cell lines	0.00195		0.841	22	17	5	ADAM28(+5.1),ALOX15B(+5.62),CCL2(-7.46),CD47(+3.31),CD9(+3.56),CDCP1(+1.73),CDH1(+2.0),CDH3(+3.98),CXCL2(+1.81),FXYD5(+2.29),FYB2(+4.72),HLA-A(-2.5),IL18(+3.77),ITGB1(+1.9),ITGB4(+2.21),LARGE2(-2.25),LGALS4(-5.96),MAP3K8(+2.92),PLAUR(+3.22),PLEKHA2(+4.49),TFRC(+2.1),VIPR1(-3.19)
Connective Tissue Disorders,Inflammatory Disease,Inflammatory Response,Organismal Injury and Abnormalities,Skeletal and Muscular Disorders	Experimentally-induced arthritis	0.00201		1.488	11	10	1	ADGRE5(+6.37),CAST(+2.4),CD200R1(+3.63),CXCL2(+1.81),IL18(+3.77),MDK(-2.1),NAMPT(+2.01),PTGS1(+2.75),SLC15A1(+3.31),TNFSF15(+7.33),VTCN1(+5.36)
Cancer,Hematological Disease,Organismal Injury and Abnormalities	Neoplasia of blood cells	0.00201			119	74	45	ABO(-2.6),ACSL4(+1.98),ADAM28(+5.1),ADAMTS7(-1.92),AGAP5 (includes others)(+5.48),ANOS1(+4.13),APOBEC3B(-11.64),ARSI(+2.61),ATP2C2(+2.55),ATP8B1(+2.65),B2M(+1.96),BBX(+2.25),BIRC3(+2.8),C4A/C4B(-4.88),CCDC40(-3.24),CCL2(-7.46),CD163(-18.0),CD47(+3.31),CDCP1(+1.73),CDH1(+2.0),CDH3(+3.98),CDT1(-2.15),CHAC2(+2.79),CLIC3(+4.77),COL4A3(+3.13),COL4A4(+3.91),CPT1B(-2.01),CTAGE9 (includes others)(+2.49),…
Cardiovascular Disease,Neurological Disease,Organismal Injury and Abnormalities	Stroke	0.00206			15	13	2	ACE2(+3.5),ADCY8(-4.96),CA3(+18.82),CACNA2D1(+2.1),ENG(-3.49),GABRA2(+2.36),GABRB3(+2.35),GRIA1(+3.29),IL18(+3.77),NPY(+2.87),OLR1(+4.37),PROCR(+2.4),PTGES(+2.79),PTGS1(+2.75),SCN9A(+3.18)
Organismal Injury and Abnormalities,Renal and Urological Disease	Severe kidney disease	0.00207			4	4	0	COL4A3(+3.13),GABRA2(+2.36),GABRB3(+2.35),GRIA1(+3.29)
Cardiovascular System Development and Function	Morphology of vessel	0.00207			19	14	5	CCL2(-7.46),CFC1/CFC1B(+3.35),COL4A3(+3.13),ENG(-3.49),ENPP1(+3.65),GCLM(+3.21),LOX(+3.06),MFAP2(-2.64),MGP(+3.94),MMP7(+7.95),NRARP(-3.55),OLR1(+4.37),PRRX1(+5.86),PTGES(+2.79),PTGS1(+2.75),SNX13(+1.81),TFAP2A(+4.12),TGFBR3(+16.29),TNFRSF11B(-2.53)
Connective Tissue Disorders,Developmental Disorder,Hereditary Disorder,Immunological Disease,Organismal Injury and Abnormalities,Skeletal and Muscular Disorders	Ullrich congenital muscular dystrophy	0.00211			7	4	3	C4A/C4B(-4.88),CES1(-2.75),COL14A1(+3.98),COL21A1(+2.9),KLHL34(-4.01),MGP(+3.94),XIST(+147.8)
Cellular Movement,Hematological System Development and Function,Immune Cell Trafficking	Transmigration of leukocytes	0.00219		-0.112	10	7	3	ARHGAP18(+2.3),CCL2(-7.46),CD47(+3.31),CXCL2(+1.81),ENG(-3.49),GALNT1(+2.52),ITGB1(+1.9),NPY(+2.87),STC1(+8.48),TSPAN33(-3.01)
Developmental Disorder,Neurological Disease	Nonsyndromic mental retardation	0.00224			7	6	1	ACSL4(+1.98),AP4E1(+2.14),CA8(+2.9),GRIA1(+3.29),LINS1(+2.23),RABL6(-1.79),USP9X(+2.17)
Cardiovascular System Development and Function	Morphogenesis of cardiovascular system	0.00225			15	8	7	CCDC40(-3.24),CFC1/CFC1B(+3.35),CXCL2(+1.81),DCHS1(-2.72),ENG(-3.49),FGFRL1(-2.19),INTU(+2.39),LOX(+3.06),MYH6(-3.37),PRRX1(+5.86),RHOB(-2.15),STC1(+8.48),TBX5(-3.86),TFAP2A(+4.12),TGFBR3(+16.29)
Connective Tissue Disorders,Hereditary Disorder,Immunological Disease,Inflammatory Disease,Inflammatory Response,Organismal Injury and Abnormalities,Renal and Urological Disease	Autosomal dominant Alport syndrome	0.00225			2	2	0	COL4A3(+3.13),COL4A4(+3.91)
Cardiovascular Disease	Calcification of tunica media	0.00225			2	1	1	ENPP1(+3.65),TNFRSF11B(-2.53)
Connective Tissue Disorders,Developmental Disorder,Organismal Injury and Abnormalities,Skeletal and Muscular Disorders	Hypoplasia of pterygoid bone	0.00225			2	1	1	MN1(-4.28),PRRX1(+5.86)
Energy Production,Lipid Metabolism,Small Molecule Biochemistry	Oxidation of prostaglandin	0.00225			2	2	0	PTGS1(+2.75),SLCO2A1(+2.55)
Hereditary Disorder,Neurological Disease,Organismal Injury and Abnormalities	Hereditary sensory neuropathy type IIA	0.00225			2	2	0	RETREG1(+2.66),SCN9A(+3.18)
Cellular Assembly and Organization	Turnover of actin filaments	0.00225			2	2	0	CFL2(+2.11),DSTN(+1.95)
Cellular Movement,Hematological System Development and Function,Immune Cell Trafficking,Inflammatory Response	Transmigration of bone marrow-derived neutrophils	0.00225			2	1	1	CD47(+3.31),ENG(-3.49)
Cancer,Cell Death and Survival,Organismal Injury and Abnormalities,Tumor Morphology	Survival of pancreatic cancer cells	0.00225			2	2	0	GALNT3(+2.84),NAMPT(+2.01)
Drug Metabolism,Lipid Metabolism,Molecular Transport,Small Molecule Biochemistry	Excretion of prostaglandin E2	0.00225			2	2	0	PTGES(+2.79),PTGS1(+2.75)
Neurological Disease,Organismal Injury and Abnormalities	Localization-related epilepsy	0.00232			8	7	1	CA3(+18.82),CACNA2D1(+2.1),GABRA2(+2.36),GABRB3(+2.35),GRIA1(+3.29),IER3IP1(+1.92),OPLAH(-1.88),SCN9A(+3.18)
Cell-To-Cell Signaling and Interaction	Binding of stem cells	0.00233			3	3	0	CD9(+3.56),CDH1(+2.0),ITGB1(+1.9)
Cell-To-Cell Signaling and Interaction,Cellular Assembly and Organization,Cellular Function and Maintenance,Tissue Development	Formation of fibronectin matrix	0.00233			3	3	0	CD9(+3.56),ITGB1(+1.9),PLAUR(+3.22)
Hereditary Disorder,Neurological Disease,Organismal Injury and Abnormalities	Familial encephalopathy	0.00233			53	38	15	ADA2(+2.83),ADCY8(-4.96),ALG13(+2.0),ANOS1(+4.13),AP4E1(+2.14),ARSI(+2.61),ATP6AP2(+2.32),B2M(+1.96),C4A/C4B(-4.88),CA3(+18.82),CA8(+2.9),CAMK2A(+3.62),CASK(+1.79),CDS1(+2.15),CHCHD2(+57.98),CLIC3(+4.77),COL4A3(+3.13),CPT1B(-2.01),DDX60L(+4.41),ENG(-3.49),ERAP1(+2.18),ERAP2(+3.53),FAM3C(+1.9),FRMD4A(-2.52),GABRA2(+2.36),GABRB3(+2.35),GNB4(+2.03),GRID2(-3.46),GSTM1(+17.38),IER3IP1(+1.92),ITGB4(+2.…
Organismal Injury and Abnormalities,Reproductive System Disease	Abnormal growth in endometrium	0.00234			113	73	40	ACSL4(+1.98),AGAP5 (includes others)(+5.48),ALG13(+2.0),AP1S2(+2.63),AP4E1(+2.14),ARAP2(+2.49),ATP6AP2(+2.32),ATP8B1(+2.65),B2M(+1.96),CA8(+2.9),CAPN6(+4.43),CASK(+1.79),CAST(+2.4),CATSPERB(+2.7),CCDC40(-3.24),CD163(-18.0),CD200R1(+3.63),CDH1(+2.0),CES1(-2.75),CLMN(+3.71),COL14A1(+3.98),COLEC12(+3.45),CSGALNACT1(-2.88),CXCL2(+1.81),DCHS1(-2.72),DDX11(-2.56),DIAPH2(+3.35),DTX3L(+2.09),EIF1AX(+2.21…
Cellular Movement,Hematological System Development and Function,Immune Cell Trafficking,Inflammatory Response	Cellular infiltration by phagocytes	0.00236		0.054	17	12	5	ACKR2(+4.39),C4A/C4B(-4.88),CAST(+2.4),CCL2(-7.46),CES1(-2.75),COL4A3(+3.13),CXCL2(+1.81),IL18(+3.77),ITGB1(+1.9),LOX(+3.06),MAP3K8(+2.92),MDK(-2.1),P2RY4(-9.29),PROCR(+2.4),PTGES(+2.79),STC1(+8.48),VTCN1(+5.36)
Organismal Injury and Abnormalities,Reproductive System Disease	Abnormality of endometrium	0.00248			113	73	40	ACSL4(+1.98),AGAP5 (includes others)(+5.48),ALG13(+2.0),AP1S2(+2.63),AP4E1(+2.14),ARAP2(+2.49),ATP6AP2(+2.32),ATP8B1(+2.65),B2M(+1.96),CA8(+2.9),CAPN6(+4.43),CASK(+1.79),CAST(+2.4),CATSPERB(+2.7),CCDC40(-3.24),CD163(-18.0),CD200R1(+3.63),CDH1(+2.0),CES1(-2.75),CLMN(+3.71),COL14A1(+3.98),COLEC12(+3.45),CSGALNACT1(-2.88),CXCL2(+1.81),DCHS1(-2.72),DDX11(-2.56),DIAPH2(+3.35),DTX3L(+2.09),EIF1AX(+2.21…
Cellular Movement,Hematological System Development and Function,Immune Cell Trafficking,Inflammatory Response	Cell movement of neutrophils	0.00251		1.531	18	12	6	ARHGAP18(+2.3),C4A/C4B(-4.88),CAST(+2.4),CCL2(-7.46),CD37(-2.57),CD47(+3.31),CXCL2(+1.81),ENG(-3.49),GCNT1(+2.84),IL18(+3.77),ITGB1(+1.9),MAP3K8(+2.92),MDK(-2.1),MMP7(+7.95),MOSPD2(+1.97),P2RY4(-9.29),PROCR(+2.4),VTCN1(+5.36)
Developmental Disorder,Neurological Disease,Psychological Disorders	Speech and language disorders	0.00253			7	5	2	AP4E1(+2.14),CA3(+18.82),FOXP2(+2.92),GABRA2(+2.36),GABRB3(+2.35),MYH14(-19.59),SLC6A8(-1.84)
Cancer,Gastrointestinal Disease,Hepatic System Disease,Organismal Injury and Abnormalities	Liver carcinoma	0.00255			152	90	62	ACPP(+3.67),ADAM28(+5.1),ADCY8(-4.96),AGRN(-1.77),AP1S2(+2.63),AP4E1(+2.14),ARAP2(+2.49),ARHGEF40(-1.83),ARVCF(-1.98),ATL3(+2.48),ATP2C2(+2.55),B2M(+1.96),CACNA2D1(+2.1),CALU(+1.84),CAMK2A(+3.62),CAST(+2.4),CCDC3(-5.22),CCDC40(-3.24),CD163(-18.0),CD47(+3.31),CDCP1(+1.73),CDH1(+2.0),CFL2(+2.11),CHURC1(+2.2),CLIC5(+2.85),CLMN(+3.71),COL21A1(+2.9),COL4A3(+3.13),COL4A4(+3.91),COLEC10(-8.17),CPT1B(-2.…
Nervous System Development and Function	Sensation	0.00257		0.128	18	15	3	ACPP(+3.67),ATP8B1(+2.65),CACNA2D1(+2.1),CDH1(+2.0),CLIC5(+2.85),COL4A3(+3.13),GABRB3(+2.35),IL18(+3.77),MDK(-2.1),MYH14(-19.59),PTGES(+2.79),PTGS1(+2.75),PTN(+4.6),RETREG1(+2.66),ROR1(+2.17),SCN9A(+3.18),SLC12A7(-1.82),TFAP2A(+4.12)
Cellular Movement	Invasion of breast cancer cell lines	0.00264		1.177	18	18	0	ACSL4(+1.98),CDCP1(+1.73),CDH1(+2.0),CDH3(+3.98),DIAPH2(+3.35),FXYD5(+2.29),ITGB1(+1.9),ITGB4(+2.21),LDHA(+2.18),LIMA1(+1.86),LOX(+3.06),NAMPT(+2.01),PDCD4(+3.03),PLAUR(+3.22),ROR1(+2.17),SP100(+3.8),TFAP2A(+4.12),TGFBR3(+16.29)
Cancer,Organismal Injury and Abnormalities,Reproductive System Disease	Endometrium tumor	0.00267			112	72	40	ACSL4(+1.98),AGAP5 (includes others)(+5.48),ALG13(+2.0),AP1S2(+2.63),AP4E1(+2.14),ARAP2(+2.49),ATP6AP2(+2.32),ATP8B1(+2.65),B2M(+1.96),CA8(+2.9),CAPN6(+4.43),CASK(+1.79),CAST(+2.4),CATSPERB(+2.7),CCDC40(-3.24),CD163(-18.0),CD200R1(+3.63),CDH1(+2.0),CES1(-2.75),CLMN(+3.71),COL14A1(+3.98),COLEC12(+3.45),CSGALNACT1(-2.88),CXCL2(+1.81),DCHS1(-2.72),DDX11(-2.56),DIAPH2(+3.35),DTX3L(+2.09),EIF1AX(+2.21…
Post-Translational Modification,Protein Degradation,Protein Synthesis	Hydrolysis of protein	0.00267			14	9	5	ADAMTS7(-1.92),CST4(-3.25),CTSF(+2.72),CTSL(+2.26),DPP7(-1.98),ERAP1(+2.18),GGT1(-2.16),KLKB1(-2.75),MMP7(+7.95),OLR1(+4.37),PERP(+1.8),PLAUR(+3.22),SPCS3(+2.04),TMPRSS11D(+3.14)
Cardiovascular Disease,Organismal Injury and Abnormalities	Valvular regurgitation of semilunar valve	0.00268			4	4	0	CA3(+18.82),CACNA2D1(+2.1),LOX(+3.06),PTGS1(+2.75)
Cardiovascular System Development and Function,Cell-To-Cell Signaling and Interaction	Activation of vascular endothelial cells	0.00268		-1.934	4	2	2	CD163(-18.0),KLKB1(-2.75),PLAUR(+3.22),PROCR(+2.4)
Cancer,Cellular Movement,Organismal Injury and Abnormalities,Tumor Morphology	Invasion of carcinoma cells	0.00268			4	4	0	ADGRE5(+6.37),ITGB1(+1.9),ITGB4(+2.21),PLAUR(+3.22)
Cell-To-Cell Signaling and Interaction,Hair and Skin Development and Function	Binding of keratinocytes	0.00268			4	4	0	CDH1(+2.0),FERMT1(+3.96),ITGB1(+1.9),ITGB4(+2.21)
Cancer,Organismal Injury and Abnormalities,Respiratory Disease	Development of lung carcinoma	0.00278			67	41	26	ACE2(+3.5),AGAP5 (includes others)(+5.48),AGRN(-1.77),ANKRD20A5P(+3.89),APOBEC3B(-11.64),ARAP2(+2.49),ARHGAP28(+2.41),B2M(+1.96),CACNA2D1(+2.1),CASC9(+2.83),CCDC3(-5.22),CCDC40(-3.24),CDH1(+2.0),CLTRN(+2.4),COL21A1(+2.9),CST4(-3.25),CXCL2(+1.81),DCHS1(-2.72),DDX11(-2.56),DDX60L(+4.41),ERAP1(+2.18),FOXA3(-2.19),FOXP2(+2.92),FXYD5(+2.29),GRIA1(+3.29),GRPR(+4.02),GSTM1(+17.38),HIST1H1E(-1.97),IFIT3(…
Cellular Movement	Cell movement of muscle cells	0.00284		1.409	12	10	2	ADAMTS7(-1.92),CCL2(-7.46),CD47(+3.31),CDH3(+3.98),COL4A3(+3.13),CXCL2(+1.81),IL18(+3.77),ITGB1(+1.9),LOX(+3.06),MMP7(+7.95),NAMPT(+2.01),PLAUR(+3.22)
Antigen Presentation,Inflammatory Response	Antigen presentation	0.00285			7	5	2	CTSF(+2.72),CTSL(+2.26),ERAP1(+2.18),HLA-A(-2.5),MAP3K8(+2.92),TAP2(+2.44),TNFRSF11B(-2.53)
Tissue Morphology	Disruption of epithelial tissue	0.00287			3	3	0	DSTN(+1.95),MMP7(+7.95),TFRC(+2.1)
Cellular Movement,Hematological System Development and Function,Hypersensitivity Response,Immune Cell Trafficking	Cell movement of basophils	0.00287			3	1	2	CCL2(-7.46),ENG(-3.49),PLAUR(+3.22)
Cellular Movement	Dissemination of tumor cells	0.00287			3	2	1	CD47(+3.31),PLAUR(+3.22),RHOB(-2.15)
Connective Tissue Disorders,Inflammatory Disease,Organismal Injury and Abnormalities,Skeletal and Muscular Disorders	Rheumatic Disease	0.00289		1.241	56	41	15	ACSL4(+1.98),ACTA1(-2.74),ADAMTS7(-1.92),ADCY8(-4.96),ADGRE5(+6.37),ARAP2(+2.49),ARHGDIB(+2.97),B2M(+1.96),C4A/C4B(-4.88),CACNA2D1(+2.1),CAST(+2.4),CCL2(-7.46),CD163(-18.0),CD200R1(+3.63),CDH1(+2.0),CHCHD2(+57.98),CSGALNACT1(-2.88),CTSL(+2.26),CXCL2(+1.81),DMTN(-2.74),DTX3L(+2.09),ERAP1(+2.18),ERAP2(+3.53),GABRA2(+2.36),GABRB3(+2.35),GALNT1(+2.52),GSTM1(+17.38),HLA-A(-2.5),HLA-DRB1(+28.22),HLA-DR…
Dermatological Diseases and Conditions,Neurological Disease,Organismal Injury and Abnormalities	Hyperalgesia	0.00291			9	9	0	ACPP(+3.67),CA3(+18.82),CACNA2D1(+2.1),CAMK2A(+3.62),GABRA2(+2.36),GABRB3(+2.35),GRIA1(+3.29),LDHA(+2.18),PTGS1(+2.75)
Cardiovascular Disease,Organismal Injury and Abnormalities	Valvulopathy	0.00293			11	8	3	CA3(+18.82),CACNA2D1(+2.1),DCHS1(-2.72),FGFRL1(-2.19),GABRA2(+2.36),GABRB3(+2.35),GRIA1(+3.29),LOX(+3.06),MGP(+3.94),PTGS1(+2.75),TBX5(-3.86)
Post-Translational Modification,Protein Degradation,Protein Synthesis	Hydrolysis of protein fragment	0.00306			13	8	5	ADAMTS7(-1.92),CST4(-3.25),CTSF(+2.72),CTSL(+2.26),DPP7(-1.98),ERAP1(+2.18),GGT1(-2.16),KLKB1(-2.75),MMP7(+7.95),OLR1(+4.37),PERP(+1.8),SPCS3(+2.04),TMPRSS11D(+3.14)
Cardiovascular Disease,Neurological Disease,Organismal Injury and Abnormalities	Cerebrovascular dysfunction	0.00312			17	14	3	ACE2(+3.5),ADA2(+2.83),ADCY8(-4.96),CA3(+18.82),CACNA2D1(+2.1),ENG(-3.49),GABRA2(+2.36),GABRB3(+2.35),GRIA1(+3.29),IL18(+3.77),NPY(+2.87),OLR1(+4.37),PROCR(+2.4),PTGES(+2.79),PTGS1(+2.75),SCN9A(+3.18),TNFRSF11B(-2.53)
Cellular Movement	Cell movement of tumor cell lines	0.00315		1.497	47	38	9	ACSL4(+1.98),ADGRE5(+6.37),AGR2(+4.18),ARHGDIB(+2.97),ARHGEF16(-1.87),CALU(+1.84),CCL2(-7.46),CD47(+3.31),CD9(+3.56),CDCP1(+1.73),CDH1(+2.0),CDH3(+3.98),CGB3 (includes others)(+6.35),COL4A3(+3.13),CTSL(+2.26),CXCL2(+1.81),DIAPH2(+3.35),ENG(-3.49),ENPP1(+3.65),GPR161(-2.16),IL18(+3.77),ITGB1(+1.9),ITGB4(+2.21),ITGB6(+3.36),LARGE2(-2.25),LDHA(+2.18),LIMA1(+1.86),LOX(+3.06),MAP3K8(+2.92),MDK(-2.1),M…
Cancer,Cellular Movement,Organismal Injury and Abnormalities,Tumor Morphology	Invasion of cancer cells	0.00315		1	8	7	1	ADGRE5(+6.37),CDH1(+2.0),CTSL(+2.26),CXCL2(+1.81),ITGB1(+1.9),ITGB4(+2.21),PLAUR(+3.22),RHOB(-2.15)
Developmental Disorder,Neurological Disease	Neural tube defect	0.00317		-0.586	10	5	5	CCL2(-7.46),GPR161(-2.16),INTU(+2.39),ITGB1(+1.9),PRRX1(+5.86),RGMA(-2.16),ROR1(+2.17),SALL2(-1.87),TFAP2A(+4.12),ZIC2(-3.15)
Protein Synthesis	Biosynthesis of peptide	0.00319			5	3	2	CHAC2(+2.79),GCLM(+3.21),GGT1(-2.16),IL18(+3.77),OPLAH(-1.88)
Cell Morphology	Polarization of phagocytes	0.00333		1.342	6	5	1	CAST(+2.4),ENG(-3.49),MAP3K8(+2.92),NAMPT(+2.01),NPY(+2.87),PDK1(+2.86)
Cellular Movement	Cellular infiltration by myeloid cells	0.00335		0.231	18	13	5	ACKR2(+4.39),C4A/C4B(-4.88),CAST(+2.4),CCL2(-7.46),CD47(+3.31),CES1(-2.75),COL4A3(+3.13),CXCL2(+1.81),IL18(+3.77),ITGB1(+1.9),LOX(+3.06),MAP3K8(+2.92),MDK(-2.1),P2RY4(-9.29),PROCR(+2.4),PTGES(+2.79),STC1(+8.48),VTCN1(+5.36)
Neurological Disease	Hypernociception	0.00348			3	3	0	CXCL2(+1.81),IL18(+3.77),MAP3K8(+2.92)
Hereditary Disorder,Neurological Disease,Organismal Injury and Abnormalities	Hereditary sensory and autonomic neuropathy	0.00348			3	3	0	ATL3(+2.48),RETREG1(+2.66),SCN9A(+3.18)
Cancer,Organismal Injury and Abnormalities	Cancer of cells	0.00349		0.353	157	99	58	ABO(-2.6),ACKR2(+4.39),ACSL4(+1.98),ADAM28(+5.1),ADAMTS7(-1.92),ADCY8(-4.96),AGAP5 (includes others)(+5.48),AGR2(+4.18),ANKRD20A5P(+3.89),ANKRD33B(-2.66),ANOS1(+4.13),APOBEC3B(-11.64),ARAP2(+2.49),ARHGAP18(+2.3),ARHGAP28(+2.41),ARHGEF16(-1.87),ARVCF(-1.98),ATP2C2(+2.55),B2M(+1.96),BBX(+2.25),BIRC3(+2.8),CA3(+18.82),CASC9(+2.83),CCDC144NL(-3.43),CCL2(-7.46),CD163(-18.0),CD200R1(+3.63),CD47(+3.31),…
Cancer,Organismal Injury and Abnormalities,Reproductive System Disease	Endometrial cancer	0.00353			111	71	40	ACSL4(+1.98),AGAP5 (includes others)(+5.48),ALG13(+2.0),AP1S2(+2.63),AP4E1(+2.14),ARAP2(+2.49),ATP6AP2(+2.32),ATP8B1(+2.65),B2M(+1.96),CA8(+2.9),CAPN6(+4.43),CASK(+1.79),CAST(+2.4),CATSPERB(+2.7),CCDC40(-3.24),CD163(-18.0),CD200R1(+3.63),CDH1(+2.0),CES1(-2.75),CLMN(+3.71),COL14A1(+3.98),COLEC12(+3.45),CSGALNACT1(-2.88),CXCL2(+1.81),DCHS1(-2.72),DDX11(-2.56),DIAPH2(+3.35),DTX3L(+2.09),EIF1AX(+2.21…
Cell Death and Survival	Cell viability of pancreatic cancer cell lines	0.00356		-0.093	6	3	3	CES1(-2.75),MDK(-2.1),NAMPT(+2.01),PDK1(+2.86),PLEKHG2(-1.87),XIST(+147.8)
Organismal Injury and Abnormalities,Renal and Urological Disease	End stage renal disease	0.00362			9	7	2	C4A/C4B(-4.88),COL4A3(+3.13),GABRA2(+2.36),GABRB3(+2.35),GRIA1(+3.29),GSTM1(+17.38),MSI1(-2.41),PTGS1(+2.75),STC1(+8.48)
Hereditary Disorder,Immunological Disease,Organismal Injury and Abnormalities	Familial autoimmune disease	0.00364			11	7	4	ADA2(+2.83),AGRN(-1.77),C4A/C4B(-4.88),CES1(-2.75),COL14A1(+3.98),COL21A1(+2.9),COL4A3(+3.13),COL4A4(+3.91),KLHL34(-4.01),MGP(+3.94),XIST(+147.8)
Cancer,Hematological Disease,Organismal Injury and Abnormalities	Hematologic cancer	0.00364			117	72	45	ABO(-2.6),ACSL4(+1.98),ADAM28(+5.1),ADAMTS7(-1.92),AGAP5 (includes others)(+5.48),ANOS1(+4.13),APOBEC3B(-11.64),ARSI(+2.61),ATP2C2(+2.55),ATP8B1(+2.65),B2M(+1.96),BBX(+2.25),BIRC3(+2.8),C4A/C4B(-4.88),CCDC40(-3.24),CCL2(-7.46),CD163(-18.0),CD47(+3.31),CDCP1(+1.73),CDH1(+2.0),CDH3(+3.98),CDT1(-2.15),CHAC2(+2.79),CLIC3(+4.77),COL4A3(+3.13),COL4A4(+3.91),CPT1B(-2.01),CTAGE9 (includes others)(+2.49),…
Molecular Transport,Protein Synthesis,Protein Trafficking	Localization of green fluorescent protein	0.0037			2	2	0	ITGB1(+1.9),TFRC(+2.1)
Cellular Development,Cellular Growth and Proliferation,Lymphoid Tissue Structure and Development	Proliferation of type 3 innate lymphoid cells	0.0037			2	2	0	IL18(+3.77),TNFSF15(+7.33)
Cellular Movement	Haptotaxis of bone cancer cell lines	0.0037			2	1	1	MDK(-2.1),PTN(+4.6)
Connective Tissue Disorders,Developmental Disorder,Organismal Injury and Abnormalities,Skeletal and Muscular Disorders	Hypoplasia of ala temporali	0.0037			2	1	1	MN1(-4.28),PRRX1(+5.86)
Connective Tissue Development and Function,Skeletal and Muscular System Development and Function,Tissue Development,Tissue Morphology	Width of trabecula	0.0037			2	2	0	CGA(+12.64),CGB3 (includes others)(+6.35)
Organismal Injury and Abnormalities,Respiratory Disease	Inflammatory injury of lung	0.0037			2	1	1	CCL2(-7.46),OLR1(+4.37)
Cellular Assembly and Organization	Quantity of hemidesmosomes	0.0037			2	2	0	ITGB1(+1.9),ITGB4(+2.21)
Cellular Growth and Proliferation,Organismal Development	Outgrowth of bacteria	0.0037			2	2	0	CXCL2(+1.81),IL18(+3.77)
Cellular Movement,Immune Cell Trafficking	Migration of inflammatory leukocytes	0.0037			2	1	1	MDK(-2.1),PLAUR(+3.22)
Cellular Movement	Haptotaxis of sarcoma cell lines	0.0037			2	1	1	MDK(-2.1),PTN(+4.6)
Cancer,Organismal Injury and Abnormalities	Liquid tumor	0.00371			87	52	35	ABO(-2.6),ACSL4(+1.98),ADAM28(+5.1),ADAMTS7(-1.92),AGAP5 (includes others)(+5.48),ARSI(+2.61),ATP2C2(+2.55),ATP8B1(+2.65),B2M(+1.96),BIRC3(+2.8),C4A/C4B(-4.88),CCDC40(-3.24),CCL2(-7.46),CDCP1(+1.73),CDH1(+2.0),CDT1(-2.15),CHAC2(+2.79),CLIC3(+4.77),COL4A3(+3.13),COL4A4(+3.91),CPT1B(-2.01),CTAGE9 (includes others)(+2.49),CTPS2(+1.84),DDX11(-2.56),DDX60L(+4.41),DTX3L(+2.09),EIF5AL1(-2.93),ENG(-3.49)…
Hematological Disease,Immunological Disease	Antiphospholipid syndrome	0.00378			5	4	1	CD163(-18.0),MED14(+1.97),PTGS1(+2.75),SNX13(+1.81),ZFX(+1.99)
Cancer,Organismal Injury and Abnormalities,Respiratory Disease	Lung adenocarcinoma	0.0039			66	40	26	ACE2(+3.5),AGAP5 (includes others)(+5.48),AGRN(-1.77),ANKRD20A5P(+3.89),APOBEC3B(-11.64),ARAP2(+2.49),ARHGAP28(+2.41),B2M(+1.96),CACNA2D1(+2.1),CASC9(+2.83),CCDC3(-5.22),CCDC40(-3.24),CDH1(+2.0),CLTRN(+2.4),COL21A1(+2.9),CST4(-3.25),CXCL2(+1.81),DCHS1(-2.72),DDX11(-2.56),DDX60L(+4.41),ERAP1(+2.18),FOXA3(-2.19),FOXP2(+2.92),FXYD5(+2.29),GRIA1(+3.29),GRPR(+4.02),HIST1H1E(-1.97),IFIT3(+2.4),ITGB1(+1…
Cancer,Gastrointestinal Disease,Organismal Injury and Abnormalities	Development of digestive organ tumor	0.004			175	101	74	ACAP2(+1.93),ACE2(+3.5),ACPP(+3.67),ACTA1(-2.74),ADAM28(+5.1),ADCY8(-4.96),AGAP5 (includes others)(+5.48),AGRN(-1.77),ALG13(+2.0),ARAP2(+2.49),ARHGEF16(-1.87),ARHGEF40(-1.83),ARSI(+2.61),ARVCF(-1.98),ATL3(+2.48),ATP2C2(+2.55),ATP6AP2(+2.32),ATP8B1(+2.65),B2M(+1.96),CACNA2D1(+2.1),CAPN6(+4.43),CASK(+1.79),CAST(+2.4),CATSPERG(-3.06),CCDC144NL(-3.43),CCDC3(-5.22),CCDC40(-3.24),CCL2(-7.46),CD163(-18.…
Cell-To-Cell Signaling and Interaction	Binding of breast cancer cell lines	0.004		0.588	7	7	0	ALOX15B(+5.62),CDCP1(+1.73),CDH1(+2.0),CDH3(+3.98),ITGB1(+1.9),ITGB4(+2.21),PLAUR(+3.22)
Cell-To-Cell Signaling and Interaction,Hematological System Development and Function,Immune Cell Trafficking,Inflammatory Response	Adhesion of dendritic cells	0.00417			3	3	0	CDH1(+2.0),ITGB1(+1.9),NPY(+2.87)
Lipid Metabolism,Small Molecule Biochemistry	Modification of prostaglandin	0.00417			3	3	0	PTGES(+2.79),PTGS1(+2.75),SLCO2A1(+2.55)
Cellular Development,Connective Tissue Development and Function	Adipogenesis of fibroblast cell lines	0.00433		-0.7	6	3	3	ACE2(+3.5),CCL2(-7.46),MDK(-2.1),MED14(+1.97),RASD1(-2.1),ZADH2(+2.81)
Cellular Movement	Dissemination of cells	0.00433		1.128	6	4	2	CCL2(-7.46),CD47(+3.31),CDH1(+2.0),PLAUR(+3.22),RHOB(-2.15),TACSTD2(+5.68)
Cellular Movement,Immune Cell Trafficking	Leukocyte migration	0.00445		0.078	44	30	14	ACKR2(+4.39),ADGRE5(+6.37),ARHGAP18(+2.3),C4A/C4B(-4.88),CAST(+2.4),CCL2(-7.46),CD37(-2.57),CD47(+3.31),CD9(+3.56),CDH1(+2.0),CDH3(+3.98),CES1(-2.75),COL4A3(+3.13),CXCL2(+1.81),DIAPH2(+3.35),ENG(-3.49),GALNT1(+2.52),GCNT1(+2.84),HLA-A(-2.5),IL18(+3.77),ITGB1(+1.9),LOX(+3.06),MAP3K8(+2.92),MDK(-2.1),MICOS10-NBL1/NBL1(+3.8),MMP7(+7.95),MOSPD2(+1.97),MYH6(-3.37),NPY(+2.87),OLR1(+4.37),P2RY4(-9.29),P…
Cardiovascular Disease,Hereditary Disorder,Organismal Injury and Abnormalities	Familial vascular disease	0.00447			14	12	2	ADA2(+2.83),ADCY8(-4.96),CFC1/CFC1B(+3.35),ENG(-3.49),ENPP1(+3.65),GABRA2(+2.36),GABRB3(+2.35),LOX(+3.06),MGP(+3.94),OLR1(+4.37),PTGS1(+2.75),SCN9A(+3.18),TFAP2A(+4.12),TGFBR3(+16.29)
Cancer,Organismal Injury and Abnormalities	Extraadrenal retroperitoneal tumor	0.00463		-0.372	124	79	45	ABO(-2.6),ACE2(+3.5),ADAM28(+5.1),ADAMTS7(-1.92),ADCY8(-4.96),AGR2(+4.18),ALG13(+2.0),AP4E1(+2.14),ARAP2(+2.49),ARHGAP28(+2.41),ATP8B1(+2.65),B2M(+1.96),CALU(+1.84),CAMK2A(+3.62),CAPN6(+4.43),CATSPERG(-3.06),CCL2(-7.46),CD163(-18.0),CD9(+3.56),CDCP1(+1.73),CDH1(+2.0),CDH3(+3.98),COL14A1(+3.98),COL4A3(+3.13),COLEC12(+3.45),CTSL(+2.26),CXCL2(+1.81),DCHS1(-2.72),DDX60L(+4.41),DIAPH2(+3.35),DMTN(-2.7…
Cellular Movement,Hematological System Development and Function,Immune Cell Trafficking	Migration of granulocytes	0.00464	Increased	2.357	10	8	2	ARHGAP18(+2.3),CCL2(-7.46),CD47(+3.31),CXCL2(+1.81),ENG(-3.49),GCNT1(+2.84),IL18(+3.77),ITGB1(+1.9),MMP7(+7.95),PLAUR(+3.22)
Cellular Development,Connective Tissue Development and Function,Tissue Development	Differentiation of connective tissue cells	0.00469		-0.586	30	21	9	ADAMTS7(-1.92),AP1S2(+2.63),CAST(+2.4),CCDC3(-5.22),CCL2(-7.46),CD47(+3.31),CD9(+3.56),ENPP1(+3.65),ERO1A(+2.1),FOXA3(-2.19),IL18(+3.77),ITGB1(+1.9),LOX(+3.06),MDK(-2.1),MFAP2(-2.64),MGP(+3.94),MN1(-4.28),NAMPT(+2.01),NPNT(+2.11),NPY(+2.87),PLAUR(+3.22),PTN(+4.6),SMOC1(+3.1),SOX6(+2.86),SRY(-3.05),STC1(+8.48),TFRC(+2.1),TGFBR3(+16.29),TNFRSF11B(-2.53),ZADH2(+2.81)
Organismal Injury and Abnormalities,Renal and Urological Disease	Chronic renal failure	0.00481			10	8	2	C4A/C4B(-4.88),CACNA2D1(+2.1),COL4A3(+3.13),GABRA2(+2.36),GABRB3(+2.35),GRIA1(+3.29),GSTM1(+17.38),MSI1(-2.41),PTGS1(+2.75),STC1(+8.48)
Cellular Development,Cellular Growth and Proliferation,Hair and Skin Development and Function	Proliferation of epithelial cell lines	0.00482		1.716	15	12	3	ALOX15B(+5.62),CDCP1(+1.73),CXCL2(+1.81),ENG(-3.49),MMP7(+7.95),PLAUR(+3.22),PTGES(+2.79),PTN(+4.6),RHOB(-2.15),STK26(+2.04),TACSTD2(+5.68),TFRC(+2.1),TGFBR3(+16.29),VTCN1(+5.36),VTRNA2-1(-5.46)
Cancer,Cell Death and Survival,Organismal Injury and Abnormalities	Cell death of tumor	0.00488		0.448	23	18	5	ALOX15B(+5.62),B2M(+1.96),BIRC3(+2.8),CAPN6(+4.43),CD47(+3.31),CDH1(+2.0),CDH3(+3.98),GALNT3(+2.84),IL18(+3.77),MCM2(-1.98),MED14(+1.97),NAMPT(+2.01),PARP14(+2.12),PDK1(+2.86),PLAUR(+3.22),PROCR(+2.4),PTN(+4.6),RHOB(-2.15),RPS4Y1(-187.91),SLC5A5(-3.75),STC1(+8.48),TFAP2A(+4.12),TNFRSF11B(-2.53)
Neurological Disease,Organismal Injury and Abnormalities	Partial seizure	0.0049			6	6	0	CA3(+18.82),CACNA2D1(+2.1),GABRA2(+2.36),GABRB3(+2.35),GRIA1(+3.29),SCN9A(+3.18)
Cardiovascular System Development and Function	Morphology of vessel component	0.0049			6	5	1	ENG(-3.49),ENPP1(+3.65),LOX(+3.06),MGP(+3.94),OLR1(+4.37),PTGES(+2.79)
Organismal Injury and Abnormalities,Renal and Urological Disease	End-stage chronic kidney disease	0.00493			3	3	0	GABRA2(+2.36),GABRB3(+2.35),GRIA1(+3.29)
Organismal Injury and Abnormalities,Renal and Urological Disease	End-stage renal failure	0.00493			3	3	0	GABRA2(+2.36),GABRB3(+2.35),GRIA1(+3.29)
Organismal Injury and Abnormalities,Renal and Urological Disease	Severe acute renal failure	0.00493			3	3	0	GABRA2(+2.36),GABRB3(+2.35),GRIA1(+3.29)
Cardiovascular Disease,Hematological Disease,Organismal Injury and Abnormalities	Venous thromboembolism	0.00493			3	2	1	ABO(-2.6),PROCR(+2.4),PTGS1(+2.75)
Neurological Disease,Respiratory Disease,Skeletal and Muscular Disorders	Laryngismus	0.00493			3	3	0	GABRA2(+2.36),GABRB3(+2.35),GRIA1(+3.29)
Tissue Morphology	Quantity of lung cancer cell lines	0.00493			3	2	1	ITGB1(+1.9),ITGB4(+2.21),RHOB(-2.15)
Cardiovascular Disease,Organismal Injury and Abnormalities	Abnormality of left ventricle	0.00498			14	12	2	ACE2(+3.5),CA3(+18.82),CACNA2D1(+2.1),CAST(+2.4),GABRA2(+2.36),GABRB3(+2.35),GRIA1(+3.29),IL18(+3.77),MGP(+3.94),MYH6(-3.37),PTGES(+2.79),PTGS1(+2.75),SLCO2A1(+2.55),TBX5(-3.86)
Auditory and Vestibular System Development and Function,Organ Morphology,Organismal Development	Morphology of inner ear	0.00504			8	5	3	COL4A3(+3.13),DCHS1(-2.72),GABRB3(+2.35),PRRX1(+5.86),ROR1(+2.17),SLC12A7(-1.82),TFAP2A(+4.12),TNFRSF11B(-2.53)
Developmental Disorder	Midline defect	0.00507		-0.87	15	9	6	CCL2(-7.46),CDH1(+2.0),CFC1/CFC1B(+3.35),GABRB3(+2.35),GPR161(-2.16),INTU(+2.39),ITGB1(+1.9),MN1(-4.28),PRRX1(+5.86),RGMA(-2.16),ROR1(+2.17),SALL2(-1.87),TFAP2A(+4.12),TGFBR3(+16.29),ZIC2(-3.15)
Cardiovascular Disease,Organismal Injury and Abnormalities	Disorder of coronary artery	0.00507			16	10	6	ADAMTS7(-1.92),CA3(+18.82),CACNA2D1(+2.1),CCL2(-7.46),CD163(-18.0),CD47(+3.31),CDCP1(+1.73),CLIC5(+2.85),FRMD4A(-2.52),GABRA2(+2.36),GABRB3(+2.35),GRIA1(+3.29),PELP1(-1.93),PTGS1(+2.75),RASL12(-2.32),SCN9A(+3.18)
Hereditary Disorder,Organismal Injury and Abnormalities,Skeletal and Muscular Disorders	Hereditary myopathy	0.00516			28	19	9	ACTA1(-2.74),AP4E1(+2.14),ARSI(+2.61),C4A/C4B(-4.88),CACNA2D1(+2.1),CAST(+2.4),CES1(-2.75),CFL2(+2.11),COL14A1(+3.98),COL21A1(+2.9),COLEC12(+3.45),ENG(-3.49),GNB4(+2.03),HLA-A(-2.5),HLA-DRB1(+28.22),ITGB1(+1.9),KLHL34(-4.01),LARGE2(-2.25),LOX(+3.06),MGP(+3.94),MYH14(-19.59),MYH6(-3.37),NEBL(+2.74),NPIPA8 (includes others)(+4.32),PLOD2(+2.79),TGFBR3(+16.29),TRIM2(+2.71),XIST(+147.8)
Dermatological Diseases and Conditions,Inflammatory Disease,Organismal Injury and Abnormalities,Skeletal and Muscular Disorders	Juvenile dermatomyositis	0.00517			5	4	1	COLEC12(+3.45),ENG(-3.49),LOX(+3.06),PLOD2(+2.79),TGFBR3(+16.29)
Cancer,Organismal Injury and Abnormalities	Intraepithelial neoplasm	0.00519			15	13	2	ACPP(+3.67),ALG13(+2.0),ARHGAP28(+2.41),ARHGDIB(+2.97),ATP8B1(+2.65),CATSPERG(-3.06),CDH3(+3.98),GLIPR1(+2.08),ITGB4(+2.21),MMP7(+7.95),MXRA5(+5.75),NCOA7(+1.75),PELP1(-1.93),TMEM87B(+1.83),VSTM2L(+4.59)
Neurological Disease,Organismal Injury and Abnormalities	Neuralgia	0.00526			4	4	0	CACNA2D1(+2.1),GRIA1(+3.29),PTGS1(+2.75),SCN9A(+3.18)
Cellular Movement	Cell movement of sarcoma cell lines	0.00527		-0.687	8	7	1	ADGRE5(+6.37),CDH1(+2.0),CDH3(+3.98),COL4A3(+3.13),ITGB1(+1.9),MDK(-2.1),PLAUR(+3.22),PTN(+4.6)
Cardiovascular Disease,Organismal Injury and Abnormalities	Stenosis of artery	0.00527			8	8	0	CA3(+18.82),CACNA2D1(+2.1),GABRA2(+2.36),GABRB3(+2.35),GRIA1(+3.29),LOX(+3.06),MGP(+3.94),PTGS1(+2.75)
Cell Death and Survival	Necrosis	0.00533		0.396	105	72	33	A4GALT(+2.57),ACSL4(+1.98),AGR2(+4.18),AGRN(-1.77),APOBEC3B(-11.64),ARHGAP18(+2.3),ATP6AP2(+2.32),B2M(+1.96),BIRC3(+2.8),CA3(+18.82),CAMK2A(+3.62),CAPN6(+4.43),CAST(+2.4),CCL2(-7.46),CD47(+3.31),CD9(+3.56),CDCP1(+1.73),CDH1(+2.0),CDH3(+3.98),CDT1(-2.15),CES1(-2.75),CGB3 (includes others)(+6.35),COL4A3(+3.13),CXCL2(+1.81),EIF1AX(+2.21),ENG(-3.49),GABRA2(+2.36),GABRB3(+2.35),GALNT3(+2.84),GCLM(+3.2…
Cancer,Organismal Injury and Abnormalities,Respiratory Disease	Non-small cell lung carcinoma	0.00534			79	50	29	ACE2(+3.5),AGAP5 (includes others)(+5.48),AGRN(-1.77),ANKRD20A5P(+3.89),APOBEC3B(-11.64),ARAP2(+2.49),ARHGAP28(+2.41),B2M(+1.96),CACNA2D1(+2.1),CASC9(+2.83),CCDC3(-5.22),CCDC40(-3.24),CD9(+3.56),CDH1(+2.0),CLTRN(+2.4),COL21A1(+2.9),CST4(-3.25),CXCL2(+1.81),DCHS1(-2.72),DDX11(-2.56),DDX60L(+4.41),ERAP1(+2.18),FOXA3(-2.19),FOXP2(+2.92),FXYD5(+2.29),GABRA2(+2.36),GABRB3(+2.35),GGT1(-2.16),GRIA1(+3.2…
Cellular Movement	Transmigration of cells	0.00545		-0.27	11	8	3	ARHGAP18(+2.3),CCL2(-7.46),CD47(+3.31),CDH1(+2.0),CXCL2(+1.81),ENG(-3.49),GALNT1(+2.52),ITGB1(+1.9),NPY(+2.87),STC1(+8.48),TSPAN33(-3.01)
Lipid Metabolism,Small Molecule Biochemistry	Modification of prostaglandin E	0.00548			2	2	0	PTGES(+2.79),SLCO2A1(+2.55)
Ophthalmic Disease,Organismal Development,Organismal Injury and Abnormalities	Lack of eyelid	0.00548			2	2	0	PRRX1(+5.86),TFAP2A(+4.12)
Antigen Presentation,Protein Synthesis	Quantity of MHC Class I on cell surface	0.00548			2	2	0	B2M(+1.96),ERAP1(+2.18)
Cell-To-Cell Signaling and Interaction,Hematological System Development and Function,Immune Cell Trafficking,Inflammatory Response	Activation of invariant natural killer T cells	0.00548			2	2	0	IL18(+3.77),MAP3K8(+2.92)
Cancer,Organismal Injury and Abnormalities	Micrometastasis	0.00548			2	1	1	CCL2(-7.46),CDH1(+2.0)
Cell-To-Cell Signaling and Interaction,Cellular Assembly and Organization,Hematological System Development and Function,Immune Cell Trafficking,Infectious Diseases,Inflammatory Response	Fusion of alveolar macrophages	0.00548			2	2	0	CD47(+3.31),CD9(+3.56)
Connective Tissue Disorders,Developmental Disorder,Gastrointestinal Disease,Organismal Development,Organismal Injury and Abnormalities,Skeletal and Muscular Disorders	Hypoplasia of midface	0.00548			2	1	1	FGFRL1(-2.19),MGP(+3.94)
Cancer,Endocrine System Disorders,Organismal Injury and Abnormalities,Reproductive System Disease	Stage II serous ovarian adenocarcinoma	0.00548			2	2	0	PTGES(+2.79),PTGS1(+2.75)
Cellular Development,Cellular Growth and Proliferation,Connective Tissue Development and Function,Hematological System Development and Function,Humoral Immune Response,Lymphoid Tissue Structure and Development,Tissue Development	Proliferation of peripheral B lymphocytes	0.00548			2	2	0	PDK1(+2.86),TFRC(+2.1)
Cellular Assembly and Organization,Cellular Function and Maintenance	Localization of actin stress fibers	0.00548			2	0	2	ENG(-3.49),RHOB(-2.15)
Cell Morphology	Polarity of breast cell lines	0.00548			2	2	0	CDH1(+2.0),TGFBR3(+16.29)
Dermatological Diseases and Conditions,Organismal Injury and Abnormalities	Skin barrier defect	0.00548			2	2	0	CDH1(+2.0),CDH3(+3.98)
Inflammatory Disease,Inflammatory Response,Organismal Injury and Abnormalities,Renal and Urological Disease	Tubular nephritis	0.00548			2	1	1	COL4A3(+3.13),MDK(-2.1)
Connective Tissue Disorders,Developmental Disorder,Organismal Injury and Abnormalities,Skeletal and Muscular Disorders	Hypoplasia of axial skeleton	0.00548			2	0	2	CSGALNACT1(-2.88),FGFRL1(-2.19)
Cellular Movement	Cell movement of epithelial cells	0.00554	Increased	2.934	10	9	1	CD9(+3.56),CDH1(+2.0),CXCL2(+1.81),ENG(-3.49),FERMT1(+3.96),ITGB1(+1.9),ITGB4(+2.21),ITGB6(+3.36),PLAUR(+3.22),PTN(+4.6)
Cell-To-Cell Signaling and Interaction	Adhesion of colorectal cancer cell lines	0.00557		0.811	5	4	1	CDH1(+2.0),CDH3(+3.98),IL18(+3.77),ITGB1(+1.9),LGALS4(-5.96)
Cell-To-Cell Signaling and Interaction	Adhesion of tumor cell lines	0.00562		1.289	17	15	2	ADAM28(+5.1),ALOX15B(+5.62),CCL2(-7.46),CD47(+3.31),CD9(+3.56),CDCP1(+1.73),CDH1(+2.0),CDH3(+3.98),CXCL2(+1.81),FXYD5(+2.29),FYB2(+4.72),IL18(+3.77),ITGB1(+1.9),LGALS4(-5.96),MAP3K8(+2.92),PLAUR(+3.22),PLEKHA2(+4.49)
Cellular Movement,Hematological System Development and Function,Immune Cell Trafficking,Inflammatory Response	Cell movement of macrophages	0.00571		0.267	16	11	5	ACKR2(+4.39),CCL2(-7.46),CES1(-2.75),COL4A3(+3.13),ENG(-3.49),IL18(+3.77),ITGB1(+1.9),LOX(+3.06),MAP3K8(+2.92),MDK(-2.1),MMP7(+7.95),PTGES(+2.79),PTN(+4.6),RHOB(-2.15),STC1(+8.48),VTCN1(+5.36)
Gastrointestinal Disease,Organismal Injury and Abnormalities	Abnormality of large intestine	0.00572		-1.49	21	15	6	ACKR2(+4.39),AGR2(+4.18),B2M(+1.96),CCL2(-7.46),CD47(+3.31),CDH1(+2.0),CXCL2(+1.81),FEM1A(-2.21),FERMT1(+3.96),GABRA2(+2.36),GABRB3(+2.35),IL18(+3.77),LGALS4(-5.96),MAP3K8(+2.92),MMP7(+7.95),PROCR(+2.4),PTGS1(+2.75),TNFRSF11B(-2.53),TNFSF15(+7.33),VIPR1(-3.19),ZNF784(-2.51)
Cardiovascular Disease,Organismal Injury and Abnormalities	Arterial calcification	0.00577			3	2	1	ENPP1(+3.65),MGP(+3.94),TNFRSF11B(-2.53)
Cellular Development,Cellular Growth and Proliferation,Embryonic Development,Organ Development,Organismal Development,Reproductive System Development and Function,Tissue Development	Generation of female germ cells	0.00577			3	3	0	CGB3 (includes others)(+6.35),DIAPH2(+3.35),USP9X(+2.17)
Neurological Disease	Sensory disorders	0.00581		-0.778	11	11	0	ACPP(+3.67),ANOS1(+4.13),CA3(+18.82),CACNA2D1(+2.1),CAMK2A(+3.62),GABRA2(+2.36),GABRB3(+2.35),GRIA1(+3.29),LDHA(+2.18),PTGS1(+2.75),SCN9A(+3.18)
Cancer,Organismal Injury and Abnormalities,Tumor Morphology	Invasion of carcinoma	0.00586			6	5	1	ADGRE5(+6.37),CCL2(-7.46),CDH1(+2.0),ITGB1(+1.9),ITGB4(+2.21),PLAUR(+3.22)
Auditory and Vestibular System Development and Function,Organ Morphology,Organismal Development	Morphology of cochlea	0.00586			6	4	2	COL4A3(+3.13),DCHS1(-2.72),GABRB3(+2.35),ROR1(+2.17),SLC12A7(-1.82),TFAP2A(+4.12)
Cellular Movement	Cell movement of pancreatic cancer cell lines	0.00586		1.762	6	6	0	CDH3(+3.98),ITGB1(+1.9),LOX(+3.06),PLAUR(+3.22),PRRX1(+5.86),XIST(+147.8)
Cellular Movement,Hematological System Development and Function,Immune Cell Trafficking	Cell rolling of leukocytes	0.00586		0.434	6	4	2	CCL2(-7.46),CXCL2(+1.81),GALNT1(+2.52),GCNT1(+2.84),ITGB1(+1.9),TNFRSF11B(-2.53)
Cancer,Endocrine System Disorders,Gastrointestinal Disease,Organismal Injury and Abnormalities	Pancreatic endocrine tumor	0.00588			20	14	6	CAMK2A(+3.62),CDH1(+2.0),COL4A3(+3.13),EIF1AX(+2.21),ENG(-3.49),FERMT1(+3.96),HES4(-2.68),HIST1H1E(-1.97),HKDC1(-1.97),IL18(+3.77),INTU(+2.39),MEX3D(-1.87),MGP(+3.94),PDE8B(+3.58),SLCO1A2(+4.07),SNX13(+1.81),TMEM151A(+3.66),UGT8(+4.48),VSTM4(+3.67),ZP3(-3.12)
Cell-To-Cell Signaling and Interaction	Adhesion of connective tissue cells	0.00594		0.838	10	5	5	CCL2(-7.46),CDH1(+2.0),CDH3(+3.98),DMTN(-2.74),GRID2(-3.46),ITGB1(+1.9),PLAUR(+3.22),RHOB(-2.15),TGFBR3(+16.29),TNFRSF11B(-2.53)
Cancer,Organismal Injury and Abnormalities,Reproductive System Disease	Metastasis of breast cancer cell lines	0.006		0.479	8	7	1	B2M(+1.96),CCL2(-7.46),CDCP1(+1.73),CXCL2(+1.81),PLAUR(+3.22),TACSTD2(+5.68),TGFBR3(+16.29),VTCN1(+5.36)
Developmental Disorder,Hereditary Disorder,Organismal Injury and Abnormalities,Skeletal and Muscular Disorders	Duchenne muscular dystrophy	0.00626			8	6	2	CAST(+2.4),COLEC12(+3.45),ENG(-3.49),HLA-A(-2.5),HLA-DRB1(+28.22),LOX(+3.06),PLOD2(+2.79),TGFBR3(+16.29)
Respiratory Disease	Sleep disordered breathing	0.00634			7	7	0	CA3(+18.82),CACNA2D1(+2.1),GABRA2(+2.36),GABRB3(+2.35),GRIA1(+3.29),PTGS1(+2.75),SCN9A(+3.18)
Cellular Movement	Migration of connective tissue cells	0.00639		1.314	11	7	4	CCL2(-7.46),DMTN(-2.74),ENG(-3.49),ITGB1(+1.9),LIMA1(+1.86),MAP3K8(+2.92),MMP7(+7.95),PLAUR(+3.22),PTN(+4.6),STON1(+2.3),TMEM201(-1.99)
Cell Morphology	Polarization of antigen presenting cells	0.00643		1	5	4	1	ENG(-3.49),MAP3K8(+2.92),NAMPT(+2.01),NPY(+2.87),PDK1(+2.86)
Developmental Disorder,Hereditary Disorder,Organismal Injury and Abnormalities,Skeletal and Muscular Disorders	Autosomal dominant Emery-Dreifuss muscular dystrophy	0.00643			5	4	1	COLEC12(+3.45),ENG(-3.49),LOX(+3.06),PLOD2(+2.79),TGFBR3(+16.29)
Cancer,Organismal Injury and Abnormalities,Reproductive System Disease	Uterine carcinoma	0.00652			109	66	43	ACSL4(+1.98),AGAP5 (includes others)(+5.48),ALG13(+2.0),AP1S2(+2.63),AP4E1(+2.14),ARAP2(+2.49),ATP6AP2(+2.32),ATP8B1(+2.65),B2M(+1.96),CA8(+2.9),CAPN6(+4.43),CASK(+1.79),CAST(+2.4),CATSPERB(+2.7),CCDC40(-3.24),CD163(-18.0),CD200R1(+3.63),CDH1(+2.0),CDH3(+3.98),CES1(-2.75),CLDN9(-2.67),CLMN(+3.71),COL14A1(+3.98),COLEC12(+3.45),CSGALNACT1(-2.88),CTSF(+2.72),CTSL(+2.26),CXCL2(+1.81),DDX11(-2.56),DIA…
Skeletal and Muscular Disorders	Hand deformity	0.00658			6	6	0	CDH3(+3.98),COL14A1(+3.98),COL21A1(+2.9),COL4A3(+3.13),COL4A4(+3.91),MMP7(+7.95)
Cell-To-Cell Signaling and Interaction	Adhesion of breast cancer cell lines	0.00658		0.212	6	6	0	ALOX15B(+5.62),CDCP1(+1.73),CDH1(+2.0),CDH3(+3.98),ITGB1(+1.9),PLAUR(+3.22)
Cancer,Endocrine System Disorders,Gastrointestinal Disease,Organismal Injury and Abnormalities	Pancreatic carcinoid tumor	0.00663			18	13	5	CAMK2A(+3.62),COL4A3(+3.13),EIF1AX(+2.21),FERMT1(+3.96),HES4(-2.68),HIST1H1E(-1.97),HKDC1(-1.97),IL18(+3.77),INTU(+2.39),MEX3D(-1.87),MGP(+3.94),PDE8B(+3.58),SLCO1A2(+4.07),SNX13(+1.81),TMEM151A(+3.66),UGT8(+4.48),VSTM4(+3.67),ZP3(-3.12)
Cell-To-Cell Signaling and Interaction	Adhesion of leukemia cell lines	0.00665		1.784	7	6	1	ADAM28(+5.1),CCL2(-7.46),CD47(+3.31),CDH1(+2.0),FYB2(+4.72),ITGB1(+1.9),PLAUR(+3.22)
Hereditary Disorder,Immunological Disease,Organismal Injury and Abnormalities	Wiskott-Aldrich syndrome	0.00669			3	2	1	C4A/C4B(-4.88),IFIT1(+3.35),IFITM2(+5.8)
Cancer,Organismal Injury and Abnormalities	Glandular intraepithelial neoplasm	0.0068			14	13	1	ACPP(+3.67),ALG13(+2.0),ARHGAP28(+2.41),ARHGDIB(+2.97),ATP8B1(+2.65),CATSPERG(-3.06),CDH3(+3.98),GLIPR1(+2.08),ITGB4(+2.21),MMP7(+7.95),MXRA5(+5.75),NCOA7(+1.75),TMEM87B(+1.83),VSTM2L(+4.59)
Cell Morphology	Polarization of cells	0.0068		1.195	11	9	2	CAST(+2.4),CCL2(-7.46),CD47(+3.31),CDH1(+2.0),ENG(-3.49),ITGB1(+1.9),MAP2(+4.5),MAP3K8(+2.92),NAMPT(+2.01),NPY(+2.87),PDK1(+2.86)
Cancer,Organismal Injury and Abnormalities	Breast or pancreatic cancer	0.00685			164	105	59	ABO(-2.6),ACE2(+3.5),ACPP(+3.67),ADAM28(+5.1),ADAMTS7(-1.92),ADCY8(-4.96),AGR2(+4.18),ALG13(+2.0),AP4E1(+2.14),APOBEC3B(-11.64),ARHGDIB(+2.97),ARHGEF40(-1.83),ATL3(+2.48),ATP2C2(+2.55),ATP8B1(+2.65),B2M(+1.96),C4A/C4B(-4.88),CA8(+2.9),CACNA2D1(+2.1),CALU(+1.84),CAMK2A(+3.62),CAPN6(+4.43),CASK(+1.79),CAST(+2.4),CATSPERG(-3.06),CCDC144NL(-3.43),CCL2(-7.46),CD163(-18.0),CD47(+3.31),CD9(+3.56),CDCP1(…
Organismal Injury and Abnormalities,Skeletal and Muscular Disorders	Fibromyalgia	0.00689			5	5	0	CACNA2D1(+2.1),GABRA2(+2.36),GABRB3(+2.35),PTGS1(+2.75),SCN9A(+3.18)
Cancer,Cell Death and Survival,Organismal Injury and Abnormalities,Tumor Morphology	Cell death of tumor cells	0.007		0.239	22	17	5	B2M(+1.96),BIRC3(+2.8),CAPN6(+4.43),CD47(+3.31),CDH1(+2.0),CDH3(+3.98),GALNT3(+2.84),IL18(+3.77),MCM2(-1.98),MED14(+1.97),NAMPT(+2.01),PARP14(+2.12),PDK1(+2.86),PLAUR(+3.22),PROCR(+2.4),PTN(+4.6),RHOB(-2.15),RPS4Y1(-187.91),SLC5A5(-3.75),STC1(+8.48),TFAP2A(+4.12),TNFRSF11B(-2.53)
Connective Tissue Disorders,Organismal Injury and Abnormalities,Skeletal and Muscular Disorders	Advanced Dupuytren contracture	0.00701			4	4	0	COL14A1(+3.98),COL21A1(+2.9),COL4A3(+3.13),COL4A4(+3.91)
Cancer,Organismal Injury and Abnormalities,Reproductive System Disease	Peyronie disease	0.00701			4	4	0	COL14A1(+3.98),COL21A1(+2.9),COL4A3(+3.13),COL4A4(+3.91)
Connective Tissue Disorders,Organismal Injury and Abnormalities,Skeletal and Muscular Disorders,Tissue Morphology	Hip fracture	0.00701			4	4	0	GABRA2(+2.36),GABRB3(+2.35),GRIA1(+3.29),PTGS1(+2.75)
Lipid Metabolism,Molecular Transport,Small Molecule Biochemistry	Concentration of eicosanoid	0.00709		0.92	8	7	1	ACSL4(+1.98),IL18(+3.77),KLKB1(-2.75),MAP3K8(+2.92),PTGES(+2.79),PTGS1(+2.75),SLC30A7(+1.77),SLCO2A1(+2.55)
Developmental Disorder,Neurological Disease,Organismal Injury and Abnormalities	Mental retardation and epilepsy	0.00757			2	1	1	ATP6AP2(+2.32),ROGDI(-2.14)
Cardiovascular Disease,Organismal Injury and Abnormalities	Calcification of aorta	0.00757			2	1	1	ENPP1(+3.65),TNFRSF11B(-2.53)
Cellular Movement,Hematological System Development and Function,Hypersensitivity Response,Immune Cell Trafficking	Migration of basophils	0.00757			2	0	2	CCL2(-7.46),ENG(-3.49)
Cancer,Organismal Injury and Abnormalities	Metastasis of bone cancer cell lines	0.00757			2	1	1	CCL2(-7.46),ITGB4(+2.21)
Cancer,Cell-To-Cell Signaling and Interaction,Organismal Injury and Abnormalities	Binding of leukemia cells	0.00757			2	2	0	ITGB1(+1.9),PLAUR(+3.22)
Cell Morphology	Elongation of lens fiber cells	0.00757			2	2	0	COL4A3(+3.13),COL4A4(+3.91)
Connective Tissue Disorders,Organismal Injury and Abnormalities	Anterior cruciate ligament rupture	0.00757			2	2	0	CACNA2D1(+2.1),PTGS1(+2.75)
Cell-To-Cell Signaling and Interaction,Connective Tissue Development and Function,Skeletal and Muscular System Development and Function	Adhesion of osteoblasts	0.00757			2	1	1	ITGB1(+1.9),TNFRSF11B(-2.53)
Neurological Disease	Motor dysfunction or movement disorder	0.00757		-0.783	48	35	13	AGRN(-1.77),ALG13(+2.0),AP1S2(+2.63),ARHGDIB(+2.97),ATP6AP2(+2.32),B2M(+1.96),C4A/C4B(-4.88),CA3(+18.82),CA8(+2.9),CACNA2D1(+2.1),CAMK2A(+3.62),CDS1(+2.15),CHCHD2(+57.98),COL4A3(+3.13),CPT1B(-2.01),CTSF(+2.72),DDX60L(+4.41),ENPP1(+3.65),FAM3C(+1.9),FGFRL1(-2.19),FOXP2(+2.92),FRMD4A(-2.52),GABRA2(+2.36),GABRB3(+2.35),GALNT3(+2.84),GNB4(+2.03),GRIA1(+3.29),GRID2(-3.46),HIGD1A(+1.89),IL18(+3.77),ITG…
Hematological System Development and Function,Tissue Morphology	Quantity of myeloid cells	0.00758		-1.216	24	18	6	ADGRE5(+6.37),AGR2(+4.18),ARHGDIB(+2.97),B2M(+1.96),BIRC3(+2.8),C4A/C4B(-4.88),CCL2(-7.46),CD200R1(+3.63),CD47(+3.31),CD9(+3.56),CXCL2(+1.81),GALNT1(+2.52),GALNT3(+2.84),GCNT1(+2.84),IL18(+3.77),ITGB6(+3.36),KLKB1(-2.75),MDK(-2.1),MFAP2(-2.64),NPY(+2.87),PTGES(+2.79),PTN(+4.6),TSPAN33(-3.01),VTCN1(+5.36)
Free Radical Scavenging	Generation of reactive oxygen species	0.00763		1.944	12	12	0	APOL6(+5.56),ATP6AP2(+2.32),CD47(+3.31),ERO1A(+2.1),IL18(+3.77),ITGB1(+1.9),NAMPT(+2.01),OLR1(+4.37),PDK1(+2.86),PLAUR(+3.22),RGS6(+2.87),STC1(+8.48)
Dermatological Diseases and Conditions,Organismal Injury and Abnormalities	Blister	0.00767			4	4	0	FERMT1(+3.96),ITGB4(+2.21),PERP(+1.8),PLAUR(+3.22)
Connective Tissue Disorders,Developmental Disorder,Organismal Injury and Abnormalities,Skeletal and Muscular Disorders	Hypoplasia of skull bone	0.00767			4	2	2	FGFRL1(-2.19),MN1(-4.28),PRRX1(+5.86),TFAP2A(+4.12)
Cell-To-Cell Signaling and Interaction,Hematological System Development and Function,Immune Cell Trafficking	Adhesion of leukocyte cell lines	0.00767		0.254	4	3	1	CCL2(-7.46),CDH1(+2.0),PLAUR(+3.22),PLEKHA2(+4.49)
Cellular Movement,Hematological System Development and Function,Immune Cell Trafficking	Cellular infiltration by leukocytes	0.00769		-0.582	21	14	7	ACKR2(+4.39),C4A/C4B(-4.88),CAST(+2.4),CCL2(-7.46),CD47(+3.31),CDH3(+3.98),CES1(-2.75),COL4A3(+3.13),CXCL2(+1.81),HLA-A(-2.5),IL18(+3.77),ITGB1(+1.9),LOX(+3.06),MAP3K8(+2.92),MDK(-2.1),MYH6(-3.37),P2RY4(-9.29),PROCR(+2.4),PTGES(+2.79),STC1(+8.48),VTCN1(+5.36)
Cardiovascular System Development and Function,Organ Development,Organ Morphology	Contraction of heart ventricle	0.00769			3	1	2	AGRN(-1.77),ITGB1(+1.9),MYH6(-3.37)
Cardiovascular Disease	Childhood hypertension	0.00769			3	3	0	ACE2(+3.5),CA3(+18.82),CACNA2D1(+2.1)
Hereditary Disorder,Organismal Injury and Abnormalities,Renal and Urological Disease	Autosomal dominant kidney disease	0.00769			8	5	3	COL14A1(+3.98),COL4A3(+3.13),COL4A4(+3.91),DSTN(+1.95),LOX(+3.06),RMRP(-2.39),TBX5(-3.86),TNFRSF11B(-2.53)
Cell Morphology,Cellular Assembly and Organization,Cellular Function and Maintenance	Formation of filopodia	0.00778		1.171	10	8	2	AGRN(-1.77),CALU(+1.84),CCL2(-7.46),CD47(+3.31),CDH1(+2.0),DIAPH2(+3.35),ITGB1(+1.9),ITGB4(+2.21),NEURL1(+3.62),SIRPB1(+2.49)
Cellular Movement	Cellular infiltration	0.00783		-0.964	23	15	8	ACKR2(+4.39),C4A/C4B(-4.88),CAST(+2.4),CCL2(-7.46),CD47(+3.31),CDH3(+3.98),CES1(-2.75),COL4A3(+3.13),CXCL2(+1.81),ENG(-3.49),HLA-A(-2.5),IL18(+3.77),ITGB1(+1.9),LOX(+3.06),MAP3K8(+2.92),MDK(-2.1),MYH6(-3.37),P2RY4(-9.29),PROCR(+2.4),PTGES(+2.79),PTN(+4.6),STC1(+8.48),VTCN1(+5.36)
Cellular Movement	Cell movement of connective tissue cells	0.00783		0.758	13	8	5	CCL2(-7.46),COL4A3(+3.13),DMTN(-2.74),ENG(-3.49),ITGB1(+1.9),LIMA1(+1.86),MAP3K8(+2.92),MMP7(+7.95),PLAUR(+3.22),PTN(+4.6),RHOB(-2.15),STON1(+2.3),TMEM201(-1.99)
Cellular Movement,Hematological System Development and Function,Immune Cell Trafficking,Inflammatory Response	Cellular infiltration by macrophages	0.00791		0.675	11	9	2	ACKR2(+4.39),CCL2(-7.46),CES1(-2.75),COL4A3(+3.13),IL18(+3.77),ITGB1(+1.9),LOX(+3.06),MAP3K8(+2.92),PTGES(+2.79),STC1(+8.48),VTCN1(+5.36)
Organismal Injury and Abnormalities	Edema	0.00793		-0.989	19	14	5	CA3(+18.82),ENG(-3.49),GABRA2(+2.36),GABRB3(+2.35),INTU(+2.39),ITGB4(+2.21),ITGB6(+3.36),KLKB1(-2.75),LDHA(+2.18),MAP3K8(+2.92),MSI1(-2.41),OLR1(+4.37),PROCR(+2.4),PTGES(+2.79),PTGS1(+2.75),ROR1(+2.17),TBX5(-3.86),TFRC(+2.1),TNFRSF11B(-2.53)
Cancer,Organismal Injury and Abnormalities	Head and neck squamous cell carcinoma	0.00805			87	48	39	ABO(-2.6),ACSL4(+1.98),ADAM28(+5.1),ADAMTS7(-1.92),ADCY8(-4.96),AGAP5 (includes others)(+5.48),ANKRD20A5P(+3.89),ANKRD33B(-2.66),ARHGAP18(+2.3),ARHGAP28(+2.41),ARHGEF16(-1.87),ARVCF(-1.98),ATP2C2(+2.55),B2M(+1.96),CASC9(+2.83),CCDC144NL(-3.43),CDH1(+2.0),CFL2(+2.11),CLIP2(-1.87),COL21A1(+2.9),COL4A4(+3.91),CTSF(+2.72),CXCL2(+1.81),DCHS1(-2.72),DDX11(-2.56),DDX60L(+4.41),GDA(+2.93),GPC2(-2.48),GPR…
Gastrointestinal Disease,Inflammatory Disease,Inflammatory Response,Organismal Injury and Abnormalities	Colitis	0.00808		-1.47	19	14	5	ACKR2(+4.39),AGR2(+4.18),B2M(+1.96),CCL2(-7.46),CD47(+3.31),CDH1(+2.0),CXCL2(+1.81),FEM1A(-2.21),FERMT1(+3.96),GABRA2(+2.36),GABRB3(+2.35),IL18(+3.77),LGALS4(-5.96),MMP7(+7.95),PROCR(+2.4),PTGS1(+2.75),TNFRSF11B(-2.53),TNFSF15(+7.33),ZNF784(-2.51)
Cell-To-Cell Signaling and Interaction,Renal and Urological System Development and Function	Adhesion of kidney cells	0.00819		0.896	6	4	2	CCL2(-7.46),CDH1(+2.0),GRID2(-3.46),ITGB1(+1.9),LOX(+3.06),PLAUR(+3.22)
Cellular Development,Cellular Growth and Proliferation,Organ Development	Proliferation of enterocytes	0.00837			4	3	1	ITGB1(+1.9),ITGB4(+2.21),MAP3K8(+2.92),VIPR1(-3.19)
Cell Death and Survival	Susceptibility to excitotoxicity of neurons	0.00837		-1.982	4	3	1	CAST(+2.4),GCLM(+3.21),LYNX1(+2.13),RASD1(-2.1)
Cellular Movement,Connective Tissue Development and Function	Cell movement of fibroblasts	0.00839		0.449	11	6	5	CCL2(-7.46),COL4A3(+3.13),DMTN(-2.74),ENG(-3.49),ITGB1(+1.9),MAP3K8(+2.92),MMP7(+7.95),PLAUR(+3.22),RHOB(-2.15),STON1(+2.3),TMEM201(-1.99)
Neurological Disease	Cognitive impairment	0.00841		0	31	24	7	ACSL4(+1.98),ADCY8(-4.96),AP1S2(+2.63),AP4E1(+2.14),ATP6AP2(+2.32),CA3(+18.82),CA8(+2.9),CACNA2D1(+2.1),CAMK2A(+3.62),CASK(+1.79),CCL2(-7.46),CD47(+3.31),GABRA2(+2.36),GABRB3(+2.35),GRIA1(+3.29),GSTM1(+17.38),HIST1H1E(-1.97),HNMT(+2.34),LINS1(+2.23),NEURL1(+3.62),NPY(+2.87),PDK1(+2.86),PEX5L(+2.59),RABL6(-1.79),ROGDI(-2.14),SCARF2(-2.58),SCN9A(+3.18),SLC6A8(-1.84),TFAP2A(+4.12),UHMK1(+1.83),USP9X…
Cellular Movement,Hematological System Development and Function,Immune Cell Trafficking	Cell movement of antigen presenting cells	0.00856		1.028	19	14	5	ACKR2(+4.39),CCL2(-7.46),CDH1(+2.0),CES1(-2.75),COL4A3(+3.13),ENG(-3.49),IL18(+3.77),ITGB1(+1.9),LOX(+3.06),MAP3K8(+2.92),MDK(-2.1),MMP7(+7.95),NPY(+2.87),PTGES(+2.79),PTN(+4.6),RHOB(-2.15),SCN9A(+3.18),STC1(+8.48),VTCN1(+5.36)
Cellular Growth and Proliferation,Connective Tissue Development and Function,Tissue Development	Proliferation of connective tissue cells	0.00861		0.356	28	20	8	CASK(+1.79),CCL2(-7.46),CDH1(+2.0),CDH3(+3.98),CGA(+12.64),CGB3 (includes others)(+6.35),COL14A1(+3.98),ENG(-3.49),ERO1A(+2.1),FERMT1(+3.96),GGT1(-2.16),IL18(+3.77),INTU(+2.39),ITGB1(+1.9),KMT5C(-2.16),LIMA1(+1.86),LOX(+3.06),MMP7(+7.95),MN1(-4.28),NPY(+2.87),PLAUR(+3.22),PTGES(+2.79),PTN(+4.6),RASD1(-2.1),RHOB(-2.15),STC1(+8.48),TNFRSF11B(-2.53),TNFSF15(+7.33)
Developmental Disorder,Hereditary Disorder,Neurological Disease,Organismal Injury and Abnormalities	Nonsyndromic familial mental retardation	0.00863			6	5	1	ACSL4(+1.98),AP4E1(+2.14),CA8(+2.9),LINS1(+2.23),RABL6(-1.79),USP9X(+2.17)
Hematological System Development and Function,Immune Cell Trafficking,Inflammatory Response,Tissue Development	Accumulation of neutrophils	0.00863		0.522	6	5	1	CCL2(-7.46),CXCL2(+1.81),IL18(+3.77),ITGB1(+1.9),MAP3K8(+2.92),MMP7(+7.95)
Cardiovascular System Development and Function,Cell Morphology,Cellular Development,Organismal Development,Tissue Development	Tubulation of endothelial cells	0.00866		0.339	8	6	2	CD9(+3.56),COL4A3(+3.13),ENG(-3.49),MGP(+3.94),OLR1(+4.37),PLAUR(+3.22),PTN(+4.6),RHOB(-2.15)
Cardiovascular System Development and Function	Morphology of vasculature	0.00872			19	14	5	CCL2(-7.46),CFC1/CFC1B(+3.35),COL4A3(+3.13),ENG(-3.49),ENPP1(+3.65),GCLM(+3.21),IL18(+3.77),LOX(+3.06),MFAP2(-2.64),MGP(+3.94),MMP7(+7.95),NRARP(-3.55),PRRX1(+5.86),PTGES(+2.79),PTGS1(+2.75),SNX13(+1.81),TFAP2A(+4.12),TGFBR3(+16.29),TNFRSF11B(-2.53)
Cell Morphology,Cellular Movement	Cell spreading	0.00877		-0.025	15	11	4	CAST(+2.4),CD47(+3.31),CD9(+3.56),DIAPH2(+3.35),FERMT1(+3.96),GRID2(-3.46),ITGB1(+1.9),ITGB4(+2.21),ITGB6(+3.36),MAP2(+4.5),MDK(-2.1),PLEKHG2(-1.87),PTN(+4.6),RAP2C(+1.9),RHOB(-2.15)
Cellular Movement	Delay in movement of cells	0.00878			3	3	0	CD47(+3.31),CD9(+3.56),ITGB1(+1.9)
Connective Tissue Development and Function,Connective Tissue Disorders,Organ Morphology,Organismal Development,Organismal Injury and Abnormalities,Skeletal and Muscular Disorders,Skeletal and Muscular System Development and Function,Tissue Development	Abnormal morphology of sphenoid bone	0.00878			3	1	2	FGFRL1(-2.19),MN1(-4.28),PRRX1(+5.86)
Cancer,Organismal Injury and Abnormalities,Tumor Morphology	Invasion of malignant tumor	0.00878		1	9	7	2	ADGRE5(+6.37),CCL2(-7.46),CDH1(+2.0),CTSL(+2.26),CXCL2(+1.81),ITGB1(+1.9),ITGB4(+2.21),PLAUR(+3.22),RHOB(-2.15)
Organismal Survival	Morbidity or mortality	0.00884	Decreased	-2.025	96	64	32	A4GALT(+2.57),ACE2(+3.5),ACTA1(-2.74),ADGRE5(+6.37),AGR2(+4.18),AGRN(-1.77),ARHGDIB(+2.97),B2M(+1.96),BIRC3(+2.8),C4A/C4B(-4.88),CASK(+1.79),CAST(+2.4),CCL2(-7.46),CD200R1(+3.63),CD47(+3.31),CDCP1(+1.73),CDH1(+2.0),CDH3(+3.98),CFC1/CFC1B(+3.35),CFL2(+2.11),CGB3 (includes others)(+6.35),CHM(+1.9),COL4A3(+3.13),CPT1B(-2.01),CSGALNACT1(-2.88),CTSF(+2.72),CXCL2(+1.81),DCHS1(-2.72),DDX11(-2.56),DND1(-…
Developmental Disorder	Hypoplasia	0.00885		-1.12	25	15	10	ARHGDIB(+2.97),CASK(+1.79),CDT1(-2.15),CFC1/CFC1B(+3.35),CGA(+12.64),CSGALNACT1(-2.88),DDX11(-2.56),FGFRL1(-2.19),FRMD4A(-2.52),GABRB3(+2.35),GALNT1(+2.52),GPR161(-2.16),INTU(+2.39),ITGB6(+3.36),LOX(+3.06),MCM5(-2.01),MGP(+3.94),MN1(-4.28),NPNT(+2.11),PRRX1(+5.86),ROGDI(-2.14),SALL2(-1.87),TFAP2A(+4.12),TGFBR3(+16.29),TNFSF15(+7.33)
Organismal Injury and Abnormalities,Renal and Urological Disease	Damage of kidney	0.0089		0.378	11	8	3	B2M(+1.96),C4A/C4B(-4.88),CAMK2A(+3.62),GABRA2(+2.36),GABRB3(+2.35),GGT1(-2.16),IL18(+3.77),ITGB1(+1.9),ITGB6(+3.36),MDK(-2.1),PLAUR(+3.22)
Neurological Disease	Movement Disorders	0.00896		-0.404	47	34	13	AGRN(-1.77),ALG13(+2.0),AP1S2(+2.63),ARHGDIB(+2.97),ATP6AP2(+2.32),B2M(+1.96),C4A/C4B(-4.88),CA3(+18.82),CA8(+2.9),CACNA2D1(+2.1),CAMK2A(+3.62),CDS1(+2.15),CHCHD2(+57.98),COL4A3(+3.13),CPT1B(-2.01),CTSF(+2.72),DDX60L(+4.41),FAM3C(+1.9),FGFRL1(-2.19),FOXP2(+2.92),FRMD4A(-2.52),GABRA2(+2.36),GABRB3(+2.35),GALNT3(+2.84),GNB4(+2.03),GRIA1(+3.29),GRID2(-3.46),HIGD1A(+1.89),IL18(+3.77),ITGB4(+2.21),KEL…
Cellular Function and Maintenance	Paired-pulse facilitation	0.00898		0.447	5	3	2	CAMK2A(+3.62),HLA-A(-2.5),LYNX1(+2.13),PTN(+4.6),RHOB(-2.15)
Cardiovascular Disease,Organismal Injury and Abnormalities	Stenosis of semilunar valve	0.00898			5	4	1	FGFRL1(-2.19),GABRA2(+2.36),GABRB3(+2.35),GRIA1(+3.29),PTGS1(+2.75)
Behavior	Conditioning	0.00899		-0.374	12	8	4	ADCY8(-4.96),CAMK2A(+3.62),GABRA2(+2.36),GRIA1(+3.29),GRID2(-3.46),LYNX1(+2.13),MAP2(+4.5),NAMPT(+2.01),NPY(+2.87),P2RX5(-4.84),PDE8B(+3.58),SLC6A8(-1.84)
Cancer,Organismal Injury and Abnormalities	Metastasis of cells	0.009		1.305	17	15	2	ACKR2(+4.39),AGR2(+4.18),B2M(+1.96),CCL2(-7.46),CD200R1(+3.63),CDCP1(+1.73),CDH1(+2.0),CXCL2(+1.81),IL18(+3.77),ITGB1(+1.9),ITGB4(+2.21),LOX(+3.06),PLAUR(+3.22),RHOB(-2.15),TACSTD2(+5.68),TGFBR3(+16.29),VTCN1(+5.36)
Cellular Movement,Hematological System Development and Function,Immune Cell Trafficking,Inflammatory Response	Migration of neutrophils	0.009	Increased	2.777	8	7	1	ARHGAP18(+2.3),CD47(+3.31),CXCL2(+1.81),ENG(-3.49),GCNT1(+2.84),IL18(+3.77),ITGB1(+1.9),MMP7(+7.95)
Cell Death and Survival,Cellular Compromise	Cytotoxicity of T lymphocytes	0.00909		0.421	6	5	1	B2M(+1.96),HLA-A(-2.5),HLA-DRB1(+28.22),IL18(+3.77),TAP2(+2.44),VTCN1(+5.36)
Developmental Disorder,Hereditary Disorder,Neurological Disease,Organismal Injury and Abnormalities	Syndromic X-linked mental retardation	0.00909			6	5	1	AP1S2(+2.63),ATP6AP2(+2.32),CASK(+1.79),SCN9A(+3.18),SLC6A8(-1.84),USP9X(+2.17)
Cancer,Endocrine System Disorders,Gastrointestinal Disease,Organismal Injury and Abnormalities	Growth of pancreatic tumor	0.00911			4	3	1	COL4A3(+3.13),ENG(-3.49),GALNT3(+2.84),LDHA(+2.18)
Cellular Movement	Migration of epithelial cells	0.00936	Increased	2.433	8	7	1	CD9(+3.56),CDH1(+2.0),CXCL2(+1.81),ENG(-3.49),FERMT1(+3.96),ITGB1(+1.9),ITGB4(+2.21),PTN(+4.6)
Infectious Diseases	Tuberculosis	0.00941			10	7	3	CCL2(-7.46),GABRB3(+2.35),HIST1H1E(-1.97),IFIT1(+3.35),IFIT3(+2.4),IL18(+3.77),MAP3K8(+2.92),PTGS1(+2.75),SLC12A7(-1.82),TAP2(+2.44)
Respiratory Disease	Sleep apnea syndrome	0.00957			6	6	0	CA3(+18.82),CACNA2D1(+2.1),GABRA2(+2.36),GABRB3(+2.35),GRIA1(+3.29),PTGS1(+2.75)
Cardiovascular System Development and Function,Organismal Development	Vasculogenesis	0.00965		1.681	35	30	5	ACE2(+3.5),AP1S2(+2.63),AP4E1(+2.14),CCL2(-7.46),CD9(+3.56),CDH1(+2.0),CFC1/CFC1B(+3.35),COL4A3(+3.13),CXCL2(+1.81),ENG(-3.49),ERAP1(+2.18),ERO1A(+2.1),GCLM(+3.21),GSTM1(+17.38),IL18(+3.77),ITGB1(+1.9),LDHA(+2.18),LOX(+3.06),MDK(-2.1),MGP(+3.94),MMP7(+7.95),NPY(+2.87),NRARP(-3.55),OLR1(+4.37),PLAUR(+3.22),PRKX(+1.83),PROCR(+2.4),PRRX1(+5.86),PTN(+4.6),RHOB(-2.15),ROR1(+2.17),STC1(+8.48),TFAP2A(+4…
Cellular Movement	Migration of myeloid cells	0.0097		1.425	11	8	3	ARHGAP18(+2.3),CCL2(-7.46),CD47(+3.31),CXCL2(+1.81),ENG(-3.49),GCNT1(+2.84),IL18(+3.77),ITGB1(+1.9),MDK(-2.1),MMP7(+7.95),PLAUR(+3.22)
Cellular Movement,Skeletal and Muscular System Development and Function	Migration of muscle cells	0.00971		1.386	10	8	2	ADAMTS7(-1.92),CCL2(-7.46),CD47(+3.31),CDH3(+3.98),CXCL2(+1.81),IL18(+3.77),ITGB1(+1.9),MMP7(+7.95),NAMPT(+2.01),PLAUR(+3.22)
Lipid Metabolism,Small Molecule Biochemistry	Exposure of phospholipid	0.00989			4	3	1	CD47(+3.31),CD9(+3.56),ITGB1(+1.9),LGALS4(-5.96)
Infectious Diseases	Streptococcal infection	0.00989			4	2	2	C4A/C4B(-4.88),CCL2(-7.46),IL18(+3.77),PTGS1(+2.75)
Cellular Movement,Hematological System Development and Function,Immune Cell Trafficking,Inflammatory Response	Transmigration of neutrophils	0.00989			4	3	1	ARHGAP18(+2.3),CD47(+3.31),CXCL2(+1.81),ENG(-3.49)
Neurological Disease,Organismal Injury and Abnormalities	Complex partial seizure	0.00989			4	4	0	CACNA2D1(+2.1),GABRA2(+2.36),GABRB3(+2.35),SCN9A(+3.18)
Organismal Injury and Abnormalities,Renal and Urological Disease	Degeneration of kidney	0.00995			3	2	1	CGA(+12.64),CGB3 (includes others)(+6.35),MDK(-2.1)
Cardiovascular System Development and Function,Tissue Morphology	Thickness of blood vessel	0.00995			3	2	1	CCL2(-7.46),LOX(+3.06),PTGES(+2.79)
Organismal Injury and Abnormalities,Renal and Urological Disease	Injury of renal glomerulus	0.00995			3	3	0	B2M(+1.96),CAMK2A(+3.62),IL18(+3.77)
Hereditary Disorder,Neurological Disease,Organismal Injury and Abnormalities	Purkinje cell degeneration	0.00995			3	2	1	C4A/C4B(-4.88),GRIA1(+3.29),TMEM47(+2.1)
Neurological Disease,Organismal Injury and Abnormalities	Primary tonic-clonic seizure	0.00995			3	3	0	CA3(+18.82),CACNA2D1(+2.1),GRIA1(+3.29)
Cancer,Organismal Injury and Abnormalities	Neoplasia of sarcoma cell lines	0.00995			3	2	1	CCL2(-7.46),IL18(+3.77),ITGB4(+2.21)
Cardiovascular System Development and Function,Organismal Development,Skeletal and Muscular System Development and Function	Muscularization of pulmonary vessel	0.00996			2	1	1	ACE2(+3.5),MDK(-2.1)
Cellular Movement,Hematological System Development and Function,Immune Cell Trafficking,Inflammatory Response	Trafficking of macrophages	0.00996			2	1	1	CCL2(-7.46),MAP3K8(+2.92)
Cell Death and Survival	Apoptosis of seminiferous tubule cells	0.00996			2	1	1	MSI1(-2.41),UGT8(+4.48)
Cellular Function and Maintenance,Connective Tissue Development and Function,Skeletal and Muscular System Development and Function	Regulation of osteoblasts	0.00996			2	0	2	MN1(-4.28),TNFRSF11B(-2.53)
Infectious Diseases	Infection by rotavirus	0.00996			2	1	1	CCL2(-7.46),PTGS1(+2.75)
Connective Tissue Disorders,Developmental Disorder,Gastrointestinal Disease,Organismal Injury and Abnormalities,Skeletal and Muscular Disorders	Meier-Gorlin syndrome	0.00996			2	0	2	CDT1(-2.15),MCM5(-2.01)
Cell-To-Cell Signaling and Interaction	Activation of female germ cells	0.00996			2	1	1	CAST(+2.4),ZP3(-3.12)
Cardiovascular Disease,Organismal Injury and Abnormalities	Monckeberg sclerosis	0.00996			2	1	1	MGP(+3.94),TNFRSF11B(-2.53)
Cancer,Organismal Injury and Abnormalities,Reproductive System Disease	Growth of prostatic carcinoma	0.00996			2	1	1	CCL2(-7.46),ITGB6(+3.36)
Cellular Movement	Invasion of lung cell lines	0.00996			2	1	1	CDH1(+2.0),RHOB(-2.15)
Hematological System Development and Function,Inflammatory Response,Tissue Morphology	Quantity of macrophages	0.01		-0.835	12	8	4	B2M(+1.96),BIRC3(+2.8),C4A/C4B(-4.88),CCL2(-7.46),CD200R1(+3.63),IL18(+3.77),ITGB6(+3.36),MDK(-2.1),MFAP2(-2.64),NPY(+2.87),PTN(+4.6),VTCN1(+5.36)
Cancer,Hematological Disease,Immunological Disease,Organismal Injury and Abnormalities	Leukemia	0.0101			80	46	34	ABO(-2.6),ACSL4(+1.98),ADAM28(+5.1),ADAMTS7(-1.92),AGAP5 (includes others)(+5.48),ARSI(+2.61),ATP2C2(+2.55),ATP8B1(+2.65),B2M(+1.96),BIRC3(+2.8),C4A/C4B(-4.88),CCDC40(-3.24),CCL2(-7.46),CDCP1(+1.73),CDH1(+2.0),CDT1(-2.15),CHAC2(+2.79),CLIC3(+4.77),COL4A4(+3.91),CPT1B(-2.01),CTAGE9 (includes others)(+2.49),CTPS2(+1.84),DDX11(-2.56),EIF5AL1(-2.93),ENPP1(+3.65),GABRA2(+2.36),GABRB3(+2.35),GSTM1(+17.…
Connective Tissue Development and Function,Connective Tissue Disorders,Organismal Injury and Abnormalities,Skeletal and Muscular Disorders,Skeletal and Muscular System Development and Function,Tissue Development	Abnormal morphology of bone	0.0102			21	11	10	CD47(+3.31),CSGALNACT1(-2.88),DCHS1(-2.72),ENPP1(+3.65),FGFRL1(-2.19),GALNT3(+2.84),GGT1(-2.16),GPR87(+2.82),ITGB1(+1.9),MFAP2(-2.64),MGP(+3.94),MN1(-4.28),MSI1(-2.41),PRRX1(+5.86),RGMA(-2.16),SOX6(+2.86),TBX5(-3.86),TFAP2A(+4.12),TGFBR3(+16.29),TNFRSF11B(-2.53),UBE2J1(+2.06)
Developmental Disorder	Dysgenesis	0.0103		-0.874	27	16	11	ARHGDIB(+2.97),CASK(+1.79),CD47(+3.31),CDT1(-2.15),CFC1/CFC1B(+3.35),CGA(+12.64),CSGALNACT1(-2.88),DDX11(-2.56),FGFRL1(-2.19),FRMD4A(-2.52),GABRB3(+2.35),GALNT1(+2.52),GPR161(-2.16),INTU(+2.39),ITGB6(+3.36),LOX(+3.06),MCM5(-2.01),MGP(+3.94),MN1(-4.28),NPNT(+2.11),PRRX1(+5.86),ROGDI(-2.14),SALL2(-1.87),SRY(-3.05),TFAP2A(+4.12),TGFBR3(+16.29),TNFSF15(+7.33)
Cardiovascular System Development and Function,Tissue Development	Development of endothelial tissue	0.0103		0.261	19	14	5	CCL2(-7.46),CD9(+3.56),COL4A3(+3.13),CXCL2(+1.81),ENG(-3.49),ERAP1(+2.18),IL18(+3.77),ITGB1(+1.9),MDK(-2.1),MGP(+3.94),NRARP(-3.55),PLAUR(+3.22),PRKX(+1.83),PROCR(+2.4),PTN(+4.6),RHOB(-2.15),STC1(+8.48),TFAP2A(+4.12),TNFSF15(+7.33)
Cell-To-Cell Signaling and Interaction	Binding of leukemia cell lines	0.0105		1.489	8	6	2	ADAM28(+5.1),CCL2(-7.46),CD47(+3.31),CDH1(+2.0),FYB2(+4.72),HLA-A(-2.5),ITGB1(+1.9),PLAUR(+3.22)
Dermatological Diseases and Conditions,Organismal Injury and Abnormalities	Burn	0.0106			6	6	0	COL14A1(+3.98),COL21A1(+2.9),COL4A3(+3.13),COL4A4(+3.91),PTGS1(+2.75),SCN9A(+3.18)
Cell Death and Survival	Apoptosis	0.0106		0.185	102	71	31	A4GALT(+2.57),ABO(-2.6),ACSL4(+1.98),AGRN(-1.77),ALOX15B(+5.62),APOBEC3B(-11.64),APOL6(+5.56),ARHGAP18(+2.3),ARHGDIB(+2.97),ARHGEF16(-1.87),ATP6AP2(+2.32),B2M(+1.96),BIRC3(+2.8),CA3(+18.82),CAMK2A(+3.62),CAPN6(+4.43),CAST(+2.4),CCL2(-7.46),CD47(+3.31),CD9(+3.56),CDCP1(+1.73),CDH1(+2.0),CDH3(+3.98),CES1(-2.75),CGA(+12.64),CHM(+1.9),COL4A3(+3.13),COL4A4(+3.91),CTSL(+2.26),CXCL2(+1.81),DDX11(-2.56),…
Cellular Movement,Hematological System Development and Function,Immune Cell Trafficking	Cell movement of granulocytes	0.0107		1.465	19	13	6	ARHGAP18(+2.3),C4A/C4B(-4.88),CAST(+2.4),CCL2(-7.46),CD37(-2.57),CD47(+3.31),CXCL2(+1.81),ENG(-3.49),GCNT1(+2.84),IL18(+3.77),ITGB1(+1.9),MAP3K8(+2.92),MDK(-2.1),MMP7(+7.95),MOSPD2(+1.97),P2RY4(-9.29),PLAUR(+3.22),PROCR(+2.4),VTCN1(+5.36)
Connective Tissue Disorders,Developmental Disorder,Neurological Disease,Organismal Injury and Abnormalities,Skeletal and Muscular Disorders	Spina bifida	0.0107			4	1	3	CCL2(-7.46),GPR161(-2.16),PRRX1(+5.86),ZIC2(-3.15)
Cell-To-Cell Signaling and Interaction,Nervous System Development and Function	Long-term potentiation of cerebral cortex cells	0.0107			4	3	1	CAMK2A(+3.62),CDH1(+2.0),GRIA1(+3.29),RHOB(-2.15)
Cell-To-Cell Signaling and Interaction	Adhesion of melanoma cell lines	0.0107		-0.218	4	4	0	ALOX15B(+5.62),CDH1(+2.0),ITGB1(+1.9),PLAUR(+3.22)
Drug Metabolism,Protein Synthesis	Metabolism of glutathione	0.0107			4	2	2	GCLM(+3.21),GGT1(-2.16),GSTM1(+17.38),OPLAH(-1.88)
Organismal Injury and Abnormalities,Reproductive System Disease	Sterility	0.0107			4	3	1	DIAPH2(+3.35),MFAP2(-2.64),PIWIL2(+3.39),UBE2J1(+2.06)
Inflammatory Disease	Chronic inflammatory disorder	0.0108		-0.391	48	34	14	ACTA1(-2.74),ADAMTS7(-1.92),ADCY8(-4.96),ADGRE5(+6.37),ARAP2(+2.49),ARHGDIB(+2.97),B2M(+1.96),BIRC3(+2.8),C4A/C4B(-4.88),CA3(+18.82),CCDC40(-3.24),CCL2(-7.46),CDH1(+2.0),CHCHD2(+57.98),COL4A3(+3.13),CSGALNACT1(-2.88),CTSL(+2.26),CXCL2(+1.81),FERMT1(+3.96),GABRA2(+2.36),GABRB3(+2.35),GALNT1(+2.52),HLA-A(-2.5),HLA-DRB1(+28.22),HLA-DRB5(+6.92),HNMT(+2.34),IL18(+3.77),ITGB6(+3.36),KIAA0040(+5.17),LGA…
Cellular Movement	Migration of pancreatic cancer cell lines	0.0108		1.457	5	5	0	ITGB1(+1.9),LOX(+3.06),PLAUR(+3.22),PRRX1(+5.86),XIST(+147.8)
Hereditary Disorder,Neurological Disease,Organismal Injury and Abnormalities	Benign rolandic epilepsy	0.0108			5	5	0	CA3(+18.82),GABRA2(+2.36),GABRB3(+2.35),IER3IP1(+1.92),SCN9A(+3.18)
Organismal Injury and Abnormalities	Bleeding	0.0109		-1.015	21	15	6	BIRC3(+2.8),C4A/C4B(-4.88),CACNA2D1(+2.1),CAST(+2.4),CGA(+12.64),CGB3 (includes others)(+6.35),COL4A3(+3.13),ENG(-3.49),GABRA2(+2.36),GABRB3(+2.35),GRIA1(+3.29),IL18(+3.77),KLKB1(-2.75),LOX(+3.06),MAP3K8(+2.92),MFAP2(-2.64),MGP(+3.94),MSI1(-2.41),PTGS1(+2.75),SCN9A(+3.18),VIPR1(-3.19)
Behavior	Learning	0.0109		0.892	21	16	5	ADCY8(-4.96),AP1S2(+2.63),CAMK2A(+3.62),CD47(+3.31),GABRB3(+2.35),GRIA1(+3.29),GRID2(-3.46),GRPR(+4.02),IL18(+3.77),ITGB1(+1.9),MDK(-2.1),NAMPT(+2.01),NEURL1(+3.62),NLGN4Y(-80.37),NPY(+2.87),PDE8B(+3.58),PEX5L(+2.59),PTGS1(+2.75),PTN(+4.6),SLC6A8(-1.84),STS(+3.13)
Cellular Movement,Hematological System Development and Function,Immune Cell Trafficking	Cellular infiltration by lymphocytes	0.011		-0.281	10	7	3	ACKR2(+4.39),CCL2(-7.46),CDH3(+3.98),COL4A3(+3.13),HLA-A(-2.5),IL18(+3.77),ITGB1(+1.9),MYH6(-3.37),PTGES(+2.79),VTCN1(+5.36)
Cardiovascular System Development and Function	Development of vasculature	0.011	Increased	2.049	46	37	9	ACE2(+3.5),AP1S2(+2.63),AP4E1(+2.14),CCL2(-7.46),CD9(+3.56),CDH1(+2.0),CFC1/CFC1B(+3.35),CHM(+1.9),COL4A3(+3.13),CXCL2(+1.81),ENG(-3.49),ENPP1(+3.65),ERAP1(+2.18),ERO1A(+2.1),FGFRL1(-2.19),GCLM(+3.21),GSTM1(+17.38),IL18(+3.77),ITGB1(+1.9),ITGB4(+2.21),KLKB1(-2.75),LDHA(+2.18),LOX(+3.06),MDK(-2.1),MFAP2(-2.64),MGP(+3.94),MMP7(+7.95),NPY(+2.87),NRARP(-3.55),OLR1(+4.37),PLAUR(+3.22),PRKX(+1.83),PROC…
Developmental Disorder	Aplasia or hypoplasia	0.0111		-1.12	26	16	10	ARHGDIB(+2.97),CASK(+1.79),CD47(+3.31),CDT1(-2.15),CFC1/CFC1B(+3.35),CGA(+12.64),CSGALNACT1(-2.88),DDX11(-2.56),FGFRL1(-2.19),FRMD4A(-2.52),GABRB3(+2.35),GALNT1(+2.52),GPR161(-2.16),INTU(+2.39),ITGB6(+3.36),LOX(+3.06),MCM5(-2.01),MGP(+3.94),MN1(-4.28),NPNT(+2.11),PRRX1(+5.86),ROGDI(-2.14),SALL2(-1.87),TFAP2A(+4.12),TGFBR3(+16.29),TNFSF15(+7.33)
Cardiovascular Disease	Stage II hypertension	0.0112			3	3	0	ACE2(+3.5),CA3(+18.82),CACNA2D1(+2.1)
Cardiovascular Disease,Organismal Injury and Abnormalities	Occlusion of carotid artery	0.0112			3	2	1	LOX(+3.06),MFAP2(-2.64),PROCR(+2.4)
Cellular Assembly and Organization,Cellular Compromise	Depolymerization of actin filaments	0.0112			3	3	0	CFL2(+2.11),DSTN(+1.95),LIMA1(+1.86)
Connective Tissue Disorders,Organismal Injury and Abnormalities,Skeletal and Muscular Disorders	Severe bone disorder	0.0112			3	1	2	PTGS1(+2.75),TNFRSF11B(-2.53),ZNF335(-2.13)
Drug Metabolism,Molecular Transport	Depletion of glutathione	0.0112			3	3	0	ERO1A(+2.1),GCLM(+3.21),GSTM1(+17.38)
Cellular Development,Connective Tissue Development and Function	Adipogenesis of cells	0.0113		-0.445	7	4	3	ACE2(+3.5),CCL2(-7.46),MDK(-2.1),MED14(+1.97),NPY(+2.87),RASD1(-2.1),ZADH2(+2.81)
Free Radical Scavenging	Synthesis of reactive oxygen species	0.0114	Increased	2.207	23	21	2	APOL6(+5.56),ARHGDIB(+2.97),ATP6AP2(+2.32),CD47(+3.31),CXCL2(+1.81),ERO1A(+2.1),GGT1(-2.16),IL18(+3.77),ITGB1(+1.9),ITGB4(+2.21),LCLAT1(+2.01),LDHA(+2.18),MAP3K8(+2.92),NAMPT(+2.01),NPY(+2.87),OLR1(+4.37),PDK1(+2.86),PLAUR(+3.22),PTGS1(+2.75),RGS6(+2.87),STC1(+8.48),TFRC(+2.1),TNFRSF11B(-2.53)
Cell Morphology	Polarization of myeloid cells	0.0115		1	5	4	1	CAST(+2.4),ENG(-3.49),MAP3K8(+2.92),NAMPT(+2.01),PDK1(+2.86)
Digestive System Development and Function,Gastrointestinal Disease,Organ Morphology,Organismal Development,Organismal Injury and Abnormalities	Abnormal morphology of large intestine	0.0115			5	3	2	AGR2(+4.18),FEM1A(-2.21),FERMT1(+3.96),MAP3K8(+2.92),VIPR1(-3.19)
Organismal Injury and Abnormalities,Respiratory Disease	Obstructive sleep apnea	0.0115			5	5	0	CA3(+18.82),GABRA2(+2.36),GABRB3(+2.35),GRIA1(+3.29),PTGS1(+2.75)
Inflammatory Response	Inflammatory response	0.0116		0.967	35	22	13	ACKR2(+4.39),ADGRE5(+6.37),BIRC3(+2.8),CCL2(-7.46),CD163(-18.0),CD37(-2.57),CD47(+3.31),CD9(+3.56),CXCL2(+1.81),ENG(-3.49),FEM1A(-2.21),GCNT1(+2.84),GGT1(-2.16),HLA-A(-2.5),IL18(+3.77),ITGB1(+1.9),ITGB6(+3.36),KLKB1(-2.75),MDK(-2.1),MMP7(+7.95),MOSPD2(+1.97),NPY(+2.87),OLR1(+4.37),PDCD4(+3.03),PLAUR(+3.22),PROCR(+2.4),PTGES(+2.79),PTGS1(+2.75),PTN(+4.6),RGMA(-2.16),RHOB(-2.15),SCN9A(+3.18),VIPR1(…
Gastrointestinal Disease,Inflammatory Disease,Inflammatory Response,Organismal Injury and Abnormalities	Enteritis	0.0116		-1.726	20	15	5	ACKR2(+4.39),AGR2(+4.18),B2M(+1.96),CCL2(-7.46),CD47(+3.31),CDH1(+2.0),CXCL2(+1.81),FEM1A(-2.21),FERMT1(+3.96),GABRA2(+2.36),GABRB3(+2.35),IL18(+3.77),LGALS4(-5.96),MAP3K8(+2.92),MMP7(+7.95),PROCR(+2.4),PTGS1(+2.75),TNFRSF11B(-2.53),TNFSF15(+7.33),ZNF784(-2.51)
Organismal Injury and Abnormalities,Renal and Urological Disease	Hydronephrosis	0.0117			6	4	2	CCL2(-7.46),ITGB4(+2.21),MMP7(+7.95),PLAUR(+3.22),PTN(+4.6),TNFRSF11B(-2.53)
Organismal Injury and Abnormalities	Ulcer	0.0117			8	8	0	COL14A1(+3.98),COL21A1(+2.9),COL4A3(+3.13),COL4A4(+3.91),CTSL(+2.26),ITGB6(+3.36),MMP7(+7.95),PTGS1(+2.75)
Molecular Transport	Transport of ion	0.0118		1.039	24	18	6	ATP2C2(+2.55),ATP8B1(+2.65),B2M(+1.96),CA3(+18.82),CACNA2D1(+2.1),CAMK2A(+3.62),CLIC3(+4.77),CLIC5(+2.85),CXCL2(+1.81),NPY(+2.87),P2RX5(-4.84),P2RY4(-9.29),SCN9A(+3.18),SLC12A7(-1.82),SLC15A1(+3.31),SLC25A29(-2.28),SLC30A7(+1.77),SLC47A1(+3.63),SLC5A12(+11.34),SLC5A5(-3.75),SLCO1A2(+4.07),STC1(+8.48),TFRC(+2.1),TTYH3(-1.74)
Organ Morphology,Organismal Development,Organismal Injury and Abnormalities,Renal and Urological Disease,Renal and Urological System Development and Function	Abnormal morphology of small kidney	0.0122			5	3	2	COL4A3(+3.13),DCHS1(-2.72),MGP(+3.94),NPNT(+2.11),SALL2(-1.87)
Developmental Disorder,Organismal Injury and Abnormalities	Congenital malformation of genitourinary system	0.0122			20	11	9	ARHGDIB(+2.97),C4A/C4B(-4.88),CGA(+12.64),COL14A1(+3.98),CPT1B(-2.01),DSTN(+1.95),FGFRL1(-2.19),FXYD5(+2.29),GABRA2(+2.36),GABRB3(+2.35),GRIA1(+3.29),LOX(+3.06),NPNT(+2.11),RMRP(-2.39),SALL2(-1.87),SLC30A7(+1.77),SRY(-3.05),TBX5(-3.86),TNFRSF11B(-2.53),USP9Y(-248.41)
Developmental Disorder,Neurological Disease	Mental retardation	0.0124			21	16	5	ACSL4(+1.98),AP1S2(+2.63),AP4E1(+2.14),ATP6AP2(+2.32),CA8(+2.9),CAMK2A(+3.62),CASK(+1.79),GABRA2(+2.36),GABRB3(+2.35),GRIA1(+3.29),HIST1H1E(-1.97),HNMT(+2.34),LINS1(+2.23),RABL6(-1.79),ROGDI(-2.14),SCARF2(-2.58),SCN9A(+3.18),SLC6A8(-1.84),TFAP2A(+4.12),UHMK1(+1.83),USP9X(+2.17)
Cardiovascular System Development and Function,Organismal Development	Angiogenesis	0.0125	Increased	2.049	41	35	6	ACE2(+3.5),AP1S2(+2.63),AP4E1(+2.14),CCL2(-7.46),CD9(+3.56),CDH1(+2.0),CFC1/CFC1B(+3.35),CHM(+1.9),COL4A3(+3.13),CXCL2(+1.81),ENG(-3.49),ERAP1(+2.18),ERO1A(+2.1),GCLM(+3.21),GSTM1(+17.38),IL18(+3.77),ITGB1(+1.9),ITGB4(+2.21),KLKB1(-2.75),LDHA(+2.18),LOX(+3.06),MDK(-2.1),MGP(+3.94),MMP7(+7.95),NPY(+2.87),NRARP(-3.55),OLR1(+4.37),PLAUR(+3.22),PRKX(+1.83),PROCR(+2.4),PRRX1(+5.86),PTGES(+2.79),PTGS1(…
Cellular Function and Maintenance	Elimination of cells	0.0125			4	3	1	CCL2(-7.46),CD47(+3.31),IL18(+3.77),TNFSF15(+7.33)
Hematological Disease,Immunological Disease	Primary antiphospholipid antibody syndrome	0.0125			4	3	1	CD163(-18.0),MED14(+1.97),SNX13(+1.81),ZFX(+1.99)
Embryonic Development,Organ Development,Organismal Development,Renal and Urological System Development and Function,Tissue Development	Branching morphogenesis of metanephric bud	0.0125		-1	4	1	3	DCHS1(-2.72),FGFRL1(-2.19),NPNT(+2.11),SALL2(-1.87)
Cancer,Dermatological Diseases and Conditions,Organismal Injury and Abnormalities	Actinic keratosis	0.0125			4	4	0	CDH1(+2.0),CTSL(+2.26),ME1(+2.0),PTGS1(+2.75)
Organ Morphology,Reproductive System Development and Function	Quantity of antral follicle	0.0126			3	2	1	CGA(+12.64),CGB3 (includes others)(+6.35),GGT1(-2.16)
Connective Tissue Development and Function,Connective Tissue Disorders,Organ Morphology,Organismal Development,Organismal Injury and Abnormalities,Skeletal and Muscular Disorders,Skeletal and Muscular System Development and Function,Tissue Development	Abnormal morphology of parietal bone	0.0126			3	1	2	MN1(-4.28),TFAP2A(+4.12),TNFRSF11B(-2.53)
Cell-To-Cell Signaling and Interaction,Hair and Skin Development and Function	Adhesion of keratinocytes	0.0126			3	3	0	CDH1(+2.0),FERMT1(+3.96),ITGB1(+1.9)
Cell Morphology,Cellular Assembly and Organization,Cellular Function and Maintenance	Formation of microvilli	0.0126			3	3	0	ATP8B1(+2.65),CD9(+3.56),STK26(+2.04)
Cellular Movement,Hematological System Development and Function,Immune Cell Trafficking,Inflammatory Response	Transendothelial migration of monocytes	0.0126			3	1	2	CCL2(-7.46),CD47(+3.31),ENG(-3.49)
Embryonic Development,Organ Development,Organismal Development,Renal and Urological System Development and Function,Tissue Development	Development of glomerular basement membrane	0.0126			2	2	0	COL4A3(+3.13),COL4A4(+3.91)
Cellular Development,Respiratory System Development and Function,Tissue Development	Differentiation of AT2 cells	0.0126			2	2	0	ITGB1(+1.9),PTN(+4.6)
Cellular Movement,Hematopoiesis,Immune Cell Trafficking,Inflammatory Response,Lymphoid Tissue Structure and Development	Chemotaxis of bone marrow cells	0.0126			2	1	1	CCL2(-7.46),CD9(+3.56)
Lipid Metabolism,Small Molecule Biochemistry	Conversion of prostaglandin h2	0.0126			2	2	0	PTGES(+2.79),PTGS1(+2.75)
Cell Death and Survival,Cellular Function and Maintenance	Clearance of Streptococcus pneumoniae	0.0126			2	1	1	CCL2(-7.46),IL18(+3.77)
Developmental Disorder,Embryonic Development,Organismal Development,Tissue Morphology	Lack of tympanic ring	0.0126			2	2	0	PRRX1(+5.86),TFAP2A(+4.12)
Cellular Movement,Connective Tissue Development and Function	Infiltration by fibroblasts	0.0126			2	1	1	COL4A3(+3.13),ENG(-3.49)
Cardiovascular Disease,Cardiovascular System Development and Function,Organismal Injury and Abnormalities,Tissue Morphology	Formation of retroesophageal right subclavian artery	0.0126			2	2	0	PRRX1(+5.86),TFAP2A(+4.12)
Cell Cycle	Interphase of endothelial cell lines	0.0126			2	2	0	CDH1(+2.0),TNFSF15(+7.33)
Cellular Compromise	Degradation of vesicles	0.0126			2	2	0	CHM(+1.9),CTSL(+2.26)
Cellular Movement,Hematological System Development and Function,Hypersensitivity Response,Immune Cell Trafficking,Inflammatory Response	Chemotaxis of basophils	0.0126			2	1	1	CCL2(-7.46),PLAUR(+3.22)
Auditory Disease	Tinnitus	0.0126			2	2	0	CACNA2D1(+2.1),SCN9A(+3.18)
Connective Tissue Disorders,Inflammatory Disease,Organismal Injury and Abnormalities,Skeletal and Muscular Disorders	Lateral epicondylitis	0.0126			2	2	0	PTGS1(+2.75),SCN9A(+3.18)
Auditory and Vestibular System Development and Function,Auditory Disease,Organ Morphology,Organismal Development,Organismal Injury and Abnormalities	Abnormal morphology of inner ear	0.0128			7	4	3	COL4A3(+3.13),DCHS1(-2.72),GABRB3(+2.35),PRRX1(+5.86),SLC12A7(-1.82),TFAP2A(+4.12),TNFRSF11B(-2.53)

## Sheet: Network
Rank	Top Diseases and Functions	Score	N	Pos	Neg	Molecules in Network
1	Cellular Development, Cellular Growth and Proliferation, Connective Tissue Development and Function	36	24	16	8	Ap1,APOBEC3B(-11.64),ARHGDIB(+2.97),ATP6AP2(+2.32),BBX(+2.25),CA3(+18.82),CD3 group,COLEC12(+3.45),DCHS1(-2.72),EGLN,estrogen receptor,Growth hormone,GSTM1(+17.38),Hif1,Immunoglobulin,LDHA(+2.18),LDL,LPCAT2(+2.67),MAP3K8(+2.92),MVP(+3.41),NCEH1(+2.55),Nfat (family),P38 MAPK,PDK1(+2.86),Rxr,SBK1(-2.62),SCARF2(-2.58),SLCO1A2(+4.07),SNHG5(-2.64),TFRC(+2.1),TGFBR3(+16.29),UGT8(+4.48),VTRNA1-1(-5.08),…
2	Connective Tissue Disorders, Developmental Disorder, Hereditary Disorder	36	24	12	12	26s Proteasome,ARHGEF16(-1.87),ASB3/GPR75-ASB3(-3.68),CASK(+1.79),CDH1(+2.0),CLTRN(+2.4),CST4(-3.25),Ctbp,CTPS2(+1.84),CTSF(+2.72),HISTONE,Histone h3,Histone h4,Hsp70,Hsp90,Insulin,KMT5C(-2.16),MED14(+1.97),MIER2(-2.02),NEBL(+2.74),NNAT(-5.8),NOL6(-2.57),PCDHA12(-1.91),PERP(+1.8),PIWIL2(+3.39),POLR2J2/POLR2J3(-2.56),RAP2C(+1.9),RBBP7(+2.47),RMRP(-2.39),RNA polymerase II,Rnr,SALL2(-1.87),SCEL(+3.6…
3	Connective Tissue Disorders, Developmental Disorder, Gastrointestinal Disease	34	22	8	14	AGRN(-1.77),CDT1(-2.15),CES1(-2.75),CLIC3(+4.77),Cyclin A,Cyclin E,E2f,EVI5(+1.92),FRMD4A(-2.52),GCNT1(+2.84),GTPase,H1FX(-1.97),HIST1H1A(+4.01),HIST1H1E(-1.97),Histone H1,KRT16P3_NR_029393.1,Mapk,Mcm,MCM5(-2.01),MYH6(-3.37),P-TEFb,Pdgf (complex),PELP1(-1.93),PLD5(+2.66),PP2A,PTGS1(+2.75),RABL6(-1.79),Rb,RGMA(-2.16),SIRPB1(+2.49),SNX13(+1.81),Sos,TBX5(-3.86),TMEM132A(-1.98),WDR18(-3.11)
4	Cardiovascular System Development and Function, Cellular Assembly and Organization, Cellular Function and Maintenance	32	22	15	7	Akt,Alpha Actinin,CAST(+2.4),Collagen Alpha1,Collagen type I (complex),Collagen type III,Collagen(s),ENG(-3.49),ERO1A(+2.1),FERMT1(+3.96),FGFRL1(-2.19),FYB2(+4.72),GPIIB-IIIA,HPSE2(+3.13),Integrinβ,ITGB6(+3.36),Laminin (family),LOX(+3.06),MCTP1(+2.56),MSI1(-2.41),N-cor,NCOA7(+1.75),OLR1(+4.37),Pdi,PELI2(-3.0),PLEKHA2(+4.49),PRRX1(+5.86),Rar,RHOB(-2.15),SLC30A7(+1.77),TACSTD2(+5.68),UCA1(-119.48),…
5	Cell Morphology, Cellular Assembly and Organization, Cellular Compromise	32	22	14	8	ACTA1(-2.74),Actin,Alpha catenin,Ap2,ARVCF(-1.98),Cadherin,CDH3(+3.98),CFL2(+2.11),CLIC5(+2.85),Cofilin,DIAPH2(+3.35),DMTN(-2.74),DSTN(+1.95),ERK,F Actin,G-Actin,GRIA1(+3.29),GRID2(-3.46),LIMA1(+1.86),LRCH2(+3.63),MAP2(+4.5),Mlc,MYH14(-19.59),MYZAP(+4.52),NEURL1(+3.62),P2RX5(-4.84),PKMYT1(-2.07),Ppp2c,PTGES(+2.79),Rock,Rsk,STK17B(+2.33),STK26(+2.04),TMSB4,TMSB4Y(-5.38)
6	Amino Acid Metabolism, Cell-To-Cell Signaling and Interaction, Tissue Development	32	22	16	6	AMPK,ATL3(+2.48),BCR (complex),BIRC3(+2.8),C1q,Calcineurin protein(s),CAMK2,CD163(-18.0),CD9(+3.56),CDS1(+2.15),CPT1B(-2.01),CTBS(+2.51),cytochrome C,DTX3L(+2.09),GCLM(+3.21),GGT1(-2.16),hemoglobin,IFIT1(+3.35),IgG1,IgG2a,ITGB1(+1.9),ITGB4(+2.21),ME1(+2.0),MEF2,NAMPT(+2.01),NPNT(+2.11),PARP,PARP14(+2.12),PI3K (complex),PI3K (family),PIR(+4.61),SLC5A5(-3.75),SLC6A8(-1.84),STK38L(+2.33),ZIC2(-3.15)
7	Connective Tissue Development and Function, Connective Tissue Disorders, Organ Morphology	32	22	16	6	ACKR2(+4.39),ACPP(+3.67),ADA2(+2.83),AP4E1(+2.14),ARHGAP18(+2.3),CG,CGA(+12.64),CSGALNACT1(-2.88),DDX11(-2.56),DPP7(-1.98),FSH,HIGD1A(+1.89),IFIT3(+2.4),Ikb,IL18(+3.77),LACC1(+2.28),Lh,MAP2K1/2,MICOS10-NBL1/NBL1(+3.8),MN1(-4.28),Nos,NRARP(-3.55),p70 S6k,Pka,Pka catalytic subunit,PLOD2(+2.79),PRKX(+1.83),PTK,Secretase gamma,STS(+3.13),TFAP2A(+4.12),Tgf beta,TNFRSF11B(-2.53),Vegf,ZDHHC21(+1.92)
8	Cellular Development, Cellular Movement, Nervous System Development and Function	30	21	17	4	ACE2(+3.5),ACSL4(+1.98),C4A/C4B(-4.88),CHCHD2(+57.98),Collagen type II,CTSL(+2.26),ENPP1(+3.65),FOXA3(-2.19),HDL,Ifn,IFN Beta,IL12 (complex),JAK,Jnk,MAP1LC3,MDK(-2.1),MGP(+3.94),MHC Class II (complex),MHC II,NADPH oxidase,PDCD4(+3.03),PIAS4(-1.89),PRC2,Pro-inflammatory Cytokine,PTN(+4.6),RFK(+1.99),RPP25(+2.29),SLC15A1(+3.31),SOX6(+2.86),SP100(+3.8),STC1(+8.48),TNFSF15(+7.33),TXNDC9(+2.12),tyrosi…
9	Antigen Presentation, Cell Death and Survival, Cellular Compromise	28	20	12	8	Adaptor protein 1,AP1S2(+2.63),Ap2 alpha,B2M(+1.96),CD37(-2.57),CD8,CDCP1(+1.73),CGB3 (includes others)(+6.35),ERAP1(+2.18),ERK1/2,FEM1A(-2.21),GDA(+2.93),HLA Class I,HLA-A(-2.5),Hla-abc,HLA-DR,HLA-DRB1(+28.22),HLA-DRB5(+6.92),IFN alpha/beta,Ifnar,JAK1/2,KDM5D(-138.36),KLKB1(-2.75),MHC,MHC Class I (complex),MHC CLASS I (family),MOSPD2(+1.97),RASD1(-2.1),SLC12A7(-1.82),Tap,TAP2(+2.44),TLR7/8,TRIM2…
10	Cardiovascular System Development and Function, Cell-To-Cell Signaling and Interaction, Connective Tissue Disorders	28	20	12	8	ADAM28(+5.1),ADAMTS7(-1.92),ALOX15B(+5.62),ARHGAP28(+2.41),Caveolin,CD200R1(+3.63),CD47(+3.31),CLIP2(-1.87),COL4A3(+3.13),COL4A4(+3.91),collagen,collagen type i (family),Collagen type IV,Ecm,ERAP2(+3.53),Fibrinogen,Integrin,Integrin alpha 3 beta 1,Integrin alpha V beta 3,KEL(-3.43),Laminin (complex),Laminin1,LARGE2(-2.25),Lfa-1,LGALS4(-5.96),Metalloprotease,MFAP2(-2.64),MMP7(+7.95),NFkB (complex)…
11	Neurological Disease, Organismal Injury and Abnormalities, Psychological Disorders	22	17	12	5	ADCY,ADCY8(-4.96),ADRB,Angiotensin II receptor type 1,CACNA2D1(+2.1),Calmodulin,CALU(+1.84),CAMK2A(+3.62),CaMKII,CLMN(+3.71),Creb,DND1(-3.44),FGFBP1(+2.97),G protein,G-protein beta,GABRB3(+2.35),GNB4(+2.03),GNG12(+1.84),Gpcr,GPR161(-2.16),MAP9(+2.04),N-type Calcium Channel,NMDA Receptor,NPY(+2.87),P2RY4(-9.29),PDE8B(+3.58),Pkc(s),PLC,Proinsulin,Rab5,RAS,RGS6(+2.87),TSH,voltage-gated calcium chann…
12	Connective Tissue Disorders, Developmental Disorder, Neurological Disease	20	16	9	7	ARAP2(+2.49),ARID1A,BANP,CLDN9(-2.67),CLK3,EFNA1,FAM3C(+1.9),GPR160,GPR176,GPR179,GPR183,GPR87(+2.82),HNMT(+2.34),HS3ST1(-3.9),HSPH1,KDM6A,mir-34,MN1(-4.28),NPFFR2,NPY4R/NPY4R2,RAE1,RNY1(-5.7),RNY4(-4.13),ROR1(+2.17),RPGRIP1L,SMARCA4,SQOR(+2.01),SSB,TACSTD2(+5.68),TJP1,TMEM151A(+3.66),TMEM154(+2.65),TP53,VTRNA2-1(-5.46),ZNF471(-5.38)
13	Cancer, Hematological Disease, Immunological Disease	20	16	7	9	ANKRD33B(-2.66),ARID1A,CBARP(-2.15),CCDC144NL-AS1(-2.06),CDCA2,DPY30,HIST1H1C,HSPH1,KDM2B,KMT2B,KMT2C,LBR,LRRC61(-2.65),NANOG,NPIPA8 (includes others)(+4.32),NSD1,PCNA,PKD1P1(-2.14),PPP1CA,PPP1CC,RALY,RGPD4 (includes others)(+42.48),SASS6,SMOC1(+3.1),TCTEX1D4,TMEM132C(+4.8),TMEM132D(-2.27),TRIM25,TSKS,UTY(-95.67),VSTM4(+3.67),ZFX(+1.99),ZFY(-68.21),ZNF37A(+3.43),ZNF667(-7.0)
14	Cancer, Connective Tissue Disorders, Organismal Injury and Abnormalities	20	16	11	5	1-palmitoyl-2-arachidonoyl-phosphatidylcholine,ATP2C2(+2.55),BMP2,Ca2 ,CFC1/CFC1B(+3.35),COL19A1,COL20A1,COL21A1(+2.9),COL4A4(+3.91),COL4A6,collagen,COMMD10(+2.0),CREB1,EFEMP1,GAD2,GDNF,IER2,L-lactic acid,LYNX1(+2.13),mir-34,MUC2,NNAT(-5.8),NODAL,NRSN1(+2.56),PCDHA6(-3.8),RELA,SLITRK2(+8.34),SNCA,SNX22(+1.95),SPHKAP(+2.25),SRI,STC1(+8.48),WDR90(-2.38),ZNF316(-2.09),ZNF628(-2.03)
15	Cellular Development, Gastrointestinal Disease, Nervous System Development and Function	20	16	10	6	CA8(+2.9),CCDC3(-5.22),CHM(+1.9),CNTF,D-glucose,DIPK2B(+6.49),ERVV-1(-7.43),FAM153A/FAM153B(+2.84),FAM153C(+2.5),FASN,FBN3(-4.41),GPC2(-2.48),GSTM2,GSTP1,HIST1H4C,HPRT1,IER2,IGSF10(+5.43),KIAA0040(+5.17),KMT2B,KMT2C,KRTAP10-3,LCLAT1(+2.01),miR-34a-5p (and other miRNAs w/seed GGCAGUG),MXRA5(+5.75),PAX6,PDE3B,PTGR2(+2.16),RNF123,RORA,SMAD9,TMEM201(-1.99),tretinoin,ZBTB44,ZNF439(-3.23)
16	Cancer, Infectious Diseases, Organismal Injury and Abnormalities	18	15	6	9	CHMP1A,Ck2,CPNE4,CRY2,DDX3Y(-229.64),DHX15,EIF3CL(-2.2),EIF5AL1(-2.93),EXOC3,GABRA2(+2.36),GLT1D1(-3.08),HSP90B1,HSPH1,IGSF8,KCNA2,MCM2(-1.98),MYH14(-19.59),NLGN3,NUDT16L1(-2.15),PTER(+2.06),RAE1,RGPD4 (includes others)(+42.48),RPAP3,SASS6,SEC13,SHBG,SPCS3(+2.04),TCOF1,TELO2,TMEM236(+7.57),TTYH3(-1.74),USP14,USP20,USP9X(+2.17),VPS28(-1.98)
17	Connective Tissue Development and Function, Skeletal and Muscular System Development and Function, Tissue Development	18	15	6	9	AKT2,APP,ARHGEF40(-1.83),CACNG3,CCDC144NL(-3.43),CCDC40(-3.24),CHAC2(+2.79),CHURC1(+2.2),COL14A1(+3.98),DDAH1,ECH1,endocannabinoid,FBLL1(-6.77),HS2ST1,HS3ST1(-3.9),IFT43,LGR4,LPAR3,LRP5L(-2.15),ODF2,OGN,PCDHA7(-2.49),PCDHGA12,PEA15,PIGG,PLK1,PTBP1,RASL12(-2.32),RETREG1(+2.66),RGPD4 (includes others)(+42.48),TIGD1,TTC21B,UNC13B,ZADH2(+2.81),ZNF486(-2.36)
18	Developmental Disorder, Hereditary Disorder, Neurological Disease	18	15	9	6	AGR2(+4.18),ALG13(+2.0),ARID1A,CRY2,CSNK2B,DHX15,ELAVL1,GLE1,GLIPR1(+2.08),ID3,IER3IP1(+1.92),ISOC1,LINS1(+2.23),MEX3D(-1.87),MXRA7,NUP62CL,NXF1,NXT2,PCGF6,PIR(+4.61),PRRG1(+2.38),PUDP(+3.01),RBM15,RPAP1,RPS6,SEH1L,SFXN1,SLC35E2A(-2.12),TRIM4(-7.78),UBE2J1(+2.06),USP14,ZNF558(-4.71),ZNF561,ZNF626(-2.43),ZNF784(-2.51)
19	Cellular Movement, Post-Translational Modification, Protein Synthesis	17	14	10	4	A4GALT(+2.57),Alp,CCL2(-7.46),CD3,chemokine,CXCL2(+1.81),cytokine,FXYD5(+2.29),GALNT1(+2.52),GALNT3(+2.84),GBP3(+3.68),IFITM2(+5.8),Ige,IgG,Igm,IL1,IL12 (family),Interferon alpha,Mek,Mmp,NPIPA8 (includes others)(+4.32),PDGF BB,PLC gamma,PLEKHG2(-1.87),Rac,SCN9A(+3.18),Shc,SHF(-2.93),SRC (family),STAT5a/b,STON1(+2.3),TCR,Tlr,Tnf (family),VIPR1(-3.19)
20	Cellular Function and Maintenance, Organ Development, Reproductive System Development and Function	17	14	6	8	AFG3L2,ATP8B1(+2.65),CATSPER2,CATSPER3,CATSPER4,CATSPERB(+2.7),CATSPERD,CATSPERG(-3.06),CYP4V2(-3.16),EIF2S3B(+3.94),FAM120A,FBRSL1(-2.07),H2AFY,HNRNPL,INTU(+2.39),LBR,MEGF6(-1.92),NLGN3,NLGN4Y(-80.37),NUP50,NUPR1,OPLAH(-1.88),PMPCA,PRIM1,PRIM2,PSMD7,RALY,RANBP1,RECQL4,TEP1,TSNAX,TTTY14(-17.93),VSTM2L(+4.59),ZNF248(+49.03),ZNF737(-2.69)
21	Cellular Development, Nervous System Development and Function, Tissue Development	17	14	7	7	ABL2,AR,ARID1A,ATP13A4,BICRA(-2.29),CDC37,CLK3,CLPX,DHX15,FBXO6,GDNF,GRB2,H2AFY,HES4(-2.68),HSPH1,KDELC2(+2.25),KRT24(+4.52),KRT32,MTCL1(-1.89),MYLK4(+2.73),NUFIP1,PCM1,RAE1,RASSF3(+2.18),ROGDI(-2.14),RPGRIP1L,SEL1L3(+2.28),SHBG,SLC7A4(+9.13),SLCO2A1(+2.55),SNORA74A(-2.17),SNORD13(-3.38),SRY(-3.05),SS18,YWHAZ
22	Cell Morphology, Nervous System Development and Function, Organ Morphology	15	13	10	3	ACAP2(+1.93),AGAP5 (includes others)(+5.48),ARL17A/ARL17B(+2.4),ARSI(+2.61),CCDC144B(+2.2),CD163(-18.0),CEBPD,Celf1,COQ7,CRY2,DICER1,FIBIN(+3.7),GBP3(+3.68),GDNF,GSTA1,HAPLN1,HNF1A,HSPB1,mir-34,miR-34a-5p (and other miRNAs w/seed GGCAGUG),Nppb,NRDC,OGN,PDE3B,PODN(-4.69),PPARGC1A,RNY3(-3.81),RORA,RORC,SFRP5,SLC5A12(+11.34),TBC1D8B(+2.22),TNF,TPTEP1(+7.99),UGT1A1
23	Antimicrobial Response, Cell-To-Cell Signaling and Interaction, Inflammatory Response	15	13	7	6	ANOS1(+4.13),APOL6(+5.56),DDX60L(+4.41),DHX15,EFNA1,FAM118A(-2.11),FANCD2,FGFR3,GDNF,GPR183,growth factor receptor,GRPR(+4.02),HKDC1(-1.97),HLA-DMB,HPRT1,HSPH1,IDE,IFNB1,IFNL1,IMPAD1,IRF1,MAPK1,MYEF2,NACAD(-2.39),NMBR,PTK2,PTRH2,SECTM1,SLC25A29(-2.28),STC1(+8.48),TMEM106B(+2.4),TNFSF13B,TRIM34(+3.62),TRIM61(-6.35),ZNF560(-2.47)
24	Cellular Development, Cellular Growth and Proliferation, Hematological System Development and Function	13	12	6	6	43S Translation Preinitiation,ABO(-2.6),ANXA11,CAPN15,CLK3,COLEC10(-8.17),CTAGE9 (includes others)(+2.49),EGFR,eIF,EIF1A,EIF1AX(+2.21),EIF1AY(-28.8),HEATR3,HSPH1,ICAM1,IER2,INHBE(+3.56),Inhibin,MIA2,MIA3,miR-34a-5p (and other miRNAs w/seed GGCAGUG),PRIM1,PRPS1,REXO2(+1.94),Ribosomal 40s subunit,RPS4Y1(-187.91),RPS4Y2,RPS6,SPEN,TBL1Y(-18.5),TGFB1,TRAF6,TRIML2(+6.5),USP9Y(-248.41),ZNF114(+3.74)
25	Cancer, Cell-To-Cell Signaling and Interaction, Organismal Injury and Abnormalities	13	12	10	2	ADGRE5(+6.37),ADGRG5,ADGRL3,AKT2,CRELD1,DRD2,GABBR2,GDNF,GNRH,GPR182,GPR50,GPRC5B,GRPR(+4.02),GSTM1(+17.38),HACD2(+1.98),LPAR1,MAPK7,MAPK8,MFAP3L(+2.74),MFSD8,MIA2,mir-155,miR-34a-5p (and other miRNAs w/seed GGCAGUG),MST1,MYB,Ngf,PAK5,PEX5L(+2.59),PLPPR3(-2.75),SLC47A1(+3.63),TACR1,TMEM87B(+1.83),TMPRSS11D(+3.14),ZBED6CL(-3.54),ZNF605(+2.19)

## Sheet: Pathway
Pathways	p	FDR	Ratio	State	Z	N	Pos	Neg	Molecules
Virus Entry via Endocytic Pathways	0.0278757	0.364219	0.0841			9	6	3	ACTA1(-2.74),AP1S2(+2.63),B2M(+1.96),HLA-A(-2.5),ITGB1(+1.9),ITGB4(+2.21),ITGB6(+3.36),RASD1(-2.1),TFRC(+2.1)
Antigen Presentation Pathway	0.0488012	0.421894	0.128			5	4	1	B2M(+1.96),HLA-A(-2.5),HLA-DRB1(+28.22),HLA-DRB5(+6.92),TAP2(+2.44)

## Sheet: Regulators
Type	Regulator	p	FC	State	Z	N	Pos	Neg	Molecules
ligand-dependent nuclear receptor	AR	3.22e-06			1.151	27	17	10	ACPP(+3.67),ACTA1(-2.74),ALOX15B(+5.62),C4A/C4B(-4.88),CALU(+1.84),CAMK2A(+3.62),CAST(+2.4),CDH1(+2.0),CDT1(-2.15),CGA(+12.64),ERO1A(+2.1),GSTM1(+17.38),ITGB4(+2.21),KLKB1(-2.75),MCM2(-1.98),MSI1(-2.41),MYH6(-3.37),PKMYT1(-2.07),PLOD2(+2.79),PTGS1(+2.75),RASSF3(+2.18),RHOB(-2.15),SCEL(+3.67),SCN9A(+3.18),SLC7A4(+9.13),SRY(-3.05),TACSTD2(+5.68)
cytokine	TNF	8.6e-06			1.862	65	45	20	A4GALT(+2.57),ACKR2(+4.39),ACTA1(-2.74),ADAMTS7(-1.92),ALOX15B(+5.62),APOBEC3B(-11.64),ARHGAP18(+2.3),ARHGDIB(+2.97),ARSI(+2.61),B2M(+1.96),BIRC3(+2.8),CCL2(-7.46),CD163(-18.0),CD47(+3.31),CDH1(+2.0),CDH3(+3.98),CGB3 (includes others)(+6.35),COL4A3(+3.13),CPT1B(-2.01),CSGALNACT1(-2.88),CTSF(+2.72),CXCL2(+1.81),DCHS1(-2.72),ENG(-3.49),FERMT1(+3.96),FGFRL1(-2.19),FRMD4A(-2.52),GABRA2(+2.36),GBP3(+3…
kinase	ERBB2	1.53e-05			0.314	34	24	10	ACSL4(+1.98),ACTA1(-2.74),AGR2(+4.18),ATP6AP2(+2.32),BIRC3(+2.8),CCL2(-7.46),CD47(+3.31),CD9(+3.56),CDCP1(+1.73),CDH1(+2.0),CDH3(+3.98),CDT1(-2.15),CES1(-2.75),CGB3 (includes others)(+6.35),GALNT3(+2.84),ITGB1(+1.9),LDHA(+2.18),MCM2(-1.98),MCM5(-2.01),MFAP2(-2.64),MMP7(+7.95),NPNT(+2.11),PDCD4(+3.03),PDK1(+2.86),PLAUR(+3.22),POLR2J2/POLR2J3(-2.56),PTGES(+2.79),PTGS1(+2.75),RETREG1(+2.66),RHOB(-2.…
complex	hemoglobin	2.23e-05			0.063	5	4	1	CD163(-18.0),GCLM(+3.21),ME1(+2.0),PIR(+4.61),TFRC(+2.1)
transcription regulator	STAT3	2.78e-05			0.396	28	25	3	CCL2(-7.46),CD9(+3.56),CDH1(+2.0),CLIC5(+2.85),CTSL(+2.26),CXCL2(+1.81),FOXA3(-2.19),GBP3(+3.68),GLIPR1(+2.08),HLA-A(-2.5),HLA-DRB5(+6.92),IFIT1(+3.35),IFIT3(+2.4),IFITM2(+5.8),ITGB1(+1.9),ITGB6(+3.36),LDHA(+2.18),LOX(+3.06),MAP2(+4.5),MMP7(+7.95),NAMPT(+2.01),NPY(+2.87),PDK1(+2.86),PLAUR(+3.22),PROCR(+2.4),PTN(+4.6),ROR1(+2.17),SOX6(+2.86)
chemical drug	dexamethasone	3.2e-05			-1.139	69	54	15	ACSL4(+1.98),ADAM28(+5.1),AGAP5 (includes others)(+5.48),ALOX15B(+5.62),ANOS1(+4.13),APOL6(+5.56),B2M(+1.96),BIRC3(+2.8),CA8(+2.9),CAST(+2.4),CCL2(-7.46),CD163(-18.0),CD47(+3.31),CES1(-2.75),CGA(+12.64),CLDN9(-2.67),COL4A3(+3.13),CPT1B(-2.01),CTSL(+2.26),CXCL2(+1.81),EIF1AX(+2.21),ENPP1(+3.65),FGFBP1(+2.97),GBP3(+3.68),GCLM(+3.21),GGT1(-2.16),GLIPR1(+2.08),GSTM1(+17.38),HLA-A(-2.5),HLA-DRB1(+28.2…
cytokine	IL1B	9.55e-05		Activated	2.961	37	28	9	A4GALT(+2.57),ACKR2(+4.39),ACPP(+3.67),APOL6(+5.56),B2M(+1.96),BIRC3(+2.8),CCL2(-7.46),CLIP2(-1.87),CTSF(+2.72),CXCL2(+1.81),ENG(-3.49),ENPP1(+3.65),GBP3(+3.68),GGT1(-2.16),GRIA1(+3.29),H1FX(-1.97),HLA-A(-2.5),IFIT1(+3.35),IFIT3(+2.4),IL18(+3.77),ITGB1(+1.9),LDHA(+2.18),LOX(+3.06),MAP3K8(+2.92),MFAP2(-2.64),MMP7(+7.95),NAMPT(+2.01),NPY(+2.87),OLR1(+4.37),PDK1(+2.86),PTGES(+2.79),PTGS1(+2.75),RHOB…
chemical drug	fulvestrant	0.000138			1.777	16	10	6	CAST(+2.4),CCL2(-7.46),CDH1(+2.0),CTSL(+2.26),ITGB1(+1.9),MCM2(-1.98),MCM5(-2.01),MYH6(-3.37),PDCD4(+3.03),PTGES(+2.79),STC1(+8.48),TFRC(+2.1),TGFBR3(+16.29),TNFRSF11B(-2.53),VIPR1(-3.19),ZFX(+1.99)
chemical drug	calcium chloride	0.000155				3	2	1	ENPP1(+3.65),STC1(+8.48),TNFRSF11B(-2.53)
transcription regulator	SMARCA4	0.000203			1.166	27	19	8	ACE2(+3.5),ACTA1(-2.74),AGR2(+4.18),AP1S2(+2.63),ARHGDIB(+2.97),CCL2(-7.46),CD47(+3.31),CDH1(+2.0),H1FX(-1.97),HKDC1(-1.97),HNMT(+2.34),HS3ST1(-3.9),IFIT1(+3.35),IFITM2(+5.8),ITGB1(+1.9),LOX(+3.06),MGP(+3.94),MMP7(+7.95),MN1(-4.28),PDK1(+2.86),PERP(+1.8),PLAUR(+3.22),PLEKHG2(-1.87),SEL1L3(+2.28),TACSTD2(+5.68),TMEM154(+2.65),ZBED6CL(-3.54)
growth factor	AGT	0.000208			-0.683	22	16	6	ACE2(+3.5),ACTA1(-2.74),CCL2(-7.46),COLEC10(-8.17),CXCL2(+1.81),ENG(-3.49),FOXP2(+2.92),GABRB3(+2.35),IL18(+3.77),ITGB1(+1.9),MAP2(+4.5),MYH6(-3.37),NAMPT(+2.01),NPY(+2.87),OLR1(+4.37),PIR(+4.61),PTGS1(+2.75),SOX6(+2.86),STC1(+8.48),TBX5(-3.86),TFRC(+2.1),USP9X(+2.17)
transcription regulator	NFKBIA	0.000257			-0.041	21	18	3	ADGRE5(+6.37),ALOX15B(+5.62),BIRC3(+2.8),CCL2(-7.46),CDH1(+2.0),CDH3(+3.98),CTSF(+2.72),CXCL2(+1.81),ERAP1(+2.18),ERAP2(+3.53),ERO1A(+2.1),GBP3(+3.68),HLA-A(-2.5),ITGB1(+1.9),LIMA1(+1.86),LYNX1(+2.13),MGP(+3.94),PTGES(+2.79),TFRC(+2.1),TNFRSF11B(-2.53),USP9X(+2.17)
cytokine	IFNG	0.000257		Activated	2.619	48	38	10	ADA2(+2.83),AGRN(-1.77),APOL6(+5.56),ARAP2(+2.49),B2M(+1.96),BIRC3(+2.8),C4A/C4B(-4.88),CCL2(-7.46),CD163(-18.0),CDH1(+2.0),CLIC5(+2.85),CLIP2(-1.87),CXCL2(+1.81),DDX60L(+4.41),DTX3L(+2.09),ERAP1(+2.18),ERAP2(+3.53),GBP3(+3.68),GNB4(+2.03),GRIA1(+3.29),HLA-A(-2.5),HLA-DRB1(+28.22),HLA-DRB5(+6.92),IFIT1(+3.35),IFIT3(+2.4),IFITM2(+5.8),IL18(+3.77),ITGB1(+1.9),LDHA(+2.18),LOX(+3.06),MAP3K8(+2.92),NA…
transcription regulator	MYC	0.000261			-1.262	41	33	8	ACSL4(+1.98),ACTA1(-2.74),CAST(+2.4),CD47(+3.31),CD9(+3.56),CDH1(+2.0),CGB3 (includes others)(+6.35),COL14A1(+3.98),CTBS(+2.51),DDX11(-2.56),ERAP1(+2.18),GBP3(+3.68),GCLM(+3.21),GGT1(-2.16),HLA-A(-2.5),IFIT1(+3.35),IFIT3(+2.4),ITGB1(+1.9),LDHA(+2.18),LIMA1(+1.86),LOX(+3.06),MCM5(-2.01),MGP(+3.94),MMP7(+7.95),NPY(+2.87),PDCD4(+3.03),PDK1(+2.86),PERP(+1.8),PIAS4(-1.89),PLAUR(+3.22),PTN(+4.6),RBBP7(…
growth factor	TGFB1	0.000357			0.633	58	39	19	ACKR2(+4.39),ACPP(+3.67),ACTA1(-2.74),AGR2(+4.18),B2M(+1.96),CCL2(-7.46),CD163(-18.0),CD200R1(+3.63),CDH1(+2.0),CDT1(-2.15),CGB3 (includes others)(+6.35),CPT1B(-2.01),CXCL2(+1.81),DMTN(-2.74),ENG(-3.49),ENPP1(+3.65),FAM3C(+1.9),FERMT1(+3.96),FGFBP1(+2.97),FXYD5(+2.29),GCNT1(+2.84),GNB4(+2.03),GRIA1(+3.29),GRID2(-3.46),H1FX(-1.97),HLA-DRB5(+6.92),HNMT(+2.34),IFIT3(+2.4),IL18(+3.77),ITGB1(+1.9),ITG…
chemical - endogenous mammalian	lysophosphatidylinositol	0.000386			1.633	6	5	1	CCL2(-7.46),HLA-DRB1(+28.22),LDHA(+2.18),OLR1(+4.37),STC1(+8.48),TNFSF15(+7.33)
ion channel	FXYD5	0.000404	2.293			2	1	1	CCL2(-7.46),CDH1(+2.0)
other	PDCD4	0.000494	3.031		-0.124	4	4	0	CDH1(+2.0),LOX(+3.06),PDCD4(+3.03),PLAUR(+3.22)
growth factor	TGFB3	0.000503			-0.8	9	5	4	ACTA1(-2.74),CDH1(+2.0),ENG(-3.49),MGP(+3.94),PLAUR(+3.22),PLOD2(+2.79),RMRP(-2.39),TGFBR3(+16.29),TNFRSF11B(-2.53)
transcription regulator	IRF6	0.000599			-0.323	6	4	2	ALOX15B(+5.62),APOBEC3B(-11.64),CCL2(-7.46),CD9(+3.56),IL18(+3.77),PTGES(+2.79)
other	VIM	0.000608				4	3	1	CCL2(-7.46),CDH1(+2.0),ITGB1(+1.9),ITGB4(+2.21)
enzyme	KRAS	0.000764			-1.624	25	19	6	AGRN(-1.77),B2M(+1.96),BIRC3(+2.8),CDH1(+2.0),CDH3(+3.98),CDT1(-2.15),CLIC5(+2.85),COL4A3(+3.13),CPT1B(-2.01),ERO1A(+2.1),GCLM(+3.21),GGT1(-2.16),GSTM1(+17.38),HLA-DRB1(+28.22),IFIT1(+3.35),IFITM2(+5.8),LDHA(+2.18),LOX(+3.06),MICOS10-NBL1/NBL1(+3.8),MMP7(+7.95),PTGS1(+2.75),RBBP7(+2.47),RHOB(-2.15),SP100(+3.8),TNFRSF11B(-2.53)
chemical drug	fluticasone propionate	0.000792			-1.127	11	8	3	ALOX15B(+5.62),CCL2(-7.46),CD163(-18.0),CES1(-2.75),CXCL2(+1.81),GSTM1(+17.38),IFIT1(+3.35),MMP7(+7.95),NAMPT(+2.01),OLR1(+4.37),PTGS1(+2.75)
chemical - endogenous mammalian	progesterone	0.000857			0.421	25	18	7	ACPP(+3.67),ACTA1(-2.74),BIRC3(+2.8),CA3(+18.82),CCL2(-7.46),CDH1(+2.0),CDT1(-2.15),CES1(-2.75),CTSF(+2.72),ENG(-3.49),ENPP1(+3.65),GRIA1(+3.29),ITGB1(+1.9),LDHA(+2.18),MCM2(-1.98),MCM5(-2.01),ME1(+2.0),MICOS10-NBL1/NBL1(+3.8),MMP7(+7.95),NPY(+2.87),PDK1(+2.86),PTGS1(+2.75),RAP2C(+1.9),TACSTD2(+5.68),TGFBR3(+16.29)
cytokine	CCL5	0.000987			1.089	7	5	2	ADGRE5(+6.37),CCL2(-7.46),CD163(-18.0),CXCL2(+1.81),NAMPT(+2.01),OLR1(+4.37),PLAUR(+3.22)
transcription regulator	TFAP2A	0.00114	4.119		0.905	8	7	1	BIRC3(+2.8),CDH1(+2.0),CGA(+12.64),CGB3 (includes others)(+6.35),CXCL2(+1.81),MCM5(-2.01),NPY(+2.87),PLAUR(+3.22)
chemical drug	lopinavir	0.0012				2	0	2	CCL2(-7.46),TNFRSF11B(-2.53)
chemical reagent	Pam3-Cys-Ser-Lys4	0.00127			0.875	10	8	2	ADGRE5(+6.37),CCL2(-7.46),CXCL2(+1.81),HLA-A(-2.5),HLA-DRB5(+6.92),IL18(+3.77),NAMPT(+2.01),PARP14(+2.12),PTGES(+2.79),TNFSF15(+7.33)
chemical drug	methylprednisolone	0.00135		Activated	2.148	22	19	3	B2M(+1.96),CD9(+3.56),CDH1(+2.0),CDH3(+3.98),GCLM(+3.21),GDA(+2.93),HNMT(+2.34),ITGB1(+1.9),KLKB1(-2.75),LOX(+3.06),ME1(+2.0),MGP(+3.94),NPY(+2.87),OPLAH(-1.88),PDK1(+2.86),PLAUR(+3.22),PTER(+2.06),SCEL(+3.67),SLC12A7(-1.82),SLCO2A1(+2.55),TACSTD2(+5.68),TFRC(+2.1)
chemical - endogenous mammalian	beta-estradiol	0.00138			0.141	61	41	20	A4GALT(+2.57),ACKR2(+4.39),ACPP(+3.67),ACTA1(-2.74),AGRN(-1.77),BIRC3(+2.8),C4A/C4B(-4.88),CAMK2A(+3.62),CAST(+2.4),CCL2(-7.46),CDH1(+2.0),CDT1(-2.15),CGA(+12.64),CLIC5(+2.85),COLEC12(+3.45),CPT1B(-2.01),CST4(-3.25),CTSL(+2.26),CXCL2(+1.81),DMTN(-2.74),FGFBP1(+2.97),FXYD5(+2.29),GALNT1(+2.52),GRIA1(+3.29),HLA-A(-2.5),HLA-DRB1(+28.22),HLA-DRB5(+6.92),IL18(+3.77),LDHA(+2.18),LGALS4(-5.96),LIMA1(+1.…
transporter	COMMD1	0.00147				4	4	0	BIRC3(+2.8),LDHA(+2.18),PDK1(+2.86),TFRC(+2.1)
kinase	PKM	0.00149			1.115	5	5	0	CDH1(+2.0),IL18(+3.77),ITGB1(+1.9),LDHA(+2.18),PDK1(+2.86)
chemical - endogenous mammalian	tretinoin	0.00154			1.937	50	36	14	ACKR2(+4.39),AP1S2(+2.63),BIRC3(+2.8),CA8(+2.9),CCL2(-7.46),CD47(+3.31),CD9(+3.56),CDH1(+2.0),CES1(-2.75),CGA(+12.64),CGB3 (includes others)(+6.35),COL4A3(+3.13),CPT1B(-2.01),CTSL(+2.26),CXCL2(+1.81),DDX60L(+4.41),FAM153A/FAM153B(+2.84),FERMT1(+3.96),GGT1(-2.16),GRIA1(+3.29),HLA-A(-2.5),HS3ST1(-3.9),IFIT1(+3.35),IFIT3(+2.4),ITGB1(+1.9),MAP2(+4.5),MAP3K8(+2.92),MDK(-2.1),MGP(+3.94),MMP7(+7.95),MSI…
group	Vegf	0.00157			1.039	21	14	7	ARHGAP18(+2.3),CDH1(+2.0),COL4A3(+3.13),CSGALNACT1(-2.88),DDX11(-2.56),DIAPH2(+3.35),IL18(+3.77),ITGB1(+1.9),MAP3K8(+2.92),MCM2(-1.98),MCM5(-2.01),MGP(+3.94),NAMPT(+2.01),NRARP(-3.55),PKMYT1(-2.07),PLAUR(+3.22),PLOD2(+2.79),STC1(+8.48),TACSTD2(+5.68),TNFRSF11B(-2.53),TNFSF15(+7.33)
other	SPARC	0.00164			-1.138	8	6	2	CDH1(+2.0),CDH3(+3.98),CPT1B(-2.01),CTSF(+2.72),MAP2(+4.5),NPY(+2.87),RABL6(-1.79),TRIM2(+2.71)
chemical drug	lomustine	0.0018			0.816	6	5	1	BIRC3(+2.8),C4A/C4B(-4.88),CAPN6(+4.43),CDCP1(+1.73),FXYD5(+2.29),ITGB4(+2.21)
cytokine	PRL	0.0019		Activated	3.206	14	12	2	B2M(+1.96),CCL2(-7.46),CDH1(+2.0),DDX60L(+4.41),DTX3L(+2.09),GSTM1(+17.38),IFIT1(+3.35),IFIT3(+2.4),MGP(+3.94),MICOS10-NBL1/NBL1(+3.8),NPY(+2.87),PARP14(+2.12),RASD1(-2.1),SP100(+3.8)
kinase	IKBKG	0.00195			0.969	9	5	4	ACTA1(-2.74),BIRC3(+2.8),CTSF(+2.72),CXCL2(+1.81),GBP3(+3.68),HLA-A(-2.5),MGP(+3.94),MYH6(-3.37),SLC5A5(-3.75)
transcription regulator	EPAS1	0.00197			1.617	12	8	4	BIRC3(+2.8),CDCP1(+1.73),CXCL2(+1.81),LDHA(+2.18),LOX(+3.06),NAMPT(+2.01),NRARP(-3.55),PELP1(-1.93),PLOD2(+2.79),SLC6A8(-1.84),TNFRSF11B(-2.53),TNFSF15(+7.33)
biologic drug	vancomycin	0.002			0.798	7	6	1	BIRC3(+2.8),C4A/C4B(-4.88),CAPN6(+4.43),CDCP1(+1.73),CXCL2(+1.81),FXYD5(+2.29),ITGB4(+2.21)
enzyme	GNA15	0.00206				8	8	0	CDS1(+2.15),CXCL2(+1.81),ENPP1(+3.65),FXYD5(+2.29),GDA(+2.93),MAP2(+4.5),MICOS10-NBL1/NBL1(+3.8),OLR1(+4.37)
chemical drug	triamterene	0.00211			0.896	6	5	1	BIRC3(+2.8),C4A/C4B(-4.88),CAPN6(+4.43),CDCP1(+1.73),FXYD5(+2.29),ITGB4(+2.21)
enzyme	TGM2	0.0022			0.962	12	9	3	ACTA1(-2.74),BIRC3(+2.8),CCL2(-7.46),DDX60L(+4.41),FERMT1(+3.96),IFIT1(+3.35),IFIT3(+2.4),MGP(+3.94),PARP14(+2.12),PTGES(+2.79),PTGS1(+2.75),TNFRSF11B(-2.53)
transcription regulator	Foxp1	0.00225			-1	5	2	3	CDS1(+2.15),MTCL1(-1.89),MYH6(-3.37),RASD1(-2.1),SPHKAP(+2.25)
transcription regulator	HAND2	0.00228				6	3	3	ACE2(+3.5),ACTA1(-2.74),CCL2(-7.46),CXCL2(+1.81),MYH6(-3.37),PTGS1(+2.75)
phosphatase	DUSP1	0.0023			-0.103	8	7	1	APOL6(+5.56),CCL2(-7.46),CGA(+12.64),CXCL2(+1.81),IFIT1(+3.35),IFIT3(+2.4),OLR1(+4.37),PLAUR(+3.22)
other	PALLD	0.00236				2	1	1	ACTA1(-2.74),ITGB1(+1.9)
chemical drug	procysteine	0.00236				2	1	1	CCL2(-7.46),IL18(+3.77)
transmembrane receptor	TLR3	0.0024			1.828	13	10	3	CAST(+2.4),CCL2(-7.46),CXCL2(+1.81),GBP3(+3.68),IFIT1(+3.35),IFIT3(+2.4),MAP3K8(+2.92),NPY(+2.87),PROCR(+2.4),PTGES(+2.79),RHOB(-2.15),SCN9A(+3.18),TSPAN33(-3.01)
phosphatase	PTPRE	0.0025				3	3	0	ACPP(+3.67),CXCL2(+1.81),IL18(+3.77)
kinase	AKT1	0.00254			-1.167	14	10	4	BIRC3(+2.8),CCL2(-7.46),CDH1(+2.0),CXCL2(+1.81),DIAPH2(+3.35),FXYD5(+2.29),GCLM(+3.21),ITGB1(+1.9),ME1(+2.0),MYH6(-3.37),PTGS1(+2.75),RHOB(-2.15),SLC5A5(-3.75),TGFBR3(+16.29)
transporter	S100A6	0.00258				4	3	1	CDH1(+2.0),CXCL2(+1.81),HS3ST1(-3.9),STC1(+8.48)
ligand-dependent nuclear receptor	ESR2	0.00262			-0.107	20	14	6	A4GALT(+2.57),CCL2(-7.46),CDH1(+2.0),CES1(-2.75),CGA(+12.64),CLIC5(+2.85),CST4(-3.25),CXCL2(+1.81),DMTN(-2.74),GRPR(+4.02),ITGB1(+1.9),LOX(+3.06),MICOS10-NBL1/NBL1(+3.8),MYH6(-3.37),NPY(+2.87),PERP(+1.8),PLAUR(+3.22),SMOC1(+3.1),STON1(+2.3),TNFRSF11B(-2.53)
chemical reagent	fenamic acid	0.00265			0.896	6	5	1	BIRC3(+2.8),C4A/C4B(-4.88),CAPN6(+4.43),CDCP1(+1.73),FXYD5(+2.29),ITGB4(+2.21)
chemical - endogenous mammalian	testosterone	0.0027			1.476	16	11	5	CA3(+18.82),CAST(+2.4),CDH1(+2.0),CGA(+12.64),DDX3Y(-229.64),GGT1(-2.16),GRIA1(+3.29),ITGB1(+1.9),MMP7(+7.95),NPY(+2.87),SLC5A5(-3.75),SLC7A4(+9.13),TAP2(+2.44),TNFRSF11B(-2.53),UGT8(+4.48),VIPR1(-3.19)
growth factor	HGF	0.003			1.573	20	14	6	BIRC3(+2.8),CCL2(-7.46),CDH1(+2.0),CXCL2(+1.81),DDX11(-2.56),DIAPH2(+3.35),FAM3C(+1.9),ITGB1(+1.9),LDHA(+2.18),MAP3K8(+2.92),MCM2(-1.98),MCM5(-2.01),NAMPT(+2.01),PKMYT1(-2.07),PLAUR(+3.22),PTGS1(+2.75),RHOB(-2.15),STC1(+8.48),TACSTD2(+5.68),TNFSF15(+7.33)
kinase	PRKCA	0.00331			0.907	8	5	3	ACTA1(-2.74),ARHGDIB(+2.97),CCL2(-7.46),CST4(-3.25),CXCL2(+1.81),IFIT1(+3.35),IFIT3(+2.4),SP100(+3.8)
kinase	MAP3K8	0.00358	2.921		1.166	9	7	2	ACPP(+3.67),BIRC3(+2.8),CLIC5(+2.85),COLEC12(+3.45),CXCL2(+1.81),IL18(+3.77),SBK1(-2.62),STK17B(+2.33),TSPAN33(-3.01)
enzyme	ZDHHC2	0.00388				2	2	0	CD9(+3.56),CDH1(+2.0)
other	CDH4	0.00388				2	2	0	CDH1(+2.0),CDH3(+3.98)
cytokine	CCL22	0.00388				2	2	0	ACKR2(+4.39),CXCL2(+1.81)
enzyme	SOD2	0.00389				7	6	1	ACPP(+3.67),COLEC12(+3.45),INHBE(+3.56),KLKB1(-2.75),MAP2(+4.5),MMP7(+7.95),PRRX1(+5.86)
chemical drug	indomethacin	0.00409			1.035	12	10	2	BIRC3(+2.8),C4A/C4B(-4.88),CAPN6(+4.43),CCL2(-7.46),CDH1(+2.0),FXYD5(+2.29),ITGB4(+2.21),LIMA1(+1.86),PLAUR(+3.22),PTGES(+2.79),PTGS1(+2.75),SLC15A1(+3.31)
phosphatase	PTPRJ	0.0042			1.342	5	5	0	ACPP(+3.67),BBX(+2.25),CXCL2(+1.81),IL18(+3.77),PLAUR(+3.22)
chemical reagent	cycloheximide	0.00422			0.108	16	12	4	B2M(+1.96),BIRC3(+2.8),CAMK2A(+3.62),CCL2(-7.46),CXCL2(+1.81),GCLM(+3.21),IFIT1(+3.35),LDHA(+2.18),MMP7(+7.95),OLR1(+4.37),PERP(+1.8),PLAUR(+3.22),PTGS1(+2.75),RHOB(-2.15),SLC5A5(-3.75),TNFRSF11B(-2.53)
chemical drug	Y 27632	0.00429			0.896	6	4	2	ACTA1(-2.74),CCL2(-7.46),CDH1(+2.0),IL18(+3.77),PERP(+1.8),SOX6(+2.86)
enzyme	ACSL5	0.00447				3	2	1	ANOS1(+4.13),MAP2(+4.5),MDK(-2.1)
kinase	AKT2	0.00455			-1.299	5	4	1	CDH1(+2.0),GCLM(+3.21),ITGB1(+1.9),PDCD4(+3.03),SLC5A5(-3.75)
transcription regulator	IRF1	0.00457			1.515	10	8	2	APOL6(+5.56),B2M(+1.96),CCL2(-7.46),CXCL2(+1.81),ERAP1(+2.18),IFIT1(+3.35),IFIT3(+2.4),IL18(+3.77),TAP2(+2.44),ZNF560(-2.47)
chemical - endogenous mammalian	leukotriene D4	0.00492			0.322	5	4	1	CCL2(-7.46),CDH1(+2.0),CXCL2(+1.81),ITGB1(+1.9),MAP3K8(+2.92)
chemical reagent	puromycin aminonucleoside	0.00509			0.378	7	6	1	C4A/C4B(-4.88),CAPN6(+4.43),CDCP1(+1.73),CLIC5(+2.85),FXYD5(+2.29),ITGB1(+1.9),ITGB4(+2.21)
kinase	MAP3K7	0.00519			-0.575	6	5	1	ACTA1(-2.74),BIRC3(+2.8),CXCL2(+1.81),IFIT1(+3.35),IFIT3(+2.4),ITGB1(+1.9)
group	Ctbp	0.00528				3	3	0	CDH1(+2.0),PERP(+1.8),PLAUR(+3.22)
G-protein coupled receptor	FZD8	0.00528				3	1	2	CDH1(+2.0),MYH6(-3.37),TBX5(-3.86)
enzyme	RAP1A	0.00575				2	1	1	MMP7(+7.95),SLC5A5(-3.75)
chemical drug	warfarin	0.00575				2	2	0	MGP(+3.94),PROCR(+2.4)
chemical reagent	CV 3988	0.00575				2	1	1	CCL2(-7.46),ITGB1(+1.9)
other	VCAN	0.00589			0.308	9	5	4	ACTA1(-2.74),AGRN(-1.77),C4A/C4B(-4.88),CCL2(-7.46),CXCL2(+1.81),IFIT1(+3.35),ITGB1(+1.9),PARP14(+2.12),SMOC1(+3.1)
chemical - kinase inhibitor	SB203580	0.00592			-0.505	18	12	6	APOBEC3B(-11.64),ARHGDIB(+2.97),C4A/C4B(-4.88),CCL2(-7.46),CD47(+3.31),CDH1(+2.0),DCHS1(-2.72),GLIPR1(+2.08),IFIT1(+3.35),IFIT3(+2.4),IL18(+3.77),NAMPT(+2.01),OLR1(+4.37),PLAUR(+3.22),PTGES(+2.79),SLC5A5(-3.75),STK17B(+2.33),TNFRSF11B(-2.53)
transcription regulator	HIF1A	0.0061			0.798	17	11	6	CDCP1(+1.73),CDH1(+2.0),CXCL2(+1.81),ENG(-3.49),ERO1A(+2.1),LDHA(+2.18),LOX(+3.06),MMP7(+7.95),NRARP(-3.55),PDK1(+2.86),PELP1(-1.93),PLAUR(+3.22),PLOD2(+2.79),TBX5(-3.86),TFRC(+2.1),TNFRSF11B(-2.53),ZNF667(-7.0)
kinase	PTK2	0.00618			0.562	5	3	2	ACTA1(-2.74),BIRC3(+2.8),MMP7(+7.95),MYH6(-3.37),PRRX1(+5.86)
transcription regulator	BACH1	0.00618				3	2	1	GCLM(+3.21),ME1(+2.0),VTRNA1-1(-5.08)
group	Tgf beta	0.00621		Inhibited	-2.041	13	8	5	ACKR2(+4.39),ADGRE5(+6.37),CCL2(-7.46),CDH1(+2.0),CXCL2(+1.81),ENG(-3.49),ITGB1(+1.9),LOX(+3.06),MMP7(+7.95),MN1(-4.28),RHOB(-2.15),TFRC(+2.1),TNFRSF11B(-2.53)
chemical drug	zinc	0.0066			-0.221	6	6	0	MGP(+3.94),NPY(+2.87),SLC30A7(+1.77),STS(+3.13),TFRC(+2.1),TMPRSS11D(+3.14)
transcription regulator	KLF5	0.00664			0.852	5	3	2	CDH1(+2.0),CDT1(-2.15),CPT1B(-2.01),FGFBP1(+2.97),PTGES(+2.79)
cytokine	IFNB1	0.00675			0.399	13	10	3	APOL6(+5.56),CCL2(-7.46),CXCL2(+1.81),DDX3Y(-229.64),GBP3(+3.68),GNB4(+2.03),HLA-A(-2.5),IFIT1(+3.35),IFIT3(+2.4),IL18(+3.77),PARP14(+2.12),SIRPB1(+2.49),XIST(+147.8)
chemical - endogenous non-mammalian	E. coli B5 lipopolysaccharide	0.00692			0.841	12	8	4	B2M(+1.96),BIRC3(+2.8),CCL2(-7.46),CES1(-2.75),CXCL2(+1.81),GCLM(+3.21),HLA-A(-2.5),IFIT1(+3.35),IL18(+3.77),MAP3K8(+2.92),RHOB(-2.15),TGFBR3(+16.29)
chemical drug	phenylbutazone	0.00712			0.277	5	4	1	C4A/C4B(-4.88),CAPN6(+4.43),CDCP1(+1.73),FXYD5(+2.29),ITGB4(+2.21)
chemical reagent	W7	0.00716				3	2	1	BIRC3(+2.8),CCL2(-7.46),CGA(+12.64)
enzyme	HRAS	0.00725		Activated	2.414	23	19	4	ACTA1(-2.74),ADGRE5(+6.37),B2M(+1.96),BIRC3(+2.8),CALU(+1.84),CDH1(+2.0),CDH3(+3.98),CGA(+12.64),ENPP1(+3.65),FGFBP1(+2.97),IFITM2(+5.8),ITGB1(+1.9),ITGB4(+2.21),MAP3K8(+2.92),NNAT(-5.8),PDCD4(+3.03),PLAUR(+3.22),PLOD2(+2.79),PTGS1(+2.75),RBBP7(+2.47),RHOB(-2.15),SLC5A5(-3.75),TAP2(+2.44)
chemical drug	allopurinol	0.00739			0.816	6	5	1	BIRC3(+2.8),C4A/C4B(-4.88),CAPN6(+4.43),CDCP1(+1.73),FXYD5(+2.29),ITGB4(+2.21)
cytokine	IFNL1	0.00739		Activated	2.407	6	6	0	APOL6(+5.56),DDX60L(+4.41),IFIT1(+3.35),IFIT3(+2.4),IFITM2(+5.8),SP100(+3.8)
cytokine	EDN1	0.00752			0.659	10	7	3	ACTA1(-2.74),CCL2(-7.46),CDH1(+2.0),IL18(+3.77),ITGB1(+1.9),MMP7(+7.95),OLR1(+4.37),PLAUR(+3.22),PTGS1(+2.75),TBX5(-3.86)
group	PI3K (family)	0.00758			0.755	7	6	1	BIRC3(+2.8),CCL2(-7.46),CDH1(+2.0),GCLM(+3.21),IFIT1(+3.35),ITGB1(+1.9),PTGS1(+2.75)
transcription regulator	IRF3	0.00778			0.443	10	7	3	ANOS1(+4.13),APOBEC3B(-11.64),B2M(+1.96),BIRC3(+2.8),CCL2(-7.46),IFIT1(+3.35),IFIT3(+2.4),MFAP2(-2.64),PARP14(+2.12),TNFSF15(+7.33)
enzyme	ST6GALNAC1	0.00794				2	2	0	B2M(+1.96),CDH1(+2.0)
other	MARCKSL1	0.00794				2	1	1	ACTA1(-2.74),CDH1(+2.0)
other	RGMB	0.00794				2	2	0	CDH1(+2.0),CXCL2(+1.81)
complex	Collagen type III	0.00794				2	2	0	CDH1(+2.0),ITGB1(+1.9)
chemical reagent	thenoyltrifluoroacetone	0.00794				2	2	0	BIRC3(+2.8),PDK1(+2.86)
chemical reagent	diphenyliodonium	0.00794				2	1	1	CCL2(-7.46),OLR1(+4.37)
kinase	RET	0.00795				7	6	1	CCL2(-7.46),LOX(+3.06),MMP7(+7.95),PLAUR(+3.22),PLOD2(+2.79),PTN(+4.6),STC1(+8.48)
transmembrane receptor	TYROBP	0.00817				5	4	1	CCL2(-7.46),IL18(+3.77),ITGB1(+1.9),ITGB4(+2.21),SIRPB1(+2.49)
complex	Collagen type IV	0.00823				3	2	1	CCL2(-7.46),ITGB1(+1.9),PLAUR(+3.22)
transcription regulator	CIITA	0.00836			1.02	4	3	1	B2M(+1.96),HLA-A(-2.5),HLA-DRB1(+28.22),HLA-DRB5(+6.92)
transmembrane receptor	PLAUR	0.00836	3.22			4	3	1	CCL2(-7.46),CDH1(+2.0),ITGB1(+1.9),PLAUR(+3.22)
cytokine	IL1A	0.00837			1.129	11	9	2	BIRC3(+2.8),CCL2(-7.46),CXCL2(+1.81),GNB4(+2.03),IL18(+3.77),ITGB1(+1.9),LDHA(+2.18),LOX(+3.06),NPY(+2.87),PTGES(+2.79),TNFRSF11B(-2.53)
biologic drug	filgrastim	0.00865		Inhibited	-2.722	17	16	1	ACSL4(+1.98),ADAM28(+5.1),AGAP5 (includes others)(+5.48),B2M(+1.96),BIRC3(+2.8),CAST(+2.4),CD163(-18.0),GBP3(+3.68),GLIPR1(+2.08),HLA-DRB1(+28.22),HLA-DRB5(+6.92),IFIT1(+3.35),IFIT3(+2.4),LDHA(+2.18),MVP(+3.41),PARP14(+2.12),PLAUR(+3.22)
other	MYOC	0.00871				6	4	2	DPP7(-1.98),INHBE(+3.56),ITGB1(+1.9),MFAP2(-2.64),SP100(+3.8),STC1(+8.48)
cytokine	OSM	0.00872			1.518	20	17	3	ACKR2(+4.39),B2M(+1.96),CASK(+1.79),CCL2(-7.46),CDH1(+2.0),CDH3(+3.98),CGA(+12.64),CGB3 (includes others)(+6.35),CTSL(+2.26),CXCL2(+1.81),HLA-A(-2.5),IL18(+3.77),MAP2(+4.5),NAMPT(+2.01),PDCD4(+3.03),PTGES(+2.79),SLC15A1(+3.31),TAP2(+2.44),TNFRSF11B(-2.53),USP9X(+2.17)
other	TICAM1	0.00886			0.103	8	4	4	APOBEC3B(-11.64),CCL2(-7.46),CXCL2(+1.81),IFIT1(+3.35),IFIT3(+2.4),IL18(+3.77),MCM2(-1.98),RHOB(-2.15)
transcription regulator	REL	0.00915			0.378	11	7	4	ACSL4(+1.98),B2M(+1.96),CCL2(-7.46),CDH1(+2.0),DDX11(-2.56),EVI5(+1.92),HLA-A(-2.5),IL18(+3.77),MAP3K8(+2.92),NRARP(-3.55),PARP14(+2.12)
chemical - endogenous non-mammalian	garcinol	0.00919			-0.816	6	3	3	MED14(+1.97),PERP(+1.8),POLR2J2/POLR2J3(-2.56),TXNDC9(+2.12),ZFP28(-4.79),ZNF335(-2.13)
enzyme	DNMT3B	0.00921			0.493	9	6	3	ACTA1(-2.74),CAMK2A(+3.62),CDH1(+2.0),IFIT1(+3.35),LACC1(+2.28),MYH14(-19.59),MYH6(-3.37),PTN(+4.6),RPP25(+2.29)
kinase	IKBKE	0.00932		Activated	2.156	5	4	1	BIRC3(+2.8),CXCL2(+1.81),HLA-A(-2.5),IFIT1(+3.35),IFIT3(+2.4)
G-protein coupled receptor	PTAFR	0.00939				3	2	1	CCL2(-7.46),CDH1(+2.0),CXCL2(+1.81)
transmembrane receptor	FAS	0.00947			-0.052	15	12	3	ARAP2(+2.49),BIRC3(+2.8),CAST(+2.4),CCL2(-7.46),CTSL(+2.26),CXCL2(+1.81),GLIPR1(+2.08),IFIT1(+3.35),IL18(+3.77),MGP(+3.94),STK17B(+2.33),STK38L(+2.33),TFRC(+2.1),TNFRSF11B(-2.53),ZP3(-3.12)
chemical drug	paclitaxel	0.00976			0.708	13	8	5	BIRC3(+2.8),CCL2(-7.46),CD47(+3.31),CXCL2(+1.81),DCHS1(-2.72),HLA-A(-2.5),NNAT(-5.8),PLAUR(+3.22),SCN9A(+3.18),STC1(+8.48),TAP2(+2.44),TFAP2A(+4.12),ZIC2(-3.15)
cytokine	NAMPT	0.00992	2.01		0.784	4	4	0	CXCL2(+1.81),ITGB1(+1.9),NAMPT(+2.01),TFAP2A(+4.12)
transcription regulator	CBX5	0.00997			-1.89	7	6	1	AGR2(+4.18),EIF1AY(-28.8),ERAP2(+3.53),FGFBP1(+2.97),MMP7(+7.95),OLR1(+4.37),TACSTD2(+5.68)
chemical - endogenous mammalian	cholecalciferol	0.00997			0.882	7	4	3	CCL2(-7.46),CDH1(+2.0),CTSL(+2.26),ME1(+2.0),MYH6(-3.37),PRKX(+1.83),TNFRSF11B(-2.53)
group	Interferon alpha	0.0102			1.641	17	14	3	A4GALT(+2.57),ADA2(+2.83),APOBEC3B(-11.64),B2M(+1.96),CCL2(-7.46),CDH1(+2.0),CXCL2(+1.81),GBP3(+3.68),HLA-A(-2.5),IFIT1(+3.35),IFIT3(+2.4),IFITM2(+5.8),ITGB1(+1.9),PARP14(+2.12),PTGES(+2.79),SP100(+3.8),TAP2(+2.44)
chemical drug	lenalidomide	0.0103			1.508	11	10	1	ANOS1(+4.13),HLA-DRB1(+28.22),IFIT3(+2.4),LIMA1(+1.86),MAP2(+4.5),PDK1(+2.86),PLOD2(+2.79),ROR1(+2.17),SCN9A(+3.18),TRIM4(-7.78),USP9X(+2.17)
kinase	STC1	0.0105	8.477			2	2	0	STC1(+8.48),XIST(+147.8)
peptidase	PRTN3	0.0105				2	1	1	CCL2(-7.46),IL18(+3.77)
other	SDC2	0.0105				2	2	0	MMP7(+7.95),TGFBR3(+16.29)
transporter	TAPBP	0.0105				2	1	1	HLA-A(-2.5),TAP2(+2.44)
enzyme	NEU3	0.0105				2	2	0	CLIC3(+4.77),MMP7(+7.95)
other	ACTA2	0.0105				2	1	1	ACTA1(-2.74),CDH1(+2.0)
chemical drug	tyrphostin	0.0105				2	2	0	CDH1(+2.0),CXCL2(+1.81)
other	EFNA1	0.0106			-0.447	5	3	2	ITGB4(+2.21),ITGB6(+3.36),SRY(-3.05),TRIM2(+2.71),USP9Y(-248.41)
other	TSPYL5	0.0106				3	1	2	ASB3/GPR75-ASB3(-3.68),CAST(+2.4),MN1(-4.28)
chemical reagent	CpG ODN 2006	0.0107		Activated	2.141	6	5	1	BIRC3(+2.8),CCL2(-7.46),IFIT1(+3.35),IFIT3(+2.4),SP100(+3.8),TNFSF15(+7.33)
complex	NFkB (complex)	0.0107			1.642	22	16	6	ATP6AP2(+2.32),BIRC3(+2.8),CCL2(-7.46),CDH1(+2.0),CLIP2(-1.87),CXCL2(+1.81),ENPP1(+3.65),ERAP1(+2.18),ERAP2(+3.53),HLA-A(-2.5),IL18(+3.77),ITGB1(+1.9),MAP3K8(+2.92),NAMPT(+2.01),NCOA7(+1.75),OLR1(+4.37),PTGES(+2.79),SLC12A7(-1.82),TAP2(+2.44),TFRC(+2.1),TNFRSF11B(-2.53),ZNF71(-2.06)
transmembrane receptor	TLR4	0.0108			0.336	15	10	5	ACPP(+3.67),ACTA1(-2.74),APOBEC3B(-11.64),BBX(+2.25),CAST(+2.4),CCL2(-7.46),CD163(-18.0),CD200R1(+3.63),CDH1(+2.0),CXCL2(+1.81),IFIT3(+2.4),IL18(+3.77),PTGES(+2.79),TFRC(+2.1),TSPAN33(-3.01)
chemical - endogenous mammalian	dihydrotestosterone	0.0109			-1.371	20	13	7	ACPP(+3.67),ACTA1(-2.74),B2M(+1.96),C4A/C4B(-4.88),CA3(+18.82),CDH1(+2.0),CGA(+12.64),FOXP2(+2.92),HLA-A(-2.5),ITGB1(+1.9),LDHA(+2.18),LOX(+3.06),MCM5(-2.01),ME1(+2.0),MMP7(+7.95),NNAT(-5.8),PDCD4(+3.03),RHOB(-2.15),RPS4Y1(-187.91),TGFBR3(+16.29)
ligand-dependent nuclear receptor	PPARG	0.0109			-0.721	18	12	6	ACSL4(+1.98),ALOX15B(+5.62),CCL2(-7.46),CDH1(+2.0),CES1(-2.75),CGB3 (includes others)(+6.35),CPT1B(-2.01),CTSL(+2.26),CXCL2(+1.81),ERO1A(+2.1),MAP2(+4.5),MCTP1(+2.56),ME1(+2.0),MYH14(-19.59),OLR1(+4.37),PTGES(+2.79),RHOB(-2.15),ZNF703(-2.36)
ligand-dependent nuclear receptor	NR3C1	0.011			0.479	23	16	7	B2M(+1.96),BIRC3(+2.8),C4A/C4B(-4.88),CCL2(-7.46),CD47(+3.31),CGA(+12.64),CXCL2(+1.81),DPP7(-1.98),GCLM(+3.21),GLIPR1(+2.08),GRIA1(+3.29),IL18(+3.77),ITGB6(+3.36),NAMPT(+2.01),NPY(+2.87),OLR1(+4.37),PDCD4(+3.03),RASD1(-2.1),RHOB(-2.15),STK17B(+2.33),STON1(+2.3),TNFRSF11B(-2.53),VIPR1(-3.19)
ligand-dependent nuclear receptor	PGR	0.0114		Activated	2.384	12	11	1	BIRC3(+2.8),CGA(+12.64),CPT1B(-2.01),CTBS(+2.51),EIF1AX(+2.21),ITGB1(+1.9),ITGB4(+2.21),MVP(+3.41),PRRX1(+5.86),PTGES(+2.79),RAP2C(+1.9),STC1(+8.48)
transcription regulator	PPARGC1A	0.0114			-1.02	14	9	5	CPT1B(-2.01),FIBIN(+3.7),IL18(+3.77),LDHA(+2.18),MCM5(-2.01),ME1(+2.0),MYH6(-3.37),NCEH1(+2.55),OLR1(+4.37),PODN(-4.69),PTN(+4.6),STC1(+8.48),TGFBR3(+16.29),TNFRSF11B(-2.53)
transcription regulator	KLF2	0.0117			-0.691	9	7	2	CCL2(-7.46),CXCL2(+1.81),ITGB1(+1.9),ITGB4(+2.21),MVP(+3.41),PLOD2(+2.79),SLCO2A1(+2.55),TBX5(-3.86),TFRC(+2.1)
chemical drug	simvastatin	0.0118			-0.74	10	6	4	CCL2(-7.46),CD9(+3.56),CDH1(+2.0),CXCL2(+1.81),HS3ST1(-3.9),IL18(+3.77),ITGB4(+2.21),OLR1(+4.37),RHOB(-2.15),TNFRSF11B(-2.53)
group	Ifnar	0.0118			-0.37	6	3	3	APOBEC3B(-11.64),B2M(+1.96),CCL2(-7.46),HLA-A(-2.5),IFIT3(+2.4),TAP2(+2.44)
transporter	FOLR1	0.0118				6	5	1	AP1S2(+2.63),ARHGDIB(+2.97),BIRC3(+2.8),CD9(+3.56),MDK(-2.1),PDCD4(+3.03)
kinase	PIK3CA	0.0119				5	4	1	CDH1(+2.0),ITGB1(+1.9),PDK1(+2.86),PROCR(+2.4),SLC5A5(-3.75)
chemical drug	trovafloxacin	0.0119			1.342	5	4	1	B2M(+1.96),BIRC3(+2.8),CXCL2(+1.81),HLA-A(-2.5),MAP3K8(+2.92)
other	BMPER	0.012				3	2	1	CDH1(+2.0),MGP(+3.94),TBX5(-3.86)
chemical reagent	Ni2+	0.012				3	2	1	BIRC3(+2.8),CCL2(-7.46),CXCL2(+1.81)
chemical toxicant	thioacetamide	0.0122			1.342	11	8	3	BIRC3(+2.8),C4A/C4B(-4.88),CAPN6(+4.43),CDCP1(+1.73),CLIP2(-1.87),CPT1B(-2.01),CTSF(+2.72),IFITM2(+5.8),ITGB4(+2.21),LOX(+3.06),NPY(+2.87)
biologic drug	poly rI:rC-RNA	0.0122		Activated	2.121	19	14	5	AGRN(-1.77),B2M(+1.96),BIRC3(+2.8),CCL2(-7.46),CD47(+3.31),CDH1(+2.0),CXCL2(+1.81),HLA-A(-2.5),IFIT1(+3.35),IFIT3(+2.4),IL18(+3.77),MVP(+3.41),NAMPT(+2.01),OLR1(+4.37),PARP14(+2.12),PLAUR(+3.22),SLC5A5(-3.75),TAP2(+2.44),TNFRSF11B(-2.53)
enzyme	GNAQ	0.0123				7	5	2	ACTA1(-2.74),HIGD1A(+1.89),MAP3K8(+2.92),OLR1(+4.37),PDK1(+2.86),PLAUR(+3.22),RHOB(-2.15)
transcription regulator	PROP1	0.0133				2	2	0	CGA(+12.64),NPY(+2.87)
other	NAALADL2	0.0133				2	2	0	AGR2(+4.18),MMP7(+7.95)
other	AGRN	0.0133	-1.773			2	1	1	AGRN(-1.77),MAP2(+4.5)
other	CTNND1	0.0133				2	2	0	CDH1(+2.0),CDH3(+3.98)
enzyme	ATG16L1	0.0133				2	2	0	CXCL2(+1.81),IL18(+3.77)
other	UBQLN1	0.0133				2	2	0	CDH1(+2.0),GABRB3(+2.35)
enzyme	ST6GAL1	0.0133				2	2	0	BIRC3(+2.8),PDK1(+2.86)
other	COCH	0.0133				2	2	0	CXCL2(+1.81),IL18(+3.77)
other	RTKN	0.0133				2	2	0	BIRC3(+2.8),CDH1(+2.0)
chemical reagent	HA900	0.0133				2	1	1	CCL2(-7.46),PTN(+4.6)
biologic drug	BQ 123	0.0133				2	1	1	CCL2(-7.46),CXCL2(+1.81)
chemical - endogenous non-mammalian	E. coli serotype 0127B8 lipopolysaccharide	0.0133			0.308	9	6	3	CCL2(-7.46),CXCL2(+1.81),GNB4(+2.03),LOX(+3.06),MAP3K8(+2.92),PTGES(+2.79),TGFBR3(+16.29),TNFRSF11B(-2.53),VIPR1(-3.19)
chemical - endogenous mammalian	GABA	0.0134				3	3	0	CGA(+12.64),CGB3 (includes others)(+6.35),MMP7(+7.95)
chemical - protease inhibitor	tosylphenylalanyl chloromethyl ketone	0.0134				3	2	1	BIRC3(+2.8),CCL2(-7.46),CXCL2(+1.81)
peptidase	PROC	0.0136			-1.015	4	3	1	ACE2(+3.5),CCL2(-7.46),CXCL2(+1.81),PROCR(+2.4)
chemical reagent	hexamethylene bisacetamide	0.0136			1.982	4	3	1	IFIT3(+2.4),MAP2(+4.5),NOL6(-2.57),TFRC(+2.1)
chemical drug	PC-SPES	0.0137				6	3	3	B2M(+1.96),CCL2(-7.46),CD9(+3.56),DSTN(+1.95),MCM2(-1.98),MCM5(-2.01)
chemical - other	lysophosphatidylcholine	0.0142			1.206	5	4	1	CCL2(-7.46),HLA-DRB1(+28.22),OLR1(+4.37),PLAUR(+3.22),TNFSF15(+7.33)
enzyme	PTGS2	0.0142			-1.367	9	7	2	BIRC3(+2.8),CCL2(-7.46),CD163(-18.0),CDH1(+2.0),GRIA1(+3.29),ITGB4(+2.21),MMP7(+7.95),PTGS1(+2.75),STC1(+8.48)
transcription regulator	ETV5	0.0143			-0.128	6	5	1	AGRN(-1.77),CDH1(+2.0),CLIC5(+2.85),COL4A3(+3.13),FXYD5(+2.29),ITGB1(+1.9)
chemical drug	5-azacytidine	0.0144			-0.787	8	3	5	CDH1(+2.0),LOX(+3.06),MYH6(-3.37),PCDHA12(-1.91),PCDHA6(-3.8),PCDHA7(-2.49),RHOB(-2.15),TACSTD2(+5.68)
cytokine	WNT5A	0.0145			-1.631	7	5	2	ARHGDIB(+2.97),CCL2(-7.46),CDH1(+2.0),CXCL2(+1.81),MMP7(+7.95),RMRP(-2.39),STC1(+8.48)
G-protein coupled receptor	ADRA1B	0.0146				4	3	1	ACTA1(-2.74),LOX(+3.06),NPY(+2.87),PRRX1(+5.86)
kinase	Brd4	0.0146			1.067	4	3	1	CDH1(+2.0),COL4A3(+3.13),LOX(+3.06),P2RY4(-9.29)
microRNA	mir-183	0.0149				3	3	0	CDH1(+2.0),ITGB1(+1.9),SLC30A7(+1.77)
enzyme	GNA14	0.015				5	5	0	ENPP1(+3.65),MAP3K8(+2.92),OLR1(+4.37),PDK1(+2.86),PLAUR(+3.22)
chemical reagent	GnRH-A	0.015			0.795	5	4	1	CGA(+12.64),CGB3 (includes others)(+6.35),FXYD5(+2.29),RASD1(-2.1),UHMK1(+1.83)
kinase	MAPK14	0.0151			0.429	9	6	3	ACTA1(-2.74),CCL2(-7.46),CDH1(+2.0),FGFBP1(+2.97),IL18(+3.77),MYH6(-3.37),NPY(+2.87),PLAUR(+3.22),PTGES(+2.79)
chemical - endogenous mammalian	10E,12Z-octadecadienoic acid	0.0154			-1.706	8	5	3	CA3(+18.82),CCL2(-7.46),CLIC5(+2.85),CPT1B(-2.01),ME1(+2.0),NAMPT(+2.01),PODN(-4.69),SOX6(+2.86)
transcription regulator	KLF11	0.0157			1.134	7	4	3	APOL6(+5.56),CCL2(-7.46),CPT1B(-2.01),ENG(-3.49),INHBE(+3.56),ITGB6(+3.36),LOX(+3.06)
cytokine	TNFSF10	0.0157			0.64	6	5	1	BIRC3(+2.8),HLA-A(-2.5),IFIT1(+3.35),IFITM2(+5.8),SP100(+3.8),TFRC(+2.1)
cytokine	CD40LG	0.0159			0.055	15	12	3	A4GALT(+2.57),ADAM28(+5.1),B2M(+1.96),BIRC3(+2.8),CAST(+2.4),CCL2(-7.46),CXCL2(+1.81),IFIT1(+3.35),IFIT3(+2.4),NAMPT(+2.01),PKMYT1(-2.07),PLAUR(+3.22),TAP2(+2.44),TFRC(+2.1),TNFRSF11B(-2.53)
chemical drug	rosiglitazone	0.016			0.055	17	13	4	ACTA1(-2.74),APOL6(+5.56),C4A/C4B(-4.88),CCL2(-7.46),CDH1(+2.0),CGA(+12.64),CGB3 (includes others)(+6.35),CPT1B(-2.01),GRIA1(+3.29),IFIT3(+2.4),IL18(+3.77),LDHA(+2.18),LOX(+3.06),NPY(+2.87),OLR1(+4.37),PDK1(+2.86),PTGES(+2.79)
chemical drug	dimethyl sulfoxide	0.0163			0.022	7	4	3	CA3(+18.82),MYH6(-3.37),PRKX(+1.83),PTGS1(+2.75),TBX5(-3.86),TFRC(+2.1),TNFRSF11B(-2.53)
transcription regulator	TP63	0.0163			0.355	16	12	4	ADA2(+2.83),AGR2(+4.18),ANOS1(+4.13),APOBEC3B(-11.64),CAST(+2.4),CDH1(+2.0),CDH3(+3.98),COL4A3(+3.13),ENG(-3.49),ITGB1(+1.9),ITGB4(+2.21),MAP9(+2.04),PELP1(-1.93),PERP(+1.8),TNFSF15(+7.33),ZNF560(-2.47)
group	PARP	0.0164				2	1	1	CDH1(+2.0),SLC5A5(-3.75)
enzyme	KDM8	0.0164				2	2	0	LDHA(+2.18),PDK1(+2.86)
other	SPRY4-IT1	0.0164				2	1	1	CDH1(+2.0),ZNF703(-2.36)
other	SH2B1	0.0164				2	2	0	NPY(+2.87),PLAUR(+3.22)
chemical - protease inhibitor	pepstatin	0.0164				2	1	1	CD9(+3.56),TNFRSF11B(-2.53)
biologic drug	BQ-788	0.0164				2	2	0	CDH1(+2.0),CXCL2(+1.81)
chemical drug	tetrodotoxin	0.0166				3	2	1	B2M(+1.96),GRID2(-3.46),TAP2(+2.44)
chemical drug	cocaine	0.0166			0.216	9	7	2	CACNA2D1(+2.1),CAMK2A(+3.62),CCL2(-7.46),CXCL2(+1.81),GABRB3(+2.35),GRIA1(+3.29),IFIT1(+3.35),NPY(+2.87),SHF(-2.93)
transcription regulator	STAT1	0.0166			1.79	14	11	3	APOBEC3B(-11.64),APOL6(+5.56),B2M(+1.96),C4A/C4B(-4.88),CCL2(-7.46),CLIC5(+2.85),CXCL2(+1.81),GBP3(+3.68),HLA-DRB5(+6.92),IFIT1(+3.35),IFIT3(+2.4),IFITM2(+5.8),IL18(+3.77),PTN(+4.6)
mature microRNA	miR-199a-5p (and other miRNAs w/seed CCAGUGU)	0.0167			-1.109	5	4	1	ACTA1(-2.74),CDH1(+2.0),ITGB4(+2.21),MMP7(+7.95),TGFBR3(+16.29)
other	NOD2	0.0167			0.739	5	4	1	CCL2(-7.46),CXCL2(+1.81),IL18(+3.77),MAP3K8(+2.92),PTGES(+2.79)
transcription regulator	IRF9	0.0168				4	4	0	CDH1(+2.0),IFIT1(+3.35),IFIT3(+2.4),IL18(+3.77)
complex	PI3K (complex)	0.017		Activated	2.284	12	8	4	ADAM28(+5.1),BIRC3(+2.8),CCL2(-7.46),CDH1(+2.0),GCLM(+3.21),IFIT1(+3.35),ITGB1(+1.9),MAP2(+4.5),PDCD4(+3.03),RHOB(-2.15),SLC12A7(-1.82),SLC5A5(-3.75)
group	N-cor	0.0172				6	3	3	CXCL2(+1.81),MCTP1(+2.56),OLR1(+4.37),RHOB(-2.15),TBX5(-3.86),ZNF703(-2.36)
chemical drug	glucocorticoid	0.0174			0.416	12	6	6	ACE2(+3.5),CCL2(-7.46),CD163(-18.0),CGA(+12.64),CLIP2(-1.87),CXCL2(+1.81),IL18(+3.77),NPY(+2.87),RASD1(-2.1),STC1(+8.48),TNFRSF11B(-2.53),VIPR1(-3.19)
transcription regulator	SIRT1	0.0176			-1.891	15	13	2	BIRC3(+2.8),CDH1(+2.0),CPT1B(-2.01),ERO1A(+2.1),GBP3(+3.68),GSTM1(+17.38),HLA-A(-2.5),HLA-DRB5(+6.92),IFIT3(+2.4),NEURL1(+3.62),NPNT(+2.11),NPY(+2.87),PARP14(+2.12),PTN(+4.6),TACSTD2(+5.68)
transcription regulator	MEF2C	0.0176			-1.181	7	3	4	ACE2(+3.5),ACTA1(-2.74),CCL2(-7.46),CPT1B(-2.01),CXCL2(+1.81),MYH6(-3.37),PTGS1(+2.75)
enzyme	DICER1	0.0182			0	12	10	2	CAMK2A(+3.62),CCDC144B(+2.2),CDH1(+2.0),CGA(+12.64),ENG(-3.49),GBP3(+3.68),ITGB1(+1.9),MAP2(+4.5),PDCD4(+3.03),PELI2(-3.0),PROCR(+2.4),SCN9A(+3.18)
kinase	MAPK9	0.0183			1.941	8	6	2	BIRC3(+2.8),CCL2(-7.46),CDT1(-2.15),GSTM1(+17.38),IL18(+3.77),ITGB4(+2.21),PARP14(+2.12),PTGES(+2.79)
ligand-dependent nuclear receptor	THRA	0.0183			-0.832	7	3	4	ACTA1(-2.74),CCL2(-7.46),CGA(+12.64),CXCL2(+1.81),ENG(-3.49),MMP7(+7.95),MYH6(-3.37)
group	collagen type i (family)	0.0183				3	1	2	CCL2(-7.46),CFL2(+2.11),LGALS4(-5.96)
transmembrane receptor	IL6R	0.0186			-1	5	3	2	CCL2(-7.46),CXCL2(+1.81),NAMPT(+2.01),NPY(+2.87),TNFRSF11B(-2.53)
transcription regulator	TBX2	0.0186		Inhibited	-2.236	5	1	4	CDH1(+2.0),CDT1(-2.15),MCM2(-1.98),MCM5(-2.01),PKMYT1(-2.07)
transcription regulator	TP73	0.0186			0.877	15	11	4	B2M(+1.96),CCL2(-7.46),CDH1(+2.0),CLMN(+3.71),CXCL2(+1.81),ENG(-3.49),ITGB4(+2.21),LDHA(+2.18),MDK(-2.1),MICOS10-NBL1/NBL1(+3.8),PDK1(+2.86),PERP(+1.8),PROCR(+2.4),PTGES(+2.79),TBX5(-3.86)
transcription regulator	PAX3	0.0187				9	7	2	ANOS1(+4.13),ARHGDIB(+2.97),CDH3(+3.98),CGB3 (includes others)(+6.35),HLA-DRB1(+28.22),IFITM2(+5.8),MGP(+3.94),P2RY4(-9.29),RHOB(-2.15)
group	Rb	0.0196			1.387	5	1	4	CCL2(-7.46),CDH1(+2.0),CDT1(-2.15),MCM5(-2.01),SLC5A5(-3.75)
chemical - endogenous non-mammalian	naringin	0.0197				2	0	2	CCL2(-7.46),TNFRSF11B(-2.53)
enzyme	CPT1C	0.0197				2	1	1	CPT1B(-2.01),NPY(+2.87)
other	LIMA1	0.0197	1.864			2	2	0	CDH1(+2.0),MMP7(+7.95)
peptidase	ACE	0.0197				2	1	1	LDHA(+2.18),MDK(-2.1)
chemical drug	pevonedistat	0.0197				2	0	2	CDT1(-2.15),RHOB(-2.15)
enzyme	NRAS	0.0198			-0.077	9	5	4	AGRN(-1.77),B2M(+1.96),CXCL2(+1.81),HLA-A(-2.5),IFIT1(+3.35),MGP(+3.94),PERP(+1.8),RHOB(-2.15),ZNF703(-2.36)
transporter	NPC2	0.0201				3	3	0	IL18(+3.77),PTGES(+2.79),PTGS1(+2.75)
chemical - endogenous mammalian	pregnanolone	0.0201				1	1	0	MAP2(+4.5)
chemical - endogenous non-mammalian	euxanthone	0.0201				1	1	0	STC1(+8.48)
chemical toxicant	bromodichloromethane	0.0201				1	1	0	CDH1(+2.0)
group	Na-k-atpase	0.0201				1	1	0	GRIA1(+3.29)
group	Rap	0.0201				1	1	0	MVP(+3.41)
chemical - kinase inhibitor	PF-573228	0.0201				1	1	0	CDH1(+2.0)
other	C17orf98	0.0201				1	1	0	XIST(+147.8)
transcription regulator	ZNF426	0.0201				1	1	0	XIST(+147.8)
other	RNF217-AS1	0.0201				1	1	0	INTU(+2.39)
enzyme	RNF165	0.0201				1	1	0	XIST(+147.8)
other	Jpx	0.0201				1	1	0	XIST(+147.8)
cytokine	CMTM8	0.0201				1	1	0	CDH1(+2.0)
other	MYH7B	0.0201				1	1	0	GRIA1(+3.29)
transcription regulator	SNAI3	0.0201				1	1	0	CDH1(+2.0)
other	SNORD21	0.0201				1	0	1	HLA-A(-2.5)
enzyme	RND2	0.0201				1	0	1	RHOB(-2.15)
other	ARHGAP24	0.0201				1	1	0	ITGB4(+2.21)
ion channel	CATSPER1	0.0201				1	1	0	CATSPERB(+2.7)
other	CCDC22	0.0201				1	1	0	BIRC3(+2.8)
other	USP50	0.0201				1	1	0	IL18(+3.77)
enzyme	LOXL3	0.0201				1	1	0	CDH1(+2.0)
other	NLRP9	0.0201				1	1	0	IL18(+3.77)
ion channel	KCTD10	0.0201				1	0	1	RHOB(-2.15)
other	FBXO8	0.0201				1	1	0	XIST(+147.8)
chemical drug	febuxostat	0.0201				1	0	1	CCL2(-7.46)
other	9530018H14Rik	0.0201				1	1	0	CDH1(+2.0)
chemical - endogenous mammalian	stearidonic acid	0.0201				1	1	0	PTGS1(+2.75)
group	Rho gdi	0.0201				1	0	1	RHOB(-2.15)
other	MKI67	0.0201				1	1	0	CDH1(+2.0)
translation regulator	PAIP2	0.0201				1	1	0	CAMK2A(+3.62)
other	EHD1	0.0201				1	1	0	ITGB1(+1.9)
other	EXOC8	0.0201				1	1	0	CDH1(+2.0)
other	TNIP2	0.0201				1	1	0	MAP3K8(+2.92)
other	KRT1	0.0201				1	1	0	IL18(+3.77)
other	ADAMTS9-AS2	0.0201				1	1	0	TGFBR3(+16.29)
other	PPP1R9A	0.0201				1	1	0	GRIA1(+3.29)
other	AFAP1	0.0201				1	1	0	ITGB1(+1.9)
mature microRNA	miR-331-5p (and other miRNAs w/seed UAGGUAU)	0.0201				1	1	0	PLAUR(+3.22)
mature microRNA	miR-499-5p (and other miRNAs w/seed UAAGACU)	0.0201				1	1	0	SOX6(+2.86)
other	IQSEC1	0.0201				1	1	0	CDH1(+2.0)
group	MLK	0.0201				1	1	0	MMP7(+7.95)
other	RBBP9	0.0201				1	1	0	CDH1(+2.0)
group	CAMK2	0.0201				1	1	0	BIRC3(+2.8)
other	Raet1d/Raet1e	0.0201				1	0	1	HLA-A(-2.5)
kinase	STK24	0.0201				1	1	0	CDH1(+2.0)
other	TSHB	0.0201				1	0	1	SLC5A5(-3.75)
enzyme	RRAS2	0.0201				1	1	0	CDH1(+2.0)
transcription regulator	HOXA4	0.0201				1	1	0	ITGB1(+1.9)
transporter	VPS18	0.0201				1	1	0	ITGB1(+1.9)
enzyme	ADCY1	0.0201				1	1	0	GRIA1(+3.29)
other	FDCSP	0.0201				1	1	0	CDH1(+2.0)
kinase	MAP3K20	0.0201				1	1	0	SOX6(+2.86)
other	WASF3	0.0201				1	1	0	CDH1(+2.0)
other	RIN1	0.0201				1	1	0	GRIA1(+3.29)
transporter	RBP2	0.0201				1	1	0	CDH1(+2.0)
chemical reagent	tat-psi-delta-RACK	0.0201				1	0	1	CCL2(-7.46)
chemical reagent	deltaV1-1	0.0201				1	0	1	CCL2(-7.46)
chemical reagent	betel quid extract	0.0201				1	1	0	MAP2(+4.5)
chemical - kinase inhibitor	SCH772984	0.0201				1	1	0	MMP7(+7.95)
chemical drug	SA 4503	0.0201				1	1	0	GRIA1(+3.29)
chemical drug	mifobate	0.0201				1	1	0	CDH1(+2.0)
chemical drug	dihydrexidine	0.0201				1	1	0	GRIA1(+3.29)
chemical - kinase inhibitor	PD173955	0.0201				1	1	0	PLAUR(+3.22)
chemical drug	3beta-methoxypregnenolone	0.0201				1	1	0	MAP2(+4.5)
chemical reagent	heat killed Listeria Monocytogenes	0.0201				1	1	0	TNFSF15(+7.33)
chemical reagent	C3a receptor agonist peptide	0.0201				1	1	0	CDH1(+2.0)
chemical drug	repaglinide	0.0201				1	0	1	CCL2(-7.46)
chemical - endogenous mammalian	cardiolipin	0.0201				1	0	1	CCL2(-7.46)
chemical drug	pregabalin	0.0201				1	1	0	CACNA2D1(+2.1)
chemical - endogenous non-mammalian	ergothioneine	0.0201				1	1	0	MAP2(+4.5)
chemical - protease inhibitor	E-64c	0.0201				1	1	0	MAP2(+4.5)
transporter	SYVN1	0.0204			1.89	7	6	1	HLA-A(-2.5),IFITM2(+5.8),ITGB1(+1.9),ITGB4(+2.21),OLR1(+4.37),TFRC(+2.1),TMEM106B(+2.4)
chemical - endogenous mammalian	butyric acid	0.0205			-0.002	16	13	3	ADGRE5(+6.37),ALOX15B(+5.62),CDH1(+2.0),CGA(+12.64),GGT1(-2.16),HLA-DRB1(+28.22),IFIT1(+3.35),IFIT3(+2.4),IFITM2(+5.8),MMP7(+7.95),MVP(+3.41),MYH14(-19.59),NAMPT(+2.01),PDK1(+2.86),PTGS1(+2.75),SLC5A5(-3.75)
chemical toxicant	rottlerin	0.0206			-0.351	5	4	1	APOBEC3B(-11.64),ATP6AP2(+2.32),BIRC3(+2.8),ITGB1(+1.9),PDCD4(+3.03)
chemical drug	phytohemagglutinin	0.0209			-0.212	12	6	6	ANOS1(+4.13),CALU(+1.84),CCL2(-7.46),CD47(+3.31),ENG(-3.49),FOXA3(-2.19),GABRB3(+2.35),GGT1(-2.16),PRKX(+1.83),SLC6A8(-1.84),VIPR1(-3.19),ZFX(+1.99)
other	MYD88	0.021			0.82	11	7	4	ACPP(+3.67),APOBEC3B(-11.64),CCL2(-7.46),CD200R1(+3.63),CXCL2(+1.81),HLA-A(-2.5),IL18(+3.77),MCM2(-1.98),MMP7(+7.95),OLR1(+4.37),PTGES(+2.79)
chemical - endogenous mammalian	L-glutamic acid	0.0212			-0.277	6	6	0	B2M(+1.96),CDS1(+2.15),IL18(+3.77),MAP2(+4.5),NPY(+2.87),TAP2(+2.44)
transcription regulator	TP53	0.0215			0.55	51	38	13	ADGRE5(+6.37),ARAP2(+2.49),ATL3(+2.48),BIRC3(+2.8),CALU(+1.84),CCL2(-7.46),CD47(+3.31),CDH1(+2.0),CDH3(+3.98),CDT1(-2.15),COL14A1(+3.98),CPT1B(-2.01),CTSF(+2.72),DSTN(+1.95),ENG(-3.49),FAM3C(+1.9),FGFBP1(+2.97),FRMD4A(-2.52),GDA(+2.93),GLIPR1(+2.08),GPR87(+2.82),GSTM1(+17.38),HS3ST1(-3.9),ITGB4(+2.21),LDHA(+2.18),LIMA1(+1.86),LOX(+3.06),MAP3K8(+2.92),MCM2(-1.98),MCM5(-2.01),ME1(+2.0),MFAP2(-2.64)…
transcription regulator	CTCF	0.0216				5	4	1	CDH1(+2.0),HLA-DRB1(+28.22),HLA-DRB5(+6.92),PCDHA12(-1.91),XIST(+147.8)
group	CD3 group	0.0219				4	4	0	ACSL4(+1.98),LDHA(+2.18),LPCAT2(+2.67),TFRC(+2.1)
other	BAK1	0.022				3	2	1	ERO1A(+2.1),HLA-A(-2.5),IFITM2(+5.8)
transcription regulator	ZNF281	0.022				3	2	1	CCL2(-7.46),CXCL2(+1.81),PTGS1(+2.75)
microRNA	mir-132	0.022				3	2	1	CCL2(-7.46),FOXP2(+2.92),GRIA1(+3.29)
enzyme	ACSL4	0.022	1.983			3	3	0	ENPP1(+3.65),FERMT1(+3.96),XIST(+147.8)
transmembrane receptor	ITGB1	0.0226	1.897		-0.633	7	5	2	ACTA1(-2.74),CCL2(-7.46),CDH1(+2.0),COL4A4(+3.91),ITGB4(+2.21),LOX(+3.06),PLAUR(+3.22)
chemical drug	delta-9-tetrahydrocannabinol	0.0227				5	5	0	ACSL4(+1.98),COL4A3(+3.13),GABRB3(+2.35),GRIA1(+3.29),TAP2(+2.44)
transcription regulator	IRF7	0.0228		Activated	2.596	8	8	0	GBP3(+3.68),IFIT1(+3.35),IFIT3(+2.4),IFITM2(+5.8),MAP3K8(+2.92),NAMPT(+2.01),PARP14(+2.12),TAP2(+2.44)
other	PTH	0.0228			1.412	8	6	2	CCL2(-7.46),CXCL2(+1.81),GALNT3(+2.84),GNG12(+1.84),LIMA1(+1.86),MGP(+3.94),STC1(+8.48),TNFRSF11B(-2.53)
chemical drug	raloxifene	0.0228			0.707	8	6	2	CTSL(+2.26),ENG(-3.49),IL18(+3.77),ITGB1(+1.9),STC1(+8.48),TFRC(+2.1),TNFRSF11B(-2.53),ZFX(+1.99)
other	SAFB	0.0232			-0.762	4	3	1	B2M(+1.96),CDH1(+2.0),MAP3K8(+2.92),TNFRSF11B(-2.53)
enzyme	HPSE	0.0234				2	1	1	CCL2(-7.46),PLAUR(+3.22)
kinase	MAPK8	0.0235			1.331	8	8	0	ACSL4(+1.98),BIRC3(+2.8),CDH1(+2.0),GSTM1(+17.38),MMP7(+7.95),MVP(+3.41),PLAUR(+3.22),PTGES(+2.79)
transcription regulator	SMARCB1	0.0235		Activated	2.121	8	4	4	C4A/C4B(-4.88),CA8(+2.9),CDH1(+2.0),CDT1(-2.15),COL14A1(+3.98),MCM2(-1.98),MCM5(-2.01),PTN(+4.6)
transcription regulator	CREB1	0.0236			0.202	19	15	4	CACNA2D1(+2.1),CD9(+3.56),CGA(+12.64),CXCL2(+1.81),GALNT1(+2.52),GDA(+2.93),GRIA1(+3.29),HLA-A(-2.5),IGSF10(+5.43),MCM5(-2.01),MCTP1(+2.56),NNAT(-5.8),NPY(+2.87),NRSN1(+2.56),SPHKAP(+2.25),STC1(+8.48),TFAP2A(+4.12),TFRC(+2.1),WDR90(-2.38)
chemical drug	tetradecanoylphorbol acetate	0.0237		Activated	3.368	34	26	8	ACSL4(+1.98),ADAM28(+5.1),ALOX15B(+5.62),BIRC3(+2.8),CA8(+2.9),CCL2(-7.46),CD163(-18.0),CDH1(+2.0),CES1(-2.75),CGA(+12.64),CXCL2(+1.81),FGFBP1(+2.97),GPC2(-2.48),GPR87(+2.82),GSTM1(+17.38),H1FX(-1.97),IL18(+3.77),ITGB1(+1.9),KEL(-3.43),MMP7(+7.95),NCOA7(+1.75),NPIPB8 (includes others)(+13.48),NPY(+2.87),OLR1(+4.37),PDCD4(+3.03),PLAUR(+3.22),PRKX(+1.83),PTGES(+2.79),PTGS1(+2.75),SCN9A(+3.18),SLC15…
transcription regulator	KLF6	0.0238			-0.434	5	3	2	CCL2(-7.46),CDH1(+2.0),CGB3 (includes others)(+6.35),CXCL2(+1.81),ENG(-3.49)
chemical drug	plicamycin	0.0239			-0.64	6	3	3	ALOX15B(+5.62),CCL2(-7.46),CYP4V2(-3.16),MYH14(-19.59),PLAUR(+3.22),ROR1(+2.17)
G-protein coupled receptor	PTH1R	0.024				3	2	1	GALNT3(+2.84),MGP(+3.94),TNFRSF11B(-2.53)
transcription regulator	SP110	0.0243			-1.89	7	6	1	IFIT1(+3.35),IFIT3(+2.4),IL18(+3.77),ITGB1(+1.9),PERP(+1.8),TGFBR3(+16.29),ZNF560(-2.47)
enzyme	OGA	0.0243			-1.069	15	11	4	ACSL4(+1.98),CCL2(-7.46),CD47(+3.31),CDH1(+2.0),CYP4V2(-3.16),FGFBP1(+2.97),GABRA2(+2.36),HIGD1A(+1.89),IFIT3(+2.4),IL18(+3.77),MED14(+1.97),PDK1(+2.86),RHOB(-2.15),TGFBR3(+16.29),TNFRSF11B(-2.53)
chemical drug	carboplatin	0.0247			0.277	4	4	0	CAPN6(+4.43),CD47(+3.31),CDCP1(+1.73),FXYD5(+2.29)
chemical - kinase inhibitor	bisindolylmaleimide I	0.0249			-1	6	5	1	BIRC3(+2.8),CGA(+12.64),CGB3 (includes others)(+6.35),MMP7(+7.95),MYH6(-3.37),PDCD4(+3.03)
chemical - kinase inhibitor	PP2/AG1879 tyrosine kinase inhibitor	0.0249			0.751	5	4	1	ACSL4(+1.98),BIRC3(+2.8),CCL2(-7.46),CDH1(+2.0),GRIA1(+3.29)
transcription regulator	TBX5	0.0249	-3.857			5	3	2	ACE2(+3.5),CCL2(-7.46),CXCL2(+1.81),MYH6(-3.37),PTGS1(+2.75)
transmembrane receptor	IL10RA	0.025			-1.086	12	11	1	COL14A1(+3.98),ERO1A(+2.1),FERMT1(+3.96),GDA(+2.93),GSTM1(+17.38),HLA-A(-2.5),NAMPT(+2.01),OLR1(+4.37),PROCR(+2.4),SIRPB1(+2.49),TAP2(+2.44),TNFSF15(+7.33)
growth factor	ANGPT2	0.0255			0.922	9	5	4	ACTA1(-2.74),CD163(-18.0),IL18(+3.77),MMP7(+7.95),MYH6(-3.37),OLR1(+4.37),PDCD4(+3.03),PTGES(+2.79),RHOB(-2.15)
transporter	TFRC	0.0261	2.096	Inhibited	-2.219	5	4	1	ERO1A(+2.1),GGT1(-2.16),LDHA(+2.18),ME1(+2.0),PTN(+4.6)
chemical drug	resatorvid	0.0272				2	0	2	APOBEC3B(-11.64),CCL2(-7.46)
peptidase	CTSG	0.0272				2	1	1	CCL2(-7.46),MMP7(+7.95)
other	NLRC4	0.0272				2	2	0	CXCL2(+1.81),IL18(+3.77)
enzyme	SDC1	0.0272				2	2	0	CXCL2(+1.81),GALNT3(+2.84)
chemical drug	clofibric acid	0.0272				2	2	0	CGA(+12.64),CGB3 (includes others)(+6.35)
transcription regulator	HMGB1	0.0273			0.025	5	3	2	CCL2(-7.46),CD163(-18.0),HLA-DRB1(+28.22),IFIT1(+3.35),PTGES(+2.79)
transcription regulator	MSC	0.0277			0	4	3	1	CCL2(-7.46),IFIT1(+3.35),SCEL(+3.67),STS(+3.13)
other	Pln	0.0277				4	3	1	ACTA1(-2.74),CALU(+1.84),ITGB1(+1.9),NRSN1(+2.56)
transcription regulator	HEY2	0.0283				3	0	3	ACTA1(-2.74),MYH6(-3.37),TBX5(-3.86)
other	ARHGAP31	0.0283				3	3	0	CDH1(+2.0),ITGB6(+3.36),TGFBR3(+16.29)
transporter	GJA1	0.0283				3	1	2	CCL2(-7.46),CDH1(+2.0),TNFRSF11B(-2.53)
chemical - endogenous non-mammalian	5-O-mycolyl-beta-araf-(1->2)-5-O-mycolyl-alpha-araf-(1->1')-glycerol	0.0286			1.342	5	4	1	CCL2(-7.46),CXCL2(+1.81),IFIT1(+3.35),IFIT3(+2.4),NAMPT(+2.01)
chemical - endogenous mammalian	histamine	0.0286			1.982	5	4	1	CCL2(-7.46),CGA(+12.64),CXCL2(+1.81),IL18(+3.77),PTGES(+2.79)
transmembrane receptor	CD14	0.0293				4	3	1	CCL2(-7.46),CXCL2(+1.81),IFIT1(+3.35),ITGB1(+1.9)
chemical drug	doxorubicin	0.0296		Activated	2.185	15	14	1	BIRC3(+2.8),C4A/C4B(-4.88),CAPN6(+4.43),CD47(+3.31),CDCP1(+1.73),CXCL2(+1.81),GLIPR1(+2.08),ITGB4(+2.21),LIMA1(+1.86),MVP(+3.41),NPY(+2.87),PERP(+1.8),RGS6(+2.87),TAP2(+2.44),TFAP2A(+4.12)
other	OSCAR	0.0306				3	3	0	CXCL2(+1.81),MAP3K8(+2.92),MMP7(+7.95)
enzyme	DNASE2	0.0306				3	3	0	CXCL2(+1.81),IFIT3(+2.4),IL18(+3.77)
transmembrane receptor	SELP	0.0306				3	2	1	CCL2(-7.46),CXCL2(+1.81),PLAUR(+3.22)
group	Actin	0.0314				2	2	0	GRIA1(+3.29),IL18(+3.77)
group	Rac	0.0314				2	1	1	CCL2(-7.46),CD9(+3.56)
transcription regulator	NFKBID	0.0314				2	2	0	CD9(+3.56),CDH1(+2.0)
complex	Betacatenin/TCF	0.0314				2	1	1	MMP7(+7.95),TNFRSF11B(-2.53)
enzyme	CBS/CBSL	0.0314				2	1	1	CCL2(-7.46),LOX(+3.06)
enzyme	PLCE1	0.0314				2	1	1	CCL2(-7.46),CXCL2(+1.81)
enzyme	RALA	0.0314				2	2	0	CDH1(+2.0),PLAUR(+3.22)
chemical reagent	DMH1	0.0314				2	2	0	IL18(+3.77),LOX(+3.06)
chemical reagent	N-(3-oxododecanoyl)-homoserine lactone	0.0314				2	2	0	CXCL2(+1.81),PTGES(+2.79)
chemical drug	hyperforin	0.0314				2	1	1	MGP(+3.94),TNFRSF11B(-2.53)
kinase	PRKAA1	0.0315			-0.378	7	7	0	ARHGDIB(+2.97),BIRC3(+2.8),CDH3(+3.98),HIGD1A(+1.89),LDHA(+2.18),MAP2(+4.5),TNFSF15(+7.33)
transcription regulator	JUN	0.0316			-0.166	16	13	3	BIRC3(+2.8),CA3(+18.82),CCL2(-7.46),CDH1(+2.0),CGA(+12.64),CTSL(+2.26),ITGB1(+1.9),ITGB4(+2.21),MMP7(+7.95),MYH6(-3.37),PDCD4(+3.03),PDK1(+2.86),PLAUR(+3.22),PTGES(+2.79),RHOB(-2.15),TNFSF15(+7.33)
transcription regulator	HNF1B	0.0323			-0.44	6	5	1	CDH1(+2.0),FOXA3(-2.19),ITGB6(+3.36),MMP7(+7.95),PLAUR(+3.22),TACSTD2(+5.68)
chemical toxicant	forskolin	0.0323			1.782	22	15	7	ACPP(+3.67),ACTA1(-2.74),ATP6AP2(+2.32),CCL2(-7.46),CD163(-18.0),CD9(+3.56),CGA(+12.64),CGB3 (includes others)(+6.35),CXCL2(+1.81),GRIA1(+3.29),NAMPT(+2.01),NNAT(-5.8),NPY(+2.87),NRSN1(+2.56),PRKX(+1.83),PTGES(+2.79),PTGS1(+2.75),RHOB(-2.15),SLC15A1(+3.31),SLC5A5(-3.75),STC1(+8.48),TNFRSF11B(-2.53)
transcription regulator	STAT5A	0.0324				11	9	2	AGR2(+4.18),BIRC3(+2.8),CDH1(+2.0),EIF1AY(-28.8),ERAP2(+3.53),FGFBP1(+2.97),IFITM2(+5.8),MMP7(+7.95),OLR1(+4.37),TACSTD2(+5.68),ZP3(-3.12)
chemical drug	acetaminophen	0.0324		Activated	2.607	8	7	1	CA3(+18.82),CAST(+2.4),CES1(-2.75),CXCL2(+1.81),IL18(+3.77),ITGB1(+1.9),ME1(+2.0),PLAUR(+3.22)
enzyme	PTGES	0.0327	2.793			4	3	1	CDH1(+2.0),ITGB4(+2.21),MYH6(-3.37),PTGES(+2.79)
enzyme	UPF1	0.033				3	3	0	BIRC3(+2.8),CDH1(+2.0),FXYD5(+2.29)
enzyme	GAPDH	0.033				3	2	1	CCL2(-7.46),ENPP1(+3.65),IFITM2(+5.8)
transcription regulator	ZFP36	0.0339		Inhibited	-2.213	5	5	0	BIRC3(+2.8),CXCL2(+1.81),PLAUR(+3.22),SOX6(+2.86),TFRC(+2.1)
mature microRNA	miR-21-5p (and other miRNAs w/seed AGCUUAU)	0.0344			-1.252	4	3	1	CFL2(+2.11),FAM3C(+1.9),PDCD4(+3.03),TNFRSF11B(-2.53)
chemical drug	hydroxyurea	0.0344			-1	4	1	3	CCL2(-7.46),CGA(+12.64),MCM2(-1.98),MCM5(-2.01)
transcription regulator	SNAI1	0.0345			-0.368	7	5	2	CCL2(-7.46),CDH1(+2.0),CFL2(+2.11),ITGB1(+1.9),LIMA1(+1.86),MSI1(-2.41),TGFBR3(+16.29)
transcription regulator	MECP2	0.0346			1.546	6	6	0	CAMK2A(+3.62),CDH1(+2.0),FOXP2(+2.92),GABRA2(+2.36),GABRB3(+2.35),GRIA1(+3.29)
peptidase	CASP1	0.0354				3	3	0	CDH1(+2.0),CXCL2(+1.81),IL18(+3.77)
transcription regulator	ETV4	0.0354				3	2	1	CDH1(+2.0),GGT1(-2.16),MMP7(+7.95)
cytokine	FASLG	0.0354				3	1	2	CCL2(-7.46),CDH1(+2.0),TNFRSF11B(-2.53)
chemical drug	amiodarone	0.0354				3	2	1	CA3(+18.82),ME1(+2.0),MYH6(-3.37)
group	Nos	0.0357				2	2	0	CDH1(+2.0),OLR1(+4.37)
ion channel	CLCN5	0.0357				2	2	0	B2M(+1.96),CA3(+18.82)
transporter	TAP1	0.0357				2	1	1	HLA-A(-2.5),IFIT1(+3.35)
cytokine	AIMP1	0.0357				2	1	1	CCL2(-7.46),CXCL2(+1.81)
transcription regulator	ZBTB33	0.0357				2	2	0	CDH1(+2.0),MMP7(+7.95)
other	PNN	0.0357				2	2	0	CDH1(+2.0),MMP7(+7.95)
mature microRNA	miR-129-5p (and other miRNAs w/seed UUUUUGC)	0.0357				2	2	0	CDH1(+2.0),GALNT1(+2.52)
G-protein coupled receptor	PTGFR	0.0357				2	1	1	ACTA1(-2.74),PTGS1(+2.75)
transcription regulator	RFX5	0.0357				2	2	0	B2M(+1.96),HLA-DRB1(+28.22)
transporter	ECM1	0.0357				2	1	1	ADAMTS7(-1.92),CDH1(+2.0)
chemical - protease inhibitor	leupeptin	0.0357				2	2	0	CD9(+3.56),ITGB1(+1.9)
transcription regulator	RUNX2	0.0358			-0.8	6	4	2	C4A/C4B(-4.88),CDH1(+2.0),GALNT3(+2.84),ITGB4(+2.21),SOX6(+2.86),TNFRSF11B(-2.53)
chemical - kinase inhibitor	U0126	0.0359			-1.474	17	11	6	ATP6AP2(+2.32),BIRC3(+2.8),CCL2(-7.46),CDH1(+2.0),CXCL2(+1.81),DCHS1(-2.72),EIF1AX(+2.21),GRIA1(+3.29),ITGB1(+1.9),NNAT(-5.8),NPY(+2.87),PLAUR(+3.22),SLC5A5(-3.75),STC1(+8.48),TAP2(+2.44),TNFRSF11B(-2.53),ZIC2(-3.15)
complex	PDGF BB	0.0361			1.302	12	10	2	CCL2(-7.46),CXCL2(+1.81),ENPP1(+3.65),FXYD5(+2.29),GDA(+2.93),ITGB1(+1.9),MAP2(+4.5),MICOS10-NBL1/NBL1(+3.8),NAMPT(+2.01),OLR1(+4.37),RHOB(-2.15),SLCO1A2(+4.07)
transcription regulator	MEF2D	0.0362			-0.313	4	1	3	ACTA1(-2.74),CDH1(+2.0),CDT1(-2.15),MCM5(-2.01)
chemical - endogenous mammalian	aldosterone	0.0366			0.913	7	5	2	ACTA1(-2.74),CCL2(-7.46),LOX(+3.06),OLR1(+4.37),PLAUR(+3.22),PROCR(+2.4),PTGS1(+2.75)
chemical drug	resveratrol	0.0367			-0.698	11	7	4	BIRC3(+2.8),CCL2(-7.46),CD163(-18.0),CDH1(+2.0),CXCL2(+1.81),IFIT1(+3.35),IL18(+3.77),PDCD4(+3.03),SLC5A5(-3.75),TFRC(+2.1),TNFRSF11B(-2.53)
other	MIR17HG	0.0371			0.816	6	2	4	BBX(+2.25),DCHS1(-2.72),PIAS4(-1.89),RGMA(-2.16),SMOC1(+3.1),ZNF703(-2.36)
transcription regulator	CLOCK	0.0377			-1.633	10	9	1	ACSL4(+1.98),CTPS2(+1.84),FOXA3(-2.19),GLIPR1(+2.08),HACD2(+1.98),MGP(+3.94),MMP7(+7.95),NEBL(+2.74),UHMK1(+1.83),VSTM4(+3.67)
chemical - kinase inhibitor	PD98059	0.0378			-1.835	18	14	4	APOBEC3B(-11.64),CCL2(-7.46),CD37(-2.57),CDH1(+2.0),CDH3(+3.98),CGA(+12.64),CTSL(+2.26),CXCL2(+1.81),ENG(-3.49),FGFBP1(+2.97),GRIA1(+3.29),ITGB1(+1.9),LDHA(+2.18),MMP7(+7.95),NPY(+2.87),PLAUR(+3.22),PTGES(+2.79),STC1(+8.48)
other	POSTN	0.038				3	3	0	CDH1(+2.0),LOX(+3.06),PTN(+4.6)
transcription regulator	PDX1	0.038			-0.277	8	7	1	ACE2(+3.5),CXCL2(+1.81),ERO1A(+2.1),GCLM(+3.21),GNG12(+1.84),MAP2(+4.5),NNAT(-5.8),TGFBR3(+16.29)
transcription regulator	HOXD10	0.0381			1	4	3	1	CAPN6(+4.43),GCNT1(+2.84),ITGB4(+2.21),RHOB(-2.15)
chemical toxicant	rotenone	0.0381			-1.951	4	3	1	BIRC3(+2.8),CXCL2(+1.81),PDK1(+2.86),SRY(-3.05)
complex	Hif1	0.0381			1	4	4	0	CDH1(+2.0),LDHA(+2.18),PDK1(+2.86),TFRC(+2.1)
transcription regulator	NFAT5	0.0383			0.128	5	3	2	CCL2(-7.46),CLIC3(+4.77),PTGES(+2.79),PTGS1(+2.75),TNFRSF11B(-2.53)
other	CLDN7	0.0383			0.896	6	5	1	ARHGDIB(+2.97),LIMA1(+1.86),NCOA7(+1.75),PKMYT1(-2.07),SCEL(+3.67),SLCO2A1(+2.55)
enzyme	NOS2	0.039			-0.447	8	4	4	ACTA1(-2.74),CCL2(-7.46),CXCL2(+1.81),IFIT3(+2.4),MCM5(-2.01),MYH6(-3.37),PERP(+1.8),PTGS1(+2.75)
chemical - endogenous mammalian	prostaglandin E3	0.0399				1	1	0	PTGS1(+2.75)
group	Steroid 5 alpha-Reductase	0.0399				1	1	0	CDH1(+2.0)
chemical - endogenous mammalian	L-leucine	0.0399				1	1	0	CXCL2(+1.81)
complex	Clock-Bmal1	0.0399				1	1	0	NAMPT(+2.01)
other	CHCHD10	0.0399				1	1	0	CHCHD2(+57.98)
biologic drug	interferon gamma-1b	0.0399				1	0	1	CD163(-18.0)
group	Camkk	0.0399				1	1	0	GRIA1(+3.29)
chemical drug	vildagliptin	0.0399				1	1	0	NPY(+2.87)
complex	T-type Calcium Channel	0.0399				1	1	0	ENPP1(+3.65)
group	sPla2	0.0399				1	1	0	PTGES(+2.79)
G-protein coupled receptor	OR51E2	0.0399				1	1	0	CDH1(+2.0)
transporter	SLC39A6	0.0399				1	1	0	CDH1(+2.0)
transporter	EPB42	0.0399				1	1	0	CD47(+3.31)
enzyme	EIF4A3	0.0399				1	1	0	CDH1(+2.0)
enzyme	Csl	0.0399				1	1	0	CDH1(+2.0)
transporter	SLC33A1	0.0399				1	1	0	IL18(+3.77)
transporter	SLC9A9	0.0399				1	1	0	TFRC(+2.1)
transcription regulator	ISL2	0.0399				1	0	1	ZIC2(-3.15)
enzyme	MARCH2	0.0399				1	1	0	TFRC(+2.1)
transcription regulator	ALX1	0.0399				1	1	0	CDH1(+2.0)
other	LAYN	0.0399				1	1	0	XIST(+147.8)
enzyme	ADH1C	0.0399				1	0	1	ACTA1(-2.74)
other	PYGO1	0.0399				1	1	0	XIST(+147.8)
other	WDR1	0.0399				1	1	0	IL18(+3.77)
other	SRRT	0.0399				1	1	0	PDCD4(+3.03)
other	ZNF385B	0.0399				1	1	0	PERP(+1.8)
enzyme	FUT9	0.0399				1	0	1	MSI1(-2.41)
other	Raet1a	0.0399				1	0	1	HLA-A(-2.5)
complex	Inflammasome (Nalp3, Asc, Casp1)	0.0399				1	1	0	IL18(+3.77)
transmembrane receptor	GFRA1	0.0399				1	1	0	ACPP(+3.67)
other	PCDHGA12	0.0399				1	0	1	PCDHA7(-2.49)
growth factor	LEFTY2	0.0399				1	1	0	MMP7(+7.95)
transporter	AP1M1	0.0399				1	0	1	HLA-A(-2.5)
complex	ORC	0.0399				1	0	1	CDT1(-2.15)
G-protein coupled receptor	NPBWR1	0.0399				1	1	0	NPY(+2.87)
enzyme	ACTC1	0.0399				1	0	1	ACTA1(-2.74)
cytokine	CCL14	0.0399				1	1	0	ACKR2(+4.39)
peptidase	MMP10	0.0399				1	1	0	CXCL2(+1.81)
peptidase	CELA1	0.0399				1	0	1	HLA-A(-2.5)
other	STXBP4	0.0399				1	1	0	ITGB1(+1.9)
G-protein coupled receptor	FZD7	0.0399				1	1	0	CDH1(+2.0)
other	F11R	0.0399				1	1	0	CDH1(+2.0)
enzyme	PLA2G2F	0.0399				1	1	0	PTGES(+2.79)
microRNA	mir-622	0.0399				1	1	0	PLAUR(+3.22)
mature microRNA	miR-675-3p (miRNAs w/seed UGUAUGC)	0.0399				1	1	0	CDH1(+2.0)
microRNA	mir-331	0.0399				1	1	0	PLAUR(+3.22)
chemical drug	IKKbeta inhibitor	0.0399				1	1	0	CDH1(+2.0)
other	IGK	0.0399				1	0	1	CCL2(-7.46)
other	NUBP1	0.0399				1	1	0	TFRC(+2.1)
enzyme	CNTN1	0.0399				1	1	0	CDH1(+2.0)
other	CD84	0.0399				1	1	0	IL18(+3.77)
kinase	STK38L	0.0399	2.334			1	1	0	ITGB1(+1.9)
phosphatase	CDC14A	0.0399				1	1	0	CDH1(+2.0)
kinase	LTK	0.0399				1	0	1	ACTA1(-2.74)
enzyme	IFI30	0.0399				1	0	1	HLA-A(-2.5)
other	TGFBI	0.0399				1	1	0	CDH1(+2.0)
other	Dst	0.0399				1	1	0	MAP2(+4.5)
other	CRADD	0.0399				1	0	1	CCL2(-7.46)
transmembrane receptor	LRP1B	0.0399				1	1	0	NCEH1(+2.55)
enzyme	CBR1	0.0399				1	1	0	CDH1(+2.0)
enzyme	TH	0.0399				1	1	0	NPY(+2.87)
other	ITGA7	0.0399				1	1	0	ITGB1(+1.9)
other	GAB3	0.0399				1	1	0	IFIT1(+3.35)
transporter	RHCE/RHD	0.0399				1	1	0	CD47(+3.31)
chemical reagent	CK-666	0.0399				1	1	0	IL18(+3.77)
transmembrane receptor	CLDN3	0.0399				1	1	0	CDH1(+2.0)
other	ATAD3A	0.0399				1	1	0	CDH1(+2.0)
other	RPLP2	0.0399				1	1	0	PDCD4(+3.03)
other	CCL3L1	0.0399				1	1	0	ACKR2(+4.39)
mature microRNA	miR-101b-3p (miRNAs w/seed UACAGUA)	0.0399				1	1	0	STC1(+8.48)
biologic drug	P144	0.0399				1	0	1	CCL2(-7.46)
chemical drug	E-4031	0.0399				1	0	1	CCL2(-7.46)
chemical drug	dofetilide	0.0399				1	0	1	CCL2(-7.46)
chemical reagent	BAY-u9773	0.0399				1	0	1	CCL2(-7.46)
chemical drug	foscarnet	0.0399				1	1	0	STC1(+8.48)
chemical drug	pamidronic acid	0.0399				1	0	1	TNFRSF11B(-2.53)
chemical - endogenous mammalian	octanal	0.0399				1	0	1	CCL2(-7.46)
chemical drug	flurazepam	0.0399				1	1	0	GABRA2(+2.36)
chemical reagent	chalcone-24	0.0399				1	1	0	BIRC3(+2.8)
chemical drug	pralnacasan	0.0399				1	1	0	IL18(+3.77)
chemical - endogenous non-mammalian	wax ester	0.0399				1	0	1	CCL2(-7.46)
chemical - protease inhibitor	Z-WEHD-FMK	0.0399				1	0	1	CCL2(-7.46)
chemical - endogenous non-mammalian	isorhamnetin	0.0399				1	1	0	OLR1(+4.37)
chemical reagent	polyinosinic acid	0.0399				1	0	1	CCL2(-7.46)
chemical drug	trilostane	0.0399				1	0	1	CCL2(-7.46)
chemical drug	napabucasin	0.04			-1	4	3	1	B2M(+1.96),ENG(-3.49),ITGB1(+1.9),PLAUR(+3.22)
chemical drug	gentamicin C	0.04			0	4	3	1	BIRC3(+2.8),C4A/C4B(-4.88),CAPN6(+4.43),FXYD5(+2.29)
chemical toxicant	Sn50 peptide	0.04			-0.849	4	4	0	BIRC3(+2.8),CXCL2(+1.81),MMP7(+7.95),STC1(+8.48)
kinase	GRK2	0.0403				2	0	2	ACTA1(-2.74),TNFRSF11B(-2.53)
mature microRNA	miR-223-3p (miRNAs w/seed GUCAGUU)	0.0403				2	1	1	RHOB(-2.15),TGFBR3(+16.29)
transmembrane receptor	TNFRSF12A	0.0403				2	0	2	ACTA1(-2.74),CCL2(-7.46)
enzyme	PRDX2	0.0403				2	1	1	CCL2(-7.46),CDH1(+2.0)
chemical reagent	ethylene glycol tetraacetic acid	0.0407				3	3	0	BIRC3(+2.8),CGA(+12.64),PTGS1(+2.75)
mature microRNA	miR-1-3p (and other miRNAs w/seed GGAAUGU)	0.0411			-1.42	8	6	2	AGRN(-1.77),CDCP1(+1.73),HACD2(+1.98),ITGB4(+2.21),PDCD4(+3.03),PLEKHG2(-1.87),TRIM2(+2.71),UHMK1(+1.83)
other	PDLIM2	0.0414			0.447	5	5	0	CDH1(+2.0),GSTM1(+17.38),IFIT3(+2.4),SMOC1(+3.1),ZNF300(+4.52)
ligand-dependent nuclear receptor	RXRA	0.0415			-0.547	11	7	4	CGB3 (includes others)(+6.35),CLMN(+3.71),COLEC12(+3.45),CPT1B(-2.01),ENG(-3.49),FOXA3(-2.19),MGP(+3.94),NPY(+2.87),OLR1(+4.37),SLC6A8(-1.84),TFAP2A(+4.12)
chemical - kinase inhibitor	Go 6976	0.042			-1.131	4	3	1	ACTA1(-2.74),CXCL2(+1.81),ITGB1(+1.9),STC1(+8.48)
transcription regulator	HDAC3	0.043				5	4	1	BIRC3(+2.8),CDH1(+2.0),CXCL2(+1.81),ME1(+2.0),TBX5(-3.86)
enzyme	PPIF	0.043			-0.447	5	4	1	CCL2(-7.46),CXCL2(+1.81),MGP(+3.94),PTN(+4.6),TFAP2A(+4.12)
mature microRNA	miR-182-5p (and other miRNAs w/seed UUGGCAA)	0.0434				3	3	0	CDH1(+2.0),COL4A4(+3.91),ITGB1(+1.9)
other	NEDD9	0.0434				3	3	0	CDH1(+2.0),PLOD2(+2.79),STC1(+8.48)
chemical drug	bromocriptine	0.0434				3	2	1	CCL2(-7.46),CGA(+12.64),NPY(+2.87)
transmembrane receptor	TNFRSF1A	0.0436			-0.563	7	6	1	BIRC3(+2.8),CCL2(-7.46),CXCL2(+1.81),GCLM(+3.21),MMP7(+7.95),SOX6(+2.86),TFRC(+2.1)
transcription regulator	IRF2	0.0437				6	5	1	B2M(+1.96),CES1(-2.75),ERAP1(+2.18),MMP7(+7.95),NAMPT(+2.01),TAP2(+2.44)
chemical - endogenous mammalian	D-glucose	0.0437			1.375	20	16	4	ACE2(+3.5),ACTA1(-2.74),ATP6AP2(+2.32),ATP8B1(+2.65),CCL2(-7.46),CDT1(-2.15),CPT1B(-2.01),CXCL2(+1.81),ERO1A(+2.1),ITGB1(+1.9),LDHA(+2.18),NAMPT(+2.01),NPNT(+2.11),NPY(+2.87),PDCD4(+3.03),PDK1(+2.86),PLAUR(+3.22),SCN9A(+3.18),TACSTD2(+5.68),TFRC(+2.1)
chemical - endogenous non-mammalian	3-deoxy-2-octulosonic acid(2)-lipid A	0.0451				2	2	0	PTGES(+2.79),PTGS1(+2.75)
group	PLC	0.0451				2	0	2	CCL2(-7.46),TNFRSF11B(-2.53)
group	Angiotensin II receptor type 1	0.0451				2	1	1	CCL2(-7.46),NPY(+2.87)
peptidase	CFB	0.0451				2	1	1	C4A/C4B(-4.88),CXCL2(+1.81)
enzyme	PHLPP1	0.0451				2	2	0	CXCL2(+1.81),IL18(+3.77)
microRNA	mir-208	0.0451				2	1	1	ENG(-3.49),SOX6(+2.86)
group	Mir200	0.0451				2	2	0	CFL2(+2.11),TRIM2(+2.71)
other	CCAT2	0.0451				2	2	0	CDH1(+2.0),MMP7(+7.95)
other	C5	0.0451				2	2	0	CXCL2(+1.81),ITGB1(+1.9)
peptidase	KLK5	0.0451				2	2	0	CXCL2(+1.81),IL18(+3.77)
chemical reagent	latrunculin B	0.0451				2	1	1	ACTA1(-2.74),IL18(+3.77)
cytokine	IL6	0.0453			0.29	23	18	5	ACKR2(+4.39),ADGRE5(+6.37),CCL2(-7.46),CD163(-18.0),CDH1(+2.0),CES1(-2.75),CXCL2(+1.81),GBP3(+3.68),HLA-A(-2.5),HLA-DRB5(+6.92),IFIT1(+3.35),ITGB1(+1.9),MAP2(+4.5),MMP7(+7.95),NAMPT(+2.01),NPY(+2.87),PTGES(+2.79),ROR1(+2.17),SCN9A(+3.18),STS(+3.13),TFRC(+2.1),TNFRSF11B(-2.53),VTCN1(+5.36)
peptidase	F2	0.0457			0.668	10	6	4	BIRC3(+2.8),CCL2(-7.46),ITGB1(+1.9),NCOA7(+1.75),PLAUR(+3.22),PROCR(+2.4),RHOB(-2.15),SLC12A7(-1.82),TAP2(+2.44),ZNF71(-2.06)
complex	Collagen type I (complex)	0.0461			0.228	4	4	0	CDH1(+2.0),ITGB1(+1.9),PLOD2(+2.79),PRRX1(+5.86)
enzyme	PTGS1	0.0463	2.749			3	3	0	PTGES(+2.79),PTGS1(+2.75),STC1(+8.48)
chemical drug	N-nitro-L-arginine methyl ester	0.0463			0.068	5	3	2	ACTA1(-2.74),CCL2(-7.46),CXCL2(+1.81),OLR1(+4.37),PERP(+1.8)
chemical drug	cisplatin	0.0469			1.783	23	17	6	BIRC3(+2.8),C4A/C4B(-4.88),CAPN6(+4.43),CCL2(-7.46),CDCP1(+1.73),CDH1(+2.0),CPT1B(-2.01),FXYD5(+2.29),GGT1(-2.16),GPR87(+2.82),GRIA1(+3.29),GSTM1(+17.38),IL18(+3.77),ITGB1(+1.9),ITGB4(+2.21),MEGF6(-1.92),MGP(+3.94),NPY(+2.87),PRKY(-129.62),PROCR(+2.4),PTGES(+2.79),STK17B(+2.33),TFAP2A(+4.12)
chemical drug	lipopolysaccharide	0.047		Activated	3.607	49	36	13	ACE2(+3.5),ACTA1(-2.74),APOBEC3B(-11.64),APOL6(+5.56),ARVCF(-1.98),BIRC3(+2.8),CCL2(-7.46),CD163(-18.0),CD37(-2.57),CD9(+3.56),CDH1(+2.0),CLIC3(+4.77),CPT1B(-2.01),CTSL(+2.26),CXCL2(+1.81),ERO1A(+2.1),GBP3(+3.68),H1FX(-1.97),HACD2(+1.98),HLA-A(-2.5),HLA-DRB5(+6.92),IFIT1(+3.35),IFIT3(+2.4),IFITM2(+5.8),IL18(+3.77),ITGB1(+1.9),LACC1(+2.28),LDHA(+2.18),LYNX1(+2.13),MAP3K8(+2.92),MCM5(-2.01),MMP7(+7…
group	ERK1/2	0.0475			-0.077	11	8	3	B2M(+1.96),BIRC3(+2.8),CCL2(-7.46),HLA-A(-2.5),IFIT1(+3.35),NAMPT(+2.01),PLAUR(+3.22),PTGES(+2.79),PTN(+4.6),SLC12A7(-1.82),TAP2(+2.44)
chemical drug	deferoxamine	0.0477		Activated	2.18	8	7	1	CD47(+3.31),CDH1(+2.0),CGA(+12.64),LDHA(+2.18),ME1(+2.0),PLAUR(+3.22),SLC5A5(-3.75),TFRC(+2.1)
kinase	TBK1	0.0481			1.4	5	4	1	APOBEC3B(-11.64),CXCL2(+1.81),IFIT1(+3.35),IFIT3(+2.4),IL18(+3.77)
peptidase	PLAU	0.0482			-0.747	4	3	1	CCL2(-7.46),NPY(+2.87),PLAUR(+3.22),PTN(+4.6)
mature microRNA	miR-155-5p (miRNAs w/seed UAAUGCU)	0.0486			-1.89	7	6	1	CD47(+3.31),CXCL2(+1.81),DPP7(-1.98),LCLAT1(+2.01),MOSPD2(+1.97),TACSTD2(+5.68),UBE2J1(+2.06)
transcription regulator	WT1	0.0492			0.561	9	5	4	ADGRE5(+6.37),CCL2(-7.46),CDH1(+2.0),PIR(+4.61),PLAUR(+3.22),SALL2(-1.87),SRY(-3.05),TFAP2A(+4.12),WDR90(-2.38)
chemical - kinase inhibitor	PP1	0.0492				3	3	0	CDH1(+2.0),CGA(+12.64),GRIA1(+3.29)
enzyme	KL	0.0492				3	2	1	CAST(+2.4),MMP7(+7.95),TNFRSF11B(-2.53)
peptidase	F7	0.0492				3	3	0	CXCL2(+1.81),MMP7(+7.95),PLAUR(+3.22)
G-protein coupled receptor	AGTR1	0.0492				3	3	0	ACE2(+3.5),GABRB3(+2.35),OLR1(+4.37)
enzyme	ANXA1	0.0492				3	2	1	CCL2(-7.46),CDH1(+2.0),CXCL2(+1.81)
group	TLR7/8	0.0492				3	2	1	CCL2(-7.46),MAP3K8(+2.92),PLAUR(+3.22)
chemical drug	nitrofurantoin	0.0513			1.89	7	5	2	C4A/C4B(-4.88),CAPN6(+4.43),CES1(-2.75),GSTM1(+17.38),ITGB1(+1.9),ITGB4(+2.21),LOX(+3.06)
other	SASH1	0.0549		Activated	2	4	4	0	ACPP(+3.67),BBX(+2.25),IFIT3(+2.4),IL18(+3.77)
transcription regulator	IKZF3	0.0549			-1.982	4	4	0	ANOS1(+4.13),IFIT3(+2.4),MAP2(+4.5),SCN9A(+3.18)
chemical toxicant	Salmonella enterica serotype abortus equi lipopolysaccharide	0.0554			1.912	7	6	1	BIRC3(+2.8),CXCL2(+1.81),GBP3(+3.68),HES4(-2.68),IL18(+3.77),MAP3K8(+2.92),TNFSF15(+7.33)
other	INSIG1	0.0572		Inhibited	-2.236	5	5	0	ACSL4(+1.98),CXCL2(+1.81),OLR1(+4.37),PTGES(+2.79),PTGS1(+2.75)
chemical - endogenous mammalian	linoleic acid	0.0573			-1.98	4	3	1	ACSL4(+1.98),CD47(+3.31),CPT1B(-2.01),OLR1(+4.37)
transmembrane receptor	TLR9	0.0583		Activated	2.961	9	9	0	CAST(+2.4),CXCL2(+1.81),IFIT1(+3.35),IFIT3(+2.4),IL18(+3.77),NAMPT(+2.01),NPY(+2.87),PROCR(+2.4),SCN9A(+3.18)
transcription regulator	RELA	0.0585		Activated	2.022	14	12	2	ARHGDIB(+2.97),ATP6AP2(+2.32),B2M(+1.96),BIRC3(+2.8),CCL2(-7.46),CXCL2(+1.81),ERAP1(+2.18),ERAP2(+3.53),MMP7(+7.95),NAMPT(+2.01),OLR1(+4.37),PTGES(+2.79),TAP2(+2.44),TNFRSF11B(-2.53)
chemical reagent	PD173074	0.0698		Activated	2	4	4	0	CGA(+12.64),ITGB6(+3.36),TFAP2A(+4.12),VTCN1(+5.36)
kinase	RAF1	0.0731			1.751	8	7	1	CD37(-2.57),CTSL(+2.26),FGFBP1(+2.97),ITGB1(+1.9),ITGB4(+2.21),LDHA(+2.18),NPY(+2.87),PLAUR(+3.22)
transcription regulator	TCF7L2	0.074		Activated	2.714	11	10	1	ARAP2(+2.49),ATP8B1(+2.65),FRMD4A(-2.52),GCLM(+3.21),ME1(+2.0),MMP7(+7.95),MOSPD2(+1.97),PEX5L(+2.59),PRRG1(+2.38),STK17B(+2.33),UGT8(+4.48)
growth factor	TGFA	0.0808			1.982	4	3	1	BIRC3(+2.8),CCL2(-7.46),CXCL2(+1.81),PTGS1(+2.75)
other	CDH1	0.0895	1.996		-1.926	4	4	0	CDH1(+2.0),CDH3(+3.98),GRIA1(+3.29),PLAUR(+3.22)
kinase	MAPK3	0.0925			1.98	4	4	0	CGA(+12.64),ITGB1(+1.9),PLAUR(+3.22),PTGES(+2.79)
chemical drug	mycophenolic acid	0.0925			1.982	4	3	1	BIRC3(+2.8),CCL2(-7.46),NPY(+2.87),OLR1(+4.37)
transcription regulator	ARNT	0.1			1.982	5	4	1	CDCP1(+1.73),ENG(-3.49),ERO1A(+2.1),LDHA(+2.18),TFRC(+2.1)
transcription regulator	IRF5	0.102			1.982	4	4	0	CXCL2(+1.81),IFIT1(+3.35),IFIT3(+2.4),NAMPT(+2.01)
transcription regulator	NFKB1	0.105		Activated	2.186	9	8	1	ATP6AP2(+2.32),B2M(+1.96),BIRC3(+2.8),CCL2(-7.46),CXCL2(+1.81),IL18(+3.77),MAP3K8(+2.92),MMP7(+7.95),TNFSF15(+7.33)
group	EGLN	0.11			-1.757	6	5	1	BBX(+2.25),CCL2(-7.46),LDHA(+2.18),MAP3K8(+2.92),PDK1(+2.86),STC1(+8.48)
other	SAMSN1	0.112		Activated	2	4	4	0	BBX(+2.25),CXCL2(+1.81),IFIT3(+2.4),IL18(+3.77)
cytokine	IL1RN	0.12		Inhibited	-2.219	5	4	1	CCL2(-7.46),ERAP2(+3.53),GRIA1(+3.29),IFIT3(+2.4),SP100(+3.8)
kinase	FGFR1	0.122		Activated	2	4	4	0	EIF1AX(+2.21),PDCD4(+3.03),PLAUR(+3.22),PTGS1(+2.75)
transcription regulator	BRCA1	0.156			1.982	6	6	0	CDH3(+3.98),CTSF(+2.72),IFIT1(+3.35),IFIT3(+2.4),PERP(+1.8),STC1(+8.48)
ligand-dependent nuclear receptor	PPARD	0.16			-1.947	7	3	4	CPT1B(-2.01),INHBE(+3.56),LDHA(+2.18),LGALS4(-5.96),NPY(+2.87),RABL6(-1.79),TNFRSF11B(-2.53)
transcription regulator	GATA2	0.16		Activated	2.813	11	9	2	ADGRE5(+6.37),CES1(-2.75),EVI5(+1.92),FYB2(+4.72),GDA(+2.93),KEL(-3.43),MCTP1(+2.56),SEL1L3(+2.28),TACSTD2(+5.68),TFRC(+2.1),TGFBR3(+16.29)
chemical drug	CpG oligonucleotide	0.169			1.982	5	5	0	CXCL2(+1.81),GBP3(+3.68),IL18(+3.77),OLR1(+4.37),PTGES(+2.79)
group	Growth hormone	0.183		Inhibited	-2.2	7	7	0	CA3(+18.82),CDH1(+2.0),CDH3(+3.98),GSTM1(+17.38),NAMPT(+2.01),SLCO1A2(+4.07),STC1(+8.48)
mature microRNA	miR-30c-5p (and other miRNAs w/seed GUAAACA)	0.186		Inhibited	-2	4	4	0	CDCP1(+1.73),GALNT1(+2.52),KDELC2(+2.25),NCEH1(+2.55)
chemical drug	nicotine	0.189		Activated	2.2	6	5	1	CACNA2D1(+2.1),CCL2(-7.46),GRIA1(+3.29),GRPR(+4.02),MMP7(+7.95),PLAUR(+3.22)
kinase	ERBB3	0.198			-1.98	4	3	1	ACTA1(-2.74),CD47(+3.31),CDH1(+2.0),PTGS1(+2.75)
growth factor	BDNF	0.201		Activated	2.718	9	5	4	AGRN(-1.77),ARVCF(-1.98),CAMK2A(+3.62),GDA(+2.93),GRIA1(+3.29),NPY(+2.87),SBK1(-2.62),TFRC(+2.1),TNFRSF11B(-2.53)
microRNA	mir-21	0.205		Inhibited	-2.17	8	6	2	CCL2(-7.46),CDH1(+2.0),FAM3C(+1.9),GBP3(+3.68),IL18(+3.77),PDCD4(+3.03),RHOB(-2.15),SIRPB1(+2.49)
transcription regulator	EGR2	0.218		Activated	2.236	5	5	0	CAST(+2.4),GNB4(+2.03),MAP2(+4.5),TFRC(+2.1),TGFBR3(+16.29)
transcription regulator	NFATC2	0.22		Activated	2.236	6	6	0	ACPP(+3.67),BBX(+2.25),CXCL2(+1.81),IFIT3(+2.4),IL18(+3.77),LDHA(+2.18)
enzyme	CD38	0.225		Activated	2.219	5	5	0	ERO1A(+2.1),EVI5(+1.92),HIGD1A(+1.89),PDK1(+2.86),SCEL(+3.67)
cytokine	IL5	0.226		Activated	2.121	8	7	1	CCL2(-7.46),CD9(+3.56),ERO1A(+2.1),GCLM(+3.21),HIGD1A(+1.89),ITGB6(+3.36),PDK1(+2.86),SCEL(+3.67)
complex	IL12 (complex)	0.243		Activated	2.382	6	5	1	CCL2(-7.46),CDH1(+2.0),IL18(+3.77),MAP3K8(+2.92),PDCD4(+3.03),TFRC(+2.1)
chemical drug	medroxyprogesterone acetate	0.258			1.951	4	2	2	CCL2(-7.46),COL4A3(+3.13),ITGB1(+1.9),MCM5(-2.01)
chemical drug	decitabine	0.265		Activated	2.468	19	14	5	ABO(-2.6),AGRN(-1.77),ARHGDIB(+2.97),B2M(+1.96),BIRC3(+2.8),CD9(+3.56),CDH1(+2.0),CDH3(+3.98),LOX(+3.06),MAP2(+4.5),MCM2(-1.98),MMP7(+7.95),MSI1(-2.41),NPNT(+2.11),RASSF3(+2.18),TAP2(+2.44),TFAP2A(+4.12),TFRC(+2.1),ZIC2(-3.15)
transcription regulator	CTNNB1	0.378			1.807	18	12	6	AGRN(-1.77),CA3(+18.82),CD47(+3.31),CDH1(+2.0),CST4(-3.25),CTSF(+2.72),CXCL2(+1.81),ENPP1(+3.65),FGFBP1(+2.97),IFIT1(+3.35),ITGB1(+1.9),ME1(+2.0),MMP7(+7.95),MYH6(-3.37),PLAUR(+3.22),TBX5(-3.86),TNFRSF11B(-2.53),ZP3(-3.12)
chemical drug	17-alpha-ethinylestradiol	0.38		Activated	2	4	4	0	ADGRE5(+6.37),CDH1(+2.0),PERP(+1.8),UHMK1(+1.83)
complex	Immunoglobulin	0.388		Activated	2.126	12	11	1	ACKR2(+4.39),BIRC3(+2.8),CCL2(-7.46),CDH1(+2.0),CXCL2(+1.81),IFIT3(+2.4),IL18(+3.77),NAMPT(+2.01),PDK1(+2.86),TFRC(+2.1),TGFBR3(+16.29),TNFSF15(+7.33)
chemical drug	etoposide	0.396			1.982	5	3	2	BIRC3(+2.8),CCL2(-7.46),LIMA1(+1.86),MCM2(-1.98),NPY(+2.87)
chemical reagent	1,2-dithiol-3-thione	0.408		Activated	2.211	5	5	0	DSTN(+1.95),GCLM(+3.21),GSTM1(+17.38),RBBP7(+2.47),TFRC(+2.1)
chemical toxicant	carbon tetrachloride	0.444		Activated	2	5	5	0	CA3(+18.82),GSTM1(+17.38),INHBE(+3.56),ITGB1(+1.9),ME1(+2.0)
transcription regulator	FOXA2	0.456			1.951	5	4	1	AGR2(+4.18),CA3(+18.82),CDH1(+2.0),FOXA3(-2.19),SMOC1(+3.1)
cytokine	IL21	0.479		Activated	2	4	4	0	CLIC5(+2.85),HLA-DRB5(+6.92),IFIT1(+3.35),IFIT3(+2.4)
chemical toxicant	thapsigargin	0.546			1.953	4	4	0	BIRC3(+2.8),CXCL2(+1.81),OLR1(+4.37),UBE2J1(+2.06)
transcription regulator	KLF3	1		Inhibited	-2.236	5	3	2	GALNT1(+2.52),GCNT1(+2.84),HS3ST1(-3.9),RAP2C(+1.9),RAVER1(-1.87)
kinase	STK11	1		Activated	2.2	5	3	2	CCL2(-7.46),CDH1(+2.0),CYP4V2(-3.16),LDHA(+2.18),STK17B(+2.33)
chemical drug	AGN194204	1		Activated	2	4	3	1	CA3(+18.82),FOXA3(-2.19),GBP3(+3.68),PDCD4(+3.03)
