# Supplementary material for: Developmental modeling of hepatogenesis using obese iPSCs-hepatocyte differentiation uncovers pathological features
Source: Cell Death Dis. 2022 Aug 1;13(8):670. doi: 10.1038/s41419-022-05125-9 (PMC9343434; doi:10.1038/s41419-022-05125-9)
Supplement: Supplementary file 17 — Supplementary File-15 [file 41419_2022_5125_MOESM17_ESM.xlsx]

## Sheet: Function
Categories	Diseases or Functions	p	State	Z	N	Pos	Neg	Molecules
Cellular Movement	Cell movement	5.62e-55	Decreased	-2.291	360	133	227	ACKR1(+2.72),ACKR3(-2.87),ACVRL1(-3.87),ADA(-2.53),ADAM12(-7.3),ADAM33(-10.05),ADAMTS13(-3.09),ADAMTS5(-4.25),ADGRA2(-2.12),ADGRE5(-2.15),ADGRG6(+3.1),ADM(+3.42),ADRB3(-2.6),AGAP2(-2.64),AHR(+2.11),ALOX15(-2.59),ANGPTL2(-4.43),ANTXR1(-3.04),ANXA1(+1.87),APLNR(-7.8),ARAP3(-2.8),AREG(+6.3),ARHGAP25(-3.31),ARHGEF28(+2.73),ASNS(+3.03),ASPM(-2.13),ASTN1(-3.04),ATF3(+4.31),ATOH8(-3.52),BCL2L1(+2.61),BD…
Cellular Movement	Migration of cells	6.29e-52	Decreased	-2.124	330	118	212	ACKR1(+2.72),ACKR3(-2.87),ACVRL1(-3.87),ADA(-2.53),ADAM12(-7.3),ADAM33(-10.05),ADAMTS13(-3.09),ADGRA2(-2.12),ADGRE5(-2.15),ADGRG6(+3.1),ADM(+3.42),ADRB3(-2.6),AGAP2(-2.64),AHR(+2.11),ALOX15(-2.59),ANGPTL2(-4.43),ANXA1(+1.87),ARAP3(-2.8),AREG(+6.3),ARHGAP25(-3.31),ARHGEF28(+2.73),ASNS(+3.03),ASPM(-2.13),ASTN1(-3.04),ATF3(+4.31),ATOH8(-3.52),BCL2L1(+2.61),BDNF(+2.57),BMP6(+8.41),BST2(-19.81),CALCRL…
Cancer,Organismal Injury and Abnormalities	Incidence of tumor	6.89e-51		-0.634	738	278	460	ABCA8(-9.98),ABCG4(-2.77),ACKR3(-2.87),ACPP(-3.7),ACTA1(+3.15),ACVRL1(-3.87),ADA(-2.53),ADAM12(-7.3),ADAMTS10(-2.32),ADAMTS13(-3.09),ADAMTS14(-3.3),ADAMTS15(-5.44),ADAMTS2(-2.9),ADAMTS20(-4.36),ADAMTS4(-4.78),ADAMTS5(-4.25),ADAMTSL1(-3.92),ADGRE5(-2.15),ADM(+3.42),ADM2(+3.04),ADRB3(-2.6),AEBP1(-3.31),AGAP2(-2.64),AHR(+2.11),AKR1B15(-3.33),ALLC(-3.15),ALOX15(-2.59),ALOXE3(+3.47),ALPK1(-4.58),AMOTL…
Cancer,Organismal Injury and Abnormalities	Adenocarcinoma	4.68e-49		-0.498	860	327	533	ABCA8(-9.98),ABCG4(-2.77),ABLIM1(+2.0),ABTB2(+1.94),ACKR3(-2.87),ACPP(-3.7),ACTA1(+3.15),ACVRL1(-3.87),ADA(-2.53),ADAM12(-7.3),ADAM33(-10.05),ADAMTS10(-2.32),ADAMTS13(-3.09),ADAMTS14(-3.3),ADAMTS15(-5.44),ADAMTS2(-2.9),ADAMTS20(-4.36),ADAMTS4(-4.78),ADAMTS5(-4.25),ADAMTSL1(-3.92),ADAMTSL2(-2.53),ADM(+3.42),ADM2(+3.04),ADRB3(-2.6),AEBP1(-3.31),AEN(+2.24),AGAP2(-2.64),AHR(+2.11),AKR1B15(-3.33),ALLC…
Cardiovascular System Development and Function	Development of vasculature	2.41e-47		-1.763	211	72	139	ACKR3(-2.87),ACVRL1(-3.87),ADA(-2.53),ADAM12(-7.3),ADAMTS2(-2.9),ADGRA2(-2.12),ADM(+3.42),ADM2(+3.04),ADRB3(-2.6),AHR(+2.11),ALOX15(-2.59),ANGPTL2(-4.43),ANGPTL6(-4.35),ANTXR1(-3.04),ANXA1(+1.87),APLNR(-7.8),ARAP3(-2.8),AREG(+6.3),ARHGEF15(-3.26),ATF3(+4.31),ATOH8(-3.52),ATP7A(-2.44),BDNF(+2.57),BMP6(+8.41),CALCRL(-5.72),CCBE1(-3.41),CCN1(+3.22),CDH5(-4.69),CDKN1A(+1.79),CDKN2B(+6.04),CFC1/CFC1B(…
Cancer,Organismal Injury and Abnormalities	Non-hematological solid tumor	3.51e-47		0.036	940	358	582	ABCA8(-9.98),ABCG4(-2.77),ABLIM1(+2.0),ABTB2(+1.94),ACKR1(+2.72),ACKR3(-2.87),ACPP(-3.7),ACTA1(+3.15),ACVRL1(-3.87),ADA(-2.53),ADAM12(-7.3),ADAM33(-10.05),ADAMTS10(-2.32),ADAMTS13(-3.09),ADAMTS14(-3.3),ADAMTS15(-5.44),ADAMTS2(-2.9),ADAMTS20(-4.36),ADAMTS4(-4.78),ADAMTS5(-4.25),ADAMTSL1(-3.92),ADAMTSL2(-2.53),ADGRA2(-2.12),ADGRE5(-2.15),ADGRL1(-2.12),ADM(+3.42),ADM2(+3.04),ADRB3(-2.6),AEBP1(-3.31)…
Cancer,Organismal Injury and Abnormalities	Non-melanoma solid tumor	5.91e-47		-0.285	935	358	577	ABCA8(-9.98),ABCG4(-2.77),ABLIM1(+2.0),ABTB2(+1.94),ACKR1(+2.72),ACKR3(-2.87),ACPP(-3.7),ACTA1(+3.15),ACVRL1(-3.87),ADA(-2.53),ADAM12(-7.3),ADAM33(-10.05),ADAMTS10(-2.32),ADAMTS13(-3.09),ADAMTS14(-3.3),ADAMTS15(-5.44),ADAMTS2(-2.9),ADAMTS20(-4.36),ADAMTS4(-4.78),ADAMTS5(-4.25),ADAMTSL1(-3.92),ADAMTSL2(-2.53),ADGRA2(-2.12),ADGRE5(-2.15),ADGRL1(-2.12),ADM(+3.42),ADM2(+3.04),ADRB3(-2.6),AEBP1(-3.31)…
Cancer,Organismal Injury and Abnormalities	Abdominal carcinoma	6.79e-46		-0.249	876	335	541	ABCA8(-9.98),ABCG4(-2.77),ABLIM1(+2.0),ABTB2(+1.94),ACKR3(-2.87),ACPP(-3.7),ACTA1(+3.15),ACVRL1(-3.87),ADA(-2.53),ADAM12(-7.3),ADAM33(-10.05),ADAMTS10(-2.32),ADAMTS13(-3.09),ADAMTS14(-3.3),ADAMTS15(-5.44),ADAMTS2(-2.9),ADAMTS20(-4.36),ADAMTS4(-4.78),ADAMTS5(-4.25),ADAMTSL1(-3.92),ADAMTSL2(-2.53),ADM(+3.42),ADM2(+3.04),ADRB3(-2.6),AEBP1(-3.31),AEN(+2.24),AGAP2(-2.64),AHR(+2.11),AKR1B15(-3.33),ALLC…
Cancer,Gastrointestinal Disease,Organismal Injury and Abnormalities	Digestive system cancer	1.01e-45		-0.179	861	327	534	ABCA8(-9.98),ABCG4(-2.77),ABLIM1(+2.0),ABTB2(+1.94),ACKR3(-2.87),ACPP(-3.7),ACTA1(+3.15),ACVRL1(-3.87),ADA(-2.53),ADAM12(-7.3),ADAM33(-10.05),ADAMTS10(-2.32),ADAMTS13(-3.09),ADAMTS14(-3.3),ADAMTS15(-5.44),ADAMTS2(-2.9),ADAMTS20(-4.36),ADAMTS4(-4.78),ADAMTS5(-4.25),ADAMTSL1(-3.92),ADAMTSL2(-2.53),ADM(+3.42),ADM2(+3.04),AEBP1(-3.31),AEN(+2.24),AGAP2(-2.64),AHR(+2.11),AKR1B15(-3.33),ALLC(-3.15),ALOX…
Cancer,Organismal Injury and Abnormalities	Carcinoma	1.02e-45		-0.497	928	356	572	ABCA8(-9.98),ABCG4(-2.77),ABLIM1(+2.0),ABTB2(+1.94),ACKR3(-2.87),ACPP(-3.7),ACTA1(+3.15),ACVRL1(-3.87),ADA(-2.53),ADAM12(-7.3),ADAM33(-10.05),ADAMTS10(-2.32),ADAMTS13(-3.09),ADAMTS14(-3.3),ADAMTS15(-5.44),ADAMTS2(-2.9),ADAMTS20(-4.36),ADAMTS4(-4.78),ADAMTS5(-4.25),ADAMTSL1(-3.92),ADAMTSL2(-2.53),ADGRE5(-2.15),ADM(+3.42),ADM2(+3.04),ADRB3(-2.6),AEBP1(-3.31),AEN(+2.24),AGAP2(-2.64),AHR(+2.11),AK1(-…
Cardiovascular System Development and Function,Organismal Development	Angiogenesis	1.34e-44		-1.701	191	68	123	ACVRL1(-3.87),ADA(-2.53),ADAM12(-7.3),ADAMTS2(-2.9),ADGRA2(-2.12),ADM(+3.42),ADM2(+3.04),AHR(+2.11),ALOX15(-2.59),ANGPTL2(-4.43),ANGPTL6(-4.35),ANTXR1(-3.04),ANXA1(+1.87),APLNR(-7.8),ARAP3(-2.8),AREG(+6.3),ARHGEF15(-3.26),ATF3(+4.31),ATOH8(-3.52),ATP7A(-2.44),BDNF(+2.57),BMP6(+8.41),CALCRL(-5.72),CCBE1(-3.41),CCN1(+3.22),CDH5(-4.69),CDKN1A(+1.79),CDKN2B(+6.04),CFC1/CFC1B(-8.59),CLEC1B(-5.61),CNR1…
Cancer,Gastrointestinal Disease,Organismal Injury and Abnormalities	Gastrointestinal carcinoma	1.48e-44		-0.555	788	296	492	ABCA8(-9.98),ABCG4(-2.77),ABLIM1(+2.0),ABTB2(+1.94),ACKR3(-2.87),ACPP(-3.7),ACTA1(+3.15),ACVRL1(-3.87),ADA(-2.53),ADAM12(-7.3),ADAM33(-10.05),ADAMTS10(-2.32),ADAMTS13(-3.09),ADAMTS14(-3.3),ADAMTS15(-5.44),ADAMTS2(-2.9),ADAMTS20(-4.36),ADAMTS4(-4.78),ADAMTS5(-4.25),ADAMTSL1(-3.92),ADAMTSL2(-2.53),ADM(+3.42),ADM2(+3.04),AEBP1(-3.31),AEN(+2.24),AGAP2(-2.64),AHR(+2.11),ALLC(-3.15),ALOX15(-2.59),ALOXE…
Cancer,Organismal Injury and Abnormalities	Abdominal neoplasm	1.55e-44		-0.8	900	344	556	ABCA8(-9.98),ABCG4(-2.77),ABLIM1(+2.0),ABTB2(+1.94),ACKR3(-2.87),ACPP(-3.7),ACTA1(+3.15),ACVRL1(-3.87),ADA(-2.53),ADAM12(-7.3),ADAM33(-10.05),ADAMTS10(-2.32),ADAMTS13(-3.09),ADAMTS14(-3.3),ADAMTS15(-5.44),ADAMTS2(-2.9),ADAMTS20(-4.36),ADAMTS4(-4.78),ADAMTS5(-4.25),ADAMTSL1(-3.92),ADAMTSL2(-2.53),ADGRE5(-2.15),ADM(+3.42),ADM2(+3.04),ADRB3(-2.6),AEBP1(-3.31),AEN(+2.24),AGAP2(-2.64),AHR(+2.11),AKR1B…
Cancer,Organismal Injury and Abnormalities	Nonhematologic malignant neoplasm	3.06e-44		0.693	934	357	577	ABCA8(-9.98),ABCG4(-2.77),ABLIM1(+2.0),ABTB2(+1.94),ACKR3(-2.87),ACPP(-3.7),ACTA1(+3.15),ACVRL1(-3.87),ADA(-2.53),ADAM12(-7.3),ADAM33(-10.05),ADAMTS10(-2.32),ADAMTS13(-3.09),ADAMTS14(-3.3),ADAMTS15(-5.44),ADAMTS2(-2.9),ADAMTS20(-4.36),ADAMTS4(-4.78),ADAMTS5(-4.25),ADAMTSL1(-3.92),ADAMTSL2(-2.53),ADGRE5(-2.15),ADM(+3.42),ADM2(+3.04),ADRB3(-2.6),AEBP1(-3.31),AEN(+2.24),AGAP2(-2.64),AHR(+2.11),AK1(-…
Cancer,Organismal Injury and Abnormalities	Tumorigenesis of tissue	3.13e-44		-0.605	929	356	573	ABCA8(-9.98),ABCG4(-2.77),ABLIM1(+2.0),ABTB2(+1.94),ACKR3(-2.87),ACPP(-3.7),ACTA1(+3.15),ACVRL1(-3.87),ADA(-2.53),ADAM12(-7.3),ADAM33(-10.05),ADAMTS10(-2.32),ADAMTS13(-3.09),ADAMTS14(-3.3),ADAMTS15(-5.44),ADAMTS2(-2.9),ADAMTS20(-4.36),ADAMTS4(-4.78),ADAMTS5(-4.25),ADAMTSL1(-3.92),ADAMTSL2(-2.53),ADGRE5(-2.15),ADM(+3.42),ADM2(+3.04),ADRB3(-2.6),AEBP1(-3.31),AEN(+2.24),AGAP2(-2.64),AHR(+2.11),AK1(-…
Cancer,Gastrointestinal Disease,Organismal Injury and Abnormalities	Gastrointestinal tumor	3.32e-44		-0.822	812	306	506	ABCA8(-9.98),ABCG4(-2.77),ABLIM1(+2.0),ABTB2(+1.94),ACKR3(-2.87),ACPP(-3.7),ACTA1(+3.15),ACVRL1(-3.87),ADA(-2.53),ADAM12(-7.3),ADAM33(-10.05),ADAMTS10(-2.32),ADAMTS13(-3.09),ADAMTS14(-3.3),ADAMTS15(-5.44),ADAMTS2(-2.9),ADAMTS20(-4.36),ADAMTS4(-4.78),ADAMTS5(-4.25),ADAMTSL1(-3.92),ADAMTSL2(-2.53),ADM(+3.42),ADM2(+3.04),AEBP1(-3.31),AEN(+2.24),AGAP2(-2.64),AHR(+2.11),ALLC(-3.15),ALOX15(-2.59),ALOXE…
Cancer,Gastrointestinal Disease,Organismal Injury and Abnormalities	Digestive organ tumor	4.19e-44		-1.247	869	332	537	ABCA8(-9.98),ABCG4(-2.77),ABLIM1(+2.0),ABTB2(+1.94),ACKR3(-2.87),ACPP(-3.7),ACTA1(+3.15),ACVRL1(-3.87),ADA(-2.53),ADAM12(-7.3),ADAM33(-10.05),ADAMTS10(-2.32),ADAMTS13(-3.09),ADAMTS14(-3.3),ADAMTS15(-5.44),ADAMTS2(-2.9),ADAMTS20(-4.36),ADAMTS4(-4.78),ADAMTS5(-4.25),ADAMTSL1(-3.92),ADAMTSL2(-2.53),ADM(+3.42),ADM2(+3.04),AEBP1(-3.31),AEN(+2.24),AGAP2(-2.64),AHR(+2.11),AKR1B15(-3.33),ALLC(-3.15),ALOX…
Cancer,Organismal Injury and Abnormalities	Frequency of tumor	4.44e-44		-0.298	708	266	442	ABCA8(-9.98),ABCG4(-2.77),ACKR3(-2.87),ACPP(-3.7),ACTA1(+3.15),ACVRL1(-3.87),ADA(-2.53),ADAM12(-7.3),ADAMTS10(-2.32),ADAMTS13(-3.09),ADAMTS14(-3.3),ADAMTS15(-5.44),ADAMTS2(-2.9),ADAMTS20(-4.36),ADAMTS4(-4.78),ADAMTS5(-4.25),ADAMTSL1(-3.92),ADM(+3.42),ADM2(+3.04),ADRB3(-2.6),AEBP1(-3.31),AGAP2(-2.64),AHR(+2.11),AKR1B15(-3.33),ALLC(-3.15),ALOX15(-2.59),ALOXE3(+3.47),ALPK1(-4.58),AMOTL2(+2.05),ANGPT…
Cancer,Organismal Injury and Abnormalities	Abdominal adenocarcinoma	1.27e-43		1.444	837	318	519	ABCA8(-9.98),ABCG4(-2.77),ABLIM1(+2.0),ABTB2(+1.94),ACKR3(-2.87),ACPP(-3.7),ACTA1(+3.15),ACVRL1(-3.87),ADA(-2.53),ADAM12(-7.3),ADAM33(-10.05),ADAMTS10(-2.32),ADAMTS13(-3.09),ADAMTS14(-3.3),ADAMTS15(-5.44),ADAMTS2(-2.9),ADAMTS20(-4.36),ADAMTS4(-4.78),ADAMTS5(-4.25),ADAMTSL1(-3.92),ADAMTSL2(-2.53),ADM(+3.42),ADM2(+3.04),ADRB3(-2.6),AEBP1(-3.31),AEN(+2.24),AGAP2(-2.64),AHR(+2.11),ALLC(-3.15),ALOX15(…
Embryonic Development,Organismal Development	Development of body trunk	7.61e-43		-0.722	216	82	134	ACKR3(-2.87),ACVRL1(-3.87),ADA(-2.53),ADAMTS2(-2.9),ADM(+3.42),AEBP1(-3.31),AGAP2(-2.64),AHR(+2.11),ANKRD1(+4.31),ANXA1(+1.87),APLNR(-7.8),AREG(+6.3),ATF3(+4.31),ATF4(+1.89),ATP7A(-2.44),BBC3(+2.33),BCL2L1(+2.61),BDNF(+2.57),BICC1(+2.18),BMP5(-7.29),BMP6(+8.41),BVES(-2.33),CACNB4(+2.44),CALCRL(-5.72),CASZ1(+2.62),CCBE1(-3.41),CCN1(+3.22),CDH5(-4.69),CDH6(+2.92),CDKN1A(+1.79),CDKN2B(+6.04),CENPF(-…
Cancer,Organismal Injury and Abnormalities	Abdominal cancer	4.13e-42		0.114	888	341	547	ABCA8(-9.98),ABCG4(-2.77),ABLIM1(+2.0),ABTB2(+1.94),ACKR3(-2.87),ACPP(-3.7),ACTA1(+3.15),ACVRL1(-3.87),ADA(-2.53),ADAM12(-7.3),ADAM33(-10.05),ADAMTS10(-2.32),ADAMTS13(-3.09),ADAMTS14(-3.3),ADAMTS15(-5.44),ADAMTS2(-2.9),ADAMTS20(-4.36),ADAMTS4(-4.78),ADAMTS5(-4.25),ADAMTSL1(-3.92),ADAMTSL2(-2.53),ADM(+3.42),ADM2(+3.04),ADRB3(-2.6),AEBP1(-3.31),AEN(+2.24),AGAP2(-2.64),AHR(+2.11),AKR1B15(-3.33),ALLC…
Cancer,Gastrointestinal Disease,Organismal Injury and Abnormalities	Gastrointestinal tract cancer	4.57e-42		0.137	805	302	503	ABCA8(-9.98),ABCG4(-2.77),ABLIM1(+2.0),ABTB2(+1.94),ACKR3(-2.87),ACPP(-3.7),ACTA1(+3.15),ACVRL1(-3.87),ADA(-2.53),ADAM12(-7.3),ADAM33(-10.05),ADAMTS10(-2.32),ADAMTS13(-3.09),ADAMTS14(-3.3),ADAMTS15(-5.44),ADAMTS2(-2.9),ADAMTS20(-4.36),ADAMTS4(-4.78),ADAMTS5(-4.25),ADAMTSL1(-3.92),ADAMTSL2(-2.53),ADM(+3.42),ADM2(+3.04),AEBP1(-3.31),AEN(+2.24),AGAP2(-2.64),AHR(+2.11),ALLC(-3.15),ALOX15(-2.59),ALOXE…
Cancer,Organismal Injury and Abnormalities,Reproductive System Disease	Breast or gynecological cancer	6.06e-42		-1	556	206	350	ABCA8(-9.98),ABCG4(-2.77),ABLIM1(+2.0),ACPP(-3.7),ADAM12(-7.3),ADAMTS10(-2.32),ADAMTS14(-3.3),ADAMTS2(-2.9),ADAMTS20(-4.36),ADAMTS4(-4.78),ADAMTS5(-4.25),ADAMTSL1(-3.92),ADGRG6(+3.1),ADM(+3.42),AEBP1(-3.31),AGAP2(-2.64),AK1(-2.71),ALOX15(-2.59),ALOXE3(+3.47),ALPK1(-4.58),AMOTL2(+2.05),ANGPTL2(-4.43),ANKRD36(-2.29),ANKRD36C(-2.33),ANO4(-3.32),ANXA1(+1.87),ARAP3(-2.8),AREG(+6.3),ARHGEF15(-3.26),ARH…
Cancer,Organismal Injury and Abnormalities	Solid tumor	7.78e-42		-0.703	946	361	585	ABCA8(-9.98),ABCG4(-2.77),ABLIM1(+2.0),ABTB2(+1.94),ACKR1(+2.72),ACKR3(-2.87),ACPP(-3.7),ACTA1(+3.15),ACVRL1(-3.87),ADA(-2.53),ADAM12(-7.3),ADAM33(-10.05),ADAMTS10(-2.32),ADAMTS13(-3.09),ADAMTS14(-3.3),ADAMTS15(-5.44),ADAMTS2(-2.9),ADAMTS20(-4.36),ADAMTS4(-4.78),ADAMTS5(-4.25),ADAMTSL1(-3.92),ADAMTSL2(-2.53),ADGRA2(-2.12),ADGRE5(-2.15),ADGRG6(+3.1),ADGRL1(-2.12),ADM(+3.42),ADM2(+3.04),ADRB3(-2.6)…
Cancer,Organismal Injury and Abnormalities,Reproductive System Disease	Tumorigenesis of reproductive tract	8.9e-42		0.823	483	175	308	ABCA8(-9.98),ABCG4(-2.77),ACPP(-3.7),ADAM12(-7.3),ADAMTS10(-2.32),ADAMTS2(-2.9),ADAMTS20(-4.36),ADAMTS5(-4.25),ADAMTSL1(-3.92),ADGRE5(-2.15),ADM(+3.42),ADRB3(-2.6),AEBP1(-3.31),AGAP2(-2.64),AHR(+2.11),ALOXE3(+3.47),ALPK1(-4.58),AMOTL2(+2.05),ANKRD36(-2.29),ANKRD36C(-2.33),ANO4(-3.32),ANXA1(+1.87),ARAP3(-2.8),ARHGEF15(-3.26),ARHGEF28(+2.73),ASPM(-2.13),ASTN1(-3.04),ATF4(+1.89),ATP11B(+1.89),ATP7A(…
Cancer,Organismal Injury and Abnormalities	Genitourinary tumor	1.3e-41		-0.894	704	264	440	ABCA8(-9.98),ABCG4(-2.77),ABLIM1(+2.0),ACPP(-3.7),ACVRL1(-3.87),ADAM12(-7.3),ADAMTS10(-2.32),ADAMTS13(-3.09),ADAMTS14(-3.3),ADAMTS15(-5.44),ADAMTS2(-2.9),ADAMTS20(-4.36),ADAMTS4(-4.78),ADAMTS5(-4.25),ADAMTSL1(-3.92),ADGRE5(-2.15),ADGRG6(+3.1),ADM(+3.42),ADM2(+3.04),ADRB3(-2.6),AEBP1(-3.31),AGAP2(-2.64),AHR(+2.11),AK1(-2.71),ALOX15(-2.59),ALOXE3(+3.47),ALPK1(-4.58),AMOTL2(+2.05),ANGPTL2(-4.43),ANK…
Cancer,Organismal Injury and Abnormalities,Reproductive System Disease	Female genital neoplasm	1.6e-41		0.823	483	175	308	ABCA8(-9.98),ABCG4(-2.77),ACPP(-3.7),ADAM12(-7.3),ADAMTS10(-2.32),ADAMTS2(-2.9),ADAMTS20(-4.36),ADAMTS5(-4.25),ADAMTSL1(-3.92),ADGRE5(-2.15),ADM(+3.42),ADRB3(-2.6),AEBP1(-3.31),AGAP2(-2.64),AHR(+2.11),ALOXE3(+3.47),ALPK1(-4.58),AMOTL2(+2.05),ANKRD36(-2.29),ANKRD36C(-2.33),ANO4(-3.32),ANXA1(+1.87),ARAP3(-2.8),ARHGEF15(-3.26),ARHGEF28(+2.73),ASPM(-2.13),ASTN1(-3.04),ATF4(+1.89),ATP11B(+1.89),ATP7A(…
Cancer,Gastrointestinal Disease,Organismal Injury and Abnormalities	Gastrointestinal adenocarcinoma	2.15e-41			763	287	476	ABCA8(-9.98),ABCG4(-2.77),ABLIM1(+2.0),ABTB2(+1.94),ACKR3(-2.87),ACPP(-3.7),ACTA1(+3.15),ACVRL1(-3.87),ADA(-2.53),ADAM12(-7.3),ADAM33(-10.05),ADAMTS10(-2.32),ADAMTS13(-3.09),ADAMTS14(-3.3),ADAMTS15(-5.44),ADAMTS2(-2.9),ADAMTS20(-4.36),ADAMTS4(-4.78),ADAMTS5(-4.25),ADAMTSL1(-3.92),ADAMTSL2(-2.53),ADM(+3.42),ADM2(+3.04),AEBP1(-3.31),AEN(+2.24),AGAP2(-2.64),AHR(+2.11),ALLC(-3.15),ALOX15(-2.59),ALOXE…
Cancer,Organismal Injury and Abnormalities,Reproductive System Disease	Genital tumor	2.18e-41		-0.209	617	228	389	ABCA8(-9.98),ABCG4(-2.77),ACPP(-3.7),ACVRL1(-3.87),ADAM12(-7.3),ADAMTS10(-2.32),ADAMTS13(-3.09),ADAMTS14(-3.3),ADAMTS15(-5.44),ADAMTS2(-2.9),ADAMTS20(-4.36),ADAMTS4(-4.78),ADAMTS5(-4.25),ADAMTSL1(-3.92),ADGRE5(-2.15),ADM(+3.42),ADRB3(-2.6),AEBP1(-3.31),AGAP2(-2.64),AHR(+2.11),ALOX15(-2.59),ALOXE3(+3.47),ALPK1(-4.58),AMOTL2(+2.05),ANKRD1(+4.31),ANKRD36(-2.29),ANKRD36C(-2.33),ANO4(-3.32),ANTXR1(-3.…
Cancer,Organismal Injury and Abnormalities	Malignant solid tumor	1.02e-40		0.438	941	359	582	ABCA8(-9.98),ABCG4(-2.77),ABLIM1(+2.0),ABTB2(+1.94),ACKR3(-2.87),ACPP(-3.7),ACTA1(+3.15),ACVRL1(-3.87),ADA(-2.53),ADAM12(-7.3),ADAM33(-10.05),ADAMTS10(-2.32),ADAMTS13(-3.09),ADAMTS14(-3.3),ADAMTS15(-5.44),ADAMTS2(-2.9),ADAMTS20(-4.36),ADAMTS4(-4.78),ADAMTS5(-4.25),ADAMTSL1(-3.92),ADAMTSL2(-2.53),ADGRA2(-2.12),ADGRE5(-2.15),ADGRG6(+3.1),ADM(+3.42),ADM2(+3.04),ADRB3(-2.6),AEBP1(-3.31),AEN(+2.24),AG…
Cancer,Organismal Injury and Abnormalities	Cancer	1.45e-40		-0.147	944	359	585	ABCA8(-9.98),ABCG4(-2.77),ABLIM1(+2.0),ABTB2(+1.94),ACKR3(-2.87),ACPP(-3.7),ACTA1(+3.15),ACVRL1(-3.87),ADA(-2.53),ADAM12(-7.3),ADAM33(-10.05),ADAMTS10(-2.32),ADAMTS13(-3.09),ADAMTS14(-3.3),ADAMTS15(-5.44),ADAMTS2(-2.9),ADAMTS20(-4.36),ADAMTS4(-4.78),ADAMTS5(-4.25),ADAMTSL1(-3.92),ADAMTSL2(-2.53),ADGRA2(-2.12),ADGRE5(-2.15),ADGRG6(+3.1),ADGRL1(-2.12),ADM(+3.42),ADM2(+3.04),ADRB3(-2.6),AEBP1(-3.31)…
Organismal Survival	Morbidity or mortality	1.6e-40	Increased	3.471	340	130	210	ACKR3(-2.87),ACTA1(+3.15),ACVRL1(-3.87),ADA(-2.53),ADAM12(-7.3),ADAMTS13(-3.09),ADAMTS4(-4.78),ADGRA2(-2.12),ADGRE5(-2.15),ADGRG6(+3.1),ADM(+3.42),AEBP1(-3.31),AHR(+2.11),ALOX15(-2.59),ALOXE3(+3.47),ANGPTL6(-4.35),ANO1(-4.08),ANTXR1(-3.04),ANXA1(+1.87),APLNR(-7.8),ARAP3(-2.8),AREG(+6.3),ATF3(+4.31),ATF4(+1.89),ATP7A(-2.44),B3GALT5(+3.08),BATF2(-3.39),BBC3(+2.33),BCHE(-2.98),BCL11A(-3.34),BCL2L1(+…
Cancer,Organismal Injury and Abnormalities	Pelvic tumor	1.73e-40		0.649	643	234	409	ABCA8(-9.98),ABCG4(-2.77),ACPP(-3.7),ACVRL1(-3.87),ADAM12(-7.3),ADAMTS10(-2.32),ADAMTS13(-3.09),ADAMTS14(-3.3),ADAMTS15(-5.44),ADAMTS2(-2.9),ADAMTS20(-4.36),ADAMTS4(-4.78),ADAMTS5(-4.25),ADAMTSL1(-3.92),ADGRE5(-2.15),ADM(+3.42),ADM2(+3.04),ADRB3(-2.6),AEBP1(-3.31),AGAP2(-2.64),AHR(+2.11),ALOX15(-2.59),ALOXE3(+3.47),ALPK1(-4.58),AMOTL2(+2.05),ANGPTL2(-4.43),ANKRD1(+4.31),ANKRD36(-2.29),ANKRD36C(-2…
Organismal Development	Morphology of body cavity	4.27e-40			262	98	164	ACKR3(-2.87),ACPP(-3.7),ACVRL1(-3.87),ADA(-2.53),ADAM12(-7.3),ADGRE5(-2.15),ADM(+3.42),ADRB3(-2.6),AEBP1(-3.31),AHR(+2.11),ALOX15(-2.59),ANKRD1(+4.31),ANO1(-4.08),ANTXR1(-3.04),APLNR(-7.8),AREG(+6.3),ATF3(+4.31),ATF4(+1.89),BBC3(+2.33),BCL11A(-3.34),BCL2L1(+2.61),BDNF(+2.57),BICC1(+2.18),BMPR1B(+2.33),BNC1(-3.16),CACNB4(+2.44),CADPS(+4.15),CALCRL(-5.72),CASZ1(+2.62),CCBE1(-3.41),CCDC3(-2.28),CD55…
Organismal Survival	Organismal death	4.33e-40	Increased	3.518	336	130	206	ACKR3(-2.87),ACTA1(+3.15),ACVRL1(-3.87),ADA(-2.53),ADAM12(-7.3),ADAMTS13(-3.09),ADAMTS4(-4.78),ADGRA2(-2.12),ADGRG6(+3.1),ADM(+3.42),AEBP1(-3.31),AHR(+2.11),ALOX15(-2.59),ALOXE3(+3.47),ANGPTL6(-4.35),ANO1(-4.08),ANXA1(+1.87),APLNR(-7.8),ARAP3(-2.8),AREG(+6.3),ATF3(+4.31),ATF4(+1.89),ATP7A(-2.44),B3GALT5(+3.08),BBC3(+2.33),BCHE(-2.98),BCL11A(-3.34),BCL2L1(+2.61),BDNF(+2.57),BICC1(+2.18),BMP6(+8.41…
Cancer,Organismal Injury and Abnormalities	Development of malignant tumor	5.69e-40		-0.073	690	260	430	ABCA8(-9.98),ABCG4(-2.77),ACKR3(-2.87),ACPP(-3.7),ACTA1(+3.15),ACVRL1(-3.87),ADA(-2.53),ADAM12(-7.3),ADAMTS10(-2.32),ADAMTS13(-3.09),ADAMTS14(-3.3),ADAMTS15(-5.44),ADAMTS2(-2.9),ADAMTS20(-4.36),ADAMTS4(-4.78),ADAMTS5(-4.25),ADAMTSL1(-3.92),ADM(+3.42),ADM2(+3.04),ADRB3(-2.6),AEBP1(-3.31),AGAP2(-2.64),AHR(+2.11),AKR1B15(-3.33),ALLC(-3.15),ALOX15(-2.59),ALOXE3(+3.47),ALPK1(-4.58),AMOTL2(+2.05),ANGPT…
Cancer,Organismal Injury and Abnormalities	Anogenital cancer	8.6e-40		-0.811	655	242	413	ABCA8(-9.98),ABCG4(-2.77),ABLIM1(+2.0),ACPP(-3.7),ACVRL1(-3.87),ADAM12(-7.3),ADAMTS10(-2.32),ADAMTS13(-3.09),ADAMTS14(-3.3),ADAMTS15(-5.44),ADAMTS2(-2.9),ADAMTS20(-4.36),ADAMTS4(-4.78),ADAMTS5(-4.25),ADAMTSL1(-3.92),ADGRG6(+3.1),ADM(+3.42),ADRB3(-2.6),AEBP1(-3.31),AGAP2(-2.64),AK1(-2.71),ALOX15(-2.59),ALOXE3(+3.47),ALPK1(-4.58),AMOTL2(+2.05),ANGPTL2(-4.43),ANKRD1(+4.31),ANKRD36(-2.29),ANKRD36C(-2…
Cancer,Organismal Injury and Abnormalities	Cancer of cells	1.46e-39		0.551	484	176	308	ABLIM1(+2.0),ABTB2(+1.94),ACVRL1(-3.87),ADA(-2.53),ADAM12(-7.3),ADAMTS10(-2.32),ADAMTS13(-3.09),ADAMTS14(-3.3),ADAMTS15(-5.44),ADAMTS20(-4.36),ADAMTSL1(-3.92),ADGRA2(-2.12),ADRB3(-2.6),AGAP2(-2.64),AHR(+2.11),ALLC(-3.15),ANGPTL2(-4.43),ANGPTL6(-4.35),ANKRD33B(+3.44),ANKRD36(-2.29),ANKRD36C(-2.33),ANO1(-4.08),ANTXR1(-3.04),ANXA1(+1.87),ARHGAP33(-2.64),ARHGEF15(-3.26),ARHGEF28(+2.73),ART4(-3.27),AS…
Cancer,Organismal Injury and Abnormalities	Extracranial solid tumor	1.47e-39		-0.834	939	359	580	ABCA8(-9.98),ABCG4(-2.77),ABLIM1(+2.0),ABTB2(+1.94),ACKR3(-2.87),ACPP(-3.7),ACTA1(+3.15),ACVRL1(-3.87),ADA(-2.53),ADAM12(-7.3),ADAM33(-10.05),ADAMTS10(-2.32),ADAMTS13(-3.09),ADAMTS14(-3.3),ADAMTS15(-5.44),ADAMTS2(-2.9),ADAMTS20(-4.36),ADAMTS4(-4.78),ADAMTS5(-4.25),ADAMTSL1(-3.92),ADAMTSL2(-2.53),ADGRE5(-2.15),ADGRG6(+3.1),ADM(+3.42),ADM2(+3.04),ADRB3(-2.6),AEBP1(-3.31),AEN(+2.24),AGAP2(-2.64),AHR…
Cancer,Organismal Injury and Abnormalities	Tumorigenesis of epithelial neoplasm	2.36e-39		-1.405	689	261	428	ABCA8(-9.98),ABCG4(-2.77),ACKR3(-2.87),ACPP(-3.7),ACTA1(+3.15),ACVRL1(-3.87),ADA(-2.53),ADAMTS10(-2.32),ADAMTS13(-3.09),ADAMTS14(-3.3),ADAMTS15(-5.44),ADAMTS2(-2.9),ADAMTS20(-4.36),ADAMTS4(-4.78),ADAMTSL1(-3.92),ADM(+3.42),ADM2(+3.04),ADRB3(-2.6),AEBP1(-3.31),AGAP2(-2.64),AHR(+2.11),AKR1B15(-3.33),ALLC(-3.15),ALOX15(-2.59),ALOXE3(+3.47),ALPK1(-4.58),AMOTL2(+2.05),ANGPTL2(-4.43),ANKRD36(-2.29),ANK…
Cancer,Organismal Injury and Abnormalities	Malignant genitourinary solid tumor	2.54e-39		-0.399	689	258	431	ABCA8(-9.98),ABCG4(-2.77),ABLIM1(+2.0),ACPP(-3.7),ACVRL1(-3.87),ADAM12(-7.3),ADAMTS10(-2.32),ADAMTS13(-3.09),ADAMTS14(-3.3),ADAMTS15(-5.44),ADAMTS2(-2.9),ADAMTS20(-4.36),ADAMTS4(-4.78),ADAMTS5(-4.25),ADAMTSL1(-3.92),ADGRG6(+3.1),ADM(+3.42),ADM2(+3.04),ADRB3(-2.6),AEBP1(-3.31),AGAP2(-2.64),AHR(+2.11),AK1(-2.71),ALOX15(-2.59),ALOXE3(+3.47),ALPK1(-4.58),AMOTL2(+2.05),ANGPTL2(-4.43),ANKRD1(+4.31),ANK…
Cancer,Organismal Injury and Abnormalities	Benign solid tumor	4.24e-39		-1.561	166	60	106	ABCA8(-9.98),ACKR1(+2.72),ACKR3(-2.87),ADAM12(-7.3),ADGRE5(-2.15),ADGRL1(-2.12),ADRB3(-2.6),AEBP1(-3.31),AHR(+2.11),ALOX15(-2.59),ANGPTL2(-4.43),ANTXR1(-3.04),ANXA1(+1.87),BBC3(+2.33),BCL2L1(+2.61),BDNF(+2.57),BMP5(-7.29),BMP6(+8.41),CALCRL(-5.72),CAVIN2(-3.3),CCDC80(-2.67),CCN1(+3.22),CDC42EP3(+2.83),CDKN1A(+1.79),CDKN2B(+6.04),CFH(-2.77),CGA(-47.95),CGB3 (includes others)(-49.17),CNR1(+3.96),CO…
Cancer,Organismal Injury and Abnormalities	Cancer of secretory structure	8.2e-39		-0.548	818	303	515	ABCA8(-9.98),ABCG4(-2.77),ABLIM1(+2.0),ABTB2(+1.94),ACKR3(-2.87),ACPP(-3.7),ACTA1(+3.15),ACVRL1(-3.87),ADA(-2.53),ADAM12(-7.3),ADAM33(-10.05),ADAMTS10(-2.32),ADAMTS13(-3.09),ADAMTS14(-3.3),ADAMTS15(-5.44),ADAMTS2(-2.9),ADAMTS20(-4.36),ADAMTS4(-4.78),ADAMTS5(-4.25),ADAMTSL1(-3.92),ADAMTSL2(-2.53),ADM2(+3.04),ADRB3(-2.6),AEBP1(-3.31),AEN(+2.24),AGAP2(-2.64),AHR(+2.11),AKR1B15(-3.33),ALLC(-3.15),ALO…
Cancer,Gastrointestinal Disease,Organismal Injury and Abnormalities	Intestinal adenocarcinoma	1.83e-38			743	278	465	ABCA8(-9.98),ABCG4(-2.77),ABLIM1(+2.0),ABTB2(+1.94),ACKR3(-2.87),ACPP(-3.7),ACTA1(+3.15),ACVRL1(-3.87),ADA(-2.53),ADAM12(-7.3),ADAM33(-10.05),ADAMTS10(-2.32),ADAMTS13(-3.09),ADAMTS14(-3.3),ADAMTS15(-5.44),ADAMTS2(-2.9),ADAMTS20(-4.36),ADAMTS4(-4.78),ADAMTS5(-4.25),ADAMTSL1(-3.92),ADAMTSL2(-2.53),ADM(+3.42),ADM2(+3.04),AEBP1(-3.31),AEN(+2.24),AGAP2(-2.64),AHR(+2.11),ALLC(-3.15),ALOX15(-2.59),ALOXE…
Cancer,Gastrointestinal Disease,Organismal Injury and Abnormalities	Intestinal carcinoma	2.06e-38		-1.067	747	281	466	ABCA8(-9.98),ABCG4(-2.77),ABLIM1(+2.0),ABTB2(+1.94),ACKR3(-2.87),ACPP(-3.7),ACTA1(+3.15),ACVRL1(-3.87),ADA(-2.53),ADAM12(-7.3),ADAM33(-10.05),ADAMTS10(-2.32),ADAMTS13(-3.09),ADAMTS14(-3.3),ADAMTS15(-5.44),ADAMTS2(-2.9),ADAMTS20(-4.36),ADAMTS4(-4.78),ADAMTS5(-4.25),ADAMTSL1(-3.92),ADAMTSL2(-2.53),ADM(+3.42),ADM2(+3.04),AEBP1(-3.31),AEN(+2.24),AGAP2(-2.64),AHR(+2.11),ALLC(-3.15),ALOX15(-2.59),ALOXE…
Cancer,Gastrointestinal Disease,Organismal Injury and Abnormalities	Large intestine adenocarcinoma	4.13e-38			742	278	464	ABCA8(-9.98),ABCG4(-2.77),ABLIM1(+2.0),ABTB2(+1.94),ACKR3(-2.87),ACPP(-3.7),ACTA1(+3.15),ACVRL1(-3.87),ADA(-2.53),ADAM12(-7.3),ADAM33(-10.05),ADAMTS10(-2.32),ADAMTS13(-3.09),ADAMTS14(-3.3),ADAMTS15(-5.44),ADAMTS2(-2.9),ADAMTS20(-4.36),ADAMTS4(-4.78),ADAMTS5(-4.25),ADAMTSL1(-3.92),ADAMTSL2(-2.53),ADM(+3.42),ADM2(+3.04),AEBP1(-3.31),AEN(+2.24),AGAP2(-2.64),AHR(+2.11),ALLC(-3.15),ALOX15(-2.59),ALOXE…
Cancer,Gastrointestinal Disease,Organismal Injury and Abnormalities	Large intestine carcinoma	4.33e-38			746	281	465	ABCA8(-9.98),ABCG4(-2.77),ABLIM1(+2.0),ABTB2(+1.94),ACKR3(-2.87),ACPP(-3.7),ACTA1(+3.15),ACVRL1(-3.87),ADA(-2.53),ADAM12(-7.3),ADAM33(-10.05),ADAMTS10(-2.32),ADAMTS13(-3.09),ADAMTS14(-3.3),ADAMTS15(-5.44),ADAMTS2(-2.9),ADAMTS20(-4.36),ADAMTS4(-4.78),ADAMTS5(-4.25),ADAMTSL1(-3.92),ADAMTSL2(-2.53),ADM(+3.42),ADM2(+3.04),AEBP1(-3.31),AEN(+2.24),AGAP2(-2.64),AHR(+2.11),ALLC(-3.15),ALOX15(-2.59),ALOXE…
Dermatological Diseases and Conditions,Organismal Injury and Abnormalities	Skin lesion	4.82e-38		0.596	628	216	412	ABCA8(-9.98),ABCG4(-2.77),ABTB2(+1.94),ACKR3(-2.87),ACPP(-3.7),ACVRL1(-3.87),ADA(-2.53),ADAM12(-7.3),ADAM33(-10.05),ADAMTS10(-2.32),ADAMTS13(-3.09),ADAMTS14(-3.3),ADAMTS15(-5.44),ADAMTS2(-2.9),ADAMTS20(-4.36),ADAMTS4(-4.78),ADAMTS5(-4.25),ADAMTSL1(-3.92),ADAMTSL2(-2.53),ADRB3(-2.6),AEBP1(-3.31),AEN(+2.24),AGAP2(-2.64),AHR(+2.11),ALLC(-3.15),ALOX15(-2.59),ALOXE3(+3.47),ALPK1(-4.58),ANGPTL2(-4.43),…
Organismal Injury and Abnormalities	Benign lesion	5.11e-38		-0.572	177	63	114	ABCA8(-9.98),ACKR1(+2.72),ACKR3(-2.87),ADAM12(-7.3),ADGRE5(-2.15),ADGRL1(-2.12),ADRB3(-2.6),AEBP1(-3.31),AGAP2(-2.64),AHR(+2.11),ALOX15(-2.59),ANGPTL2(-4.43),ANTXR1(-3.04),ANXA1(+1.87),BBC3(+2.33),BCL2L1(+2.61),BDNF(+2.57),BMP5(-7.29),BMP6(+8.41),CALCRL(-5.72),CAVIN2(-3.3),CCDC80(-2.67),CCN1(+3.22),CDC42EP3(+2.83),CDKN1A(+1.79),CDKN2B(+6.04),CFH(-2.77),CGA(-47.95),CGB3 (includes others)(-49.17),C…
Cancer,Gastrointestinal Disease,Organismal Injury and Abnormalities	Intestinal tumor	6.12e-38		-0.959	774	294	480	ABCA8(-9.98),ABCG4(-2.77),ABLIM1(+2.0),ABTB2(+1.94),ACKR3(-2.87),ACPP(-3.7),ACTA1(+3.15),ACVRL1(-3.87),ADA(-2.53),ADAM12(-7.3),ADAM33(-10.05),ADAMTS10(-2.32),ADAMTS13(-3.09),ADAMTS14(-3.3),ADAMTS15(-5.44),ADAMTS2(-2.9),ADAMTS20(-4.36),ADAMTS4(-4.78),ADAMTS5(-4.25),ADAMTSL1(-3.92),ADAMTSL2(-2.53),ADM(+3.42),ADM2(+3.04),AEBP1(-3.31),AEN(+2.24),AGAP2(-2.64),AHR(+2.11),ALLC(-3.15),ALOX15(-2.59),ALOXE…
Cancer,Organismal Injury and Abnormalities	Neoplasia of cells	6.71e-38		0.466	546	198	348	ABLIM1(+2.0),ABTB2(+1.94),ACVRL1(-3.87),ADA(-2.53),ADAM12(-7.3),ADAMTS10(-2.32),ADAMTS13(-3.09),ADAMTS14(-3.3),ADAMTS15(-5.44),ADAMTS20(-4.36),ADAMTS5(-4.25),ADAMTSL1(-3.92),ADGRA2(-2.12),ADRB3(-2.6),AGAP2(-2.64),AHR(+2.11),ALLC(-3.15),ALOX15(-2.59),ALOXE3(+3.47),ALPK1(-4.58),ANGPTL2(-4.43),ANGPTL6(-4.35),ANKRD33B(+3.44),ANKRD36(-2.29),ANKRD36C(-2.33),ANO1(-4.08),ANO4(-3.32),ANTXR1(-3.04),ANXA1(+…
Cardiovascular System Development and Function,Organismal Development	Vasculogenesis	1e-37		-1.227	158	55	103	ACVRL1(-3.87),ADA(-2.53),ADAMTS2(-2.9),ADGRA2(-2.12),ADM(+3.42),AHR(+2.11),ALOX15(-2.59),ANGPTL2(-4.43),ANGPTL6(-4.35),ANXA1(+1.87),APLNR(-7.8),ARHGEF15(-3.26),ATF3(+4.31),ATOH8(-3.52),BDNF(+2.57),BMP6(+8.41),CCN1(+3.22),CDH5(-4.69),CDKN1A(+1.79),CDKN2B(+6.04),CFC1/CFC1B(-8.59),CLEC1B(-5.61),CNR1(+3.96),COL13A1(-6.65),COL15A1(-8.21),COL1A1(-3.75),COL1A2(-4.47),COL4A3(+2.83),CSF1R(+2.2),CSF2RB(-5.…
Cancer,Gastrointestinal Disease,Organismal Injury and Abnormalities	Large intestine neoplasm	1.1e-37		-0.093	773	293	480	ABCA8(-9.98),ABCG4(-2.77),ABLIM1(+2.0),ABTB2(+1.94),ACKR3(-2.87),ACPP(-3.7),ACTA1(+3.15),ACVRL1(-3.87),ADA(-2.53),ADAM12(-7.3),ADAM33(-10.05),ADAMTS10(-2.32),ADAMTS13(-3.09),ADAMTS14(-3.3),ADAMTS15(-5.44),ADAMTS2(-2.9),ADAMTS20(-4.36),ADAMTS4(-4.78),ADAMTS5(-4.25),ADAMTSL1(-3.92),ADAMTSL2(-2.53),ADM(+3.42),ADM2(+3.04),AEBP1(-3.31),AEN(+2.24),AGAP2(-2.64),AHR(+2.11),ALLC(-3.15),ALOX15(-2.59),ALOXE…
Cancer,Organismal Injury and Abnormalities,Reproductive System Disease	Development of genital tumor	1.77e-37		-0.587	460	164	296	ABCA8(-9.98),ABCG4(-2.77),ACPP(-3.7),ADAM12(-7.3),ADAMTS10(-2.32),ADAMTS2(-2.9),ADAMTS20(-4.36),ADAMTS5(-4.25),ADAMTSL1(-3.92),ADGRE5(-2.15),ADM(+3.42),ADRB3(-2.6),AEBP1(-3.31),AGAP2(-2.64),AHR(+2.11),ALOXE3(+3.47),ALPK1(-4.58),AMOTL2(+2.05),ANKRD36(-2.29),ANKRD36C(-2.33),ANO4(-3.32),ANXA1(+1.87),ARAP3(-2.8),ARHGEF15(-3.26),ARHGEF28(+2.73),ASPM(-2.13),ASTN1(-3.04),ATF4(+1.89),ATP11B(+1.89),ATP7A(…
Cancer,Gastrointestinal Disease,Organismal Injury and Abnormalities	Malignant neoplasm of large intestine	1.71e-36		0.042	768	290	478	ABCA8(-9.98),ABCG4(-2.77),ABLIM1(+2.0),ABTB2(+1.94),ACKR3(-2.87),ACPP(-3.7),ACTA1(+3.15),ACVRL1(-3.87),ADA(-2.53),ADAM12(-7.3),ADAM33(-10.05),ADAMTS10(-2.32),ADAMTS13(-3.09),ADAMTS14(-3.3),ADAMTS15(-5.44),ADAMTS2(-2.9),ADAMTS20(-4.36),ADAMTS4(-4.78),ADAMTS5(-4.25),ADAMTSL1(-3.92),ADAMTSL2(-2.53),ADM(+3.42),ADM2(+3.04),AEBP1(-3.31),AEN(+2.24),AGAP2(-2.64),AHR(+2.11),ALLC(-3.15),ALOX15(-2.59),ALOXE…
Cancer,Dermatological Diseases and Conditions,Organismal Injury and Abnormalities	Skin tumor	2.87e-36		-0.437	620	211	409	ABCA8(-9.98),ABCG4(-2.77),ABTB2(+1.94),ACKR3(-2.87),ACPP(-3.7),ACVRL1(-3.87),ADA(-2.53),ADAM12(-7.3),ADAM33(-10.05),ADAMTS10(-2.32),ADAMTS13(-3.09),ADAMTS14(-3.3),ADAMTS15(-5.44),ADAMTS2(-2.9),ADAMTS20(-4.36),ADAMTS4(-4.78),ADAMTS5(-4.25),ADAMTSL1(-3.92),ADAMTSL2(-2.53),ADRB3(-2.6),AEBP1(-3.31),AEN(+2.24),AGAP2(-2.64),AHR(+2.11),ALLC(-3.15),ALOX15(-2.59),ALOXE3(+3.47),ALPK1(-4.58),ANGPTL2(-4.43),…
Cancer,Organismal Injury and Abnormalities	Development of carcinoma	4.28e-36		-0.873	674	253	421	ABCA8(-9.98),ABCG4(-2.77),ACKR3(-2.87),ACPP(-3.7),ACTA1(+3.15),ACVRL1(-3.87),ADA(-2.53),ADAMTS10(-2.32),ADAMTS13(-3.09),ADAMTS14(-3.3),ADAMTS15(-5.44),ADAMTS2(-2.9),ADAMTS20(-4.36),ADAMTS4(-4.78),ADAMTSL1(-3.92),ADM(+3.42),ADM2(+3.04),ADRB3(-2.6),AEBP1(-3.31),AGAP2(-2.64),AHR(+2.11),AKR1B15(-3.33),ALLC(-3.15),ALOX15(-2.59),ALOXE3(+3.47),ALPK1(-4.58),AMOTL2(+2.05),ANGPTL2(-4.43),ANKRD36(-2.29),ANK…
Cancer,Dermatological Diseases and Conditions,Organismal Injury and Abnormalities	Skin cancer	4.65e-36		-0.292	617	209	408	ABCA8(-9.98),ABCG4(-2.77),ABTB2(+1.94),ACKR3(-2.87),ACPP(-3.7),ACVRL1(-3.87),ADA(-2.53),ADAM12(-7.3),ADAM33(-10.05),ADAMTS10(-2.32),ADAMTS13(-3.09),ADAMTS14(-3.3),ADAMTS15(-5.44),ADAMTS2(-2.9),ADAMTS20(-4.36),ADAMTS4(-4.78),ADAMTS5(-4.25),ADAMTSL1(-3.92),ADAMTSL2(-2.53),ADRB3(-2.6),AEBP1(-3.31),AEN(+2.24),AGAP2(-2.64),AHR(+2.11),ALLC(-3.15),ALOX15(-2.59),ALOXE3(+3.47),ALPK1(-4.58),ANGPTL2(-4.43),…
Cancer,Organismal Injury and Abnormalities,Reproductive System Disease	Female genital tract cancer	7.81e-36			457	169	288	ABCA8(-9.98),ABCG4(-2.77),ACPP(-3.7),ADAMTS10(-2.32),ADAMTS2(-2.9),ADAMTS20(-4.36),ADAMTS5(-4.25),ADAMTSL1(-3.92),ADM(+3.42),AEBP1(-3.31),AGAP2(-2.64),ALOXE3(+3.47),ALPK1(-4.58),AMOTL2(+2.05),ANKRD36(-2.29),ANKRD36C(-2.33),ANO4(-3.32),ANXA1(+1.87),ARAP3(-2.8),ARHGEF15(-3.26),ARHGEF28(+2.73),ASPM(-2.13),ASTN1(-3.04),ATF4(+1.89),ATP11B(+1.89),ATP7A(-2.44),B3GALT5(+3.08),BCL11A(-3.34),BCL2L1(+2.61),…
Cancer,Organismal Injury and Abnormalities	Breast or pancreatic cancer	1.95e-35		-0.489	495	174	321	ABCA8(-9.98),ABCG4(-2.77),ABLIM1(+2.0),ABTB2(+1.94),ACKR3(-2.87),ACPP(-3.7),ADAM12(-7.3),ADAM33(-10.05),ADAMTS10(-2.32),ADAMTS13(-3.09),ADAMTS14(-3.3),ADAMTS15(-5.44),ADAMTS2(-2.9),ADAMTS20(-4.36),ADAMTS4(-4.78),ADAMTS5(-4.25),ADAMTSL1(-3.92),ADGRG6(+3.1),AEBP1(-3.31),AGAP2(-2.64),AHR(+2.11),AK1(-2.71),ALOX15(-2.59),ALOXE3(+3.47),AMOTL2(+2.05),ANGPTL2(-4.43),ANKRD29(+2.37),ANKRD36(-2.29),ANKRD36C…
Cancer,Organismal Injury and Abnormalities	Melanoma	2.01e-35	Increased	2.391	665	233	432	ABCA8(-9.98),ABCG4(-2.77),ABTB2(+1.94),ACKR3(-2.87),ACPP(-3.7),ACVRL1(-3.87),ADA(-2.53),ADAM33(-10.05),ADAMTS10(-2.32),ADAMTS13(-3.09),ADAMTS14(-3.3),ADAMTS15(-5.44),ADAMTS2(-2.9),ADAMTS20(-4.36),ADAMTS4(-4.78),ADAMTS5(-4.25),ADAMTSL1(-3.92),ADAMTSL2(-2.53),ADM(+3.42),ADRB3(-2.6),AEBP1(-3.31),AEN(+2.24),AGAP2(-2.64),AHR(+2.11),ALLC(-3.15),ALOX15(-2.59),ALOXE3(+3.47),ALPK1(-4.58),AMOTL2(+2.05),ANG…
Cancer,Organismal Injury and Abnormalities	Pelvic cancer	2.16e-35		0.632	622	229	393	ABCA8(-9.98),ABCG4(-2.77),ACPP(-3.7),ACVRL1(-3.87),ADAMTS10(-2.32),ADAMTS13(-3.09),ADAMTS14(-3.3),ADAMTS15(-5.44),ADAMTS2(-2.9),ADAMTS20(-4.36),ADAMTS4(-4.78),ADAMTS5(-4.25),ADAMTSL1(-3.92),ADM(+3.42),ADM2(+3.04),ADRB3(-2.6),AEBP1(-3.31),AGAP2(-2.64),AHR(+2.11),ALOX15(-2.59),ALOXE3(+3.47),ALPK1(-4.58),AMOTL2(+2.05),ANGPTL2(-4.43),ANKRD1(+4.31),ANKRD36(-2.29),ANKRD36C(-2.33),ANO4(-3.32),ANTXR1(-3.…
Cancer,Organismal Injury and Abnormalities,Reproductive System Disease	Genital tract cancer	2.56e-35		0.194	593	221	372	ABCA8(-9.98),ABCG4(-2.77),ACPP(-3.7),ACVRL1(-3.87),ADAMTS10(-2.32),ADAMTS13(-3.09),ADAMTS14(-3.3),ADAMTS15(-5.44),ADAMTS2(-2.9),ADAMTS20(-4.36),ADAMTS4(-4.78),ADAMTS5(-4.25),ADAMTSL1(-3.92),ADM(+3.42),ADRB3(-2.6),AEBP1(-3.31),AGAP2(-2.64),ALOX15(-2.59),ALOXE3(+3.47),ALPK1(-4.58),AMOTL2(+2.05),ANKRD1(+4.31),ANKRD36(-2.29),ANKRD36C(-2.33),ANO4(-3.32),ANTXR1(-3.04),ANXA1(+1.87),ARAP3(-2.8),ARHGAP25(…
Cancer,Organismal Injury and Abnormalities	Genitourinary carcinoma	3.82e-35		-0.087	617	232	385	ABCA8(-9.98),ABCG4(-2.77),ACPP(-3.7),ACVRL1(-3.87),ADAMTS10(-2.32),ADAMTS13(-3.09),ADAMTS14(-3.3),ADAMTS15(-5.44),ADAMTS2(-2.9),ADAMTS20(-4.36),ADAMTS4(-4.78),ADAMTS5(-4.25),ADAMTSL1(-3.92),ADM(+3.42),ADM2(+3.04),ADRB3(-2.6),AEBP1(-3.31),AGAP2(-2.64),AHR(+2.11),ALOX15(-2.59),ALOXE3(+3.47),ALPK1(-4.58),AMOTL2(+2.05),ANGPTL2(-4.43),ANKRD1(+4.31),ANKRD36(-2.29),ANKRD36C(-2.33),ANO4(-3.32),ANTXR1(-3.…
Organismal Development	Abnormal morphology of body cavity	9.37e-35			231	87	144	ACKR3(-2.87),ACPP(-3.7),ACVRL1(-3.87),ADA(-2.53),ADAM12(-7.3),ADM(+3.42),ADRB3(-2.6),AEBP1(-3.31),AHR(+2.11),ALOX15(-2.59),ANKRD1(+4.31),ANTXR1(-3.04),APLNR(-7.8),AREG(+6.3),ATF3(+4.31),ATF4(+1.89),BBC3(+2.33),BCL11A(-3.34),BCL2L1(+2.61),BDNF(+2.57),BMPR1B(+2.33),CACNB4(+2.44),CADPS(+4.15),CALCRL(-5.72),CCBE1(-3.41),CD55(+3.96),CDC42EP3(+2.83),CDH5(-4.69),CDKN1A(+1.79),CDKN2B(+6.04),CFC1/CFC1B(-8…
Cell Death and Survival	Necrosis	1.37e-34		-0.203	345	146	199	ACKR3(-2.87),ACVRL1(-3.87),ADA(-2.53),ADAM12(-7.3),ADAMTS13(-3.09),ADM(+3.42),AGAP2(-2.64),AHR(+2.11),ALOX15(-2.59),ANKRD1(+4.31),ANTXR1(-3.04),ANXA1(+1.87),AREG(+6.3),ASNS(+3.03),ASTN1(-3.04),ATF3(+4.31),ATF4(+1.89),ATG14(+1.82),ATP7A(-2.44),B3GALT5(+3.08),BBC3(+2.33),BCHE(-2.98),BCL11A(-3.34),BCL2L1(+2.61),BDNF(+2.57),BMP5(-7.29),BMP6(+8.41),BMPR1B(+2.33),CADPS(+4.15),CALCRL(-5.72),CAMK2A(-5.46…
Cancer,Organismal Injury and Abnormalities	Head and neck tumor	2.59e-34		0.906	786	289	497	ABCA8(-9.98),ABCG4(-2.77),ABLIM1(+2.0),ABTB2(+1.94),ACTA1(+3.15),ACVRL1(-3.87),ADA(-2.53),ADAM12(-7.3),ADAM33(-10.05),ADAMTS10(-2.32),ADAMTS13(-3.09),ADAMTS14(-3.3),ADAMTS15(-5.44),ADAMTS2(-2.9),ADAMTS20(-4.36),ADAMTS4(-4.78),ADAMTS5(-4.25),ADAMTSL1(-3.92),ADAMTSL2(-2.53),ADM2(+3.04),ADRB3(-2.6),AEBP1(-3.31),AEN(+2.24),AGAP2(-2.64),AHR(+2.11),AKR1B15(-3.33),ALLC(-3.15),ALOX15(-2.59),ALOXE3(+3.47)…
Cancer,Organismal Injury and Abnormalities	Head and neck carcinoma	1.21e-33		0.447	775	285	490	ABCA8(-9.98),ABCG4(-2.77),ABLIM1(+2.0),ABTB2(+1.94),ACTA1(+3.15),ACVRL1(-3.87),ADA(-2.53),ADAM12(-7.3),ADAM33(-10.05),ADAMTS10(-2.32),ADAMTS13(-3.09),ADAMTS14(-3.3),ADAMTS15(-5.44),ADAMTS2(-2.9),ADAMTS20(-4.36),ADAMTS4(-4.78),ADAMTS5(-4.25),ADAMTSL1(-3.92),ADAMTSL2(-2.53),ADM2(+3.04),ADRB3(-2.6),AEBP1(-3.31),AEN(+2.24),AGAP2(-2.64),AHR(+2.11),AKR1B15(-3.33),ALLC(-3.15),ALOX15(-2.59),ALOXE3(+3.47)…
Tissue Morphology	Quantity of cells	2.25e-33		-0.934	261	102	159	ACKR3(-2.87),ADA(-2.53),ADAM12(-7.3),ADAMTS4(-4.78),ADGRE5(-2.15),ADM(+3.42),ADM2(+3.04),AHR(+2.11),ALOX15(-2.59),ANXA1(+1.87),ATF3(+4.31),ATF4(+1.89),ATP7A(-2.44),BBC3(+2.33),BCL11A(-3.34),BCL2L1(+2.61),BDNF(+2.57),BMP6(+8.41),BMPR1B(+2.33),CALCRL(-5.72),CAMK2A(-5.46),CCBE1(-3.41),CCDC3(-2.28),CCL20(+3.06),CD6(-2.8),CDKN1A(+1.79),CDKN2B(+6.04),CFH(-2.77),CGA(-47.95),CGB3 (includes others)(-49.17…
Embryonic Development,Organismal Development	Development of body axis	2.64e-33		-0.323	184	58	126	ADGRA2(-2.12),ALOX15(-2.59),ANTXR1(-3.04),AREG(+6.3),ASPM(-2.13),ATF4(+1.89),BCL2L1(+2.61),BDNF(+2.57),BMP5(-7.29),BMP6(+8.41),BMPR1B(+2.33),BNC2(-4.55),CDCA7L(-2.93),CDH5(-4.69),CDKN1A(+1.79),CELSR2(-1.97),CFC1/CFC1B(-8.59),CFH(-2.77),CLDN5(-5.3),CNR1(+3.96),COL1A1(-3.75),COL3A1(-6.44),COL4A3(+2.83),COL5A1(-2.96),COL5A2(-2.09),CRISPLD2(-2.13),CSF1R(+2.2),CSPG4(-2.75),CTHRC1(-2.23),CXCL14(-14.24)…
Cancer,Organismal Injury and Abnormalities	Head and neck cancer	3.4e-33		1.711	777	285	492	ABCA8(-9.98),ABCG4(-2.77),ABLIM1(+2.0),ABTB2(+1.94),ACTA1(+3.15),ACVRL1(-3.87),ADA(-2.53),ADAM12(-7.3),ADAM33(-10.05),ADAMTS10(-2.32),ADAMTS13(-3.09),ADAMTS14(-3.3),ADAMTS15(-5.44),ADAMTS2(-2.9),ADAMTS20(-4.36),ADAMTS4(-4.78),ADAMTS5(-4.25),ADAMTSL1(-3.92),ADAMTSL2(-2.53),ADM2(+3.04),ADRB3(-2.6),AEBP1(-3.31),AEN(+2.24),AGAP2(-2.64),AHR(+2.11),AKR1B15(-3.33),ALLC(-3.15),ALOX15(-2.59),ALOXE3(+3.47)…
Cancer,Dermatological Diseases and Conditions,Organismal Injury and Abnormalities	Cutaneous melanoma	7.26e-33			586	198	388	ABCA8(-9.98),ABCG4(-2.77),ABTB2(+1.94),ACKR3(-2.87),ACPP(-3.7),ACVRL1(-3.87),ADA(-2.53),ADAM33(-10.05),ADAMTS10(-2.32),ADAMTS13(-3.09),ADAMTS14(-3.3),ADAMTS15(-5.44),ADAMTS2(-2.9),ADAMTS20(-4.36),ADAMTS4(-4.78),ADAMTS5(-4.25),ADAMTSL1(-3.92),ADAMTSL2(-2.53),ADRB3(-2.6),AEBP1(-3.31),AEN(+2.24),AGAP2(-2.64),AHR(+2.11),ALLC(-3.15),ALOX15(-2.59),ALOXE3(+3.47),ALPK1(-4.58),ANGPTL6(-4.35),ANKRD29(+2.37…
Cellular Development,Cellular Growth and Proliferation	Cell proliferation of tumor cell lines	8.35e-32		-0.007	252	110	142	ABLIM1(+2.0),ACKR3(-2.87),ACPP(-3.7),ADAM12(-7.3),ADAM33(-10.05),ADAMTS15(-5.44),ADAMTS4(-4.78),ADAMTS5(-4.25),ADM(+3.42),AGAP2(-2.64),AHR(+2.11),ANGPTL2(-4.43),ANO1(-4.08),ANTXR1(-3.04),ANXA1(+1.87),AREG(+6.3),ART4(-3.27),ASNS(+3.03),ATF3(+4.31),ATP7A(-2.44),BATF2(-3.39),BBC3(+2.33),BCL2L1(+2.61),BDNF(+2.57),BMP5(-7.29),BMP6(+8.41),BMPR1B(+2.33),CASZ1(+2.62),CCDC88A(-2.24),CCL20(+3.06),CCN1(+3.2…
Gastrointestinal Disease,Hepatic System Disease,Organismal Injury and Abnormalities	Liver lesion	5.29e-31		0.953	525	196	329	ABCA8(-9.98),ABCG4(-2.77),ABLIM1(+2.0),ACKR1(+2.72),ACKR3(-2.87),ACPP(-3.7),ACTA1(+3.15),ADA(-2.53),ADAM12(-7.3),ADAM33(-10.05),ADAMTS10(-2.32),ADAMTS13(-3.09),ADAMTS14(-3.3),ADAMTS2(-2.9),ADAMTS20(-4.36),ADAMTS4(-4.78),ADAMTS5(-4.25),ADAMTSL1(-3.92),ADM(+3.42),AEBP1(-3.31),AHR(+2.11),AKR1B15(-3.33),ALLC(-3.15),ALPK1(-4.58),ANGPTL6(-4.35),ANKRD36(-2.29),ANKRD36C(-2.33),ANO4(-3.32),ANXA1(+1.87),AR…
Cancer,Organismal Injury and Abnormalities,Reproductive System Disease	Breast or ovarian cancer	7.81e-31		-1	383	138	245	ABCA8(-9.98),ABCG4(-2.77),ABLIM1(+2.0),ACPP(-3.7),ADAM12(-7.3),ADAMTS10(-2.32),ADAMTS14(-3.3),ADAMTS2(-2.9),ADAMTS20(-4.36),ADAMTS4(-4.78),ADAMTS5(-4.25),ADGRG6(+3.1),AEBP1(-3.31),AGAP2(-2.64),AK1(-2.71),ALOX15(-2.59),ALOXE3(+3.47),AMOTL2(+2.05),ANGPTL2(-4.43),ANKRD36(-2.29),ANKRD36C(-2.33),ANXA1(+1.87),AREG(+6.3),ARHGEF15(-3.26),ARHGEF28(+2.73),ASPM(-2.13),ASTN1(-3.04),ATF3(+4.31),ATP11B(+1.89),…
Cancer,Gastrointestinal Disease,Hepatic System Disease,Organismal Injury and Abnormalities	Liver carcinoma	1e-30		-0.833	445	155	290	ABCA8(-9.98),ABCG4(-2.77),ABLIM1(+2.0),ACKR3(-2.87),ACPP(-3.7),ADA(-2.53),ADAM12(-7.3),ADAM33(-10.05),ADAMTS10(-2.32),ADAMTS13(-3.09),ADAMTS2(-2.9),ADAMTS20(-4.36),ADAMTS4(-4.78),ADAMTS5(-4.25),ADAMTSL1(-3.92),AEBP1(-3.31),AHR(+2.11),AKR1B15(-3.33),ALPK1(-4.58),ANGPTL6(-4.35),ANO4(-3.32),ANXA1(+1.87),ARAP3(-2.8),AREG(+6.3),ARHGEF28(+2.73),ASPM(-2.13),ASTN1(-3.04),ATP11B(+1.89),ATP7A(-2.44),BCHE(-…
Cancer,Organismal Injury and Abnormalities	Breast or colorectal cancer	1.42e-30		-0.782	571	219	352	ABCA8(-9.98),ABLIM1(+2.0),ACKR3(-2.87),ACPP(-3.7),ACTA1(+3.15),ACVRL1(-3.87),ADA(-2.53),ADAM12(-7.3),ADAMTS10(-2.32),ADAMTS13(-3.09),ADAMTS14(-3.3),ADAMTS15(-5.44),ADAMTS2(-2.9),ADAMTS20(-4.36),ADAMTS4(-4.78),ADAMTS5(-4.25),ADGRG6(+3.1),ADM(+3.42),ADM2(+3.04),AEBP1(-3.31),AK1(-2.71),ALLC(-3.15),ALOX15(-2.59),AMOTL2(+2.05),ANGPTL2(-4.43),ANKRD36(-2.29),ANO1(-4.08),ANTXR1(-3.04),ANXA1(+1.87),ARAP3(…
Cancer,Gastrointestinal Disease,Organismal Injury and Abnormalities	Hepatobiliary carcinoma	2.41e-30		-0.566	463	164	299	ABCA8(-9.98),ABCG4(-2.77),ABLIM1(+2.0),ACKR3(-2.87),ACPP(-3.7),ADA(-2.53),ADAM12(-7.3),ADAM33(-10.05),ADAMTS10(-2.32),ADAMTS13(-3.09),ADAMTS2(-2.9),ADAMTS20(-4.36),ADAMTS4(-4.78),ADAMTS5(-4.25),ADAMTSL1(-3.92),AEBP1(-3.31),AHR(+2.11),AKR1B15(-3.33),ALPK1(-4.58),ANGPTL6(-4.35),ANO4(-3.32),ANXA1(+1.87),ARAP3(-2.8),AREG(+6.3),ARHGEF28(+2.73),ASPM(-2.13),ASTN1(-3.04),ATP11B(+1.89),ATP7A(-2.44),BCHE(-…
Cellular Movement	Cell movement of tumor cell lines	2.6e-30		-0.95	174	71	103	ACKR1(+2.72),ACKR3(-2.87),ADAM12(-7.3),ADAM33(-10.05),ADAMTS5(-4.25),ADGRE5(-2.15),AGAP2(-2.64),AHR(+2.11),ANXA1(+1.87),ARAP3(-2.8),AREG(+6.3),ARHGEF28(+2.73),ASNS(+3.03),ATF3(+4.31),BCL2L1(+2.61),BDNF(+2.57),BMP6(+8.41),CCDC88A(-2.24),CCL20(+3.06),CCN1(+3.22),CCN4(-2.81),CD248(-4.42),CDCA7L(-2.93),CDH5(-4.69),CDKN1A(+1.79),CGB3 (includes others)(-49.17),CLEC1B(-5.61),COL1A1(-3.75),COL4A3(+2.83),…
Cancer,Organismal Injury and Abnormalities,Reproductive System Disease	Uterine tumor	5.61e-30			374	133	241	ABCA8(-9.98),ADAM12(-7.3),ADAMTS2(-2.9),ADAMTS5(-4.25),ADAMTSL1(-3.92),ADGRE5(-2.15),ADM(+3.42),ADRB3(-2.6),AHR(+2.11),ALPK1(-4.58),AMOTL2(+2.05),ANKRD36(-2.29),ANO4(-3.32),ANXA1(+1.87),ARAP3(-2.8),ARHGEF15(-3.26),ARHGEF28(+2.73),ASPM(-2.13),ATF4(+1.89),ATP11B(+1.89),ATP7A(-2.44),B3GALT5(+3.08),BCL11A(-3.34),BCL2L1(+2.61),BICC1(+2.18),BMP5(-7.29),BMP6(+8.41),BNC1(-3.16),BNC2(-4.55),BTN3A1(-4.71),…
Cancer,Endocrine System Disorders,Organismal Injury and Abnormalities	Endocrine gland tumor	5.94e-30		-1.006	746	276	470	ABCA8(-9.98),ABCG4(-2.77),ABLIM1(+2.0),ABTB2(+1.94),ACTA1(+3.15),ACVRL1(-3.87),ADA(-2.53),ADAM12(-7.3),ADAM33(-10.05),ADAMTS10(-2.32),ADAMTS13(-3.09),ADAMTS14(-3.3),ADAMTS15(-5.44),ADAMTS2(-2.9),ADAMTS20(-4.36),ADAMTS4(-4.78),ADAMTS5(-4.25),ADAMTSL1(-3.92),ADAMTSL2(-2.53),ADM2(+3.04),ADRB3(-2.6),AEBP1(-3.31),AEN(+2.24),AGAP2(-2.64),AHR(+2.11),AKR1B15(-3.33),ALLC(-3.15),ALOX15(-2.59),ALOXE3(+3.47)…
Cancer,Gastrointestinal Disease,Hepatic System Disease,Organismal Injury and Abnormalities	Liver cancer	9.78e-30		-0.917	454	159	295	ABCA8(-9.98),ABCG4(-2.77),ABLIM1(+2.0),ACKR3(-2.87),ACPP(-3.7),ADA(-2.53),ADAM12(-7.3),ADAM33(-10.05),ADAMTS10(-2.32),ADAMTS13(-3.09),ADAMTS2(-2.9),ADAMTS20(-4.36),ADAMTS4(-4.78),ADAMTS5(-4.25),ADAMTSL1(-3.92),AEBP1(-3.31),AHR(+2.11),AKR1B15(-3.33),ALPK1(-4.58),ANGPTL6(-4.35),ANO4(-3.32),ANXA1(+1.87),ARAP3(-2.8),AREG(+6.3),ARHGEF28(+2.73),ASPM(-2.13),ASTN1(-3.04),ATP11B(+1.89),ATP7A(-2.44),BCHE(-…
Cancer,Organismal Injury and Abnormalities	Neck neoplasm	1.07e-29			743	272	471	ABCA8(-9.98),ABCG4(-2.77),ABLIM1(+2.0),ABTB2(+1.94),ACTA1(+3.15),ACVRL1(-3.87),ADA(-2.53),ADAM12(-7.3),ADAM33(-10.05),ADAMTS10(-2.32),ADAMTS13(-3.09),ADAMTS14(-3.3),ADAMTS15(-5.44),ADAMTS2(-2.9),ADAMTS20(-4.36),ADAMTS4(-4.78),ADAMTS5(-4.25),ADAMTSL1(-3.92),ADAMTSL2(-2.53),ADM2(+3.04),ADRB3(-2.6),AEBP1(-3.31),AEN(+2.24),AGAP2(-2.64),AHR(+2.11),AKR1B15(-3.33),ALLC(-3.15),ALOX15(-2.59),ALOXE3(+3.47)…
Cellular Development,Connective Tissue Development and Function,Tissue Development	Differentiation of connective tissue cells	1.16e-29		-0.368	124	58	66	ACVRL1(-3.87),ADM(+3.42),ADRB3(-2.6),AHR(+2.11),ALOXE3(+3.47),AREG(+6.3),ATF3(+4.31),ATF4(+1.89),BMP6(+8.41),BMPR1B(+2.33),CCDC3(-2.28),CCN1(+3.22),CCN4(-2.81),CDKN1A(+1.79),CPXM1(-3.31),CSF1R(+2.2),CTHRC1(-2.23),DDIT3(+2.26),DDR2(-5.29),DLK1(-3.59),EBF1(-3.66),ECM1(-2.15),ELF4(+1.99),EPHA2(+3.65),F2RL1(+2.1),FBLIM1(+2.13),FGFR1(+1.81),FHL2(+3.64),FLT4(-3.88),FOSL1(+5.0),GAB2(+2.2),GATA2(-2.91),G…
Embryonic Development,Organismal Development	Development of head	1.38e-29		-0.51	169	56	113	ADGRA2(-2.12),ALOX15(-2.59),ANTXR1(-3.04),AREG(+6.3),ASPM(-2.13),ATF4(+1.89),BCL2L1(+2.61),BDNF(+2.57),BMP5(-7.29),BMP6(+8.41),BMPR1B(+2.33),BNC2(-4.55),CDCA7L(-2.93),CDH5(-4.69),CDKN1A(+1.79),CELSR2(-1.97),CFH(-2.77),CLDN5(-5.3),CNR1(+3.96),COL1A1(-3.75),COL3A1(-6.44),COL4A3(+2.83),COL5A1(-2.96),COL5A2(-2.09),CRISPLD2(-2.13),CSF1R(+2.2),CSPG4(-2.75),CTHRC1(-2.23),CXCL14(-14.24),CXCR4(+6.34),CYP1…
Cancer,Endocrine System Disorders,Organismal Injury and Abnormalities	Nonpituitary endocrine tumor	1.53e-29		-0.811	742	274	468	ABCA8(-9.98),ABCG4(-2.77),ABLIM1(+2.0),ABTB2(+1.94),ACTA1(+3.15),ACVRL1(-3.87),ADA(-2.53),ADAM12(-7.3),ADAM33(-10.05),ADAMTS10(-2.32),ADAMTS13(-3.09),ADAMTS14(-3.3),ADAMTS15(-5.44),ADAMTS2(-2.9),ADAMTS20(-4.36),ADAMTS4(-4.78),ADAMTS5(-4.25),ADAMTSL1(-3.92),ADAMTSL2(-2.53),ADM2(+3.04),ADRB3(-2.6),AEBP1(-3.31),AEN(+2.24),AGAP2(-2.64),AHR(+2.11),AKR1B15(-3.33),ALLC(-3.15),ALOX15(-2.59),ALOXE3(+3.47)…
Cancer,Gastrointestinal Disease,Hepatic System Disease,Organismal Injury and Abnormalities	Hepatobiliary system cancer	1.66e-29		-0.665	472	169	303	ABCA8(-9.98),ABCG4(-2.77),ABLIM1(+2.0),ACKR3(-2.87),ACPP(-3.7),ADA(-2.53),ADAM12(-7.3),ADAM33(-10.05),ADAMTS10(-2.32),ADAMTS13(-3.09),ADAMTS2(-2.9),ADAMTS20(-4.36),ADAMTS4(-4.78),ADAMTS5(-4.25),ADAMTSL1(-3.92),AEBP1(-3.31),AHR(+2.11),AKR1B15(-3.33),ALPK1(-4.58),ANGPTL6(-4.35),ANO4(-3.32),ANXA1(+1.87),ARAP3(-2.8),AREG(+6.3),ARHGEF28(+2.73),ASPM(-2.13),ASTN1(-3.04),ATP11B(+1.89),ATP7A(-2.44),BCHE(-…
Gastrointestinal Disease,Organismal Injury and Abnormalities	Colorectal disorder	2.87e-29		0.464	518	197	321	ABCA8(-9.98),ACKR3(-2.87),ACPP(-3.7),ACTA1(+3.15),ACVRL1(-3.87),ADA(-2.53),ADAM12(-7.3),ADAMTS10(-2.32),ADAMTS13(-3.09),ADAMTS14(-3.3),ADAMTS15(-5.44),ADAMTS2(-2.9),ADAMTS20(-4.36),ADAMTS4(-4.78),ADM(+3.42),ADM2(+3.04),AEBP1(-3.31),AHR(+2.11),ALLC(-3.15),ALOX15(-2.59),AMOTL2(+2.05),ANGPTL2(-4.43),ANKRD36(-2.29),ANO1(-4.08),ANTXR1(-3.04),ANXA1(+1.87),ARAP3(-2.8),AREG(+6.3),ARHGAP33(-2.64),ARHGEF15…
Cancer,Organismal Injury and Abnormalities	Squamous-cell carcinoma	4.06e-29		0.462	365	121	244	ABTB2(+1.94),ADAM12(-7.3),ADAMTS10(-2.32),ADAMTS13(-3.09),ADAMTS14(-3.3),ADAMTS15(-5.44),ADAMTS20(-4.36),ADAMTSL1(-3.92),AGAP2(-2.64),ALLC(-3.15),ANGPTL2(-4.43),ANGPTL6(-4.35),ANKRD33B(+3.44),ANKRD36(-2.29),ANKRD36C(-2.33),ANO1(-4.08),ANXA1(+1.87),ARHGEF15(-3.26),ART4(-3.27),ASNS(+3.03),ASTN1(-3.04),ATF4(+1.89),ATG14(+1.82),ATP11B(+1.89),ATP13A3(+2.25),ATP7A(-2.44),B3GALT5(+3.08),B4GALNT3(+3.26),…
Cell Death and Survival	Apoptosis	4.5e-29		0.665	328	144	184	ACVRL1(-3.87),ADA(-2.53),ADAM12(-7.3),ADAMTS13(-3.09),ADAMTS20(-4.36),ADM(+3.42),AGAP2(-2.64),AHR(+2.11),ALOX15(-2.59),ANKRD1(+4.31),ANTXR1(-3.04),ANXA1(+1.87),APOL6(-3.61),AREG(+6.3),ASNS(+3.03),ASTN1(-3.04),ATF3(+4.31),ATF4(+1.89),ATP7A(-2.44),B3GALT5(+3.08),BBC3(+2.33),BCL11A(-3.34),BCL2L1(+2.61),BDNF(+2.57),BMP5(-7.29),BMP6(+8.41),BMPR1B(+2.33),CALCRL(-5.72),CAMK1D(-2.65),CAMK2A(-5.46),CASZ1(…
Cardiovascular System Development and Function	Morphology of cardiovascular system	4.76e-29			159	54	105	ACKR3(-2.87),ACVRL1(-3.87),ADA(-2.53),ADAM12(-7.3),ADGRA2(-2.12),ADM(+3.42),ADRB3(-2.6),AHR(+2.11),ALOX15(-2.59),ANKRD1(+4.31),APLNR(-7.8),ATF3(+4.31),BCL2L1(+2.61),CACNB4(+2.44),CALCRL(-5.72),CASZ1(+2.62),CDC42EP3(+2.83),CDH5(-4.69),CDKN1A(+1.79),CFC1/CFC1B(-8.59),CFH(-2.77),CHRM2(-10.82),CLEC1B(-5.61),COL15A1(-8.21),COL3A1(-6.44),COL4A3(+2.83),COL5A1(-2.96),CXCR4(+6.34),CYP19A1(-3.83),DBH(-2.8)…
Cancer,Endocrine System Disorders,Organismal Injury and Abnormalities	Endocrine carcinoma	7.01e-29		0	735	270	465	ABCA8(-9.98),ABCG4(-2.77),ABLIM1(+2.0),ABTB2(+1.94),ACTA1(+3.15),ACVRL1(-3.87),ADA(-2.53),ADAM12(-7.3),ADAM33(-10.05),ADAMTS10(-2.32),ADAMTS13(-3.09),ADAMTS14(-3.3),ADAMTS15(-5.44),ADAMTS2(-2.9),ADAMTS20(-4.36),ADAMTS4(-4.78),ADAMTS5(-4.25),ADAMTSL1(-3.92),ADAMTSL2(-2.53),ADM2(+3.04),ADRB3(-2.6),AEBP1(-3.31),AEN(+2.24),AGAP2(-2.64),AHR(+2.11),AKR1B15(-3.33),ALLC(-3.15),ALOX15(-2.59),ALOXE3(+3.47)…
Cancer,Gastrointestinal Disease,Organismal Injury and Abnormalities	Upper gastrointestinal tract tumor	7.37e-29		1.432	337	113	224	ABCA8(-9.98),ADA(-2.53),ADAM12(-7.3),ADAMTS10(-2.32),ADAMTS13(-3.09),ADAMTSL1(-3.92),AGAP2(-2.64),AHR(+2.11),ANGPTL6(-4.35),ANKRD36(-2.29),ANKRD36C(-2.33),ANO1(-4.08),ANTXR1(-3.04),ANXA1(+1.87),ARAP3(-2.8),AREG(+6.3),ARHGEF25(-4.43),ASTN1(-3.04),ATG14(+1.82),ATP11B(+1.89),ATP13A3(+2.25),ATP7A(-2.44),BCHE(-2.98),BCL11A(-3.34),BCL2L1(+2.61),BDNF(+2.57),BMP5(-7.29),BMPR1B(+2.33),BNC2(-4.55),C9orf131…
Cancer,Endocrine System Disorders,Organismal Injury and Abnormalities	Thyroid carcinoma	8.03e-29			733	269	464	ABCA8(-9.98),ABCG4(-2.77),ABLIM1(+2.0),ABTB2(+1.94),ACTA1(+3.15),ACVRL1(-3.87),ADA(-2.53),ADAM12(-7.3),ADAM33(-10.05),ADAMTS10(-2.32),ADAMTS13(-3.09),ADAMTS14(-3.3),ADAMTS15(-5.44),ADAMTS2(-2.9),ADAMTS20(-4.36),ADAMTS4(-4.78),ADAMTS5(-4.25),ADAMTSL1(-3.92),ADAMTSL2(-2.53),ADM2(+3.04),ADRB3(-2.6),AEBP1(-3.31),AEN(+2.24),AGAP2(-2.64),AHR(+2.11),AKR1B15(-3.33),ALLC(-3.15),ALOX15(-2.59),ALOXE3(+3.47)…
Cancer,Organismal Injury and Abnormalities	Malignant neoplasm of aerodigestive tract	1.22e-28			272	84	188	ABCA8(-9.98),ADAM12(-7.3),ADAMTS13(-3.09),ADAMTS14(-3.3),ADAMTS20(-4.36),ADAMTSL1(-3.92),AGAP2(-2.64),ANGPTL6(-4.35),ANKRD36(-2.29),ANKRD36C(-2.33),ANO1(-4.08),ANXA1(+1.87),ARHGEF15(-3.26),ATG14(+1.82),ATP11B(+1.89),ATP13A3(+2.25),ATP7A(-2.44),BCHE(-2.98),BCL11A(-3.34),BCL2L1(+2.61),BDNF(+2.57),BICC1(+2.18),BMP5(-7.29),BMPR1B(+2.33),BNC2(-4.55),CADPS(+4.15),CCDC85A(+2.73),CCDC88A(-2.24),CD248(-4.…
Cancer,Endocrine System Disorders,Organismal Injury and Abnormalities	Thyroid gland tumor	1.81e-28			734	270	464	ABCA8(-9.98),ABCG4(-2.77),ABLIM1(+2.0),ABTB2(+1.94),ACTA1(+3.15),ACVRL1(-3.87),ADA(-2.53),ADAM12(-7.3),ADAM33(-10.05),ADAMTS10(-2.32),ADAMTS13(-3.09),ADAMTS14(-3.3),ADAMTS15(-5.44),ADAMTS2(-2.9),ADAMTS20(-4.36),ADAMTS4(-4.78),ADAMTS5(-4.25),ADAMTSL1(-3.92),ADAMTSL2(-2.53),ADM2(+3.04),ADRB3(-2.6),AEBP1(-3.31),AEN(+2.24),AGAP2(-2.64),AHR(+2.11),AKR1B15(-3.33),ALLC(-3.15),ALOX15(-2.59),ALOXE3(+3.47)…
Cancer,Gastrointestinal Disease,Hepatic System Disease,Organismal Injury and Abnormalities	Liver tumor	2.05e-28		-0.928	503	181	322	ABCA8(-9.98),ABCG4(-2.77),ABLIM1(+2.0),ACKR3(-2.87),ACPP(-3.7),ACTA1(+3.15),ADA(-2.53),ADAM12(-7.3),ADAM33(-10.05),ADAMTS10(-2.32),ADAMTS13(-3.09),ADAMTS14(-3.3),ADAMTS2(-2.9),ADAMTS20(-4.36),ADAMTS4(-4.78),ADAMTS5(-4.25),ADAMTSL1(-3.92),AEBP1(-3.31),AHR(+2.11),AKR1B15(-3.33),ALLC(-3.15),ALPK1(-4.58),ANGPTL6(-4.35),ANKRD36(-2.29),ANKRD36C(-2.33),ANO4(-3.32),ANXA1(+1.87),ARAP3(-2.8),AREG(+6.3),ARH…
Cancer,Organismal Injury and Abnormalities	Upper aerodigestive tract carcinoma	2.29e-28			267	80	187	ABCA8(-9.98),ADAM12(-7.3),ADAMTS13(-3.09),ADAMTS14(-3.3),ADAMTS20(-4.36),ADAMTSL1(-3.92),AGAP2(-2.64),ANGPTL6(-4.35),ANKRD36(-2.29),ANKRD36C(-2.33),ANO1(-4.08),ANXA1(+1.87),ARHGEF15(-3.26),ATG14(+1.82),ATP11B(+1.89),ATP13A3(+2.25),ATP7A(-2.44),BCHE(-2.98),BCL11A(-3.34),BCL2L1(+2.61),BDNF(+2.57),BICC1(+2.18),BMP5(-7.29),BMPR1B(+2.33),BNC2(-4.55),CADPS(+4.15),CCDC85A(+2.73),CCDC88A(-2.24),CD248(-4.…
Cancer,Gastrointestinal Disease,Organismal Injury and Abnormalities	Upper gastrointestinal tract cancer	2.8e-28			334	112	222	ABCA8(-9.98),ADA(-2.53),ADAM12(-7.3),ADAMTS10(-2.32),ADAMTS13(-3.09),ADAMTSL1(-3.92),AGAP2(-2.64),ANGPTL6(-4.35),ANKRD36(-2.29),ANKRD36C(-2.33),ANO1(-4.08),ANTXR1(-3.04),ANXA1(+1.87),ARAP3(-2.8),AREG(+6.3),ARHGEF25(-4.43),ASTN1(-3.04),ATG14(+1.82),ATP11B(+1.89),ATP13A3(+2.25),ATP7A(-2.44),BCHE(-2.98),BCL11A(-3.34),BCL2L1(+2.61),BDNF(+2.57),BMP5(-7.29),BMPR1B(+2.33),BNC2(-4.55),C9orf131(+2.05),CAD…
Cancer,Organismal Injury and Abnormalities	Connective or soft tissue tumor	3.62e-28		-0.742	213	61	152	ABCA8(-9.98),ADAM12(-7.3),ADAMTS5(-4.25),ADAMTSL1(-3.92),ADGRE5(-2.15),ADRB3(-2.6),AHR(+2.11),ANO1(-4.08),ATP7A(-2.44),BCL2L1(+2.61),BMPR1B(+2.33),BNC1(-3.16),BTN3A1(-4.71),C3orf52(+2.75),CALCRL(-5.72),CAVIN2(-3.3),CCN1(+3.22),CDC42EP3(+2.83),CDKN1A(+1.79),CDKN2B(+6.04),CENPE(-2.12),CFH(-2.77),CHRM2(-10.82),CNR1(+3.96),CNTN5(-3.5),COL13A1(-6.65),COL14A1(-5.86),COL15A1(-8.21),COL16A1(-2.94),COL1A1…
Cancer,Organismal Injury and Abnormalities	Genitourinary adenocarcinoma	3.73e-28		0.57	548	206	342	ABCA8(-9.98),ABCG4(-2.77),ACPP(-3.7),ACVRL1(-3.87),ADAMTS10(-2.32),ADAMTS13(-3.09),ADAMTS14(-3.3),ADAMTS15(-5.44),ADAMTS2(-2.9),ADAMTS20(-4.36),ADAMTS4(-4.78),ADAMTS5(-4.25),ADAMTSL1(-3.92),ADM(+3.42),ADRB3(-2.6),AEBP1(-3.31),AGAP2(-2.64),ALOX15(-2.59),ALOXE3(+3.47),ALPK1(-4.58),AMOTL2(+2.05),ANKRD1(+4.31),ANKRD36(-2.29),ANKRD36C(-2.33),ANO4(-3.32),ANXA1(+1.87),ARAP3(-2.8),ARHGAP25(-3.31),ARHGEF1…
Cancer,Gastrointestinal Disease,Organismal Injury and Abnormalities	Upper gastrointestinal carcinoma	1.26e-27			322	106	216	ABCA8(-9.98),ADA(-2.53),ADAM12(-7.3),ADAMTS10(-2.32),ADAMTS13(-3.09),ADAMTSL1(-3.92),AGAP2(-2.64),ANGPTL6(-4.35),ANKRD36(-2.29),ANKRD36C(-2.33),ANO1(-4.08),ANTXR1(-3.04),ANXA1(+1.87),AREG(+6.3),ARHGEF25(-4.43),ASTN1(-3.04),ATG14(+1.82),ATP11B(+1.89),ATP13A3(+2.25),ATP7A(-2.44),BCHE(-2.98),BCL11A(-3.34),BCL2L1(+2.61),BDNF(+2.57),BMP5(-7.29),BMPR1B(+2.33),BNC2(-4.55),C9orf131(+2.05),CADPS(+4.15),CC…
Cancer,Organismal Injury and Abnormalities	Extraadrenal retroperitoneal tumor	3.61e-27		-0.296	371	132	239	ABCG4(-2.77),ABTB2(+1.94),ACKR3(-2.87),ACVRL1(-3.87),ADAM12(-7.3),ADAM33(-10.05),ADAMTS10(-2.32),ADAMTS13(-3.09),ADAMTS15(-5.44),ADAMTS2(-2.9),ADAMTS20(-4.36),ADAMTS5(-4.25),ADAMTSL1(-3.92),ADM(+3.42),ADRB3(-2.6),AGAP2(-2.64),AHR(+2.11),ALOXE3(+3.47),ANKRD29(+2.37),ANXA1(+1.87),APLNR(-7.8),APOC4(+2.54),ARAP3(-2.8),AREG(+6.3),ASNS(+3.03),ASPM(-2.13),ASTN1(-3.04),ATP11B(+1.89),ATP13A3(+2.25),BCHE(-…
Cancer,Gastrointestinal Disease,Organismal Injury and Abnormalities	Colorectal tumor	5.29e-27		-0.093	500	188	312	ABCA8(-9.98),ACKR3(-2.87),ACPP(-3.7),ACTA1(+3.15),ACVRL1(-3.87),ADA(-2.53),ADAM12(-7.3),ADAMTS10(-2.32),ADAMTS13(-3.09),ADAMTS14(-3.3),ADAMTS15(-5.44),ADAMTS2(-2.9),ADAMTS20(-4.36),ADAMTS4(-4.78),ADM(+3.42),ADM2(+3.04),AEBP1(-3.31),ALLC(-3.15),ALOX15(-2.59),AMOTL2(+2.05),ANGPTL2(-4.43),ANKRD36(-2.29),ANO1(-4.08),ANTXR1(-3.04),ANXA1(+1.87),ARAP3(-2.8),AREG(+6.3),ARHGEF15(-3.26),ARHGEF28(+2.73),ASN…
Cellular Movement	Invasion of cells	8.11e-27		-0.296	164	66	98	ABLIM1(+2.0),ACKR3(-2.87),ADAM12(-7.3),ADAMTS15(-5.44),ADGRE5(-2.15),ADM(+3.42),AGAP2(-2.64),AHR(+2.11),ANXA1(+1.87),ARAP3(-2.8),AREG(+6.3),ATF3(+4.31),BATF2(-3.39),BCL2L1(+2.61),BDNF(+2.57),BMP5(-7.29),BMP6(+8.41),CCDC88A(-2.24),CCN1(+3.22),CCN4(-2.81),CDH5(-4.69),CDKN1A(+1.79),CFH(-2.77),CGA(-47.95),CGB3 (includes others)(-49.17),CNR1(+3.96),CSPG4(-2.75),CXCL14(-14.24),CXCL2(+2.98),CXCL5(+10.63…
Cancer,Organismal Injury and Abnormalities,Reproductive System Disease	Uterine cancer	2.41e-26			352	129	223	ABCA8(-9.98),ADAMTS2(-2.9),ADAMTS5(-4.25),ADAMTSL1(-3.92),ADM(+3.42),ALPK1(-4.58),AMOTL2(+2.05),ANKRD36(-2.29),ANO4(-3.32),ANXA1(+1.87),ARAP3(-2.8),ARHGEF15(-3.26),ARHGEF28(+2.73),ASPM(-2.13),ATF4(+1.89),ATP11B(+1.89),ATP7A(-2.44),B3GALT5(+3.08),BCL11A(-3.34),BCL2L1(+2.61),BICC1(+2.18),BMP5(-7.29),BMP6(+8.41),BNC1(-3.16),BNC2(-4.55),BTN3A1(-4.71),BTN3A2(-3.82),CADPS(+4.15),CD55(+3.96),CDC42EP3(+2…
Cancer,Gastrointestinal Disease,Organismal Injury and Abnormalities	Development of digestive organ tumor	2.44e-26		-0.992	489	176	313	ABCA8(-9.98),ACKR3(-2.87),ACPP(-3.7),ACTA1(+3.15),ACVRL1(-3.87),ADA(-2.53),ADAMTS10(-2.32),ADAMTS13(-3.09),ADAMTS14(-3.3),ADAMTS15(-5.44),ADAMTS2(-2.9),ADAMTS20(-4.36),ADAMTS4(-4.78),ADM(+3.42),ADM2(+3.04),AEBP1(-3.31),AHR(+2.11),ALLC(-3.15),ALOX15(-2.59),AMOTL2(+2.05),ANKRD36(-2.29),ANO1(-4.08),ANTXR1(-3.04),ANXA1(+1.87),ARAP3(-2.8),AREG(+6.3),ARHGEF15(-3.26),ARHGEF25(-4.43),ASNS(+3.03),ASPG(-3.…
Organismal Development,Organismal Injury and Abnormalities	Abnormal morphology of thoracic cavity	2.66e-26			151	51	100	ACKR3(-2.87),ACVRL1(-3.87),ADA(-2.53),ADAM12(-7.3),ADM(+3.42),ADRB3(-2.6),AHR(+2.11),ALOX15(-2.59),ANKRD1(+4.31),APLNR(-7.8),ATF3(+4.31),BCL11A(-3.34),BCL2L1(+2.61),CACNB4(+2.44),CALCRL(-5.72),CDC42EP3(+2.83),CDH5(-4.69),CDKN1A(+1.79),CFC1/CFC1B(-8.59),CHRM2(-10.82),CLEC1B(-5.61),COL3A1(-6.44),CSF2RB(-5.51),CXCR4(+6.34),CYP19A1(-3.83),CYP1A1(+2.56),DBH(-2.8),DCN(-23.4),DES(-6.53),DMD(-2.0),DPF3(-…
Cancer,Organismal Injury and Abnormalities	Development of adenocarcinoma	3.18e-26		-0.321	468	173	295	ABCA8(-9.98),ABCG4(-2.77),ACPP(-3.7),ADAMTS10(-2.32),ADAMTS14(-3.3),ADAMTS2(-2.9),ADAMTS20(-4.36),ADAMTSL1(-3.92),ADM(+3.42),ADRB3(-2.6),AEBP1(-3.31),AGAP2(-2.64),AHR(+2.11),AKR1B15(-3.33),ALOXE3(+3.47),ALPK1(-4.58),AMOTL2(+2.05),ANKRD36(-2.29),ANKRD36C(-2.33),ANO4(-3.32),ARAP3(-2.8),AREG(+6.3),ARHGAP33(-2.64),ARHGEF15(-3.26),ARHGEF28(+2.73),ASNS(+3.03),ASPM(-2.13),ASTN1(-3.04),ATP11B(+1.89),ATP1…
Cellular Movement	Migration of tumor cell lines	7.57e-26		0.023	147	61	86	ACKR3(-2.87),ADAM12(-7.3),ADAM33(-10.05),ADGRE5(-2.15),AGAP2(-2.64),AHR(+2.11),ANXA1(+1.87),AREG(+6.3),ASNS(+3.03),ATF3(+4.31),BCL2L1(+2.61),BDNF(+2.57),BMP6(+8.41),CCDC88A(-2.24),CCL20(+3.06),CCN1(+3.22),CCN4(-2.81),CD248(-4.42),CDCA7L(-2.93),CDH5(-4.69),CDKN1A(+1.79),CGB3 (includes others)(-49.17),COL4A3(+2.83),CSF1R(+2.2),CXCL2(+2.98),CXCL5(+10.63),CXCR4(+6.34),DAAM2(-2.84),DCDC2(+1.87),DCN(-2…
Cancer,Organismal Injury and Abnormalities,Reproductive System Disease	Female genital tract adenocarcinoma	8.95e-26			374	131	243	ABCA8(-9.98),ABCG4(-2.77),ACPP(-3.7),ADAMTS10(-2.32),ADAMTS2(-2.9),ADAMTS20(-4.36),ADAMTSL1(-3.92),ADM(+3.42),AEBP1(-3.31),AGAP2(-2.64),ALOXE3(+3.47),ALPK1(-4.58),AMOTL2(+2.05),ANKRD36(-2.29),ANKRD36C(-2.33),ANO4(-3.32),ARAP3(-2.8),ARHGEF15(-3.26),ARHGEF28(+2.73),ASPM(-2.13),ASTN1(-3.04),ATP11B(+1.89),B3GALT5(+3.08),BCL11A(-3.34),BICC1(+2.18),BMP5(-7.29),BMP6(+8.41),BNC1(-3.16),BNC2(-4.55),BTN3A1…
Cancer,Gastrointestinal Disease,Organismal Injury and Abnormalities	Colorectal cancer	1.31e-25		0.042	489	181	308	ABCA8(-9.98),ACKR3(-2.87),ACPP(-3.7),ACTA1(+3.15),ACVRL1(-3.87),ADA(-2.53),ADAM12(-7.3),ADAMTS10(-2.32),ADAMTS13(-3.09),ADAMTS14(-3.3),ADAMTS15(-5.44),ADAMTS2(-2.9),ADAMTS20(-4.36),ADAMTS4(-4.78),ADM(+3.42),ADM2(+3.04),AEBP1(-3.31),ALLC(-3.15),ALOX15(-2.59),AMOTL2(+2.05),ANGPTL2(-4.43),ANKRD36(-2.29),ANO1(-4.08),ANTXR1(-3.04),ANXA1(+1.87),ARAP3(-2.8),AREG(+6.3),ARHGEF15(-3.26),ARHGEF28(+2.73),ASN…
Cardiovascular Disease,Cardiovascular System Development and Function	Abnormal morphology of cardiovascular system	1.72e-25			142	48	94	ACKR3(-2.87),ACVRL1(-3.87),ADA(-2.53),ADAM12(-7.3),ADGRA2(-2.12),ADM(+3.42),ADRB3(-2.6),AHR(+2.11),ALOX15(-2.59),ANKRD1(+4.31),APLNR(-7.8),ATF3(+4.31),BCL2L1(+2.61),CACNB4(+2.44),CALCRL(-5.72),CDC42EP3(+2.83),CDH5(-4.69),CDKN1A(+1.79),CFC1/CFC1B(-8.59),CFH(-2.77),CHRM2(-10.82),CLEC1B(-5.61),COL15A1(-8.21),COL3A1(-6.44),COL4A3(+2.83),COL5A1(-2.96),CXCR4(+6.34),CYP19A1(-3.83),DBH(-2.8),DES(-6.53),D…
Organismal Injury and Abnormalities,Reproductive System Disease	Abnormality of endometrium	9.03e-25			332	118	214	ABCA8(-9.98),ADAMTS2(-2.9),ADAMTS5(-4.25),ADAMTSL1(-3.92),ADM(+3.42),ALPK1(-4.58),AMOTL2(+2.05),ANKRD36(-2.29),ANO1(-4.08),ANO4(-3.32),ARAP3(-2.8),ARHGEF15(-3.26),ARHGEF28(+2.73),ASPM(-2.13),ATP11B(+1.89),ATP7A(-2.44),B3GALT5(+3.08),BCL11A(-3.34),BCL2L1(+2.61),BICC1(+2.18),BMP5(-7.29),BMP6(+8.41),BMPR1B(+2.33),BNC1(-3.16),BNC2(-4.55),BTN3A1(-4.71),BTN3A2(-3.82),CADPS(+4.15),CD55(+3.96),CDC42EP3(+…
Cancer,Organismal Injury and Abnormalities,Reproductive System Disease	Breast cancer	1.05e-24		-1.414	273	105	168	ABCA8(-9.98),ABLIM1(+2.0),ADAM12(-7.3),ADAMTS10(-2.32),ADAMTS14(-3.3),ADAMTS2(-2.9),ADAMTS20(-4.36),ADAMTS4(-4.78),ADAMTS5(-4.25),ADGRG6(+3.1),AK1(-2.71),ALOX15(-2.59),AMOTL2(+2.05),ANGPTL2(-4.43),ANXA1(+1.87),AREG(+6.3),ARHGEF15(-3.26),ATF3(+4.31),ATP7A(-2.44),B3GALT5(+3.08),BCL2L1(+2.61),C3orf52(+2.75),CAMK2A(-5.46),CCDC180(-3.39),CCDC85A(+2.73),CCN1(+3.22),CD6(-2.8),CDC42EP1(+2.21),CDC42EP3(+2…
Cancer,Organismal Injury and Abnormalities,Reproductive System Disease	Endometrial cancer	1.37e-24			329	116	213	ABCA8(-9.98),ADAMTS2(-2.9),ADAMTS5(-4.25),ADAMTSL1(-3.92),ADM(+3.42),ALPK1(-4.58),AMOTL2(+2.05),ANKRD36(-2.29),ANO4(-3.32),ARAP3(-2.8),ARHGEF15(-3.26),ARHGEF28(+2.73),ASPM(-2.13),ATP11B(+1.89),ATP7A(-2.44),B3GALT5(+3.08),BCL11A(-3.34),BCL2L1(+2.61),BICC1(+2.18),BMP5(-7.29),BMP6(+8.41),BNC1(-3.16),BNC2(-4.55),BTN3A1(-4.71),BTN3A2(-3.82),CADPS(+4.15),CD55(+3.96),CDC42EP3(+2.83),CDH10(-3.16),CENPE(-…
Organismal Injury and Abnormalities,Reproductive System Disease	Abnormal growth in endometrium	1.39e-24			331	117	214	ABCA8(-9.98),ADAMTS2(-2.9),ADAMTS5(-4.25),ADAMTSL1(-3.92),ADM(+3.42),ALPK1(-4.58),AMOTL2(+2.05),ANKRD36(-2.29),ANO1(-4.08),ANO4(-3.32),ARAP3(-2.8),ARHGEF15(-3.26),ARHGEF28(+2.73),ASPM(-2.13),ATP11B(+1.89),ATP7A(-2.44),B3GALT5(+3.08),BCL11A(-3.34),BCL2L1(+2.61),BICC1(+2.18),BMP5(-7.29),BMP6(+8.41),BNC1(-3.16),BNC2(-4.55),BTN3A1(-4.71),BTN3A2(-3.82),CADPS(+4.15),CD55(+3.96),CDC42EP3(+2.83),CDH10(-3…
Cancer,Organismal Injury and Abnormalities,Reproductive System Disease	Mammary tumor	1.54e-24		-0.863	284	112	172	ABCA8(-9.98),ABLIM1(+2.0),ADAM12(-7.3),ADAMTS10(-2.32),ADAMTS14(-3.3),ADAMTS2(-2.9),ADAMTS20(-4.36),ADAMTS4(-4.78),ADAMTS5(-4.25),ADGRG6(+3.1),AK1(-2.71),ALOX15(-2.59),AMOTL2(+2.05),ANGPTL2(-4.43),ANXA1(+1.87),AREG(+6.3),ARHGEF15(-3.26),ATF3(+4.31),ATP7A(-2.44),B3GALT5(+3.08),BCL2L1(+2.61),C3orf52(+2.75),CAMK2A(-5.46),CCDC180(-3.39),CCDC85A(+2.73),CCN1(+3.22),CD6(-2.8),CDC42EP1(+2.21),CDC42EP3(+2…
Cancer,Organismal Injury and Abnormalities	Benign connective or soft tissue neoplasm	1.83e-24		0	82	21	61	ABCA8(-9.98),ADAM12(-7.3),ADGRE5(-2.15),ADRB3(-2.6),AHR(+2.11),CALCRL(-5.72),CAVIN2(-3.3),CCN1(+3.22),CDC42EP3(+2.83),CFH(-2.77),COL13A1(-6.65),COL14A1(-5.86),COL15A1(-8.21),COL16A1(-2.94),COL1A1(-3.75),COL1A2(-4.47),COL21A1(-3.37),COL23A1(-2.98),COL25A1(-3.4),COL3A1(-6.44),COL4A3(+2.83),COL5A1(-2.96),COL5A2(-2.09),COL6A1(-2.78),COL6A2(-3.61),COL6A3(-12.3),CSF1R(+2.2),CXCL14(-14.24),CYP19A1(-3.83…
Cancer,Organismal Injury and Abnormalities	Subcutaneous tumor	3.23e-24		0	81	22	59	ABCA8(-9.98),ADAM12(-7.3),ADGRE5(-2.15),ADRB3(-2.6),AHR(+2.11),CALCRL(-5.72),CAVIN2(-3.3),CCN1(+3.22),CDC42EP3(+2.83),CFH(-2.77),COL13A1(-6.65),COL14A1(-5.86),COL15A1(-8.21),COL16A1(-2.94),COL1A1(-3.75),COL1A2(-4.47),COL21A1(-3.37),COL23A1(-2.98),COL25A1(-3.4),COL3A1(-6.44),COL4A3(+2.83),COL5A1(-2.96),COL5A2(-2.09),COL6A1(-2.78),COL6A2(-3.61),COL6A3(-12.3),CSF1R(+2.2),CXCL14(-14.24),CYP19A1(-3.83…
Cancer,Gastrointestinal Disease,Organismal Injury and Abnormalities	Colon tumor	4.63e-24		-0.352	439	163	276	ABCA8(-9.98),ACKR3(-2.87),ACPP(-3.7),ACTA1(+3.15),ACVRL1(-3.87),ADA(-2.53),ADAM12(-7.3),ADAMTS10(-2.32),ADAMTS13(-3.09),ADAMTS14(-3.3),ADAMTS15(-5.44),ADAMTS2(-2.9),ADAMTS20(-4.36),ADAMTS4(-4.78),ADM(+3.42),ADM2(+3.04),AEBP1(-3.31),ALLC(-3.15),ALOX15(-2.59),AMOTL2(+2.05),ANKRD36(-2.29),ANO1(-4.08),ANTXR1(-3.04),ANXA1(+1.87),ARAP3(-2.8),ARHGEF15(-3.26),ASNS(+3.03),ASPG(-3.9),ATF3(+4.31),ATP11B(+1.…
Cancer,Organismal Injury and Abnormalities	Malignant neoplasm of retroperitoneum	4.9e-24		0.517	336	123	213	ABCG4(-2.77),ABTB2(+1.94),ACKR3(-2.87),ADAM12(-7.3),ADAM33(-10.05),ADAMTS10(-2.32),ADAMTS13(-3.09),ADAMTS15(-5.44),ADAMTS2(-2.9),ADAMTS20(-4.36),ADAMTS5(-4.25),ADAMTSL1(-3.92),ADM(+3.42),ADRB3(-2.6),AGAP2(-2.64),AHR(+2.11),ALOXE3(+3.47),ANKRD29(+2.37),ANXA1(+1.87),APLNR(-7.8),APOC4(+2.54),ARAP3(-2.8),AREG(+6.3),ASNS(+3.03),ASPM(-2.13),ASTN1(-3.04),ATP11B(+1.89),ATP13A3(+2.25),BCHE(-2.98),BCL2L1(+…
Cancer,Organismal Injury and Abnormalities	Head and neck squamous cell carcinoma	1.02e-23			272	88	184	ABTB2(+1.94),ADAM12(-7.3),ADAMTS13(-3.09),ADAMTS14(-3.3),ADAMTS20(-4.36),AGAP2(-2.64),ALLC(-3.15),ANGPTL6(-4.35),ANKRD33B(+3.44),ANKRD36(-2.29),ANKRD36C(-2.33),ANO1(-4.08),ANXA1(+1.87),ARHGEF15(-3.26),ATG14(+1.82),ATP11B(+1.89),ATP13A3(+2.25),ATP7A(-2.44),BCL11A(-3.34),BCL2L1(+2.61),BDNF(+2.57),BICC1(+2.18),BMP5(-7.29),BMPR1B(+2.33),BNC2(-4.55),CADPS(+4.15),CASZ1(+2.62),CCDC85A(+2.73),CCDC88A(-2.…
Tissue Development	Development of epithelial tissue	1.08e-23		-0.723	102	38	64	ACVRL1(-3.87),ADAMTS2(-2.9),ADM(+3.42),AHR(+2.11),ATOH8(-3.52),BDNF(+2.57),BMP6(+8.41),CCN1(+3.22),CDH5(-4.69),CDKN1A(+1.79),CLEC1B(-5.61),COL1A1(-3.75),COL1A2(-4.47),COL4A3(+2.83),CSF1R(+2.2),CXCL2(+2.98),CXCR4(+6.34),CYP19A1(-3.83),DACT2(-2.67),DLK1(-3.59),ECM1(-2.15),EDNRB(-4.37),EGFL6(-3.64),ENG(-4.38),EPHA2(+3.65),ERN1(+2.14),EXPH5(+2.11),F2RL1(+2.1),FGF7(-5.04),FGFR1(+1.81),FLT4(-3.88),FOXF…
Cell Death and Survival	Apoptosis of tumor cell lines	1.71e-23		-0.557	185	93	92	ADM(+3.42),AGAP2(-2.64),AHR(+2.11),ALOX15(-2.59),ANKRD1(+4.31),AREG(+6.3),ASNS(+3.03),ATF3(+4.31),ATF4(+1.89),B3GALT5(+3.08),BBC3(+2.33),BCL2L1(+2.61),BDNF(+2.57),BMP6(+8.41),BMPR1B(+2.33),CCDC8(-2.12),CCDC80(-2.67),CCN1(+3.22),CD55(+3.96),CDKN1A(+1.79),CENPE(-2.12),CENPF(-2.41),CFH(-2.77),CNR1(+3.96),COL1A1(-3.75),CPEB2(+1.92),CSF1R(+2.2),CSF2RB(-5.51),CSPG4(-2.75),CXCR4(+6.34),CYFIP2(+2.18),CYP…
Skeletal and Muscular System Development and Function	Morphology of muscle	1.93e-23			101	41	60	ACTA1(+3.15),ACVRL1(-3.87),ADA(-2.53),ADAM12(-7.3),ADM(+3.42),AHR(+2.11),ALOX15(-2.59),ANGPTL2(-4.43),ANO1(-4.08),ATF3(+4.31),ATF4(+1.89),BCL2L1(+2.61),BDNF(+2.57),CALCRL(-5.72),CD55(+3.96),CDKN1A(+1.79),COL13A1(-6.65),COL14A1(-5.86),COL15A1(-8.21),COL25A1(-3.4),COL6A1(-2.78),CXCR4(+6.34),CYP19A1(-3.83),CYP1B1(+4.01),DCN(-23.4),DES(-6.53),DMD(-2.0),DRD1(+5.45),DRD2(+4.45),DUSP1(+4.23),DUSP5(+4.49…
Cancer,Organismal Injury and Abnormalities	Cancer of head	2.39e-23			180	60	120	ADAM12(-7.3),ADAMTS4(-4.78),ADAMTS5(-4.25),ADAMTSL1(-3.92),AGAP2(-2.64),ANGPTL6(-4.35),ANKRD36(-2.29),ANXA1(+1.87),ATG14(+1.82),ATP11B(+1.89),ATP13A3(+2.25),ATP7A(-2.44),BCL11A(-3.34),BCL2L1(+2.61),BMP5(-7.29),BMPR1B(+2.33),BNC2(-4.55),CADPS(+4.15),CCDC85A(+2.73),CCDC88A(-2.24),CDC42EP1(+2.21),CDCA7L(-2.93),CDH5(-4.69),CDKN1A(+1.79),CELSR2(-1.97),CEP112(-2.37),CEP128(-2.37),CEP162(-2.82),CEP85L(-…
Cancer,Gastrointestinal Disease,Organismal Injury and Abnormalities	Pancreatobiliary tumor	2.55e-23		-0.021	328	115	213	ABTB2(+1.94),ACKR3(-2.87),ACVRL1(-3.87),ADAM12(-7.3),ADAM33(-10.05),ADAMTS10(-2.32),ADAMTS13(-3.09),ADAMTS15(-5.44),ADAMTS2(-2.9),ADAMTS20(-4.36),ADAMTS5(-4.25),ADAMTSL1(-3.92),AGAP2(-2.64),AHR(+2.11),ALOXE3(+3.47),ANKRD29(+2.37),ANXA1(+1.87),APLNR(-7.8),APOC4(+2.54),ARAP3(-2.8),AREG(+6.3),ASPM(-2.13),ASTN1(-3.04),BCHE(-2.98),BICC1(+2.18),BMPR1B(+2.33),BNC2(-4.55),BRSK2(+3.01),C3orf52(+2.75),CADP…
Cellular Movement,Immune Cell Trafficking	Leukocyte migration	3.88e-23		-1.567	152	60	92	ACKR1(+2.72),ACKR3(-2.87),ACVRL1(-3.87),ADA(-2.53),ADAMTS13(-3.09),ADGRE5(-2.15),ADGRG6(+3.1),ADM(+3.42),ADRB3(-2.6),AHR(+2.11),ALOX15(-2.59),ANGPTL2(-4.43),ANXA1(+1.87),ARAP3(-2.8),ARHGAP25(-3.31),CAMK1D(-2.65),CCBE1(-3.41),CCDC88A(-2.24),CCL20(+3.06),CCN1(+3.22),CD55(+3.96),CD6(-2.8),CD93(-4.1),CDH5(-4.69),CDKN1A(+1.79),CFH(-2.77),CLEC1B(-5.61),CNR1(+3.96),COL1A1(-3.75),COL1A2(-4.47),COL4A3(+2.…
Cellular Movement	Cell movement of blood cells	4.13e-23		-1.402	153	61	92	ACKR1(+2.72),ACKR3(-2.87),ACVRL1(-3.87),ADA(-2.53),ADAMTS13(-3.09),ADGRE5(-2.15),ADGRG6(+3.1),ADM(+3.42),ADRB3(-2.6),AHR(+2.11),ALOX15(-2.59),ANGPTL2(-4.43),ANXA1(+1.87),ARAP3(-2.8),ARHGAP25(-3.31),BDNF(+2.57),CAMK1D(-2.65),CCBE1(-3.41),CCDC88A(-2.24),CCL20(+3.06),CCN1(+3.22),CD55(+3.96),CD6(-2.8),CD93(-4.1),CDH5(-4.69),CDKN1A(+1.79),CFH(-2.77),CLEC1B(-5.61),CNR1(+3.96),COL1A1(-3.75),COL1A2(-4.47…
Cancer,Gastrointestinal Disease,Organismal Injury and Abnormalities	Colon cancer	4.29e-23		-0.747	432	157	275	ABCA8(-9.98),ACKR3(-2.87),ACPP(-3.7),ACTA1(+3.15),ACVRL1(-3.87),ADA(-2.53),ADAM12(-7.3),ADAMTS10(-2.32),ADAMTS13(-3.09),ADAMTS14(-3.3),ADAMTS15(-5.44),ADAMTS2(-2.9),ADAMTS20(-4.36),ADAMTS4(-4.78),ADM(+3.42),ADM2(+3.04),AEBP1(-3.31),ALLC(-3.15),ALOX15(-2.59),AMOTL2(+2.05),ANKRD36(-2.29),ANO1(-4.08),ANTXR1(-3.04),ANXA1(+1.87),ARAP3(-2.8),ARHGEF15(-3.26),ASNS(+3.03),ASPG(-3.9),ATF3(+4.31),ATP11B(+1.…
Cell Death and Survival	Cell death of tumor cell lines	5.27e-23		-0.463	216	108	108	ACKR3(-2.87),ADM(+3.42),AGAP2(-2.64),AHR(+2.11),ALOX15(-2.59),ANKRD1(+4.31),AREG(+6.3),ASNS(+3.03),ATF3(+4.31),ATF4(+1.89),ATG14(+1.82),B3GALT5(+3.08),BBC3(+2.33),BCHE(-2.98),BCL2L1(+2.61),BDNF(+2.57),BMP6(+8.41),BMPR1B(+2.33),CADPS(+4.15),CCDC8(-2.12),CCDC80(-2.67),CCN1(+3.22),CD55(+3.96),CDKN1A(+1.79),CDR2L(+3.12),CENPE(-2.12),CENPF(-2.41),CFH(-2.77),CGB3 (includes others)(-49.17),CNR1(+3.96),C…
Endocrine System Disorders,Gastrointestinal Disease,Organismal Injury and Abnormalities	Pancreatic mass	5.33e-23		-0.286	297	100	197	ABTB2(+1.94),ACKR3(-2.87),ACVRL1(-3.87),ADAM12(-7.3),ADAM33(-10.05),ADAMTS10(-2.32),ADAMTS13(-3.09),ADAMTS15(-5.44),ADAMTS2(-2.9),ADAMTS20(-4.36),ADAMTS5(-4.25),ADAMTSL1(-3.92),AGAP2(-2.64),AHR(+2.11),ALOXE3(+3.47),ANKRD29(+2.37),ANXA1(+1.87),APLNR(-7.8),APOC4(+2.54),ARAP3(-2.8),AREG(+6.3),ASPM(-2.13),ASTN1(-3.04),BCHE(-2.98),BICC1(+2.18),BMPR1B(+2.33),BNC2(-4.55),BRSK2(+3.01),C3orf52(+2.75),CADP…
Embryonic Development,Organismal Development	Development of abdomen	5.7e-23		-1.012	106	44	62	ACVRL1(-3.87),ADA(-2.53),ADM(+3.42),AEBP1(-3.31),AHR(+2.11),ANXA1(+1.87),AREG(+6.3),ATF3(+4.31),BCL2L1(+2.61),BDNF(+2.57),BICC1(+2.18),BMP6(+8.41),CACNB4(+2.44),CDH5(-4.69),CDH6(+2.92),CDKN1A(+1.79),CDKN2B(+6.04),CENPF(-2.41),CFC1/CFC1B(-8.59),CGA(-47.95),CGB3 (includes others)(-49.17),CLEC1B(-5.61),COL4A3(+2.83),CSF1R(+2.2),CXCL14(-14.24),CXCR4(+6.34),CYP11A1(-3.3),CYP19A1(-3.83),DACT2(-2.67),DM…
Cell Morphology	Sprouting	6.12e-23	Decreased	-2.728	87	28	59	ACVRL1(-3.87),ADAMTS4(-4.78),ADGRA2(-2.12),ADM(+3.42),AGAP2(-2.64),ANGPTL2(-4.43),ANXA1(+1.87),ARAP3(-2.8),ARHGAP33(-2.64),ARHGEF25(-4.43),ATF3(+4.31),BDNF(+2.57),CAMK2A(-5.46),CCDC88A(-2.24),CCN1(+3.22),CDH10(-3.16),CDKN1A(+1.79),CHRM2(-10.82),CNR1(+3.96),COL25A1(-3.4),CYP19A1(-3.83),DCN(-23.4),DLG4(-2.3),DPYSL4(+2.2),DRD1(+5.45),DRD2(+4.45),EPHB3(-2.14),EPS8(-2.13),FGF7(-5.04),FGFR1(+1.81),FLT4…
Cancer,Endocrine System Disorders,Gastrointestinal Disease,Organismal Injury and Abnormalities	Pancreatic tumor	9.56e-23		-0.286	296	99	197	ABTB2(+1.94),ACKR3(-2.87),ACVRL1(-3.87),ADAM12(-7.3),ADAM33(-10.05),ADAMTS10(-2.32),ADAMTS13(-3.09),ADAMTS15(-5.44),ADAMTS2(-2.9),ADAMTS20(-4.36),ADAMTS5(-4.25),ADAMTSL1(-3.92),AGAP2(-2.64),AHR(+2.11),ALOXE3(+3.47),ANKRD29(+2.37),ANXA1(+1.87),APLNR(-7.8),APOC4(+2.54),ARAP3(-2.8),AREG(+6.3),ASPM(-2.13),ASTN1(-3.04),BCHE(-2.98),BICC1(+2.18),BMPR1B(+2.33),BNC2(-4.55),BRSK2(+3.01),C3orf52(+2.75),CADP…
Connective Tissue Development and Function,Skeletal and Muscular System Development and Function,Tissue Development	Morphology of bone	1.03e-22			104	41	63	ACKR1(+2.72),ADAMTS2(-2.9),AHR(+2.11),ANTXR1(-3.04),AREG(+6.3),ARHGEF25(-4.43),ATF4(+1.89),BMP6(+8.41),BMPR1B(+2.33),CCN4(-2.81),CDKN1A(+1.79),CGA(-47.95),CGB3 (includes others)(-49.17),CNR1(+3.96),COL1A1(-3.75),COL1A2(-4.47),CSF1R(+2.2),CTHRC1(-2.23),CYP19A1(-3.83),CYP1A1(+2.56),CYP1B1(+4.01),DBH(-2.8),DCN(-23.4),DDR2(-5.29),DLK1(-3.59),DRD2(+4.45),EBF1(-3.66),ECM1(-2.15),EPHB3(-2.14),FBLIM1(+2.…
Cellular Assembly and Organization,Cellular Function and Maintenance	Organization of cytoskeleton	1.2e-22	Decreased	-2.206	195	84	111	ABLIM1(+2.0),ACKR1(+2.72),ACVRL1(-3.87),ADAM12(-7.3),ADAMTS4(-4.78),ADGRA2(-2.12),ADGRG6(+3.1),ADM(+3.42),AGAP2(-2.64),AHR(+2.11),ALOX15(-2.59),ANTXR1(-3.04),ANXA1(+1.87),ARAP3(-2.8),AREG(+6.3),ARHGAP25(-3.31),ARHGAP33(-2.64),ARHGEF25(-4.43),ARHGEF28(+2.73),ASPM(-2.13),ATF3(+4.31),ATP7A(-2.44),BDNF(+2.57),BMP6(+8.41),BRSK2(+3.01),BST2(-19.81),CAMK1D(-2.65),CAMK2A(-5.46),CCDC8(-2.12),CCDC88A(-2.24…
Embryonic Development,Organ Development,Organismal Development,Skeletal and Muscular System Development and Function,Tissue Development	Formation of muscle	1.28e-22		-1.636	81	36	45	ACTA1(+3.15),ADAM12(-7.3),ADAMTS4(-4.78),AHR(+2.11),ANKRD1(+4.31),ANXA1(+1.87),ARHGEF25(-4.43),BDNF(+2.57),BMP5(-7.29),BVES(-2.33),CACNB4(+2.44),CDKN1A(+1.79),CENPF(-2.41),COL25A1(-3.4),COL6A3(-12.3),CXCR4(+6.34),DES(-6.53),DMD(-2.0),DUSP1(+4.23),ENG(-4.38),EPHA2(+3.65),ETV1(-3.65),F2RL1(+2.1),FGFR1(+1.81),FGFRL1(+2.08),FHL1(+2.02),FHL2(+3.64),FHOD3(-2.76),FLNC(+4.5),FOXF1(-3.47),FST(+2.29),FZD2(…
Cancer,Organismal Injury and Abnormalities	Growth of tumor	1.31e-22		-0.469	144	70	74	ACKR3(-2.87),ACVRL1(-3.87),ADM(+3.42),AHR(+2.11),ANTXR1(-3.04),ANXA1(+1.87),AREG(+6.3),ATF3(+4.31),BATF2(-3.39),BBC3(+2.33),BCL2L1(+2.61),BDNF(+2.57),BMP6(+8.41),BST2(-19.81),CCDC88A(-2.24),CCN1(+3.22),CCN4(-2.81),CD248(-4.42),CDH5(-4.69),CDKN1A(+1.79),CDKN2B(+6.04),CGB3 (includes others)(-49.17),CNR1(+3.96),COL4A3(+2.83),CSF1R(+2.2),CSF3R(-3.49),CXCL14(-14.24),CXCL5(+10.63),CXCR4(+6.34),CYP19A1(…
Cancer,Organismal Injury and Abnormalities	Lymphohematopoietic cancer	1.48e-22		0.186	339	124	215	ACVRL1(-3.87),ADA(-2.53),ADAM12(-7.3),ADAMTS15(-5.44),ADAMTS5(-4.25),ADAMTSL1(-3.92),ADGRA2(-2.12),ADRB3(-2.6),AHR(+2.11),ALOX15(-2.59),ALOXE3(+3.47),ALPK1(-4.58),ANGPTL2(-4.43),ANGPTL6(-4.35),ANKRD36(-2.29),ANO1(-4.08),ANO4(-3.32),ANTXR1(-3.04),ANXA1(+1.87),APLNR(-7.8),ARHGAP33(-2.64),ARHGEF15(-3.26),ARHGEF28(+2.73),ATF3(+4.31),ATF4(+1.89),B4GALNT3(+3.26),BBC3(+2.33),BCHE(-2.98),BCL11A(-3.34),BC…
Cardiovascular System Development and Function,Embryonic Development,Organ Development,Organismal Development,Tissue Development	Cardiogenesis	1.51e-22		-0.413	100	44	56	ACKR3(-2.87),ADM(+3.42),ANKRD1(+4.31),APLNR(-7.8),BDNF(+2.57),BICC1(+2.18),BMP5(-7.29),BVES(-2.33),CALCRL(-5.72),CASZ1(+2.62),CCN1(+3.22),CDKN1A(+1.79),CDKN2B(+6.04),CFC1/CFC1B(-8.59),COL3A1(-6.44),COL5A1(-2.96),CXCR4(+6.34),DMD(-2.0),DNAH5(+6.8),DUSP1(+4.23),DUSP8(+2.56),DYNC2H1(-2.2),EMILIN1(-6.8),ENG(-4.38),FGFR1(+1.81),FGFRL1(+2.08),FHL1(+2.02),FHOD3(-2.76),FLRT2(-1.73),FOXF1(-3.47),FZD2(-2.5…
Cancer,Organismal Injury and Abnormalities	Lymphoid cancer	1.55e-22		0.348	236	90	146	ACVRL1(-3.87),ADA(-2.53),ADAM12(-7.3),ADAMTS15(-5.44),ADAMTSL1(-3.92),ADGRA2(-2.12),ADRB3(-2.6),AHR(+2.11),ANKRD36(-2.29),ANO1(-4.08),ANTXR1(-3.04),ANXA1(+1.87),ARHGAP33(-2.64),ARHGEF15(-3.26),ARHGEF28(+2.73),ATF3(+4.31),BBC3(+2.33),BCHE(-2.98),BCL11A(-3.34),BCL2L1(+2.61),BDNF(+2.57),BICC1(+2.18),BNC2(-4.55),BST2(-19.81),C1QTNF7(-2.92),C3orf52(+2.75),CACNB4(+2.44),CALCRL(-5.72),CAVIN2(-3.3),CCL20…
Cancer,Organismal Injury and Abnormalities	Advanced stage tumor	1.74e-22		-0.551	160	62	98	ABCA8(-9.98),ABLIM1(+2.0),ACKR3(-2.87),ADAM12(-7.3),ADGRE5(-2.15),ADM(+3.42),ANGPTL2(-4.43),ANXA1(+1.87),ATF3(+4.31),ATP7A(-2.44),BBC3(+2.33),BCL2L1(+2.61),BMP6(+8.41),BNC1(-3.16),CCDC80(-2.67),CCDC88A(-2.24),CCN1(+3.22),CCN4(-2.81),CD248(-4.42),CDCA7L(-2.93),CDH6(+2.92),CDKN1A(+1.79),CFH(-2.77),COL15A1(-8.21),COL6A3(-12.3),CPEB2(+1.92),CSF1R(+2.2),CSF2RB(-5.51),CSF3R(-3.49),CTHRC1(-2.23),CXCL2(+…
Organismal Development	Size of body	1.75e-22	Decreased	-2.191	134	55	79	ACTA1(+3.15),ADA(-2.53),ADGRG6(+3.1),ADRB3(-2.6),AEBP1(-3.31),AHR(+2.11),ANGPTL2(-4.43),ANO1(-4.08),APLNR(-7.8),AREG(+6.3),ARHGEF28(+2.73),ATF4(+1.89),BDNF(+2.57),CAMK2A(-5.46),CDKN1A(+1.79),CGA(-47.95),CHRM2(-10.82),CLTRN(+4.34),CNR1(+3.96),COL3A1(-6.44),COL4A3(+2.83),COL5A2(-2.09),CPEB2(+1.92),CSF1R(+2.2),CXCL14(-14.24),CXCR4(+6.34),DACT3(-3.84),DBH(-2.8),DCN(-23.4),DDR2(-5.29),DIO3(-6.43),DLK1…
Cancer,Organismal Injury and Abnormalities,Reproductive System Disease	Female genital tract serous carcinoma	1.84e-22			81	23	58	ABCA8(-9.98),AEBP1(-3.31),BNC1(-3.16),CDKN1A(+1.79),CFH(-2.77),CIT(-2.15),CLDN5(-5.3),COL14A1(-5.86),COL15A1(-8.21),COL3A1(-6.44),COL5A1(-2.96),COL6A2(-3.61),CSF3R(-3.49),CSPG4(-2.75),DDR2(-5.29),DES(-6.53),EDNRB(-4.37),EEF1A2(+5.76),ELF3(+2.9),EMILIN1(-6.8),ERG(-3.65),F2RL1(+2.1),FGF7(-5.04),FLRT2(-1.73),GATA3(+2.44),GLI3(-2.5),GNA13(+2.08),GPRC5A(+9.5),HGF(-23.88),HMMR(-2.24),IFITM2(-5.39),IGFB…
Cancer,Organismal Injury and Abnormalities,Respiratory Disease	Respiratory system tumor	2.11e-22		-0.258	329	117	212	ABCA8(-9.98),ADAM12(-7.3),ADAMTS13(-3.09),ADAMTS14(-3.3),ADAMTS20(-4.36),ADM(+3.42),ADM2(+3.04),AEN(+2.24),AHR(+2.11),AKR1B15(-3.33),ALOX15(-2.59),ANGPTL2(-4.43),ANTXR1(-3.04),ANXA1(+1.87),AREG(+6.3),ARHGAP33(-2.64),ARHGEF15(-3.26),ASNS(+3.03),ATF3(+4.31),ATP7A(-2.44),BBC3(+2.33),BCHE(-2.98),BCL11A(-3.34),BCL2L1(+2.61),BICC1(+2.18),BMPR1B(+2.33),C20orf96(-2.1),C3orf52(+2.75),CADPS(+4.15),CCDC3(-2…
Cancer,Organismal Injury and Abnormalities	Lymphatic system tumor	2.71e-22		0.348	238	90	148	ACVRL1(-3.87),ADA(-2.53),ADAM12(-7.3),ADAMTS15(-5.44),ADAMTSL1(-3.92),ADGRA2(-2.12),ADRB3(-2.6),AHR(+2.11),ANKRD36(-2.29),ANO1(-4.08),ANTXR1(-3.04),ANXA1(+1.87),ARHGAP33(-2.64),ARHGEF15(-3.26),ARHGEF28(+2.73),ATF3(+4.31),BBC3(+2.33),BCHE(-2.98),BCL11A(-3.34),BCL2L1(+2.61),BDNF(+2.57),BICC1(+2.18),BNC2(-4.55),BST2(-19.81),C1QTNF7(-2.92),C3orf52(+2.75),CACNB4(+2.44),CALCRL(-5.72),CAVIN2(-3.3),CCDC8…
Organismal Development	Morphology of head	3.34e-22			154	52	102	ADAMTS2(-2.9),ADAMTS4(-4.78),ADGRA2(-2.12),AHR(+2.11),ANTXR1(-3.04),ANXA1(+1.87),AREG(+6.3),ASPM(-2.13),ASTN1(-3.04),ATF4(+1.89),BDNF(+2.57),BMPR1B(+2.33),BRSK2(+3.01),CAMK2A(-5.46),CDKN1A(+1.79),CELSR2(-1.97),CFH(-2.77),CGA(-47.95),CGB3 (includes others)(-49.17),COL1A1(-3.75),COL4A3(+2.83),COL5A2(-2.09),CSF1R(+2.2),CSPG4(-2.75),CXCR4(+6.34),CYP19A1(-3.83),CYP1B1(+4.01),CYP26B1(+6.84),DCN(-23.4),…
Cancer,Organismal Injury and Abnormalities	Advanced malignant tumor	3.35e-22		-0.551	159	61	98	ABCA8(-9.98),ABLIM1(+2.0),ACKR3(-2.87),ADAM12(-7.3),ADGRE5(-2.15),ADM(+3.42),ANGPTL2(-4.43),ANXA1(+1.87),ATF3(+4.31),ATP7A(-2.44),BBC3(+2.33),BCL2L1(+2.61),BNC1(-3.16),CCDC80(-2.67),CCDC88A(-2.24),CCN1(+3.22),CCN4(-2.81),CD248(-4.42),CDCA7L(-2.93),CDH6(+2.92),CDKN1A(+1.79),CFH(-2.77),COL15A1(-8.21),COL6A3(-12.3),CPEB2(+1.92),CSF1R(+2.2),CSF2RB(-5.51),CSF3R(-3.49),CTHRC1(-2.23),CXCL2(+2.98),CXCL5(…
Cancer,Organismal Injury and Abnormalities	Lymphohematopoietic neoplasia	3.47e-22		0.589	341	125	216	ACVRL1(-3.87),ADA(-2.53),ADAM12(-7.3),ADAMTS15(-5.44),ADAMTS5(-4.25),ADAMTSL1(-3.92),ADGRA2(-2.12),ADRB3(-2.6),AHR(+2.11),ALOX15(-2.59),ALOXE3(+3.47),ALPK1(-4.58),ANGPTL2(-4.43),ANGPTL6(-4.35),ANKRD36(-2.29),ANO1(-4.08),ANO4(-3.32),ANTXR1(-3.04),ANXA1(+1.87),APLNR(-7.8),ARHGAP33(-2.64),ARHGEF15(-3.26),ARHGEF28(+2.73),ATF3(+4.31),ATF4(+1.89),B4GALNT3(+3.26),BBC3(+2.33),BCHE(-2.98),BCL11A(-3.34),BC…
Cancer,Hematological Disease,Immunological Disease,Organismal Injury and Abnormalities	Lymphocytic cancer	3.9e-22		0.732	228	87	141	ACVRL1(-3.87),ADA(-2.53),ADAMTS15(-5.44),ADAMTSL1(-3.92),ADGRA2(-2.12),ADRB3(-2.6),AHR(+2.11),ANKRD36(-2.29),ANO1(-4.08),ANTXR1(-3.04),ANXA1(+1.87),ARHGAP33(-2.64),ARHGEF15(-3.26),ARHGEF28(+2.73),ATF3(+4.31),BBC3(+2.33),BCHE(-2.98),BCL11A(-3.34),BCL2L1(+2.61),BICC1(+2.18),BNC2(-4.55),BST2(-19.81),C1QTNF7(-2.92),C3orf52(+2.75),CACNB4(+2.44),CALCRL(-5.72),CAVIN2(-3.3),CCL20(+3.06),CCN1(+3.22),CDC42…
Cancer,Organismal Injury and Abnormalities	Upper aero-digestive squamous cell carcinoma	4.59e-22			208	60	148	ADAM12(-7.3),ADAMTS13(-3.09),ADAMTS14(-3.3),ADAMTS20(-4.36),AGAP2(-2.64),ANGPTL6(-4.35),ANKRD36(-2.29),ANXA1(+1.87),ARHGEF15(-3.26),ATG14(+1.82),ATP11B(+1.89),ATP13A3(+2.25),ATP7A(-2.44),BCL11A(-3.34),BCL2L1(+2.61),BICC1(+2.18),BMP5(-7.29),BMPR1B(+2.33),BNC2(-4.55),CADPS(+4.15),CCDC88A(-2.24),CD248(-4.42),CDC42EP1(+2.21),CDH10(-3.16),CDH5(-4.69),CELSR2(-1.97),CENPF(-2.41),CEP112(-2.37),CEP128(-2.…
Cardiovascular System Development and Function,Organ Morphology,Organismal Development	Morphology of heart	6.55e-22			128	46	82	ACKR3(-2.87),ACVRL1(-3.87),ADA(-2.53),ADAM12(-7.3),ADM(+3.42),ADRB3(-2.6),AHR(+2.11),ALOX15(-2.59),ANKRD1(+4.31),APLNR(-7.8),ATF3(+4.31),BCL2L1(+2.61),CACNB4(+2.44),CALCRL(-5.72),CASZ1(+2.62),CDC42EP3(+2.83),CDH5(-4.69),CDKN1A(+1.79),CHRM2(-10.82),COL3A1(-6.44),CXCR4(+6.34),CYP19A1(-3.83),DBH(-2.8),DES(-6.53),DIO3(-6.43),DMD(-2.0),DPF3(-3.23),DUSP1(+4.23),DUSP5(+4.49),DUSP8(+2.56),ERG(-3.65),F2RL…
Cancer,Hematological Disease,Organismal Injury and Abnormalities	Hematologic cancer	8.77e-22		0.512	335	123	212	ACVRL1(-3.87),ADA(-2.53),ADAM12(-7.3),ADAMTS15(-5.44),ADAMTS5(-4.25),ADAMTSL1(-3.92),ADGRA2(-2.12),ADRB3(-2.6),AHR(+2.11),ALOX15(-2.59),ALOXE3(+3.47),ALPK1(-4.58),ANGPTL2(-4.43),ANGPTL6(-4.35),ANKRD36(-2.29),ANO1(-4.08),ANO4(-3.32),ANTXR1(-3.04),ANXA1(+1.87),APLNR(-7.8),ARHGAP33(-2.64),ARHGEF15(-3.26),ARHGEF28(+2.73),ATF3(+4.31),ATF4(+1.89),B4GALNT3(+3.26),BBC3(+2.33),BCHE(-2.98),BCL11A(-3.34),BC…
Cellular Movement	Invasion of tumor cell lines	9.43e-22		-0.048	132	54	78	ABLIM1(+2.0),ADAM12(-7.3),ADAMTS15(-5.44),ADGRE5(-2.15),ADM(+3.42),AGAP2(-2.64),AHR(+2.11),ANXA1(+1.87),ARAP3(-2.8),AREG(+6.3),ATF3(+4.31),BATF2(-3.39),BCL2L1(+2.61),BDNF(+2.57),BMP6(+8.41),CCDC88A(-2.24),CCN1(+3.22),CCN4(-2.81),CDKN1A(+1.79),CFH(-2.77),CGB3 (includes others)(-49.17),CNR1(+3.96),CSPG4(-2.75),CXCL5(+10.63),CXCR4(+6.34),CYP1B1(+4.01),DAAM2(-2.84),DCN(-23.4),DPYSL4(+2.2),DUSP1(+4.23…
Cancer,Organismal Injury and Abnormalities	Thoracic neoplasm	1e-21		0.304	292	108	184	ABCA8(-9.98),ADAM12(-7.3),ADAMTS13(-3.09),ADAMTS14(-3.3),ADM(+3.42),ADM2(+3.04),AEN(+2.24),AHR(+2.11),AKR1B15(-3.33),ALOX15(-2.59),ANGPTL2(-4.43),ANTXR1(-3.04),ANXA1(+1.87),AREG(+6.3),ARHGAP33(-2.64),ASNS(+3.03),ATF3(+4.31),BBC3(+2.33),BCHE(-2.98),BCL11A(-3.34),BCL2L1(+2.61),BMPR1B(+2.33),C20orf96(-2.1),C3orf52(+2.75),CADPS(+4.15),CCDC3(-2.28),CCDC8(-2.12),CCDC88A(-2.24),CCN1(+3.22),CD248(-4.42),…
Cancer,Hematological Disease,Organismal Injury and Abnormalities	Hematopoietic neoplasm	1.13e-21		0.744	338	125	213	ACVRL1(-3.87),ADA(-2.53),ADAM12(-7.3),ADAMTS15(-5.44),ADAMTS5(-4.25),ADAMTSL1(-3.92),ADGRA2(-2.12),ADRB3(-2.6),AHR(+2.11),ALOX15(-2.59),ALOXE3(+3.47),ALPK1(-4.58),ANGPTL2(-4.43),ANGPTL6(-4.35),ANKRD36(-2.29),ANO1(-4.08),ANO4(-3.32),ANTXR1(-3.04),ANXA1(+1.87),APLNR(-7.8),ARHGAP33(-2.64),ARHGEF15(-3.26),ARHGEF28(+2.73),ATF3(+4.31),ATF4(+1.89),B4GALNT3(+3.26),BBC3(+2.33),BCHE(-2.98),BCL11A(-3.34),BC…
Cellular Development,Cellular Growth and Proliferation,Nervous System Development and Function,Tissue Development	Development of neurons	1.32e-21	Decreased	-3.721	131	48	83	ADAMTS4(-4.78),ADGRE5(-2.15),ADGRG6(+3.1),ADGRL1(-2.12),AGAP2(-2.64),AHR(+2.11),AREG(+6.3),ARHGAP33(-2.64),ARHGEF25(-4.43),ARHGEF28(+2.73),ATF3(+4.31),ATP7A(-2.44),BCL2L1(+2.61),BDNF(+2.57),BRSK2(+3.01),CACNB4(+2.44),CAMK1D(-2.65),CAMK2A(-5.46),CCDC88A(-2.24),CCN1(+3.22),CDH10(-3.16),CDKN1A(+1.79),CELSR2(-1.97),CIT(-2.15),CLSTN2(-4.28),CNR1(+3.96),CNTNAP1(-2.64),COL25A1(-3.4),CXCR4(+6.34),CYFIP2(…
Organismal Development,Organismal Injury and Abnormalities	Abnormal morphology of head	1.33e-21			141	47	94	ADAMTS2(-2.9),ADAMTS4(-4.78),ADGRA2(-2.12),AHR(+2.11),ANTXR1(-3.04),AREG(+6.3),ASPM(-2.13),ASTN1(-3.04),ATF4(+1.89),BDNF(+2.57),BMPR1B(+2.33),BRSK2(+3.01),CAMK2A(-5.46),CDKN1A(+1.79),CELSR2(-1.97),CFH(-2.77),CGA(-47.95),COL4A3(+2.83),COL5A2(-2.09),CSF1R(+2.2),CSPG4(-2.75),CXCR4(+6.34),CYP19A1(-3.83),CYP1B1(+4.01),CYP26B1(+6.84),DCN(-23.4),DDR2(-5.29),DIO3(-6.43),DLK1(-3.59),DRD2(+4.45),EBF1(-3.66…
Cancer,Hematological Disease,Organismal Injury and Abnormalities	Neoplasia of blood cells	1.4e-21		0.809	335	125	210	ACVRL1(-3.87),ADA(-2.53),ADAM12(-7.3),ADAMTS15(-5.44),ADAMTS5(-4.25),ADAMTSL1(-3.92),ADGRA2(-2.12),ADRB3(-2.6),AHR(+2.11),ALOX15(-2.59),ALOXE3(+3.47),ALPK1(-4.58),ANGPTL2(-4.43),ANGPTL6(-4.35),ANKRD36(-2.29),ANO1(-4.08),ANO4(-3.32),ANTXR1(-3.04),ANXA1(+1.87),APLNR(-7.8),ARHGAP33(-2.64),ARHGEF15(-3.26),ARHGEF28(+2.73),ATF3(+4.31),ATF4(+1.89),B4GALNT3(+3.26),BBC3(+2.33),BCHE(-2.98),BCL11A(-3.34),BC…
Cancer,Gastrointestinal Disease,Organismal Injury and Abnormalities	Oral tumor	1.55e-21			161	54	107	ADAM12(-7.3),ADAMTSL1(-3.92),AGAP2(-2.64),ANGPTL6(-4.35),ANKRD36(-2.29),ANXA1(+1.87),ATG14(+1.82),ATP11B(+1.89),ATP13A3(+2.25),ATP7A(-2.44),BCL11A(-3.34),BCL2L1(+2.61),BMP5(-7.29),BMPR1B(+2.33),BNC2(-4.55),CADPS(+4.15),CCDC85A(+2.73),CCDC88A(-2.24),CDC42EP1(+2.21),CDH5(-4.69),CELSR2(-1.97),CEP112(-2.37),CEP128(-2.37),CEP162(-2.82),CEP85L(-2.19),CILP(-3.45),COL15A1(-8.21),COL1A1(-3.75),COL21A1(-3.…
Cancer,Gastrointestinal Disease,Organismal Injury and Abnormalities	Colorectal carcinoma	2.02e-21			427	156	271	ABCA8(-9.98),ACKR3(-2.87),ACPP(-3.7),ACTA1(+3.15),ACVRL1(-3.87),ADA(-2.53),ADAMTS10(-2.32),ADAMTS13(-3.09),ADAMTS14(-3.3),ADAMTS15(-5.44),ADAMTS2(-2.9),ADAMTS20(-4.36),ADAMTS4(-4.78),ADM(+3.42),ADM2(+3.04),AEBP1(-3.31),ALLC(-3.15),ALOX15(-2.59),AMOTL2(+2.05),ANKRD36(-2.29),ANO1(-4.08),ANTXR1(-3.04),ANXA1(+1.87),ARAP3(-2.8),ARHGEF15(-3.26),ASNS(+3.03),ASPG(-3.9),ATF4(+1.89),ATP11B(+1.89),ATP13A3(+…
Cancer,Gastrointestinal Disease,Organismal Injury and Abnormalities	Oral cancer	2.05e-21			160	54	106	ADAM12(-7.3),ADAMTSL1(-3.92),AGAP2(-2.64),ANGPTL6(-4.35),ANKRD36(-2.29),ANXA1(+1.87),ATG14(+1.82),ATP11B(+1.89),ATP13A3(+2.25),ATP7A(-2.44),BCL11A(-3.34),BCL2L1(+2.61),BMP5(-7.29),BMPR1B(+2.33),BNC2(-4.55),CADPS(+4.15),CCDC85A(+2.73),CCDC88A(-2.24),CDC42EP1(+2.21),CDH5(-4.69),CELSR2(-1.97),CEP112(-2.37),CEP128(-2.37),CEP162(-2.82),CEP85L(-2.19),CILP(-3.45),COL15A1(-8.21),COL1A1(-3.75),COL21A1(-3.…
Cancer,Hematological Disease,Organismal Injury and Abnormalities	Lymphocytic neoplasm	2.25e-21		0.732	231	89	142	ACVRL1(-3.87),ADA(-2.53),ADAMTS15(-5.44),ADAMTSL1(-3.92),ADGRA2(-2.12),ADRB3(-2.6),AHR(+2.11),ANKRD36(-2.29),ANO1(-4.08),ANTXR1(-3.04),ANXA1(+1.87),ARHGAP33(-2.64),ARHGEF15(-3.26),ARHGEF28(+2.73),ATF3(+4.31),BBC3(+2.33),BCHE(-2.98),BCL11A(-3.34),BCL2L1(+2.61),BDNF(+2.57),BICC1(+2.18),BNC2(-4.55),BST2(-19.81),C1QTNF7(-2.92),C3orf52(+2.75),CACNB4(+2.44),CALCRL(-5.72),CAVIN2(-3.3),CCL20(+3.06),CCN1(…
Cancer,Organismal Injury and Abnormalities,Reproductive System Disease	Uterine serous papillary cancer	2.93e-21			54	15	39	ABCA8(-9.98),CIT(-2.15),CLDN5(-5.3),COL14A1(-5.86),COL15A1(-8.21),COL3A1(-6.44),CSPG4(-2.75),DDR2(-5.29),DES(-6.53),EDNRB(-4.37),EEF1A2(+5.76),EMILIN1(-6.8),ERG(-3.65),F2RL1(+2.1),FGF7(-5.04),FLRT2(-1.73),GLI3(-2.5),GPRC5A(+9.5),HMMR(-2.24),IGFBP5(-3.87),INA(+3.55),ITPR1(-2.68),JAM3(-3.05),KCNB1(-3.11),KDR(-6.38),KIF11(-2.02),KRT18(+2.06),KRT7(+3.6),L1CAM(-2.25),LAMP3(+2.74),LDB2(-9.14),LUM(-5.66…
Hematological Disease,Immunological Disease	Lymphoproliferative disorder	3.24e-21		0.877	231	89	142	ACVRL1(-3.87),ADA(-2.53),ADAMTS15(-5.44),ADAMTSL1(-3.92),ADGRA2(-2.12),ADRB3(-2.6),AHR(+2.11),ANKRD36(-2.29),ANO1(-4.08),ANTXR1(-3.04),ANXA1(+1.87),ARHGAP33(-2.64),ARHGEF15(-3.26),ARHGEF28(+2.73),ATF3(+4.31),BBC3(+2.33),BCHE(-2.98),BCL11A(-3.34),BCL2L1(+2.61),BDNF(+2.57),BICC1(+2.18),BNC2(-4.55),BST2(-19.81),C1QTNF7(-2.92),C3orf52(+2.75),CACNB4(+2.44),CALCRL(-5.72),CAVIN2(-3.3),CCL20(+3.06),CCN1(…
Cancer,Organismal Injury and Abnormalities,Respiratory Disease	Lung tumor	3.66e-21		-0.258	288	106	182	ABCA8(-9.98),ADAM12(-7.3),ADAMTS13(-3.09),ADAMTS14(-3.3),ADM(+3.42),ADM2(+3.04),AEN(+2.24),AHR(+2.11),AKR1B15(-3.33),ALOX15(-2.59),ANGPTL2(-4.43),ANTXR1(-3.04),ANXA1(+1.87),AREG(+6.3),ARHGAP33(-2.64),ASNS(+3.03),ATF3(+4.31),BBC3(+2.33),BCHE(-2.98),BCL11A(-3.34),BCL2L1(+2.61),BMPR1B(+2.33),C20orf96(-2.1),C3orf52(+2.75),CADPS(+4.15),CCDC3(-2.28),CCDC8(-2.12),CCDC88A(-2.24),CCN1(+3.22),CD248(-4.42),…
Cardiovascular System Development and Function,Tissue Development	Development of cardiovascular tissue	3.85e-21		-1.125	79	29	50	ACVRL1(-3.87),ADAMTS2(-2.9),ADM(+3.42),ATOH8(-3.52),BDNF(+2.57),BMP6(+8.41),CCN1(+3.22),CDH5(-4.69),CDKN1A(+1.79),CLEC1B(-5.61),COL1A1(-3.75),COL1A2(-4.47),COL4A3(+2.83),CSF1R(+2.2),CXCL2(+2.98),CXCR4(+6.34),DLK1(-3.59),ECM1(-2.15),EDNRB(-4.37),EGFL6(-3.64),ENG(-4.38),EPHA2(+3.65),ERN1(+2.14),F2RL1(+2.1),FGFR1(+1.81),FLT4(-3.88),FZD5(+2.67),GJA1(+1.78),HGF(-23.88),HMOX1(+2.54),HOXB5(-2.96),HSPG2(…
Cancer,Endocrine System Disorders,Organismal Injury and Abnormalities,Reproductive System Disease	Gonadal tumor	3.94e-21		0.12	223	81	142	ABCA8(-9.98),ABCG4(-2.77),ACPP(-3.7),ADAMTS10(-2.32),ADAMTS2(-2.9),ADAMTS20(-4.36),AEBP1(-3.31),AGAP2(-2.64),ALOXE3(+3.47),ANKRD36(-2.29),ANKRD36C(-2.33),ARHGEF28(+2.73),ARL5B(+2.66),ASPM(-2.13),ASTN1(-3.04),ATP11B(+1.89),BCL2L1(+2.61),BMPR1B(+2.33),BNC1(-3.16),C6orf222(+5.61),CADPS(+4.15),CASZ1(+2.62),CCDC80(-2.67),CCDC88A(-2.24),CCN1(+3.22),CCN4(-2.81),CDH10(-3.16),CDKN1A(+1.79),CDKN2B(+6.04),C…
Cardiovascular System Development and Function,Cellular Movement	Cell movement of endothelial cells	5.41e-21		-0.928	78	27	51	ACKR3(-2.87),ACVRL1(-3.87),ADGRA2(-2.12),ADM(+3.42),ANXA1(+1.87),ATOH8(-3.52),BDNF(+2.57),BMP6(+8.41),CCBE1(-3.41),CCN1(+3.22),CDC42EP1(+2.21),CDH5(-4.69),CLEC1B(-5.61),CSPG4(-2.75),CXCL14(-14.24),CXCR4(+6.34),CYP1B1(+4.01),DCN(-23.4),ENG(-4.38),ERG(-3.65),F2RL1(+2.1),FGFR1(+1.81),FLT4(-3.88),GADD45A(+1.96),GATA3(+2.44),HGF(-23.88),HLX(-3.53),HMMR(-2.24),HPSE(+2.92),HSPG2(+2.02),HTR7(-5.08),ID1(+…
Cardiovascular Disease	Disorder of blood pressure	5.93e-21		1.679	118	42	76	ABLIM1(+2.0),ACVRL1(-3.87),ADA(-2.53),ADGRL1(-2.12),ADM(+3.42),ADRB3(-2.6),AHR(+2.11),ANGPTL2(-4.43),ANKRD29(+2.37),APLNR(-7.8),ARHGEF15(-3.26),ARHGEF25(-4.43),ARL5B(+2.66),BCL2L1(+2.61),BMPR1B(+2.33),CACNB4(+2.44),CCBE1(-3.41),CCDC8(-2.12),CCDC85A(+2.73),CFH(-2.77),CGA(-47.95),CHRM2(-10.82),CLEC14A(-3.38),CNR1(+3.96),COL16A1(-2.94),CPA1(-3.37),CSF1R(+2.2),CXCR4(+6.34),CXXC4(-3.62),CYP11A1(-3.3),…
Nervous System Development and Function	Morphology of nervous system	6.84e-21			147	55	92	ACVRL1(-3.87),ADAMTS4(-4.78),ADGRA2(-2.12),ADGRG6(+3.1),AGAP2(-2.64),ANXA1(+1.87),ASPM(-2.13),ASTN1(-3.04),BCL2L1(+2.61),BDNF(+2.57),BMPR1B(+2.33),BRSK2(+3.01),CADPS(+4.15),CAMK2A(-5.46),CCDC88A(-2.24),CDH10(-3.16),CDKN1A(+1.79),CELSR2(-1.97),CFH(-2.77),CGA(-47.95),CNR1(+3.96),CNTNAP1(-2.64),COL13A1(-6.65),COL1A1(-3.75),COL25A1(-3.4),CPEB2(+1.92),CSF1R(+2.2),CSPG4(-2.75),CXCR4(+6.34),CYP19A1(-3.8…
Cancer,Organismal Injury and Abnormalities	Ductal carcinoma	6.9e-21			289	104	185	ABTB2(+1.94),ACKR3(-2.87),ADAM12(-7.3),ADAM33(-10.05),ADAMTS10(-2.32),ADAMTS13(-3.09),ADAMTS15(-5.44),ADAMTS2(-2.9),ADAMTS20(-4.36),ADAMTS5(-4.25),ADAMTSL1(-3.92),AGAP2(-2.64),ALOXE3(+3.47),ANKRD29(+2.37),ANXA1(+1.87),APLNR(-7.8),APOC4(+2.54),ARAP3(-2.8),AREG(+6.3),ASPM(-2.13),ASTN1(-3.04),BCHE(-2.98),BCL2L1(+2.61),BICC1(+2.18),BMPR1B(+2.33),BRSK2(+3.01),C3orf52(+2.75),CADPS(+4.15),CAMK2A(-5.46),…
Cancer,Organismal Injury and Abnormalities	Secondary tumor	6.98e-21		-0.551	146	57	89	ABLIM1(+2.0),ACKR3(-2.87),ADAM12(-7.3),ADGRE5(-2.15),ADM(+3.42),ANGPTL2(-4.43),ANXA1(+1.87),ATF3(+4.31),ATP7A(-2.44),BBC3(+2.33),BCL2L1(+2.61),CCDC80(-2.67),CCDC88A(-2.24),CCN1(+3.22),CCN4(-2.81),CD248(-4.42),CDCA7L(-2.93),CDH6(+2.92),CDKN1A(+1.79),COL6A3(-12.3),CPEB2(+1.92),CSF1R(+2.2),CSF2RB(-5.51),CSF3R(-3.49),CTHRC1(-2.23),CXCL2(+2.98),CXCL5(+10.63),CXCR4(+6.34),CYP19A1(-3.83),CYP1B1(+4.01),D…
Tissue Development	Growth of epithelial tissue	7.09e-21		-1.105	116	44	72	ACVRL1(-3.87),ADAMTS2(-2.9),ADM(+3.42),AGAP2(-2.64),AHR(+2.11),ANGPTL6(-4.35),AREG(+6.3),ATF3(+4.31),ATOH8(-3.52),ATP7A(-2.44),BDNF(+2.57),BMP5(-7.29),BMP6(+8.41),BNC1(-3.16),CCN1(+3.22),CDKN1A(+1.79),CDKN2B(+6.04),CLEC1B(-5.61),CNR1(+3.96),COL1A1(-3.75),COL1A2(-4.47),COL4A3(+2.83),CSF1R(+2.2),CSF2RB(-5.51),CXCL14(-14.24),CXCR4(+6.34),DLK1(-3.59),DUSP10(+3.52),ECM1(-2.15),EDNRB(-4.37),ENG(-4.38),…
Cardiovascular System Development and Function,Tissue Development	Development of endothelial tissue	8.6e-21		-1.125	78	28	50	ACVRL1(-3.87),ADAMTS2(-2.9),ADM(+3.42),ATOH8(-3.52),BDNF(+2.57),BMP6(+8.41),CCN1(+3.22),CDH5(-4.69),CDKN1A(+1.79),CLEC1B(-5.61),COL1A1(-3.75),COL1A2(-4.47),COL4A3(+2.83),CSF1R(+2.2),CXCL2(+2.98),CXCR4(+6.34),DLK1(-3.59),ECM1(-2.15),EDNRB(-4.37),EGFL6(-3.64),ENG(-4.38),EPHA2(+3.65),ERN1(+2.14),F2RL1(+2.1),FGFR1(+1.81),FLT4(-3.88),FZD5(+2.67),GJA1(+1.78),HGF(-23.88),HMOX1(+2.54),HOXB5(-2.96),HSPG2(…
Cancer,Hematological Disease,Immunological Disease,Organismal Injury and Abnormalities	Neoplasia of leukocytes	1.19e-20		0.766	229	89	140	ACVRL1(-3.87),ADA(-2.53),ADAMTS15(-5.44),ADAMTSL1(-3.92),ADGRA2(-2.12),ADRB3(-2.6),AHR(+2.11),ANKRD36(-2.29),ANO1(-4.08),ANTXR1(-3.04),ANXA1(+1.87),ARHGAP33(-2.64),ARHGEF15(-3.26),ARHGEF28(+2.73),ATF3(+4.31),BBC3(+2.33),BCHE(-2.98),BCL11A(-3.34),BCL2L1(+2.61),BDNF(+2.57),BICC1(+2.18),BNC2(-4.55),BST2(-19.81),C1QTNF7(-2.92),C3orf52(+2.75),CACNB4(+2.44),CALCRL(-5.72),CAVIN2(-3.3),CCL20(+3.06),CCN1(…
Cardiovascular System Development and Function	Morphology of vasculature	1.21e-20			77	20	57	ACKR3(-2.87),ACVRL1(-3.87),ADA(-2.53),ADGRA2(-2.12),ADM(+3.42),ADRB3(-2.6),AHR(+2.11),ARAP3(-2.8),CALCRL(-5.72),CDH5(-4.69),CFC1/CFC1B(-8.59),CFH(-2.77),CLEC1B(-5.61),COL15A1(-8.21),COL3A1(-6.44),COL4A3(+2.83),COL5A1(-2.96),CXCR4(+6.34),DLK1(-3.59),EDNRB(-4.37),EHD4(+1.9),ELK3(-2.06),ENG(-4.38),ERG(-3.65),ERN1(+2.14),F2RL1(+2.1),FLT4(-3.88),FZD5(+2.67),GATA4(-2.16),GJA1(+1.78),GNA13(+2.08),HAND2(…
Cancer,Organismal Injury and Abnormalities,Reproductive System Disease	Breast or ovarian carcinoma	1.31e-20		-0.378	301	104	197	ABCA8(-9.98),ABCG4(-2.77),ABLIM1(+2.0),ACPP(-3.7),ADAMTS10(-2.32),ADAMTS14(-3.3),ADAMTS2(-2.9),ADAMTS20(-4.36),ADAMTS4(-4.78),ADAMTS5(-4.25),AEBP1(-3.31),AGAP2(-2.64),AK1(-2.71),ALOXE3(+3.47),AMOTL2(+2.05),ANGPTL2(-4.43),ANKRD36(-2.29),ANKRD36C(-2.33),ANXA1(+1.87),AREG(+6.3),ARHGEF15(-3.26),ARHGEF28(+2.73),ASPM(-2.13),ASTN1(-3.04),ATP11B(+1.89),BCL2L1(+2.61),BNC1(-3.16),C3orf52(+2.75),C6orf222(+5…
Cellular Assembly and Organization,Cellular Function and Maintenance	Microtubule dynamics	1.32e-20	Decreased	-2.244	170	74	96	ABLIM1(+2.0),ACKR1(+2.72),ADAMTS4(-4.78),ADGRA2(-2.12),ADGRG6(+3.1),ADM(+3.42),AGAP2(-2.64),AHR(+2.11),ALOX15(-2.59),AREG(+6.3),ARHGAP33(-2.64),ARHGEF25(-4.43),ARHGEF28(+2.73),ATF3(+4.31),ATP7A(-2.44),BDNF(+2.57),BMP6(+8.41),BRSK2(+3.01),BST2(-19.81),CAMK1D(-2.65),CAMK2A(-5.46),CCDC8(-2.12),CCDC88A(-2.24),CCN1(+3.22),CDC42EP1(+2.21),CDC42EP2(+2.58),CDH10(-3.16),CDKN1A(+1.79),CELSR2(-1.97),CENPE(-…
Cancer,Organismal Injury and Abnormalities	Lymphoreticular neoplasm	1.37e-20		0.836	302	112	190	ACVRL1(-3.87),ADA(-2.53),ADAM12(-7.3),ADAMTS15(-5.44),ADAMTS5(-4.25),ADAMTSL1(-3.92),ADGRA2(-2.12),ADRB3(-2.6),AHR(+2.11),ALOX15(-2.59),ALOXE3(+3.47),ALPK1(-4.58),ANGPTL2(-4.43),ANGPTL6(-4.35),ANKRD36(-2.29),ANO1(-4.08),ANO4(-3.32),ANTXR1(-3.04),ANXA1(+1.87),APLNR(-7.8),ARHGEF15(-3.26),ARHGEF28(+2.73),ATF3(+4.31),ATF4(+1.89),B4GALNT3(+3.26),BBC3(+2.33),BCHE(-2.98),BCL2L1(+2.61),BICC1(+2.18),BMP6(…
Cancer,Gastrointestinal Disease,Organismal Injury and Abnormalities	Colon carcinoma	1.47e-20			408	147	261	ABCA8(-9.98),ACKR3(-2.87),ACPP(-3.7),ACTA1(+3.15),ACVRL1(-3.87),ADA(-2.53),ADAMTS10(-2.32),ADAMTS13(-3.09),ADAMTS14(-3.3),ADAMTS15(-5.44),ADAMTS2(-2.9),ADAMTS20(-4.36),ADAMTS4(-4.78),ADM(+3.42),ADM2(+3.04),AEBP1(-3.31),ALLC(-3.15),ALOX15(-2.59),AMOTL2(+2.05),ANKRD36(-2.29),ANO1(-4.08),ANTXR1(-3.04),ANXA1(+1.87),ARAP3(-2.8),ARHGEF15(-3.26),ASNS(+3.03),ASPG(-3.9),ATP11B(+1.89),ATP13A3(+2.25),ATP7A(…
Cardiovascular Disease,Organismal Injury and Abnormalities	Abnormality of heart ventricle	2.11e-20		0.74	79	25	54	ACKR3(-2.87),ADA(-2.53),ADAM12(-7.3),ADM(+3.42),ADRB3(-2.6),ANKRD1(+4.31),CDKN1A(+1.79),CFC1/CFC1B(-8.59),CSF3R(-3.49),CXCR4(+6.34),DES(-6.53),DIO3(-6.43),DMD(-2.0),DUSP8(+2.56),ERG(-3.65),FGFRL1(+2.08),FHL2(+3.64),GABRA2(+2.37),GABRB2(-3.32),GATA4(-2.16),GATA5(-2.75),GJA1(+1.78),GRIA1(-3.17),HAND1(-5.73),HAND2(-9.94),HDAC9(+3.09),HEY2(-2.51),HMOX1(+2.54),HOXB4(-5.96),HSPB7(-4.38),HSPG2(+2.02),IE…
Cancer,Neurological Disease,Organismal Injury and Abnormalities	Nervous system neoplasm	2.42e-20		-0.003	182	64	118	ABCA8(-9.98),ACVRL1(-3.87),ADAM12(-7.3),ADAMTS13(-3.09),ADAMTS4(-4.78),ADAMTS5(-4.25),ADGRA2(-2.12),ADGRE5(-2.15),ADM(+3.42),AGAP2(-2.64),ALLC(-3.15),ALPK1(-4.58),ANXA1(+1.87),ARHGAP33(-2.64),ASPM(-2.13),BBC3(+2.33),BCL11A(-3.34),BCL2L1(+2.61),BDNF(+2.57),C3orf52(+2.75),CASZ1(+2.62),CCDC80(-2.67),CD93(-4.1),CDC42EP3(+2.83),CDCA7L(-2.93),CDKN1A(+1.79),CDKN2B(+6.04),CENPF(-2.41),CLDN5(-5.3),CNKSR2(…
Cancer,Organismal Injury and Abnormalities	Intrathoracic malignant tumor	2.66e-20		0.005	282	102	180	ABCA8(-9.98),ADAM12(-7.3),ADAMTS13(-3.09),ADAMTS14(-3.3),ADM(+3.42),ADM2(+3.04),AHR(+2.11),AKR1B15(-3.33),ANGPTL2(-4.43),ANTXR1(-3.04),ANXA1(+1.87),AREG(+6.3),ARHGAP33(-2.64),ASNS(+3.03),ATF3(+4.31),BBC3(+2.33),BCHE(-2.98),BCL11A(-3.34),BCL2L1(+2.61),BMPR1B(+2.33),C20orf96(-2.1),C3orf52(+2.75),CADPS(+4.15),CCDC3(-2.28),CCDC8(-2.12),CCDC88A(-2.24),CCN1(+3.22),CD248(-4.42),CD6(-2.8),CDC42EP3(+2.83)…
Cell Morphology,Cellular Development	Branching of cells	2.87e-20	Decreased	-2.724	80	28	52	ADAMTS4(-4.78),ADM(+3.42),AGAP2(-2.64),AHR(+2.11),ANGPTL2(-4.43),ANXA1(+1.87),ARHGAP33(-2.64),ARHGEF25(-4.43),ATF3(+4.31),BDNF(+2.57),CAMK2A(-5.46),CCDC88A(-2.24),CCN1(+3.22),CDH10(-3.16),CDKN1A(+1.79),CNR1(+3.96),COL25A1(-3.4),CYP19A1(-3.83),DCN(-23.4),DLG4(-2.3),DPYSL4(+2.2),DRD1(+5.45),DRD2(+4.45),EPHB3(-2.14),EPS8(-2.13),FGF7(-5.04),FGFR1(+1.81),FLT4(-3.88),FZD5(+2.67),GAP43(-2.79),GNA13(+2.0…
Cancer,Gastrointestinal Disease,Organismal Injury and Abnormalities	Oral cavity carcinoma	2.92e-20			155	51	104	ADAM12(-7.3),ADAMTSL1(-3.92),AGAP2(-2.64),ANGPTL6(-4.35),ANKRD36(-2.29),ANXA1(+1.87),ATG14(+1.82),ATP11B(+1.89),ATP13A3(+2.25),ATP7A(-2.44),BCL11A(-3.34),BCL2L1(+2.61),BMP5(-7.29),BMPR1B(+2.33),BNC2(-4.55),CADPS(+4.15),CCDC85A(+2.73),CCDC88A(-2.24),CDC42EP1(+2.21),CDH5(-4.69),CELSR2(-1.97),CEP112(-2.37),CEP128(-2.37),CEP162(-2.82),CEP85L(-2.19),CILP(-3.45),COL15A1(-8.21),COL21A1(-3.37),COL5A1(-2.…
Cancer,Organismal Injury and Abnormalities	Connective tissue tumor	3.02e-20		-0.596	174	48	126	ADAMTS5(-4.25),ADAMTSL1(-3.92),ADGRE5(-2.15),ATP7A(-2.44),BCL2L1(+2.61),BNC1(-3.16),BTN3A1(-4.71),C3orf52(+2.75),CCN1(+3.22),CDKN1A(+1.79),CDKN2B(+6.04),CENPE(-2.12),CFH(-2.77),CHRM2(-10.82),CNR1(+3.96),CNTN5(-3.5),COL13A1(-6.65),COL14A1(-5.86),COL15A1(-8.21),COL16A1(-2.94),COL1A1(-3.75),COL1A2(-4.47),COL21A1(-3.37),COL23A1(-2.98),COL25A1(-3.4),COL3A1(-6.44),COL4A3(+2.83),COL5A1(-2.96),COL5A2(-2.…
Cancer,Gastrointestinal Disease,Organismal Injury and Abnormalities	Colon adenocarcinoma	3.43e-20			402	143	259	ABCA8(-9.98),ACKR3(-2.87),ACPP(-3.7),ACTA1(+3.15),ACVRL1(-3.87),ADA(-2.53),ADAMTS10(-2.32),ADAMTS13(-3.09),ADAMTS14(-3.3),ADAMTS15(-5.44),ADAMTS2(-2.9),ADAMTS20(-4.36),ADAMTS4(-4.78),ADM(+3.42),ADM2(+3.04),AEBP1(-3.31),ALLC(-3.15),ALOX15(-2.59),AMOTL2(+2.05),ANKRD36(-2.29),ANO1(-4.08),ANTXR1(-3.04),ANXA1(+1.87),ARAP3(-2.8),ARHGEF15(-3.26),ASNS(+3.03),ASPG(-3.9),ATP11B(+1.89),ATP13A3(+2.25),ATP7A(…
Gene Expression	Transcription	3.52e-20		-0.882	251	106	145	ABLIM1(+2.0),ACVRL1(-3.87),ADM2(+3.04),AEBP1(-3.31),AGAP2(-2.64),AHR(+2.11),ANKRD1(+4.31),ASPM(-2.13),ATF3(+4.31),ATF4(+1.89),ATOH8(-3.52),ATP7A(-2.44),BCL11A(-3.34),BCL2L1(+2.61),BDNF(+2.57),BICRA(+2.09),BMP5(-7.29),BMP6(+8.41),BMPR1B(+2.33),BNC1(-3.16),BST2(-19.81),CASZ1(+2.62),CAVIN2(-3.3),CCN1(+3.22),CD55(+3.96),CDKN1A(+1.79),CDKN2B(+6.04),CELSR2(-1.97),CENPF(-2.41),CGA(-47.95),CGB3 (includes…
Organismal Injury and Abnormalities	Ulcer	3.75e-20		1.342	40	12	28	ADRB3(-2.6),AHR(+2.11),ANXA1(+1.87),AREG(+6.3),CD55(+3.96),COL13A1(-6.65),COL14A1(-5.86),COL15A1(-8.21),COL16A1(-2.94),COL1A1(-3.75),COL1A2(-4.47),COL21A1(-3.37),COL23A1(-2.98),COL25A1(-3.4),COL3A1(-6.44),COL4A3(+2.83),COL5A1(-2.96),COL5A2(-2.09),COL6A1(-2.78),COL6A2(-3.61),COL6A3(-12.3),DRD1(+5.45),DRD2(+4.45),FGA(-1.96),FGG(-2.5),GDF15(+5.5),GPX2(+2.27),MMP2(-5.2),NFKBIZ(+2.19),NTRK1(-2.87),PDG…
Organismal Injury and Abnormalities,Reproductive System Disease	Benign pelvic disease	3.9e-20			99	40	59	ABCA8(-9.98),ACKR1(+2.72),ADAM12(-7.3),ADGRE5(-2.15),ADRB3(-2.6),AHR(+2.11),ATF4(+1.89),BCL2L1(+2.61),CALCRL(-5.72),CAVIN2(-3.3),CCN1(+3.22),CDC42EP3(+2.83),CFH(-2.77),COL6A1(-2.78),COL6A2(-3.61),COL6A3(-12.3),CSF1R(+2.2),CXCL14(-14.24),CXCL5(+10.63),CXCR4(+6.34),CYP19A1(-3.83),CYP1B1(+4.01),DCN(-23.4),DUSP1(+4.23),EDNRB(-4.37),EMCN(-3.48),FGF7(-5.04),FST(+2.29),GATA3(+2.44),GIPR(-3.59),GNG11(-2.…
Cancer,Organismal Injury and Abnormalities,Reproductive System Disease	Male genital neoplasm	4.46e-20		-0.135	368	128	240	ABCG4(-2.77),ACPP(-3.7),ACVRL1(-3.87),ADAMTS13(-3.09),ADAMTS14(-3.3),ADAMTS15(-5.44),ADAMTS2(-2.9),ADAMTS20(-4.36),ADAMTS4(-4.78),ADAMTS5(-4.25),ADRB3(-2.6),AEBP1(-3.31),AGAP2(-2.64),ALOX15(-2.59),ANKRD1(+4.31),ANKRD36(-2.29),ANO4(-3.32),ANTXR1(-3.04),ANXA1(+1.87),ARAP3(-2.8),ARHGAP25(-3.31),ARHGEF15(-3.26),ARHGEF25(-4.43),ARL5B(+2.66),ASNS(+3.03),ASPG(-3.9),ASPM(-2.13),ATF3(+4.31),B4GALNT3(+3.26…
Cardiovascular Disease	Hypertension	5.09e-20		1.8	113	38	75	ABLIM1(+2.0),ACVRL1(-3.87),ADA(-2.53),ADGRL1(-2.12),ADM(+3.42),ADRB3(-2.6),AHR(+2.11),ANGPTL2(-4.43),ANKRD29(+2.37),APLNR(-7.8),ARHGEF15(-3.26),ARHGEF25(-4.43),ARL5B(+2.66),BCL2L1(+2.61),BMPR1B(+2.33),CACNB4(+2.44),CCBE1(-3.41),CCDC8(-2.12),CCDC85A(+2.73),CFH(-2.77),CGA(-47.95),CHRM2(-10.82),CLEC14A(-3.38),COL16A1(-2.94),CPA1(-3.37),CSF1R(+2.2),CXCR4(+6.34),CXXC4(-3.62),CYP11A1(-3.3),CYP19A1(-3.8…
Cellular Movement,Hematological System Development and Function,Immune Cell Trafficking	Cell movement of leukocytes	5.11e-20		-1.316	127	50	77	ACKR1(+2.72),ACKR3(-2.87),ADA(-2.53),ADAMTS13(-3.09),ADM(+3.42),ADRB3(-2.6),AHR(+2.11),ALOX15(-2.59),ANGPTL2(-4.43),ANXA1(+1.87),ARAP3(-2.8),ARHGAP25(-3.31),CAMK1D(-2.65),CCDC88A(-2.24),CCL20(+3.06),CCN1(+3.22),CD55(+3.96),CD6(-2.8),CD93(-4.1),CDH5(-4.69),CDKN1A(+1.79),CFH(-2.77),CLEC1B(-5.61),CNR1(+3.96),COL1A1(-3.75),COL4A3(+2.83),CSF1R(+2.2),CSF2RB(-5.51),CSF3R(-3.49),CXCL14(-14.24),CXCL2(+2.9…
Cellular Development,Cellular Function and Maintenance,Cellular Growth and Proliferation	Assembly of cells	5.36e-20		-1.082	76	27	49	ACVRL1(-3.87),ADAMTS2(-2.9),ADM(+3.42),ATOH8(-3.52),BDNF(+2.57),BMP6(+8.41),CCN1(+3.22),CDH5(-4.69),CDKN1A(+1.79),CLEC1B(-5.61),COL1A1(-3.75),COL1A2(-4.47),COL4A3(+2.83),CSF1R(+2.2),CXCL2(+2.98),DLK1(-3.59),ECM1(-2.15),EDNRB(-4.37),EGFL6(-3.64),ENG(-4.38),ERN1(+2.14),F2RL1(+2.1),FGFR1(+1.81),FLT4(-3.88),FZD5(+2.67),GJA1(+1.78),HGF(-23.88),HMOX1(+2.54),HOXB5(-2.96),HSPG2(+2.02),ID1(+2.31),IGF2(-4.…
Cellular Growth and Proliferation,Connective Tissue Development and Function,Tissue Development	Proliferation of connective tissue cells	5.78e-20		-0.716	103	52	51	ADM(+3.42),AEBP1(-3.31),AHR(+2.11),APLNR(-7.8),AREG(+6.3),ATF3(+4.31),ATF4(+1.89),BCL2L1(+2.61),BMP6(+8.41),BMPR1B(+2.33),CCDC80(-2.67),CCN1(+3.22),CCN4(-2.81),CDKN1A(+1.79),CDKN2B(+6.04),CGA(-47.95),CGB3 (includes others)(-49.17),CNR1(+3.96),COL14A1(-5.86),COL1A1(-3.75),CSF1R(+2.2),CTHRC1(-2.23),DCN(-23.4),DDR2(-5.29),DUSP1(+4.23),DUSP4(+4.64),EDNRB(-4.37),ENG(-4.38),EPHA2(+3.65),ERN1(+2.14),F2R…
Cancer,Hematological Disease,Organismal Injury and Abnormalities	Hematologic cancer of cells	5.87e-20		0.794	217	83	134	ACVRL1(-3.87),ADA(-2.53),ADAMTS15(-5.44),ADAMTSL1(-3.92),ADGRA2(-2.12),ADRB3(-2.6),AHR(+2.11),ANKRD36(-2.29),ANO1(-4.08),ANTXR1(-3.04),ANXA1(+1.87),ARHGAP33(-2.64),ARHGEF15(-3.26),ARHGEF28(+2.73),ATF3(+4.31),BBC3(+2.33),BCHE(-2.98),BCL2L1(+2.61),BICC1(+2.18),BNC2(-4.55),BST2(-19.81),C1QTNF7(-2.92),C3orf52(+2.75),CACNB4(+2.44),CALCRL(-5.72),CCL20(+3.06),CCN1(+3.22),CDC42EP2(+2.58),CDC42EP3(+2.83),…
Cancer,Gastrointestinal Disease,Organismal Injury and Abnormalities	Colorectal adenocarcinoma	5.94e-20			413	147	266	ABCA8(-9.98),ACKR3(-2.87),ACPP(-3.7),ACTA1(+3.15),ACVRL1(-3.87),ADA(-2.53),ADAMTS10(-2.32),ADAMTS13(-3.09),ADAMTS14(-3.3),ADAMTS15(-5.44),ADAMTS2(-2.9),ADAMTS20(-4.36),ADAMTS4(-4.78),ADM(+3.42),ADM2(+3.04),AEBP1(-3.31),ALLC(-3.15),ALOX15(-2.59),AMOTL2(+2.05),ANKRD36(-2.29),ANO1(-4.08),ANTXR1(-3.04),ANXA1(+1.87),ARAP3(-2.8),ARHGEF15(-3.26),ASNS(+3.03),ASPG(-3.9),ATF4(+1.89),ATP11B(+1.89),ATP13A3(+…
Hematological System Development and Function,Tissue Morphology	Quantity of blood cells	6.61e-20		-0.048	151	64	87	ACKR3(-2.87),ADA(-2.53),ADAM12(-7.3),ADGRE5(-2.15),ADM2(+3.04),AHR(+2.11),ALOX15(-2.59),ANXA1(+1.87),ATF3(+4.31),ATF4(+1.89),BBC3(+2.33),BCL11A(-3.34),BCL2L1(+2.61),BDNF(+2.57),CALCRL(-5.72),CCBE1(-3.41),CCDC3(-2.28),CCL20(+3.06),CD6(-2.8),CDKN1A(+1.79),CDKN2B(+6.04),CFH(-2.77),CSF1R(+2.2),CSF2RB(-5.51),CSF3R(-3.49),CXCL14(-14.24),CXCL2(+2.98),CXCR4(+6.34),CYP19A1(-3.83),CYP1A1(+2.56),DCN(-23.4),…
Digestive System Development and Function	Development of digestive system	7.26e-20		0.647	78	25	53	ACVRL1(-3.87),ADA(-2.53),AHR(+2.11),ANTXR1(-3.04),ATF3(+4.31),BDNF(+2.57),BMP5(-7.29),BNC2(-4.55),CFC1/CFC1B(-8.59),CLDN5(-5.3),COL1A1(-3.75),COL3A1(-6.44),CSF1R(+2.2),CYP26B1(+6.84),DCN(-23.4),DRD1(+5.45),DRD2(+4.45),EDNRB(-4.37),EPHB3(-2.14),ERG(-3.65),ERN1(+2.14),ETV1(-3.65),FGFR1(+1.81),FOXF1(-3.47),FST(+2.29),FZD2(-2.52),GABRA2(+2.37),GABRB2(-3.32),GATA3(+2.44),GATA4(-2.16),GIPR(-3.59),GJA1(…
Cancer,Endocrine System Disorders,Gastrointestinal Disease,Organismal Injury and Abnormalities	Pancreatic cancer	1.04e-19			258	88	170	ABTB2(+1.94),ACKR3(-2.87),ADAM12(-7.3),ADAM33(-10.05),ADAMTS10(-2.32),ADAMTS13(-3.09),ADAMTS15(-5.44),ADAMTS2(-2.9),ADAMTS20(-4.36),ADAMTS5(-4.25),ADAMTSL1(-3.92),AGAP2(-2.64),AHR(+2.11),ALOXE3(+3.47),ANKRD29(+2.37),ANXA1(+1.87),APLNR(-7.8),APOC4(+2.54),ARAP3(-2.8),AREG(+6.3),ASTN1(-3.04),BCHE(-2.98),BICC1(+2.18),BMPR1B(+2.33),BRSK2(+3.01),C3orf52(+2.75),CADPS(+4.15),CASC10(-2.71),CCDC8(-2.12),CC…
Cell Death and Survival	Cell survival	1.07e-19		-1.716	196	89	107	ACKR3(-2.87),ACVRL1(-3.87),ADM(+3.42),AEN(+2.24),AGAP2(-2.64),AHR(+2.11),AK1(-2.71),ANKRD1(+4.31),ANTXR1(-3.04),ARAP3(-2.8),AREG(+6.3),ASNS(+3.03),ATF3(+4.31),ATF4(+1.89),ATP7A(-2.44),BBC3(+2.33),BCL2L1(+2.61),BDNF(+2.57),BMP5(-7.29),BMP6(+8.41),CCN1(+3.22),CD55(+3.96),CDCA7L(-2.93),CDH5(-4.69),CDKN1A(+1.79),CFH(-2.77),COL1A1(-3.75),COL4A3(+2.83),CPA1(-3.37),CSF1R(+2.2),CSF2RB(-5.51),CSF3R(-3.49)…
Hematological System Development and Function,Tissue Morphology	Quantity of myeloid cells	1.09e-19		1.188	90	40	50	ADA(-2.53),ADAM12(-7.3),ADGRE5(-2.15),ADM2(+3.04),AHR(+2.11),ALOX15(-2.59),ANXA1(+1.87),ATF3(+4.31),BCL2L1(+2.61),BDNF(+2.57),CCBE1(-3.41),CDKN1A(+1.79),CFH(-2.77),CSF1R(+2.2),CSF2RB(-5.51),CSF3R(-3.49),CXCL14(-14.24),CXCL2(+2.98),CXCR4(+6.34),CYP19A1(-3.83),CYP1A1(+2.56),DCN(-23.4),DDIT3(+2.26),DMD(-2.0),DUSP1(+4.23),DUSP5(+4.49),F2RL1(+2.1),FGF7(-5.04),FHL2(+3.64),FLT4(-3.88),GAB2(+2.2),GADD45A…
Cancer,Organismal Injury and Abnormalities,Respiratory Disease	Lung cancer	1.37e-19		-0.654	278	100	178	ABCA8(-9.98),ADAM12(-7.3),ADAMTS13(-3.09),ADAMTS14(-3.3),ADM(+3.42),ADM2(+3.04),AHR(+2.11),AKR1B15(-3.33),ANGPTL2(-4.43),ANTXR1(-3.04),ANXA1(+1.87),AREG(+6.3),ARHGAP33(-2.64),ASNS(+3.03),ATF3(+4.31),BBC3(+2.33),BCHE(-2.98),BCL11A(-3.34),BCL2L1(+2.61),BMPR1B(+2.33),C20orf96(-2.1),C3orf52(+2.75),CADPS(+4.15),CCDC3(-2.28),CCDC8(-2.12),CCDC88A(-2.24),CCN1(+3.22),CD248(-4.42),CD6(-2.8),CDC42EP3(+2.83)…
Nervous System Development and Function	Sensory system development	1.46e-19		-0.997	89	30	59	ALOX15(-2.59),AREG(+6.3),ATF4(+1.89),ATP7A(-2.44),BDNF(+2.57),BMP6(+8.41),BMPR1B(+2.33),CDH5(-4.69),CDKN1A(+1.79),CFH(-2.77),COL1A1(-3.75),COL4A3(+2.83),COL5A1(-2.96),COL5A2(-2.09),CSPG4(-2.75),CXCL14(-14.24),CXCR4(+6.34),CYP1B1(+4.01),DIO3(-6.43),EBF1(-3.66),EGFLAM(-4.13),ELK3(-2.06),EPHA2(+3.65),EPHB3(-2.14),FGF7(-5.04),FGFR1(+1.81),FLT4(-3.88),FST(+2.29),GDF15(+5.5),GDF6(-3.83),GJA3(-3.37),GLI…
Cardiovascular System Development and Function,Cellular Development,Cellular Function and Maintenance,Cellular Growth and Proliferation,Organismal Development,Tissue Development	Endothelial cell development	1.49e-19		-1.337	75	26	49	ACVRL1(-3.87),ADAMTS2(-2.9),ADM(+3.42),ATOH8(-3.52),BDNF(+2.57),BMP6(+8.41),CCN1(+3.22),CDH5(-4.69),CDKN1A(+1.79),CLEC1B(-5.61),COL1A1(-3.75),COL1A2(-4.47),COL4A3(+2.83),CSF1R(+2.2),CXCL2(+2.98),DLK1(-3.59),ECM1(-2.15),EDNRB(-4.37),EGFL6(-3.64),ENG(-4.38),ERN1(+2.14),F2RL1(+2.1),FGFR1(+1.81),FLT4(-3.88),FZD5(+2.67),GJA1(+1.78),HGF(-23.88),HMOX1(+2.54),HOXB5(-2.96),HSPG2(+2.02),ID1(+2.31),IGF2(-4.…
Embryonic Development,Organ Development,Organismal Development,Tissue Development	Development of sensory organ	1.85e-19		-0.518	97	31	66	ALOX15(-2.59),AREG(+6.3),ATF4(+1.89),BDNF(+2.57),BMP5(-7.29),BMP6(+8.41),BMPR1B(+2.33),BNC2(-4.55),CDH5(-4.69),CDKN1A(+1.79),CFH(-2.77),COL1A1(-3.75),COL4A3(+2.83),COL5A1(-2.96),COL5A2(-2.09),CSPG4(-2.75),CTHRC1(-2.23),CXCL14(-14.24),CYP1B1(+4.01),CYP26B1(+6.84),DIO3(-6.43),EBF1(-3.66),EGFLAM(-4.13),ELK3(-2.06),EPHA2(+3.65),EPHB3(-2.14),FGF7(-5.04),FGFR1(+1.81),FLT4(-3.88),FST(+2.29),FZD2(-2.52),…
Cancer,Endocrine System Disorders,Organismal Injury and Abnormalities,Reproductive System Disease	Ovarian tumor	1.97e-19		1.258	212	75	137	ABCA8(-9.98),ABCG4(-2.77),ACPP(-3.7),ADAMTS10(-2.32),ADAMTS2(-2.9),ADAMTS20(-4.36),AEBP1(-3.31),AGAP2(-2.64),ALOXE3(+3.47),ANKRD36(-2.29),ANKRD36C(-2.33),ARHGEF28(+2.73),ASPM(-2.13),ASTN1(-3.04),ATP11B(+1.89),BCL2L1(+2.61),BNC1(-3.16),C6orf222(+5.61),CADPS(+4.15),CASZ1(+2.62),CCDC80(-2.67),CCDC88A(-2.24),CCN1(+3.22),CCN4(-2.81),CDH10(-3.16),CDKN1A(+1.79),CDKN2B(+6.04),CENPE(-2.12),CEP128(-2.37),C…
Cellular Assembly and Organization,Cellular Function and Maintenance	Organization of cytoplasm	2.06e-19	Decreased	-2.206	200	87	113	ABLIM1(+2.0),ACKR1(+2.72),ACVRL1(-3.87),ADAM12(-7.3),ADAMTS4(-4.78),ADGRA2(-2.12),ADGRG6(+3.1),ADM(+3.42),AGAP2(-2.64),AHR(+2.11),ALOX15(-2.59),ANTXR1(-3.04),ANXA1(+1.87),ARAP3(-2.8),AREG(+6.3),ARHGAP25(-3.31),ARHGAP33(-2.64),ARHGEF25(-4.43),ARHGEF28(+2.73),ASPM(-2.13),ATF3(+4.31),ATP7A(-2.44),BDNF(+2.57),BMP6(+8.41),BRSK2(+3.01),BST2(-19.81),CAMK1D(-2.65),CAMK2A(-5.46),CCDC8(-2.12),CCDC88A(-2.24…
Connective Tissue Development and Function,Tissue Development	Growth of connective tissue	2.95e-19		-1.268	108	52	56	ADM(+3.42),AEBP1(-3.31),AHR(+2.11),APLNR(-7.8),AREG(+6.3),ATF3(+4.31),ATF4(+1.89),BCL2L1(+2.61),BMP6(+8.41),BMPR1B(+2.33),CCDC80(-2.67),CCN1(+3.22),CCN4(-2.81),CD6(-2.8),CDKN1A(+1.79),CDKN2B(+6.04),CGA(-47.95),CGB3 (includes others)(-49.17),CNR1(+3.96),COL14A1(-5.86),COL1A1(-3.75),CSF1R(+2.2),CTHRC1(-2.23),DCN(-23.4),DDR2(-5.29),DUSP1(+4.23),DUSP4(+4.64),EDNRB(-4.37),ENG(-4.38),EPHA2(+3.65),ERN1(…
Gene Expression	Transcription of RNA	2.95e-19		-1.122	220	96	124	ABLIM1(+2.0),ACVRL1(-3.87),AEBP1(-3.31),AGAP2(-2.64),AHR(+2.11),ANKRD1(+4.31),ASPM(-2.13),ATF3(+4.31),ATF4(+1.89),ATOH8(-3.52),BCL11A(-3.34),BCL2L1(+2.61),BDNF(+2.57),BICRA(+2.09),BMP5(-7.29),BMP6(+8.41),BMPR1B(+2.33),BNC1(-3.16),BST2(-19.81),CASZ1(+2.62),CAVIN2(-3.3),CCN1(+3.22),CDKN1A(+1.79),CDKN2B(+6.04),CELSR2(-1.97),CENPF(-2.41),CGA(-47.95),CGB3 (includes others)(-49.17),CHRM2(-10.82),CMYA5(…
Cancer,Gastrointestinal Disease,Organismal Injury and Abnormalities	Gastroesophageal cancer	3.15e-19			224	71	153	ABCA8(-9.98),ADA(-2.53),ADAM12(-7.3),ADAMTS10(-2.32),AGAP2(-2.64),ANKRD36(-2.29),ANKRD36C(-2.33),ANO1(-4.08),ANTXR1(-3.04),ANXA1(+1.87),ARAP3(-2.8),AREG(+6.3),ARHGEF25(-4.43),ASTN1(-3.04),BCHE(-2.98),BCL2L1(+2.61),BDNF(+2.57),BNC2(-4.55),C9orf131(+2.05),CADPS(+4.15),CCDC80(-2.67),CCN1(+3.22),CCN4(-2.81),CDH10(-3.16),CDH5(-4.69),CDKN1A(+1.79),CELSR2(-1.97),CENPF(-2.41),CEP162(-2.82),CFH(-2.77),CGN…
Cardiovascular System Development and Function	Morphology of vessel	3.16e-19			69	17	52	ACKR3(-2.87),ACVRL1(-3.87),ADGRA2(-2.12),ADM(+3.42),ADRB3(-2.6),AHR(+2.11),CALCRL(-5.72),CDH5(-4.69),CFC1/CFC1B(-8.59),CFH(-2.77),CLEC1B(-5.61),COL15A1(-8.21),COL3A1(-6.44),COL4A3(+2.83),COL5A1(-2.96),CXCR4(+6.34),EDNRB(-4.37),EHD4(+1.9),ELK3(-2.06),ENG(-4.38),ERG(-3.65),ERN1(+2.14),F2RL1(+2.1),FLT4(-3.88),GATA4(-2.16),GJA1(+1.78),GNA13(+2.08),HAND2(-9.94),HEY2(-2.51),HGF(-23.88),HMOX1(+2.54),HOX…
Cell-To-Cell Signaling and Interaction,Cellular Assembly and Organization	Cell-cell contact	3.78e-19	Decreased	-3.507	106	34	72	ADAM12(-7.3),ADGRE5(-2.15),ADGRL1(-2.12),ALOX15(-2.59),ANXA1(+1.87),ASTN1(-3.04),BDNF(+2.57),CACNB4(+2.44),CAMK2A(-5.46),CCN1(+3.22),CD6(-2.8),CD93(-4.1),CDH10(-3.16),CDH5(-4.69),CERCAM(-3.08),CLDN5(-5.3),CLSTN2(-4.28),CNTN5(-3.5),CNTNAP1(-2.64),COL13A1(-6.65),CSF1R(+2.2),CXCR4(+6.34),CYFIP2(+2.18),CYP19A1(-3.83),DES(-6.53),DLG4(-2.3),DMD(-2.0),DUSP4(+4.64),EFNB3(-3.65),EPHA7(-5.33),EPHB3(-2.14),…
Cardiovascular Disease,Cardiovascular System Development and Function,Organismal Injury and Abnormalities	Abnormal morphology of vasculature	3.87e-19			68	18	50	ACKR3(-2.87),ACVRL1(-3.87),ADA(-2.53),ADGRA2(-2.12),ADM(+3.42),ADRB3(-2.6),AHR(+2.11),ARAP3(-2.8),CALCRL(-5.72),CDH5(-4.69),CFC1/CFC1B(-8.59),CFH(-2.77),CLEC1B(-5.61),COL15A1(-8.21),COL3A1(-6.44),COL4A3(+2.83),COL5A1(-2.96),CXCR4(+6.34),DLK1(-3.59),EDNRB(-4.37),EHD4(+1.9),ELK3(-2.06),ENG(-4.38),ERG(-3.65),ERN1(+2.14),FZD5(+2.67),GATA4(-2.16),GJA1(+1.78),GNA13(+2.08),HAND2(-9.94),HEY2(-2.51),HGF(-…
Gene Expression	Expression of RNA	4.53e-19		-0.65	259	109	150	ABLIM1(+2.0),ACVRL1(-3.87),ADA(-2.53),ADM2(+3.04),AEBP1(-3.31),AGAP2(-2.64),AHR(+2.11),ANKRD1(+4.31),ARHGEF28(+2.73),ASPM(-2.13),ATF3(+4.31),ATF4(+1.89),ATOH8(-3.52),ATP7A(-2.44),BCL11A(-3.34),BCL2L1(+2.61),BDNF(+2.57),BICRA(+2.09),BMP5(-7.29),BMP6(+8.41),BMPR1B(+2.33),BNC1(-3.16),BST2(-19.81),CASZ1(+2.62),CAVIN2(-3.3),CCN1(+3.22),CDKN1A(+1.79),CDKN2B(+6.04),CELSR2(-1.97),CENPF(-2.41),CGA(-47.95)…
Cardiovascular Disease,Cardiovascular System Development and Function,Organ Morphology,Organismal Development,Organismal Injury and Abnormalities	Abnormal morphology of heart	4.99e-19			116	42	74	ACKR3(-2.87),ACVRL1(-3.87),ADA(-2.53),ADAM12(-7.3),ADM(+3.42),ADRB3(-2.6),AHR(+2.11),ALOX15(-2.59),ANKRD1(+4.31),APLNR(-7.8),ATF3(+4.31),BCL2L1(+2.61),CACNB4(+2.44),CALCRL(-5.72),CDC42EP3(+2.83),CDH5(-4.69),CDKN1A(+1.79),CHRM2(-10.82),COL3A1(-6.44),CXCR4(+6.34),CYP19A1(-3.83),DBH(-2.8),DES(-6.53),DMD(-2.0),DPF3(-3.23),DUSP1(+4.23),DUSP5(+4.49),DUSP8(+2.56),ERG(-3.65),F2RL1(+2.1),FABP3(-2.6),FGFR1…
Cell-To-Cell Signaling and Interaction	Activation of cells	5.68e-19		-1.43	143	61	82	ACKR3(-2.87),ACVRL1(-3.87),ADA(-2.53),ADAM12(-7.3),ADAMTS13(-3.09),ADRB3(-2.6),AHR(+2.11),ANGPTL6(-4.35),ANXA1(+1.87),AREG(+6.3),ATF3(+4.31),BCL2L1(+2.61),BDNF(+2.57),BTN3A2(-3.82),CCN1(+3.22),CD55(+3.96),CD6(-2.8),CD93(-4.1),CDKN1A(+1.79),CFH(-2.77),CLEC1B(-5.61),CNR1(+3.96),COL1A1(-3.75),COL1A2(-4.47),COL25A1(-3.4),COL4A3(+2.83),CSF1R(+2.2),CSF2RB(-5.51),CXCL2(+2.98),CXCL5(+10.63),CXCR4(+6.34),…
Digestive System Development and Function	Morphology of digestive system	5.79e-19			114	44	70	ACVRL1(-3.87),ADA(-2.53),ADAMTS2(-2.9),ADGRE5(-2.15),AEBP1(-3.31),AHR(+2.11),ANTXR1(-3.04),AREG(+6.3),ATF3(+4.31),ATF4(+1.89),BDNF(+2.57),CADPS(+4.15),CCBE1(-3.41),CCDC3(-2.28),CD55(+3.96),CDKN1A(+1.79),CFC1/CFC1B(-8.59),COL3A1(-6.44),CTHRC1(-2.23),CXCL14(-14.24),CYBRD1(-4.25),CYP19A1(-3.83),CYP1A1(+2.56),DCN(-23.4),DIO3(-6.43),DLK1(-3.59),DRD1(+5.45),DRD2(+4.45),DUSP1(+4.23),EDNRB(-4.37),EFS(-2.…
Tissue Development	Organization of extracellular matrix	6.03e-19			52	8	44	ADAM12(-7.3),ADAMTS20(-4.36),ADAMTS4(-4.78),ADAMTS5(-4.25),ADAMTSL2(-2.53),ATP7A(-2.44),CCDC80(-2.67),CCN1(+3.22),COL13A1(-6.65),COL16A1(-2.94),COL1A1(-3.75),COL1A2(-4.47),COL3A1(-6.44),COL4A3(+2.83),COL5A1(-2.96),COL5A2(-2.09),COL6A1(-2.78),COL6A2(-3.61),COL6A3(-12.3),CRISPLD2(-2.13),DCN(-23.4),DDR2(-5.29),EGFL6(-3.64),EGFLAM(-4.13),ELF3(+2.9),EMILIN1(-6.8),FGA(-1.96),FGG(-2.5),FOXF1(-3.47),HAPL…
Organismal Development,Organismal Injury and Abnormalities	Abnormal morphology of abdomen	7.09e-19			138	56	82	ACPP(-3.7),ACVRL1(-3.87),ADA(-2.53),AEBP1(-3.31),AHR(+2.11),ALOX15(-2.59),ANTXR1(-3.04),AREG(+6.3),ATF3(+4.31),ATF4(+1.89),BBC3(+2.33),BDNF(+2.57),BMPR1B(+2.33),CADPS(+4.15),CCBE1(-3.41),CD55(+3.96),CDKN1A(+1.79),CDKN2B(+6.04),CFC1/CFC1B(-8.59),CFH(-2.77),CGA(-47.95),CHRM2(-10.82),COL3A1(-6.44),COL4A3(+2.83),COLEC11(-4.11),CRIM1(+2.85),CSF1R(+2.2),CSF2RB(-5.51),CTHRC1(-2.23),CYP11A1(-3.3),CYP19A1…
Cardiovascular System Development and Function,Tissue Morphology	Morphology of blood vessel	7.87e-19			65	16	49	ACKR3(-2.87),ACVRL1(-3.87),ADGRA2(-2.12),ADM(+3.42),ADRB3(-2.6),AHR(+2.11),CALCRL(-5.72),CDH5(-4.69),CFC1/CFC1B(-8.59),CFH(-2.77),CLEC1B(-5.61),COL15A1(-8.21),COL3A1(-6.44),COL4A3(+2.83),COL5A1(-2.96),CXCR4(+6.34),EDNRB(-4.37),EHD4(+1.9),ELK3(-2.06),ENG(-4.38),ERG(-3.65),ERN1(+2.14),F2RL1(+2.1),FLT4(-3.88),GATA4(-2.16),GJA1(+1.78),GNA13(+2.08),HAND2(-9.94),HEY2(-2.51),HGF(-23.88),HMOX1(+2.54),HOX…
Cancer,Neurological Disease,Organismal Injury and Abnormalities	Central nervous system tumor	8.56e-19		0.335	172	61	111	ABCA8(-9.98),ADAM12(-7.3),ADAMTS13(-3.09),ADAMTS4(-4.78),ADAMTS5(-4.25),ADGRA2(-2.12),ADGRE5(-2.15),AGAP2(-2.64),ALLC(-3.15),ALPK1(-4.58),ANXA1(+1.87),ARHGAP33(-2.64),ASPM(-2.13),BCL11A(-3.34),BCL2L1(+2.61),BDNF(+2.57),C3orf52(+2.75),CCDC80(-2.67),CD93(-4.1),CDC42EP3(+2.83),CDCA7L(-2.93),CDKN1A(+1.79),CDKN2B(+6.04),CENPF(-2.41),CLDN5(-5.3),CNKSR2(+2.57),COL14A1(-5.86),COL1A1(-3.75),COL1A2(-4.47),…
Inflammatory Response	Inflammatory response	1.04e-18		1.636	122	51	71	ACKR1(+2.72),ACKR3(-2.87),ADA(-2.53),ADAMTS13(-3.09),ADGRE5(-2.15),ADM(+3.42),AHR(+2.11),ALOX15(-2.59),ANGPTL2(-4.43),ANXA1(+1.87),ARAP3(-2.8),ARHGAP25(-3.31),ATF3(+4.31),BDNF(+2.57),CALCRL(-5.72),CAMK1D(-2.65),CCDC88A(-2.24),CCL20(+3.06),CDH5(-4.69),CDKN1A(+1.79),CFH(-2.77),CRHBP(-5.39),CSF1R(+2.2),CSF3R(-3.49),CSPG4(-2.75),CXCL14(-14.24),CXCL2(+2.98),CXCL5(+10.63),CXCR4(+6.34),CYP19A1(-3.83),CY…
Cancer,Organismal Injury and Abnormalities	Visceral metastasis	1.07e-18		-0.676	79	31	48	ACKR3(-2.87),ADAM12(-7.3),ADM(+3.42),ANGPTL2(-4.43),ANXA1(+1.87),ATF3(+4.31),BBC3(+2.33),CCN1(+3.22),CD248(-4.42),CDH6(+2.92),COL6A3(-12.3),CSF1R(+2.2),CXCR4(+6.34),DDR2(-5.29),DLGAP5(-2.15),DMD(-2.0),DUSP4(+4.64),EDNRB(-4.37),EFS(-2.86),EPHA2(+3.65),FGFR1(+1.81),FLRT2(-1.73),FLT4(-3.88),FOXF1(-3.47),FST(+2.29),GDF15(+5.5),GREM2(-2.18),HGF(-23.88),HMMR(-2.24),HMOX1(+2.54),HOXC6(-5.63),IGFBP5(-3.8…
Cancer,Organismal Injury and Abnormalities	Serous adenocarcinoma	1.5e-18			129	42	87	ABCA8(-9.98),ABCG4(-2.77),ACPP(-3.7),AEBP1(-3.31),ANKRD36(-2.29),ANKRD36C(-2.33),ARHGAP33(-2.64),ASTN1(-3.04),BNC1(-3.16),C3orf52(+2.75),C6orf222(+5.61),CASZ1(+2.62),CDKN1A(+1.79),CFH(-2.77),CIT(-2.15),CLDN5(-5.3),COL14A1(-5.86),COL15A1(-8.21),COL3A1(-6.44),COL5A1(-2.96),COL6A2(-3.61),CSF2RB(-5.51),CSF3R(-3.49),CSPG4(-2.75),DAPK3(+1.93),DDR2(-5.29),DES(-6.53),DNAH5(+6.8),DOCK3(+2.24),EDNRB(-4.37)…
Cancer,Organismal Injury and Abnormalities,Reproductive System Disease	Prostatic tumor	1.83e-18		0.105	358	123	235	ABCG4(-2.77),ACPP(-3.7),ACVRL1(-3.87),ADAMTS13(-3.09),ADAMTS14(-3.3),ADAMTS15(-5.44),ADAMTS2(-2.9),ADAMTS20(-4.36),ADAMTS4(-4.78),ADAMTS5(-4.25),ADRB3(-2.6),AEBP1(-3.31),AGAP2(-2.64),ALOX15(-2.59),ANKRD1(+4.31),ANKRD36(-2.29),ANO4(-3.32),ANTXR1(-3.04),ANXA1(+1.87),ARAP3(-2.8),ARHGAP25(-3.31),ARHGEF15(-3.26),ARHGEF25(-4.43),ASNS(+3.03),ASPG(-3.9),ASPM(-2.13),ATF3(+4.31),B4GALNT3(+3.26),BCL11A(-3.3…
Cellular Movement	Homing of cells	2.27e-18		-0.468	97	40	57	ACKR1(+2.72),ACKR3(-2.87),ADGRA2(-2.12),ANGPTL2(-4.43),ANXA1(+1.87),APLNR(-7.8),ARAP3(-2.8),ARHGAP25(-3.31),BDNF(+2.57),CAMK1D(-2.65),CCDC88A(-2.24),CCL20(+3.06),CCN1(+3.22),CDKN1A(+1.79),CNR1(+3.96),COL4A3(+2.83),CSF1R(+2.2),CSF3R(-3.49),CXCL14(-14.24),CXCL2(+2.98),CXCL5(+10.63),CXCR4(+6.34),CYP19A1(-3.83),DRD2(+4.45),EDNRB(-4.37),ELF4(+1.99),ENG(-4.38),EPHA2(+3.65),F2RL1(+2.1),FGF7(-5.04),FGFR1…
Cell Death and Survival,Organismal Injury and Abnormalities	Necrosis of epithelial tissue	2.72e-18		0.666	99	52	47	ACVRL1(-3.87),ADM(+3.42),AGAP2(-2.64),AHR(+2.11),ALOX15(-2.59),ATF3(+4.31),BBC3(+2.33),BCL2L1(+2.61),BDNF(+2.57),BMP6(+8.41),CDH5(-4.69),CDKN1A(+1.79),CENPF(-2.41),CIT(-2.15),COL4A3(+2.83),CSF1R(+2.2),CXCR4(+6.34),CYP19A1(-3.83),DCN(-23.4),DDIT3(+2.26),ENG(-4.38),EPHA2(+3.65),ERN1(+2.14),F2RL1(+2.1),FGF7(-5.04),FGFR1(+1.81),FLT4(-3.88),GADD45A(+1.96),GATA3(+2.44),GDF15(+5.5),GLI2(-2.3),HGF(-23.88…
Cancer,Neurological Disease,Organismal Injury and Abnormalities	Central nervous system solid tumor	3.21e-18		0.335	170	61	109	ABCA8(-9.98),ADAM12(-7.3),ADAMTS13(-3.09),ADAMTS4(-4.78),ADAMTS5(-4.25),ADGRA2(-2.12),ADGRE5(-2.15),AGAP2(-2.64),ALLC(-3.15),ALPK1(-4.58),ANXA1(+1.87),ARHGAP33(-2.64),ASPM(-2.13),BCL11A(-3.34),BCL2L1(+2.61),BDNF(+2.57),C3orf52(+2.75),CCDC80(-2.67),CD93(-4.1),CDC42EP3(+2.83),CDCA7L(-2.93),CDKN1A(+1.79),CDKN2B(+6.04),CENPF(-2.41),CNKSR2(+2.57),COL14A1(-5.86),COL1A1(-3.75),COL1A2(-4.47),COL3A1(-6.44…
Cancer,Organismal Injury and Abnormalities,Respiratory Disease	Lung carcinoma	3.44e-18		-0.91	258	91	167	ABCA8(-9.98),ADAM12(-7.3),ADAMTS13(-3.09),ADAMTS14(-3.3),ADM2(+3.04),AHR(+2.11),AKR1B15(-3.33),ANGPTL2(-4.43),ANTXR1(-3.04),AREG(+6.3),ARHGAP33(-2.64),ASNS(+3.03),BBC3(+2.33),BCHE(-2.98),BCL11A(-3.34),BCL2L1(+2.61),BMPR1B(+2.33),C20orf96(-2.1),C3orf52(+2.75),CADPS(+4.15),CCDC3(-2.28),CCDC8(-2.12),CCDC88A(-2.24),CD248(-4.42),CD6(-2.8),CDC42EP3(+2.83),CDH10(-3.16),CDKN1A(+1.79),CDKN2B(+6.04),CENPF(…
Cancer,Gastrointestinal Disease,Organismal Injury and Abnormalities	Gastro-esophageal carcinoma	3.64e-18			209	65	144	ABCA8(-9.98),ADA(-2.53),ADAMTS10(-2.32),AGAP2(-2.64),ANKRD36(-2.29),ANKRD36C(-2.33),ANO1(-4.08),ANTXR1(-3.04),AREG(+6.3),ARHGEF25(-4.43),ASTN1(-3.04),BCHE(-2.98),BCL2L1(+2.61),BDNF(+2.57),BNC2(-4.55),C9orf131(+2.05),CADPS(+4.15),CCDC80(-2.67),CCN1(+3.22),CCN4(-2.81),CDH10(-3.16),CDH5(-4.69),CELSR2(-1.97),CENPF(-2.41),CEP162(-2.82),CFH(-2.77),CGNL1(-2.34),CLSTN2(-4.28),CNR1(+3.96),CNTLN(-2.31),COL…
Organismal Development	Development of genitourinary system	4.11e-18		-0.436	139	57	82	ADA(-2.53),ADAMTS2(-2.9),ADM(+3.42),AGAP2(-2.64),AHR(+2.11),AREG(+6.3),ASPM(-2.13),ATF4(+1.89),BCL2L1(+2.61),BDNF(+2.57),BICC1(+2.18),BMP5(-7.29),BMP6(+8.41),BNC1(-3.16),CCNYL1(+2.09),CDH5(-4.69),CDH6(+2.92),CDKN1A(+1.79),CDKN2B(+6.04),CENPF(-2.41),CGA(-47.95),CGB3 (includes others)(-49.17),CIT(-2.15),COL4A3(+2.83),CSF1R(+2.2),CSPG4(-2.75),CXCL14(-14.24),CXCR4(+6.34),CYP11A1(-3.3),CYP19A1(-3.83),…
Hematological System Development and Function,Tissue Morphology	Quantity of leukocytes	4.48e-18		0.351	135	57	78	ACKR3(-2.87),ADA(-2.53),ADAM12(-7.3),ADGRE5(-2.15),ADM2(+3.04),AHR(+2.11),ALOX15(-2.59),ANXA1(+1.87),ATF3(+4.31),BBC3(+2.33),BCL11A(-3.34),BCL2L1(+2.61),BDNF(+2.57),CALCRL(-5.72),CCBE1(-3.41),CCDC3(-2.28),CCL20(+3.06),CD6(-2.8),CDKN1A(+1.79),CDKN2B(+6.04),CFH(-2.77),CSF1R(+2.2),CSF2RB(-5.51),CSF3R(-3.49),CXCL14(-14.24),CXCL2(+2.98),CXCR4(+6.34),CYP19A1(-3.83),CYP1A1(+2.56),DCN(-23.4),DDIT3(+2.26)…
Cancer,Organismal Injury and Abnormalities,Reproductive System Disease	Uterine carcinoma	4.71e-18			307	111	196	ABCA8(-9.98),ADAMTS2(-2.9),ADAMTSL1(-3.92),ADM(+3.42),ALPK1(-4.58),AMOTL2(+2.05),ANKRD36(-2.29),ANO4(-3.32),ARAP3(-2.8),ARHGEF15(-3.26),ARHGEF28(+2.73),ASPM(-2.13),ATF4(+1.89),ATP11B(+1.89),ATP7A(-2.44),B3GALT5(+3.08),BCL11A(-3.34),BCL2L1(+2.61),BICC1(+2.18),BMP5(-7.29),BMP6(+8.41),BNC1(-3.16),BNC2(-4.55),BTN3A1(-4.71),BTN3A2(-3.82),CADPS(+4.15),CD55(+3.96),CDC42EP3(+2.83),CDH10(-3.16),CENPE(-2.1…
Cancer,Organismal Injury and Abnormalities,Reproductive System Disease	Malignant neoplasm of male genital organ	5.72e-18		-0.137	358	121	237	ABCG4(-2.77),ACPP(-3.7),ACVRL1(-3.87),ADAMTS13(-3.09),ADAMTS14(-3.3),ADAMTS15(-5.44),ADAMTS2(-2.9),ADAMTS20(-4.36),ADAMTS4(-4.78),ADAMTS5(-4.25),ADRB3(-2.6),AEBP1(-3.31),AGAP2(-2.64),ALOX15(-2.59),ANKRD1(+4.31),ANKRD36(-2.29),ANO4(-3.32),ANTXR1(-3.04),ANXA1(+1.87),ARAP3(-2.8),ARHGAP25(-3.31),ARHGEF15(-3.26),ARHGEF25(-4.43),ARL5B(+2.66),ASNS(+3.03),ASPG(-3.9),ASPM(-2.13),ATF3(+4.31),B4GALNT3(+3.26…
Cancer,Gastrointestinal Disease,Organismal Injury and Abnormalities	Oral squamous cell carcinoma	7.78e-18			145	47	98	ADAM12(-7.3),AGAP2(-2.64),ANGPTL6(-4.35),ANKRD36(-2.29),ANXA1(+1.87),ATG14(+1.82),ATP11B(+1.89),ATP13A3(+2.25),ATP7A(-2.44),BCL11A(-3.34),BCL2L1(+2.61),BMP5(-7.29),BMPR1B(+2.33),BNC2(-4.55),CADPS(+4.15),CCDC88A(-2.24),CDC42EP1(+2.21),CDH5(-4.69),CELSR2(-1.97),CEP112(-2.37),CEP128(-2.37),CEP162(-2.82),CEP85L(-2.19),CILP(-3.45),COL15A1(-8.21),COL21A1(-3.37),COL5A1(-2.96),COL6A2(-3.61),CPZ(-4.08),CT…
Cancer,Organismal Injury and Abnormalities,Reproductive System Disease	Prostatic carcinoma	1.07e-17		-0.447	317	104	213	ACPP(-3.7),ACVRL1(-3.87),ADAMTS13(-3.09),ADAMTS14(-3.3),ADAMTS15(-5.44),ADAMTS2(-2.9),ADAMTS20(-4.36),ADAMTS4(-4.78),ADAMTS5(-4.25),ADRB3(-2.6),AEBP1(-3.31),AGAP2(-2.64),ALOX15(-2.59),ANKRD1(+4.31),ANKRD36(-2.29),ANO4(-3.32),ANTXR1(-3.04),ARHGAP25(-3.31),ASNS(+3.03),ASPG(-3.9),ASPM(-2.13),B4GALNT3(+3.26),BCL11A(-3.34),BICC1(+2.18),BMP6(+8.41),BNC1(-3.16),BNC2(-4.55),BRSK2(+3.01),C1orf21(-4.38),C6…
Cancer,Hematological Disease,Immunological Disease,Organismal Injury and Abnormalities	Lymphoma	1.11e-17		0.795	175	68	107	ACVRL1(-3.87),ADA(-2.53),ADAMTS15(-5.44),ADAMTSL1(-3.92),ADGRA2(-2.12),ADRB3(-2.6),AHR(+2.11),ANKRD36(-2.29),ANO1(-4.08),ANTXR1(-3.04),ANXA1(+1.87),ARHGEF15(-3.26),ARHGEF28(+2.73),ATF3(+4.31),BBC3(+2.33),BCHE(-2.98),BCL2L1(+2.61),BICC1(+2.18),BNC2(-4.55),BST2(-19.81),C1QTNF7(-2.92),CALCRL(-5.72),CCL20(+3.06),CCN1(+3.22),CDCA7L(-2.93),CDKN1A(+1.79),CDKN2B(+6.04),CELSR2(-1.97),CEP112(-2.37),CHRM2(-…
Organismal Survival	Survival of organism	1.27e-17		-0.386	117	60	57	ADM(+3.42),AEBP1(-3.31),AHR(+2.11),ALOX15(-2.59),ANGPTL2(-4.43),ANXA1(+1.87),AREG(+6.3),BBC3(+2.33),BCHE(-2.98),BCL2L1(+2.61),BDNF(+2.57),CD6(-2.8),CDKN1A(+1.79),CFH(-2.77),CNR1(+3.96),COL3A1(-6.44),COL4A3(+2.83),COL5A2(-2.09),CSF2RB(-5.51),CXCL2(+2.98),CXCR4(+6.34),DIO3(-6.43),DMD(-2.0),DPPA4(-3.36),DUSP1(+4.23),DUSP10(+3.52),DUSP4(+4.64),EEF1A2(+5.76),ELF4(+1.99),ELK3(-2.06),ENG(-4.38),EPHA2(+3…
Cell Morphology,Cellular Assembly and Organization,Cellular Function and Maintenance	Formation of cellular protrusions	1.7e-17	Decreased	-2.093	134	59	75	ABLIM1(+2.0),ACKR1(+2.72),ADAMTS4(-4.78),ADGRA2(-2.12),ADGRG6(+3.1),AGAP2(-2.64),AHR(+2.11),AREG(+6.3),ARHGAP33(-2.64),ARHGEF25(-4.43),ARHGEF28(+2.73),ATF3(+4.31),ATP7A(-2.44),BDNF(+2.57),BMP6(+8.41),BRSK2(+3.01),CAMK1D(-2.65),CAMK2A(-5.46),CCDC88A(-2.24),CCN1(+3.22),CDC42EP1(+2.21),CDC42EP2(+2.58),CDH10(-3.16),CDKN1A(+1.79),CELSR2(-1.97),CENPF(-2.41),CEP162(-2.82),CIT(-2.15),CLEC1B(-5.61),CNR1(+…
Cell Death and Survival	Cell viability	2.28e-17		-1.654	182	85	97	ACKR3(-2.87),ACVRL1(-3.87),ADM(+3.42),AEN(+2.24),AGAP2(-2.64),AHR(+2.11),AK1(-2.71),ANKRD1(+4.31),ANTXR1(-3.04),AREG(+6.3),ASNS(+3.03),ATF3(+4.31),ATP7A(-2.44),BBC3(+2.33),BCL2L1(+2.61),BDNF(+2.57),BMP5(-7.29),BMP6(+8.41),CCN1(+3.22),CD55(+3.96),CDH5(-4.69),CDKN1A(+1.79),COL1A1(-3.75),COL4A3(+2.83),CPA1(-3.37),CSF1R(+2.2),CSF2RB(-5.51),CXCL2(+2.98),CXCR4(+6.34),CYP1B1(+4.01),DAPK3(+1.93),DCDC2(+1…
Cancer,Organismal Injury and Abnormalities,Reproductive System Disease	Prostate cancer	2.76e-17		-0.137	352	118	234	ABCG4(-2.77),ACPP(-3.7),ACVRL1(-3.87),ADAMTS13(-3.09),ADAMTS14(-3.3),ADAMTS15(-5.44),ADAMTS2(-2.9),ADAMTS20(-4.36),ADAMTS4(-4.78),ADAMTS5(-4.25),ADRB3(-2.6),AEBP1(-3.31),AGAP2(-2.64),ALOX15(-2.59),ANKRD1(+4.31),ANKRD36(-2.29),ANO4(-3.32),ANTXR1(-3.04),ANXA1(+1.87),ARAP3(-2.8),ARHGAP25(-3.31),ARHGEF15(-3.26),ARHGEF25(-4.43),ASNS(+3.03),ASPG(-3.9),ASPM(-2.13),ATF3(+4.31),B4GALNT3(+3.26),BCL11A(-3.3…
Cancer,Organismal Injury and Abnormalities,Reproductive System Disease	Endometrial carcinoma	2.92e-17			290	102	188	ABCA8(-9.98),ADAMTS2(-2.9),ADAMTSL1(-3.92),ADM(+3.42),ALPK1(-4.58),AMOTL2(+2.05),ANKRD36(-2.29),ANO4(-3.32),ARAP3(-2.8),ARHGEF15(-3.26),ARHGEF28(+2.73),ASPM(-2.13),ATP11B(+1.89),ATP7A(-2.44),B3GALT5(+3.08),BCL11A(-3.34),BCL2L1(+2.61),BICC1(+2.18),BMP5(-7.29),BMP6(+8.41),BNC1(-3.16),BNC2(-4.55),BTN3A1(-4.71),BTN3A2(-3.82),CADPS(+4.15),CD55(+3.96),CDC42EP3(+2.83),CDH10(-3.16),CENPE(-2.12),CENPF(-2.…
Cancer,Organismal Injury and Abnormalities	Advanced malignant solid tumor	2.97e-17		-0.792	114	41	73	ABCA8(-9.98),ACKR3(-2.87),ADAM12(-7.3),ADM(+3.42),ANGPTL2(-4.43),ANXA1(+1.87),ATF3(+4.31),BBC3(+2.33),BCL2L1(+2.61),BNC1(-3.16),CCN1(+3.22),CD248(-4.42),CDCA7L(-2.93),CDH6(+2.92),CFH(-2.77),COL15A1(-8.21),COL6A3(-12.3),CSF1R(+2.2),CSF2RB(-5.51),CSF3R(-3.49),CXCR4(+6.34),CYP19A1(-3.83),DDR2(-5.29),DLGAP5(-2.15),DMD(-2.0),DUSP4(+4.64),EDNRB(-4.37),EFS(-2.86),ENG(-4.38),EPHA2(+3.65),EPHA7(-5.33),ETV…
Cardiovascular System Development and Function,Cellular Movement	Migration of endothelial cells	2.99e-17		-0.621	68	24	44	ACKR3(-2.87),ACVRL1(-3.87),ADGRA2(-2.12),ADM(+3.42),ANXA1(+1.87),ATOH8(-3.52),BDNF(+2.57),BMP6(+8.41),CCBE1(-3.41),CCN1(+3.22),CDC42EP1(+2.21),CDH5(-4.69),CLEC1B(-5.61),CYP1B1(+4.01),DCN(-23.4),ENG(-4.38),ERG(-3.65),F2RL1(+2.1),FGFR1(+1.81),FLT4(-3.88),GADD45A(+1.96),GATA3(+2.44),HGF(-23.88),HLX(-3.53),HMMR(-2.24),HPSE(+2.92),HTR7(-5.08),ID1(+2.31),IGF2(-4.04),IGFBP3(-2.51),KDR(-6.38),LGALS1(-3.1…
Cancer,Organismal Injury and Abnormalities	Fibroma	3.41e-17			34	7	27	COL13A1(-6.65),COL14A1(-5.86),COL15A1(-8.21),COL16A1(-2.94),COL1A1(-3.75),COL1A2(-4.47),COL21A1(-3.37),COL23A1(-2.98),COL25A1(-3.4),COL3A1(-6.44),COL4A3(+2.83),COL5A1(-2.96),COL5A2(-2.09),COL6A1(-2.78),COL6A2(-3.61),COL6A3(-12.3),CSF1R(+2.2),DDR2(-5.29),FGFR1(+1.81),FLT4(-3.88),GLI2(-2.3),HGF(-23.88),HMMR(-2.24),HOXB6(-4.39),KDR(-6.38),KITLG(+2.46),PDGFRA(-3.68),PDGFRB(-3.67),PTGS2(+7.36),SERPINE…
Inflammatory Response,Organismal Injury and Abnormalities	Inflammation of organ	4.18e-17		0.164	175	87	88	ACKR1(+2.72),ADA(-2.53),ADM(+3.42),ADRB3(-2.6),AHR(+2.11),ALOX15(-2.59),ANGPTL6(-4.35),ANO1(-4.08),ANXA1(+1.87),AREG(+6.3),ARHGAP33(-2.64),ASNS(+3.03),ATF3(+4.31),ATF4(+1.89),BBC3(+2.33),BCL2L1(+2.61),CALCRL(-5.72),CCL20(+3.06),CCN1(+3.22),CD55(+3.96),CD6(-2.8),CDC42EP3(+2.83),CDKN1A(+1.79),CFH(-2.77),CHRM2(-10.82),CNR1(+3.96),COL1A1(-3.75),COL1A2(-4.47),COL3A1(-6.44),COL4A3(+2.83),CSF1R(+2.2),CS…
Cardiovascular Disease,Cardiovascular System Development and Function,Organismal Injury and Abnormalities,Tissue Morphology	Abnormal morphology of blood vessel	4.46e-17			55	13	42	ACKR3(-2.87),ACVRL1(-3.87),ADGRA2(-2.12),ADM(+3.42),ADRB3(-2.6),AHR(+2.11),CALCRL(-5.72),CDH5(-4.69),CFC1/CFC1B(-8.59),CFH(-2.77),CLEC1B(-5.61),COL15A1(-8.21),COL3A1(-6.44),COL4A3(+2.83),COL5A1(-2.96),CXCR4(+6.34),EDNRB(-4.37),EHD4(+1.9),ELK3(-2.06),ENG(-4.38),ERG(-3.65),GATA4(-2.16),GJA1(+1.78),GNA13(+2.08),HAND2(-9.94),HEY2(-2.51),HMOX1(+2.54),HOXD3(+4.34),HSPB7(-4.38),HSPG2(+2.02),KLF5(+1.97),…
Cancer,Endocrine System Disorders,Organismal Injury and Abnormalities,Reproductive System Disease	Ovarian cancer	5.39e-17			201	70	131	ABCA8(-9.98),ABCG4(-2.77),ACPP(-3.7),ADAMTS10(-2.32),ADAMTS2(-2.9),ADAMTS20(-4.36),AEBP1(-3.31),AGAP2(-2.64),ALOXE3(+3.47),ANKRD36(-2.29),ANKRD36C(-2.33),ARHGEF28(+2.73),ASPM(-2.13),ASTN1(-3.04),ATP11B(+1.89),BCL2L1(+2.61),BNC1(-3.16),C6orf222(+5.61),CADPS(+4.15),CASZ1(+2.62),CCDC80(-2.67),CCDC88A(-2.24),CCN1(+3.22),CCN4(-2.81),CDH10(-3.16),CDKN1A(+1.79),CDKN2B(+6.04),CENPE(-2.12),CEP128(-2.37),C…
Cancer,Endocrine System Disorders,Gastrointestinal Disease,Organismal Injury and Abnormalities	Pancreatic carcinoma	6.57e-17			238	81	157	ABTB2(+1.94),ACKR3(-2.87),ADAM12(-7.3),ADAM33(-10.05),ADAMTS10(-2.32),ADAMTS13(-3.09),ADAMTS15(-5.44),ADAMTS2(-2.9),ADAMTS20(-4.36),ADAMTS5(-4.25),ADAMTSL1(-3.92),AGAP2(-2.64),AHR(+2.11),ALOXE3(+3.47),ANKRD29(+2.37),ANXA1(+1.87),APLNR(-7.8),APOC4(+2.54),ARAP3(-2.8),AREG(+6.3),ASTN1(-3.04),BCHE(-2.98),BICC1(+2.18),BMPR1B(+2.33),BRSK2(+3.01),C3orf52(+2.75),CADPS(+4.15),CASC10(-2.71),CCDC8(-2.12),CC…
Organismal Injury and Abnormalities	Edema	7.81e-17		1.814	70	20	50	ADM(+3.42),ADRB3(-2.6),AHR(+2.11),CALCRL(-5.72),CCBE1(-3.41),CCDC88A(-2.24),CD93(-4.1),CHRM2(-10.82),CLEC1B(-5.61),CRIM1(+2.85),CXCR4(+6.34),CYP19A1(-3.83),CYSLTR2(-2.74),DUSP1(+4.23),ENG(-4.38),EPHA2(+3.65),ERG(-3.65),F2RL1(+2.1),FLRT2(-1.73),FLT4(-3.88),GABRA2(+2.37),GABRB2(-3.32),GATA2(-2.91),GATA4(-2.16),GJA1(+1.78),GLI2(-2.3),GPX2(+2.27),HAND2(-9.94),HEY2(-2.51),HGF(-23.88),HLX(-3.53),HMOX1(…
Embryonic Development,Nervous System Development and Function,Organ Development,Organismal Development,Tissue Development,Visual System Development and Function	Formation of eye	7.93e-17		-0.733	78	25	53	ALOX15(-2.59),AREG(+6.3),ATF4(+1.89),BMP6(+8.41),BMPR1B(+2.33),CDH5(-4.69),CDKN1A(+1.79),CFH(-2.77),COL1A1(-3.75),COL4A3(+2.83),COL5A1(-2.96),COL5A2(-2.09),CSPG4(-2.75),CXCL14(-14.24),CYP1B1(+4.01),DIO3(-6.43),EBF1(-3.66),EGFLAM(-4.13),ELK3(-2.06),EPHA2(+3.65),EPHB3(-2.14),FGF7(-5.04),FGFR1(+1.81),FLT4(-3.88),FST(+2.29),GDF6(-3.83),GJA3(-3.37),GLI3(-2.5),GRIN2D(-2.87),HEY2(-2.51),HGF(-23.88),HIF3…
Cancer,Organismal Injury and Abnormalities,Renal and Urological Disease	Urinary tract cancer	1e-16		0.436	230	91	139	ABCG4(-2.77),ACPP(-3.7),ADAMTS14(-3.3),ADAMTS20(-4.36),ADM(+3.42),ADM2(+3.04),ADRB3(-2.6),AEBP1(-3.31),AHR(+2.11),ALPK1(-4.58),ANGPTL2(-4.43),ANKRD36(-2.29),ARAP3(-2.8),ASNS(+3.03),ASPM(-2.13),ATF3(+4.31),ATP11B(+1.89),ATP13A3(+2.25),BCL2L1(+2.61),BMP5(-7.29),BMP6(+8.41),C3orf52(+2.75),CALCRL(-5.72),CASZ1(+2.62),CCDC88A(-2.24),CD248(-4.42),CD6(-2.8),CDC42EP1(+2.21),CDC42EP3(+2.83),CDCA7L(-2.93),C…
Nervous System Development and Function,Neurological Disease	Abnormal morphology of nervous system	1.14e-16			120	42	78	ACVRL1(-3.87),ADAMTS4(-4.78),ADGRA2(-2.12),ADGRG6(+3.1),ASPM(-2.13),ASTN1(-3.04),BDNF(+2.57),BMPR1B(+2.33),BRSK2(+3.01),CADPS(+4.15),CAMK2A(-5.46),CCDC88A(-2.24),CELSR2(-1.97),CFH(-2.77),CGA(-47.95),CNR1(+3.96),CNTNAP1(-2.64),COL13A1(-6.65),COL25A1(-3.4),CPEB2(+1.92),CSF1R(+2.2),CSPG4(-2.75),CXCR4(+6.34),CYP19A1(-3.83),DLG4(-2.3),DNER(+4.12),DRD1(+5.45),DRD2(+4.45),DUSP1(+4.23),EBF1(-3.66),EFNB3(…
Respiratory System Development and Function	Respiratory system development	1.15e-16		-0.895	66	14	52	ADA(-2.53),ADAMTS2(-2.9),AHR(+2.11),ANO1(-4.08),ATP7A(-2.44),BMP5(-7.29),CCBE1(-3.41),CDKN1A(+1.79),CFC1/CFC1B(-8.59),CLEC1B(-5.61),COL3A1(-6.44),CSF2RB(-5.51),DPPA4(-3.36),DUSP1(+4.23),ELK3(-2.06),FGF7(-5.04),FGFR1(+1.81),FGFRL1(+2.08),FLT4(-3.88),FOXF1(-3.47),FZD2(-2.52),GATA3(+2.44),GATA4(-2.16),GLI2(-2.3),GLI3(-2.5),GNAO1(-2.22),HEY2(-2.51),HIF3A(-4.36),HLX(-3.53),HOPX(-5.53),ID1(+2.31),IDS(+…
Organismal Injury and Abnormalities	Hypertrophy	1.16e-16		-0.6	83	30	53	ACVRL1(-3.87),ADA(-2.53),ADM(+3.42),ADRB3(-2.6),AHR(+2.11),ALOX15(-2.59),ANKRD1(+4.31),APLNR(-7.8),ATF3(+4.31),BDNF(+2.57),BMPR1B(+2.33),CDKN1A(+1.79),CGA(-47.95),CGB3 (includes others)(-49.17),COL1A1(-3.75),CYP19A1(-3.83),CYP1B1(+4.01),DES(-6.53),DMD(-2.0),DPF3(-3.23),DRD2(+4.45),DUSP1(+4.23),DUSP5(+4.49),ECM1(-2.15),EHD4(+1.9),ERG(-3.65),F2RL1(+2.1),FABP3(-2.6),FHL1(+2.02),FHL2(+3.64),FST(+2.29…
Cancer,Endocrine System Disorders,Gastrointestinal Disease,Organismal Injury and Abnormalities	Pancreatic adenocarcinoma	1.18e-16			228	75	153	ABTB2(+1.94),ACKR3(-2.87),ADAM12(-7.3),ADAM33(-10.05),ADAMTS10(-2.32),ADAMTS13(-3.09),ADAMTS15(-5.44),ADAMTS2(-2.9),ADAMTS20(-4.36),ADAMTS5(-4.25),ADAMTSL1(-3.92),AGAP2(-2.64),ALOXE3(+3.47),ANKRD29(+2.37),ANXA1(+1.87),APLNR(-7.8),APOC4(+2.54),ARAP3(-2.8),AREG(+6.3),ASTN1(-3.04),BCHE(-2.98),BICC1(+2.18),BMPR1B(+2.33),BRSK2(+3.01),C3orf52(+2.75),CADPS(+4.15),CASC10(-2.71),CCDC8(-2.12),CCDC85A(+2.73…
Cancer,Organismal Injury and Abnormalities	Advanced extracranial solid tumor	1.26e-16		-0.4	97	35	62	ABCA8(-9.98),ACKR3(-2.87),ADAM12(-7.3),ADM(+3.42),ANGPTL2(-4.43),ANXA1(+1.87),ATF3(+4.31),BBC3(+2.33),BCL2L1(+2.61),BNC1(-3.16),CCN1(+3.22),CD248(-4.42),CDH6(+2.92),CFH(-2.77),COL15A1(-8.21),COL6A3(-12.3),CSF1R(+2.2),CSF3R(-3.49),CXCR4(+6.34),CYP19A1(-3.83),DDR2(-5.29),DLGAP5(-2.15),DMD(-2.0),DUSP4(+4.64),EDNRB(-4.37),EFS(-2.86),ENG(-4.38),EPHA2(+3.65),FGFR1(+1.81),FGG(-2.5),FLRT2(-1.73),FLT4(-3.…
Cancer,Gastrointestinal Disease,Organismal Injury and Abnormalities	Gastroesophageal adenocarcinoma	1.31e-16			189	57	132	ABCA8(-9.98),ADA(-2.53),ADAMTS10(-2.32),ANKRD36C(-2.33),ANO1(-4.08),ANTXR1(-3.04),AREG(+6.3),ARHGEF25(-4.43),ASTN1(-3.04),BCHE(-2.98),BDNF(+2.57),BNC2(-4.55),C9orf131(+2.05),CADPS(+4.15),CCDC80(-2.67),CCN1(+3.22),CDH10(-3.16),CDH5(-4.69),CELSR2(-1.97),CENPF(-2.41),CEP162(-2.82),CFH(-2.77),CGNL1(-2.34),CLSTN2(-4.28),CNR1(+3.96),CNTLN(-2.31),COL14A1(-5.86),COL1A2(-4.47),COL5A1(-2.96),COL6A2(-3.61),…
Inflammatory Response	Inflammation of absolute anatomical region	1.68e-16		0.723	155	77	78	ACKR1(+2.72),ADA(-2.53),ADM(+3.42),ADRB3(-2.6),AHR(+2.11),ALOX15(-2.59),ANGPTL6(-4.35),ANXA1(+1.87),ARAP3(-2.8),AREG(+6.3),ARHGAP33(-2.64),ASNS(+3.03),ATF3(+4.31),ATF4(+1.89),BBC3(+2.33),BCL2L1(+2.61),CALCRL(-5.72),CCL20(+3.06),CCN1(+3.22),CD55(+3.96),CD6(-2.8),CDC42EP3(+2.83),CDKN1A(+1.79),CFH(-2.77),CHRM2(-10.82),CNR1(+3.96),COL1A1(-3.75),COL1A2(-4.47),COL3A1(-6.44),COL4A3(+2.83),CSF1R(+2.2),CS…
Cancer,Organismal Injury and Abnormalities,Respiratory Disease	Development of lung tumor	1.74e-16		-1.453	194	66	128	ADAMTS14(-3.3),AHR(+2.11),AKR1B15(-3.33),AREG(+6.3),ARHGAP33(-2.64),ASNS(+3.03),BCHE(-2.98),BCL11A(-3.34),BMPR1B(+2.33),CADPS(+4.15),CCDC3(-2.28),CCDC88A(-2.24),CD248(-4.42),CD6(-2.8),CDC42EP3(+2.83),CDH10(-3.16),CDKN1A(+1.79),CENPF(-2.41),CFH(-2.77),CIT(-2.15),CLDN10(-2.1),CLTRN(+4.34),CMYA5(-2.28),CNKSR2(+2.57),CNTLN(-2.31),CNTNAP1(-2.64),COL13A1(-6.65),COL1A1(-3.75),COL21A1(-3.37),COL3A1(-6.44…
Digestive System Development and Function,Gastrointestinal Disease	Abnormal morphology of digestive system	1.98e-16			92	35	57	ACVRL1(-3.87),ADA(-2.53),ADAMTS2(-2.9),AEBP1(-3.31),AHR(+2.11),ANTXR1(-3.04),AREG(+6.3),ATF3(+4.31),ATF4(+1.89),BDNF(+2.57),CADPS(+4.15),CCBE1(-3.41),CDKN1A(+1.79),CFC1/CFC1B(-8.59),COL3A1(-6.44),CTHRC1(-2.23),CYP19A1(-3.83),CYP1A1(+2.56),DCN(-23.4),DLK1(-3.59),DRD1(+5.45),DRD2(+4.45),DUSP1(+4.23),EDNRB(-4.37),EHD4(+1.9),EPHB3(-2.14),FERMT1(-3.57),FGA(-1.96),FGFR1(+1.81),FST(+2.29),GATA4(-2.16),G…
Cancer,Organismal Injury and Abnormalities,Respiratory Disease	Development of lung carcinoma	2.06e-16		-0.853	192	66	126	ADAMTS14(-3.3),AHR(+2.11),AKR1B15(-3.33),AREG(+6.3),ARHGAP33(-2.64),ASNS(+3.03),BCHE(-2.98),BCL11A(-3.34),BMPR1B(+2.33),CADPS(+4.15),CCDC3(-2.28),CCDC88A(-2.24),CD248(-4.42),CD6(-2.8),CDC42EP3(+2.83),CDH10(-3.16),CDKN1A(+1.79),CENPF(-2.41),CFH(-2.77),CIT(-2.15),CLDN10(-2.1),CLTRN(+4.34),CMYA5(-2.28),CNKSR2(+2.57),CNTLN(-2.31),CNTNAP1(-2.64),COL13A1(-6.65),COL1A1(-3.75),COL21A1(-3.37),COL3A1(-6.44…
Cell Morphology,Cellular Assembly and Organization,Cellular Development,Cellular Function and Maintenance,Cellular Growth and Proliferation,Nervous System Development and Function,Organismal Development,Tissue Development	Neuritogenesis	2.19e-16	Decreased	-3.372	98	37	61	ADAMTS4(-4.78),ADGRG6(+3.1),AGAP2(-2.64),AHR(+2.11),AREG(+6.3),ARHGAP33(-2.64),ARHGEF25(-4.43),ARHGEF28(+2.73),ATF3(+4.31),ATP7A(-2.44),BDNF(+2.57),BRSK2(+3.01),CAMK1D(-2.65),CAMK2A(-5.46),CCDC88A(-2.24),CCN1(+3.22),CDH10(-3.16),CDKN1A(+1.79),CELSR2(-1.97),CIT(-2.15),CNR1(+3.96),CNTNAP1(-2.64),COL25A1(-3.4),CYFIP2(+2.18),CYP19A1(-3.83),DCDC2(+1.87),DLG4(-2.3),DNER(+4.12),DPYSL4(+2.2),DRD1(+5.45),…
Cellular Growth and Proliferation	Colony formation	2.26e-16		-0.966	97	52	45	ACKR3(-2.87),AGAP2(-2.64),AHR(+2.11),ANKRD1(+4.31),ANXA1(+1.87),AREG(+6.3),ATF3(+4.31),BBC3(+2.33),BCL2L1(+2.61),CASZ1(+2.62),CCN1(+3.22),CDCA7L(-2.93),CDKN1A(+1.79),CDKN2B(+6.04),CSF1R(+2.2),CSF2RB(-5.51),CSF3R(-3.49),DCN(-23.4),DDIT3(+2.26),DUSP5(+4.49),EDA2R(+1.92),ELF3(+2.9),EPHA2(+3.65),FGFR1(+1.81),GADD45A(+1.96),GJA1(+1.78),GLI2(-2.3),GNA13(+2.08),HGF(-23.88),HIST1H1D(-2.82),HMGA2(-4.31),H…
Organismal Survival	Perinatal death	2.33e-16		1.975	91	35	56	ACKR3(-2.87),ADA(-2.53),ADAM12(-7.3),ADGRA2(-2.12),AEBP1(-3.31),ALOXE3(+3.47),ATF4(+1.89),BCL11A(-3.34),BDNF(+2.57),BRSK2(+3.01),CADPS(+4.15),CDKN1A(+1.79),CLDN5(-5.3),CLEC1B(-5.61),COL25A1(-3.4),COL5A2(-2.09),CPEB2(+1.92),CXCL14(-14.24),CXCR4(+6.34),CYP11A1(-3.3),CYP26B1(+6.84),DBH(-2.8),DCN(-23.4),DIO3(-6.43),DLK1(-3.59),DPPA4(-3.36),F2RL1(+2.1),FGFRL1(+2.08),FLNC(+4.5),FST(+2.29),GATA4(-2.16),…
Cancer,Neurological Disease,Organismal Injury and Abnormalities	Central nervous system cancer	2.6e-16			147	49	98	ABCA8(-9.98),ADAM12(-7.3),ADAMTS13(-3.09),ADAMTS4(-4.78),ADAMTS5(-4.25),ADGRA2(-2.12),ADGRE5(-2.15),AGAP2(-2.64),ALLC(-3.15),ALPK1(-4.58),ANXA1(+1.87),ARHGAP33(-2.64),ASPM(-2.13),BCL11A(-3.34),BCL2L1(+2.61),CCDC80(-2.67),CD93(-4.1),CDCA7L(-2.93),CDKN1A(+1.79),CDKN2B(+6.04),CENPF(-2.41),CLDN5(-5.3),CNKSR2(+2.57),COL1A1(-3.75),COL1A2(-4.47),COL3A1(-6.44),COL4A3(+2.83),COL6A2(-3.61),CSF1R(+2.2),CSF2…
Cancer,Organismal Injury and Abnormalities,Respiratory Disease	Lung adenocarcinoma	2.95e-16		-1.134	191	66	125	ADAMTS14(-3.3),AHR(+2.11),AKR1B15(-3.33),AREG(+6.3),ARHGAP33(-2.64),ASNS(+3.03),BCHE(-2.98),BCL11A(-3.34),BMPR1B(+2.33),CADPS(+4.15),CCDC3(-2.28),CCDC88A(-2.24),CD248(-4.42),CD6(-2.8),CDC42EP3(+2.83),CDH10(-3.16),CDKN1A(+1.79),CENPF(-2.41),CFH(-2.77),CIT(-2.15),CLDN10(-2.1),CLTRN(+4.34),CMYA5(-2.28),CNKSR2(+2.57),CNTLN(-2.31),CNTNAP1(-2.64),COL13A1(-6.65),COL1A1(-3.75),COL21A1(-3.37),COL3A1(-6.44…
Cancer,Organismal Injury and Abnormalities,Respiratory Disease	Nonsquamous non-small cell lung carcinoma	3.01e-16		-1.134	192	66	126	ADAMTS14(-3.3),AHR(+2.11),AKR1B15(-3.33),AREG(+6.3),ARHGAP33(-2.64),ASNS(+3.03),BCHE(-2.98),BCL11A(-3.34),BMPR1B(+2.33),CADPS(+4.15),CCDC3(-2.28),CCDC88A(-2.24),CD248(-4.42),CD6(-2.8),CDC42EP3(+2.83),CDH10(-3.16),CDKN1A(+1.79),CENPF(-2.41),CFH(-2.77),CIT(-2.15),CLDN10(-2.1),CLTRN(+4.34),CMYA5(-2.28),CNKSR2(+2.57),CNTLN(-2.31),CNTNAP1(-2.64),COL13A1(-6.65),COL1A1(-3.75),COL21A1(-3.37),COL3A1(-6.44…
Cellular Growth and Proliferation	Colony formation of cells	3.19e-16		-0.778	89	49	40	ACKR3(-2.87),AGAP2(-2.64),AHR(+2.11),ANKRD1(+4.31),ANXA1(+1.87),AREG(+6.3),ATF3(+4.31),BBC3(+2.33),BCL2L1(+2.61),CASZ1(+2.62),CCN1(+3.22),CDCA7L(-2.93),CDKN1A(+1.79),CDKN2B(+6.04),CSF1R(+2.2),CSF2RB(-5.51),CSF3R(-3.49),DCN(-23.4),DDIT3(+2.26),DUSP5(+4.49),EDA2R(+1.92),ELF3(+2.9),EPHA2(+3.65),FGFR1(+1.81),GADD45A(+1.96),GJA1(+1.78),GLI2(-2.3),GNA13(+2.08),HGF(-23.88),HIST1H1D(-2.82),HMGA2(-4.31),H…
Cardiovascular System Development and Function,Organ Morphology,Organismal Development	Morphology of heart ventricle	3.34e-16			62	21	41	ACKR3(-2.87),ADA(-2.53),ADAM12(-7.3),ADM(+3.42),ADRB3(-2.6),ATF3(+4.31),BCL2L1(+2.61),CASZ1(+2.62),CDKN1A(+1.79),CXCR4(+6.34),DES(-6.53),DIO3(-6.43),DPF3(-3.23),DUSP5(+4.49),DUSP8(+2.56),ERG(-3.65),FGFRL1(+2.08),GATA4(-2.16),GATA5(-2.75),GJA1(+1.78),HAND1(-5.73),HAND2(-9.94),HDAC9(+3.09),HEY2(-2.51),HIF3A(-4.36),HMOX1(+2.54),HOXB4(-5.96),HSPB7(-4.38),HSPG2(+2.02),IER3(+2.92),IFT172(-2.91),IGF2(-4…
Cellular Movement	Chemotaxis	3.45e-16		-0.144	89	35	54	ACKR1(+2.72),ACKR3(-2.87),ADGRA2(-2.12),ANGPTL2(-4.43),ANXA1(+1.87),APLNR(-7.8),ARAP3(-2.8),ARHGAP25(-3.31),BDNF(+2.57),CAMK1D(-2.65),CCDC88A(-2.24),CCL20(+3.06),CCN1(+3.22),CDKN1A(+1.79),CNR1(+3.96),COL4A3(+2.83),CSF1R(+2.2),CSF3R(-3.49),CXCL14(-14.24),CXCL2(+2.98),CXCL5(+10.63),CXCR4(+6.34),CYP19A1(-3.83),DRD2(+4.45),EDNRB(-4.37),ENG(-4.38),EPHA2(+3.65),F2RL1(+2.1),FGF7(-5.04),FGFR1(+1.81),FOSL…
Gastrointestinal Disease,Organismal Injury and Abnormalities	Gastric lesion	3.5e-16		1.633	181	56	125	ADA(-2.53),ADAM12(-7.3),ADAMTS10(-2.32),AHR(+2.11),ANTXR1(-3.04),ANXA1(+1.87),ARAP3(-2.8),AREG(+6.3),ARHGEF25(-4.43),ASTN1(-3.04),BCL2L1(+2.61),BNC2(-4.55),C9orf131(+2.05),CADPS(+4.15),CCDC80(-2.67),CCN1(+3.22),CCN4(-2.81),CDH5(-4.69),CDKN1A(+1.79),CEP162(-2.82),CFH(-2.77),CGNL1(-2.34),CLSTN2(-4.28),CNR1(+3.96),CNTLN(-2.31),COL14A1(-5.86),COL1A1(-3.75),COL1A2(-4.47),COL5A1(-2.96),COL6A2(-3.61),CO…
Cancer,Organismal Injury and Abnormalities,Respiratory Disease	Non-small cell lung carcinoma	4.19e-16		-0.302	225	78	147	ADAM12(-7.3),ADAMTS14(-3.3),AHR(+2.11),AKR1B15(-3.33),AREG(+6.3),ARHGAP33(-2.64),ASNS(+3.03),BBC3(+2.33),BCHE(-2.98),BCL11A(-3.34),BCL2L1(+2.61),BMPR1B(+2.33),C3orf52(+2.75),CADPS(+4.15),CCDC3(-2.28),CCDC88A(-2.24),CD248(-4.42),CD6(-2.8),CDC42EP3(+2.83),CDH10(-3.16),CDKN1A(+1.79),CENPF(-2.41),CFH(-2.77),CIT(-2.15),CLDN10(-2.1),CLTRN(+4.34),CMYA5(-2.28),CNKSR2(+2.57),CNTLN(-2.31),CNTN5(-3.5),CNTNA…
Cancer,Organismal Injury and Abnormalities,Renal and Urological Disease	Urinary tract tumor	4.49e-16		0.104	232	92	140	ABCG4(-2.77),ACPP(-3.7),ADAMTS14(-3.3),ADAMTS20(-4.36),ADM(+3.42),ADM2(+3.04),ADRB3(-2.6),AEBP1(-3.31),AHR(+2.11),ALPK1(-4.58),ANGPTL2(-4.43),ANKRD36(-2.29),ARAP3(-2.8),ASNS(+3.03),ASPM(-2.13),ATF3(+4.31),ATP11B(+1.89),ATP13A3(+2.25),BCL2L1(+2.61),BMP5(-7.29),BMP6(+8.41),C3orf52(+2.75),CALCRL(-5.72),CASZ1(+2.62),CCDC88A(-2.24),CD248(-4.42),CD6(-2.8),CDC42EP1(+2.21),CDC42EP3(+2.83),CDCA7L(-2.93),C…
Cardiovascular Disease,Organismal Injury and Abnormalities	Arteriosclerosis	4.86e-16		-0.783	77	35	42	ADA(-2.53),ADAMTS13(-3.09),ADRB3(-2.6),AHR(+2.11),ALOX15(-2.59),ANKRD29(+2.37),BMPR1B(+2.33),CACNB4(+2.44),CD55(+3.96),CDKN1A(+1.79),CDR2L(+3.12),CNR1(+3.96),CNTN5(-3.5),COL5A2(-2.09),CXCL2(+2.98),CYP19A1(-3.83),CYP26B1(+6.84),DLK1(-3.59),DNAH5(+6.8),DUSP10(+3.52),ERN1(+2.14),FABP5(-2.09),FAM107B(+1.99),FENDRR(-2.5),FGG(-2.5),FLT4(-3.88),GABRA2(+2.37),GDF15(+5.5),GJA1(+1.78),GRIA4(-2.56),GRIN2D(-…
Connective Tissue Disorders,Organismal Injury and Abnormalities,Skeletal and Muscular Disorders	Dupuytren contracture	5.59e-16			25	2	23	ADAMTS14(-3.3),ADAMTS2(-2.9),ADAMTS20(-4.36),ADAMTS4(-4.78),ADAMTS5(-4.25),COL13A1(-6.65),COL14A1(-5.86),COL15A1(-8.21),COL16A1(-2.94),COL1A1(-3.75),COL1A2(-4.47),COL21A1(-3.37),COL23A1(-2.98),COL25A1(-3.4),COL3A1(-6.44),COL4A3(+2.83),COL5A1(-2.96),COL5A2(-2.09),COL6A1(-2.78),COL6A2(-3.61),COL6A3(-12.3),FST(+2.29),LOXL3(-3.81),MMP11(-3.0),MMP2(-5.2)
Cancer,Organismal Injury and Abnormalities	Mesenchymal tumor	6.13e-16		-0.555	42	9	33	ADGRE5(-2.15),CDKN1A(+1.79),COL13A1(-6.65),COL14A1(-5.86),COL15A1(-8.21),COL16A1(-2.94),COL1A1(-3.75),COL1A2(-4.47),COL21A1(-3.37),COL23A1(-2.98),COL25A1(-3.4),COL3A1(-6.44),COL4A3(+2.83),COL5A1(-2.96),COL5A2(-2.09),COL6A1(-2.78),COL6A2(-3.61),COL6A3(-12.3),CSF1R(+2.2),DDR2(-5.29),FGFR1(+1.81),FLT4(-3.88),GLI2(-2.3),HGF(-23.88),HMGA2(-4.31),HMMR(-2.24),HOXB6(-4.39),KDR(-6.38),KITLG(+2.46),NTRK3(-…
Cellular Development,Connective Tissue Development and Function,Tissue Development	Differentiation of osteoblastic-lineage cells	7.73e-16		-1.402	52	27	25	AHR(+2.11),AREG(+6.3),ATF4(+1.89),BMP6(+8.41),BMPR1B(+2.33),CCN1(+3.22),CCN4(-2.81),CTHRC1(-2.23),DDR2(-5.29),DLK1(-3.59),ELF4(+1.99),EPHA2(+3.65),FBLIM1(+2.13),FGFR1(+1.81),FHL2(+3.64),FLT4(-3.88),FOSL1(+5.0),GJA1(+1.78),GLI2(-2.3),GLI3(-2.5),HAND2(-9.94),HGF(-23.88),HPSE(+2.92),ID1(+2.31),IFI16(-3.95),IFITM1(-3.83),IFNGR1(+2.27),IGFBP5(-3.87),JAG1(+3.02),KDM6B(+1.99),KLF4(+2.58),MDM2(+2.21),MN1…
Cardiovascular Disease,Organismal Injury and Abnormalities	Atherosclerosis	7.75e-16		-0.797	76	35	41	ADA(-2.53),ADAMTS13(-3.09),ADRB3(-2.6),AHR(+2.11),ALOX15(-2.59),ANKRD29(+2.37),BMPR1B(+2.33),CACNB4(+2.44),CD55(+3.96),CDKN1A(+1.79),CDR2L(+3.12),CNR1(+3.96),CNTN5(-3.5),COL5A2(-2.09),CXCL2(+2.98),CYP19A1(-3.83),CYP26B1(+6.84),DLK1(-3.59),DNAH5(+6.8),DUSP10(+3.52),ERN1(+2.14),FABP5(-2.09),FAM107B(+1.99),FENDRR(-2.5),FGG(-2.5),FLT4(-3.88),GABRA2(+2.37),GDF15(+5.5),GJA1(+1.78),GRIA4(-2.56),GRIN2D(-…
Cardiovascular Disease,Hereditary Disorder,Organismal Injury and Abnormalities	Familial vascular disease	1.04e-15		1.765	51	13	38	ACVRL1(-3.87),ADAMTS13(-3.09),ANTXR1(-3.04),BMPR1B(+2.33),CD55(+3.96),CFC1/CFC1B(-8.59),CFH(-2.77),COL1A1(-3.75),COL3A1(-6.44),COL5A1(-2.96),COL5A2(-2.09),DCN(-23.4),DRD1(+5.45),DRD2(+4.45),EDNRB(-4.37),ENG(-4.38),FOXF1(-3.47),GABRA2(+2.37),GABRB2(-3.32),GATA4(-2.16),GATA5(-2.75),GRIN2D(-2.87),HDAC9(+3.09),HSPG2(+2.02),JAG1(+3.02),KCNH2(-4.29),KDR(-6.38),MEIS2(-4.88),MGP(-3.25),NOS3(-3.84),NOTCH1…
Cancer,Organismal Injury and Abnormalities,Skeletal and Muscular Disorders	Muscle tumor	1.08e-15		-0.098	97	32	65	ABCA8(-9.98),ADAM12(-7.3),ADGRE5(-2.15),ADRB3(-2.6),AHR(+2.11),BCL2L1(+2.61),CALCRL(-5.72),CAVIN2(-3.3),CCN1(+3.22),CDC42EP3(+2.83),CDKN1A(+1.79),CFH(-2.77),CNR1(+3.96),COL13A1(-6.65),COL21A1(-3.37),COL6A3(-12.3),CPEB2(+1.92),CSF1R(+2.2),CSF2RB(-5.51),CSF3R(-3.49),CSPG4(-2.75),CXCL14(-14.24),CYP19A1(-3.83),CYP1B1(+4.01),DACT3(-3.84),DSC3(-2.49),DUSP1(+4.23),EDNRB(-4.37),EMCN(-3.48),ETV1(-3.65),FE…
Cardiovascular Disease	Occlusion of blood vessel	1.09e-15		-0.286	84	38	46	ADA(-2.53),ADAMTS13(-3.09),ADRB3(-2.6),AHR(+2.11),ALOX15(-2.59),ANKRD29(+2.37),BMPR1B(+2.33),CACNB4(+2.44),CD55(+3.96),CDKN1A(+1.79),CDR2L(+3.12),CNR1(+3.96),CNTN5(-3.5),COL5A2(-2.09),CXCL2(+2.98),CYP19A1(-3.83),CYP26B1(+6.84),DLK1(-3.59),DNAH5(+6.8),DPF3(-3.23),DRD2(+4.45),DUSP10(+3.52),ERG(-3.65),ERN1(+2.14),FABP5(-2.09),FAM107B(+1.99),FENDRR(-2.5),FGA(-1.96),FGG(-2.5),FLT4(-3.88),GABRA2(+2.37)…
Cancer,Cardiovascular Disease,Organismal Injury and Abnormalities	Hemangioma	1.15e-15			36	9	27	ACKR1(+2.72),ACKR3(-2.87),ADGRL1(-2.12),ADRB3(-2.6),ANTXR1(-3.04),BCL2L1(+2.61),BDNF(+2.57),BMP5(-7.29),CSF2RB(-5.51),CXCL14(-14.24),DMD(-2.0),EDNRB(-4.37),EPHB3(-2.14),FLT4(-3.88),GAP43(-2.79),IGF2(-4.04),IGFBP3(-2.51),IGFBP5(-3.87),JAG1(+3.02),KDM6A(+2.11),KDR(-6.38),KLF4(+2.58),MKI67(-2.09),MLLT3(-2.69),NOTCH1(-2.7),NRCAM(+2.64),NTRK2(-4.74),PDGFRA(-3.68),PTCH1(-1.96),RHPN2(+2.36),SLIT2(-3.55)…
Organismal Development	Growth of vessel	1.17e-15		0.109	40	17	23	ACKR3(-2.87),ADGRA2(-2.12),ADM(+3.42),BMP6(+8.41),CLEC1B(-5.61),CNR1(+3.96),COL1A1(-3.75),CRIM1(+2.85),EDNRB(-4.37),F2RL1(+2.1),FLT4(-3.88),GJA1(+1.78),GUCY1B1(-3.05),HDAC9(+3.09),HGF(-23.88),HOXB5(-2.96),IFNGR1(+2.27),IGF2(-4.04),IRS2(+3.43),JAM3(-3.05),KDR(-6.38),KITLG(+2.46),KLF4(+2.58),KLF5(+1.97),LGALS1(-3.12),MKI67(-2.09),MMP11(-3.0),NOS3(-3.84),PDGFRB(-3.67),PIM1(+2.35),PTGIS(-4.92),PTGS2(…
Cellular Movement	Cell movement of myeloid cells	1.21e-15		-0.12	91	37	54	ACKR1(+2.72),ADAMTS13(-3.09),ADM(+3.42),ADRB3(-2.6),ALOX15(-2.59),ANGPTL2(-4.43),ANXA1(+1.87),ARAP3(-2.8),ARHGAP25(-3.31),CAMK1D(-2.65),CCDC88A(-2.24),CCL20(+3.06),CCN1(+3.22),CD55(+3.96),CDKN1A(+1.79),CFH(-2.77),CNR1(+3.96),COL1A1(-3.75),COL4A3(+2.83),CSF1R(+2.2),CSF3R(-3.49),CXCL14(-14.24),CXCL2(+2.98),CXCL5(+10.63),CXCR4(+6.34),CYP19A1(-3.83),CYSLTR2(-2.74),DDR2(-5.29),DUSP1(+4.23),EDNRB(-4.37…
Cancer,Cardiovascular Disease,Organismal Injury and Abnormalities	Vascular tumor	1.37e-15			43	13	30	ACKR1(+2.72),ACKR3(-2.87),ADGRL1(-2.12),ADRB3(-2.6),ANTXR1(-3.04),BCL2L1(+2.61),BDNF(+2.57),BMP5(-7.29),CSF1R(+2.2),CSF2RB(-5.51),CXCL14(-14.24),DMD(-2.0),EDNRB(-4.37),EPHB3(-2.14),FGFR1(+1.81),FLT4(-3.88),GAP43(-2.79),HGF(-23.88),IGF2(-4.04),IGFBP3(-2.51),IGFBP5(-3.87),JAG1(+3.02),KDM6A(+2.11),KDR(-6.38),KLF4(+2.58),MDM2(+2.21),MKI67(-2.09),MLLT3(-2.69),NOTCH1(-2.7),NRCAM(+2.64),NTRK2(-4.74),PDG…
Cancer,Endocrine System Disorders,Gastrointestinal Disease,Organismal Injury and Abnormalities	Pancreatic ductal carcinoma	1.42e-15			221	72	149	ABTB2(+1.94),ACKR3(-2.87),ADAM12(-7.3),ADAM33(-10.05),ADAMTS10(-2.32),ADAMTS13(-3.09),ADAMTS15(-5.44),ADAMTS2(-2.9),ADAMTS20(-4.36),ADAMTS5(-4.25),ADAMTSL1(-3.92),AGAP2(-2.64),ALOXE3(+3.47),ANKRD29(+2.37),ANXA1(+1.87),APLNR(-7.8),APOC4(+2.54),ARAP3(-2.8),AREG(+6.3),ASTN1(-3.04),BCHE(-2.98),BICC1(+2.18),BMPR1B(+2.33),BRSK2(+3.01),C3orf52(+2.75),CADPS(+4.15),CASC10(-2.71),CCDC8(-2.12),CCDC85A(+2.73…
Cancer,Hematological Disease,Organismal Injury and Abnormalities	Mature lymphocytic neoplasm	1.5e-15			181	74	107	ACVRL1(-3.87),ADA(-2.53),ADAMTS15(-5.44),ADAMTSL1(-3.92),ADRB3(-2.6),AHR(+2.11),ANKRD36(-2.29),ANO1(-4.08),ANTXR1(-3.04),ANXA1(+1.87),ARHGAP33(-2.64),ARHGEF15(-3.26),ARHGEF28(+2.73),ATF3(+4.31),BBC3(+2.33),BCHE(-2.98),BCL11A(-3.34),BCL2L1(+2.61),BDNF(+2.57),BICC1(+2.18),BNC2(-4.55),C1QTNF7(-2.92),C3orf52(+2.75),CALCRL(-5.72),CAVIN2(-3.3),CCL20(+3.06),CCN1(+3.22),CDC42EP2(+2.58),CDC42EP3(+2.83),CD…
Skeletal and Muscular Disorders,Skeletal and Muscular System Development and Function	Abnormal morphology of muscle	1.63e-15			59	20	39	ACTA1(+3.15),ACVRL1(-3.87),ADAM12(-7.3),ANO1(-4.08),BDNF(+2.57),CALCRL(-5.72),CD55(+3.96),CDKN1A(+1.79),COL13A1(-6.65),COL14A1(-5.86),COL15A1(-8.21),COL25A1(-3.4),COL6A1(-2.78),CXCR4(+6.34),DCN(-23.4),DES(-6.53),DMD(-2.0),DRD1(+5.45),DRD2(+4.45),DUSP8(+2.56),ENG(-4.38),ETV1(-3.65),FGFRL1(+2.08),FLNC(+4.5),FST(+2.29),GATA4(-2.16),GATA5(-2.75),GLI2(-2.3),HAND2(-9.94),HEY2(-2.51),HLX(-3.53),HOXC4(-2…
Nervous System Development and Function,Tissue Morphology	Morphology of nervous tissue	1.63e-15			97	35	62	ACVRL1(-3.87),ADAMTS4(-4.78),ADGRG6(+3.1),AGAP2(-2.64),ASTN1(-3.04),BCL2L1(+2.61),BDNF(+2.57),BMPR1B(+2.33),BRSK2(+3.01),CADPS(+4.15),CAMK2A(-5.46),CCDC88A(-2.24),CDH10(-3.16),CFH(-2.77),CNR1(+3.96),CNTNAP1(-2.64),COL13A1(-6.65),COL25A1(-3.4),CPEB2(+1.92),CSF1R(+2.2),CYP19A1(-3.83),DLG4(-2.3),DPYSL4(+2.2),DRD1(+5.45),DRD2(+4.45),DUSP1(+4.23),EFNB3(-3.65),EPHA7(-5.33),EPHB3(-2.14),ETV1(-3.65),FAIM…
Cardiovascular Disease,Organismal Injury and Abnormalities	Abnormality of left ventricle	1.75e-15		1.146	51	15	36	ACKR3(-2.87),ADAM12(-7.3),ADRB3(-2.6),ANKRD1(+4.31),CSF3R(-3.49),DES(-6.53),DIO3(-6.43),GABRA2(+2.37),GABRB2(-3.32),GATA5(-2.75),GRIA1(-3.17),HAND2(-9.94),HDAC9(+3.09),HEY2(-2.51),HMOX1(+2.54),HSPG2(+2.02),IER3(+2.92),KCNJ8(+2.12),KDR(-6.38),KITLG(+2.46),MAP3K1(+2.21),MGP(-3.25),MME(-4.79),MMP2(-5.2),MYLK3(-3.22),NOS3(-3.84),NOTCH1(-2.7),NTRK3(-4.76),PBX1(-2.4),PBX3(-3.94),PIM1(+2.35),PLAT(-7.68)…
Cancer,Organismal Injury and Abnormalities	Development of neuroepithelial tumor	1.78e-15		0.282	146	50	96	ABCA8(-9.98),ADAMTS13(-3.09),ADAMTS5(-4.25),ADGRA2(-2.12),ADGRE5(-2.15),AGAP2(-2.64),ALLC(-3.15),ALPK1(-4.58),ANXA1(+1.87),ARHGAP33(-2.64),ASPM(-2.13),BCL11A(-3.34),BCL2L1(+2.61),BDNF(+2.57),C3orf52(+2.75),CCDC80(-2.67),CD93(-4.1),CDC42EP3(+2.83),CDKN1A(+1.79),CDKN2B(+6.04),CENPF(-2.41),CNKSR2(+2.57),COL14A1(-5.86),COL1A1(-3.75),COL1A2(-4.47),COL3A1(-6.44),CPED1(-6.75),CSF1R(+2.2),CSF2RB(-5.51),C…
Organismal Injury and Abnormalities	Visceromegaly	1.85e-15			112	43	69	ACKR3(-2.87),ACVRL1(-3.87),ADA(-2.53),ADM(+3.42),ADRB3(-2.6),AHR(+2.11),ALOX15(-2.59),ANKRD1(+4.31),APLNR(-7.8),ATF3(+4.31),BCL2L1(+2.61),CACNB4(+2.44),CDC42EP3(+2.83),CDKN1A(+1.79),CDKN2B(+6.04),CHRM2(-10.82),COL3A1(-6.44),CSF2RB(-5.51),CYP19A1(-3.83),CYP1A1(+2.56),DES(-6.53),DLK1(-3.59),DMD(-2.0),DPF3(-3.23),DRD2(+4.45),DUSP1(+4.23),DUSP5(+4.49),EDNRB(-4.37),EHD4(+1.9),ERG(-3.65),F2RL1(+2.1),FA…
Cardiovascular Disease,Organismal Injury and Abnormalities	Vaso-occlusion	1.89e-15		-0.13	84	38	46	ADA(-2.53),ADAMTS13(-3.09),ADRB3(-2.6),AHR(+2.11),ALOX15(-2.59),ANKRD29(+2.37),BMPR1B(+2.33),CACNB4(+2.44),CD55(+3.96),CDKN1A(+1.79),CDR2L(+3.12),CNR1(+3.96),CNTN5(-3.5),COL5A2(-2.09),CXCL2(+2.98),CYP19A1(-3.83),CYP26B1(+6.84),DLK1(-3.59),DNAH5(+6.8),DPF3(-3.23),DRD2(+4.45),DUSP10(+3.52),EDNRB(-4.37),ERG(-3.65),ERN1(+2.14),FABP5(-2.09),FAM107B(+1.99),FENDRR(-2.5),FGA(-1.96),FGG(-2.5),FLT4(-3.88),…
Cellular Movement	Cell movement of neurons	1.9e-15		-1.267	52	21	31	ASPM(-2.13),ASTN1(-3.04),BDNF(+2.57),CELSR2(-1.97),CNR1(+3.96),COL3A1(-6.44),CXCR4(+6.34),DCDC2(+1.87),DLG4(-2.3),DRD1(+5.45),DRD2(+4.45),EBF1(-3.66),EDNRB(-4.37),FGFR1(+1.81),FLRT2(-1.73),GATA2(-2.91),GATA3(+2.44),GDF15(+5.5),GJA1(+1.78),GLI3(-2.5),GNA13(+2.08),HGF(-23.88),HOXB2(-3.79),KIAA0319(+3.09),KITLG(+2.46),KLF4(+2.58),L1CAM(-2.25),LAMA2(-5.08),MAP2(+3.65),NAV1(-1.75),NFIA(-6.08),NOTCH1(-…
Developmental Disorder	Hypoplasia of organ	2e-15		1.944	78	30	48	ACVRL1(-3.87),AHR(+2.11),ATF4(+1.89),BCL11A(-3.34),CALCRL(-5.72),CASZ1(+2.62),CFC1/CFC1B(-8.59),CGA(-47.95),CRIM1(+2.85),CTHRC1(-2.23),CYP11A1(-3.3),CYP19A1(-3.83),DLK1(-3.59),DRD2(+4.45),ERN1(+2.14),FGF7(-5.04),FGFRL1(+2.08),FOXF1(-3.47),FREM1(-15.97),GATA4(-2.16),GATA5(-2.75),GJA1(+1.78),GLI2(-2.3),HAND1(-5.73),HAND2(-9.94),HEY2(-2.51),HGF(-23.88),HLX(-3.53),HOXB3(-6.5),HOXB4(-5.96),HOXB5(-2.96…
Cancer,Gastrointestinal Disease,Organismal Injury and Abnormalities	Stomach tumor	2.12e-15		1	178	56	122	ADA(-2.53),ADAM12(-7.3),ADAMTS10(-2.32),AHR(+2.11),ANTXR1(-3.04),ANXA1(+1.87),ARAP3(-2.8),AREG(+6.3),ARHGEF25(-4.43),ASTN1(-3.04),BCL2L1(+2.61),BNC2(-4.55),C9orf131(+2.05),CADPS(+4.15),CCDC80(-2.67),CCN1(+3.22),CCN4(-2.81),CDH5(-4.69),CDKN1A(+1.79),CEP162(-2.82),CFH(-2.77),CGNL1(-2.34),CLSTN2(-4.28),CNR1(+3.96),CNTLN(-2.31),COL14A1(-5.86),COL1A1(-3.75),COL1A2(-4.47),COL5A1(-2.96),COL6A2(-3.61),CO…
Cellular Development,Connective Tissue Development and Function,Skeletal and Muscular System Development and Function,Tissue Development	Differentiation of osteoblasts	2.26e-15		-1.25	51	27	24	AHR(+2.11),AREG(+6.3),ATF4(+1.89),BMP6(+8.41),BMPR1B(+2.33),CCN1(+3.22),CTHRC1(-2.23),DDR2(-5.29),DLK1(-3.59),ELF4(+1.99),EPHA2(+3.65),FBLIM1(+2.13),FGFR1(+1.81),FHL2(+3.64),FLT4(-3.88),FOSL1(+5.0),GJA1(+1.78),GLI2(-2.3),GLI3(-2.5),HAND2(-9.94),HGF(-23.88),HPSE(+2.92),ID1(+2.31),IFI16(-3.95),IFITM1(-3.83),IFNGR1(+2.27),IGFBP5(-3.87),JAG1(+3.02),KDM6B(+1.99),KLF4(+2.58),MDM2(+2.21),MN1(+2.85),NOCT…
Cancer,Organismal Injury and Abnormalities,Reproductive System Disease	Breast carcinoma	2.27e-15		-0.816	190	71	119	ABCA8(-9.98),ABLIM1(+2.0),ADAMTS10(-2.32),ADAMTS14(-3.3),ADAMTS20(-4.36),ADAMTS4(-4.78),ADAMTS5(-4.25),AK1(-2.71),AMOTL2(+2.05),ANGPTL2(-4.43),ANXA1(+1.87),AREG(+6.3),ARHGEF15(-3.26),BCL2L1(+2.61),C3orf52(+2.75),CAMK2A(-5.46),CCDC180(-3.39),CCDC85A(+2.73),CCN1(+3.22),CD6(-2.8),CDC42EP1(+2.21),CDC42EP3(+2.83),CDH10(-3.16),CDH6(+2.92),CDKN1A(+1.79),CELSR2(-1.97),CENPF(-2.41),CEP128(-2.37),CEP162(-2…
Cancer,Neurological Disease,Organismal Injury and Abnormalities	Glioma	2.33e-15		0.282	145	50	95	ABCA8(-9.98),ADAMTS13(-3.09),ADAMTS5(-4.25),ADGRA2(-2.12),ADGRE5(-2.15),AGAP2(-2.64),ALLC(-3.15),ALPK1(-4.58),ANXA1(+1.87),ARHGAP33(-2.64),ASPM(-2.13),BCL11A(-3.34),BCL2L1(+2.61),BDNF(+2.57),C3orf52(+2.75),CCDC80(-2.67),CD93(-4.1),CDC42EP3(+2.83),CDKN1A(+1.79),CDKN2B(+6.04),CENPF(-2.41),CNKSR2(+2.57),COL14A1(-5.86),COL1A1(-3.75),COL1A2(-4.47),COL3A1(-6.44),CPED1(-6.75),CSF1R(+2.2),CSF2RB(-5.51),C…
Cancer,Organismal Injury and Abnormalities	Metastatic solid tumor	2.93e-15		-0.792	100	38	62	ACKR3(-2.87),ADAM12(-7.3),ADM(+3.42),ANGPTL2(-4.43),ANXA1(+1.87),ATF3(+4.31),BBC3(+2.33),BCL2L1(+2.61),CCN1(+3.22),CD248(-4.42),CDCA7L(-2.93),CDH6(+2.92),COL6A3(-12.3),CSF1R(+2.2),CSF2RB(-5.51),CSF3R(-3.49),CXCR4(+6.34),CYP19A1(-3.83),DDR2(-5.29),DLGAP5(-2.15),DMD(-2.0),DUSP4(+4.64),EDNRB(-4.37),EFS(-2.86),EPHA2(+3.65),EPHA7(-5.33),ETV1(-3.65),FGFR1(+1.81),FGG(-2.5),FLRT2(-1.73),FLT4(-3.88),FOXF1…
Developmental Disorder	Dysgenesis	3.1e-15		1.43	91	37	54	ACVRL1(-3.87),AHR(+2.11),ATF4(+1.89),BCL11A(-3.34),CALCRL(-5.72),CASZ1(+2.62),CFC1/CFC1B(-8.59),CGA(-47.95),CRIM1(+2.85),CTHRC1(-2.23),CYP11A1(-3.3),CYP19A1(-3.83),CYP1B1(+4.01),CYP26B1(+6.84),DLK1(-3.59),DRD2(+4.45),ERN1(+2.14),FGF7(-5.04),FGFR1(+1.81),FGFRL1(+2.08),FLT4(-3.88),FOXF1(-3.47),FREM1(-15.97),GATA4(-2.16),GATA5(-2.75),GJA1(+1.78),GLI2(-2.3),HAND1(-5.73),HAND2(-9.94),HEY2(-2.51),HGF(-…
Cancer,Organismal Injury and Abnormalities,Skeletal and Muscular Disorders	Smooth muscle tumor	3.5e-15			59	20	39	ABCA8(-9.98),ADAM12(-7.3),ADGRE5(-2.15),ADRB3(-2.6),AHR(+2.11),CALCRL(-5.72),CAVIN2(-3.3),CCN1(+3.22),CDC42EP3(+2.83),CDKN1A(+1.79),CFH(-2.77),COL6A3(-12.3),CSF1R(+2.2),CSF3R(-3.49),CXCL14(-14.24),CYP19A1(-3.83),CYP1B1(+4.01),DUSP1(+4.23),EDNRB(-4.37),EMCN(-3.48),FGFR1(+1.81),FLT4(-3.88),GNG11(-2.92),GRIA2(-4.81),H19(-3.33),HMGA2(-4.31),HOPX(-5.53),HSPB7(-4.38),IFIT1(-4.38),IGF2(-4.04),IGFBP5(-3.…
Inflammatory Response	Inflammation of body cavity	3.55e-15		0.363	133	65	68	ACKR1(+2.72),ADA(-2.53),ADM(+3.42),ADRB3(-2.6),AHR(+2.11),ALOX15(-2.59),ANGPTL6(-4.35),ANXA1(+1.87),AREG(+6.3),ARHGAP33(-2.64),ASNS(+3.03),ATF3(+4.31),ATF4(+1.89),BBC3(+2.33),BCL2L1(+2.61),CALCRL(-5.72),CCL20(+3.06),CCN1(+3.22),CD55(+3.96),CDC42EP3(+2.83),CDKN1A(+1.79),CFH(-2.77),CHRM2(-10.82),CNR1(+3.96),COL1A1(-3.75),COL1A2(-4.47),COL3A1(-6.44),COL4A3(+2.83),CSF1R(+2.2),CSF2RB(-5.51),CSF3R(-3.4…
Respiratory Disease,Respiratory System Development and Function	Abnormal morphology of respiratory system	3.58e-15			56	17	39	ADA(-2.53),ADAMTS2(-2.9),ANO1(-4.08),CDKN1A(+1.79),CLEC1B(-5.61),COL3A1(-6.44),COL6A1(-2.78),CSF2RB(-5.51),DDR2(-5.29),DMD(-2.0),DPPA4(-3.36),DUSP1(+4.23),ELK3(-2.06),FGFRL1(+2.08),FLNC(+4.5),FST(+2.29),GATA4(-2.16),GJA1(+1.78),GLI2(-2.3),HAPLN1(-9.98),HEY2(-2.51),HLX(-3.53),HOXB3(-6.5),HOXD3(+4.34),HSPG2(+2.02),ID1(+2.31),IDS(+2.24),ITGA8(-10.13),KDM6B(+1.99),LEF1(-3.86),LGALS1(-3.12),LOXL3(-3.8…
Organismal Injury and Abnormalities	Wound	3.63e-15		0.105	48	18	30	ACVRL1(-3.87),ADM(+3.42),AEBP1(-3.31),ALOX15(-2.59),ANGPTL6(-4.35),ANKRD1(+4.31),ANXA1(+1.87),BNC1(-3.16),COL1A1(-3.75),COL3A1(-6.44),COL5A1(-2.96),DACT2(-2.67),DDR2(-5.29),DMD(-2.0),ELK3(-2.06),EMILIN1(-6.8),FGA(-1.96),FGF7(-5.04),FGFR1(+1.81),FST(+2.29),GADD45A(+1.96),GJA1(+1.78),HGF(-23.88),HOXD3(+4.34),HPSE(+2.92),HTR7(-5.08),IGFBP5(-3.87),IL1R1(-2.33),KLF6(+2.25),LTB4R2(-2.7),LUM(-5.66),MAP3…
Cell-To-Cell Signaling and Interaction,Cellular Movement	Recruitment of cells	3.91e-15		0.538	65	29	36	ACKR1(+2.72),ACVRL1(-3.87),ADAMTS13(-3.09),ADGRE5(-2.15),ADGRG6(+3.1),AHR(+2.11),ALOX15(-2.59),ANXA1(+1.87),BDNF(+2.57),CCL20(+3.06),CCN1(+3.22),CD93(-4.1),CDH5(-4.69),CNR1(+3.96),CSF1R(+2.2),CSF2RB(-5.51),CXCL2(+2.98),CXCL5(+10.63),CXCR4(+6.34),CYP1A1(+2.56),CYP1B1(+4.01),ENG(-4.38),F2RL1(+2.1),FABP5(-2.09),FGFR1(+1.81),GAB2(+2.2),GDF15(+5.5),GGT5(-2.94),GNA13(+2.08),HAND1(-5.73),HEY2(-2.51),HGF…
Respiratory System Development and Function	Morphology of respiratory system	4.2e-15			60	18	42	ADA(-2.53),ADAMTS2(-2.9),ANO1(-4.08),CCBE1(-3.41),CDKN1A(+1.79),CLEC1B(-5.61),COL3A1(-6.44),COL6A1(-2.78),CSF2RB(-5.51),DDR2(-5.29),DMD(-2.0),DPPA4(-3.36),DUSP1(+4.23),ELK3(-2.06),FGFRL1(+2.08),FLNC(+4.5),FLT4(-3.88),FST(+2.29),GATA4(-2.16),GJA1(+1.78),GLI2(-2.3),HAPLN1(-9.98),HEY2(-2.51),HLX(-3.53),HOXB3(-6.5),HOXD3(+4.34),HSPG2(+2.02),ID1(+2.31),IDS(+2.24),ITGA8(-10.13),KCNQ1OT1(-1.9),KDM6B(+1.…
Cancer,Endocrine System Disorders,Gastrointestinal Disease,Organismal Injury and Abnormalities	Pancreatic ductal adenocarcinoma	4.65e-15			219	72	147	ABTB2(+1.94),ACKR3(-2.87),ADAM12(-7.3),ADAM33(-10.05),ADAMTS10(-2.32),ADAMTS13(-3.09),ADAMTS15(-5.44),ADAMTS2(-2.9),ADAMTS20(-4.36),ADAMTS5(-4.25),ADAMTSL1(-3.92),AGAP2(-2.64),ALOXE3(+3.47),ANKRD29(+2.37),ANXA1(+1.87),APLNR(-7.8),APOC4(+2.54),ARAP3(-2.8),AREG(+6.3),ASTN1(-3.04),BCHE(-2.98),BICC1(+2.18),BMPR1B(+2.33),BRSK2(+3.01),C3orf52(+2.75),CADPS(+4.15),CASC10(-2.71),CCDC8(-2.12),CCDC85A(+2.73…
Cancer,Organismal Injury and Abnormalities	Endometrioid neoplasm	5.12e-15			295	105	190	ABCA8(-9.98),ADAMTS10(-2.32),ADAMTS2(-2.9),ADAMTS20(-4.36),ADAMTSL1(-3.92),AGAP2(-2.64),ALOXE3(+3.47),ALPK1(-4.58),AMOTL2(+2.05),ANKRD36(-2.29),ANO4(-3.32),ARAP3(-2.8),ARHGEF15(-3.26),ARHGEF28(+2.73),ASPM(-2.13),ATP11B(+1.89),B3GALT5(+3.08),BCL11A(-3.34),BICC1(+2.18),BMP5(-7.29),BMP6(+8.41),BNC2(-4.55),BTN3A1(-4.71),BTN3A2(-3.82),CADPS(+4.15),CCDC88A(-2.24),CD55(+3.96),CDC42EP3(+2.83),CDH10(-3.16…
Cellular Development,Connective Tissue Development and Function,Tissue Development	Differentiation of bone	5.87e-15		-0.609	67	38	29	AHR(+2.11),AREG(+6.3),ATF4(+1.89),BMP6(+8.41),BMPR1B(+2.33),CCN1(+3.22),CCN4(-2.81),CSF1R(+2.2),CTHRC1(-2.23),DDR2(-5.29),DLK1(-3.59),ELF4(+1.99),EPHA2(+3.65),FBLIM1(+2.13),FGFR1(+1.81),FHL2(+3.64),FLT4(-3.88),FOSL1(+5.0),GAB2(+2.2),GJA1(+1.78),GLI2(-2.3),GLI3(-2.5),HAND2(-9.94),HGF(-23.88),HPSE(+2.92),ID1(+2.31),IFI16(-3.95),IFITM1(-3.83),IFNGR1(+2.27),IGFBP5(-3.87),JAG1(+3.02),KDM6B(+1.99),KITL…
Cancer,Gastrointestinal Disease,Organismal Injury and Abnormalities	Gastric cancer	6.38e-15			175	54	121	ADA(-2.53),ADAM12(-7.3),ADAMTS10(-2.32),ANTXR1(-3.04),ANXA1(+1.87),ARAP3(-2.8),AREG(+6.3),ARHGEF25(-4.43),ASTN1(-3.04),BCL2L1(+2.61),BNC2(-4.55),C9orf131(+2.05),CADPS(+4.15),CCDC80(-2.67),CCN1(+3.22),CCN4(-2.81),CDH5(-4.69),CEP162(-2.82),CFH(-2.77),CGNL1(-2.34),CLSTN2(-4.28),CNR1(+3.96),CNTLN(-2.31),COL14A1(-5.86),COL1A1(-3.75),COL1A2(-4.47),COL5A1(-2.96),COL6A2(-3.61),COL6A3(-12.3),CPED1(-6.75),…
Developmental Disorder	Hypoplasia	6.44e-15		1.589	84	33	51	ACVRL1(-3.87),AHR(+2.11),ATF4(+1.89),BCL11A(-3.34),CALCRL(-5.72),CASZ1(+2.62),CFC1/CFC1B(-8.59),CGA(-47.95),CRIM1(+2.85),CTHRC1(-2.23),CYP11A1(-3.3),CYP19A1(-3.83),CYP26B1(+6.84),DLK1(-3.59),DRD2(+4.45),ERN1(+2.14),FGF7(-5.04),FGFR1(+1.81),FGFRL1(+2.08),FOXF1(-3.47),FREM1(-15.97),GATA4(-2.16),GATA5(-2.75),GJA1(+1.78),GLI2(-2.3),HAND1(-5.73),HAND2(-9.94),HEY2(-2.51),HGF(-23.88),HLX(-3.53),HOXB3(-6…
Hematological System Development and Function,Inflammatory Response,Tissue Morphology	Quantity of phagocytes	6.58e-15		1.789	74	31	43	ADA(-2.53),ADAM12(-7.3),ADM2(+3.04),AHR(+2.11),ANXA1(+1.87),ATF3(+4.31),BCL11A(-3.34),CCBE1(-3.41),CCL20(+3.06),CDKN1A(+1.79),CDKN2B(+6.04),CFH(-2.77),CSF1R(+2.2),CSF3R(-3.49),CXCL14(-14.24),CXCL2(+2.98),CYP19A1(-3.83),CYP1A1(+2.56),DCN(-23.4),DDIT3(+2.26),DMD(-2.0),F2RL1(+2.1),FGF7(-5.04),FHL2(+3.64),FLT4(-3.88),GAB2(+2.2),GATA2(-2.91),GDF15(+5.5),GJA1(+1.78),HAVCR1(+1.73),HMOX1(+2.54),HOXB7(-3.…
Tissue Development	Formation of gland	6.86e-15		0.37	49	19	30	AGAP2(-2.64),AHR(+2.11),ANXA1(+1.87),AREG(+6.3),ATF4(+1.89),CDKN2B(+6.04),CGB3 (includes others)(-49.17),CSF1R(+2.2),CYP11A1(-3.3),CYP19A1(-3.83),FGF7(-5.04),GAB2(+2.2),GATA3(+2.44),GLI2(-2.3),GLI3(-2.5),HGF(-23.88),HOXC6(-5.63),HPSE(+2.92),ID1(+2.31),IFITM2(-5.39),IGF2(-4.04),IGFBP5(-3.87),INHA(-5.37),IRS2(+3.43),KLF6(+2.25),LBH(-5.15),LEF1(-3.86),NEURL1(-4.95),NFKB2(+2.13),NOTCH1(-2.7),NRG1(+3.…
Cellular Movement,Hematological System Development and Function,Immune Cell Trafficking,Inflammatory Response	Cell movement of phagocytes	7.51e-15		-0.794	90	36	54	ACKR1(+2.72),ADAMTS13(-3.09),ADM(+3.42),ADRB3(-2.6),ALOX15(-2.59),ANGPTL2(-4.43),ANXA1(+1.87),ARAP3(-2.8),ARHGAP25(-3.31),CAMK1D(-2.65),CCDC88A(-2.24),CCL20(+3.06),CCN1(+3.22),CD55(+3.96),CDKN1A(+1.79),CFH(-2.77),CLEC1B(-5.61),CNR1(+3.96),COL1A1(-3.75),COL4A3(+2.83),CSF1R(+2.2),CSF2RB(-5.51),CSF3R(-3.49),CXCL14(-14.24),CXCL2(+2.98),CXCL5(+10.63),CXCR4(+6.34),CYP19A1(-3.83),CYSLTR2(-2.74),DDR2(-5.…
Cancer,Organismal Injury and Abnormalities	Development of benign tumor	7.57e-15		-1.762	80	34	46	AEBP1(-3.31),AHR(+2.11),ALOX15(-2.59),ANGPTL2(-4.43),ANTXR1(-3.04),BBC3(+2.33),BCL2L1(+2.61),BDNF(+2.57),CCDC80(-2.67),CDKN1A(+1.79),CDKN2B(+6.04),CFH(-2.77),CGA(-47.95),CGB3 (includes others)(-49.17),CNR1(+3.96),CXCL14(-14.24),CYP1B1(+4.01),DACT3(-3.84),DCN(-23.4),DMD(-2.0),DPYSL4(+2.2),DRD2(+4.45),DUSP5(+4.49),ENG(-4.38),EPHB3(-2.14),FGF7(-5.04),FLT4(-3.88),FOXQ1(+3.84),GADD45A(+1.96),GLI2(-2.3…
Cell Morphology,Nervous System Development and Function,Tissue Morphology	Morphology of neurons	8.38e-15			94	33	61	ACVRL1(-3.87),ADAMTS4(-4.78),ADGRG6(+3.1),AGAP2(-2.64),ASTN1(-3.04),BCL2L1(+2.61),BDNF(+2.57),BMPR1B(+2.33),BRSK2(+3.01),CADPS(+4.15),CAMK2A(-5.46),CCDC88A(-2.24),CDH10(-3.16),CFH(-2.77),CNR1(+3.96),CNTNAP1(-2.64),COL13A1(-6.65),COL25A1(-3.4),CPEB2(+1.92),CYP19A1(-3.83),DLG4(-2.3),DPYSL4(+2.2),DRD1(+5.45),DRD2(+4.45),DUSP1(+4.23),EFNB3(-3.65),EPHA7(-5.33),EPHB3(-2.14),FAIM2(-2.68),FGF7(-5.04),FST…
Developmental Disorder	Growth failure or short stature	8.71e-15		1.753	103	40	63	ACVRL1(-3.87),ADAMTSL2(-2.53),ADGRG6(+3.1),AEBP1(-3.31),AHR(+2.11),ANTXR1(-3.04),AREG(+6.3),ATF4(+1.89),BCL2L1(+2.61),BDNF(+2.57),BMPR1B(+2.33),CCDC8(-2.12),CDH5(-4.69),CDKN1A(+1.79),CGA(-47.95),CHRM2(-10.82),COL13A1(-6.65),COL1A1(-3.75),CRHBP(-5.39),CSF1R(+2.2),CYP11A1(-3.3),DACT3(-3.84),DBH(-2.8),DDR2(-5.29),DIO3(-6.43),DLK1(-3.59),DRD1(+5.45),DRD2(+4.45),DYNC2H1(-2.2),EDNRB(-4.37),ERN1(+2.14),…
Embryonic Development,Organ Development,Organismal Development,Renal and Urological System Development and Function,Tissue Development	Formation of kidney	8.77e-15		-0.884	54	24	30	ADM(+3.42),AHR(+2.11),AREG(+6.3),BDNF(+2.57),BICC1(+2.18),BMP6(+8.41),CDH6(+2.92),CDKN1A(+1.79),CENPF(-2.41),COL4A3(+2.83),CSF1R(+2.2),CXCL14(-14.24),DACT2(-2.67),EHD4(+1.9),FGF7(-5.04),FGFR1(+1.81),FGFRL1(+2.08),FLT4(-3.88),FREM1(-15.97),GATA3(+2.44),GCNT3(+4.15),GDF15(+5.5),GLI2(-2.3),GLI3(-2.5),HGF(-23.88),IDS(+2.24),IGF2(-4.04),ITGA1(-3.06),ITGA2(+4.87),ITGA8(-10.13),JAG1(+3.02),KCNQ1OT1(-1.9…
Cancer,Organismal Injury and Abnormalities	Endometrioid carcinoma	8.91e-15			294	104	190	ABCA8(-9.98),ADAMTS10(-2.32),ADAMTS2(-2.9),ADAMTS20(-4.36),ADAMTSL1(-3.92),AGAP2(-2.64),ALOXE3(+3.47),ALPK1(-4.58),AMOTL2(+2.05),ANKRD36(-2.29),ANO4(-3.32),ARAP3(-2.8),ARHGEF15(-3.26),ARHGEF28(+2.73),ASPM(-2.13),ATP11B(+1.89),B3GALT5(+3.08),BCL11A(-3.34),BICC1(+2.18),BMP5(-7.29),BMP6(+8.41),BNC2(-4.55),BTN3A1(-4.71),BTN3A2(-3.82),CADPS(+4.15),CCDC88A(-2.24),CD55(+3.96),CDC42EP3(+2.83),CDH10(-3.16…
Cancer,Hematological Disease,Organismal Injury and Abnormalities	Mature T-cell or NK-cell neoplasm	9.24e-15			77	34	43	ADA(-2.53),ADRB3(-2.6),ANXA1(+1.87),ARHGAP33(-2.64),BCL2L1(+2.61),C3orf52(+2.75),CCL20(+3.06),CCN1(+3.22),COL15A1(-8.21),COL1A1(-3.75),COL1A2(-4.47),COL23A1(-2.98),COL3A1(-6.44),COL6A1(-2.78),COL6A2(-3.61),CSF3R(-3.49),CXCL14(-14.24),DAPK3(+1.93),DUSP4(+4.64),DUSP5(+4.49),DUSP8(+2.56),ENG(-4.38),EPHA2(+3.65),FOXF1(-3.47),GADD45A(+1.96),GATA3(+2.44),GIPR(-3.59),GJA1(+1.78),HDAC9(+3.09),HGF(-23.88)…
Cardiovascular Disease,Organismal Injury and Abnormalities	Occlusion of artery	9.58e-15		-0.294	81	38	43	ADA(-2.53),ADAMTS13(-3.09),ADRB3(-2.6),AHR(+2.11),ALOX15(-2.59),ANKRD29(+2.37),BMPR1B(+2.33),CACNB4(+2.44),CD55(+3.96),CDKN1A(+1.79),CDR2L(+3.12),CNR1(+3.96),CNTN5(-3.5),COL5A2(-2.09),CXCL2(+2.98),CYP19A1(-3.83),CYP26B1(+6.84),DLK1(-3.59),DNAH5(+6.8),DPF3(-3.23),DRD2(+4.45),DUSP10(+3.52),ERN1(+2.14),FABP5(-2.09),FAM107B(+1.99),FENDRR(-2.5),FGG(-2.5),FLT4(-3.88),GABRA2(+2.37),GATA5(-2.75),GDF15(+5…
Cancer,Organismal Injury and Abnormalities	Malignant connective or soft tissue neoplasm	1.34e-14		-0.577	153	45	108	ADAMTS5(-4.25),ADAMTSL1(-3.92),ADGRE5(-2.15),ATP7A(-2.44),BCL2L1(+2.61),BNC1(-3.16),BTN3A1(-4.71),C3orf52(+2.75),CCN1(+3.22),CDKN1A(+1.79),CDKN2B(+6.04),CENPE(-2.12),CFH(-2.77),CHRM2(-10.82),CNR1(+3.96),CNTN5(-3.5),COL13A1(-6.65),COL21A1(-3.37),COL3A1(-6.44),CPEB2(+1.92),CPZ(-4.08),CSF1R(+2.2),CSF2RB(-5.51),CSF3R(-3.49),CSPG4(-2.75),CYP19A1(-3.83),DACT3(-3.84),DCN(-23.4),DDIT3(+2.26),DDR2(-5.29),…
Cancer,Hematological Disease,Immunological Disease,Organismal Injury and Abnormalities	T-cell malignant neoplasm	1.35e-14		-0.789	91	40	51	ADA(-2.53),ANXA1(+1.87),ARHGAP33(-2.64),BCL2L1(+2.61),C3orf52(+2.75),CCL20(+3.06),CCN1(+3.22),CDKN1A(+1.79),COL15A1(-8.21),COL1A1(-3.75),COL1A2(-4.47),COL23A1(-2.98),COL3A1(-6.44),COL6A1(-2.78),COL6A2(-3.61),CSF1R(+2.2),CSF3R(-3.49),CXCL14(-14.24),DAPK3(+1.93),DCN(-23.4),DDR2(-5.29),DUSP4(+4.64),DUSP5(+4.49),DUSP8(+2.56),ENG(-4.38),EPHA2(+3.65),ERG(-3.65),FOXF1(-3.47),GADD45A(+1.96),GATA3(+2.44),…
Cardiovascular System Development and Function	Morphogenesis of cardiovascular system	1.39e-14		-1.671	50	16	34	ACVRL1(-3.87),AHR(+2.11),ANKRD1(+4.31),BMP5(-7.29),CCN1(+3.22),CFC1/CFC1B(-8.59),CLDN5(-5.3),COL1A1(-3.75),COL5A1(-2.96),CXCL2(+2.98),CXCR4(+6.34),CYP1B1(+4.01),EMILIN1(-6.8),ENG(-4.38),EPHA2(+3.65),FGFR1(+1.81),FGFRL1(+2.08),FLRT2(-1.73),FLT4(-3.88),FZD2(-2.52),GATA3(+2.44),GATA4(-2.16),GATA5(-2.75),GJA1(+1.78),HAND1(-5.73),HAND2(-9.94),HEY2(-2.51),HGF(-23.88),HOXB3(-6.5),ID1(+2.31),IFT172(-2.91…
Metabolic Disease,Organismal Injury and Abnormalities	Glucose metabolism disorder	1.39e-14	Increased	2.249	179	61	118	ADAMTS2(-2.9),ADM(+3.42),ADM2(+3.04),ADRB3(-2.6),AEBP1(-3.31),AGAP2(-2.64),ALOX15(-2.59),ANGPTL6(-4.35),ANXA1(+1.87),ARHGEF15(-3.26),ATF3(+4.31),ATF4(+1.89),BBC3(+2.33),BCL2L1(+2.61),BDNF(+2.57),BTN3A1(-4.71),BTN3A2(-3.82),C1QL3(+2.94),CACNB4(+2.44),CCDC88A(-2.24),CD55(+3.96),CD93(-4.1),CDC42EP3(+2.83),CDKN1A(+1.79),CDKN2B(+6.04),CFH(-2.77),CHAC1(+4.46),CHRM2(-10.82),CNR1(+3.96),COL13A1(-6.65),CO…
Cellular Movement	Cellular infiltration	1.62e-14		0.646	77	33	44	ACKR1(+2.72),ADA(-2.53),ADAMTS13(-3.09),ADM(+3.42),ADRB3(-2.6),AHR(+2.11),ANXA1(+1.87),ARHGAP25(-3.31),CCDC88A(-2.24),CCN1(+3.22),CD55(+3.96),CD6(-2.8),CD93(-4.1),CDKN1A(+1.79),CFH(-2.77),CNR1(+3.96),COL4A3(+2.83),CSF1R(+2.2),CSF2RB(-5.51),CXCL2(+2.98),CXCL5(+10.63),CYP19A1(-3.83),CYSLTR2(-2.74),DCN(-23.4),DMD(-2.0),DUSP1(+4.23),EEF1A2(+5.76),EFS(-2.86),ENG(-4.38),EPHA2(+3.65),F2RL1(+2.1),FST(+2.…
Cellular Development	Differentiation of nervous system	1.76e-14		-0.601	81	33	48	ADGRG6(+3.1),APLNR(-7.8),AREG(+6.3),ASPM(-2.13),BCHE(-2.98),BCL2L1(+2.61),BDNF(+2.57),BMP6(+8.41),BRSK2(+3.01),CASZ1(+2.62),CIT(-2.15),CNR1(+3.96),CXCR4(+6.34),CYP26B1(+6.84),DAAM2(-2.84),DNER(+4.12),DUSP10(+3.52),DYNC2H1(-2.2),EBF1(-3.66),EPHA2(+3.65),FGF7(-5.04),FGFR1(+1.81),FST(+2.29),GAB2(+2.2),GAP43(-2.79),GATA2(-2.91),GATA3(+2.44),GCM1(-2.1),GDF6(-3.83),GLI2(-2.3),GLI3(-2.5),GPRC5B(+3.16),H…
Cancer,Organismal Injury and Abnormalities	Fibrous tissue tumor	1.76e-14		-0.555	38	8	30	CDKN1A(+1.79),COL13A1(-6.65),COL14A1(-5.86),COL15A1(-8.21),COL16A1(-2.94),COL1A1(-3.75),COL1A2(-4.47),COL21A1(-3.37),COL23A1(-2.98),COL25A1(-3.4),COL3A1(-6.44),COL4A3(+2.83),COL5A1(-2.96),COL5A2(-2.09),COL6A1(-2.78),COL6A2(-3.61),COL6A3(-12.3),CSF1R(+2.2),DDR2(-5.29),FGFR1(+1.81),FLT4(-3.88),GLI2(-2.3),HGF(-23.88),HMMR(-2.24),HOXB6(-4.39),KDR(-6.38),KITLG(+2.46),NTRK3(-4.76),PDGFRA(-3.68),PDGFRB(…
Cancer,Organismal Injury and Abnormalities,Reproductive System Disease	Prostatic adenocarcinoma	1.92e-14			294	93	201	ACPP(-3.7),ACVRL1(-3.87),ADAMTS13(-3.09),ADAMTS14(-3.3),ADAMTS15(-5.44),ADAMTS2(-2.9),ADAMTS20(-4.36),ADAMTS4(-4.78),ADAMTS5(-4.25),ADRB3(-2.6),AEBP1(-3.31),AGAP2(-2.64),ALOX15(-2.59),ANKRD1(+4.31),ANKRD36(-2.29),ANO4(-3.32),ARHGAP25(-3.31),ASNS(+3.03),ASPG(-3.9),ASPM(-2.13),B4GALNT3(+3.26),BCL11A(-3.34),BICC1(+2.18),BNC1(-3.16),BNC2(-4.55),BRSK2(+3.01),C1orf21(-4.38),C6orf222(+5.61),CADPS(+4.15)…
Cancer,Gastrointestinal Disease,Organismal Injury and Abnormalities	Gastric carcinoma	1.95e-14			161	48	113	ADA(-2.53),ADAMTS10(-2.32),ANTXR1(-3.04),AREG(+6.3),ARHGEF25(-4.43),ASTN1(-3.04),BCL2L1(+2.61),BNC2(-4.55),C9orf131(+2.05),CADPS(+4.15),CCDC80(-2.67),CCN1(+3.22),CCN4(-2.81),CDH5(-4.69),CEP162(-2.82),CFH(-2.77),CGNL1(-2.34),CLSTN2(-4.28),CNR1(+3.96),CNTLN(-2.31),COL14A1(-5.86),COL1A1(-3.75),COL1A2(-4.47),COL5A1(-2.96),COL6A2(-3.61),COL6A3(-12.3),CPED1(-6.75),CSF1R(+2.2),CSF3R(-3.49),CSPG4(-2.75),…
Embryonic Development,Organ Development,Organismal Development,Respiratory System Development and Function,Tissue Development	Formation of lung	2.04e-14		-1	57	11	46	ADA(-2.53),ADAMTS2(-2.9),ATP7A(-2.44),CCBE1(-3.41),CDKN1A(+1.79),CLEC1B(-5.61),COL3A1(-6.44),CSF2RB(-5.51),DPPA4(-3.36),DUSP1(+4.23),ELK3(-2.06),FGF7(-5.04),FGFR1(+1.81),FLT4(-3.88),FOXF1(-3.47),FZD2(-2.52),GATA4(-2.16),GLI2(-2.3),GLI3(-2.5),HEY2(-2.51),HIF3A(-4.36),HLX(-3.53),HOPX(-5.53),ID1(+2.31),IDS(+2.24),IGF2(-4.04),IGFBP5(-3.87),ITGA8(-10.13),KCNQ1OT1(-1.9),KDM6B(+1.99),KDR(-6.38),LOXL3(-3…
Cellular Movement,Hematological System Development and Function,Immune Cell Trafficking	Cellular infiltration by leukocytes	2.24e-14		0.666	71	31	40	ACKR1(+2.72),ADA(-2.53),ADAMTS13(-3.09),ADM(+3.42),ADRB3(-2.6),AHR(+2.11),ANXA1(+1.87),ARHGAP25(-3.31),CCN1(+3.22),CD55(+3.96),CD6(-2.8),CD93(-4.1),CDKN1A(+1.79),CFH(-2.77),CNR1(+3.96),COL4A3(+2.83),CSF1R(+2.2),CSF2RB(-5.51),CXCL2(+2.98),CXCL5(+10.63),CYP19A1(-3.83),CYSLTR2(-2.74),DCN(-23.4),DUSP1(+4.23),EEF1A2(+5.76),EFS(-2.86),EPHA2(+3.65),F2RL1(+2.1),GJA1(+1.78),HAVCR1(+1.73),HGF(-23.88),HMOX1…
Organismal Injury and Abnormalities,Reproductive System Disease	Disorder of pregnancy	2.28e-14		1	94	30	64	ABLIM1(+2.0),ADA(-2.53),ADGRL1(-2.12),ADM(+3.42),ADRB3(-2.6),ANGPTL2(-4.43),ANKRD29(+2.37),ARAP3(-2.8),ARHGEF15(-3.26),ARHGEF25(-4.43),ARL5B(+2.66),CALCRL(-5.72),CCBE1(-3.41),CCDC85A(+2.73),CFH(-2.77),CGA(-47.95),CGB3 (includes others)(-49.17),CLEC14A(-3.38),CNR1(+3.96),COL16A1(-2.94),CPA1(-3.37),CSF3R(-3.49),CXXC4(-3.62),CYP11A1(-3.3),CYP19A1(-3.83),DAAM2(-2.84),DLK1(-3.59),DRD2(+4.45),EHD4(+1.9…
Cardiovascular System Development and Function,Cellular Development,Cellular Function and Maintenance,Cellular Growth and Proliferation,Organismal Development,Tissue Development	Proliferation of endothelial cells	2.4e-14		-1.275	60	20	40	ACVRL1(-3.87),ADAMTS2(-2.9),ADM(+3.42),ATOH8(-3.52),BDNF(+2.57),BMP6(+8.41),CDKN1A(+1.79),CLEC1B(-5.61),COL1A1(-3.75),COL1A2(-4.47),COL4A3(+2.83),CSF1R(+2.2),DLK1(-3.59),ECM1(-2.15),EDNRB(-4.37),ENG(-4.38),ERN1(+2.14),F2RL1(+2.1),FGFR1(+1.81),FLT4(-3.88),FZD5(+2.67),GJA1(+1.78),HGF(-23.88),HMOX1(+2.54),HOXB5(-2.96),ID1(+2.31),IGF2(-4.04),ITGA1(-3.06),KDR(-6.38),L1CAM(-2.25),LGALS1(-3.12),LOXL2(-2…
Embryonic Development,Organismal Development	Growth of embryo	2.59e-14	Decreased	-2.158	77	31	46	ACVRL1(-3.87),AHR(+2.11),APLNR(-7.8),ARAP3(-2.8),ASPM(-2.13),BDNF(+2.57),BMP6(+8.41),BMPR1B(+2.33),CCL20(+3.06),CDH5(-4.69),CDKN1A(+1.79),CNR1(+3.96),CXCL14(-14.24),DRD2(+4.45),F2RL1(+2.1),FGF7(-5.04),FGFR1(+1.81),FOSL1(+5.0),FOXF1(-3.47),GAB2(+2.2),GAP43(-2.79),GATA3(+2.44),GATA4(-2.16),GJA1(+1.78),GLI2(-2.3),GLI3(-2.5),GNA13(+2.08),HAND1(-5.73),HAND2(-9.94),HGF(-23.88),HOXB5(-2.96),HSPG2(+2.02)…
Nervous System Development and Function	Development of central nervous system	2.62e-14		-1.381	96	35	61	ADGRA2(-2.12),ASPM(-2.13),BCL2L1(+2.61),BDNF(+2.57),BMP5(-7.29),CDCA7L(-2.93),CELSR2(-1.97),CIT(-2.15),CNR1(+3.96),COL3A1(-6.44),CSF1R(+2.2),CXCR4(+6.34),CYP19A1(-3.83),DAAM2(-2.84),DCLK2(-3.3),DIO3(-6.43),DLG4(-2.3),DNAH5(+6.8),DNER(+4.12),DRD1(+5.45),DRD2(+4.45),DUSP10(+3.52),DYNC2H1(-2.2),EFNB3(-3.65),EPHA2(+3.65),EPHA7(-5.33),EPHB3(-2.14),FAIM2(-2.68),FGFR1(+1.81),FGFRL1(+2.08),FLT4(-3.88),FO…
Connective Tissue Development and Function,Connective Tissue Disorders,Organismal Injury and Abnormalities,Skeletal and Muscular Disorders,Skeletal and Muscular System Development and Function,Tissue Development	Abnormal morphology of bone	2.75e-14			72	28	44	ACKR1(+2.72),ADAMTS2(-2.9),ANTXR1(-3.04),AREG(+6.3),ATF4(+1.89),BMP6(+8.41),BMPR1B(+2.33),CDKN1A(+1.79),CSF1R(+2.2),CYP19A1(-3.83),DCN(-23.4),DDR2(-5.29),DRD2(+4.45),EBF1(-3.66),EPHB3(-2.14),FBLIM1(+2.13),FGFRL1(+2.08),FHL2(+3.64),FREM1(-15.97),FST(+2.29),GAB2(+2.2),GATA3(+2.44),GDF6(-3.83),GJA1(+1.78),GLI2(-2.3),H19(-3.33),HAND2(-9.94),HAPLN1(-9.98),HOXB2(-3.79),HOXB3(-6.5),HOXB4(-5.96),HOXB5(-2…
Cancer,Gastrointestinal Disease,Organismal Injury and Abnormalities	Advanced malignant gastrointestinal neoplasm	2.82e-14			59	20	39	ACKR3(-2.87),ANGPTL2(-4.43),BCL2L1(+2.61),CCN1(+3.22),CD248(-4.42),CDH6(+2.92),COL6A3(-12.3),CSF1R(+2.2),DDR2(-5.29),DLGAP5(-2.15),DMD(-2.0),DUSP4(+4.64),EFS(-2.86),EPHA2(+3.65),FGFR1(+1.81),FLRT2(-1.73),FLT4(-3.88),FOXF1(-3.47),FST(+2.29),GDF15(+5.5),GREM2(-2.18),HGF(-23.88),HMOX1(+2.54),HOXC6(-5.63),IGFBP5(-3.87),ISLR(-6.19),JAG1(+3.02),JAK3(-3.54),KDR(-6.38),KRT18(+2.06),MEST(-2.68),MME(-4.79)…
Gastrointestinal Disease,Organismal Injury and Abnormalities	Benign oral disorder	3.83e-14		1.793	72	32	40	ACTA1(+3.15),AHR(+2.11),ANTXR1(-3.04),ANXA1(+1.87),AREG(+6.3),CCL20(+3.06),CD6(-2.8),CDKN1A(+1.79),CELSR2(-1.97),CHRM2(-10.82),CLDN10(-2.1),COL16A1(-2.94),CSF3R(-3.49),CXCR4(+6.34),EDNRB(-4.37),ELF3(+2.9),EPHB3(-2.14),F2RL1(+2.1),FERMT1(-3.57),FGFR1(+1.81),FGFRL1(+2.08),GABRA2(+2.37),GABRB2(-3.32),GLI2(-2.3),GRIN2D(-2.87),H19(-3.33),HAPLN1(-9.98),HGF(-23.88),HSPG2(+2.02),IDS(+2.24),IFITM1(-3.83),…
Cellular Development,Connective Tissue Development and Function,Tissue Development	Differentiation of bone cells	4.08e-14		-0.618	65	36	29	AHR(+2.11),AREG(+6.3),ATF4(+1.89),BMP6(+8.41),BMPR1B(+2.33),CCN1(+3.22),CCN4(-2.81),CSF1R(+2.2),CTHRC1(-2.23),DDR2(-5.29),DLK1(-3.59),ELF4(+1.99),EPHA2(+3.65),FBLIM1(+2.13),FGFR1(+1.81),FHL2(+3.64),FLT4(-3.88),FOSL1(+5.0),GAB2(+2.2),GJA1(+1.78),GLI2(-2.3),GLI3(-2.5),HAND2(-9.94),HGF(-23.88),HPSE(+2.92),ID1(+2.31),IFI16(-3.95),IFITM1(-3.83),IFNGR1(+2.27),IGFBP5(-3.87),JAG1(+3.02),KDM6B(+1.99),KLF4…
Developmental Disorder	Aplasia or hypoplasia	4.33e-14		1.482	86	34	52	ACVRL1(-3.87),AHR(+2.11),ATF4(+1.89),BCL11A(-3.34),CALCRL(-5.72),CASZ1(+2.62),CFC1/CFC1B(-8.59),CGA(-47.95),CRIM1(+2.85),CTHRC1(-2.23),CYP11A1(-3.3),CYP19A1(-3.83),CYP26B1(+6.84),DLK1(-3.59),DRD2(+4.45),ERN1(+2.14),FGF7(-5.04),FGFR1(+1.81),FGFRL1(+2.08),FLT4(-3.88),FOXF1(-3.47),FREM1(-15.97),GATA4(-2.16),GATA5(-2.75),GJA1(+1.78),GLI2(-2.3),HAND1(-5.73),HAND2(-9.94),HEY2(-2.51),HGF(-23.88),HLX(-3.…
Cancer,Organismal Injury and Abnormalities	Sarcoma	5.58e-14		-0.636	149	42	107	ADAMTS5(-4.25),ADAMTSL1(-3.92),ATP7A(-2.44),BCL2L1(+2.61),BNC1(-3.16),BTN3A1(-4.71),C3orf52(+2.75),CDKN1A(+1.79),CDKN2B(+6.04),CENPE(-2.12),CFH(-2.77),CHRM2(-10.82),CNR1(+3.96),CNTN5(-3.5),COL13A1(-6.65),COL21A1(-3.37),COL3A1(-6.44),CPEB2(+1.92),CPZ(-4.08),CSF1R(+2.2),CSF2RB(-5.51),CSF3R(-3.49),CSPG4(-2.75),CYP19A1(-3.83),DACT3(-3.84),DCN(-23.4),DDIT3(+2.26),DDR2(-5.29),DLK1(-3.59),DNAH5(+6.8),DO…
Organismal Injury and Abnormalities,Renal and Urological Disease	Renal lesion	5.65e-14		1.37	157	62	95	ABCG4(-2.77),ADM(+3.42),ADRB3(-2.6),ARAP3(-2.8),ASNS(+3.03),ASPM(-2.13),ATP11B(+1.89),ATP13A3(+2.25),BCL2L1(+2.61),BICC1(+2.18),BMP6(+8.41),C3orf52(+2.75),CALCRL(-5.72),CCDC88A(-2.24),CDC42EP1(+2.21),CDC42EP3(+2.83),CDH6(+2.92),CDKN1A(+1.79),CDKN2B(+6.04),CENPE(-2.12),CENPF(-2.41),CIT(-2.15),CLEC1B(-5.61),CMYA5(-2.28),COL4A3(+2.83),COL6A3(-12.3),CPEB2(+1.92),CSF1R(+2.2),CSF2RB(-5.51),CSF3R(-3.49)…
Cardiovascular System Development and Function,Organ Morphology,Organismal Development	Morphology of right ventricle	6.58e-14			25	7	18	ACKR3(-2.87),ADA(-2.53),ADAM12(-7.3),CXCR4(+6.34),DES(-6.53),ERG(-3.65),GATA5(-2.75),GJA1(+1.78),HAND2(-9.94),HDAC9(+3.09),HEY2(-2.51),HIF3A(-4.36),HMOX1(+2.54),HSPG2(+2.02),IFT172(-2.91),MYLK3(-3.22),NOS3(-3.84),NTRK3(-4.76),PBX1(-2.4),PBX3(-3.94),PTGS2(+7.36),RAMP2(-3.93),SLCO2A1(+2.46),SPEG(-2.34),ZFPM2(-5.0)
Gene Expression	Activation of DNA endogenous promoter	6.65e-14		-1.108	147	59	88	ABLIM1(+2.0),ACVRL1(-3.87),AEBP1(-3.31),AGAP2(-2.64),AHR(+2.11),ANKRD1(+4.31),ATF3(+4.31),ATF4(+1.89),BCL11A(-3.34),BMP5(-7.29),BMP6(+8.41),BMPR1B(+2.33),BNC1(-3.16),CAVIN2(-3.3),CCN1(+3.22),DCN(-23.4),DDIT3(+2.26),DRD2(+4.45),EBF1(-3.66),ECM1(-2.15),EDNRB(-4.37),ELF3(+2.9),ELF4(+1.99),ELK3(-2.06),ENG(-4.38),ERG(-3.65),ETV1(-3.65),F2RL1(+2.1),FGFR1(+1.81),FHL2(+3.64),FOSL1(+5.0),FOXF1(-3.47),FOXQ…
Cardiovascular Disease,Cardiovascular System Development and Function,Organ Morphology,Organismal Development,Organismal Injury and Abnormalities	Enlargement of heart	7.02e-14			86	33	53	ACKR3(-2.87),ADA(-2.53),ADM(+3.42),ADRB3(-2.6),AHR(+2.11),ALOX15(-2.59),ANKRD1(+4.31),APLNR(-7.8),ATF3(+4.31),BCL2L1(+2.61),CACNB4(+2.44),CDC42EP3(+2.83),CDKN1A(+1.79),CHRM2(-10.82),COL3A1(-6.44),CYP19A1(-3.83),DES(-6.53),DMD(-2.0),DPF3(-3.23),DUSP1(+4.23),DUSP5(+4.49),ERG(-3.65),F2RL1(+2.1),FABP3(-2.6),FGFR1(+1.81),FHL2(+3.64),FHOD3(-2.76),FLNC(+4.5),FOSL1(+5.0),GATA4(-2.16),GATA5(-2.75),GDF15(+…
Digestive System Development and Function	Development of gastrointestinal tract	7.45e-14			52	14	38	ANTXR1(-3.04),BDNF(+2.57),BMP5(-7.29),BNC2(-4.55),CFC1/CFC1B(-8.59),CLDN5(-5.3),COL1A1(-3.75),COL3A1(-6.44),CSF1R(+2.2),CYP26B1(+6.84),DCN(-23.4),EDNRB(-4.37),EPHB3(-2.14),ERN1(+2.14),ETV1(-3.65),FGFR1(+1.81),FOXF1(-3.47),FST(+2.29),FZD2(-2.52),GABRA2(+2.37),GABRB2(-3.32),GATA3(+2.44),GATA4(-2.16),GJA1(+1.78),GLI2(-2.3),GLI3(-2.5),GRIN2D(-2.87),HAND1(-5.73),HAND2(-9.94),HLX(-3.53),IFT172(-2.91),L…
Skeletal and Muscular System Development and Function	Morphology of skeleton	8.22e-14			56	22	34	ANTXR1(-3.04),ARHGEF25(-4.43),ATF4(+1.89),BMPR1B(+2.33),CDKN1A(+1.79),COL1A2(-4.47),CRISPLD2(-2.13),CSF1R(+2.2),CYP1A1(+2.56),CYP1B1(+4.01),CYP26B1(+6.84),DRD2(+4.45),ECM1(-2.15),FGFR1(+1.81),FGFRL1(+2.08),FST(+2.29),GDF6(-3.83),GJA1(+1.78),GLI2(-2.3),HAPLN1(-9.98),HOXB2(-3.79),HOXB3(-6.5),HOXB4(-5.96),HOXB5(-2.96),HOXB6(-4.39),HOXB8(-4.18),HOXC4(-2.8),HOXC6(-5.63),HOXC8(-7.72),HOXD3(+4.34),HSPG2…
Cancer,Organismal Injury and Abnormalities	Liquid tumor	8.33e-14		-0.01	234	80	154	ADA(-2.53),ADAM12(-7.3),ADAMTS5(-4.25),ADAMTSL1(-3.92),ADRB3(-2.6),ALOX15(-2.59),ALOXE3(+3.47),ALPK1(-4.58),ANGPTL2(-4.43),ANGPTL6(-4.35),ANKRD36(-2.29),ANO4(-3.32),ANTXR1(-3.04),ANXA1(+1.87),APLNR(-7.8),ARHGAP33(-2.64),ATF4(+1.89),B4GALNT3(+3.26),BBC3(+2.33),BCHE(-2.98),BCL2L1(+2.61),BMP6(+8.41),BNC2(-4.55),C20orf96(-2.1),C3orf52(+2.75),C9orf131(+2.05),CACNB4(+2.44),CALCRL(-5.72),CCNYL1(+2.09),C…
Connective Tissue Development and Function,Skeletal and Muscular System Development and Function,Tissue Development	Size of bone	8.91e-14			54	26	28	AHR(+2.11),ARHGEF25(-4.43),ATF4(+1.89),BMP6(+8.41),BMPR1B(+2.33),CGA(-47.95),CGB3 (includes others)(-49.17),CNR1(+3.96),COL1A1(-3.75),COL1A2(-4.47),CSF1R(+2.2),CTHRC1(-2.23),CYP19A1(-3.83),CYP1A1(+2.56),CYP1B1(+4.01),DBH(-2.8),DCN(-23.4),DDR2(-5.29),DLK1(-3.59),ECM1(-2.15),FBLIM1(+2.13),FGFRL1(+2.08),FHL2(+3.64),FNDC5(-3.8),FOSL1(+5.0),GAB2(+2.2),HAPLN1(-9.98),HEY2(-2.51),HSPG2(+2.02),ID1(+2.31),…
Tissue Development	Branching of epithelial tissue	9.2e-14		-0.96	31	8	23	ADM(+3.42),AHR(+2.11),ANGPTL2(-4.43),ANXA1(+1.87),CCN1(+3.22),DCN(-23.4),EPHB3(-2.14),FGF7(-5.04),FGFR1(+1.81),FLT4(-3.88),GLI2(-2.3),GLI3(-2.5),HDAC9(+3.09),HGF(-23.88),HLX(-3.53),HOXB5(-2.96),KDR(-6.38),KITLG(+2.46),LAMA2(-5.08),MGP(-3.25),NOTCH1(-2.7),PROK1(-13.45),RGS4(-2.65),RUNX2(-2.93),SEMA5A(-1.86),SLIT2(-3.55),SPRY2(+2.35),SRPX2(-2.19),TEK(-4.34),TGFBI(-2.02),VEGFC(-3.99)
Cell Cycle	Cell cycle progression	9.39e-14		0.534	135	66	69	ACKR3(-2.87),ACVRL1(-3.87),ADAM12(-7.3),ADM(+3.42),AHR(+2.11),AK1(-2.71),ANGPTL2(-4.43),AREG(+6.3),ASNS(+3.03),ATF3(+4.31),BCL2L1(+2.61),BMP6(+8.41),BMPR1B(+2.33),CAMK2A(-5.46),CCDC8(-2.12),CCN1(+3.22),CDH5(-4.69),CDKN1A(+1.79),CDKN2B(+6.04),CENPE(-2.12),CENPF(-2.41),CIT(-2.15),COL1A1(-3.75),COL6A3(-12.3),COPZ2(-2.74),CSF1R(+2.2),CXCL14(-14.24),DAPK3(+1.93),DDIT3(+2.26),DDR2(-5.29),DLGAP5(-2.15),…
Cancer,Gastrointestinal Disease,Organismal Injury and Abnormalities	Metastatic gastrointestinal tract cancer	9.54e-14			57	19	38	ACKR3(-2.87),ANGPTL2(-4.43),CCN1(+3.22),CD248(-4.42),CDH6(+2.92),COL6A3(-12.3),CSF1R(+2.2),DDR2(-5.29),DLGAP5(-2.15),DMD(-2.0),DUSP4(+4.64),EFS(-2.86),EPHA2(+3.65),FGFR1(+1.81),FLRT2(-1.73),FLT4(-3.88),FOXF1(-3.47),FST(+2.29),GDF15(+5.5),GREM2(-2.18),HGF(-23.88),HMOX1(+2.54),HOXC6(-5.63),IGFBP5(-3.87),ISLR(-6.19),JAG1(+3.02),KDR(-6.38),KRT18(+2.06),MEST(-2.68),MME(-4.79),MMP2(-5.2),NR2F1(-2.89),N…
Cellular Movement,Nervous System Development and Function	Migration of neurons	1.11e-13		-0.567	48	19	29	ASPM(-2.13),ASTN1(-3.04),BDNF(+2.57),CELSR2(-1.97),CNR1(+3.96),COL3A1(-6.44),CXCR4(+6.34),DCDC2(+1.87),DLG4(-2.3),DRD1(+5.45),DRD2(+4.45),EBF1(-3.66),EDNRB(-4.37),FGFR1(+1.81),FLRT2(-1.73),GATA2(-2.91),GATA3(+2.44),GJA1(+1.78),GLI3(-2.5),GNA13(+2.08),HGF(-23.88),HOXB2(-3.79),KIAA0319(+3.09),KITLG(+2.46),KLF4(+2.58),L1CAM(-2.25),LAMA2(-5.08),MAP2(+3.65),NAV1(-1.75),NFIA(-6.08),NR2F1(-2.89),NRG1(+3…
Organismal Injury and Abnormalities	Bleeding	1.16e-13		1.888	71	27	44	ACKR3(-2.87),ACVRL1(-3.87),ADAMTS13(-3.09),ADGRA2(-2.12),ADM(+3.42),ADRB3(-2.6),ANXA1(+1.87),BDNF(+2.57),CACNB4(+2.44),CGA(-47.95),CGB3 (includes others)(-49.17),CLEC1B(-5.61),COL4A3(+2.83),CXCR4(+6.34),CYP19A1(-3.83),DDIT3(+2.26),DRD1(+5.45),DRD2(+4.45),ENG(-4.38),ERG(-3.65),ERN1(+2.14),FGA(-1.96),FGG(-2.5),FLRT2(-1.73),FLT4(-3.88),FZD5(+2.67),GABRA2(+2.37),GABRB2(-3.32),GATA4(-2.16),GNA13(+2.08…
Cancer,Hematological Disease,Immunological Disease,Organismal Injury and Abnormalities	Non-Hodgkin lymphoma	1.34e-13		-0.293	143	55	88	ACVRL1(-3.87),ADA(-2.53),ADAMTS15(-5.44),ADAMTSL1(-3.92),AHR(+2.11),ANKRD36(-2.29),ANO1(-4.08),ANTXR1(-3.04),ANXA1(+1.87),ARHGEF15(-3.26),ARHGEF28(+2.73),ATF3(+4.31),BBC3(+2.33),BCHE(-2.98),BCL2L1(+2.61),BICC1(+2.18),BNC2(-4.55),C1QTNF7(-2.92),CALCRL(-5.72),CCL20(+3.06),CCN1(+3.22),CDKN1A(+1.79),CDKN2B(+6.04),CELSR2(-1.97),CEP112(-2.37),CMYA5(-2.28),CNR1(+3.96),COL15A1(-8.21),COL1A1(-3.75),COL1A2…
Inflammatory Disease	Chronic inflammatory disorder	1.41e-13		0.647	143	53	90	ACTA1(+3.15),ADA(-2.53),ADAM12(-7.3),ADAMTS2(-2.9),ADAMTS4(-4.78),ADGRE5(-2.15),ADGRG6(+3.1),ADM(+3.42),ADRB3(-2.6),AHR(+2.11),ALOX15(-2.59),ANXA1(+1.87),AREG(+6.3),ARHGAP33(-2.64),ASPHD2(+2.63),ATF4(+1.89),BCL2L1(+2.61),BDNF(+2.57),BMP5(-7.29),C3orf52(+2.75),CALCRL(-5.72),CCL20(+3.06),CD6(-2.8),CDC42EP3(+2.83),CDKN1A(+1.79),CFH(-2.77),CHRM2(-10.82),CLEC1B(-5.61),CLSTN2(-4.28),COL1A1(-3.75),COL1A…
Cancer,Gastrointestinal Disease,Organismal Injury and Abnormalities	Secondary neoplasm of digestive system	1.57e-13		-1.342	57	18	39	ACKR3(-2.87),ANGPTL2(-4.43),CD248(-4.42),CDH6(+2.92),COL6A3(-12.3),CSF1R(+2.2),CXCR4(+6.34),DDR2(-5.29),DLGAP5(-2.15),DMD(-2.0),DUSP4(+4.64),EFS(-2.86),EPHA2(+3.65),FGFR1(+1.81),FLRT2(-1.73),FLT4(-3.88),FOXF1(-3.47),FST(+2.29),GDF15(+5.5),GREM2(-2.18),HMMR(-2.24),HMOX1(+2.54),HOXC6(-5.63),IGFBP5(-3.87),ISLR(-6.19),JAG1(+3.02),KDR(-6.38),KRT18(+2.06),L1CAM(-2.25),MEST(-2.68),MME(-4.79),MMP2(-5.2),…
Cell Death and Survival,Organismal Injury and Abnormalities	Cell death of endothelial cells	1.65e-13		-0.575	43	23	20	ACVRL1(-3.87),ADM(+3.42),ATF3(+4.31),BCL2L1(+2.61),BDNF(+2.57),CDH5(-4.69),CDKN1A(+1.79),COL4A3(+2.83),CXCR4(+6.34),DDIT3(+2.26),ERN1(+2.14),F2RL1(+2.1),FLT4(-3.88),GATA3(+2.44),HGF(-23.88),HMOX1(+2.54),ID1(+2.31),IGFBP3(-2.51),ITGA2(+4.87),KDR(-6.38),KLF4(+2.58),KLF5(+1.97),LGALS1(-3.12),LUM(-5.66),MMP2(-5.2),NOS3(-3.84),NOTCH1(-2.7),NRG1(+3.72),PDGFRB(-3.67),PLAT(-7.68),PMAIP1(+3.37),PSMB8(-2.8…
Cancer,Gastrointestinal Disease,Organismal Injury and Abnormalities	Metastatic colorectal cancer	1.73e-13			53	17	36	ACKR3(-2.87),ANGPTL2(-4.43),CD248(-4.42),CDH6(+2.92),COL6A3(-12.3),CSF1R(+2.2),DDR2(-5.29),DLGAP5(-2.15),DMD(-2.0),DUSP4(+4.64),EFS(-2.86),EPHA2(+3.65),FGFR1(+1.81),FLRT2(-1.73),FLT4(-3.88),FOXF1(-3.47),FST(+2.29),GDF15(+5.5),GREM2(-2.18),HMOX1(+2.54),HOXC6(-5.63),IGFBP5(-3.87),ISLR(-6.19),JAG1(+3.02),KDR(-6.38),KRT18(+2.06),MEST(-2.68),MME(-4.79),MMP2(-5.2),NR2F1(-2.89),NTRK1(-2.87),NTRK2(-4.74)…
Endocrine System Disorders,Gastrointestinal Disease,Metabolic Disease,Organismal Injury and Abnormalities,Skeletal and Muscular Disorders	Diabetic foot ulcer disorder	1.75e-13			19	1	18	ADRB3(-2.6),COL13A1(-6.65),COL14A1(-5.86),COL15A1(-8.21),COL16A1(-2.94),COL1A1(-3.75),COL1A2(-4.47),COL21A1(-3.37),COL23A1(-2.98),COL25A1(-3.4),COL3A1(-6.44),COL4A3(+2.83),COL5A1(-2.96),COL5A2(-2.09),COL6A1(-2.78),COL6A2(-3.61),COL6A3(-12.3),PDGFRA(-3.68),PDGFRB(-3.67)
Developmental Disorder	Growth Failure	1.99e-13		1.875	88	34	54	ACVRL1(-3.87),ADGRG6(+3.1),AEBP1(-3.31),AHR(+2.11),ANTXR1(-3.04),AREG(+6.3),ATF4(+1.89),BDNF(+2.57),CDH5(-4.69),CDKN1A(+1.79),CGA(-47.95),CHRM2(-10.82),COL13A1(-6.65),CRHBP(-5.39),CSF1R(+2.2),CYP11A1(-3.3),DACT3(-3.84),DBH(-2.8),DDR2(-5.29),DIO3(-6.43),DLK1(-3.59),DRD1(+5.45),DRD2(+4.45),EDNRB(-4.37),ERN1(+2.14),FERMT1(-3.57),FGFR1(+1.81),FGFRL1(+2.08),FST(+2.29),GADD45A(+1.96),GATA4(-2.16),GDF6(…
Organismal Injury and Abnormalities,Reproductive System Disease	Endometriosis	2.05e-13			64	31	33	ACKR1(+2.72),AHR(+2.11),ATF4(+1.89),CCN1(+3.22),CDC42EP3(+2.83),COL6A1(-2.78),COL6A2(-3.61),CSF1R(+2.2),CXCL5(+10.63),CXCR4(+6.34),CYP19A1(-3.83),DCN(-23.4),DUSP1(+4.23),FGF7(-5.04),FST(+2.29),GATA3(+2.44),GIPR(-3.59),GUCY1B1(-3.05),HGF(-23.88),HMGA2(-4.31),HOXB5(-2.96),HOXD3(+4.34),HPSE(+2.92),ID1(+2.31),IL1R1(-2.33),IL2RB(-2.51),IRS2(+3.43),ITGA1(-3.06),KDR(-6.38),KRT8(+1.91),LTB4R2(-2.7),MEST(…
Hematological System Development and Function,Tissue Morphology	Quantity of granulocytes	2.14e-13		1.593	58	25	33	ADA(-2.53),ADGRE5(-2.15),AHR(+2.11),ALOX15(-2.59),ANXA1(+1.87),CDKN1A(+1.79),CFH(-2.77),CSF1R(+2.2),CSF2RB(-5.51),CSF3R(-3.49),CXCL2(+2.98),CYP19A1(-3.83),CYP1A1(+2.56),DCN(-23.4),DDIT3(+2.26),DUSP1(+4.23),DUSP5(+4.49),F2RL1(+2.1),FHL2(+3.64),GADD45A(+1.96),GJA1(+1.78),HOXB7(-3.29),HPSE(+2.92),ID1(+2.31),IGFBP3(-2.51),IL1R1(-2.33),IL2RB(-2.51),ITPKB(-3.03),JAK3(-3.54),JAM3(-3.05),KITLG(+2.46),KLF…
Cancer,Organismal Injury and Abnormalities	Soft tissue neoplasm	2.42e-13		-0.211	130	34	96	ANO1(-4.08),ATP7A(-2.44),BMPR1B(+2.33),BNC1(-3.16),C3orf52(+2.75),CDKN1A(+1.79),CENPE(-2.12),CFH(-2.77),CHRM2(-10.82),CNR1(+3.96),COL13A1(-6.65),COL21A1(-3.37),COL3A1(-6.44),CPEB2(+1.92),CPZ(-4.08),CSF1R(+2.2),CSF2RB(-5.51),CSF3R(-3.49),CSPG4(-2.75),CYP19A1(-3.83),DACT3(-3.84),DCN(-23.4),DDIT3(+2.26),DDR2(-5.29),DES(-6.53),DLK1(-3.59),DNAH5(+6.8),DSC3(-2.49),DYNC2H1(-2.2),ENG(-4.38),EPHA2(+3.65),…
Cardiovascular Disease,Hereditary Disorder,Organismal Injury and Abnormalities	Familial cardiovascular disease	2.56e-13	Increased	2.025	75	23	52	ACTA1(+3.15),ACVRL1(-3.87),ADAMTS13(-3.09),ANKRD1(+4.31),ANTXR1(-3.04),BMPR1B(+2.33),CCBE1(-3.41),CD55(+3.96),CFC1/CFC1B(-8.59),CFH(-2.77),CHRM2(-10.82),COL1A1(-3.75),COL1A2(-4.47),COL3A1(-6.44),COL5A1(-2.96),COL5A2(-2.09),DCN(-23.4),DES(-6.53),DMD(-2.0),DNAH5(+6.8),DRD1(+5.45),DRD2(+4.45),EDNRB(-4.37),ENG(-4.38),FHL1(+2.02),FHL2(+3.64),FHOD3(-2.76),FLNC(+4.5),FOXF1(-3.47),GABRA2(+2.37),GABRB2(-3…
Hematological System Development and Function,Lymphoid Tissue Structure and Development,Tissue Morphology	Morphology of lymphoid tissue	2.56e-13			81	38	43	ACVRL1(-3.87),ADA(-2.53),AHR(+2.11),ALOX15(-2.59),BBC3(+2.33),BCL11A(-3.34),BCL2L1(+2.61),CD55(+3.96),CDKN1A(+1.79),CDKN2B(+6.04),CFC1/CFC1B(-8.59),CLEC1B(-5.61),CSF1R(+2.2),CSF2RB(-5.51),CXCL14(-14.24),CXCR4(+6.34),CYP19A1(-3.83),CYP1A1(+2.56),DCN(-23.4),DLK1(-3.59),DRD2(+4.45),DUOXA2(+3.0),EDNRB(-4.37),ELF4(+1.99),FGF7(-5.04),GADD45A(+1.96),GATA3(+2.44),GCSAM(+2.42),GNA13(+2.08),HIST1H1D(-2.82)…
Cancer,Hematological Disease,Immunological Disease,Organismal Injury and Abnormalities	Mature T-cell neoplasm	2.8e-13			72	32	40	ADA(-2.53),ANXA1(+1.87),ARHGAP33(-2.64),BCL2L1(+2.61),C3orf52(+2.75),CCL20(+3.06),CCN1(+3.22),COL15A1(-8.21),COL1A1(-3.75),COL1A2(-4.47),COL23A1(-2.98),COL3A1(-6.44),COL6A1(-2.78),COL6A2(-3.61),CSF3R(-3.49),CXCL14(-14.24),DAPK3(+1.93),DUSP4(+4.64),DUSP5(+4.49),DUSP8(+2.56),ENG(-4.38),EPHA2(+3.65),FOXF1(-3.47),GADD45A(+1.96),GATA3(+2.44),GIPR(-3.59),GJA1(+1.78),HDAC9(+3.09),HGF(-23.88),HIC1(-3.67)…
Cell Morphology,Organ Morphology,Skeletal and Muscular System Development and Function,Tissue Morphology	Morphology of muscle cells	2.99e-13			63	28	35	ACTA1(+3.15),ADA(-2.53),ADM(+3.42),AHR(+2.11),ALOX15(-2.59),ATF3(+4.31),ATF4(+1.89),BDNF(+2.57),CDKN1A(+1.79),COL13A1(-6.65),COL15A1(-8.21),COL25A1(-3.4),CYP1B1(+4.01),DES(-6.53),DMD(-2.0),DUSP1(+4.23),DUSP5(+4.49),DUSP8(+2.56),FHL1(+2.02),FHL2(+3.64),FLNC(+4.5),FST(+2.29),GATA4(-2.16),GATA5(-2.75),GDF15(+5.5),GPBAR1(-2.63),HAND2(-9.94),HDAC9(+3.09),HEY2(-2.51),HGF(-23.88),HSPB7(-4.38),IER3(+2.92…
Lipid Metabolism,Molecular Transport,Small Molecule Biochemistry	Concentration of lipid	3.01e-13		-1.224	111	45	66	ACPP(-3.7),ADA(-2.53),ADM(+3.42),ADRB3(-2.6),AEBP1(-3.31),AHR(+2.11),ALOX15(-2.59),ALOXE3(+3.47),ANGPTL6(-4.35),APOC4(+2.54),ATF3(+4.31),ATF4(+1.89),BCL2L1(+2.61),BDNF(+2.57),CCDC3(-2.28),CCDC80(-2.67),CDH5(-4.69),CDKN1A(+1.79),CFH(-2.77),CGA(-47.95),CGB3 (includes others)(-49.17),CNR1(+3.96),COL4A3(+2.83),CSPG4(-2.75),CXCL14(-14.24),CYP11A1(-3.3),CYP19A1(-3.83),CYP1A1(+2.56),CYP1B1(+4.01),CYP26B…
Cancer,Organismal Injury and Abnormalities,Skeletal and Muscular Disorders	Leiomyoma	3.12e-13			51	16	35	ABCA8(-9.98),ADAM12(-7.3),ADGRE5(-2.15),ADRB3(-2.6),AHR(+2.11),CALCRL(-5.72),CAVIN2(-3.3),CCN1(+3.22),CDC42EP3(+2.83),CFH(-2.77),COL6A3(-12.3),CSF1R(+2.2),CXCL14(-14.24),CYP19A1(-3.83),CYP1B1(+4.01),DUSP1(+4.23),EDNRB(-4.37),EMCN(-3.48),FGFR1(+1.81),GNG11(-2.92),GRIA2(-4.81),H19(-3.33),HMGA2(-4.31),HOPX(-5.53),HSPB7(-4.38),IFIT1(-4.38),IGF2(-4.04),IGFBP5(-3.87),KCNG1(+2.37),LSP1(-3.87),MEST(-2.68…
Cell-To-Cell Signaling and Interaction,Cellular Movement	Recruitment of blood cells	3.44e-13		0.99	58	28	30	ACKR1(+2.72),ACVRL1(-3.87),ADAMTS13(-3.09),ADGRE5(-2.15),ADGRG6(+3.1),AHR(+2.11),ALOX15(-2.59),ANXA1(+1.87),BDNF(+2.57),CCL20(+3.06),CCN1(+3.22),CD93(-4.1),CDH5(-4.69),CNR1(+3.96),CSF1R(+2.2),CSF2RB(-5.51),CXCL2(+2.98),CXCL5(+10.63),CXCR4(+6.34),CYP1A1(+2.56),CYP1B1(+4.01),F2RL1(+2.1),FABP5(-2.09),FGFR1(+1.81),GAB2(+2.2),GDF15(+5.5),GGT5(-2.94),GNA13(+2.08),HMOX1(+2.54),HPSE(+2.92),IL1R1(-2.33),K…
Cell Morphology	Shape change of neurons	3.44e-13	Decreased	-2.943	58	20	38	ADAMTS4(-4.78),AGAP2(-2.64),ARHGAP33(-2.64),ARHGEF25(-4.43),ATF3(+4.31),BDNF(+2.57),CAMK2A(-5.46),CCDC88A(-2.24),CCN1(+3.22),CDH10(-3.16),CDKN1A(+1.79),CNR1(+3.96),COL25A1(-3.4),CYP19A1(-3.83),DLG4(-2.3),DPYSL4(+2.2),DRD1(+5.45),DRD2(+4.45),EPHB3(-2.14),EPS8(-2.13),FGF7(-5.04),FZD5(+2.67),GAP43(-2.79),GLI2(-2.3),GNA13(+2.08),GNAO1(-2.22),HGF(-23.88),IL1R1(-2.33),ITPR1(-2.68),L1CAM(-2.25),LRRTM1(-…
Cancer,Endocrine System Disorders,Organismal Injury and Abnormalities	Neuroendocrine tumor	3.87e-13		-1.423	97	33	64	ACVRL1(-3.87),ADM2(+3.04),AEBP1(-3.31),AEN(+2.24),ASPM(-2.13),ASTN1(-3.04),BDNF(+2.57),BNC2(-4.55),CAMK2A(-5.46),CDH6(+2.92),CDKN1A(+1.79),CDKN2B(+6.04),CFH(-2.77),CGA(-47.95),CGB3 (includes others)(-49.17),CLEC14A(-3.38),CNKSR2(+2.57),COL1A2(-4.47),COL25A1(-3.4),COL4A3(+2.83),COL6A6(-9.99),COLEC11(-4.11),CPZ(-4.08),CSF1R(+2.2),CSF3R(-3.49),CXCR4(+6.34),DCN(-23.4),DDR2(-5.29),DDX60L(-2.9),DNAH5(+…
Gene Expression	Transcription of DNA	4.34e-13		-1.182	172	69	103	ABLIM1(+2.0),ACVRL1(-3.87),AEBP1(-3.31),AGAP2(-2.64),AHR(+2.11),ANKRD1(+4.31),ATF3(+4.31),ATF4(+1.89),ATOH8(-3.52),BCL11A(-3.34),BICRA(+2.09),BMP5(-7.29),BMP6(+8.41),BMPR1B(+2.33),BNC1(-3.16),CASZ1(+2.62),CAVIN2(-3.3),CCN1(+3.22),CELSR2(-1.97),CENPF(-2.41),COL1A1(-3.75),DCN(-23.4),DDIT3(+2.26),DMD(-2.0),DRD2(+4.45),DUSP5(+4.49),EBF1(-3.66),ECM1(-2.15),EDNRB(-4.37),ELF3(+2.9),ELF4(+1.99),ELK3(-2.0…
Neurological Disease	Progressive neurological disorder	4.86e-13		-1.069	127	56	71	ABCA8(-9.98),ADAM12(-7.3),ADAMTSL1(-3.92),ADGRL1(-2.12),ADRB3(-2.6),ALOX15(-2.59),ANXA1(+1.87),APOC4(+2.54),AREG(+6.3),ATF3(+4.31),ATF4(+1.89),BCHE(-2.98),BCL2L1(+2.61),BDNF(+2.57),BMP6(+8.41),BST2(-19.81),CAMK2A(-5.46),CCDC88A(-2.24),CCN1(+3.22),CDC42EP3(+2.83),CDKN1A(+1.79),CHRM2(-10.82),CNKSR2(+2.57),CNR1(+3.96),COL1A1(-3.75),COL1A2(-4.47),COL25A1(-3.4),COL3A1(-6.44),CSF1R(+2.2),CSF3R(-3.49),C…
Cellular Development,Cellular Growth and Proliferation,Organ Development,Skeletal and Muscular System Development and Function,Tissue Development	Proliferation of muscle cells	5.01e-13		-0.437	63	25	38	ADM(+3.42),ALOX15(-2.59),ARHGEF25(-4.43),ATOH8(-3.52),BDNF(+2.57),CALCRL(-5.72),CAMK2A(-5.46),CASZ1(+2.62),CCDC88A(-2.24),CCN4(-2.81),CDKN1A(+1.79),COL1A1(-3.75),CYP1B1(+4.01),DUSP1(+4.23),EPHA2(+3.65),FHL1(+2.02),FST(+2.29),GATA4(-2.16),GATA5(-2.75),GJA1(+1.78),HAND2(-9.94),HEY2(-2.51),HGF(-23.88),HMGA2(-4.31),HMOX1(+2.54),HOPX(-5.53),IFI16(-3.95),IFNGR1(+2.27),IGF2(-4.04),IGFBP3(-2.51),IGFBP5(-…
Cell Death and Survival	Neuronal cell death	5.01e-13		0.382	96	46	50	ACVRL1(-3.87),ADA(-2.53),ADAM12(-7.3),AGAP2(-2.64),ALOX15(-2.59),AREG(+6.3),ASTN1(-3.04),ATF3(+4.31),ATF4(+1.89),ATP7A(-2.44),BBC3(+2.33),BCL2L1(+2.61),BDNF(+2.57),BMPR1B(+2.33),CAMK2A(-5.46),CDKN1A(+1.79),CIT(-2.15),CNR1(+3.96),COL25A1(-3.4),DDIT3(+2.26),DLG4(-2.3),DRD2(+4.45),DUSP1(+4.23),EHD4(+1.9),EPHA7(-5.33),F2RL1(+2.1),FAIM2(-2.68),FOXQ1(+3.84),FZD2(-2.52),GAB2(+2.2),GABRB2(-3.32),GATA3(+2…
Cellular Function and Maintenance	Cellular homeostasis	5.2e-13		0.372	185	89	96	ACKR1(+2.72),ADA(-2.53),ADM(+3.42),AGAP2(-2.64),AHR(+2.11),AK1(-2.71),ALOX15(-2.59),ANO1(-4.08),ANXA1(+1.87),APOL6(-3.61),ATF4(+1.89),ATG14(+1.82),ATP7A(-2.44),BBC3(+2.33),BCL11A(-3.34),BCL2L1(+2.61),BDNF(+2.57),BMP6(+8.41),BST2(-19.81),BVES(-2.33),CACNB4(+2.44),CADPS(+4.15),CCDC3(-2.28),CCL20(+3.06),CCN1(+3.22),CD55(+3.96),CD6(-2.8),CDH5(-4.69),CDKN1A(+1.79),CHRM2(-10.82),CNR1(+3.96),CSF2RB(-5.5…
Cell Morphology	Shape change of neurites	5.46e-13	Decreased	-2.993	57	20	37	ADAMTS4(-4.78),AGAP2(-2.64),ARHGAP33(-2.64),ARHGEF25(-4.43),ATF3(+4.31),BDNF(+2.57),CAMK2A(-5.46),CCDC88A(-2.24),CCN1(+3.22),CDH10(-3.16),CDKN1A(+1.79),CNR1(+3.96),COL25A1(-3.4),CYP19A1(-3.83),DLG4(-2.3),DPYSL4(+2.2),DRD1(+5.45),DRD2(+4.45),EPHB3(-2.14),EPS8(-2.13),FGF7(-5.04),FZD5(+2.67),GAP43(-2.79),GNA13(+2.08),GNAO1(-2.22),HGF(-23.88),ITPR1(-2.68),L1CAM(-2.25),LRRTM1(-5.58),NCAM1(-4.7),NFATC4…
Cell Morphology,Cellular Assembly and Organization,Cellular Development,Cellular Function and Maintenance,Cellular Growth and Proliferation,Nervous System Development and Function,Organismal Development,Tissue Development	Branching of neurons	5.46e-13	Decreased	-2.943	57	20	37	ADAMTS4(-4.78),AGAP2(-2.64),ARHGAP33(-2.64),ARHGEF25(-4.43),ATF3(+4.31),BDNF(+2.57),CAMK2A(-5.46),CCDC88A(-2.24),CCN1(+3.22),CDH10(-3.16),CDKN1A(+1.79),CNR1(+3.96),COL25A1(-3.4),CYP19A1(-3.83),DLG4(-2.3),DPYSL4(+2.2),DRD1(+5.45),DRD2(+4.45),EPHB3(-2.14),EPS8(-2.13),FGF7(-5.04),FZD5(+2.67),GAP43(-2.79),GNA13(+2.08),GNAO1(-2.22),HGF(-23.88),IL1R1(-2.33),ITPR1(-2.68),L1CAM(-2.25),LRRTM1(-5.58),NCAM1…
Cell Morphology,Nervous System Development and Function,Neurological Disease,Tissue Morphology	Abnormal morphology of neurons	5.87e-13			77	26	51	ACVRL1(-3.87),ADAMTS4(-4.78),ADGRG6(+3.1),ASTN1(-3.04),BDNF(+2.57),BMPR1B(+2.33),BRSK2(+3.01),CADPS(+4.15),CAMK2A(-5.46),CCDC88A(-2.24),CFH(-2.77),CNTNAP1(-2.64),COL13A1(-6.65),COL25A1(-3.4),CPEB2(+1.92),CYP19A1(-3.83),DLG4(-2.3),DRD1(+5.45),DRD2(+4.45),DUSP1(+4.23),EFNB3(-3.65),EPHA7(-5.33),EPHB3(-2.14),FGF7(-5.04),FST(+2.29),GAP43(-2.79),GDF15(+5.5),GJA1(+1.78),GLI2(-2.3),GRIA1(-3.17),GRIN2D(-2…
Cell Morphology,Cellular Assembly and Organization,Cellular Development,Cellular Function and Maintenance,Cellular Growth and Proliferation,Embryonic Development,Nervous System Development and Function,Organismal Development,Tissue Development	Branching of neurites	6.52e-13	Decreased	-3.048	56	20	36	ADAMTS4(-4.78),AGAP2(-2.64),ARHGAP33(-2.64),ARHGEF25(-4.43),ATF3(+4.31),BDNF(+2.57),CAMK2A(-5.46),CCDC88A(-2.24),CCN1(+3.22),CDH10(-3.16),CDKN1A(+1.79),CNR1(+3.96),COL25A1(-3.4),CYP19A1(-3.83),DLG4(-2.3),DPYSL4(+2.2),DRD1(+5.45),DRD2(+4.45),EPHB3(-2.14),EPS8(-2.13),FGF7(-5.04),FZD5(+2.67),GAP43(-2.79),GNA13(+2.08),GNAO1(-2.22),HGF(-23.88),ITPR1(-2.68),L1CAM(-2.25),LRRTM1(-5.58),NCAM1(-4.7),NFATC4…
Embryonic Development,Nervous System Development and Function,Organ Development,Organismal Development,Tissue Development	Formation of brain	6.55e-13		-0.553	78	31	47	ADGRA2(-2.12),ASPM(-2.13),BCL2L1(+2.61),BDNF(+2.57),BMP5(-7.29),CDCA7L(-2.93),CELSR2(-1.97),CNR1(+3.96),COL3A1(-6.44),CSF1R(+2.2),CXCR4(+6.34),CYP19A1(-3.83),DCLK2(-3.3),DIO3(-6.43),DLG4(-2.3),DNAH5(+6.8),DNER(+4.12),DRD1(+5.45),DRD2(+4.45),DYNC2H1(-2.2),EPHA2(+3.65),EPHA7(-5.33),EPHB3(-2.14),FAIM2(-2.68),FGFR1(+1.81),FGFRL1(+2.08),FLT4(-3.88),FOXQ1(+3.84),GAP43(-2.79),GLI2(-2.3),GLI3(-2.5),GNAO1…
Connective Tissue Disorders,Hereditary Disorder,Organismal Injury and Abnormalities	Hereditary connective tissue disorder	6.95e-13		-1.381	91	23	68	ADAMTS10(-2.32),ADAMTS2(-2.9),ADAMTS4(-4.78),ADAMTSL2(-2.53),ADGRG6(+3.1),AEBP1(-3.31),ASPM(-2.13),ATP7A(-2.44),BMPR1B(+2.33),CENPE(-2.12),CFH(-2.77),CILP(-3.45),CIT(-2.15),CNTNAP1(-2.64),COL14A1(-5.86),COL1A1(-3.75),COL1A2(-4.47),COL21A1(-3.37),COL3A1(-6.44),COL4A3(+2.83),COL5A1(-2.96),COL5A2(-2.09),COL6A1(-2.78),COL6A2(-3.61),COL6A3(-12.3),COL6A6(-9.99),COLEC10(-2.07),COLEC11(-4.11),CSF1R(+2.2)…
Cancer,Hematological Disease,Immunological Disease,Organismal Injury and Abnormalities	Leukemia	8.22e-13		0.138	220	73	147	ADA(-2.53),ADAM12(-7.3),ADAMTS5(-4.25),ADAMTSL1(-3.92),ADRB3(-2.6),ALOX15(-2.59),ALOXE3(+3.47),ALPK1(-4.58),ANGPTL2(-4.43),ANGPTL6(-4.35),ANKRD36(-2.29),ANO4(-3.32),ANTXR1(-3.04),ANXA1(+1.87),APLNR(-7.8),ARHGAP33(-2.64),ATF4(+1.89),BBC3(+2.33),BCHE(-2.98),BCL2L1(+2.61),BNC2(-4.55),C20orf96(-2.1),C3orf52(+2.75),C9orf131(+2.05),CACNB4(+2.44),CALCRL(-5.72),CCNYL1(+2.09),CD93(-4.1),CDC42EP2(+2.58),CD…
Cancer,Cellular Development,Cellular Growth and Proliferation,Organismal Injury and Abnormalities,Tumor Morphology	Proliferation of tumor cells	9.43e-13		0.214	71	38	33	ANXA1(+1.87),AREG(+6.3),ATF3(+4.31),BCL2L1(+2.61),CCN1(+3.22),CDH5(-4.69),CDKN1A(+1.79),CDKN2B(+6.04),COL4A3(+2.83),CSF1R(+2.2),CSF3R(-3.49),CXCR4(+6.34),CYP19A1(-3.83),DACT2(-2.67),DCN(-23.4),DDIT3(+2.26),DLK1(-3.59),DUSP1(+4.23),EPHA2(+3.65),F2RL1(+2.1),FGFR1(+1.81),FHL1(+2.02),FHL2(+3.64),FOSL1(+5.0),FST(+2.29),GDF15(+5.5),GJA1(+1.78),HGF(-23.88),HMGA2(-4.31),HMMR(-2.24),HMOX1(+2.54),HSPG2(+2.…
Organismal Injury and Abnormalities	Angiogenesis of lesion	9.71e-13		-0.189	32	15	17	ACVRL1(-3.87),ANGPTL2(-4.43),BDNF(+2.57),CCN1(+3.22),CCN4(-2.81),CDH5(-4.69),COL4A3(+2.83),EPHA2(+3.65),F2RL1(+2.1),FBLN2(-2.51),FLT4(-3.88),GAB2(+2.2),HGF(-23.88),HOXD3(+4.34),HPSE(+2.92),ITGA1(-3.06),KDR(-6.38),KITLG(+2.46),KLF5(+1.97),KLF6(+2.25),LGALS1(-3.12),MMP2(-5.2),NOTCH1(-2.7),NRG1(+3.72),PDGFRA(-3.68),PTGES(-4.33),PTGS2(+7.36),SERPINE1(+2.26),TEK(-4.34),THBD(+3.42),VASH1(-3.16),VEGFC(-…
Cardiovascular Disease,Cardiovascular System Development and Function,Organ Morphology,Organismal Development,Organismal Injury and Abnormalities	Hypertrophy of heart	1.02e-12			59	21	38	ADA(-2.53),ADM(+3.42),ADRB3(-2.6),AHR(+2.11),ALOX15(-2.59),ANKRD1(+4.31),APLNR(-7.8),ATF3(+4.31),CDKN1A(+1.79),CYP19A1(-3.83),DES(-6.53),DMD(-2.0),DPF3(-3.23),DUSP1(+4.23),DUSP5(+4.49),ERG(-3.65),F2RL1(+2.1),FABP3(-2.6),FHL2(+3.64),GATA4(-2.16),GATA5(-2.75),GDF15(+5.5),HAND1(-5.73),HAND2(-9.94),HDAC9(+3.09),HEY2(-2.51),HGF(-23.88),HMOX1(+2.54),HOPX(-5.53),IER3(+2.92),INHA(-5.37),KCNQ1OT1(-1.9),KL…
Cancer,Organismal Injury and Abnormalities,Reproductive System Disease	Endometrial adenocarcinoma	1.08e-12			246	91	155	ABCA8(-9.98),ADAMTS2(-2.9),ADAMTSL1(-3.92),ADM(+3.42),ALPK1(-4.58),AMOTL2(+2.05),ANKRD36(-2.29),ANO4(-3.32),ARAP3(-2.8),ARHGEF15(-3.26),ARHGEF28(+2.73),ASPM(-2.13),ATP11B(+1.89),B3GALT5(+3.08),BCL11A(-3.34),BICC1(+2.18),BMP5(-7.29),BMP6(+8.41),BNC2(-4.55),BTN3A1(-4.71),BTN3A2(-3.82),CADPS(+4.15),CD55(+3.96),CDC42EP3(+2.83),CDH10(-3.16),CENPE(-2.12),CENPF(-2.41),CEP128(-2.37),CEP162(-2.82),CEP44(-…
Cancer,Gastrointestinal Disease,Organismal Injury and Abnormalities	Gastric adenocarcinoma	1.14e-12			150	45	105	ADA(-2.53),ADAMTS10(-2.32),ANTXR1(-3.04),AREG(+6.3),ARHGEF25(-4.43),ASTN1(-3.04),BNC2(-4.55),C9orf131(+2.05),CADPS(+4.15),CCDC80(-2.67),CCN1(+3.22),CDH5(-4.69),CEP162(-2.82),CFH(-2.77),CGNL1(-2.34),CLSTN2(-4.28),CNR1(+3.96),CNTLN(-2.31),COL14A1(-5.86),COL5A1(-2.96),COL6A2(-3.61),COL6A3(-12.3),CPED1(-6.75),CSF1R(+2.2),CSF3R(-3.49),CSPG4(-2.75),DCDC2(+1.87),DDR2(-5.29),DMD(-2.0),DNAH5(+6.8),DOCK3(+…
Cancer,Neurological Disease,Organismal Injury and Abnormalities	Central nervous system neuroepithelial tumor	1.25e-12			125	38	87	ABCA8(-9.98),ADAMTS13(-3.09),ADAMTS5(-4.25),ADGRE5(-2.15),AGAP2(-2.64),ALLC(-3.15),ALPK1(-4.58),ARHGAP33(-2.64),ASPM(-2.13),BCL11A(-3.34),BCL2L1(+2.61),CCDC80(-2.67),CD93(-4.1),CDKN1A(+1.79),CENPF(-2.41),CNKSR2(+2.57),COL14A1(-5.86),COL1A1(-3.75),COL1A2(-4.47),COL3A1(-6.44),CPED1(-6.75),CSF1R(+2.2),CSF2RB(-5.51),CSF3R(-3.49),CSPG4(-2.75),DBH(-2.8),DDR2(-5.29),DDX60L(-2.9),EFNB3(-3.65),EHD4(+1.9),…
Cellular Movement	Cell movement of muscle cells	1.29e-12		0.077	39	19	20	ACKR1(+2.72),ACKR3(-2.87),ADM(+3.42),ATF3(+4.31),BDNF(+2.57),CALCRL(-5.72),CCN1(+3.22),CCN4(-2.81),COL1A1(-3.75),COL4A3(+2.83),CRIP2(-2.78),CXCL2(+2.98),CYP1B1(+4.01),DUSP1(+4.23),FGFR1(+1.81),FHL1(+2.02),FHL2(+3.64),GJA1(+1.78),HGF(-23.88),HMOX1(+2.54),IGFBP5(-3.87),KDR(-6.38),LAMA2(-5.08),MMP2(-5.2),NOS3(-3.84),PDGFRB(-3.67),PLAT(-7.68),POSTN(-51.27),PTGER4(+3.5),PTGIR(-2.98),PTGS2(+7.36),RAMP2…
Nervous System Development and Function	Morphology of central nervous system	1.42e-12			86	33	53	ADAMTS4(-4.78),ADGRA2(-2.12),ANXA1(+1.87),ASPM(-2.13),ASTN1(-3.04),BDNF(+2.57),BMPR1B(+2.33),BRSK2(+3.01),CAMK2A(-5.46),CDKN1A(+1.79),CELSR2(-1.97),CGA(-47.95),CSF1R(+2.2),CSPG4(-2.75),CXCR4(+6.34),DDIT3(+2.26),DRD1(+5.45),DRD2(+4.45),EBF1(-3.66),EPHA7(-5.33),EPHB3(-2.14),FAIM2(-2.68),FGFR1(+1.81),FGFRL1(+2.08),GAP43(-2.79),GATA3(+2.44),GDF6(-3.83),GLI2(-2.3),GLI3(-2.5),GRIA1(-3.17),GRIA2(-4.81),…
Cell Morphology,Organismal Injury and Abnormalities	Hypertrophy of cells	1.6e-12			53	21	32	ACVRL1(-3.87),ADA(-2.53),AHR(+2.11),ALOX15(-2.59),ATF3(+4.31),BDNF(+2.57),BMPR1B(+2.33),CGA(-47.95),CYP19A1(-3.83),CYP1B1(+4.01),DMD(-2.0),DUSP1(+4.23),DUSP5(+4.49),ECM1(-2.15),FHL1(+2.02),FHL2(+3.64),FST(+2.29),GATA4(-2.16),GATA5(-2.75),GDF15(+5.5),GJA1(+1.78),GPBAR1(-2.63),HAND2(-9.94),HDAC9(+3.09),HEY2(-2.51),HGF(-23.88),HSPG2(+2.02),IER3(+2.92),INHA(-5.37),KCNQ1OT1(-1.9),KLF4(+2.58),LMCD1(+2.…
Cancer,Organismal Injury and Abnormalities	Invasion of tissue	1.7e-12		-0.367	38	12	26	ACKR3(-2.87),BDNF(+2.57),CDH5(-4.69),CNR1(+3.96),CXCR4(+6.34),EDNRB(-4.37),EPHA2(+3.65),FGF7(-5.04),FST(+2.29),GRIA1(-3.17),GRIA2(-4.81),HGF(-23.88),HPSE(+2.92),IGFBP5(-3.87),ITGA8(-10.13),L1CAM(-2.25),LOXL2(-2.14),MITF(+2.04),MMP11(-3.0),MMP2(-5.2),NCAM1(-4.7),NEDD9(+2.31),NOTCH1(-2.7),NTRK2(-4.74),OPRK1(+3.13),PDCD4(-2.81),PTH1R(-5.65),PTP4A1(+2.11),RGS4(-2.65),RUNX2(-2.93),SEMA3F(-3.91),SERPIN…
Organismal Development	Growth of organism	2.19e-12		-1.808	108	50	58	ACVRL1(-3.87),AHR(+2.11),ANKRD1(+4.31),APLNR(-7.8),ARAP3(-2.8),AREG(+6.3),ARHGEF28(+2.73),ASPM(-2.13),BBC3(+2.33),BCL2L1(+2.61),BDNF(+2.57),BMP6(+8.41),BMPR1B(+2.33),CCL20(+3.06),CDH5(-4.69),CDKN1A(+1.79),CIT(-2.15),CNR1(+3.96),CRHBP(-5.39),CXCL14(-14.24),CXCL2(+2.98),DLK1(-3.59),DRD1(+5.45),DRD2(+4.45),DUOXA2(+3.0),F2RL1(+2.1),FGF7(-5.04),FGFR1(+1.81),FOSL1(+5.0),FOXF1(-3.47),GAB2(+2.2),GAP43(-2…
Connective Tissue Disorders,Inflammatory Disease,Inflammatory Response,Organismal Injury and Abnormalities,Skeletal and Muscular Disorders	Inflammation of joint	2.21e-12		-0.2	126	46	80	ACTA1(+3.15),ADA(-2.53),ADAM12(-7.3),ADAMTS10(-2.32),ADAMTS13(-3.09),ADAMTS14(-3.3),ADAMTS15(-5.44),ADAMTS2(-2.9),ADAMTS20(-4.36),ADAMTS4(-4.78),ADAMTS5(-4.25),ADGRE5(-2.15),ADGRG6(+3.1),ADM(+3.42),ADRB3(-2.6),AHR(+2.11),ALOX15(-2.59),ANXA1(+1.87),ARAP3(-2.8),AREG(+6.3),ARHGAP33(-2.64),BDNF(+2.57),BMP5(-7.29),CALCRL(-5.72),CCL20(+3.06),CD6(-2.8),CDKN1A(+1.79),CLEC1B(-5.61),CLSTN2(-4.28),COL3A1(-6…
Cancer,Hematological Disease,Immunological Disease,Organismal Injury and Abnormalities	T-cell non-Hodgkin lymphoma	2.28e-12		-0.156	71	31	40	ADA(-2.53),ANXA1(+1.87),BCL2L1(+2.61),CCL20(+3.06),CCN1(+3.22),CDKN1A(+1.79),COL15A1(-8.21),COL1A1(-3.75),COL1A2(-4.47),COL23A1(-2.98),COL3A1(-6.44),COL6A1(-2.78),COL6A2(-3.61),CSF3R(-3.49),CXCL14(-14.24),DAPK3(+1.93),DCN(-23.4),DUSP4(+4.64),DUSP5(+4.49),DUSP8(+2.56),ENG(-4.38),EPHA2(+3.65),FOXF1(-3.47),GADD45A(+1.96),GATA3(+2.44),GJA1(+1.78),HDAC9(+3.09),HGF(-23.88),HIC1(-3.67),ID1(+2.31),IER3(+…
Cancer,Endocrine System Disorders,Organismal Injury and Abnormalities	Extrapancreatic neuroendocrine tumor	2.3e-12		-1.091	91	32	59	ACVRL1(-3.87),ADM2(+3.04),AEBP1(-3.31),AEN(+2.24),ASPM(-2.13),ASTN1(-3.04),BDNF(+2.57),BNC2(-4.55),CAMK2A(-5.46),CDH6(+2.92),CDKN1A(+1.79),CDKN2B(+6.04),CFH(-2.77),CGA(-47.95),CGB3 (includes others)(-49.17),CLEC14A(-3.38),CNKSR2(+2.57),COL1A2(-4.47),COL25A1(-3.4),COL4A3(+2.83),COL6A6(-9.99),COLEC11(-4.11),CPZ(-4.08),CSF3R(-3.49),CXCR4(+6.34),DCN(-23.4),DDR2(-5.29),DDX60L(-2.9),DNAH5(+6.8),DOCK3(+…
Cellular Development,Cellular Growth and Proliferation	Proliferation of blood cells	2.42e-12		-1.739	113	60	53	ACPP(-3.7),ADA(-2.53),AHR(+2.11),ANXA1(+1.87),BBC3(+2.33),BCL11A(-3.34),BCL2L1(+2.61),BMPR1B(+2.33),BTN3A1(-4.71),CCL20(+3.06),CD55(+3.96),CD6(-2.8),CDKN1A(+1.79),CDKN2B(+6.04),CSF1R(+2.2),CSF2RB(-5.51),CSF3R(-3.49),CXCL14(-14.24),CXCL2(+2.98),CXCR4(+6.34),CYSLTR2(-2.74),DCN(-23.4),DRD2(+4.45),DUSP1(+4.23),DUSP10(+3.52),DUSP5(+4.49),EBF1(-3.66),EFNB3(-3.65),EFS(-2.86),EHD4(+1.9),ELF4(+1.99),EPHA2…
Cellular Movement,Skeletal and Muscular System Development and Function	Cell movement of smooth muscle cells	2.47e-12		-0.271	36	17	19	ACKR1(+2.72),ACKR3(-2.87),ADM(+3.42),ATF3(+4.31),BDNF(+2.57),CALCRL(-5.72),CCN1(+3.22),CCN4(-2.81),COL1A1(-3.75),CRIP2(-2.78),CXCL2(+2.98),CYP1B1(+4.01),DUSP1(+4.23),FGFR1(+1.81),FHL1(+2.02),FHL2(+3.64),GJA1(+1.78),HGF(-23.88),HMOX1(+2.54),IGFBP5(-3.87),KDR(-6.38),LAMA2(-5.08),MMP2(-5.2),NOS3(-3.84),PDGFRB(-3.67),PLAT(-7.68),POSTN(-51.27),PTGER4(+3.5),PTGS2(+7.36),RAMP2(-3.93),RAPGEF3(-2.94),S1PR…
Connective Tissue Disorders,Organismal Injury and Abnormalities,Skeletal and Muscular Disorders	Advanced Dupuytren contracture	2.48e-12			16	1	15	COL13A1(-6.65),COL14A1(-5.86),COL15A1(-8.21),COL16A1(-2.94),COL1A1(-3.75),COL1A2(-4.47),COL21A1(-3.37),COL23A1(-2.98),COL25A1(-3.4),COL3A1(-6.44),COL4A3(+2.83),COL5A1(-2.96),COL5A2(-2.09),COL6A1(-2.78),COL6A2(-3.61),COL6A3(-12.3)
Cancer,Organismal Injury and Abnormalities,Reproductive System Disease	Peyronie disease	2.48e-12			16	1	15	COL13A1(-6.65),COL14A1(-5.86),COL15A1(-8.21),COL16A1(-2.94),COL1A1(-3.75),COL1A2(-4.47),COL21A1(-3.37),COL23A1(-2.98),COL25A1(-3.4),COL3A1(-6.44),COL4A3(+2.83),COL5A1(-2.96),COL5A2(-2.09),COL6A1(-2.78),COL6A2(-3.61),COL6A3(-12.3)
Organismal Injury and Abnormalities	Fibrosis	3.17e-12		1.591	86	34	52	ACTA1(+3.15),ADA(-2.53),AHR(+2.11),ATF3(+4.31),BCL2L1(+2.61),BMP6(+8.41),CD55(+3.96),CNR1(+3.96),COL1A1(-3.75),COL1A2(-4.47),COL3A1(-6.44),COL4A3(+2.83),COLEC10(-2.07),CSF1R(+2.2),CYSLTR2(-2.74),DACT3(-3.84),DCN(-23.4),DDIT3(+2.26),DDR2(-5.29),DES(-6.53),DIO3(-6.43),DLK1(-3.59),EDNRB(-4.37),ELF3(+2.9),ERG(-3.65),ERN1(+2.14),F2RL1(+2.1),FGFR1(+1.81),FGG(-2.5),FLT4(-3.88),GATA5(-2.75),GBP4(-4.6),HA…
Connective Tissue Development and Function,Tissue Morphology	Quantity of connective tissue	3.4e-12		-0.228	85	36	49	ACTA1(+3.15),ADAM12(-7.3),ADRB3(-2.6),AEBP1(-3.31),AHR(+2.11),ALOX15(-2.59),ANGPTL2(-4.43),ANGPTL6(-4.35),BCL2L1(+2.61),CCBE1(-3.41),CCDC3(-2.28),CCDC80(-2.67),CDKN1A(+1.79),CNR1(+3.96),COL1A1(-3.75),COL4A3(+2.83),CSPG4(-2.75),CXCL14(-14.24),CYP19A1(-3.83),DBH(-2.8),DCN(-23.4),DLK1(-3.59),DUSP1(+4.23),EBF1(-3.66),FABP5(-2.09),FBLIM1(+2.13),FGFR1(+1.81),FGFRL1(+2.08),FNDC5(-3.8),GAB2(+2.2),GATA4(-…
Organismal Survival	Neonatal death	3.45e-12	Increased	2.71	66	22	44	ACKR3(-2.87),ADA(-2.53),ADAM12(-7.3),ADGRA2(-2.12),ALOXE3(+3.47),BCL11A(-3.34),BDNF(+2.57),BRSK2(+3.01),CADPS(+4.15),CDKN1A(+1.79),CLDN5(-5.3),CLEC1B(-5.61),COL25A1(-3.4),COL5A2(-2.09),CPEB2(+1.92),CXCR4(+6.34),CYP11A1(-3.3),CYP26B1(+6.84),DBH(-2.8),DLK1(-3.59),F2RL1(+2.1),FGFRL1(+2.08),FLNC(+4.5),FST(+2.29),GATA4(-2.16),GJA1(+1.78),GLI2(-2.3),GUCY1B1(-3.05),HAND2(-9.94),HAPLN1(-9.98),HEY2(-2.51)…
Connective Tissue Disorders,Inflammatory Disease,Organismal Injury and Abnormalities,Skeletal and Muscular Disorders	Rheumatic Disease	4.19e-12		-0.407	151	57	94	ACTA1(+3.15),ADA(-2.53),ADAM12(-7.3),ADAMTS10(-2.32),ADAMTS13(-3.09),ADAMTS14(-3.3),ADAMTS15(-5.44),ADAMTS2(-2.9),ADAMTS20(-4.36),ADAMTS4(-4.78),ADAMTS5(-4.25),ADAMTSL1(-3.92),ADGRE5(-2.15),ADGRG6(+3.1),ADM(+3.42),ADRB3(-2.6),AHR(+2.11),ALOX15(-2.59),ANXA1(+1.87),ARAP3(-2.8),AREG(+6.3),ARHGAP33(-2.64),ASNS(+3.03),BCL2L1(+2.61),BDNF(+2.57),BMP5(-7.29),BST2(-19.81),C14orf132(-3.48),CALCRL(-5.72),CC…
Cell-To-Cell Signaling and Interaction,Cellular Movement,Hematological System Development and Function,Immune Cell Trafficking	Recruitment of leukocytes	4.52e-12		0.608	55	25	30	ACKR1(+2.72),ACVRL1(-3.87),ADAMTS13(-3.09),ADGRE5(-2.15),ADGRG6(+3.1),AHR(+2.11),ALOX15(-2.59),ANXA1(+1.87),CCL20(+3.06),CCN1(+3.22),CD93(-4.1),CDH5(-4.69),CNR1(+3.96),CSF1R(+2.2),CSF2RB(-5.51),CXCL2(+2.98),CXCL5(+10.63),CXCR4(+6.34),CYP1A1(+2.56),CYP1B1(+4.01),F2RL1(+2.1),FABP5(-2.09),FGFR1(+1.81),GAB2(+2.2),GDF15(+5.5),GGT5(-2.94),HMOX1(+2.54),HPSE(+2.92),IL1R1(-2.33),KDM6B(+1.99),KDR(-6.38),KI…
Cellular Development	Differentiation of tumor cell lines	4.61e-12		-1.589	60	29	31	AHR(+2.11),ATF4(+1.89),BCL2L1(+2.61),BDNF(+2.57),CCN1(+3.22),CDKN1A(+1.79),CSF2RB(-5.51),DDIT3(+2.26),DLK1(-3.59),DUSP1(+4.23),FGFR1(+1.81),FOSL1(+5.0),FST(+2.29),GATA2(-2.91),GATA3(+2.44),GATA4(-2.16),GNAO1(-2.22),HAND1(-5.73),HAVCR1(+1.73),HGF(-23.88),HMOX1(+2.54),ID1(+2.31),IFI16(-3.95),IGF2(-4.04),IGFBP5(-3.87),IRS2(+3.43),JAG1(+3.02),KITLG(+2.46),KLF4(+2.58),LGALS1(-3.12),LOXL2(-2.14),MDM2(+…
Cancer,Organismal Injury and Abnormalities	Invasive cancer	4.68e-12			65	23	42	ADAMTS10(-2.32),ADAMTS14(-3.3),ADAMTS20(-4.36),ADAMTS4(-4.78),ADAMTS5(-4.25),ANXA1(+1.87),ATF3(+4.31),BCL2L1(+2.61),CCDC80(-2.67),CCN1(+3.22),CDC42EP3(+2.83),CDKN1A(+1.79),CDKN2B(+6.04),CENPF(-2.41),COL1A2(-4.47),CSF2RB(-5.51),CSF3R(-3.49),CXCL14(-14.24),CXCL2(+2.98),CYP19A1(-3.83),DCN(-23.4),DMD(-2.0),EPHA2(+3.65),ETV1(-3.65),FERMT1(-3.57),FGF7(-5.04),FGFR1(+1.81),FHL2(+3.64),FLRT2(-1.73),FLT4(-…
Cellular Growth and Proliferation	Outgrowth of cells	5.02e-12		-0.91	67	27	40	ARHGAP33(-2.64),ARHGEF25(-4.43),BDNF(+2.57),BMP6(+8.41),BRSK2(+3.01),CAMK2A(-5.46),CCN1(+3.22),CDH5(-4.69),CDKN1A(+1.79),CNR1(+3.96),COL1A1(-3.75),COL1A2(-4.47),CXCL14(-14.24),CXCL2(+2.98),DNER(+4.12),DOCK3(+2.24),EFNB3(-3.65),EPHA2(+3.65),EPHB3(-2.14),FGF7(-5.04),FGFR1(+1.81),FKBP5(-2.7),GAP43(-2.79),GATA3(+2.44),GJA1(+1.78),GNAO1(-2.22),HGF(-23.88),HPSE(+2.92),IGF2(-4.04),ITGA1(-3.06),KDR(-6.38…
Neurological Disease	Neurological signs	5.63e-12		0.765	95	42	53	ADRB3(-2.6),AEBP1(-3.31),AK1(-2.71),ANGPTL6(-4.35),APLNR(-7.8),BCL2L1(+2.61),BDNF(+2.57),BTN3A1(-4.71),CAMK2A(-5.46),CCDC88A(-2.24),CHRM2(-10.82),CLSTN2(-4.28),CNR1(+3.96),COL4A3(+2.83),CORO2B(+3.03),CPNE5(-5.24),CRIM1(+2.85),CYFIP2(+2.18),CYP19A1(-3.83),CYP26B1(+6.84),DAAM2(-2.84),DBH(-2.8),DCDC2(+1.87),DDIT3(+2.26),DDX60L(-2.9),DIRAS2(+3.25),DRD1(+5.45),DRD2(+4.45),DUSP5(+4.49),EEF1A2(+5.76),EF…
Cell Cycle	Mitogenesis	5.76e-12		-0.347	33	13	20	ADM(+3.42),AHR(+2.11),ANGPTL2(-4.43),AREG(+6.3),CCN1(+3.22),CSF1R(+2.2),FGF7(-5.04),FGFR1(+1.81),GNA13(+2.08),HGF(-23.88),IGF2(-4.04),IGFBP3(-2.51),IGFBP5(-3.87),IL2RB(-2.51),IRS2(+3.43),JAK3(-3.54),KDR(-6.38),KITLG(+2.46),LEF1(-3.86),NRG1(+3.72),NTRK1(-2.87),NTRK2(-4.74),NTRK3(-4.76),PDGFRA(-3.68),PDGFRB(-3.67),PTGS2(+7.36),REN(-9.22),SEMA3F(-3.91),SOCS1(-2.29),SPRY2(+2.35),TFE3(+2.32),TGFB3(-3.…
Cellular Development,Tissue Development	Differentiation of epithelial tissue	5.9e-12		-0.362	60	25	35	ACVRL1(-3.87),ADAMTS20(-4.36),ANXA1(+1.87),ATOH8(-3.52),BMP6(+8.41),CDH5(-4.69),CDKN1A(+1.79),CSF1R(+2.2),CXCR4(+6.34),CYP19A1(-3.83),DCN(-23.4),EDNRB(-4.37),ELF3(+2.9),EPHA2(+3.65),FABP5(-2.09),FGF7(-5.04),FZD2(-2.52),GATA4(-2.16),GATA5(-2.75),GLI3(-2.5),HGF(-23.88),HOXB5(-2.96),ID1(+2.31),IFITM2(-5.39),IGF2(-4.04),IGFBP3(-2.51),INHA(-5.37),JAG1(+3.02),KDM6B(+1.99),KDR(-6.38),KITLG(+2.46),KLF4(+…
Cellular Movement,Hematological System Development and Function,Immune Cell Trafficking,Inflammatory Response	Cellular infiltration by phagocytes	6.48e-12		0.712	51	26	25	ACKR1(+2.72),ADAMTS13(-3.09),ADM(+3.42),ADRB3(-2.6),ANXA1(+1.87),ARHGAP25(-3.31),CCN1(+3.22),CD55(+3.96),CDKN1A(+1.79),CFH(-2.77),CNR1(+3.96),COL4A3(+2.83),CSF1R(+2.2),CSF2RB(-5.51),CXCL2(+2.98),CXCL5(+10.63),CYSLTR2(-2.74),DUSP1(+4.23),EEF1A2(+5.76),F2RL1(+2.1),GJA1(+1.78),HAVCR1(+1.73),HGF(-23.88),HMOX1(+2.54),IFNGR1(+2.27),IL1R1(-2.33),JAK3(-3.54),JAM3(-3.05),KDR(-6.38),KITLG(+2.46),LGALS1(-3.…
Cellular Development,Connective Tissue Development and Function,Tissue Development	Differentiation of adipocytes	6.77e-12		-1.061	47	20	27	ADM(+3.42),ADRB3(-2.6),ALOXE3(+3.47),ATF3(+4.31),CCDC3(-2.28),CPXM1(-3.31),DDIT3(+2.26),DLK1(-3.59),EBF1(-3.66),GATA2(-2.91),GATA3(+2.44),GDF6(-3.83),HDAC9(+3.09),HMGA2(-4.31),HMOX1(+2.54),IFI16(-3.95),IRS2(+3.43),JAG1(+3.02),KLF4(+2.58),KLF5(+1.97),MMP11(-3.0),NFATC4(-5.61),NOCT(+2.37),NOTCH1(-2.7),NR1H4(-3.37),NRG1(+3.72),PLAC8(+2.32),PRKG1(-4.69),PSMB8(-2.89),PTGDS(-5.02),PTGFR(-4.46),PTGS2(+7…
Cancer,Organismal Injury and Abnormalities	Papillary carcinoma	7.28e-12			57	18	39	ABCA8(-9.98),AREG(+6.3),ASNS(+3.03),BMP6(+8.41),BNC1(-3.16),C3orf52(+2.75),CDC42EP3(+2.83),CDKN1A(+1.79),CENPF(-2.41),CFH(-2.77),COL15A1(-8.21),CSF1R(+2.2),CXCR4(+6.34),DCN(-23.4),ENG(-4.38),EPHB3(-2.14),FGFR1(+1.81),FLRT2(-1.73),FLT4(-3.88),GPR32(-3.29),GRIN2D(-2.87),HAND1(-5.73),HAVCR1(+1.73),HGF(-23.88),IFITM2(-5.39),IGF2(-4.04),JAM3(-3.05),KDR(-6.38),KRT19(+1.93),KRT7(+3.6),MKI67(-2.09),MLLT3…
Cancer,Hematological Disease,Immunological Disease,Organismal Injury and Abnormalities	B-cell neoplasm	7.78e-12		0.489	157	59	98	ACVRL1(-3.87),ADA(-2.53),ADAMTS15(-5.44),ADAMTSL1(-3.92),ADRB3(-2.6),AHR(+2.11),ANKRD36(-2.29),ANO1(-4.08),ANTXR1(-3.04),ANXA1(+1.87),ARHGAP33(-2.64),ARHGEF15(-3.26),ARHGEF28(+2.73),ATF3(+4.31),BBC3(+2.33),BCHE(-2.98),BCL11A(-3.34),BCL2L1(+2.61),BDNF(+2.57),BICC1(+2.18),BNC2(-4.55),C1QTNF7(-2.92),CALCRL(-5.72),CAVIN2(-3.3),CDC42EP2(+2.58),CDC42EP3(+2.83),CDH10(-3.16),CDKN1A(+1.79),CDKN2B(+6.04),C…
Gastrointestinal Disease,Inflammatory Disease	Gastroenteritis	7.8e-12		-0.148	67	27	40	ADM(+3.42),AHR(+2.11),ALOX15(-2.59),ANXA1(+1.87),AREG(+6.3),ARHGAP33(-2.64),CALCRL(-5.72),CDC42EP3(+2.83),CFH(-2.77),CHRM2(-10.82),COL1A1(-3.75),COL1A2(-4.47),CSF1R(+2.2),CXCL2(+2.98),CXCL5(+10.63),CYP11A1(-3.3),DDIT3(+2.26),DRD1(+5.45),DRD2(+4.45),DUSP10(+3.52),EFS(-2.86),F2RL1(+2.1),FERMT1(-3.57),FGA(-1.96),FOSL1(+5.0),GABRA2(+2.37),GABRB2(-3.32),GATA2(-2.91),GCNT3(+4.15),GIPR(-3.59),GPBAR1(-2.…
Cancer,Organismal Injury and Abnormalities,Tumor Morphology	Progression of tumor	7.89e-12		0.16	53	21	32	ACKR3(-2.87),ADAM12(-7.3),AGAP2(-2.64),ANXA1(+1.87),ATF3(+4.31),CDKN1A(+1.79),CENPE(-2.12),COL1A1(-3.75),COL1A2(-4.47),CSF1R(+2.2),CSF2RB(-5.51),CSF3R(-3.49),CXCL14(-14.24),CXCR4(+6.34),CYP19A1(-3.83),DDR2(-5.29),ENG(-4.38),EPHA2(+3.65),FGFR1(+1.81),FLT4(-3.88),GATA3(+2.44),GDF15(+5.5),HGF(-23.88),HPSE(+2.92),IL2RB(-2.51),KDR(-6.38),LGALS1(-3.12),LOXL2(-2.14),MDM2(+2.21),MGAT3(-2.17),NEDD9(+2.31)…
Cell Death and Survival,Organismal Injury and Abnormalities	Cell death of epithelial cells	8.33e-12		1.747	74	40	34	AGAP2(-2.64),AHR(+2.11),ALOX15(-2.59),ATF3(+4.31),BBC3(+2.33),BCL2L1(+2.61),BMP6(+8.41),CDKN1A(+1.79),CENPF(-2.41),CIT(-2.15),CSF1R(+2.2),CYP19A1(-3.83),DCN(-23.4),DDIT3(+2.26),ENG(-4.38),EPHA2(+3.65),ERN1(+2.14),FGF7(-5.04),FGFR1(+1.81),GADD45A(+1.96),GDF15(+5.5),GLI2(-2.3),HGF(-23.88),HMOX1(+2.54),ID1(+2.31),IER3(+2.92),IFNGR1(+2.27),IGFBP3(-2.51),IGFBP5(-3.87),INHA(-5.37),IRF4(+3.17),KCNB1(-3.…
Skeletal and Muscular System Development and Function	Morphology of axial skeleton	8.5e-12			40	15	25	ANTXR1(-3.04),ARHGEF25(-4.43),CDKN1A(+1.79),COL1A2(-4.47),CYP1A1(+2.56),CYP1B1(+4.01),FGFR1(+1.81),FGFRL1(+2.08),FST(+2.29),GJA1(+1.78),GLI2(-2.3),HAPLN1(-9.98),HOXB2(-3.79),HOXB3(-6.5),HOXB4(-5.96),HOXB5(-2.96),HOXB6(-4.39),HOXB8(-4.18),HOXC4(-2.8),HOXC6(-5.63),HOXC8(-7.72),HOXD3(+4.34),HSPG2(+2.02),IDS(+2.24),IGF2(-4.04),KDM6B(+1.99),LOXL3(-3.81),MTA2(+1.89),NOTCH1(-2.7),PBX1(-2.4),PDGFRA(-3.68…
Skeletal and Muscular System Development and Function	Quantity of bone	8.66e-12		0.233	46	12	34	AHR(+2.11),ALOX15(-2.59),AREG(+6.3),ATF4(+1.89),CGA(-47.95),CGB3 (includes others)(-49.17),COL1A1(-3.75),COL1A2(-4.47),CTHRC1(-2.23),CYP19A1(-3.83),DBH(-2.8),DCN(-23.4),EBF1(-3.66),ECM1(-2.15),FBLIM1(+2.13),FNDC5(-3.8),FST(+2.29),GAB2(+2.2),GIPR(-3.59),GLI2(-2.3),H19(-3.33),HOXB5(-2.96),HOXB6(-4.39),HOXB7(-3.29),HOXC4(-2.8),HOXC6(-5.63),ID1(+2.31),IFNGR1(+2.27),IGFBP5(-3.87),IL1R1(-2.33),KLF4(+2.…
Cellular Movement	Cell movement of carcinoma cell lines	8.74e-12		-0.52	48	20	28	AREG(+6.3),ASNS(+3.03),BDNF(+2.57),CCN1(+3.22),CCN4(-2.81),CXCR4(+6.34),EPHB3(-2.14),FAIM2(-2.68),FBLN2(-2.51),FENDRR(-2.5),FOSL1(+5.0),GAB2(+2.2),H19(-3.33),HAND2-AS1(-10.23),HGF(-23.88),HMGA2(-4.31),HMMR(-2.24),HMOX1(+2.54),ID1(+2.31),ITGA1(-3.06),ITGA2(+4.87),JAM3(-3.05),KLF4(+2.58),KLF6(+2.25),L1CAM(-2.25),MIR100HG(-3.87),MITF(+2.04),NCAM1(-4.7),NEDD9(+2.31),NOTCH1(-2.7),NR1H4(-3.37),NRG1(+3.…
Cancer,Hematological Disease,Organismal Injury and Abnormalities	Myeloid neoplasm	8.79e-12		0.041	193	65	128	ADA(-2.53),ADAM12(-7.3),ADAMTS5(-4.25),ADAMTSL1(-3.92),ADRB3(-2.6),ALOX15(-2.59),ALOXE3(+3.47),ALPK1(-4.58),ANGPTL2(-4.43),ANGPTL6(-4.35),ANKRD36(-2.29),ANO4(-3.32),ANTXR1(-3.04),ANXA1(+1.87),APLNR(-7.8),ATF4(+1.89),B4GALNT3(+3.26),BBC3(+2.33),BCL2L1(+2.61),BMP6(+8.41),BNC2(-4.55),C20orf96(-2.1),C3orf52(+2.75),C9orf131(+2.05),CACNB4(+2.44),CALCRL(-5.72),CCNYL1(+2.09),CD93(-4.1),CDC42EP3(+2.83),CD…
Cancer,Organismal Injury and Abnormalities	Mixed neoplasia	9.65e-12			156	39	117	ADAMTS10(-2.32),ADAMTS2(-2.9),ADAMTS20(-4.36),AGAP2(-2.64),ALOXE3(+3.47),ANKRD36(-2.29),ARHGEF28(+2.73),ASPM(-2.13),ATP11B(+1.89),ATP7A(-2.44),BNC1(-3.16),CADPS(+4.15),CCDC88A(-2.24),CDC42EP1(+2.21),CDH10(-3.16),CENPE(-2.12),CEP128(-2.37),CERCAM(-3.08),CFH(-2.77),CHRM2(-10.82),CMYA5(-2.28),COL1A2(-4.47),COL21A1(-3.37),COL23A1(-2.98),COL3A1(-6.44),COL5A1(-2.96),COL6A3(-12.3),COL6A6(-9.99),CORO2B(+…
Cellular Movement	Cell movement of cancer cells	9.72e-12		-0.987	32	16	16	ADGRE5(-2.15),BDNF(+2.57),CCN4(-2.81),CSF1R(+2.2),CSF3R(-3.49),CSPG4(-2.75),CXCR4(+6.34),DCDC2(+1.87),DUSP1(+4.23),F2RL1(+2.1),GAB2(+2.2),HGF(-23.88),HMMR(-2.24),HPSE(+2.92),IRS2(+3.43),KDR(-6.38),KLF4(+2.58),L1CAM(-2.25),LSP1(-3.87),LUM(-5.66),MAP3K1(+2.21),MGLL(+2.17),MMP2(-5.2),NEDD9(+2.31),PRSS3(-2.86),RAPGEF3(-2.94),SERPINE1(+2.26),SNAI2(-2.61),SOCS1(-2.29),SPRY2(+2.35),TIAM1(-3.95),TM4SF1(+…
Cellular Development,Nervous System Development and Function,Tissue Development	Differentiation of neurons	1.07e-11		0.116	65	26	39	APLNR(-7.8),AREG(+6.3),ASPM(-2.13),BCHE(-2.98),BCL2L1(+2.61),BDNF(+2.57),BMP6(+8.41),BRSK2(+3.01),CASZ1(+2.62),CIT(-2.15),CNR1(+3.96),CYP26B1(+6.84),DYNC2H1(-2.2),EBF1(-3.66),EPHA2(+3.65),FGF7(-5.04),FGFR1(+1.81),FST(+2.29),GAB2(+2.2),GAP43(-2.79),GATA2(-2.91),GATA3(+2.44),GCM1(-2.1),GDF6(-3.83),GLI2(-2.3),GLI3(-2.5),GPRC5B(+3.16),HGF(-23.88),HOXB2(-3.79),HOXC8(-7.72),HOXD3(+4.34),HTR7(-5.08),IGF…
Cellular Development,Cellular Growth and Proliferation	Proliferation of prostate cancer cell lines	1.19e-11		0.084	55	20	35	ACKR3(-2.87),ACPP(-3.7),ADM(+3.42),AGAP2(-2.64),ANO1(-4.08),ART4(-3.27),BATF2(-3.39),BCL2L1(+2.61),BMP6(+8.41),BMPR1B(+2.33),CCN1(+3.22),CDKN1A(+1.79),ERG(-3.65),ETV1(-3.65),FABP5(-2.09),FGF7(-5.04),FKBP5(-2.7),FST(+2.29),GABRA2(+2.37),GDF15(+5.5),GLI2(-2.3),HGF(-23.88),HGS(+1.81),HIC1(-3.67),HMGA2(-4.31),HMOX1(+2.54),HOXB3(-6.5),HOXC6(-5.63),HPSE(+2.92),ID1(+2.31),IDS(+2.24),IFI16(-3.95),IGF2(-4…
Cancer,Gastrointestinal Disease,Hepatic System Disease,Organismal Injury and Abnormalities	Hepatocellular carcinoma	1.2e-11		-0.602	110	43	67	ABCA8(-9.98),ADA(-2.53),ADAM12(-7.3),ANGPTL6(-4.35),ANXA1(+1.87),ARAP3(-2.8),AREG(+6.3),ASPM(-2.13),BCL2L1(+2.61),BDNF(+2.57),CCDC80(-2.67),CCL20(+3.06),CCN1(+3.22),CDC42EP3(+2.83),CDKN1A(+1.79),CENPF(-2.41),CLEC1B(-5.61),COL5A2(-2.09),COLEC10(-2.07),CPEB2(+1.92),CRHBP(-5.39),CSF1R(+2.2),CSF3R(-3.49),CXCL14(-14.24),CXCL2(+2.98),DCN(-23.4),DDR2(-5.29),DDX60L(-2.9),DLGAP5(-2.15),EDNRB(-4.37),ENG(-4…
Cellular Development,Cellular Growth and Proliferation,Embryonic Development,Organismal Development	Proliferation of embryonic cells	1.26e-11	Decreased	-2.546	44	18	26	ASPM(-2.13),BDNF(+2.57),BMPR1B(+2.33),CDKN1A(+1.79),CXCL14(-14.24),DRD2(+4.45),FGF7(-5.04),FGFR1(+1.81),FOXF1(-3.47),GATA3(+2.44),GJA1(+1.78),GLI3(-2.5),HAND1(-5.73),HAND2(-9.94),HGF(-23.88),HOXB5(-2.96),HSPG2(+2.02),ID1(+2.31),IGF2(-4.04),IRS2(+3.43),ITGA1(-3.06),JAG1(+3.02),KDR(-6.38),KITLG(+2.46),KLF4(+2.58),KRT19(+1.93),KRT8(+1.91),L1CAM(-2.25),MAP3K1(+2.21),NOS3(-3.84),NOTCH1(-2.7),NRG2(-2.8…
Cardiovascular System Development and Function,Cell Morphology,Cellular Development,Organismal Development,Tissue Development	Branching of endothelial cells	1.28e-11		-0.471	22	6	16	ADM(+3.42),ANGPTL2(-4.43),ANXA1(+1.87),CCN1(+3.22),DCN(-23.4),EPHB3(-2.14),FGFR1(+1.81),FLT4(-3.88),HDAC9(+3.09),HGF(-23.88),HLX(-3.53),HOXB5(-2.96),KDR(-6.38),KITLG(+2.46),LAMA2(-5.08),PROK1(-13.45),RGS4(-2.65),RUNX2(-2.93),SRPX2(-2.19),TEK(-4.34),TGFBI(-2.02),VEGFC(-3.99)
Organismal Functions,Organismal Injury and Abnormalities,Tissue Morphology	Healing of wound	1.31e-11			35	15	20	ACVRL1(-3.87),ADM(+3.42),AEBP1(-3.31),ALOX15(-2.59),ANGPTL6(-4.35),ANKRD1(+4.31),BNC1(-3.16),COL1A1(-3.75),COL3A1(-6.44),COL5A1(-2.96),DACT2(-2.67),DDR2(-5.29),ELK3(-2.06),FGA(-1.96),FGF7(-5.04),FGFR1(+1.81),FST(+2.29),GJA1(+1.78),HGF(-23.88),HOXD3(+4.34),HPSE(+2.92),IL1R1(-2.33),KLF6(+2.25),LUM(-5.66),MAP3K1(+2.21),NRG1(+3.72),PDGFRA(-3.68),PLAT(-7.68),POSTN(-51.27),PTGS2(+7.36),SERPINE1(+2.26),…
Cancer,Neurological Disease,Organismal Injury and Abnormalities	Anaplastic glioma	1.32e-11			66	21	45	ABCA8(-9.98),ADAMTS5(-4.25),ADGRE5(-2.15),AGAP2(-2.64),ARHGAP33(-2.64),BCL2L1(+2.61),CD93(-4.1),CDKN1A(+1.79),COL1A1(-3.75),COL1A2(-4.47),COL3A1(-6.44),CSF1R(+2.2),CSF2RB(-5.51),CSPG4(-2.75),DBH(-2.8),DDR2(-5.29),DDX60L(-2.9),EFNB3(-3.65),ENG(-4.38),EPHA2(+3.65),FGFR1(+1.81),FLT4(-3.88),GABRA2(+2.37),GAP43(-2.79),GNAO1(-2.22),HGF(-23.88),IDS(+2.24),IGF2(-4.04),IGFBP3(-2.51),IGFBP5(-3.87),IL1R1(-2…
Gastrointestinal Disease,Organismal Injury and Abnormalities	Abnormality of large intestine	1.35e-11		0	64	27	37	ADM(+3.42),AHR(+2.11),ALOX15(-2.59),ANXA1(+1.87),AREG(+6.3),ARHGAP33(-2.64),BDNF(+2.57),CDC42EP3(+2.83),CFH(-2.77),COL1A1(-3.75),COL1A2(-4.47),CSF1R(+2.2),CXCL2(+2.98),CXCL5(+10.63),CYP11A1(-3.3),DDIT3(+2.26),DUSP10(+3.52),EDNRB(-4.37),F2RL1(+2.1),FERMT1(-3.57),FGA(-1.96),FOSL1(+5.0),GABRA2(+2.37),GABRB2(-3.32),GATA2(-2.91),GCNT3(+4.15),GIPR(-3.59),GPBAR1(-2.63),GPX2(+2.27),GRIN2D(-2.87),GUCY1B1(…
Cell Morphology	Size of cells	1.37e-11			78	38	40	ADA(-2.53),ADRB3(-2.6),AGAP2(-2.64),AHR(+2.11),AK1(-2.71),ALOX15(-2.59),ANXA1(+1.87),ATF4(+1.89),BCL2L1(+2.61),BDNF(+2.57),CAMK2A(-5.46),CCDC3(-2.28),CDH10(-3.16),CDKN1A(+1.79),CXCL14(-14.24),CYP19A1(-3.83),DLG4(-2.3),DLK1(-3.59),DMD(-2.0),DRD1(+5.45),DRD2(+4.45),DUSP1(+4.23),EPHA2(+3.65),EPS8(-2.13),ERN1(+2.14),FLNC(+4.5),GAB2(+2.2),GADD45A(+1.96),GAP43(-2.79),GATA4(-2.16),GDF15(+5.5),GNA13(+2.0…
Cancer,Organismal Injury and Abnormalities	Soft tissue sarcoma	1.39e-11		0.06	121	33	88	ATP7A(-2.44),BNC1(-3.16),C3orf52(+2.75),CDKN1A(+1.79),CENPE(-2.12),CFH(-2.77),CHRM2(-10.82),CNR1(+3.96),COL13A1(-6.65),COL21A1(-3.37),COL3A1(-6.44),CPEB2(+1.92),CPZ(-4.08),CSF1R(+2.2),CSF2RB(-5.51),CSF3R(-3.49),CSPG4(-2.75),CYP19A1(-3.83),DACT3(-3.84),DCN(-23.4),DDIT3(+2.26),DDR2(-5.29),DLK1(-3.59),DNAH5(+6.8),DSC3(-2.49),DYNC2H1(-2.2),ENG(-4.38),EPHA2(+3.65),ETV1(-3.65),FBLN2(-2.51),FERMT1(-3.57…
Gastrointestinal Disease,Inflammatory Response	Inflammation of gastrointestinal tract	1.41e-11		0.08	71	28	43	ADM(+3.42),AHR(+2.11),ALOX15(-2.59),ANO1(-4.08),ANXA1(+1.87),AREG(+6.3),ARHGAP33(-2.64),CALCRL(-5.72),CDC42EP3(+2.83),CFH(-2.77),CHRM2(-10.82),COL1A1(-3.75),COL1A2(-4.47),CSF1R(+2.2),CXCL2(+2.98),CXCL5(+10.63),CYP11A1(-3.3),CYP19A1(-3.83),DDIT3(+2.26),DRD1(+5.45),DRD2(+4.45),DUSP10(+3.52),EFS(-2.86),F2RL1(+2.1),FERMT1(-3.57),FGA(-1.96),FOSL1(+5.0),GABRA2(+2.37),GABRB2(-3.32),GATA2(-2.91),GCNT3(+4…
Gastrointestinal Disease,Inflammatory Disease,Inflammatory Response,Organismal Injury and Abnormalities	Enteritis	1.45e-11		-0.102	64	26	38	ADM(+3.42),AHR(+2.11),ALOX15(-2.59),ANXA1(+1.87),AREG(+6.3),ARHGAP33(-2.64),CALCRL(-5.72),CDC42EP3(+2.83),CFH(-2.77),COL1A1(-3.75),COL1A2(-4.47),CSF1R(+2.2),CXCL2(+2.98),CXCL5(+10.63),CYP11A1(-3.3),DDIT3(+2.26),DRD1(+5.45),DRD2(+4.45),DUSP10(+3.52),EFS(-2.86),F2RL1(+2.1),FERMT1(-3.57),FGA(-1.96),FOSL1(+5.0),GABRA2(+2.37),GABRB2(-3.32),GATA2(-2.91),GCNT3(+4.15),GIPR(-3.59),GPBAR1(-2.63),GPX2(+2.27…
Cellular Development,Cellular Growth and Proliferation,Nervous System Development and Function,Tissue Development	Proliferation of neuronal cells	1.45e-11		-0.174	79	34	45	ARHGAP33(-2.64),ARHGEF25(-4.43),ASPM(-2.13),BDNF(+2.57),BMP6(+8.41),BRSK2(+3.01),CAMK2A(-5.46),CDKN1A(+1.79),CNR1(+3.96),CXCL5(+10.63),CXCR4(+6.34),CYP19A1(-3.83),DLG4(-2.3),DNER(+4.12),DOCK3(+2.24),DRD2(+4.45),DUSP10(+3.52),EFNB3(-3.65),EPHA2(+3.65),EPHB3(-2.14),FGF7(-5.04),FGFR1(+1.81),FKBP5(-2.7),GAP43(-2.79),GATA3(+2.44),GJA1(+1.78),GLI3(-2.5),GNAO1(-2.22),HGF(-23.88),HPSE(+2.92),ID1(+2.31),I…
Cellular Growth and Proliferation,Tissue Development	Proliferation of epithelial cells	1.48e-11		0.024	73	30	43	AGAP2(-2.64),AHR(+2.11),ANGPTL6(-4.35),AREG(+6.3),ATF3(+4.31),ATP7A(-2.44),BMP5(-7.29),BMP6(+8.41),BNC1(-3.16),CCN1(+3.22),CDKN1A(+1.79),CDKN2B(+6.04),CNR1(+3.96),CSF2RB(-5.51),CXCL14(-14.24),CXCR4(+6.34),DUSP10(+3.52),EDNRB(-4.37),ENG(-4.38),EPHA2(+3.65),ERN1(+2.14),FERMT1(-3.57),FGF7(-5.04),FGFR1(+1.81),FHL2(+3.64),FOXF1(-3.47),FST(+2.29),GAB2(+2.2),GATA2(-2.91),GATA3(+2.44),GDF15(+5.5),GLI2(-2…
Cellular Movement	Cellular infiltration by myeloid cells	1.58e-11		0.968	54	27	27	ACKR1(+2.72),ADAMTS13(-3.09),ADM(+3.42),ADRB3(-2.6),ANXA1(+1.87),ARHGAP25(-3.31),CCN1(+3.22),CD55(+3.96),CDKN1A(+1.79),CFH(-2.77),CNR1(+3.96),COL4A3(+2.83),CSF1R(+2.2),CXCL2(+2.98),CXCL5(+10.63),CYSLTR2(-2.74),DUSP1(+4.23),EEF1A2(+5.76),F2RL1(+2.1),GJA1(+1.78),HAVCR1(+1.73),HGF(-23.88),HMOX1(+2.54),ID1(+2.31),IFNGR1(+2.27),IL1R1(-2.33),IL2RB(-2.51),JAK3(-3.54),JAM3(-3.05),KDR(-6.38),KITLG(+2.46),…
Cellular Movement	Cell movement of connective tissue cells	1.59e-11		0.081	43	19	24	AHR(+2.11),ARHGEF28(+2.73),CALCRL(-5.72),CCDC88A(-2.24),CCN1(+3.22),CDKN1A(+1.79),COL1A1(-3.75),COL4A3(+2.83),CSF1R(+2.2),CXCR4(+6.34),CYSLTR2(-2.74),DAPK3(+1.93),DDR2(-5.29),DMD(-2.0),EEF1A2(+5.76),ENG(-4.38),FGFR1(+1.81),FOSL1(+5.0),GNA13(+2.08),HGF(-23.88),HMMR(-2.24),IL1R1(-2.33),L1CAM(-2.25),LGALS1(-3.12),MAP3K1(+2.21),MRC2(-3.19),NFKB2(+2.13),NOS3(-3.84),POSTN(-51.27),RAMP2(-3.93),RAPGEF3(-…
Cancer,Hematological Disease,Organismal Injury and Abnormalities	Bone marrow neoplasm	1.68e-11		0.293	191	65	126	ADA(-2.53),ADAM12(-7.3),ADAMTS5(-4.25),ADAMTSL1(-3.92),ADRB3(-2.6),ALOX15(-2.59),ALOXE3(+3.47),ALPK1(-4.58),ANGPTL2(-4.43),ANGPTL6(-4.35),ANKRD36(-2.29),ANO4(-3.32),ANTXR1(-3.04),ANXA1(+1.87),APLNR(-7.8),ATF4(+1.89),B4GALNT3(+3.26),BBC3(+2.33),BCL2L1(+2.61),BMP6(+8.41),BNC2(-4.55),C20orf96(-2.1),C3orf52(+2.75),C9orf131(+2.05),CACNB4(+2.44),CALCRL(-5.72),CCNYL1(+2.09),CD93(-4.1),CDC42EP3(+2.83),CD…
Cancer,Cellular Movement,Organismal Injury and Abnormalities,Tumor Morphology	Invasion of tumor cells	1.72e-11		0.245	35	16	19	ACKR3(-2.87),ADGRE5(-2.15),AGAP2(-2.64),AREG(+6.3),CXCL2(+2.98),CXCL5(+10.63),CXCR4(+6.34),GAB2(+2.2),GDF15(+5.5),HGF(-23.88),HMOX1(+2.54),HPSE(+2.92),ID1(+2.31),ITGA1(-3.06),ITGA2(+4.87),KCNH2(-4.29),KLF4(+2.58),LGALS1(-3.12),LOXL2(-2.14),MMP2(-5.2),NEDD9(+2.31),NOTCH1(-2.7),NUAK2(+4.53),PDCD4(-2.81),POSTN(-51.27),PTGS2(+7.36),PTH1R(-5.65),SLIT2(-3.55),SNAI2(-2.61),SOCS1(-2.29),SYK(+3.4),TBX2(-2…
Cancer,Neurological Disease,Organismal Injury and Abnormalities	Glioma cancer	1.74e-11			117	37	80	ABCA8(-9.98),ADAMTS13(-3.09),ADAMTS5(-4.25),ADGRE5(-2.15),AGAP2(-2.64),ALLC(-3.15),ALPK1(-4.58),ARHGAP33(-2.64),ASPM(-2.13),BCL11A(-3.34),BCL2L1(+2.61),CCDC80(-2.67),CD93(-4.1),CDKN1A(+1.79),CDKN2B(+6.04),CENPF(-2.41),CNKSR2(+2.57),COL1A1(-3.75),COL1A2(-4.47),COL3A1(-6.44),CSF1R(+2.2),CSF2RB(-5.51),CSF3R(-3.49),CSPG4(-2.75),DBH(-2.8),DDR2(-5.29),DDX60L(-2.9),EFNB3(-3.65),EHD4(+1.9),ENG(-4.38),EPH…
Cellular Development,Cellular Growth and Proliferation,Hematological System Development and Function,Hematopoiesis,Lymphoid Tissue Structure and Development,Tissue Development	Leukopoiesis	1.84e-11		0.544	105	49	56	ADA(-2.53),ADAM12(-7.3),ADM(+3.42),AHR(+2.11),ALOX15(-2.59),ANXA1(+1.87),ATP7A(-2.44),BATF2(-3.39),BBC3(+2.33),BCL11A(-3.34),BCL2L1(+2.61),BDNF(+2.57),CCN1(+3.22),CD6(-2.8),CDKN1A(+1.79),CDKN2B(+6.04),CSF1R(+2.2),CSF2RB(-5.51),CSF3R(-3.49),CXCL5(+10.63),CXCR4(+6.34),CYP26B1(+6.84),DBH(-2.8),DLK1(-3.59),DUSP10(+3.52),DUSP5(+4.49),EBF1(-3.66),EEF1A2(+5.76),ELF3(+2.9),ELF4(+1.99),EPHA2(+3.65),ERN1(+…
Cellular Growth and Proliferation,Lymphoid Tissue Structure and Development	Proliferation of lymphatic system cells	2.06e-11		-1.457	104	54	50	ACPP(-3.7),ADA(-2.53),ADM(+3.42),AHR(+2.11),ANXA1(+1.87),BBC3(+2.33),BCL11A(-3.34),BCL2L1(+2.61),BMPR1B(+2.33),BTN3A1(-4.71),CCL20(+3.06),CCN4(-2.81),CD55(+3.96),CD6(-2.8),CDKN1A(+1.79),CDKN2B(+6.04),CLEC1B(-5.61),CSF1R(+2.2),CSF2RB(-5.51),CXCL14(-14.24),CXCR4(+6.34),CYSLTR2(-2.74),DRD2(+4.45),DUSP1(+4.23),DUSP10(+3.52),DUSP5(+4.49),EBF1(-3.66),EDNRB(-4.37),EFNB3(-3.65),EFS(-2.86),EHD4(+1.9),ELF4…
Cancer,Organismal Injury and Abnormalities,Reproductive System Disease	Benign neoplasm of female genital organ	2.06e-11			45	12	33	ABCA8(-9.98),ADAM12(-7.3),ADGRE5(-2.15),ADRB3(-2.6),AHR(+2.11),CALCRL(-5.72),CAVIN2(-3.3),CCN1(+3.22),CDC42EP3(+2.83),CFH(-2.77),COL6A3(-12.3),CXCL14(-14.24),CYP19A1(-3.83),CYP1B1(+4.01),EDNRB(-4.37),EMCN(-3.48),GNG11(-2.92),GRIA2(-4.81),H19(-3.33),HMGA2(-4.31),HOPX(-5.53),HSPB7(-4.38),IFIT1(-4.38),IGF2(-4.04),IGFBP5(-3.87),KCNG1(+2.37),LSP1(-3.87),MEST(-2.68),MICALL1(+2.48),MMP11(-3.0),MMP2(-5.2…
Cellular Development,Embryonic Development,Organismal Development	Differentiation of embryonic cells	2.14e-11		-0.728	44	15	29	ADA(-2.53),APLNR(-7.8),BCHE(-2.98),BCL2L1(+2.61),BDNF(+2.57),BMP6(+8.41),CDKN1A(+1.79),ECM1(-2.15),ENG(-4.38),ERVW-1(-2.51),FGF7(-5.04),FGFR1(+1.81),GATA4(-2.16),GDF6(-3.83),GLI3(-2.5),GNA13(+2.08),HAND1(-5.73),HEY2(-2.51),HGF(-23.88),HMGA2(-4.31),HOPX(-5.53),IGF2(-4.04),KDM6A(+2.11),KDM6B(+1.99),KDR(-6.38),KITLG(+2.46),L1CAM(-2.25),LAMA2(-5.08),MDM2(+2.21),MMP2(-5.2),NPY1R(-3.67),NRG1(+3.72),OSR…
Cancer,Endocrine System Disorders,Organismal Injury and Abnormalities,Reproductive System Disease	Development of gonadal tumor	2.29e-11		0	161	49	112	ABCA8(-9.98),ABCG4(-2.77),ACPP(-3.7),ADAMTS10(-2.32),ADAMTS2(-2.9),ADAMTS20(-4.36),AEBP1(-3.31),AGAP2(-2.64),ALOXE3(+3.47),ANKRD36(-2.29),ANKRD36C(-2.33),ARHGEF28(+2.73),ASPM(-2.13),ASTN1(-3.04),ATP11B(+1.89),BMPR1B(+2.33),BNC1(-3.16),C6orf222(+5.61),CADPS(+4.15),CASZ1(+2.62),CCDC88A(-2.24),CDH10(-3.16),CDKN1A(+1.79),CEP128(-2.37),CERCAM(-3.08),CFH(-2.77),CMYA5(-2.28),COL15A1(-8.21),COL1A2(-4.47)…
Behavior	Learning	2.34e-11		-1.778	66	19	47	BCHE(-2.98),BDNF(+2.57),BMPR1B(+2.33),CAMK2A(-5.46),CCDC88A(-2.24),CHRM2(-10.82),CLDN5(-5.3),CLSTN2(-4.28),CNR1(+3.96),CRHBP(-5.39),CYP19A1(-3.83),DBH(-2.8),DCDC2(+1.87),DLG4(-2.3),DRD1(+5.45),DRD2(+4.45),DUSP4(+4.64),GJA1(+1.78),GRIA1(-3.17),GRIA2(-4.81),GRIA4(-2.56),HAPLN1(-9.98),HTR7(-5.08),IDS(+2.24),IGF2(-4.04),IL1R1(-2.33),ITGA8(-10.13),JPH4(-3.91),KCNAB2(-2.51),KIF1A(+5.04),L1CAM(-2.25),LR…
Cancer,Organismal Injury and Abnormalities,Reproductive System Disease	Invasive breast cancer	2.37e-11			51	19	32	ADAMTS10(-2.32),ADAMTS14(-3.3),ADAMTS20(-4.36),ADAMTS4(-4.78),ADAMTS5(-4.25),ANXA1(+1.87),BCL2L1(+2.61),CCN1(+3.22),CDC42EP3(+2.83),CDKN1A(+1.79),CENPF(-2.41),COL1A2(-4.47),CSF2RB(-5.51),CSF3R(-3.49),CXCL14(-14.24),CXCL2(+2.98),CYP19A1(-3.83),DCN(-23.4),DMD(-2.0),EPHA2(+3.65),FGFR1(+1.81),FHL2(+3.64),FLRT2(-1.73),GRIN2D(-2.87),IER3(+2.92),IGF2(-4.04),JAK3(-3.54),JAM3(-3.05),KDR(-6.38),LGALS1(-3.1…
Embryonic Development,Hair and Skin Development and Function,Organ Development,Organismal Development,Tissue Development	Formation of skin	2.39e-11		0.444	65	29	36	ADAMTS2(-2.9),ANXA1(+1.87),ATP7A(-2.44),BNC1(-3.16),CDKN1A(+1.79),COL1A1(-3.75),COL1A2(-4.47),COL3A1(-6.44),COL5A1(-2.96),COL5A2(-2.09),CYP26B1(+6.84),DACT2(-2.67),DSC3(-2.49),ELF3(+2.9),EPHA2(+3.65),EXPH5(+2.11),FABP5(-2.09),FERMT1(-3.57),FGF7(-5.04),FGFR1(+1.81),FLT4(-3.88),FOXQ1(+3.84),FST(+2.29),GDF6(-3.83),GJA1(+1.78),GLI2(-2.3),HGF(-23.88),HPSE(+2.92),ID1(+2.31),IFT172(-2.91),IGFBP5(-3.87),…
Cellular Assembly and Organization,Tissue Development	Fibrogenesis	2.42e-11		-0.754	71	26	45	ACTA1(+3.15),ADAMTS10(-2.32),ALOX15(-2.59),ARHGEF15(-3.26),CDC42EP2(+2.58),CDKN1A(+1.79),CENPF(-2.41),CNR1(+3.96),CNTNAP1(-2.64),COL5A1(-2.96),COL6A3(-12.3),CORO2B(+3.03),DES(-6.53),DLGAP5(-2.15),DMD(-2.0),F2RL1(+2.1),FBLIM1(+2.13),FGF7(-5.04),FHL1(+2.02),FHOD3(-2.76),GAP43(-2.79),GATA4(-2.16),GNA13(+2.08),GNAO1(-2.22),GNG2(-3.35),HGF(-23.88),INA(+3.55),JAG1(+3.02),KANK2(-2.08),KDR(-6.38),KRT18(+…
Embryonic Development,Organ Development,Organismal Development,Reproductive System Development and Function,Tissue Development	Formation of mammary gland	2.58e-11		0.194	38	16	22	AGAP2(-2.64),AHR(+2.11),AREG(+6.3),ATF4(+1.89),CDKN2B(+6.04),CGB3 (includes others)(-49.17),CSF1R(+2.2),CYP19A1(-3.83),FGF7(-5.04),GAB2(+2.2),GATA3(+2.44),GLI2(-2.3),GLI3(-2.5),HGF(-23.88),HOXC6(-5.63),HPSE(+2.92),ID1(+2.31),IFITM2(-5.39),IGF2(-4.04),IGFBP5(-3.87),IRS2(+3.43),LBH(-5.15),LEF1(-3.86),NEURL1(-4.95),NFKB2(+2.13),NOTCH1(-2.7),NRG1(+3.72),OXTR(+2.9),PTCH1(-1.96),PTGS2(+7.36),PTH1R(-5.6…
Cardiovascular System Development and Function,Tissue Morphology	Permeability of vascular system	2.58e-11		-0.959	35	12	23	ALOX15(-2.59),ANXA1(+1.87),CDH5(-4.69),CXCL2(+2.98),CYP1B1(+4.01),CYSLTR2(-2.74),ENG(-4.38),EPS8(-2.13),GADD45A(+1.96),GNAO1(-2.22),ID1(+2.31),KDR(-6.38),LAMA2(-5.08),LSP1(-3.87),MMP2(-5.2),MYOF(+2.09),NOS3(-3.84),NPPB(+5.5),NTRK2(-4.74),PLAC8(+2.32),PLAT(-7.68),PRKG1(-4.69),PROK1(-13.45),PTGS2(+7.36),RAMP2(-3.93),RAPGEF3(-2.94),S1PR1(-5.12),SERPINE1(+2.26),SERPINF1(-2.51),TEK(-4.34),TGFBI(-2.02)…
Cell Death and Survival,Organismal Injury and Abnormalities	Apoptosis of endothelial cells	2.74e-11		-0.957	37	19	18	ACVRL1(-3.87),ADM(+3.42),ATF3(+4.31),BCL2L1(+2.61),BDNF(+2.57),CDH5(-4.69),CDKN1A(+1.79),COL4A3(+2.83),CXCR4(+6.34),DDIT3(+2.26),FLT4(-3.88),GATA3(+2.44),HGF(-23.88),HMOX1(+2.54),ID1(+2.31),ITGA2(+4.87),KDR(-6.38),KLF4(+2.58),KLF5(+1.97),LGALS1(-3.12),LUM(-5.66),MMP2(-5.2),NOS3(-3.84),NOTCH1(-2.7),NRG1(+3.72),PDGFRB(-3.67),PLAT(-7.68),PMAIP1(+3.37),PSMB8(-2.89),RUNX2(-2.93),SEMA3F(-3.91),SERPINE1…
Cancer,Neurological Disease,Organismal Injury and Abnormalities	Astrocytoma	2.75e-11			114	37	77	ABCA8(-9.98),ADAMTS13(-3.09),ADAMTS5(-4.25),ADGRE5(-2.15),AGAP2(-2.64),ALLC(-3.15),ALPK1(-4.58),ARHGAP33(-2.64),ASPM(-2.13),BCL11A(-3.34),BCL2L1(+2.61),CD93(-4.1),CDC42EP3(+2.83),CDKN1A(+1.79),CENPF(-2.41),CNKSR2(+2.57),COL1A1(-3.75),COL1A2(-4.47),COL3A1(-6.44),CSF1R(+2.2),CSF2RB(-5.51),CSF3R(-3.49),CSPG4(-2.75),CXCR4(+6.34),DBH(-2.8),DDR2(-5.29),DDX60L(-2.9),EFNB3(-3.65),EHD4(+1.9),ENG(-4.38),EP…
Embryonic Development,Organismal Development,Tissue Development	Growth of embryonic tissue	2.75e-11	Decreased	-2.101	47	20	27	AHR(+2.11),ASPM(-2.13),BDNF(+2.57),BMP6(+8.41),CDKN1A(+1.79),CNR1(+3.96),CXCL14(-14.24),DRD2(+4.45),F2RL1(+2.1),FGF7(-5.04),FGFR1(+1.81),FOXF1(-3.47),GAB2(+2.2),GAP43(-2.79),GJA1(+1.78),GLI2(-2.3),GLI3(-2.5),HAND2(-9.94),HGF(-23.88),ID1(+2.31),IGF2(-4.04),IGFBP5(-3.87),IRS2(+3.43),ITGA1(-3.06),JAG1(+3.02),KDR(-6.38),KIF26A(-4.12),KITLG(+2.46),KLF4(+2.58),LGALS1(-3.12),NOS3(-3.84),NOTCH1(-2.7),NRG…
Cancer,Organismal Injury and Abnormalities	Angiogenesis of tumor	2.81e-11		-0.528	29	13	16	ACVRL1(-3.87),ANGPTL2(-4.43),BDNF(+2.57),CCN1(+3.22),CCN4(-2.81),CDH5(-4.69),COL4A3(+2.83),EPHA2(+3.65),F2RL1(+2.1),FBLN2(-2.51),FLT4(-3.88),GAB2(+2.2),HGF(-23.88),HPSE(+2.92),ITGA1(-3.06),KDR(-6.38),KLF5(+1.97),KLF6(+2.25),LGALS1(-3.12),MMP2(-5.2),NOTCH1(-2.7),NRG1(+3.72),PDGFRA(-3.68),PTGS2(+7.36),SERPINE1(+2.26),TEK(-4.34),THBD(+3.42),VASH1(-3.16),VEGFC(-3.99)
Nervous System Development and Function,Neurological Disease	Abnormal morphology of central nervous system	2.82e-11			72	25	47	ADAMTS4(-4.78),ADGRA2(-2.12),ASPM(-2.13),ASTN1(-3.04),BDNF(+2.57),BRSK2(+3.01),CAMK2A(-5.46),CELSR2(-1.97),CGA(-47.95),CSF1R(+2.2),CSPG4(-2.75),CXCR4(+6.34),DRD2(+4.45),EBF1(-3.66),EPHA7(-5.33),EPHB3(-2.14),FGFR1(+1.81),FGFRL1(+2.08),GAP43(-2.79),GATA3(+2.44),GDF6(-3.83),GLI2(-2.3),GLI3(-2.5),GRIA1(-3.17),GRIA2(-4.81),HAND1(-5.73),HEY2(-2.51),HOXB2(-3.79),HOXB8(-4.18),HSPG2(+2.02),ID1(+2.31),IDS(…
Cellular Development,Skeletal and Muscular System Development and Function,Tissue Development	Differentiation of muscle	2.88e-11		-0.61	54	21	33	ANKRD1(+4.31),APLNR(-7.8),AREG(+6.3),ATF3(+4.31),BDNF(+2.57),CDKN1A(+1.79),CENPF(-2.41),CXCL14(-14.24),DCN(-23.4),DDIT3(+2.26),DES(-6.53),ENG(-4.38),FOXF1(-3.47),GATA4(-2.16),GLI3(-2.5),H19(-3.33),HAND2(-9.94),HEY2(-2.51),HGF(-23.88),HIST1H1B(-3.07),HMOX1(+2.54),HOPX(-5.53),IFI16(-3.95),IFRD1(+2.21),IGF2(-4.04),IGFBP3(-2.51),IGFBP5(-3.87),JAG1(+3.02),JAK3(-3.54),KDM6B(+1.99),KLF5(+1.97),LAMA2(-5.…
Cardiovascular Disease,Organismal Injury and Abnormalities	Organismal abnormalities of semilunar valve	2.9e-11	Increased	2.76	26	6	20	ACKR3(-2.87),ADAM12(-7.3),FGFRL1(+2.08),GABRA2(+2.37),GABRB2(-3.32),GATA5(-2.75),GJA1(+1.78),GRIA1(-3.17),HAND2(-9.94),HEY2(-2.51),HSPG2(+2.02),KDR(-6.38),MGP(-3.25),MMP2(-5.2),NOS3(-3.84),NOTCH1(-2.7),NTRK3(-4.76),PBX1(-2.4),PBX3(-3.94),POSTN(-51.27),PTGS2(+7.36),RUNX2(-2.93),SLC20A1(+2.91),TBX20(-3.32),TNFRSF1B(-4.85),ZFPM2(-5.0)
Cancer,Organismal Injury and Abnormalities	Papillary adenocarcinoma	3.02e-11			55	17	38	ABCA8(-9.98),AREG(+6.3),ASNS(+3.03),BMP6(+8.41),BNC1(-3.16),C3orf52(+2.75),CDC42EP3(+2.83),CDKN1A(+1.79),CENPF(-2.41),CFH(-2.77),COL15A1(-8.21),CSF1R(+2.2),CXCR4(+6.34),DCN(-23.4),ENG(-4.38),EPHB3(-2.14),FGFR1(+1.81),FLRT2(-1.73),FLT4(-3.88),GPR32(-3.29),GRIN2D(-2.87),HAND1(-5.73),HAVCR1(+1.73),HGF(-23.88),IFITM2(-5.39),IGF2(-4.04),JAM3(-3.05),KDR(-6.38),KRT19(+1.93),KRT7(+3.6),MKI67(-2.09),MLLT3…
Cancer,Neurological Disease,Organismal Injury and Abnormalities	Glioblastoma	3.02e-11			64	20	44	ABCA8(-9.98),ADAMTS5(-4.25),ADGRE5(-2.15),AGAP2(-2.64),ARHGAP33(-2.64),BCL2L1(+2.61),CD93(-4.1),CDKN1A(+1.79),COL1A1(-3.75),COL1A2(-4.47),COL3A1(-6.44),CSF1R(+2.2),CSF2RB(-5.51),CSPG4(-2.75),DBH(-2.8),DDR2(-5.29),DDX60L(-2.9),EFNB3(-3.65),ENG(-4.38),EPHA2(+3.65),FGFR1(+1.81),FLT4(-3.88),GABRA2(+2.37),GAP43(-2.79),GNAO1(-2.22),HGF(-23.88),IDS(+2.24),IGF2(-4.04),IGFBP3(-2.51),IGFBP5(-3.87),IL1R1(-2…
Developmental Disorder,Embryonic Development,Organismal Development,Tissue Morphology	Abnormal morphology of embryonic tissue	3.03e-11			79	33	46	ACKR3(-2.87),ACVRL1(-3.87),ADM(+3.42),ANGPTL6(-4.35),ANTXR1(-3.04),ARAP3(-2.8),ASTN1(-3.04),BDNF(+2.57),BRSK2(+3.01),CDH5(-4.69),CDKN1A(+1.79),CXCR4(+6.34),CYP26B1(+6.84),DNER(+4.12),ENG(-4.38),ERN1(+2.14),FGFR1(+1.81),FGFRL1(+2.08),FOXF1(-3.47),GATA2(-2.91),GATA3(+2.44),GATA4(-2.16),GLI2(-2.3),GNA13(+2.08),HAND1(-5.73),HAND2(-9.94),HAPLN1(-9.98),HEY2(-2.51),HGS(+1.81),HIST1H1D(-2.82),HLX(-3.53),…
Cancer,Organismal Injury and Abnormalities,Reproductive System Disease	Uterine endometrioid carcinoma	3.23e-11			234	87	147	ABCA8(-9.98),ADAMTS2(-2.9),ADAMTSL1(-3.92),ALPK1(-4.58),AMOTL2(+2.05),ANKRD36(-2.29),ANO4(-3.32),ARAP3(-2.8),ARHGEF15(-3.26),ARHGEF28(+2.73),ASPM(-2.13),ATP11B(+1.89),B3GALT5(+3.08),BCL11A(-3.34),BICC1(+2.18),BMP5(-7.29),BMP6(+8.41),BNC2(-4.55),BTN3A1(-4.71),BTN3A2(-3.82),CADPS(+4.15),CD55(+3.96),CDC42EP3(+2.83),CDH10(-3.16),CENPE(-2.12),CENPF(-2.41),CEP128(-2.37),CEP162(-2.82),CEP44(-2.02),CILP(…
Cardiovascular Disease,Cardiovascular System Development and Function,Organ Morphology,Organismal Development,Organismal Injury and Abnormalities	Abnormal morphology of heart ventricle	3.41e-11			39	13	26	ACKR3(-2.87),ADAM12(-7.3),ADM(+3.42),CXCR4(+6.34),DES(-6.53),DUSP8(+2.56),FGFRL1(+2.08),GATA4(-2.16),GATA5(-2.75),GJA1(+1.78),HAND1(-5.73),HAND2(-9.94),HEY2(-2.51),HMOX1(+2.54),HOXB4(-5.96),HSPB7(-4.38),HSPG2(+2.02),IGF2(-4.04),KCNJ8(+2.12),LOXL2(-2.14),MAP3K1(+2.21),MMP2(-5.2),MYLK3(-3.22),NFATC4(-5.61),NOS3(-3.84),NOTCH1(-2.7),NTRK3(-4.76),PDPN(-3.07),PLIN5(-3.16),PTGER4(+3.5),RAMP2(-3.93),RYR2…
Cardiovascular Disease,Organismal Injury and Abnormalities,Reproductive System Disease	Preeclampsia	3.49e-11			64	19	45	ABLIM1(+2.0),ADGRL1(-2.12),ADRB3(-2.6),ANGPTL2(-4.43),ANKRD29(+2.37),ARHGEF15(-3.26),ARHGEF25(-4.43),ARL5B(+2.66),CCBE1(-3.41),CCDC85A(+2.73),CFH(-2.77),CGA(-47.95),CLEC14A(-3.38),COL16A1(-2.94),CPA1(-3.37),CXXC4(-3.62),CYP11A1(-3.3),DAAM2(-2.84),EHD4(+1.9),EMILIN1(-6.8),ENG(-4.38),ERVW-1(-2.51),FERMT1(-3.57),FHL1(+2.02),FIBIN(-3.99),GDF15(+5.5),HMOX1(+2.54),HOXD3(+4.34),HPSE(+2.92),IFITM1(-3.83)…
Digestive System Development and Function,Organ Morphology,Organismal Development	Morphology of intestine	3.6e-11			44	21	23	ADA(-2.53),ADGRE5(-2.15),AEBP1(-3.31),AHR(+2.11),AREG(+6.3),BDNF(+2.57),CD55(+3.96),CDKN1A(+1.79),COL3A1(-6.44),DRD1(+5.45),DRD2(+4.45),EDNRB(-4.37),EFS(-2.86),EPHB3(-2.14),F2RL1(+2.1),FERMT1(-3.57),FGA(-1.96),FGF7(-5.04),GCNT3(+4.15),GCSAM(+2.42),GUCY1B1(-3.05),HGF(-23.88),HLX(-3.53),IFRD1(+2.21),JAK3(-3.54),KIF26A(-4.12),KLF4(+2.58),KLF5(+1.97),KRT8(+1.91),LIN28B(-2.03),MGLL(+2.17),NFKB2(+2.13)…
Cardiovascular Disease,Organismal Injury and Abnormalities	Left heart disease	3.84e-11		-0.239	35	10	25	ADRB3(-2.6),ANKRD1(+4.31),CSF3R(-3.49),DES(-6.53),DIO3(-6.43),GJA1(+1.78),HAND1(-5.73),HAND2(-9.94),HDAC9(+3.09),HEY2(-2.51),HMOX1(+2.54),IER3(+2.92),KCNJ8(+2.12),KITLG(+2.46),MME(-4.79),MMP2(-5.2),MYLK3(-3.22),NOS3(-3.84),NOTCH1(-2.7),PBX1(-2.4),PBX3(-3.94),PLAT(-7.68),PLIN5(-3.16),PRKG1(-4.69),PTGER4(+3.5),PTGES(-4.33),PTGIR(-2.98),REN(-9.22),RYR2(-3.79),SERPINE1(+2.26),SLCO2A1(+2.46),SPEG(-2.3…
Cancer,Organismal Injury and Abnormalities	Primary tumor	3.87e-11			62	24	38	ADGRA2(-2.12),AGAP2(-2.64),CASZ1(+2.62),CCN1(+3.22),CDKN2B(+6.04),COL6A2(-3.61),CSF1R(+2.2),CSF2RB(-5.51),CSF3R(-3.49),CXCL14(-14.24),CYP19A1(-3.83),DDR2(-5.29),DES(-6.53),EDNRB(-4.37),EMCN(-3.48),EPHA2(+3.65),ETV1(-3.65),FGFR1(+1.81),FLT4(-3.88),GABRB2(-3.32),GDF15(+5.5),H19(-3.33),HGF(-23.88),HOPX(-5.53),HPSE(+2.92),IDS(+2.24),IGFBP3(-2.51),IRF4(+3.17),JAK3(-3.54),KANK2(-2.08),KDR(-6.38),KLF4(+…
Cancer,Hematological Disease,Immunological Disease,Organismal Injury and Abnormalities	B cell cancer	4.4e-11		0.489	131	50	81	ACVRL1(-3.87),ADA(-2.53),ADAMTS15(-5.44),ADAMTSL1(-3.92),AHR(+2.11),ANKRD36(-2.29),ANO1(-4.08),ANTXR1(-3.04),ANXA1(+1.87),ARHGEF15(-3.26),ARHGEF28(+2.73),ATF3(+4.31),BBC3(+2.33),BCHE(-2.98),BCL11A(-3.34),BCL2L1(+2.61),BICC1(+2.18),BNC2(-4.55),C1QTNF7(-2.92),CALCRL(-5.72),CAVIN2(-3.3),CDC42EP3(+2.83),CDKN1A(+1.79),CELSR2(-1.97),CEP112(-2.37),CMYA5(-2.28),CNR1(+3.96),COL3A1(-6.44),COL6A1(-2.78),CSF…
Nervous System Development and Function,Organ Morphology,Organismal Development	Morphology of brain	4.44e-11			77	30	47	ADAMTS4(-4.78),ADGRA2(-2.12),ANXA1(+1.87),ASPM(-2.13),ASTN1(-3.04),BDNF(+2.57),BMPR1B(+2.33),BRSK2(+3.01),CAMK2A(-5.46),CDKN1A(+1.79),CELSR2(-1.97),CGA(-47.95),CSF1R(+2.2),CSPG4(-2.75),CXCR4(+6.34),DDIT3(+2.26),DRD1(+5.45),DRD2(+4.45),EBF1(-3.66),EPHA7(-5.33),EPHB3(-2.14),FAIM2(-2.68),FGFR1(+1.81),FGFRL1(+2.08),GAP43(-2.79),GATA3(+2.44),GLI2(-2.3),GLI3(-2.5),GRIA2(-4.81),HAND1(-5.73),HEY2(-2.51),…
Cell Death and Survival	Cell viability of tumor cell lines	4.82e-11		-1.088	117	58	59	ACKR3(-2.87),ACVRL1(-3.87),AEN(+2.24),AGAP2(-2.64),AHR(+2.11),AK1(-2.71),ANKRD1(+4.31),ANTXR1(-3.04),AREG(+6.3),ASNS(+3.03),ATF3(+4.31),BCL2L1(+2.61),BDNF(+2.57),BMP5(-7.29),CD55(+3.96),CDKN1A(+1.79),COL1A1(-3.75),CPA1(-3.37),CXCL2(+2.98),CXCR4(+6.34),DAPK3(+1.93),DCDC2(+1.87),DUSP1(+4.23),DUSP10(+3.52),DUSP5(+4.49),DUSP7(-2.15),ECM1(-2.15),ELF3(+2.9),ENG(-4.38),EPHA2(+3.65),FGFR1(+1.81),FKBP5(-2…
Cancer,Endocrine System Disorders,Organismal Injury and Abnormalities,Reproductive System Disease	Ovarian carcinoma	5.04e-11			166	51	115	ABCA8(-9.98),ABCG4(-2.77),ACPP(-3.7),ADAMTS10(-2.32),ADAMTS2(-2.9),ADAMTS20(-4.36),AEBP1(-3.31),AGAP2(-2.64),ALOXE3(+3.47),ANKRD36(-2.29),ANKRD36C(-2.33),ARHGEF28(+2.73),ASPM(-2.13),ASTN1(-3.04),ATP11B(+1.89),BNC1(-3.16),C6orf222(+5.61),CADPS(+4.15),CASZ1(+2.62),CCDC80(-2.67),CCDC88A(-2.24),CDH10(-3.16),CDKN1A(+1.79),CEP128(-2.37),CERCAM(-3.08),CFH(-2.77),CMYA5(-2.28),COL15A1(-8.21),COL1A2(-4.47)…
Neurological Disease,Organismal Injury and Abnormalities	Seizure disorder	5.07e-11		1.326	75	36	39	ADM(+3.42),ADRB3(-2.6),ARHGEF15(-3.26),ATF3(+4.31),BBC3(+2.33),BDNF(+2.57),C11orf96(-3.49),CACNB4(+2.44),CALCRL(-5.72),CCN1(+3.22),CDKN1A(+1.79),CIT(-2.15),CNR1(+3.96),CXCR4(+6.34),CYFIP2(+2.18),DBH(-2.8),DRD2(+4.45),DUSP1(+4.23),DUSP5(+4.49),EEF1A2(+5.76),FGF7(-5.04),GABRA2(+2.37),GABRB2(-3.32),GADD45A(+1.96),GAP43(-2.79),GLI3(-2.5),GNAO1(-2.22),GRIA1(-3.17),GRIA2(-4.81),GRIA4(-2.56),GRIN2D(-2.8…
Organismal Injury and Abnormalities,Tissue Morphology	Abnormal morphology of epithelial tissue	5.1e-11			63	22	41	ACPP(-3.7),ADA(-2.53),ADM(+3.42),AHR(+2.11),ANO1(-4.08),AREG(+6.3),ASPM(-2.13),BDNF(+2.57),CDKN1A(+1.79),CFH(-2.77),COL13A1(-6.65),COL15A1(-8.21),COL4A3(+2.83),CTHRC1(-2.23),CYP11A1(-3.3),CYP19A1(-3.83),DACT3(-3.84),DCN(-23.4),EDNRB(-4.37),EHD4(+1.9),ELK3(-2.06),EPHB3(-2.14),FST(+2.29),GADD45A(+1.96),GATA5(-2.75),HGF(-23.88),HOXB2(-3.79),HPSE(+2.92),HSPG2(+2.02),IL1R1(-2.33),INHA(-5.37),ITGA1(-3.…
Cancer	Cell transformation	5.36e-11		-1.714	64	32	32	ADM(+3.42),ANGPTL2(-4.43),ARHGEF28(+2.73),ATF3(+4.31),BCL11A(-3.34),BCL2L1(+2.61),CCN1(+3.22),CCN4(-2.81),CDKN1A(+1.79),CDKN2B(+6.04),COL1A1(-3.75),COL1A2(-4.47),CSF1R(+2.2),CSF2RB(-5.51),ELF3(+2.9),EPHA2(+3.65),EPS8(-2.13),FGFR1(+1.81),FOSL1(+5.0),GAB2(+2.2),GLI2(-2.3),GNA13(+2.08),GNAO1(-2.22),HGF(-23.88),HMGA2(-4.31),HOXB4(-5.96),IRF4(+3.17),JAG1(+3.02),KLF6(+2.25),L1CAM(-2.25),LGALS1(-3.12),M…
Organismal Development,Tissue Development	Development of exocrine gland	5.44e-11		0.189	40	18	22	AGAP2(-2.64),AHR(+2.11),AREG(+6.3),ATF4(+1.89),CDKN2B(+6.04),CGB3 (includes others)(-49.17),CSF1R(+2.2),CYP19A1(-3.83),FGF7(-5.04),FGFR1(+1.81),GAB2(+2.2),GATA3(+2.44),GLI2(-2.3),GLI3(-2.5),HGF(-23.88),HOXC6(-5.63),HPSE(+2.92),ID1(+2.31),IFITM2(-5.39),IGF2(-4.04),IGFBP5(-3.87),IRS2(+3.43),LBH(-5.15),LEF1(-3.86),NEURL1(-4.95),NFKB2(+2.13),NOTCH1(-2.7),NRG1(+3.72),OTX2(+2.45),OXTR(+2.9),PTCH1(-1.96…
Cell-To-Cell Signaling and Interaction	Interaction of tumor cell lines	5.48e-11		-1.132	63	23	40	ADAM12(-7.3),ALOX15(-2.59),ANXA1(+1.87),CALCRL(-5.72),CCN1(+3.22),CD248(-4.42),CD55(+3.96),CFH(-2.77),CXCL2(+2.98),CXCR4(+6.34),DCN(-23.4),EMILIN1(-6.8),EPHA2(+3.65),FBLIM1(+2.13),FGA(-1.96),GATA3(+2.44),GDF15(+5.5),GJA1(+1.78),GJA3(-3.37),GNA13(+2.08),GRIA4(-2.56),HAPLN4(+4.44),HGF(-23.88),HLX(-3.53),HMMR(-2.24),HS3ST3B1(-4.37),IFITM3(-3.43),IGF2(-4.04),IGFBP3(-2.51),ITGA2(+4.87),JAM3(-3.05),KIT…
Cardiovascular Disease,Organismal Injury and Abnormalities	Right ventricular abnormality	5.48e-11			28	8	20	ACKR3(-2.87),ADA(-2.53),ADAM12(-7.3),CFC1/CFC1B(-8.59),CXCR4(+6.34),DES(-6.53),DMD(-2.0),ERG(-3.65),FHL2(+3.64),GATA5(-2.75),GJA1(+1.78),HAND2(-9.94),HDAC9(+3.09),HEY2(-2.51),HMOX1(+2.54),HSPG2(+2.02),MYLK3(-3.22),NOS3(-3.84),NTRK3(-4.76),PBX1(-2.4),PBX3(-3.94),PTGS2(+7.36),RAMP2(-3.93),RYR2(-3.79),SLCO2A1(+2.46),TFAP2A(-5.38),TGFB3(-3.73),ZFPM2(-5.0)
Renal and Urological System Development and Function	Morphology of urinary system	5.62e-11			54	25	29	ADM(+3.42),AHR(+2.11),BICC1(+2.18),CD55(+3.96),CDKN1A(+1.79),CFH(-2.77),CHRM2(-10.82),COL4A3(+2.83),COLEC11(-4.11),CRIM1(+2.85),CXCL14(-14.24),CYP19A1(-3.83),DACT3(-3.84),DCN(-23.4),EHD4(+1.9),ERN1(+2.14),FGF7(-5.04),FGFRL1(+2.08),FREM1(-15.97),GADD45A(+1.96),GATA5(-2.75),GCNT3(+4.15),GDF15(+5.5),GJA1(+1.78),HMOX1(+2.54),IDS(+2.24),IGF2(-4.04),ITGA1(-3.06),ITGA2(+4.87),ITGA8(-10.13),KCNQ1OT1(-1.9…
Cellular Movement,Skeletal and Muscular System Development and Function	Migration of smooth muscle cells	5.77e-11		-0.397	32	16	16	ACKR1(+2.72),ACKR3(-2.87),ADM(+3.42),ATF3(+4.31),BDNF(+2.57),CALCRL(-5.72),CCN1(+3.22),CCN4(-2.81),COL1A1(-3.75),CRIP2(-2.78),CXCL2(+2.98),CYP1B1(+4.01),DUSP1(+4.23),FGFR1(+1.81),FHL1(+2.02),FHL2(+3.64),GJA1(+1.78),HGF(-23.88),HMOX1(+2.54),IGFBP5(-3.87),KDR(-6.38),NOS3(-3.84),PDGFRB(-3.67),PLAT(-7.68),POSTN(-51.27),PTGER4(+3.5),PTGS2(+7.36),RAMP2(-3.93),RAPGEF3(-2.94),S1PR1(-5.12),SERPINE1(+2.26)…
Cell-To-Cell Signaling and Interaction,Cellular Movement	Recruitment of myeloid cells	5.9e-11		0.749	47	22	25	ACKR1(+2.72),ACVRL1(-3.87),ADAMTS13(-3.09),ADGRE5(-2.15),ADGRG6(+3.1),AHR(+2.11),ALOX15(-2.59),ANXA1(+1.87),CCL20(+3.06),CCN1(+3.22),CDH5(-4.69),CNR1(+3.96),CSF1R(+2.2),CSF2RB(-5.51),CXCL2(+2.98),CXCL5(+10.63),CXCR4(+6.34),CYP1A1(+2.56),CYP1B1(+4.01),F2RL1(+2.1),FGFR1(+1.81),GAB2(+2.2),GDF15(+5.5),GGT5(-2.94),HPSE(+2.92),IL1R1(-2.33),KDM6B(+1.99),KDR(-6.38),KITLG(+2.46),LGALS1(-3.12),LSP1(-3.87),…
Cancer,Organismal Injury and Abnormalities	Growth of malignant tumor	6.21e-11		1.001	66	31	35	ADM(+3.42),AREG(+6.3),BCL2L1(+2.61),BMP6(+8.41),BST2(-19.81),CCN1(+3.22),CCN4(-2.81),CDH5(-4.69),CSF3R(-3.49),CXCL5(+10.63),CXCR4(+6.34),CYP19A1(-3.83),DCN(-23.4),DDIT3(+2.26),DLK1(-3.59),DUSP1(+4.23),ENG(-4.38),EPHA2(+3.65),F2RL1(+2.1),FGFR1(+1.81),FHL1(+2.02),FHL2(+3.64),GDF15(+5.5),GJA1(+1.78),HGF(-23.88),HMGA2(-4.31),HMMR(-2.24),HMOX1(+2.54),HSPG2(+2.02),ID1(+2.31),IGF2(-4.04),IGFBP3(-2.51),I…
Cellular Development,Cellular Growth and Proliferation,Nervous System Development and Function,Tissue Development	Growth of neurites	6.27e-11		-0.217	69	30	39	ARHGAP33(-2.64),ARHGEF25(-4.43),BDNF(+2.57),BMP6(+8.41),BRSK2(+3.01),CAMK2A(-5.46),CDKN1A(+1.79),CNR1(+3.96),CXCL5(+10.63),CXCR4(+6.34),CYP19A1(-3.83),DLG4(-2.3),DNER(+4.12),DOCK3(+2.24),DUSP10(+3.52),EFNB3(-3.65),EPHA2(+3.65),EPHB3(-2.14),FGF7(-5.04),FGFR1(+1.81),FKBP5(-2.7),GAP43(-2.79),GATA3(+2.44),GJA1(+1.78),GNAO1(-2.22),HGF(-23.88),HPSE(+2.92),IGF2(-4.04),IGF2-AS(-4.57),ITGA1(-3.06),KIF26A(…
Organismal Development,Reproductive System Development and Function	Development of reproductive system	6.7e-11		-0.033	95	36	59	ADA(-2.53),ADAMTS2(-2.9),ADM(+3.42),AGAP2(-2.64),AHR(+2.11),AREG(+6.3),ASPM(-2.13),ATF4(+1.89),BCL2L1(+2.61),BMP5(-7.29),BMP6(+8.41),BNC1(-3.16),CCNYL1(+2.09),CDH5(-4.69),CDKN1A(+1.79),CDKN2B(+6.04),CGA(-47.95),CGB3 (includes others)(-49.17),CIT(-2.15),CSF1R(+2.2),CXCR4(+6.34),CYP11A1(-3.3),CYP19A1(-3.83),CYP26B1(+6.84),DMRTA1(+2.32),EHD4(+1.9),ENG(-4.38),FGF7(-5.04),FGG(-2.5),FOSL1(+5.0),FST(+2.…
Cancer,Organismal Injury and Abnormalities,Reproductive System Disease,Skeletal and Muscular Disorders	Uterine smooth muscle tumor	6.85e-11			45	12	33	ABCA8(-9.98),ADAM12(-7.3),ADGRE5(-2.15),ADRB3(-2.6),AHR(+2.11),CALCRL(-5.72),CAVIN2(-3.3),CCN1(+3.22),CDC42EP3(+2.83),CFH(-2.77),COL6A3(-12.3),CSF3R(-3.49),CXCL14(-14.24),CYP19A1(-3.83),CYP1B1(+4.01),EDNRB(-4.37),EMCN(-3.48),GNG11(-2.92),GRIA2(-4.81),H19(-3.33),HMGA2(-4.31),HOPX(-5.53),HSPB7(-4.38),IFIT1(-4.38),IGF2(-4.04),IGFBP5(-3.87),KCNG1(+2.37),LSP1(-3.87),MEST(-2.68),MICALL1(+2.48),MMP11(-3…
Cancer,Organismal Injury and Abnormalities	Primary solid tumor	7.03e-11			61	24	37	ADGRA2(-2.12),AGAP2(-2.64),CASZ1(+2.62),CCN1(+3.22),CDKN2B(+6.04),COL6A2(-3.61),CSF1R(+2.2),CSF2RB(-5.51),CSF3R(-3.49),CXCL14(-14.24),CYP19A1(-3.83),DDR2(-5.29),DES(-6.53),EDNRB(-4.37),EMCN(-3.48),EPHA2(+3.65),ETV1(-3.65),FGFR1(+1.81),FLT4(-3.88),GDF15(+5.5),GRIA1(-3.17),H19(-3.33),HGF(-23.88),HOPX(-5.53),HPSE(+2.92),IDS(+2.24),IGFBP3(-2.51),IRF4(+3.17),JAK3(-3.54),KANK2(-2.08),KDR(-6.38),KLF4(+2…
Behavior	Cognition	7.15e-11		-1.554	69	20	49	BCHE(-2.98),BDNF(+2.57),BMPR1B(+2.33),CAMK2A(-5.46),CCDC88A(-2.24),CHRM2(-10.82),CLDN5(-5.3),CLSTN2(-4.28),CNR1(+3.96),CRHBP(-5.39),CYP19A1(-3.83),DBH(-2.8),DCDC2(+1.87),DLG4(-2.3),DRD1(+5.45),DRD2(+4.45),DUSP4(+4.64),GJA1(+1.78),GRIA1(-3.17),GRIA2(-4.81),GRIA4(-2.56),HAPLN1(-9.98),HTR7(-5.08),IDS(+2.24),IGF2(-4.04),IL1R1(-2.33),ITGA8(-10.13),JPH4(-3.91),KCNAB2(-2.51),KIF1A(+5.04),L1CAM(-2.25),LR…
Cancer,Organismal Injury and Abnormalities,Renal and Urological Disease	Bladder cancer	7.5e-11			135	49	86	ACPP(-3.7),ADAMTS14(-3.3),ADAMTS20(-4.36),ADM2(+3.04),AEBP1(-3.31),AHR(+2.11),ALPK1(-4.58),ANGPTL2(-4.43),ANKRD36(-2.29),ATF3(+4.31),ATP11B(+1.89),ATP13A3(+2.25),BMP5(-7.29),CASZ1(+2.62),CD248(-4.42),CD6(-2.8),CDCA7L(-2.93),CDKN1A(+1.79),CDKN2B(+6.04),CENPF(-2.41),CFH(-2.77),CGB3 (includes others)(-49.17),CHRM2(-10.82),CLEC14A(-3.38),CNKSR2(+2.57),COL1A2(-4.47),COL6A2(-3.61),COL6A3(-12.3),CPED1(-…

## Sheet: Network
Rank	Top Diseases and Functions	Score	N	Pos	Neg	Molecules in Network
1	Cancer, Hematological Disease, Immunological Disease	47	33	13	20	ADM(+3.42),ALOXE3(+3.47),ALPK1(-4.58),atypical protein kinase C,C20orf96(-2.1),CENPE(-2.12),CGA(-47.95),CNTLN(-2.31),DSC3(-2.49),FMNL3(-2.48),IL2RB(-2.51),JAK3(-3.54),KANK2(-2.08),LARP4B(+2.11),LIMCH1(+2.9),LYSMD2(-2.6),NAV1(-1.75),NEDD9(+2.31),NTRK1(-2.87),NTRK3(-4.76),NUF2(-2.78),PHLDA3(+2.27),PRRT4(-2.97),PTK,RTL1(-5.43),SH3BP4(+1.95),SH3PXD2A(-2.98),SOCS2(+2.15),TAL1(-3.92),TEK(-4.34),TUFT1(+…
2	Cancer, Endocrine System Disorders, Organismal Injury and Abnormalities	40	30	16	14	ABLIM1(+2.0),ADM2(+3.04),AEBP1(-3.31),AEN(+2.24),ARHGAP25(-3.31),AURK,Cadherin,CDH10(-3.16),CDH6(+2.92),COL13A1(-6.65),CYFIP2(+2.18),CYP26B1(+6.84),DPYSL4(+2.2),DYNC2H1(-2.2),EGLN,ELK3(-2.06),GMEB2(+1.98),GREM2(-2.18),HOXC8(-7.72),INKA2(+2.17),Mapk,NEK10(+4.02),NYNRIN(-6.2),PDE2A(-2.79),PFKP(+1.77),PISD(+1.87),PLAGL1(-3.83),PSTPIP2(+2.06),PXDC1(+1.85),RP11_611O23(+2.25),SHANK1(-3.97),SLC16A3(-2.1…
3	Embryonic Development, Organismal Development, Skeletal and Muscular System Development and Function	40	30	5	25	ANGPTL6(-4.35),BNC1(-3.16),CCNYL1(+2.09),ETV1(-3.65),FAIM2(-2.68),GASK1B(+1.81),glutathione transferase,Glutathione-S-transferase,GST,GSTA4(-2.31),GSTM1(-2.14),GSTM2(-2.87),HAND1(-5.73),HOXB2(-3.79),HOXB3(-6.5),HOXB4(-5.96),HOXB5(-2.96),HOXB6(-4.39),HOXB7(-3.29),HOXB8(-4.18),HOXC4(-2.8),HOXD3(+4.34),MEIS2(-4.88),PBX1(-2.4),PBX3(-3.94),PKNOX2(-3.87),PRC2,RUSC2(+1.92),SLC7A2(-2.04),TARID(-2.89),TCF…
4	Post-Translational Modification, Protein Degradation, Protein Synthesis	40	30	15	15	ANO1(-4.08),ATP7A(-2.44),Calmodulin,CAMK1D(-2.65),CNKSR2(+2.57),CPA1(-3.37),CPEB2(+1.92),CPNE5(-5.24),FCN3(-6.31),HOPX(-5.53),HTRA3(-2.85),HTRA4(-9.17),IFRD1(+2.21),INA(+3.55),KLF5(+1.97),LAMP3(+2.74),LRRTM1(-5.58),MASP1(-2.48),MTA2(+1.89),NECAB1(-3.05),NOCT(+2.37),Par,PPEF1(+2.97),PRSS12(-2.8),PRSS23(+2.15),PRSS3(-2.86),RCOR2(-3.15),Serine Protease,SERPINB8(+2.32),SLC35F6(+1.82),THBD(+3.42),tryp…
5	Embryonic Development, Hair and Skin Development and Function, Organ Development	37	29	15	14	ACPP(-3.7),ANKRD36B(-2.59),ANXA1(+1.87),AREG(+6.3),BICC1(+2.18),C1QL3(+2.94),CCDC88A(-2.24),Cpla2,CXCR4(+6.34),estrogen receptor,EXPH5(+2.11),FKBP5(-2.7),FSH,HGF(-23.88),HPSE(+2.92),HYI(+2.17),ID1(+2.31),IFITM2(-5.39),IGF2(-4.04),KCTD1(+2.09),Keratin,KIF11(-2.02),KRT18(+2.06),KRT19(+1.93),KRT7(+3.6),KRT8(+1.91),LUZP1(+2.0),MLLT3(-2.69),MOB3C(-2.97),PI3K (family),PRKAA,TFAP2A(-5.38),TROAP(-2.03),V…
6	Cell Signaling, Cell-To-Cell Signaling and Interaction, Nucleic Acid Metabolism	35	28	8	20	ACKR1(+2.72),ADGRA2(-2.12),ADGRE5(-2.15),ADGRG6(+3.1),ADGRL1(-2.12),ADRB3(-2.6),Beta Arrestin,CALCRL(-5.72),CELSR2(-1.97),CYSLTR2(-2.74),FZD2(-2.52),FZD5(+2.67),GIPR(-3.59),Girk,Gpcr,GPR153(-2.17),GPR173(-3.61),GPR20(-2.96),GPR32(-3.29),GPRC5A(+9.5),GPRC5B(+3.16),HTR7(-5.08),LPAR4(-2.2),LTB4R2(-2.7),NPFFR2(+4.91),NPY1R(-3.67),OPRK1(+3.13),OXTR(+2.9),Pik3r,protein phosphatase,PTGFR(-4.46),RAMP2(-3…
7	Cancer, Hematological Disease, Immunological Disease	35	28	15	13	48s,Alpha tubulin,ARHGAP33(-2.64),CCDC180(-3.39),CDK4/6,DCDC2(+1.87),DENND2A(-2.99),DLG4(-2.3),ERG(-3.65),FOXQ1(+3.84),HABP4(+1.85),HDAC9(+3.09),HGS(+1.81),HRNR(+3.27),KCNA6(-2.7),KCNAB2(-2.51),KDM6A(+2.11),KNOP1(+2.15),MKI67(-2.09),NETO1(-2.74),NRG (family),OSBPL5(-2.97),p70 S6k,PDGFRB(-3.67),PPP1R15A(+3.14),PRICKLE2(+2.43),PRR11(-2.24),SDK1(-2.51),SESN2(+2.25),SLC4A4(+2.74),STAT,thymidine kinas…
8	Cardiovascular System Development and Function, Embryonic Development, Organismal Development	33	27	11	16	Alpha catenin,AMOTL2(+2.05),ANKRD1(+4.31),ATF4(+1.89),CCN1(+3.22),CLSTN2(-4.28),COL1A1(-3.75),COL1A2(-4.47),COL3A1(-6.44),CRIM1(+2.85),CYP11A1(-3.3),DNER(+4.12),FLT4(-3.88),GABP,GATA4(-2.16),Gcn5l,GNG11(-2.92),HEY2(-2.51),HLX(-3.53),INHA(-5.37),JAG1(+3.02),JINK1/2,L1CAM(-2.25),mediator,MGP(-3.25),Notch,NRG1(+3.72),PTGES(-4.33),Secretase gamma,SNAI2(-2.61),SYK/ZAP,TAGLN(+2.0),TBX18(-5.48),VGLL3(+3…
9	Cardiovascular System Development and Function, Embryonic Development, Organismal Development	33	27	14	13	ASPM(-2.13),C9orf131(+2.05),CDH5(-4.69),CYP19A1(-3.83),DPPA4(-3.36),FABP5(-2.09),FBXL16(+3.7),GATA2(-2.91),GATA3(+2.44),HAL(-3.05),HISTONE,Histone h3,Immunoglobulin,KAT14(+1.86),KDR(-6.38),KLF4(+2.58),LRRC55(-4.17),MICALL1(+2.48),MYO1B(+1.78),NMDA Receptor,NOS3(-3.84),NR1H4(-3.37),OTX2(+2.45),P110,Pdgfr,PEPCK,PPL(+2.28),PPM1B(+1.92),RBM24(+3.15),RBP1(-2.75),RIOX1(+12.37),SCAF11(+1.82),STAT5a/b,ZE…
10	Cancer, Cardiovascular Disease, Organismal Injury and Abnormalities	33	27	12	15	ACTA1(+3.15),Actin,ANTXR1(-3.04),ATP11B(+1.89),CD248(-4.42),CD3,chemokine,Creb,DDX47(+2.25),DMD(-2.0),FGFR1(+1.81),GADD45A(+1.96),GALNT16(-2.26),IFI16(-3.95),IGDCC3(-3.94),LGALS1(-3.12),LGALS3BP(-3.85),MAML2(-1.84),MOXD1(-3.56),NAGA(-2.0),NSUN5(+1.99),P glycoprotein,P-TEFb,PTCH1(-1.96),RAB9A(+2.07),RAP1GAP2(+2.62),RNA polymerase II,Rnr,RRN3(+1.83),SPEG(-2.34),ST3GAL6(-3.59),SYK(+3.4),TNS2(-2.72),…
11	Connective Tissue Disorders, Organismal Injury and Abnormalities, Skeletal and Muscular Disorders	29	25	4	21	ADAM12(-7.3),ADAMTS14(-3.3),ADAMTS15(-5.44),ADAMTS4(-4.78),ADAMTS5(-4.25),COL21A1(-3.37),COL25A1(-3.4),COL4A3(+2.83),collagen,Collagen Alpha1,Collagen type I (complex),Collagen type IV,Collagen type V,Ecm,FAM107B(+1.99),Focal adhesion kinase,GPIIB-IIIA,ITGA1(-3.06),LAMA2(-5.08),Laminin (complex),Laminin2,LTBP4(-8.07),LUM(-5.66),MEP1A(-2.65),MMP11(-3.0),MRC2(-3.19),PLOD2(-1.94),POSTN(-51.27),PRKAR…
12	Cardiovascular Disease, Cardiovascular System Development and Function, Organismal Injury and Abnormalities	29	25	12	13	26s Proteasome,ADAMTS10(-2.32),ADAMTS13(-3.09),ADAMTS20(-4.36),ALOX15(-2.59),AMPK,Ap1,C6orf222(+5.61),CRHBP(-5.39),CYP1A1(+2.56),DDIT3(+2.26),ERN1(+2.14),FENDRR(-2.5),FXYD6(-7.0),HMOX1(+2.54),Ige,IKK (complex),LDL,MAP2K1/2,MBOAT2(-2.19),Metalloprotease,MMP2(-5.2),MTORC1,NABP1(+2.85),NOTCH1(-2.7),NPPB(+5.5),Pld,PLD5(+2.45),REN(-9.22),RUNX2(-2.93),S1PR1(-5.12),SMAD3(+2.43),SMURF1(+1.88),SQSTM1(+2.8…
13	Connective Tissue Development and Function, Organ Morphology, Tissue Morphology	28	24	13	11	14-3-3,CUEDC1(+2.37),CXCL5(+10.63),EPS8(-2.13),FAM131B(+2.31),FHL1(+2.02),GTPase,HMGA2(-4.31),IER3(+2.92),Ifn gamma,IGFBP5(-3.87),Importin alpha,Importin beta,KLF6(+2.25),KPNA4(+1.93),LBH(-5.15),LOXL3(-3.81),MAP3K1(+2.21),Mek,Nfat (family),NR2F1(-2.89),Oas,PCDHAC2(-2.53),PMAIP1(+3.37),PROSER2(+2.74),RAB11FIP1(+2.04),Rac,Raf,RAPGEF3(-2.94),RUNX1T1(-5.16),SLC20A1(+2.91),Sos,SPRY2(+2.35),STON1(-2.55…
14	Cellular Assembly and Organization, Cellular Function and Maintenance, Molecular Transport	26	23	8	15	ACAC,ARL5B(+2.66),CADPS(+4.15),CAMK2A(-5.46),cAMP-dependent protein kinase,CLTRN(+4.34),Dynamin,ELOVL6(-1.86),FABP3(-2.6),GPBAR1(-2.63),Insulin,KIF1A(+5.04),L-type Calcium Channel,LRRC8A(+1.74),NAPA(+1.88),NAPEPLD(-1.94),Pde,PDE4B(-2.57),PFKFB3(+2.34),Pka catalytic subunit,Rab5,Ryr,RYR2(-3.79),SLC25A12(-3.66),SNAP25(-3.58),Snare,Synaptotagmin,Syntaxin,SYT15(-1.87),TBC1D4(-2.82),TCIRG1(-2.47),TGFB…
15	Cancer, Connective Tissue Disorders, Organismal Injury and Abnormalities	24	22	3	19	Akt,ARAP3(-2.8),CCN4(-2.81),CNTN5(-3.5),COL15A1(-8.21),COL16A1(-2.94),COL5A1(-2.96),COL5A2(-2.09),COL6A1(-2.78),COL6A2(-3.61),COL6A3(-12.3),COL6A6(-9.99),Collagen type VI,CPXM1(-3.31),DCN(-23.4),DIO3(-6.43),ERBB,Erbb4 dimer,ERBB4 ligand,Hif,HIF3A(-4.36),Igf,NRG2(-2.87),Pde4,PDGF (family),Pdgf Ab,PDGF-AA,PDGF-DD,PLAC8(+2.32),PREX2(-2.56),PROK1(-13.45),SPRR3(+4.18),UCA1(+3.23),UNC5C(-3.95),Vegf Rec…
16	Cell-To-Cell Signaling and Interaction, Cellular Assembly and Organization, Tissue Development	24	22	6	16	ARHGEF15(-3.26),BRSK2(+3.01),CaMK I,cAMP-Gef,DUSP7(-2.15),EGFL6(-3.64),Eph Receptor,EPHA,EPHA10(+2.79),EPHA2(+3.65),EPHA7(-5.33),EPHB3(-2.14),ERK,FGFRL1(+2.08),FNDC5(-3.8),FREM1(-15.97),LAMC3(-3.61),Laminin (family),LRRC4C(-3.69),MKK3/6,NCK,NID1(-2.31),NID2(-3.02),Pak,PELI2(+1.92),Proinsulin,Rap1,SEMA3E(-3.46),SEMA6D(-3.39),SLC17A9(-2.51),SMAD1/5,SMOC1(-7.61),SULF1(-3.65),TACC1(+2.66),VAV
17	Developmental Disorder, Gastrointestinal Disease, Hepatic System Disease	24	22	7	15	Betacatenin/TCF,Cbp/p300,CGNL1(-2.34),CTHRC1(-2.23),FERMT1(-3.57),Frizzled,Gata,GATA5(-2.75),Gli,GUCY,GUCY1B1(-3.05),Hedgehog,HMMR(-2.24),KCNB1(-3.11),KCNG1(+2.37),LEF1(-3.86),MAFF(+3.91),MAFG(+2.23),MAFK(+2.07),MEST(-2.68),musculoaponeurotic fibrosarcoma oncogene,Pka,PKIA(-3.73),PLIN5(-3.16),PLXNA2(-1.98),Rar,RSPO1(-8.41),Sox,SOX15(+3.08),SOX18(-3.04),SP5(+3.0),TCF/LEF,Wnt,WNT2(-4.48),ZNF579(+2.…
18	Cancer, Cardiovascular Disease, Organismal Injury and Abnormalities	24	22	9	13	Ahr-aryl hydrocarbon-Arnt,APC (complex),Cdc2,Cdk,CDKN1A(+1.79),CENPF(-2.41),CLEC1B(-5.61),COL23A1(-2.98),CXXC4(-3.62),Cyclin A,Cyclin B,Cyclin D,Cyclin E,DAPK3(+1.93),DLGAP5(-2.15),E2f,ELF4(+1.99),FHOD3(-2.76),Histone H1,HOXC6(-5.63),ITPKB(-3.03),KLF16(+1.97),MXD1(+2.28),NFIB(-4.34),NMRK2(+3.77),Nuclear factor 1,PDPN(-3.07),PLK2(+1.97),PLK3(+2.05),Rb,SAT1(+2.81),Smad2/3-Smad4,SMOC2(-5.48),TNFRSF8…
19	Cellular Growth and Proliferation, Connective Tissue Development and Function, Tissue Development	24	22	10	12	ADAM33(-10.05),Alp,CDKN2B(+6.04),CLDN5(-5.3),CSF1R(+2.2),CXCL2(+2.98),Fgf,GLI2(-2.3),IGFBP3(-2.51),Kallikrein,KITLG(+2.46),LMCD1(+2.62),LRP,Mmp,MMP24(+2.83),MN1(+2.85),NTRK2(-4.74),PCDHGC3(-3.2),Pdgf (complex),PDGF BB,PDGF-CC,PDGFRA(-3.68),PLAT(-7.68),PLC gamma,PROTEASE,RARRES2(-2.54),SERPINE1(+2.26),SLCO1A2(-2.61),Smad,Smad2/3,TFE3(+2.32),Tgf beta,TGIF1(+2.52),TMEM119(-6.45),TTYH2(-2.61)
20	Cellular Movement, Immunological Disease, Organismal Injury and Abnormalities	24	22	6	16	ADGRB3,ARHGEF4,B4GALNT3(+3.26),C1QL2(+4.83),C1QL3(+2.94),CALCRL(-5.72),CELSR1,CLDN10(-2.1),COL14A1(-5.86),DTYMK,EGFLAM(-4.13),GPR4,GPR63,GPR85,HAND2-AS1(-10.23),HIST1H1B(-3.07),HIST1H1D(-2.82),HTR7(-5.08),IFFO1(-2.05),IL10RA,IL5RA,INKA2(+2.17),MOV10,NMU,NPFFR2(+4.91),PCYOX1L(-2.59),PDE2A(-2.79),POSTN(-51.27),PRIM1,RAMP2(-3.93),SLC9A9(-3.29),TMEM151A(-2.54),TMSB15A(-2.75),TP53,YDJC(+2.02)
21	Cell-To-Cell Signaling and Interaction, Hematological System Development and Function, Immune Cell Trafficking	22	21	9	12	ABCG4(-2.77),ANGPTL2(-4.43),BTN3A1(-4.71),BTN3A2(-3.82),c-Src,Cdc42ep,CDC42EP1(+2.21),CDC42EP2(+2.58),CDC42EP3(+2.83),CRIP2(-2.78),EDA2R(+1.92),FABP,GFPT2(-2.47),GRIP2(+2.22),Immunoglobulin Lambda Light Chain,KDM6B(+1.99),LDB2(-9.14),LSP1(-3.87),MYLK3(-3.22),NCOA7(+2.19),NCOR-LXR-Oxysterol-RXR-9 cis RA,Nfatc,NFkB (complex),NUAK2(+4.53),peptidase,PLAG1(-2.81),RBP2(-2.97),Retinoic acid-RAR-RXR,Rxr,…
22	Cell-To-Cell Signaling and Interaction, Cellular Assembly and Organization, Tissue Development	22	21	11	10	ADAMTSL1(-3.92),Alpha Actinin,ARHGEF28(+2.73),BEX5(-3.09),CIT(-2.15),collagen type i (family),Ctnna,cytokine receptor,EMILIN1(-6.8),F Actin,FAM129A(+2.83),FBLIM1(+2.13),FHL2(+3.64),Filamin,FLNC(+4.5),FOXF1(-3.47),GDF15(+5.5),Hif1,IL-1R,Integrin,Integrin alpha 3 beta 1,Integrin alpha 4 beta 1,Integrinα,ITGA2(+4.87),ITGA8(-10.13),Ras homolog,RND3(+2.06),SIGLEC6(-2.76),SLC3A2(+1.8),SORBS1(-1.98),Tal…
23	Neurological Disease, Organismal Injury and Abnormalities, Post-Translational Modification	22	21	13	8	APOL6(-3.61),C1orf21(-4.38),Calcineurin A,Calcineurin B,CG,CILP(-3.45),DUSP1(+4.23),DUSP10(+3.52),DUSP4(+4.64),DUSP5(+4.49),DUSP8(+2.56),FAM110C(+2.8),FAM83G(+2.35),FJX1(+2.09),Gamma tubulin,INTERLEUKIN,IRS2(+3.43),Lh,MAC,MIR101,NUDT10(-3.54),phosphatase,PP1/PP2A,PPFIA4(-6.93),PTP4A1(+2.11),PTPase,PTPRT(-2.7),SLC4A7(+3.6),Sod,SRC (family),SST(-3.03),TENM4(-5.24),TMEM255A(+2.69),tyrosine kinase,UB…
24	Lipid Metabolism, Molecular Transport, Small Molecule Biochemistry	22	21	7	14	APOC4(+2.54),arginase,CD93(-4.1),CFH(-2.77),CHAC1(+4.46),Collagen type ix,creatine kinase,CSPG4(-2.75),cytokine,DBH(-2.8),FXR ligand-FXR-Retinoic acid-RXRα,GGT5(-2.94),GPAM(-3.6),HDL,HDL-cholesterol,hemoglobin,IL23,JPH4(-3.91),LDL-cholesterol,LRRC32(-3.7),MRS2(+2.0),NFKBIZ(+2.19),Nr1h,PCDH18(-4.5),PLIN2(+4.46),PLTP(-1.98),PTGIS(-4.92),RNF114(+1.9),SAA,SERPINF1(-2.51),SLC39A4(-2.46),SLC47A1(-3.45)…
25	Behavior, Cell Morphology, Cellular Movement	22	21	11	10	Adaptor protein 2,AK1(-2.71),amylase,Ant,BDNF(+2.57),CACNB4(+2.44),calpain,Ck2,CMYA5(-2.28),COL14A1(-5.86),CYP,DES(-6.53),ELF3(+2.9),FBLN2(-2.51),Fibrinogen,GABA receptor,GABRA2(+2.37),GABRB2(-3.32),IGF2-AS(-4.57),IL1,KIF5C(+2.05),MAP2(+3.65),Mt,NCAM1(-4.7),Ngf,Nos,Ppp2c,PRELP(-5.97),SLC16A7(+2.06),SLC17A8(-4.2),Spectrin,SPTB(+2.1),SPTBN1(+1.75),UCHL1(+3.27),WARS(+2.25)

## Sheet: Pathway
Pathways	p	FDR	Ratio	State	Z	N	Pos	Neg	Molecules
Hepatic Fibrosis / Hepatic Stellate Cell Activation	7.52398e-07	1.11955e-05	0.199			37	7	30	COL13A1(-6.65),COL15A1(-8.21),COL16A1(-2.94),COL1A1(-3.75),COL1A2(-4.47),COL21A1(-3.37),COL23A1(-2.98),COL25A1(-3.4),COL3A1(-6.44),COL4A3(+2.83),COL5A1(-2.96),COL5A2(-2.09),COL6A1(-2.78),COL6A2(-3.61),COL6A3(-12.3),COL6A6(-9.99),EDNRB(-4.37),FGFR1(+1.81),FLT4(-3.88),HGF(-23.88),IFNGR1(+2.27),IGF2(-4.04),IGFBP3(-2.51),IGFBP5(-3.87),IL1R1(-2.33),KDR(-6.38),KLF6(+2.25),MMP2(-5.2),NFKB2(+2.13),PDGFRA…
Axonal Guidance Signaling	2.76077e-06	2.75364e-05	0.126			61	15	46	ABLIM1(+2.0),ADAM12(-7.3),ADAM33(-10.05),ADAMTS10(-2.32),ADAMTS13(-3.09),ADAMTS14(-3.3),ADAMTS15(-5.44),ADAMTS2(-2.9),ADAMTS20(-4.36),ADAMTS4(-4.78),ADAMTS5(-4.25),ARHGEF15(-3.26),BDNF(+2.57),BMP5(-7.29),BMP6(+8.41),CXCR4(+6.34),EFNB3(-3.65),EPHA10(+2.79),EPHA2(+3.65),EPHA7(-5.33),EPHB3(-2.14),FZD2(-2.52),FZD5(+2.67),GLI2(-2.3),GLI3(-2.5),GNA13(+2.08),GNAO1(-2.22),GNG11(-2.92),GNG2(-3.35),ITGA2(+…
GP6 Signaling Pathway	3.36331e-05	0.000309671	0.21	Inhibited	-4.2	25	2	23	COL13A1(-6.65),COL15A1(-8.21),COL16A1(-2.94),COL1A1(-3.75),COL1A2(-4.47),COL21A1(-3.37),COL23A1(-2.98),COL25A1(-3.4),COL3A1(-6.44),COL4A3(+2.83),COL5A1(-2.96),COL5A2(-2.09),COL6A1(-2.78),COL6A2(-3.61),COL6A3(-12.3),COL6A6(-9.99),FGA(-1.96),FGG(-2.5),ITPR1(-2.68),LAMA2(-5.08),LAMC3(-3.61),PIK3C2G(-3.98),PRKD1(-2.53),RASGRP2(-3.35),SYK(+3.4)
Osteoarthritis Pathway	0.000430743	0.00334597	0.141		-1.569	30	9	21	ACVRL1(-3.87),ADAMTS4(-4.78),ADAMTS5(-4.25),ATF4(+1.89),CCN4(-2.81),DCN(-23.4),DDR2(-5.29),ELF3(+2.9),FGFR1(+1.81),FZD2(-2.52),FZD5(+2.67),GLI2(-2.3),GLI3(-2.5),H19(-3.33),IL1R1(-2.33),ITGA2(+4.87),JAG1(+3.02),LEF1(-3.86),NFKB2(+2.13),NOTCH1(-2.7),PROK1(-13.45),PTCH1(-1.96),PTGS2(+7.36),PTH1R(-5.65),RARRES2(-2.54),RUNX2(-2.93),SMAD3(+2.43),TCF4(-2.38),TNFRSF1B(-4.85),VEGFC(-3.99)
Human Embryonic Stem Cell Pluripotency	0.00324708	0.021068	0.148			20	6	14	BDNF(+2.57),BMP5(-7.29),BMP6(+8.41),FGFR1(+1.81),FGFRL1(+2.08),FZD2(-2.52),FZD5(+2.67),LEF1(-3.86),NTRK1(-2.87),NTRK2(-4.74),NTRK3(-4.76),PDGFRA(-3.68),PDGFRB(-3.67),PIK3C2G(-3.98),S1PR1(-5.12),S1PR5(-2.89),SMAD3(+2.43),TCF4(-2.38),TGFB3(-3.73),WNT2(-4.48)
STAT3 Pathway	0.00324708	0.021068	0.148		-1.5	20	7	13	BMP6(+8.41),BMPR1B(+2.33),CDKN1A(+1.79),CSF2RB(-5.51),FGFR1(+1.81),FLT4(-3.88),HGF(-23.88),IL1R1(-2.33),IL2RB(-2.51),KDR(-6.38),NTRK1(-2.87),NTRK2(-4.74),NTRK3(-4.76),PDGFRA(-3.68),PDGFRB(-3.67),PIM1(+2.35),RASD1(+1.87),SOCS1(-2.29),SOCS2(+2.15),TGFBR3(-10.93)
cAMP-mediated signaling	0.00381048	0.0232837	0.119		-1.732	27	8	19	ADRB3(-2.6),APLNR(-7.8),ATF4(+1.89),CAMK1D(-2.65),CAMK2A(-5.46),CHRM2(-10.82),CNR1(+3.96),DRD1(+5.45),DRD2(+4.45),DUSP1(+4.23),DUSP4(+4.64),GNAO1(-2.22),HTR7(-5.08),NAPEPLD(-1.94),NPY1R(-3.67),OPRK1(+3.13),PDE2A(-2.79),PDE4B(-2.57),PKIA(-3.73),PRKAR2B(-3.03),PTGER4(+3.5),PTGIR(-2.98),PTH1R(-5.65),RAPGEF3(-2.94),RGS4(-2.65),S1PR1(-5.12),TBXA2R(-2.91)
Regulation of the Epithelial-Mesenchymal Transition Pathway	0.00782838	0.0450492	0.119			23	8	15	FGF7(-5.04),FGFR1(+1.81),FGFRL1(+2.08),FZD2(-2.52),FZD5(+2.67),HGF(-23.88),HMGA2(-4.31),JAG1(+3.02),JAK3(-3.54),LEF1(-3.86),MMP2(-5.2),NFKB2(+2.13),NOTCH1(-2.7),PDGFRB(-3.67),PIK3C2G(-3.98),RASD1(+1.87),SMAD3(+2.43),SMURF1(+1.88),SNAI2(-2.61),TCF4(-2.38),TGFB3(-3.73),WNT2(-4.48),ZEB2(-5.84)
Protein Kinase A Signaling	0.008396	0.0459593	0.0927	Inhibited	-2.785	37	15	22	ATF4(+1.89),CAMK2A(-5.46),DUSP1(+4.23),DUSP10(+3.52),DUSP4(+4.64),DUSP5(+4.49),DUSP8(+2.56),FLNC(+4.5),GLI3(-2.5),GNA13(+2.08),GNG11(-2.92),GNG2(-3.35),HIST1H1B(-3.07),HIST1H1D(-2.82),ITPR1(-2.68),LEF1(-3.86),MAP3K1(+2.21),MYLK3(-3.22),NAPEPLD(-1.94),NFATC4(-5.61),NFKB2(+2.13),NOS3(-3.84),PDE2A(-2.79),PDE4B(-2.57),PPP1R3C(-4.69),PRKAR2B(-3.03),PRKD1(-2.53),PTCH1(-1.96),PTGS2(+7.36),PTP4A1(+2.11),…
Pancreatic Adenocarcinoma Signaling	0.00946646	0.0492917	0.147		-0.577	16	9	7	BCL2L1(+2.61),CDKN1A(+1.79),CDKN2B(+6.04),HMOX1(+2.54),JAK3(-3.54),MDM2(+2.21),NAPEPLD(-1.94),NFKB2(+2.13),NOTCH1(-2.7),PIK3C2G(-3.98),PLD5(+2.45),PROK1(-13.45),PTGS2(+7.36),SMAD3(+2.43),TGFB3(-3.73),VEGFC(-3.99)
G-Protein Coupled Receptor Signaling	0.0101529	0.0507928	0.103			28	10	18	ADRB3(-2.6),APLNR(-7.8),ATF4(+1.89),CAMK2A(-5.46),CHRM2(-10.82),CNR1(+3.96),DRD1(+5.45),DRD2(+4.45),DUSP1(+4.23),DUSP4(+4.64),GNAO1(-2.22),HTR7(-5.08),NAPEPLD(-1.94),NFKB2(+2.13),NPY1R(-3.67),OPRK1(+3.13),PDE2A(-2.79),PDE4B(-2.57),PIK3C2G(-3.98),PRKAR2B(-3.03),PTGER4(+3.5),PTGIR(-2.98),PTH1R(-5.65),RAPGEF3(-2.94),RASD1(+1.87),RGS4(-2.65),S1PR1(-5.12),TBXA2R(-2.91)
Synaptogenesis Signaling Pathway	0.0138427	0.0665368	0.0962	Inhibited	-2.646	30	9	21	ATF4(+1.89),BDNF(+2.57),CACNB4(+2.44),CAMK2A(-5.46),CDH10(-3.16),CDH5(-4.69),CDH6(+2.92),CNTNAP1(-2.64),DLG4(-2.3),EFNB3(-3.65),EPHA10(+2.79),EPHA2(+3.65),EPHA7(-5.33),EPHB3(-2.14),GRIA1(-3.17),GRIA2(-4.81),GRIA4(-2.56),GRIN2D(-2.87),ITPR1(-2.68),NAPA(+1.88),NRXN1(-6.71),NTRK2(-4.74),PIK3C2G(-3.98),PRKAR2B(-3.03),RASD1(+1.87),RASGRP2(-3.35),SNAP25(-3.58),SYT15(-1.87),TIAM1(-3.95),VLDLR(+1.93)
IL-15 Production	0.0165727	0.0773047	0.132			16	5	11	CSF1R(+2.2),DDR2(-5.29),EPHA2(+3.65),EPHB3(-2.14),FGFR1(+1.81),FLT4(-3.88),JAK3(-3.54),KDR(-6.38),NFKB2(+2.13),NTRK1(-2.87),NTRK2(-4.74),NTRK3(-4.76),PDGFRA(-3.68),PDGFRB(-3.67),SYK(+3.4),TEK(-4.34)
Eicosanoid Signaling	0.0181334	0.0812682	0.172			11	2	9	ALOX15(-2.59),CYSLTR2(-2.74),LTB4R2(-2.7),PTGDS(-5.02),PTGER4(+3.5),PTGES(-4.33),PTGFR(-4.46),PTGIR(-2.98),PTGIS(-4.92),PTGS2(+7.36),TBXA2R(-2.91)
Nitric Oxide Signaling in the Cardiovascular System	0.0188734	0.082085	0.141	Inhibited	-3.051	14	0	14	ADRB3(-2.6),FLT4(-3.88),GUCY1B1(-3.05),ITPR1(-2.68),KDR(-6.38),NOS3(-3.84),PDE2A(-2.79),PIK3C2G(-3.98),PRKAR2B(-3.03),PRKD1(-2.53),PRKG1(-4.69),PROK1(-13.45),RYR2(-3.79),VEGFC(-3.99)
Sperm Motility	0.0198411	0.0837432	0.104	Inhibited	-2.121	23	5	18	CSF1R(+2.2),DDR2(-5.29),EPHA2(+3.65),EPHB3(-2.14),FGFR1(+1.81),FLT4(-3.88),GUCY1B1(-3.05),ITPR1(-2.68),JAK3(-3.54),KDR(-6.38),NPPB(+5.5),NTRK1(-2.87),NTRK2(-4.74),NTRK3(-4.76),PDE2A(-2.79),PDE4B(-2.57),PDGFRA(-3.68),PDGFRB(-3.67),PRKAR2B(-3.03),PRKD1(-2.53),PRKG1(-4.69),SYK(+3.4),TEK(-4.34)
PTEN Signaling	0.0206508	0.0837432	0.127		1.291	16	7	9	BCL2L1(+2.61),BMPR1B(+2.33),CDKN1A(+1.79),FGFR1(+1.81),FLT4(-3.88),ITGA2(+4.87),KDR(-6.38),NFKB2(+2.13),NTRK1(-2.87),NTRK2(-4.74),NTRK3(-4.76),PDGFRA(-3.68),PDGFRB(-3.67),PREX2(-2.56),RASD1(+1.87),TGFBR3(-10.93)
Neuropathic Pain Signaling In Dorsal Horn Neurons	0.0206508	0.0837432	0.139	Inhibited	-2.673	14	2	12	BDNF(+2.57),CAMK1D(-2.65),CAMK2A(-5.46),GRIA1(-3.17),GRIA2(-4.81),GRIA4(-2.56),GRIN2D(-2.87),ITPR1(-2.68),KCNH2(-4.29),KCNQ3(+3.97),NTRK2(-4.74),PIK3C2G(-3.98),PRKAR2B(-3.03),PRKD1(-2.53)
FAT10 Cancer Signaling Pathway	0.0217096	0.0862936	0.196		-0.333	9	4	5	ACKR3(-2.87),CXCR4(+6.34),NFKB2(+2.13),SMAD3(+2.43),TCF4(-2.38),TGFB3(-3.73),TGFBR3(-10.93),TNFRSF1B(-4.85),UBD(+2.36)
Endocannabinoid Cancer Inhibition Pathway	0.0237541	0.0925506	0.119	Activated	3.153	17	7	10	ATF3(+4.31),ATF4(+1.89),CDKN1A(+1.79),CNR1(+3.96),DDIT3(+2.26),GNA13(+2.08),GNAO1(-2.22),LEF1(-3.86),MMP2(-5.2),NOS3(-3.84),PIK3C2G(-3.98),PRKAR2B(-3.03),PROK1(-13.45),SNAI2(-2.61),TCF4(-2.38),TRIB3(+3.42),VEGFC(-3.99)
Molecular Mechanisms of Cancer	0.0290133	0.109701	0.0842			33	17	16	ARHGEF15(-3.26),BBC3(+2.33),BCL2L1(+2.61),BMP5(-7.29),BMP6(+8.41),BMPR1B(+2.33),CAMK2A(-5.46),CDKN1A(+1.79),CDKN2B(+6.04),FZD2(-2.52),FZD5(+2.67),GAB2(+2.2),GNA13(+2.08),GNAO1(-2.22),ITGA2(+4.87),JAK3(-3.54),LEF1(-3.86),MDM2(+2.21),NFKB2(+2.13),NOTCH1(-2.7),PIK3C2G(-3.98),PMAIP1(+3.37),PRKAR2B(-3.03),PRKD1(-2.53),PTCH1(-1.96),RAPGEF3(-2.94),RASD1(+1.87),RASGRF2(+2.64),RND3(+2.06),SMAD3(+2.43),TCF…
Colorectal Cancer Metastasis Signaling	0.0314298	0.116484	0.0949		-1.091	24	10	14	BCL2L1(+2.61),FZD2(-2.52),FZD5(+2.67),GNG11(-2.92),GNG2(-3.35),IFNGR1(+2.27),JAK3(-3.54),LEF1(-3.86),MMP11(-3.0),MMP2(-5.2),MMP24(+2.83),NFKB2(+2.13),PIK3C2G(-3.98),PRKAR2B(-3.03),PROK1(-13.45),PTGER4(+3.5),PTGS2(+7.36),RASD1(+1.87),RND3(+2.06),SMAD3(+2.43),TCF4(-2.38),TGFB3(-3.73),VEGFC(-3.99),WNT2(-4.48)
Ephrin Receptor Signaling	0.0323869	0.117655	0.106		-0.905	19	7	12	ARHGEF15(-3.26),ATF4(+1.89),CXCR4(+6.34),EFNB3(-3.65),EPHA10(+2.79),EPHA2(+3.65),EPHA7(-5.33),EPHB3(-2.14),GNA13(+2.08),GNAO1(-2.22),GNG11(-2.92),GNG2(-3.35),GRIN2D(-2.87),ITGA2(+4.87),PIK3C2G(-3.98),PROK1(-13.45),RASD1(+1.87),SORBS1(-1.98),VEGFC(-3.99)
Prostanoid Biosynthesis	0.0330412	0.117655	0.444		-1	4	1	3	PTGDS(-5.02),PTGES(-4.33),PTGIS(-4.92),PTGS2(+7.36)
Cardiac Hypertrophy Signaling (Enhanced)	0.035437	0.123687	0.0782	Inhibited	-3.124	38	11	27	CAMK2A(-5.46),CSF2RB(-5.51),EDNRB(-4.37),FGF7(-5.04),FGFR1(+1.81),FGFRL1(+2.08),FZD2(-2.52),FZD5(+2.67),GATA4(-2.16),GNA13(+2.08),GNG11(-2.92),GNG2(-3.35),HAND1(-5.73),HAND2(-9.94),HDAC9(+3.09),HSPB7(-4.38),IL1R1(-2.33),IL2RB(-2.51),ITGA2(+4.87),ITPR1(-2.68),MAP3K1(+2.21),NAPEPLD(-1.94),NFATC4(-5.61),NFKB2(+2.13),NPPB(+5.5),PDE2A(-2.79),PDE4B(-2.57),PIK3C2G(-3.98),PRKAR2B(-3.03),PRKD1(-2.53),PRKG…
Endocannabinoid Neuronal Synapse Pathway	0.0368832	0.127454	0.117		-1.069	15	5	10	CACNB4(+2.44),CNR1(+3.96),GNAO1(-2.22),GNG11(-2.92),GNG2(-3.35),GRIA1(-3.17),GRIA2(-4.81),GRIA4(-2.56),GRIN2D(-2.87),ITPR1(-2.68),KCNJ6(+3.84),MGLL(+2.17),NAPEPLD(-1.94),PRKAR2B(-3.03),PTGS2(+7.36)
Sertoli Cell-Sertoli Cell Junction Signaling	0.0387742	0.131336	0.102			19	9	10	ACTA1(+3.15),CLDN10(-2.1),CLDN5(-5.3),GUCY1B1(-3.05),ITGA2(+4.87),JAM3(-3.05),MAP3K1(+2.21),NOS3(-3.84),PRKAR2B(-3.03),PRKG1(-4.69),RASD1(+1.87),SORBS1(-1.98),SPTB(+2.1),SPTBN1(+1.75),TGFB3(-3.73),TGFBR3(-10.93),TUBB2B(+2.71),TUBB3(+2.78),TUBB6(+2.05)
Factors Promoting Cardiogenesis in Vertebrates	0.0441572	0.146607	0.129			12	4	8	BMP5(-7.29),BMP6(+8.41),BMPR1B(+2.33),FZD2(-2.52),FZD5(+2.67),GATA4(-2.16),LEF1(-3.86),NPPB(+5.5),PRKD1(-2.53),TCF4(-2.38),TGFB3(-3.73),TGFBR3(-10.93)
Gαs Signaling	0.0459593	0.149569	0.121		-1.387	13	4	9	ADRB3(-2.6),ATF4(+1.89),CNR1(+3.96),DRD1(+5.45),GNG11(-2.92),GNG2(-3.35),HTR7(-5.08),PRKAR2B(-3.03),PTGER4(+3.5),PTGIR(-2.98),PTH1R(-5.65),RAPGEF3(-2.94),RYR2(-3.79)
Interferon Signaling	0.0464212	0.149569	0.194		-1.134	7	1	6	IFIT1(-4.38),IFITM1(-3.83),IFITM2(-5.39),IFITM3(-3.43),IFNGR1(+2.27),PSMB8(-2.89),SOCS1(-2.29)
Granulocyte Adhesion and Diapedesis	0.0483156	0.154124	0.101			18	6	12	CCL20(+3.06),CDH5(-4.69),CLDN10(-2.1),CLDN5(-5.3),CSF3R(-3.49),CXCL14(-14.24),CXCL2(+2.98),CXCL5(+10.63),CXCR4(+6.34),IL1R1(-2.33),ITGA1(-3.06),ITGA2(+4.87),JAM3(-3.05),MMP11(-3.0),MMP2(-5.2),MMP24(+2.83),THY1(-5.5),TNFRSF1B(-4.85)

## Sheet: Regulators
Type	Regulator	p	FC	State	Z	N	Pos	Neg	Molecules
growth factor	TGFB1	4.66e-42			-0.109	217	91	126	ACKR1(+2.72),ACPP(-3.7),ACTA1(+3.15),ACVRL1(-3.87),ADAM12(-7.3),ADAMTS2(-2.9),ADAMTS4(-4.78),ADM(+3.42),AHR(+2.11),AK1(-2.71),ALOX15(-2.59),AMOTL2(+2.05),ANKRD1(+4.31),APLNR(-7.8),AREG(+6.3),ASNS(+3.03),ASPM(-2.13),ATF4(+1.89),ATG14(+1.82),ATP13A3(+2.25),BBC3(+2.33),BCL2L1(+2.61),BDNF(+2.57),BMP6(+8.41),CAVIN2(-3.3),CCL20(+3.06),CCN1(+3.22),CCN4(-2.81),CD55(+3.96),CDC42EP3(+2.83),CDH5(-4.69),CDKN…
chemical - endogenous mammalian	tretinoin	1.86e-35			-1.647	189	79	110	ABLIM1(+2.0),ADA(-2.53),ADAMTS5(-4.25),ADM(+3.42),AHR(+2.11),ANXA1(+1.87),APLNR(-7.8),AREG(+6.3),ASNS(+3.03),ATF4(+1.89),ATOH8(-3.52),B3GALT5(+3.08),BCL2L1(+2.61),BMP6(+8.41),BMPR1B(+2.33),CASZ1(+2.62),CCL20(+3.06),CCN1(+3.22),CD6(-2.8),CD93(-4.1),CDH5(-4.69),CDH6(+2.92),CDKN1A(+1.79),CDKN2B(+6.04),CGA(-47.95),CGB3 (includes others)(-49.17),CHRM2(-10.82),CLDN10(-2.1),CNR1(+3.96),COL1A1(-3.75),COL…
chemical - endogenous mammalian	beta-estradiol	1.43e-34			-0.071	218	103	115	ABLIM1(+2.0),ACKR3(-2.87),ACPP(-3.7),ACTA1(+3.15),ADAMTS4(-4.78),ADAMTS5(-4.25),ADM(+3.42),ADM2(+3.04),ADRB3(-2.6),AEBP1(-3.31),AHR(+2.11),ALOX15(-2.59),ANXA1(+1.87),AREG(+6.3),ARHGEF15(-3.26),ATF3(+4.31),BBC3(+2.33),BCL2L1(+2.61),BDNF(+2.57),BMP5(-7.29),BMPR1B(+2.33),CACNB4(+2.44),CAMK2A(-5.46),CCDC80(-2.67),CCL20(+3.06),CCN1(+3.22),CD55(+3.96),CDKN1A(+1.79),CDKN2B(+6.04),CGA(-47.95),CLEC1B(-5.6…
cytokine	TNF	8.85e-33		Activated	3.115	201	102	99	ABTB2(+1.94),ACKR3(-2.87),ACTA1(+3.15),ADAMTS4(-4.78),ADAMTS5(-4.25),ADGRG6(+3.1),ADM(+3.42),ADRB3(-2.6),AEBP1(-3.31),ANXA1(+1.87),APOC4(+2.54),ATF3(+4.31),ATF4(+1.89),BBC3(+2.33),BCL2L1(+2.61),BDNF(+2.57),BST2(-19.81),CCDC80(-2.67),CCL20(+3.06),CCN1(+3.22),CCN4(-2.81),CD55(+3.96),CDH5(-4.69),CDKN1A(+1.79),CGB3 (includes others)(-49.17),CLDN5(-5.3),COL15A1(-8.21),COL16A1(-2.94),COL1A1(-3.75),COL1…
chemical drug	dexamethasone	1.32e-24			0.023	198	91	107	ACKR3(-2.87),ADAM12(-7.3),ADAMTS15(-5.44),ADAMTS2(-2.9),ADM(+3.42),ADRB3(-2.6),AEBP1(-3.31),ALOX15(-2.59),ANKRD1(+4.31),ANO1(-4.08),ANO4(-3.32),ANXA1(+1.87),APOL6(-3.61),AREG(+6.3),ARHGAP25(-3.31),ARL5B(+2.66),ASNS(+3.03),ATF3(+4.31),ATF4(+1.89),ATP11B(+1.89),ATP13A3(+2.25),BBC3(+2.33),BCL2L1(+2.61),BDNF(+2.57),BMP5(-7.29),BTN3A2(-3.82),CAVIN2(-3.3),CCL20(+3.06),CCN1(+3.22),CD55(+3.96),CDC42EP3(+…
chemical - kinase inhibitor	PD98059	2.44e-22			-1.731	84	48	36	ANKRD1(+4.31),ANXA1(+1.87),AREG(+6.3),ATF3(+4.31),ATF4(+1.89),BATF2(-3.39),BBC3(+2.33),BCL2L1(+2.61),BDNF(+2.57),CCL20(+3.06),CD55(+3.96),CDC42EP1(+2.21),CDKN1A(+1.79),CDKN2B(+6.04),CGA(-47.95),COL1A1(-3.75),COL1A2(-4.47),COL3A1(-6.44),CXCL2(+2.98),CXCL5(+10.63),CXCR4(+6.34),CYP1A1(+2.56),CYP1B1(+4.01),DBH(-2.8),DDIT3(+2.26),DES(-6.53),DIO3(-6.43),DUSP1(+4.23),DUSP4(+4.64),DUSP5(+4.49),EDNRB(-4.3…
growth factor	EGF	9.12e-22			0.775	79	41	38	ADA(-2.53),ALOX15(-2.59),AREG(+6.3),ATF3(+4.31),BBC3(+2.33),BCL2L1(+2.61),CAVIN2(-3.3),CCL20(+3.06),CCN1(+3.22),CDC42EP1(+2.21),CDKN1A(+1.79),CGA(-47.95),CGB3 (includes others)(-49.17),COL1A1(-3.75),COL1A2(-4.47),COL3A1(-6.44),CSF1R(+2.2),CXCL14(-14.24),CXCL2(+2.98),CXCL5(+10.63),CXCR4(+6.34),CYP11A1(-3.3),CYP1A1(+2.56),DCN(-23.4),DDIT3(+2.26),DIO3(-6.43),DUSP1(+4.23),DUSP4(+4.64),DUSP5(+4.49),EL…
chemical - endogenous mammalian	progesterone	3.28e-20			1.262	85	39	46	ACPP(-3.7),ACTA1(+3.15),ADM(+3.42),AEBP1(-3.31),ALOX15(-2.59),AREG(+6.3),ARL14(+6.53),ATF3(+4.31),BCL2L1(+2.61),BDNF(+2.57),CDKN1A(+1.79),CDKN2B(+6.04),CLDN5(-5.3),CNR1(+3.96),COL15A1(-8.21),CSF3R(-3.49),CXCR4(+6.34),CYP19A1(-3.83),CYP1A1(+2.56),CYP1B1(+4.01),DDIT3(+2.26),DRD2(+4.45),ENG(-4.38),F2RL1(+2.1),FKBP5(-2.7),FST(+2.29),GABRB2(-3.32),GAP43(-2.79),GATA2(-2.91),GJA1(+1.78),GPAM(-3.6),GRIA1…
ligand-dependent nuclear receptor	ESR1	1.2e-19			0.078	136	69	67	ABLIM1(+2.0),ACKR3(-2.87),ADA(-2.53),ADAMTS13(-3.09),ADAMTS5(-4.25),ADGRG6(+3.1),AK1(-2.71),ANGPTL2(-4.43),AREG(+6.3),ASPM(-2.13),ATF3(+4.31),BCL2L1(+2.61),CCL20(+3.06),CCN1(+3.22),CD55(+3.96),CDC42EP2(+2.58),CDC42EP3(+2.83),CDKN1A(+1.79),CDKN2B(+6.04),CELSR2(-1.97),CENPE(-2.12),CENPF(-2.41),CGA(-47.95),CHRM2(-10.82),CIT(-2.15),CLEC1B(-5.61),CLIC3(-2.63),COL13A1(-6.65),COL16A1(-2.94),COL5A2(-2.09…
chemical toxicant	forskolin	1.86e-19			-0.008	91	47	44	ACPP(-3.7),ACTA1(+3.15),ADM(+3.42),AREG(+6.3),ATF3(+4.31),BDNF(+2.57),CD55(+3.96),CDKN1A(+1.79),CDKN2B(+6.04),CGA(-47.95),CGB3 (includes others)(-49.17),COL15A1(-8.21),COL1A1(-3.75),COL1A2(-4.47),CRHBP(-5.39),CRISPLD2(-2.13),CXCL2(+2.98),CXCL5(+10.63),CXCR4(+6.34),CYFIP2(+2.18),CYP11A1(-3.3),CYP19A1(-3.83),CYP1B1(+4.01),DBH(-2.8),DDIT3(+2.26),DUSP1(+4.23),ECM1(-2.15),ERVW-1(-2.51),FKBP5(-2.7),FLN…
transcription regulator	TP53	2.32e-19		Activated	2.407	172	85	87	ADA(-2.53),ADAM12(-7.3),ADGRE5(-2.15),ADRB3(-2.6),AEN(+2.24),AK1(-2.71),ALOX15(-2.59),AMOTL2(+2.05),ANKRD1(+4.31),ANTXR1(-3.04),ANXA1(+1.87),AREG(+6.3),ASNS(+3.03),ASPM(-2.13),ATF3(+4.31),ATF4(+1.89),BBC3(+2.33),BCL2L1(+2.61),BDNF(+2.57),CALCRL(-5.72),CCDC80(-2.67),CCN1(+3.22),CDC42EP3(+2.83),CDH10(-3.16),CDKN1A(+1.79),CENPE(-2.12),CENPF(-2.41),COL13A1(-6.65),COL14A1(-5.86),COL1A1(-3.75),COL1A2(-…
transcription regulator	SP1	3.52e-19			0.056	79	41	38	ACVRL1(-3.87),ADA(-2.53),AEBP1(-3.31),ASNS(+3.03),ATF3(+4.31),ATP7A(-2.44),BBC3(+2.33),BDNF(+2.57),CCL20(+3.06),CD55(+3.96),CDKN1A(+1.79),CDKN2B(+6.04),CGB3 (includes others)(-49.17),COL1A1(-3.75),COL1A2(-4.47),CXCL5(+10.63),CXCR4(+6.34),CYBRD1(-4.25),CYP11A1(-3.3),CYP19A1(-3.83),CYP1B1(+4.01),DBH(-2.8),DMD(-2.0),DRD1(+5.45),DRD2(+4.45),ENG(-4.38),FGFR1(+1.81),FOSL1(+5.0),GDF15(+5.5),GJA1(+1.78),…
complex	CG	3.55e-19			-0.115	61	30	31	ACPP(-3.7),ADM(+3.42),APLNR(-7.8),AREG(+6.3),BCL2L1(+2.61),BDNF(+2.57),CD93(-4.1),CDKN1A(+1.79),CXCR4(+6.34),CYP11A1(-3.3),CYP19A1(-3.83),DMD(-2.0),DUSP1(+4.23),ELK3(-2.06),EMCN(-3.48),EPHA7(-5.33),F2RL1(+2.1),FABP5(-2.09),FAM110C(+2.8),FHL1(+2.02),FJX1(+2.09),FST(+2.29),GASK1B(+1.81),GATA4(-2.16),GJA1(+1.78),HAPLN1(-9.98),HMGA2(-4.31),HPSE(+2.92),IER3(+2.92),IGFBP3(-2.51),INHA(-5.37),IRS2(+3.43)…
cytokine	IFNG	8.22e-19			1.006	139	73	66	ADM(+3.42),AHR(+2.11),ALOX15(-2.59),APOL6(-3.61),AREG(+6.3),ASNS(+3.03),ATF3(+4.31),ATF4(+1.89),BATF2(-3.39),BBC3(+2.33),BCL2L1(+2.61),BDNF(+2.57),BMP6(+8.41),BST2(-19.81),BTN3A1(-4.71),BTN3A2(-3.82),CCL20(+3.06),CD55(+3.96),CDH5(-4.69),CDKN1A(+1.79),CDKN2B(+6.04),CELSR2(-1.97),CHAC1(+4.46),CNR1(+3.96),COL1A1(-3.75),COL1A2(-4.47),COL5A2(-2.09),CSF1R(+2.2),CSF2RB(-5.51),CXCL2(+2.98),CXCL5(+10.63),…
cytokine	IL1B	8.63e-19			1.531	107	52	55	ACPP(-3.7),ADAMTS4(-4.78),ADAMTS5(-4.25),ADM(+3.42),ALOX15(-2.59),ANTXR1(-3.04),ANXA1(+1.87),APOL6(-3.61),ATF3(+4.31),ATF4(+1.89),BCL2L1(+2.61),CCL20(+3.06),CD55(+3.96),CDKN1A(+1.79),COL1A1(-3.75),CSF2RB(-5.51),CXCL2(+2.98),CXCL5(+10.63),CXCR4(+6.34),CYP11A1(-3.3),CYP19A1(-3.83),CYP1A1(+2.56),DCN(-23.4),DDIT3(+2.26),DUSP1(+4.23),DUSP5(+4.49),ELF3(+2.9),ENG(-4.38),F2RL1(+2.1),FABP5(-2.09),FAM129A(…
complex	PDGF BB	1.64e-18		Activated	2.435	57	37	20	ACKR3(-2.87),ADM(+3.42),AREG(+6.3),ATF3(+4.31),BMP6(+8.41),CCL20(+3.06),CCN1(+3.22),CDKN1A(+1.79),COL3A1(-6.44),CSF1R(+2.2),CXCL2(+2.98),DCN(-23.4),DDIT3(+2.26),DUSP1(+4.23),DUSP5(+4.49),EDNRB(-4.37),FGF7(-5.04),FGFR1(+1.81),FHL1(+2.02),FHL2(+3.64),FOSL1(+5.0),FZD2(-2.52),GADD45A(+1.96),GDF15(+5.5),GFPT2(-2.47),GJA1(+1.78),GUCY1B1(-3.05),H19(-3.33),HMOX1(+2.54),IER3(+2.92),IGF2(-4.04),KLF6(+2.25)…
growth factor	FGF2	1.72e-18			-0.077	65	30	35	ADAMTS5(-4.25),ADM(+3.42),AREG(+6.3),ATF4(+1.89),BBC3(+2.33),BCL2L1(+2.61),BDNF(+2.57),CCL20(+3.06),CCN1(+3.22),CCN4(-2.81),CDKN1A(+1.79),COL1A1(-3.75),COL1A2(-4.47),COL3A1(-6.44),CXCL2(+2.98),CXCR4(+6.34),CYP11A1(-3.3),DCN(-23.4),DDIT3(+2.26),DIO3(-6.43),EDNRB(-4.37),ETV1(-3.65),FGFR1(+1.81),FOSL1(+5.0),GADD45A(+1.96),GAP43(-2.79),GJA1(+1.78),GRIA1(-3.17),HGF(-23.88),HPSE(+2.92),IGF2(-4.04),IGFB…
kinase	ERBB2	6.08e-18			1.182	92	39	53	ACTA1(+3.15),ADAM12(-7.3),ADAMTS5(-4.25),ADRB3(-2.6),ALOX15(-2.59),ANGPTL2(-4.43),AREG(+6.3),ASPM(-2.13),ATF4(+1.89),BCL2L1(+2.61),CAVIN2(-3.3),CCDC80(-2.67),CCL20(+3.06),CDC42EP2(+2.58),CDC42EP3(+2.83),CDCA7L(-2.93),CDKN1A(+1.79),CDKN2B(+6.04),CENPE(-2.12),CENPF(-2.41),CGB3 (includes others)(-49.17),COL1A1(-3.75),COL3A1(-6.44),COL5A1(-2.96),COL5A2(-2.09),COL6A1(-2.78),COL6A2(-3.61),COL6A3(-12.3)…
ligand-dependent nuclear receptor	ESR2	1.37e-17			1.067	70	32	38	ABLIM1(+2.0),ADAMTS5(-4.25),ANGPTL2(-4.43),ATF3(+4.31),BBC3(+2.33),BCL2L1(+2.61),CD93(-4.1),CDKN1A(+1.79),CGA(-47.95),CLEC1B(-5.61),COL13A1(-6.65),COL16A1(-2.94),COL1A1(-3.75),COL1A2(-4.47),CRIM1(+2.85),CXCL2(+2.98),CYP11A1(-3.3),CYP19A1(-3.83),CYP26B1(+6.84),DUSP10(+3.52),ERN1(+2.14),ETV1(-3.65),F2RL1(+2.1),FAM110C(+2.8),FGFR1(+1.81),FHL1(+2.02),FOXQ1(+3.84),FST(+2.29),FZD2(-2.52),HAND1(-5.73),H…
cytokine	IL6	2.33e-17			-0.126	92	43	49	ACVRL1(-3.87),ADAMTS13(-3.09),ADAMTS4(-4.78),ADAMTS5(-4.25),ADGRE5(-2.15),ADM(+3.42),AHR(+2.11),ANXA1(+1.87),AREG(+6.3),ATF3(+4.31),BBC3(+2.33),BCL2L1(+2.61),BDNF(+2.57),BMP6(+8.41),BST2(-19.81),CCL20(+3.06),CDKN1A(+1.79),CDKN2B(+6.04),CENPE(-2.12),CFH(-2.77),COL1A1(-3.75),COL3A1(-6.44),CSF1R(+2.2),CSF2RB(-5.51),CSF3R(-3.49),CXCL2(+2.98),CXCL5(+10.63),CXCR4(+6.34),CYP19A1(-3.83),CYP1A1(+2.56),CYP…
group	Alpha catenin	2.52e-17		Activated	3.575	33	8	25	ADAM33(-10.05),ADAMTS2(-2.9),ADAMTS4(-4.78),ADAMTS5(-4.25),AREG(+6.3),BCL2L1(+2.61),COL15A1(-8.21),COL1A1(-3.75),COL1A2(-4.47),COL3A1(-6.44),COL5A1(-2.96),COL5A2(-2.09),COL6A1(-2.78),COL6A2(-3.61),COL6A3(-12.3),CXCL2(+2.98),EGFL6(-3.64),ELK3(-2.06),ENG(-4.38),GAP43(-2.79),IGF2(-4.04),LAMA2(-5.08),LEF1(-3.86),LUM(-5.66),MMP11(-3.0),MMP2(-5.2),NFKBIZ(+2.19),PDGFRA(-3.68),PTGS2(+7.36),SP5(+3.0),TNFR…
kinase	TGFBR2	3.38e-17			-0.891	42	19	23	ADAMTS5(-4.25),ALOX15(-2.59),ATF4(+1.89),BDNF(+2.57),BMP5(-7.29),BMP6(+8.41),CDKN1A(+1.79),CDKN2B(+6.04),COL1A1(-3.75),COL1A2(-4.47),CXCL2(+2.98),FGF7(-5.04),FST(+2.29),GJA1(+1.78),GLI2(-2.3),HGF(-23.88),KCNJ8(+2.12),KDR(-6.38),KRT18(+2.06),KRT8(+1.91),MMP2(-5.2),MYOF(+2.09),NFIB(-4.34),NOS3(-3.84),PDPN(-3.07),PLAGL1(-3.83),PTCH1(-1.96),PTGDS(-5.02),PTGES(-4.33),PTGIS(-4.92),PTGS2(+7.36),PTH1R(-5…
chemical drug	tetradecanoylphorbol acetate	8.09e-17		Activated	2.43	119	57	62	ADAMTS4(-4.78),ADM(+3.42),ADRB3(-2.6),ALOXE3(+3.47),ANXA1(+1.87),AREG(+6.3),ATP11B(+1.89),BCL2L1(+2.61),BDNF(+2.57),BMP6(+8.41),C3orf52(+2.75),CCL20(+3.06),CCN1(+3.22),CD55(+3.96),CDKN1A(+1.79),CDKN2B(+6.04),CGA(-47.95),CRHBP(-5.39),CSF1R(+2.2),CSF3R(-3.49),CXCL2(+2.98),CXCR4(+6.34),CYP11A1(-3.3),CYP19A1(-3.83),CYP1A1(+2.56),DES(-6.53),DIO3(-6.43),DUSP1(+4.23),DUSP5(+4.49),DUSP8(+2.56),ECM1(-2.15…
group	Vegf	1.99e-16			-1.198	69	31	38	ACKR3(-2.87),AHR(+2.11),ANGPTL2(-4.43),APLNR(-7.8),ASNS(+3.03),ATF3(+4.31),BNC1(-3.16),CALCRL(-5.72),CCN1(+3.22),CD93(-4.1),CDH5(-4.69),CENPF(-2.41),COL4A3(+2.83),CXCR4(+6.34),DDIT3(+2.26),DPF3(-3.23),DUSP4(+4.64),DUSP5(+4.49),EMCN(-3.48),FAIM2(-2.68),FKBP5(-2.7),FLT4(-3.88),FOSL1(+5.0),FST(+2.29),GASK1B(+1.81),GNA13(+2.08),GPRC5B(+3.16),GUCY1B1(-3.05),HMMR(-2.24),HMOX1(+2.54),HOPX(-5.53),HOXB8(-…
chemical drug	trans-hydroxytamoxifen	2.19e-16			0.129	39	18	21	ADGRA2(-2.12),ADM(+3.42),AREG(+6.3),COL15A1(-8.21),COL1A1(-3.75),COL1A2(-4.47),CYP1B1(+4.01),DCN(-23.4),DUSP1(+4.23),DUSP4(+4.64),GPRC5A(+9.5),HOXC4(-2.8),IER3(+2.92),IL1R1(-2.33),ITGA2(+4.87),KLF6(+2.25),KRT7(+3.6),L1CAM(-2.25),LOXL2(-2.14),LOXL3(-3.81),MMP2(-5.2),MYO1B(+1.78),NOTCH1(-2.7),PLK2(+1.97),PLOD2(-1.94),PPP1R3C(-4.69),PRSS23(+2.15),RND3(+2.06),RUNX1(+3.15),S1PR1(-5.12),SERPINF1(-2.51)…
group	Tgf beta	2.33e-16			1.487	50	26	24	ADAM12(-7.3),ADGRE5(-2.15),BCL2L1(+2.61),CCN1(+3.22),CDKN1A(+1.79),CDKN2B(+6.04),COL1A1(-3.75),COL1A2(-4.47),COL5A1(-2.96),COL6A2(-3.61),CSF1R(+2.2),CXCL2(+2.98),CXCR4(+6.34),DCN(-23.4),ENG(-4.38),FBLN2(-2.51),FGG(-2.5),FST(+2.29),GATA3(+2.44),GLI2(-2.3),HMOX1(+2.54),HSPG2(+2.02),ID1(+2.31),IGFBP3(-2.51),IGFBP5(-3.87),ITGA1(-3.06),ITGA2(+4.87),JAG1(+3.02),KDM6B(+1.99),LARP6(+2.2),LMCD1(+2.62),MAF…
chemical drug	decitabine	3.75e-16			0.77	91	41	50	ANKRD1(+4.31),ATP7A(-2.44),B3GALT5(+3.08),BCL11A(-3.34),BDNF(+2.57),BMP5(-7.29),CASZ1(+2.62),CDH6(+2.92),CDKN1A(+1.79),CDKN2B(+6.04),CLDN5(-5.3),COL1A1(-3.75),COL1A2(-4.47),COL3A1(-6.44),COL6A3(-12.3),CXCR4(+6.34),CYP11A1(-3.3),CYP19A1(-3.83),CYP1A1(+2.56),CYP1B1(+4.01),DDR2(-5.29),DPYSL4(+2.2),DUSP1(+4.23),EDA2R(+1.92),EFNB3(-3.65),EGFL6(-3.64),ELF4(+1.99),ELOVL6(-1.86),EPHB3(-2.14),FGFR1(+1.81)…
enzyme	HRAS	3.82e-16		Activated	2.961	80	37	43	ACTA1(+3.15),ADGRE5(-2.15),ADM(+3.42),AMOTL2(+2.05),ANKRD1(+4.31),ANTXR1(-3.04),AREG(+6.3),ASNS(+3.03),BCL2L1(+2.61),CALCRL(-5.72),CCDC80(-2.67),CCN1(+3.22),CDKN1A(+1.79),CDKN2B(+6.04),CFH(-2.77),CGA(-47.95),COL1A1(-3.75),COL1A2(-4.47),COL3A1(-6.44),COL5A2(-2.09),COL6A2(-3.61),CRIM1(+2.85),CYP1A1(+2.56),DDIT3(+2.26),DNER(+4.12),DUSP1(+4.23),ELK3(-2.06),FABP3(-2.6),FBLN2(-2.51),FHL1(+2.02),FLRT2(-…
growth factor	IGF1	6.09e-16			-0.32	66	31	35	ACTA1(+3.15),ADA(-2.53),ADM(+3.42),AGAP2(-2.64),BBC3(+2.33),BCL2L1(+2.61),BDNF(+2.57),CAVIN2(-3.3),CCN1(+3.22),CDKN1A(+1.79),COL1A1(-3.75),COL3A1(-6.44),CYFIP2(+2.18),CYP11A1(-3.3),CYP19A1(-3.83),DDIT3(+2.26),DMD(-2.0),DUSP1(+4.23),FGFR1(+1.81),FJX1(+2.09),GADD45A(+1.96),GAP43(-2.79),GATA2(-2.91),HAPLN1(-9.98),HGF(-23.88),HMOX1(+2.54),ID1(+2.31),IER3(+2.92),IFITM3(-3.43),IGF2(-4.04),IGFBP3(-2.51)…
chemical reagent	cycloheximide	7.44e-16			0.529	57	31	26	ADM(+3.42),AHR(+2.11),AREG(+6.3),BCL2L1(+2.61),BDNF(+2.57),CAMK2A(-5.46),CCL20(+3.06),CCN1(+3.22),CD55(+3.96),CDKN1A(+1.79),COL1A1(-3.75),COL5A1(-2.96),CXCL2(+2.98),CXCR4(+6.34),CYP11A1(-3.3),CYP19A1(-3.83),CYP1A1(+2.56),DIO3(-6.43),DRD2(+4.45),DUSP1(+4.23),ERG(-3.65),FGFR1(+1.81),FST(+2.29),GADD45A(+1.96),GAP43(-2.79),GJA1(+1.78),HGF(-23.88),HMGA2(-4.31),HMOX1(+2.54),IFIT1(-4.38),IGF2(-4.04),IGF…
chemical - kinase inhibitor	SB203580	8.67e-16			-1.506	64	34	30	ADAMTS4(-4.78),AMOTL2(+2.05),ANXA1(+1.87),ATF3(+4.31),BBC3(+2.33),BST2(-19.81),CCL20(+3.06),CD55(+3.96),CDKN1A(+1.79),CLDN5(-5.3),COL1A1(-3.75),COL1A2(-4.47),COL3A1(-6.44),CXCL5(+10.63),CYP1A1(+2.56),CYP1B1(+4.01),CYP26B1(+6.84),DDIT3(+2.26),DUSP1(+4.23),EDNRB(-4.37),FABP3(-2.6),FOXQ1(+3.84),GADD45A(+1.96),GBP4(-4.6),GJA1(+1.78),GSTA4(-2.31),HAND1(-5.73),HAPLN1(-9.98),HMOX1(+2.54),IER3(+2.92),IFI…
transcription regulator	SOX2	1.17e-15			-0.242	65	33	32	ABTB2(+1.94),ADAMTS4(-4.78),AHR(+2.11),ATF3(+4.31),BCL2L1(+2.61),CCN4(-2.81),CDKN1A(+1.79),COL1A1(-3.75),CSF1R(+2.2),CXCL14(-14.24),CXCR4(+6.34),DPPA4(-3.36),DUSP1(+4.23),DUSP4(+4.64),DUSP5(+4.49),EFS(-2.86),ELF3(+2.9),EPHA2(+3.65),FAM107B(+1.99),FOXF1(-3.47),FST(+2.29),GAB2(+2.2),GATA2(-2.91),GATA3(+2.44),GATA4(-2.16),GBP4(-4.6),GJA1(+1.78),GLI2(-2.3),GLI3(-2.5),H19(-3.33),HAND1(-5.73),HOPX(-5.5…
enzyme	KRAS	1.25e-15		Activated	4.848	76	38	38	AEN(+2.24),AHR(+2.11),AREG(+6.3),ATF3(+4.31),BCL2L1(+2.61),BNC1(-3.16),CAVIN2(-3.3),CCDC80(-2.67),CDKN1A(+1.79),CDKN2B(+6.04),COL1A1(-3.75),COL3A1(-6.44),COL4A3(+2.83),CSF2RB(-5.51),CSF3R(-3.49),CXCL14(-14.24),DDIT3(+2.26),DUSP1(+4.23),DUSP4(+4.64),DUSP5(+4.49),EGFL6(-3.64),EPHA2(+3.65),ETV1(-3.65),F2RL1(+2.1),FBLN2(-2.51),FGF7(-5.04),FGFR1(+1.81),FOSL1(+5.0),GADD45A(+1.96),GCNT3(+4.15),GJA1(+1.7…
enzyme	TAZ	3.13e-15			-0.354	28	18	10	ADAMTS5(-4.25),AMOTL2(+2.05),ANKRD1(+4.31),ANXA1(+1.87),BDNF(+2.57),CCN1(+3.22),COL1A1(-3.75),COL5A1(-2.96),COL5A2(-2.09),CYP1B1(+4.01),DUSP1(+4.23),F2RL1(+2.1),HMOX1(+2.54),IFI16(-3.95),KLF6(+2.25),LOXL2(-2.14),LUM(-5.66),MYOF(+2.09),PLK2(+1.97),PMAIP1(+3.37),PRSS23(+2.15),PTGS2(+7.36),RGS4(-2.65),RUNX2(-2.93),S1PR1(-5.12),SERPINE1(+2.26),TAGLN(+2.0),VLDLR(+1.93)
chemical drug	diethylstilbestrol	3.75e-15		Inhibited	-2.012	50	15	35	ACTA1(+3.15),ADM2(+3.04),AHR(+2.11),AREG(+6.3),BCHE(-2.98),CD55(+3.96),CDKN1A(+1.79),CENPE(-2.12),CENPF(-2.41),CLSTN2(-4.28),COL1A1(-3.75),CPXM1(-3.31),CXCL14(-14.24),CYP19A1(-3.83),DCN(-23.4),GADD45A(+1.96),GAP43(-2.79),GATA4(-2.16),HIC1(-3.67),HTRA3(-2.85),IGFBP3(-2.51),INHA(-5.37),KDR(-6.38),KIF11(-2.02),KLF4(+2.58),LARP6(+2.2),LGALS1(-3.12),LSP1(-3.87),LUM(-5.66),MDM2(+2.21),MFAP4(-7.58),MGP(…
chemical drug	trichostatin A	3.93e-15			1.567	95	49	46	ADAMTS5(-4.25),ANKRD1(+4.31),ATP7A(-2.44),BBC3(+2.33),BCL11A(-3.34),BCL2L1(+2.61),BDNF(+2.57),BMP5(-7.29),CDKN1A(+1.79),CDKN2B(+6.04),CLDN10(-2.1),COL1A2(-4.47),COL6A3(-12.3),CSF3R(-3.49),CXCR4(+6.34),CYP19A1(-3.83),CYP1A1(+2.56),CYP1B1(+4.01),DAPK3(+1.93),DDR2(-5.29),DPYSL4(+2.2),DRD2(+4.45),DUSP1(+4.23),EFNB3(-3.65),ELF3(+2.9),ELF4(+1.99),ELOVL6(-1.86),EPHB3(-2.14),FENDRR(-2.5),FGFR1(+1.81),FST…
transcription regulator	SNAI1	5.66e-15			-1.665	34	20	14	ANKRD1(+4.31),BCL2L1(+2.61),BMP5(-7.29),CCN1(+3.22),CD55(+3.96),CDH5(-4.69),CDKN1A(+1.79),COL1A1(-3.75),COL1A2(-4.47),CYP19A1(-3.83),ELF4(+1.99),FLNC(+4.5),FOSL1(+5.0),FST(+2.29),GDF15(+5.5),GLI2(-2.3),ID1(+2.31),INHA(-5.37),ITGA2(+4.87),KRT18(+2.06),KRT8(+1.91),L1CAM(-2.25),LEF1(-3.86),PFKP(+1.77),PTGS2(+7.36),RUNX2(-2.93),SERPINE1(+2.26),SMAD3(+2.43),SNAI2(-2.61),TGFBR3(-10.93),THBD(+3.42),THY1…
chemical - kinase inhibitor	U0126	9.37e-15			-1.707	67	36	31	ACKR3(-2.87),ADAMTS4(-4.78),APLNR(-7.8),AREG(+6.3),ATF3(+4.31),ATF4(+1.89),BCL2L1(+2.61),BDNF(+2.57),BMP6(+8.41),CCN4(-2.81),CDC42EP3(+2.83),CDH5(-4.69),CDKN1A(+1.79),CELSR2(-1.97),COL1A1(-3.75),CSF1R(+2.2),CXCL2(+2.98),CXCL5(+10.63),CYP11A1(-3.3),CYP19A1(-3.83),CYP1A1(+2.56),CYP1B1(+4.01),DBH(-2.8),DDIT3(+2.26),DES(-6.53),DUSP1(+4.23),DUSP10(+3.52),DUSP4(+4.64),DUSP5(+4.49),DUSP7(-2.15),EDNRB(-4…
complex	PI3K (complex)	9.49e-15			0.47	48	25	23	ADAM12(-7.3),ATF3(+4.31),ATF4(+1.89),BBC3(+2.33),BCL2L1(+2.61),CD55(+3.96),CDKN1A(+1.79),CDKN2B(+6.04),COL1A1(-3.75),CXCR4(+6.34),DDIT3(+2.26),DUSP1(+4.23),FABP5(-2.09),FOSL1(+5.0),GAP43(-2.79),GATA2(-2.91),GATA3(+2.44),GJA1(+1.78),GLI2(-2.3),H19(-3.33),HMOX1(+2.54),IFIT1(-4.38),IGF2(-4.04),INHA(-5.37),IRF2(-2.75),KDR(-6.38),LEF1(-3.86),LSP1(-3.87),MAP2(+3.65),MITF(+2.04),MMP2(-5.2),MTHFD2(+2.73)…
chemical - endogenous mammalian	D-glucose	1.22e-14		Inhibited	-2.121	77	38	39	ACTA1(+3.15),ADA(-2.53),ANO1(-4.08),ANXA1(+1.87),ASNS(+3.03),ATF3(+4.31),ATF4(+1.89),BBC3(+2.33),BCL2L1(+2.61),BVES(-2.33),CCL20(+3.06),CD55(+3.96),CDKN1A(+1.79),CNR1(+3.96),COL1A1(-3.75),COL3A1(-6.44),CSF1R(+2.2),CXCL2(+2.98),CXCR4(+6.34),DCN(-23.4),DDIT3(+2.26),DES(-6.53),DIRAS2(+3.25),DMD(-2.0),DUSP1(+4.23),ELF3(+2.9),ELOVL6(-1.86),FABP5(-2.09),FST(+2.29),GATA4(-2.16),GDF15(+5.5),GIPR(-3.59),G…
growth factor	HGF	1.42e-14	-23.883		0.685	65	33	32	ACKR3(-2.87),AHR(+2.11),ANGPTL2(-4.43),ASNS(+3.03),ATF3(+4.31),BCL2L1(+2.61),BNC1(-3.16),CALCRL(-5.72),CCN1(+3.22),CD93(-4.1),CDKN1A(+1.79),CDKN2B(+6.04),CENPF(-2.41),COL1A1(-3.75),COL1A2(-4.47),COL3A1(-6.44),CXCL2(+2.98),CXCR4(+6.34),DDIT3(+2.26),DES(-6.53),DUSP4(+4.64),ELF3(+2.9),FAIM2(-2.68),FGF7(-5.04),FKBP5(-2.7),FOSL1(+5.0),GNA13(+2.08),GUCY1B1(-3.05),HGF(-23.88),HLX(-3.53),HMMR(-2.24),HMOX…
chemical - kinase inhibitor	LY294002	1.5e-14			0.174	67	37	30	ACKR3(-2.87),ATF3(+4.31),ATF4(+1.89),BBC3(+2.33),BCL2L1(+2.61),BDNF(+2.57),CCN1(+3.22),CDKN1A(+1.79),CDKN2B(+6.04),CNR1(+3.96),COL1A1(-3.75),COL1A2(-4.47),CXCL2(+2.98),CXCL5(+10.63),CYP11A1(-3.3),CYP19A1(-3.83),DDIT3(+2.26),DUSP1(+4.23),DUSP4(+4.64),EMILIN1(-6.8),FGF7(-5.04),FLRT2(-1.73),FOSL1(+5.0),GDF15(+5.5),GJA1(+1.78),GSTA4(-2.31),HAPLN1(-9.98),HGF(-23.88),HMOX1(+2.54),IER3(+2.92),IGF2(-4.04…
ligand-dependent nuclear receptor	PGR	2.09e-14			1.421	46	29	17	ALOX15(-2.59),AREG(+6.3),BCL2L1(+2.61),CDKN1A(+1.79),CGA(-47.95),COL6A1(-2.78),COL6A2(-3.61),CYP19A1(-3.83),F2RL1(+2.1),FKBP5(-2.7),GATA3(+2.44),GPRC5A(+9.5),H19(-3.33),ID1(+2.31),IER3(+2.92),IGFBP5(-3.87),IL1R1(-2.33),IRS2(+3.43),KCNG1(+2.37),KLF4(+2.58),KLF5(+1.97),KRT18(+2.06),NEDD9(+2.31),NSUN5(+1.99),PCDHGC3(-3.2),PFKFB3(+2.34),PFKP(+1.77),PISD(+1.87),PLK2(+1.97),POSTN(-51.27),PTGES(-4.33),P…
chemical drug	lipopolysaccharide	2.71e-14		Activated	2.183	158	74	84	ACKR3(-2.87),ACTA1(+3.15),ADA(-2.53),ADM(+3.42),AHR(+2.11),ALOX15(-2.59),ANGPTL2(-4.43),ANXA1(+1.87),APLNR(-7.8),APOL6(-3.61),AREG(+6.3),ATF3(+4.31),ATF4(+1.89),BCL2L1(+2.61),BDNF(+2.57),CCL20(+3.06),CCN1(+3.22),CCN4(-2.81),CD55(+3.96),CDC42EP2(+2.58),CDC42EP3(+2.83),CDH5(-4.69),CDKN1A(+1.79),CLDN5(-5.3),CLIC3(-2.63),COL1A1(-3.75),COL1A2(-4.47),COL3A1(-6.44),COL5A1(-2.96),COL5A2(-2.09),COL6A1(-2.…
complex	NFkB (complex)	2.99e-14		Activated	2.278	75	47	28	ACKR3(-2.87),ADM(+3.42),AHR(+2.11),ANKRD1(+4.31),ATF3(+4.31),BBC3(+2.33),BCL11A(-3.34),BCL2L1(+2.61),BDNF(+2.57),CCL20(+3.06),CCN1(+3.22),CDKN1A(+1.79),COL1A2(-4.47),CXCL2(+2.98),CXCL5(+10.63),CXCR4(+6.34),DDIT3(+2.26),DRD2(+4.45),DUSP5(+4.49),EDNRB(-4.37),ELF3(+2.9),F2RL1(+2.1),FABP5(-2.09),FGG(-2.5),FOXF1(-3.47),FST(+2.29),GADD45A(+1.96),GAP43(-2.79),GATA3(+2.44),GDF15(+5.5),GFPT2(-2.47),GLI2(-…
transcription regulator	CEBPB	4.27e-14			0.07	58	33	25	ADM(+3.42),ADRB3(-2.6),ANTXR1(-3.04),APLNR(-7.8),ASNS(+3.03),BCL2L1(+2.61),BDNF(+2.57),CDC42EP3(+2.83),CDKN1A(+1.79),CDKN2B(+6.04),COL1A1(-3.75),COL1A2(-4.47),COL5A2(-2.09),CSF1R(+2.2),CSF3R(-3.49),CXCL2(+2.98),CXCL5(+10.63),CXCR4(+6.34),CYP11A1(-3.3),CYP19A1(-3.83),CYP1A1(+2.56),DCN(-23.4),DDIT3(+2.26),EMCN(-3.48),EPHA7(-5.33),FHL1(+2.02),FHL2(+3.64),GADD45A(+1.96),HGF(-23.88),ID1(+2.31),IER3(+2…
transcription regulator	CTNNB1	6.14e-14			0.301	87	35	52	AHR(+2.11),ANXA1(+1.87),BBC3(+2.33),BCL2L1(+2.61),CCN1(+3.22),CCN4(-2.81),CDKN1A(+1.79),CDKN2B(+6.04),CLDN5(-5.3),CNR1(+3.96),COL1A1(-3.75),CTHRC1(-2.23),CXCL2(+2.98),CXXC4(-3.62),CYFIP2(+2.18),CYP11A1(-3.3),CYP19A1(-3.83),CYP1A1(+2.56),CYP1B1(+4.01),DBH(-2.8),DDIT3(+2.26),DES(-6.53),DLK1(-3.59),ECM1(-2.15),EPHB3(-2.14),ETV1(-3.65),FBLN2(-2.51),FOSL1(+5.0),FOXQ1(+3.84),FST(+2.29),GAP43(-2.79),GAT…
growth factor	AGT	6.27e-14			-0.207	61	26	35	ACTA1(+3.15),ADAM12(-7.3),ADAMTS5(-4.25),ADM(+3.42),ALOX15(-2.59),ANXA1(+1.87),ATF3(+4.31),BDNF(+2.57),BMP6(+8.41),CDH5(-4.69),CDKN1A(+1.79),CIT(-2.15),COL1A1(-3.75),COL1A2(-4.47),COL3A1(-6.44),COL6A1(-2.78),COLEC10(-2.07),CXCL2(+2.98),CYP19A1(-3.83),DUSP1(+4.23),EDNRB(-4.37),ENG(-4.38),ETV1(-3.65),FGF7(-5.04),GAP43(-2.79),GJA1(+1.78),HGF(-23.88),HMOX1(+2.54),HSPG2(+2.02),IGFBP3(-2.51),IGFBP5(-3.…
transcription regulator	SMAD3	7.65e-14	2.429		-1.112	43	20	23	ADAM12(-7.3),ANKRD1(+4.31),AREG(+6.3),ATF4(+1.89),BMP6(+8.41),CCL20(+3.06),CDH5(-4.69),CDKN1A(+1.79),CDKN2B(+6.04),COL1A1(-3.75),COL1A2(-4.47),COL3A1(-6.44),COL6A1(-2.78),COL6A3(-12.3),CRISPLD2(-2.13),CYP11A1(-3.3),CYP19A1(-3.83),DDIT3(+2.26),DES(-6.53),DUSP4(+4.64),ENG(-4.38),FNDC5(-3.8),FST(+2.29),GATA3(+2.44),GLI2(-2.3),HMOX1(+2.54),ID1(+2.31),INHA(-5.37),JAG1(+3.02),LUM(-5.66),MBOAT2(-2.19),M…
peptidase	F2	9.01e-14		Activated	2.413	44	29	15	CCL20(+3.06),CCN1(+3.22),CD55(+3.96),CDC42EP1(+2.21),CDKN1A(+1.79),COL1A1(-3.75),CXCR4(+6.34),DIO3(-6.43),DUSP1(+4.23),EDNRB(-4.37),EHD4(+1.9),F2RL1(+2.1),FHL1(+2.02),FOSL1(+5.0),GNA13(+2.08),HDAC9(+3.09),HMOX1(+2.54),IER3(+2.92),IGFBP5(-3.87),KDR(-6.38),KLF6(+2.25),LBH(-5.15),LMCD1(+2.62),LOXL2(-2.14),MGLL(+2.17),MMP2(-5.2),NCOA7(+2.19),NOS3(-3.84),NUAK2(+4.53),PDGFRA(-3.68),PLAT(-7.68),PMAIP1(+…
growth factor	TGFB3	1.18e-13	-3.729		-0.915	28	11	17	ACTA1(+3.15),ADAM12(-7.3),CCN1(+3.22),CDH6(+2.92),CDKN1A(+1.79),CDKN2B(+6.04),COL1A1(-3.75),COL1A2(-4.47),COL3A1(-6.44),COL5A1(-2.96),CYP19A1(-3.83),ENG(-4.38),F2RL1(+2.1),GATA3(+2.44),GJA1(+1.78),LEF1(-3.86),MGP(-3.25),MMP2(-5.2),PLOD2(-1.94),SERPINE1(+2.26),SH3PXD2A(-2.98),SNAI2(-2.61),TAGLN(+2.0),TGFB3(-3.73),TGFBR3(-10.93),TNS1(-2.83),TSPAN2(+2.84),ZEB2(-5.84)
chemical drug	raloxifene	2.2e-13			-0.365	34	19	15	ACVRL1(-3.87),AREG(+6.3),CDKN1A(+1.79),CYP1B1(+4.01),DUSP1(+4.23),DUSP4(+4.64),ENG(-4.38),GPRC5A(+9.5),HMOX1(+2.54),HOXC4(-2.8),IER3(+2.92),IL1R1(-2.33),KLF6(+2.25),KRT7(+3.6),L1CAM(-2.25),LUM(-5.66),MKI67(-2.09),MMP2(-5.2),MYO1B(+1.78),NTRK1(-2.87),PDGFRA(-3.68),PLK2(+1.97),PLK3(+2.05),PPP1R3C(-4.69),PRSS23(+2.15),PTGS2(+7.36),SERPINE1(+2.26),SLIT2(-3.55),SMAD3(+2.43),SOCS1(-2.29),TGFB3(-3.73),T…
transcription regulator	KLF2	2.75e-13			-0.167	35	16	19	ACKR3(-2.87),ADM(+3.42),APLNR(-7.8),CD55(+3.96),CD93(-4.1),CDKN1A(+1.79),CDKN2B(+6.04),CXCL2(+2.98),CXCR4(+6.34),CYP1B1(+4.01),ECM1(-2.15),F2RL1(+2.1),GADD45A(+1.96),GATA4(-2.16),HPSE(+2.92),ID1(+2.31),IGF2(-4.04),KDR(-6.38),KITLG(+2.46),NOS3(-3.84),NOTCH1(-2.7),PDPN(-3.07),PLOD2(-1.94),PTGDS(-5.02),PTGIS(-4.92),PTGS2(+7.36),RUNX2(-2.93),S1PR1(-5.12),S1PR5(-2.89),SEMA3F(-3.91),SERPINE1(+2.26),SLC…
ligand-dependent nuclear receptor	AHR	3.84e-13	2.11	Activated	3.894	51	14	37	ADAMTS2(-2.9),ADAMTS5(-4.25),ADM(+3.42),AREG(+6.3),ATOH8(-3.52),CDKN1A(+1.79),CDKN2B(+6.04),COL13A1(-6.65),COL14A1(-5.86),COL16A1(-2.94),COL1A1(-3.75),COL1A2(-4.47),COL3A1(-6.44),COL5A1(-2.96),COL5A2(-2.09),COL6A1(-2.78),COL6A3(-12.3),CYP19A1(-3.83),CYP1A1(+2.56),CYP1B1(+4.01),DACT2(-2.67),DCN(-23.4),EBF1(-3.66),EMILIN1(-6.8),FBLN2(-2.51),FOSL1(+5.0),GADD45A(+1.96),GPAM(-3.6),HDAC9(+3.09),HECTD2(…
transcription regulator	TP63	5.42e-13		Activated	2.826	57	37	20	ADA(-2.53),ADM(+3.42),AEN(+2.24),AHR(+2.11),AREG(+6.3),BBC3(+2.33),BCL2L1(+2.61),BST2(-19.81),CCN1(+3.22),CDKN1A(+1.79),CDKN2B(+6.04),COL4A3(+2.83),COL5A1(-2.96),CXCR4(+6.34),DUSP10(+3.52),ENG(-4.38),EPHA2(+3.65),FOSL1(+5.0),FST(+2.29),GADD45A(+1.96),GCNT3(+4.15),GPX2(+2.27),HMGA2(-4.31),HOXC4(-2.8),ID1(+2.31),IER3(+2.92),IGFBP3(-2.51),ITGA2(+4.87),JAG1(+3.02),KCNG1(+2.37),KLF6(+2.25),KRT7(+3.6),…
transcription regulator	SMARCA4	1.01e-12			-0.081	71	34	37	ACTA1(+3.15),AHR(+2.11),ANGPTL2(-4.43),ANO1(-4.08),AREG(+6.3),ASNS(+3.03),BEX5(-3.09),CDKN1A(+1.79),CDKN2B(+6.04),COL1A1(-3.75),CXCR4(+6.34),CYP1A1(+2.56),DES(-6.53),DUSP4(+4.64),EBF1(-3.66),ELOVL6(-1.86),FBLIM1(+2.13),FGG(-2.5),FHL2(+3.64),FKBP5(-2.7),GADD45A(+1.96),HMGA2(-4.31),HYI(+2.17),IER3(+2.92),IFI16(-3.95),IFIT1(-4.38),IFITM1(-3.83),IFITM2(-5.39),IFITM3(-3.43),IGFBP5(-3.87),ITPR1(-2.68),…
transcription regulator	KLF4	1.64e-12	2.58		1.5	42	21	21	BCL2L1(+2.61),CDKN1A(+1.79),CDKN2B(+6.04),CENPE(-2.12),COL1A1(-3.75),CSF1R(+2.2),CYP1A1(+2.56),DUSP1(+4.23),DUSP4(+4.64),DUSP5(+4.49),EPHA2(+3.65),ETV1(-3.65),FOXF1(-3.47),GATA4(-2.16),GBP4(-4.6),HAND1(-5.73),HEY2(-2.51),IFITM3(-3.43),KDR(-6.38),KLF4(+2.58),KLF5(+1.97),KRT19(+1.93),KRT7(+3.6),NOS3(-3.84),NOTCH1(-2.7),OTX2(+2.45),PCDH18(-4.5),PDGFRA(-3.68),PFKP(+1.77),PLAT(-7.68),PPL(+2.28),PRKG1(…
kinase	EGFR	1.68e-12		Activated	2.277	54	27	27	ACTA1(+3.15),ANXA1(+1.87),AREG(+6.3),BCL2L1(+2.61),CDKN1A(+1.79),COL1A1(-3.75),COL3A1(-6.44),COL5A2(-2.09),COL6A1(-2.78),COL6A2(-3.61),CXCL14(-14.24),CXCL5(+10.63),CXCR4(+6.34),CYP19A1(-3.83),DDIT3(+2.26),DUSP1(+4.23),DUSP4(+4.64),EPHA2(+3.65),F2RL1(+2.1),FBLN2(-2.51),FGF7(-5.04),FOSL1(+5.0),GADD45A(+1.96),GJA1(+1.78),HMGA2(-4.31),ID1(+2.31),IER3(+2.92),IGF2(-4.04),IGFBP3(-2.51),IGFBP5(-3.87),ITG…
group	P38 MAPK	1.7e-12			1.371	51	28	23	ATF3(+4.31),BATF2(-3.39),BBC3(+2.33),BCL2L1(+2.61),BDNF(+2.57),CD55(+3.96),CDH5(-4.69),CDKN1A(+1.79),CLDN5(-5.3),COL3A1(-6.44),CXCL2(+2.98),CXCR4(+6.34),CYP19A1(-3.83),CYP1A1(+2.56),DDIT3(+2.26),DES(-6.53),DIO3(-6.43),DUSP1(+4.23),EDNRB(-4.37),FST(+2.29),GJA1(+1.78),HMOX1(+2.54),IER3(+2.92),IGFBP5(-3.87),KCNB1(-3.11),KLF4(+2.58),KLF5(+1.97),MITF(+2.04),MMP2(-5.2),NFATC4(-5.61),NOS3(-3.84),NPPB(+5…
transcription regulator	HTT	2.8e-12			-1.576	76	31	45	ACKR1(+2.72),ACTA1(+3.15),ADAMTS2(-2.9),ADAMTS4(-4.78),ADAMTS5(-4.25),ATF3(+4.31),BBC3(+2.33),BDNF(+2.57),CAMK2A(-5.46),CCN4(-2.81),CDKN1A(+1.79),CIT(-2.15),CNR1(+3.96),COL16A1(-2.94),COL6A1(-2.78),COL6A3(-12.3),CORO2B(+3.03),CPNE5(-5.24),CSF1R(+2.2),CYFIP2(+2.18),DCN(-23.4),DDIT3(+2.26),DLG4(-2.3),DRD1(+5.45),DRD2(+4.45),DUSP5(+4.49),EBF1(-3.66),EDNRB(-4.37),ETV1(-3.65),FGFR1(+1.81),FHL1(+2.02),…
transcription regulator	TEAD4	3.28e-12			0.158	22	14	8	ACTA1(+3.15),ADM(+3.42),CCN1(+3.22),CDKN1A(+1.79),COL3A1(-6.44),COL5A2(-2.09),DES(-6.53),FGFR1(+1.81),FIBIN(-3.99),FJX1(+2.09),GATA3(+2.44),IGFBP5(-3.87),LIMCH1(+2.9),NFKBIZ(+2.19),NUAK1(+2.94),PCDH18(-4.5),PLK2(+1.97),POSTN(-51.27),SH3BP4(+1.95),SULF1(-3.65),TAGLN(+2.0),TRNP1(+2.09)
growth factor	BMP4	3.33e-12			-0.694	36	12	24	CCN1(+3.22),CDH5(-4.69),CDKN1A(+1.79),CGA(-47.95),CYP11A1(-3.3),CYP19A1(-3.83),DIO3(-6.43),ELF3(+2.9),ERVW-1(-2.51),FOXF1(-3.47),GATA2(-2.91),GATA3(+2.44),GCM1(-2.1),GJA1(+1.78),HMGA2(-4.31),HOPX(-5.53),ID1(+2.31),KDR(-6.38),KLF4(+2.58),KRT7(+3.6),L1CAM(-2.25),LEF1(-3.86),MAFK(+2.07),MITF(+2.04),MUC15(-2.32),MXD1(+2.28),NCAM1(-4.7),POSTN(-51.27),PTCH1(-1.96),RUNX2(-2.93),SNAI2(-2.61),SULF1(-3.65)…
transcription regulator	STAT3	3.42e-12			-1.588	67	35	32	ADM(+3.42),AHR(+2.11),ALOX15(-2.59),AREG(+6.3),BCL2L1(+2.61),BST2(-19.81),CCDC88A(-2.24),CCL20(+3.06),CDH5(-4.69),CDKN1A(+1.79),CDKN2B(+6.04),COL1A1(-3.75),COL1A2(-4.47),COL3A1(-6.44),COL5A1(-2.96),CXCL2(+2.98),CXCR4(+6.34),DDIT3(+2.26),FGA(-1.96),FGG(-2.5),FST(+2.29),GADD45A(+1.96),GAP43(-2.79),GATA3(+2.44),GJA1(+1.78),HAVCR1(+1.73),HGF(-23.88),HMOX1(+2.54),ID1(+2.31),IFI16(-3.95),IFIT1(-4.38),I…
cytokine	WNT3A	3.59e-12			-1.294	41	16	25	ADAMTS4(-4.78),ADM2(+3.04),AHR(+2.11),BDNF(+2.57),CCN1(+3.22),CCN4(-2.81),COL1A1(-3.75),DCN(-23.4),DLK1(-3.59),ENG(-4.38),FHL2(+3.64),FHOD3(-2.76),GAP43(-2.79),GATA4(-2.16),HEY2(-2.51),ID1(+2.31),IGFBP5(-3.87),IRS2(+3.43),JAG1(+3.02),KDR(-6.38),KITLG(+2.46),KLF4(+2.58),LBH(-5.15),LEF1(-3.86),LRRC32(-3.7),MITF(+2.04),NCAM1(-4.7),NRG1(+3.72),PDGFRA(-3.68),PTGS2(+7.36),PTH1R(-5.65),RFLNB(-2.86),RUNX…
transcription regulator	TP73	3.84e-12			1.148	53	27	26	ADA(-2.53),AEN(+2.24),ATF3(+4.31),BBC3(+2.33),CCN1(+3.22),CD55(+3.96),CDC42EP2(+2.58),CDKN1A(+1.79),CLDN10(-2.1),COL1A1(-3.75),COL5A2(-2.09),CXCL2(+2.98),DDIT3(+2.26),ENG(-4.38),EPHA2(+3.65),FOXF1(-3.47),FST(+2.29),GAB2(+2.2),GADD45A(+1.96),GATA2(-2.91),HIC1(-3.67),HPSE(+2.92),IER3(+2.92),IGFBP3(-2.51),IGFBP5(-3.87),JAG1(+3.02),KLF5(+1.97),LBH(-5.15),MDM2(+2.21),MICOS10-NBL1/NBL1(-2.88),MMP2(-5.2…
other	APP	4.1e-12			0.728	90	43	47	ACTA1(+3.15),ADAMTS4(-4.78),AK1(-2.71),ATF4(+1.89),BBC3(+2.33),BCL2L1(+2.61),BDNF(+2.57),BMP6(+8.41),CCL20(+3.06),CDH5(-4.69),CLDN5(-5.3),COL13A1(-6.65),CSF1R(+2.2),CSF2RB(-5.51),CXCL2(+2.98),CXCL5(+10.63),CXCR4(+6.34),CYFIP2(+2.18),CYP26B1(+6.84),DCN(-23.4),DLG4(-2.3),DRD2(+4.45),ENG(-4.38),F2RL1(+2.1),FABP3(-2.6),FGFR1(+1.81),GAP43(-2.79),GBP4(-4.6),GDF15(+5.5),GNAO1(-2.22),GNG2(-3.35),GRIA1(-3…
chemical drug	tamoxifen	4.7e-12			1.806	43	21	22	ACKR3(-2.87),ADM(+3.42),BCL2L1(+2.61),BDNF(+2.57),BMP5(-7.29),CCDC80(-2.67),CCN1(+3.22),CDKN1A(+1.79),CLIC3(-2.63),COL1A1(-3.75),COL1A2(-4.47),CXCR4(+6.34),DLK1(-3.59),FHL2(+3.64),GAP43(-2.79),GDF15(+5.5),H19(-3.33),HGF(-23.88),HOXB7(-3.29),IER3(+2.92),IGF2(-4.04),IGFBP3(-2.51),LOXL2(-2.14),LOXL3(-3.81),MAFF(+3.91),MDM2(+2.21),MKI67(-2.09),MMP2(-5.2),NFATC4(-5.61),NOS3(-3.84),NRCAM(+2.64),OXTR(+2…
transcription regulator	TEAD3	5.81e-12			0.5	17	9	8	ACTA1(+3.15),ADM(+3.42),COL3A1(-6.44),COL5A2(-2.09),DES(-6.53),FIBIN(-3.99),FJX1(+2.09),IGFBP5(-3.87),LIMCH1(+2.9),NFKBIZ(+2.19),NUAK1(+2.94),PCDH18(-4.5),POSTN(-51.27),SH3BP4(+1.95),SULF1(-3.65),TAGLN(+2.0),TRNP1(+2.09)
ligand-dependent nuclear receptor	RARB	6.79e-12			-1.896	28	13	15	CDH5(-4.69),CDKN1A(+1.79),CDKN2B(+6.04),CXCL2(+2.98),CYP26B1(+6.84),DRD1(+5.45),DRD2(+4.45),GADD45A(+1.96),GAP43(-2.79),GATA4(-2.16),HOXB4(-5.96),HOXB7(-3.29),HOXB8(-4.18),ID1(+2.31),IFIT1(-4.38),IFITM1(-3.83),IGFBP3(-2.51),KLF4(+2.58),MMP11(-3.0),NR2F1(-2.89),OTX2(+2.45),PTGS2(+7.36),SLC17A9(-2.51),STRA6(-7.06),THBD(+3.42),UBA7(-3.62),VEGFC(-3.99),ZMAT4(+3.54)
transcription regulator	TBX5	7.45e-12			0.885	22	9	13	ANKRD1(+4.31),BCL2L1(+2.61),CCBE1(-3.41),CCL20(+3.06),CLSTN2(-4.28),COL1A1(-3.75),COL1A2(-4.47),COL3A1(-6.44),CXCL2(+2.98),CXCR4(+6.34),DES(-6.53),GATA4(-2.16),GJA1(+1.78),HEY2(-2.51),HSPB7(-4.38),IFI16(-3.95),NFATC4(-5.61),NPPB(+5.5),POSTN(-51.27),PTGS2(+7.36),RYR2(-3.79),SIK1/SIK1B(+2.58)
transcription regulator	NFKBIA	7.72e-12			-0.6	55	29	26	ACKR3(-2.87),ADAMTS5(-4.25),ADGRE5(-2.15),AEBP1(-3.31),ANKRD1(+4.31),BCL11A(-3.34),BCL2L1(+2.61),CCL20(+3.06),CDKN1A(+1.79),COL1A2(-4.47),COL3A1(-6.44),COL5A2(-2.09),CXCL2(+2.98),CXCR4(+6.34),CYP1B1(+4.01),DCN(-23.4),DDIT3(+2.26),FHL2(+3.64),GADD45A(+1.96),HMOX1(+2.54),HOXB2(-3.79),HOXB5(-2.96),HOXB8(-4.18),HOXD3(+4.34),HPSE(+2.92),IER3(+2.92),IFI16(-3.95),IGF2(-4.04),ITGA2(+4.87),ITPR1(-2.68),KC…
growth factor	NRG1	8.52e-12	3.719		0.932	41	25	16	AMOTL2(+2.05),ANKRD1(+4.31),ATF4(+1.89),BCL2L1(+2.61),CAVIN2(-3.3),CCN1(+3.22),CDC42EP1(+2.21),CDKN1A(+1.79),COL1A1(-3.75),COL4A3(+2.83),COL6A3(-12.3),CRIM1(+2.85),CXCR4(+6.34),DDIT3(+2.26),DUSP1(+4.23),DUSP4(+4.64),ELF3(+2.9),EPHA2(+3.65),FABP5(-2.09),GATA2(-2.91),GATA4(-2.16),HMMR(-2.24),HMOX1(+2.54),HOXD3(+4.34),ID1(+2.31),IER3(+2.92),IGF2(-4.04),L1CAM(-2.25),MGLL(+2.17),NOTCH1(-2.7),NRG1(+3.7…
chemical toxicant	bucladesine	9.49e-12			0.712	48	23	25	ADM(+3.42),ANXA1(+1.87),BDNF(+2.57),CASZ1(+2.62),CDKN1A(+1.79),CXCR4(+6.34),CYP11A1(-3.3),CYP19A1(-3.83),DMD(-2.0),DUSP1(+4.23),FGFR1(+1.81),FOSL1(+5.0),FST(+2.29),GALNT16(-2.26),GAP43(-2.79),GDF15(+5.5),H19(-3.33),HMOX1(+2.54),ID1(+2.31),IGF2(-4.04),IGFBP3(-2.51),IGFBP5(-3.87),IRS2(+3.43),ITGA1(-3.06),JAK3(-3.54),KCNAB2(-2.51),KITLG(+2.46),MMP2(-5.2),NCAM1(-4.7),NPPB(+5.5),NTRK1(-2.87),PDE4B(-2.…
growth factor	NGF	1.21e-11			1.141	37	23	14	ADM(+3.42),ATF3(+4.31),BBC3(+2.33),BCL2L1(+2.61),BDNF(+2.57),CDKN1A(+1.79),DLG4(-2.3),DRD2(+4.45),DUSP1(+4.23),DUSP4(+4.64),EHD4(+1.9),FOSL1(+5.0),GADD45A(+1.96),GAP43(-2.79),GRIA2(-4.81),GRIA4(-2.56),GUCY1B1(-3.05),HMOX1(+2.54),ID1(+2.31),IGF2(-4.04),ITGA1(-3.06),ITGA2(+4.87),MAFK(+2.07),MAP2(+3.65),MMP2(-5.2),NTRK1(-2.87),PLK2(+1.97),REN(-9.22),RGS4(-2.65),SEMA6D(-3.39),SH3RF1(+1.81),SLC41A2(+2…
biologic drug	actinomycin D	1.38e-11			-1.012	38	24	14	ADM(+3.42),ATF4(+1.89),BBC3(+2.33),BDNF(+2.57),CCN1(+3.22),CD55(+3.96),CDKN1A(+1.79),CGA(-47.95),COL1A2(-4.47),CYP1A1(+2.56),DIO3(-6.43),DUSP1(+4.23),DUSP4(+4.64),FGFR1(+1.81),GADD45A(+1.96),GUCY1B1(-3.05),HMGA2(-4.31),HMOX1(+2.54),IFNGR1(+2.27),IGFBP5(-3.87),IRS2(+3.43),MDM2(+2.21),MMP2(-5.2),NPPB(+5.5),NTRK2(-4.74),PFKFB3(+2.34),PMAIP1(+3.37),PTGIS(-4.92),PTGS2(+7.36),PTH1R(-5.65),RBP2(-2.97),R…
chemical drug	rosiglitazone	1.41e-11			-0.077	57	19	38	ACTA1(+3.15),ADA(-2.53),ADRB3(-2.6),APOC4(+2.54),APOL6(-3.61),BDNF(+2.57),C1QL3(+2.94),CCN4(-2.81),CDKN1A(+1.79),CGA(-47.95),CGB3 (includes others)(-49.17),COL1A1(-3.75),COL1A2(-4.47),COL3A1(-6.44),COL6A1(-2.78),CYP19A1(-3.83),CYP1A1(+2.56),ELOVL6(-1.86),FABP3(-2.6),FABP5(-2.09),FOSL1(+5.0),GATA3(+2.44),GIPR(-3.59),GPAM(-3.6),GRIA1(-3.17),GRIA2(-4.81),HGF(-23.88),HMOX1(+2.54),IGF2(-4.04),IGFBP5(-…
transcription regulator	PPARGC1A	1.8e-11		Activated	2.879	47	13	34	ADAMTS2(-2.9),ADAMTS20(-4.36),ADAMTS5(-4.25),AK1(-2.71),BBC3(+2.33),CCN4(-2.81),CDC42EP1(+2.21),CDKN1A(+1.79),COL1A2(-4.47),COL6A2(-3.61),COL6A3(-12.3),CPXM1(-3.31),CXCL14(-14.24),CYP11A1(-3.3),CYP1A1(+2.56),DCN(-23.4),EGFL6(-3.64),FABP3(-2.6),FBLN2(-2.51),FIBIN(-3.99),FNDC5(-3.8),FREM1(-15.97),GDF15(+5.5),GPAM(-3.6),HAPLN1(-9.98),IGFBP3(-2.51),IGFBP5(-3.87),INHA(-5.37),IRS2(+3.43),LAMA2(-5.08),L…
transcription regulator	CEBPA	2.04e-11			1.173	55	31	24	ADRB3(-2.6),ANXA1(+1.87),APLNR(-7.8),APOC4(+2.54),ASNS(+3.03),ATF4(+1.89),CCL20(+3.06),CDKN1A(+1.79),COL1A1(-3.75),COL1A2(-4.47),CSF1R(+2.2),CSF3R(-3.49),CXCR4(+6.34),CYP11A1(-3.3),CYP19A1(-3.83),EBF1(-3.66),EEF1A2(+5.76),EMCN(-3.48),EPHA7(-5.33),FHL1(+2.02),GADD45A(+1.96),GATA2(-2.91),GJA1(+1.78),HGF(-23.88),HMOX1(+2.54),ID1(+2.31),IER3(+2.92),IGFBP3(-2.51),IRS2(+3.43),KLF4(+2.58),KLF5(+1.97),KR…
transcription regulator	HIF1A	2.23e-11			0.036	53	26	27	ADM(+3.42),ASNS(+3.03),ATP7A(-2.44),BCL2L1(+2.61),CCN1(+3.22),CDKN1A(+1.79),CXCL2(+2.98),CXCR4(+6.34),CYP19A1(-3.83),EDNRB(-4.37),ENG(-4.38),FHL1(+2.02),FHL2(+3.64),FZD2(-2.52),GJA1(+1.78),HIF3A(-4.36),HMOX1(+2.54),ID1(+2.31),IGF2(-4.04),IGFBP3(-2.51),IGFBP5(-3.87),IRS2(+3.43),ITGA1(-3.06),ITPR1(-2.68),KITLG(+2.46),KRT18(+2.06),KRT19(+1.93),L1CAM(-2.25),LGALS1(-3.12),LOXL2(-2.14),MAFF(+3.91),MITF…
transcription regulator	MYC	2.6e-11			0.803	102	52	50	ABCG4(-2.77),ACTA1(+3.15),ADM(+3.42),AHR(+2.11),ARHGAP25(-3.31),ASNS(+3.03),ATF4(+1.89),BBC3(+2.33),BCL2L1(+2.61),BDNF(+2.57),CCN4(-2.81),CDKN1A(+1.79),CDKN2B(+6.04),CGB3 (includes others)(-49.17),COL14A1(-5.86),COL15A1(-8.21),COL1A1(-3.75),COL1A2(-4.47),COL3A1(-6.44),COL5A1(-2.96),COL5A2(-2.09),COL6A3(-12.3),CSF1R(+2.2),CSPG4(-2.75),CYFIP2(+2.18),DDIT3(+2.26),DUSP1(+4.23),DUSP4(+4.64),DUSP5(+4.4…
group	ERK	2.94e-11		Activated	2.559	38	26	12	ADGRG6(+3.1),AREG(+6.3),BCL2L1(+2.61),CDKN1A(+1.79),CGA(-47.95),COL1A1(-3.75),COL3A1(-6.44),CXCL2(+2.98),CYP1A1(+2.56),DIO3(-6.43),DUSP1(+4.23),EPHA2(+3.65),FOSL1(+5.0),FST(+2.29),GDF15(+5.5),HEY2(-2.51),HMOX1(+2.54),IER3(+2.92),JAG1(+3.02),KLF5(+1.97),KRT18(+2.06),MAFF(+3.91),MMP2(-5.2),NFKBIZ(+2.19),PMAIP1(+3.37),POSTN(-51.27),PTGES(-4.33),PTGS2(+7.36),RGS4(-2.65),RUNX2(-2.93),SERPINE1(+2.26),S…
transcription regulator	SMAD7	3.12e-11			0.918	29	13	16	ADAMTS2(-2.9),AREG(+6.3),BMP5(-7.29),BMPR1B(+2.33),CDKN1A(+1.79),CDKN2B(+6.04),CFC1/CFC1B(-8.59),COL1A1(-3.75),COL1A2(-4.47),COL3A1(-6.44),COL6A1(-2.78),COL6A3(-12.3),DCN(-23.4),FST(+2.29),GADD45A(+1.96),GATA4(-2.16),HDAC9(+3.09),HMOX1(+2.54),ID1(+2.31),KRT8(+1.91),MMP2(-5.2),NID2(-3.02),PLAT(-7.68),SEMA3F(-3.91),SERPINE1(+2.26),SMAD3(+2.43),TAGLN(+2.0),TGFB3(-3.73),TGFBI(-2.02)
chemical - endogenous mammalian	dihydrotestosterone	3.12e-11			-1.155	63	27	36	ACKR3(-2.87),ACPP(-3.7),ACTA1(+3.15),ADM(+3.42),ADRB3(-2.6),ANO1(-4.08),AREG(+6.3),BCL2L1(+2.61),C1orf21(-4.38),CDKN1A(+1.79),CGA(-47.95),COL3A1(-6.44),COL5A2(-2.09),COL6A1(-2.78),CYP11A1(-3.3),CYP19A1(-3.83),DCN(-23.4),DLG4(-2.3),ETV1(-3.65),FGF7(-5.04),FGFR1(+1.81),FKBP5(-2.7),FOXQ1(+3.84),FST(+2.29),GAP43(-2.79),GPR20(-2.96),HECTD2(-1.93),IGFBP3(-2.51),IGFBP5(-3.87),IRS2(+3.43),ITGA2(+4.87),JA…
complex	FSH	3.13e-11			-1.301	51	29	22	ACPP(-3.7),ACTA1(+3.15),ADM(+3.42),AHR(+2.11),AMOTL2(+2.05),AREG(+6.3),BCL11A(-3.34),BDNF(+2.57),BMPR1B(+2.33),CD55(+3.96),COL15A1(-8.21),CXCR4(+6.34),CYFIP2(+2.18),CYP11A1(-3.3),CYP19A1(-3.83),DUSP1(+4.23),FGFR1(+1.81),FKBP5(-2.7),FLNC(+4.5),FOSL1(+5.0),FST(+2.29),GATA4(-2.16),GPRC5A(+9.5),GPRC5B(+3.16),ID1(+2.31),IGFBP3(-2.51),INHA(-5.37),ITPR1(-2.68),KITLG(+2.46),KRT18(+2.06),LGALS1(-3.12),LRR…
transcription regulator	ATF4	3.16e-11	1.891	Activated	2.793	30	24	6	ANKRD1(+4.31),AREG(+6.3),ASNS(+3.03),ATF3(+4.31),ATF4(+1.89),BBC3(+2.33),CDKN1A(+1.79),CHAC1(+4.46),DDIT3(+2.26),DDR2(-5.29),GADD45A(+1.96),GDF15(+5.5),IGFBP5(-3.87),JAG1(+3.02),KLF4(+2.58),MITF(+2.04),MTHFD2(+2.73),NID2(-3.02),PMAIP1(+3.37),PPP1R15A(+3.14),PTGS2(+7.36),SERPINF1(-2.51),SLC3A2(+1.8),SNAI2(-2.61),SST(-3.03),STC2(+3.54),TNFRSF10B(+2.27),TNFRSF12A(+3.46),TRIB3(+3.42),WARS(+2.25)
chemical drug	mifepristone	3.18e-11			1.391	42	19	23	ADM(+3.42),ALOX15(-2.59),ANXA1(+1.87),AREG(+6.3),ATF3(+4.31),BCL2L1(+2.61),CDKN1A(+1.79),COL15A1(-8.21),COL5A2(-2.09),DBH(-2.8),DUSP1(+4.23),EDNRB(-4.37),EPHB3(-2.14),FBLN2(-2.51),FKBP5(-2.7),FST(+2.29),GJA1(+1.78),GSTM1(-2.14),IGF2(-4.04),IGFBP3(-2.51),IRS2(+3.43),ITGA2(+4.87),JAK3(-3.54),KLF4(+2.58),LAMA2(-5.08),MDM2(+2.21),MME(-4.79),NOS3(-3.84),NPY1R(-3.67),OXTR(+2.9),PDGFRA(-3.68),PFKFB3(+2.…
growth factor	INHA	3.45e-11	-5.37		1.053	24	13	11	ADAMTSL2(-2.53),AREG(+6.3),CCN1(+3.22),CCN4(-2.81),COL1A2(-4.47),COL3A1(-6.44),COL6A1(-2.78),CYP11A1(-3.3),CYP19A1(-3.83),CYP1B1(+4.01),CYP26B1(+6.84),FGFR1(+1.81),FST(+2.29),IL1R1(-2.33),INHA(-5.37),KITLG(+2.46),KRT18(+2.06),KRT19(+1.93),KRT8(+1.91),LAMC3(-3.61),MMP2(-5.2),PRSS23(+2.15),PTGS2(+7.36),SERPINE1(+2.26)
cytokine	PRL	3.9e-11			-0.629	41	11	30	BCL2L1(+2.61),BST2(-19.81),CCL20(+3.06),CDKN1A(+1.79),CLDN5(-5.3),COL1A1(-3.75),COL1A2(-4.47),COL3A1(-6.44),COL5A1(-2.96),CYP11A1(-3.3),DCN(-23.4),DDX60L(-2.9),DES(-6.53),ECM1(-2.15),FLT4(-3.88),GSTM1(-2.14),ID1(+2.31),IER3(+2.92),IFIT1(-4.38),IFITM1(-3.83),IGF2(-4.04),IGFBP3(-2.51),IGFBP5(-3.87),ITGA1(-3.06),KRT19(+1.93),LAMP3(+2.74),MAFG(+2.23),MGP(-3.25),MICOS10-NBL1/NBL1(-2.88),MME(-4.79),NOS…
group	AURK	3.96e-11		Inhibited	-2.688	17	14	3	AEN(+2.24),BBC3(+2.33),CDH10(-3.16),CDKN1A(+1.79),CYFIP2(+2.18),CYP26B1(+6.84),DPYSL4(+2.2),EDA2R(+1.92),INKA2(+2.17),MDM2(+2.21),NYNRIN(-6.2),PDE2A(-2.79),PSTPIP2(+2.06),RP11_611O23(+2.25),SESN2(+2.25),TNFRSF10A(+5.8),TNFRSF10B(+2.27)
other	ANLN	3.96e-11		Inhibited	-2.668	17	14	3	AEN(+2.24),BBC3(+2.33),CDH10(-3.16),CDKN1A(+1.79),CYFIP2(+2.18),CYP26B1(+6.84),DPYSL4(+2.2),EDA2R(+1.92),INKA2(+2.17),MDM2(+2.21),NYNRIN(-6.2),PDE2A(-2.79),PSTPIP2(+2.06),RP11_611O23(+2.25),SESN2(+2.25),TNFRSF10A(+5.8),TNFRSF10B(+2.27)
chemical toxicant	9,10-dimethyl-1,2-benzanthracene	3.96e-11			1.443	17	12	5	AHR(+2.11),AREG(+6.3),BCL2L1(+2.61),CCDC80(-2.67),CDKN1A(+1.79),CXCL2(+2.98),CYP19A1(-3.83),CYP1A1(+2.56),CYP1B1(+4.01),EPHA2(+3.65),FGF7(-5.04),GADD45A(+1.96),HGF(-23.88),PTGS2(+7.36),RUNX1(+3.15),SERPINE1(+2.26),SNAI2(-2.61)
chemical drug	paclitaxel	3.99e-11			1.295	43	29	14	ACKR3(-2.87),APLNR(-7.8),AREG(+6.3),ATF3(+4.31),ATF4(+1.89),BCL2L1(+2.61),CDC42EP3(+2.83),CDKN1A(+1.79),CELSR2(-1.97),CXCL2(+2.98),CXCL5(+10.63),CYP19A1(-3.83),CYP1A1(+2.56),CYP1B1(+4.01),DDIT3(+2.26),DUSP10(+3.52),DUSP4(+4.64),DUSP5(+4.49),DUSP7(-2.15),EPHA2(+3.65),ETV1(-3.65),FOSL1(+5.0),GDF15(+5.5),GFPT2(-2.47),HPSE(+2.92),IER3(+2.92),IGFBP3(-2.51),KDM6B(+1.99),MAP3K1(+2.21),MDM2(+2.21),MKI67(…
group	Mek	5.85e-11			1.533	36	23	13	BCL2L1(+2.61),CDKN1A(+1.79),COL1A2(-4.47),CSF1R(+2.2),DDR2(-5.29),DUSP4(+4.64),DUSP5(+4.49),EPHA2(+3.65),ETV1(-3.65),FGFR1(+1.81),FOSL1(+5.0),GAP43(-2.79),GDF15(+5.5),HAND1(-5.73),HMGA2(-4.31),ID1(+2.31),IER3(+2.92),KDR(-6.38),MAFF(+3.91),MDM2(+2.21),MMP2(-5.2),NPPB(+5.5),OTX2(+2.45),PDGFRA(-3.68),PDGFRB(-3.67),PMAIP1(+3.37),PTGS2(+7.36),RND3(+2.06),RUNX1(+3.15),SERPINE1(+2.26),SLC20A1(+2.91),SPR…
transcription regulator	GLI1	6.73e-11			-1.732	34	12	22	ASPM(-2.13),BCL2L1(+2.61),BNC1(-3.16),C11orf96(-3.49),CDKN1A(+1.79),COL1A1(-3.75),FHL1(+2.02),GATA4(-2.16),GATA5(-2.75),GLI2(-2.3),GREM2(-2.18),HEY2(-2.51),HPSE(+2.92),IDS(+2.24),IGF2(-4.04),KLF4(+2.58),KRT19(+1.93),MAN1C1(-5.69),MEST(-2.68),MMP11(-3.0),MMP2(-5.2),PCDH18(-4.5),PDGFRA(-3.68),PIM1(+2.35),PLPP2(+3.35),PSTPIP2(+2.06),PTCH1(-1.96),PTH1R(-5.65),PVR(+2.67),RUNX2(-2.93),SOCS1(-2.29),SOX1…
transcription regulator	NOTCH1	7.23e-11	-2.701		0.784	39	18	21	ANKRD1(+4.31),BCL2L1(+2.61),CCN1(+3.22),CDKN1A(+1.79),COL1A1(-3.75),COL1A2(-4.47),CSF1R(+2.2),CSF2RB(-5.51),DES(-6.53),DLK1(-3.59),FOSL1(+5.0),GATA2(-2.91),GATA3(+2.44),GLI2(-2.3),HEY2(-2.51),HMOX1(+2.54),ID1(+2.31),IFI16(-3.95),IGFBP3(-2.51),JAG1(+3.02),KRT8(+1.91),LEF1(-3.86),MMP2(-5.2),NFKB2(+2.13),NOTCH1(-2.7),NRG1(+3.72),PDGFRB(-3.67),PTGDS(-5.02),PTGS2(+7.36),REN(-9.22),RND3(+2.06),RUNX2(-2…
other	Bvht	7.53e-11		Inhibited	-3.13	20	2	18	ACVRL1(-3.87),EBF1(-3.66),FOXF1(-3.47),GATA4(-2.16),GUCY1B1(-3.05),HAND1(-5.73),HAND2(-9.94),HOXB6(-4.39),IGF2(-4.04),KCNJ8(+2.12),KDR(-6.38),LIMCH1(+2.9),LSP1(-3.87),PRDM6(-3.7),PROK1(-13.45),SERPINF1(-2.51),SNAI2(-2.61),TBX2(-2.88),TBX20(-3.32),TCF21(-9.02)
growth factor	TGFB2	7.98e-11			0.439	24	8	16	AHR(+2.11),CD248(-4.42),CDH5(-4.69),COL1A1(-3.75),COL1A2(-4.47),COL3A1(-6.44),DES(-6.53),HMOX1(+2.54),HSPG2(+2.02),JAG1(+3.02),KCNQ1OT1(-1.9),KDR(-6.38),MLLT3(-2.69),NOTCH1(-2.7),OSR1(-2.85),PDGFRB(-3.67),PLOD2(-1.94),RUNX1(+3.15),RUNX1T1(-5.16),SERPINE1(+2.26),SMAD3(+2.43),SNAI2(-2.61),TAGLN(+2.0),TGFBR3(-10.93)
chemical - endogenous mammalian	prostaglandin E2	8.35e-11			0.091	43	27	16	AHR(+2.11),ALOX15(-2.59),AREG(+6.3),ATF3(+4.31),B3GALT5(+3.08),BCL2L1(+2.61),CCL20(+3.06),CD55(+3.96),CDKN1A(+1.79),COL1A1(-3.75),CXCL5(+10.63),CXCR4(+6.34),CYP19A1(-3.83),DCN(-23.4),DUSP1(+4.23),F2RL1(+2.1),FOSL1(+5.0),FST(+2.29),GJA1(+1.78),HMOX1(+2.54),ID1(+2.31),IER3(+2.92),IGFBP5(-3.87),IL1R1(-2.33),IRF4(+3.17),JAK3(-3.54),KLF4(+2.58),MITF(+2.04),MMP2(-5.2),NEDD9(+2.31),PDE4B(-2.57),PLK2(+1.…
transcription regulator	TEAD1	9.22e-11			0.178	19	11	8	ACTA1(+3.15),ADM(+3.42),CDKN1A(+1.79),COL3A1(-6.44),COL5A2(-2.09),DES(-6.53),FIBIN(-3.99),FJX1(+2.09),IGFBP5(-3.87),LIMCH1(+2.9),NFKBIZ(+2.19),NUAK1(+2.94),PCDH18(-4.5),POSTN(-51.27),PTGS2(+7.36),SH3BP4(+1.95),SULF1(-3.65),TAGLN(+2.0),TRNP1(+2.09)
chemical drug	indomethacin	9.25e-11		Activated	2.192	37	23	14	ADAMTS5(-4.25),ALOX15(-2.59),ANXA1(+1.87),ASNS(+3.03),BCL2L1(+2.61),BDNF(+2.57),CD55(+3.96),CDKN1A(+1.79),CSF2RB(-5.51),CXCR4(+6.34),ELF3(+2.9),FBLIM1(+2.13),FGA(-1.96),FGF7(-5.04),GDF15(+5.5),GPX2(+2.27),HGF(-23.88),HMOX1(+2.54),ID1(+2.31),IER3(+2.92),IFITM3(-3.43),IL1R1(-2.33),KRT8(+1.91),LOXL2(-2.14),MMP2(-5.2),PIM1(+2.35),PLIN2(+4.46),PSMB8(-2.89),PTGER4(+3.5),PTGES(-4.33),PTGS2(+7.36),REN(-9…
chemical toxicant	arsenite	1.19e-10			1.993	24	17	7	ADAM12(-7.3),AHR(+2.11),ATF4(+1.89),CDKN1A(+1.79),CYP1A1(+2.56),CYP1B1(+4.01),DDIT3(+2.26),DUSP1(+4.23),FST(+2.29),GADD45A(+1.96),HGF(-23.88),HMOX1(+2.54),IER3(+2.92),MAFF(+3.91),MAFG(+2.23),MDM2(+2.21),PPP1R3C(-4.69),PRKD1(-2.53),PRKG1(-4.69),PTGS2(+7.36),SEMA5A(-1.86),SERPINE1(+2.26),SNAI2(-2.61),SQSTM1(+2.83)
transcription regulator	KMT2A	1.38e-10		Inhibited	-2.04	22	8	14	ABTB2(+1.94),CDKN1A(+1.79),DUSP10(+3.52),EPHB3(-2.14),HOXB3(-6.5),HOXB4(-5.96),HOXB5(-2.96),HOXB6(-4.39),HOXB7(-3.29),HOXB8(-4.18),HOXC6(-5.63),HOXC8(-7.72),HOXD3(+4.34),KLF6(+2.25),LRRC55(-4.17),MEIS2(-4.88),MGLL(+2.17),PBX1(-2.4),RGS4(-2.65),RSPO1(-8.41),TRIB1(+2.4),ZMAT4(+3.54)
transcription regulator	HOXA10	1.39e-10			1.429	31	13	18	ACTA1(+3.15),ADM(+3.42),BCHE(-2.98),CDKN1A(+1.79),CDKN2B(+6.04),CLDN5(-5.3),COL15A1(-8.21),COL3A1(-6.44),CSF3R(-3.49),ERG(-3.65),FST(+2.29),FZD5(+2.67),GJA1(+1.78),HOXB3(-6.5),ID1(+2.31),IGFBP3(-2.51),IGFBP5(-3.87),IL1R1(-2.33),KRT18(+2.06),LAMA2(-5.08),MEIS2(-4.88),MICOS10-NBL1/NBL1(-2.88),NCAM1(-4.7),PBX3(-3.94),PCP4(+2.57),PDPN(-3.07),PTGER4(+3.5),RBP1(-2.75),SAT1(+2.81),TGFBR3(-10.93),THBD(+3…
transcription regulator	GATA4	1.49e-10	-2.163		0.583	33	16	17	ACTA1(+3.15),ANKRD1(+4.31),BCL2L1(+2.61),CCBE1(-3.41),CDKN2B(+6.04),CLSTN2(-4.28),COL1A1(-3.75),COL1A2(-4.47),COL3A1(-6.44),CTHRC1(-2.23),CXCL2(+2.98),CXCR4(+6.34),CYP11A1(-3.3),CYP19A1(-3.83),DES(-6.53),GATA3(+2.44),GATA4(-2.16),GJA1(+1.78),HSPB7(-4.38),IFI16(-3.95),INHA(-5.37),KRT7(+3.6),NPPB(+5.5),OTX2(+2.45),POSTN(-51.27),PPL(+2.28),PTGS2(+7.36),RYR2(-3.79),SIK1/SIK1B(+2.58),SPRR3(+4.18),TAGL…
chemical drug	clopidogrel	1.6e-10		Activated	3.856	19	12	7	ACKR3(-2.87),ASNS(+3.03),ATF3(+4.31),ATOH8(-3.52),CHAC1(+4.46),COL1A1(-3.75),COL5A1(-2.96),DDIT3(+2.26),DUSP10(+3.52),IFIT1(-4.38),IFRD1(+2.21),LGR6(-3.18),NR2F1(-2.89),PMAIP1(+3.37),PPP1R15A(+3.14),SESN2(+2.25),SLC3A2(+1.8),STC2(+3.54),TRIB3(+3.42)
transcription regulator	MEF2C	1.82e-10		Activated	2.059	26	13	13	ACTA1(+3.15),ATF3(+4.31),BDNF(+2.57),CCBE1(-3.41),CDKN1A(+1.79),CLSTN2(-4.28),COL1A1(-3.75),COL1A2(-4.47),COL3A1(-6.44),CXCL2(+2.98),CXCR4(+6.34),DES(-6.53),GATA4(-2.16),GJA1(+1.78),HDAC9(+3.09),HSPB7(-4.38),IRF4(+3.17),NPPB(+5.5),PLAGL1(-3.83),POSTN(-51.27),PTGS2(+7.36),PTH1R(-5.65),RUNX2(-2.93),RYR2(-3.79),SIK1/SIK1B(+2.58),SYK(+3.4)
transcription regulator	MRTFB	1.89e-10			0.211	27	16	11	ACTA1(+3.15),ADM(+3.42),BCL2L1(+2.61),COL25A1(-3.4),COL3A1(-6.44),COL5A2(-2.09),CXCR4(+6.34),FIBIN(-3.99),FJX1(+2.09),ID1(+2.31),IGFBP5(-3.87),LIMCH1(+2.9),MAFK(+2.07),MAP2(+3.65),NFKBIZ(+2.19),NUAK1(+2.94),PCDH18(-4.5),PDGFRA(-3.68),POSTN(-51.27),RUNX1(+3.15),S1PR1(-5.12),SH3BP4(+1.95),SLC20A1(+2.91),SULF1(-3.65),TAGLN(+2.0),TAL1(-3.92),TRNP1(+2.09)
transcription regulator	TWIST1	2.9e-10		Inhibited	-3.098	29	5	24	ASPM(-2.13),CCDC3(-2.28),CCN4(-2.81),CDKN1A(+1.79),COL1A1(-3.75),COL6A1(-2.78),DCN(-23.4),DDR2(-5.29),EGFL6(-3.64),EMILIN1(-6.8),FIBIN(-3.99),FOSL1(+5.0),IGFBP5(-3.87),ITGA8(-10.13),MME(-4.79),MMP2(-5.2),MRC2(-3.19),NCAM1(-4.7),OSGIN1(+2.51),PCDH18(-4.5),PCOLCE(-5.83),PDGFRA(-3.68),RUNX2(-2.93),SEMA5A(-1.86),SNAI2(-2.61),TGFBI(-2.02),TNFRSF21(+3.9),ZEB2(-5.84),ZYX(+2.03)
chemical drug	doxorubicin	3.56e-10		Activated	3.875	51	37	14	ADM(+3.42),ANXA1(+1.87),AREG(+6.3),ASNS(+3.03),ATF3(+4.31),BBC3(+2.33),BCL2L1(+2.61),CCN1(+3.22),CDKN1A(+1.79),COL3A1(-6.44),CXCL2(+2.98),CXCL5(+10.63),DDIT3(+2.26),DES(-6.53),DPYSL4(+2.2),DUSP1(+4.23),DUSP5(+4.49),ELF3(+2.9),FGA(-1.96),GADD45A(+1.96),GATA4(-2.16),GDF15(+5.5),GPX2(+2.27),HAND2(-9.94),HMOX1(+2.54),ID1(+2.31),IER3(+2.92),JAG1(+3.02),KRT18(+2.06),KRT8(+1.91),LGALS3BP(-3.85),MDM2(+2.…
transcription regulator	CREB1	4.21e-10		Activated	2.678	61	32	29	ADM(+3.42),ALOXE3(+3.47),ANGPTL2(-4.43),ARHGAP33(-2.64),ATF3(+4.31),BCL2L1(+2.61),BDNF(+2.57),CAMK1D(-2.65),CCDC85A(+2.73),CCN1(+3.22),CDH10(-3.16),CDKN1A(+1.79),CGA(-47.95),CRHBP(-5.39),CRIM1(+2.85),CXCL2(+2.98),CXCR4(+6.34),CYFIP2(+2.18),CYP11A1(-3.3),CYP19A1(-3.83),DBH(-2.8),DUSP1(+4.23),ECM1(-2.15),EHD4(+1.9),GADD45A(+1.96),GAP43(-2.79),GRIA1(-3.17),HMOX1(+2.54),ID1(+2.31),IER3(+2.92),IGSF10(…
transcription regulator	PDX1	4.26e-10			1.615	31	21	10	ASNS(+3.03),ATF3(+4.31),ATF4(+1.89),BBC3(+2.33),COL1A1(-3.75),COL25A1(-3.4),COL3A1(-6.44),CXCL2(+2.98),CXCR4(+6.34),DAPK3(+1.93),DLK1(-3.59),DUSP5(+4.49),FGFR1(+1.81),GAP43(-2.79),ID1(+2.31),IER3(+2.92),IGFBP3(-2.51),IRS2(+3.43),KLF6(+2.25),KRT18(+2.06),KRT8(+1.91),MAP2(+3.65),MITF(+2.04),PDE4B(-2.57),PMAIP1(+3.37),PRSS23(+2.15),PTP4A1(+2.11),SST(-3.03),TGFBR3(-10.93),TRIB3(+3.42),TRPC3(-3.25)
transcription regulator	NUPR1	5.26e-10		Activated	6.949	56	39	17	ADM(+3.42),AEN(+2.24),ALOXE3(+3.47),AREG(+6.3),ASPM(-2.13),ATF3(+4.31),CCN1(+3.22),COL1A2(-4.47),COL3A1(-6.44),CXCL5(+10.63),CXCR4(+6.34),DDIT3(+2.26),DUSP5(+4.49),DUSP8(+2.56),EPHA7(-5.33),ETV1(-3.65),FAM83G(+2.35),FHL2(+3.64),GAB2(+2.2),GADD45A(+1.96),GDF15(+5.5),GSTA4(-2.31),HIST1H1B(-3.07),HIST2H3D(-3.54),HOXB5(-2.96),IRS2(+3.43),KANK2(-2.08),KIF11(-2.02),KLF4(+2.58),KLF6(+2.25),MAFG(+2.23),M…
ligand-dependent nuclear receptor	RARA	5.77e-10		Inhibited	-2.661	45	21	24	ABLIM1(+2.0),ASPM(-2.13),CD93(-4.1),CDKN1A(+1.79),CENPF(-2.41),CXCL5(+10.63),CYP19A1(-3.83),CYP26B1(+6.84),DRD2(+4.45),DUSP1(+4.23),FGFR1(+1.81),GAP43(-2.79),GATA3(+2.44),GATA4(-2.16),GDF15(+5.5),HOXB4(-5.96),HOXB7(-3.29),HOXB8(-4.18),IL1R1(-2.33),KLF4(+2.58),LGALS1(-3.12),LGALS3BP(-3.85),MGP(-3.25),MMP11(-3.0),NEDD9(+2.31),NR2F1(-2.89),NTRK1(-2.87),OTX2(+2.45),PLXNA2(-1.98),PTGS2(+7.36),PVR(+2.6…
transcription regulator	HAND2	5.85e-10	-9.94		0.87	18	7	11	ACTA1(+3.15),CCBE1(-3.41),CLSTN2(-4.28),COL1A1(-3.75),COL1A2(-4.47),COL3A1(-6.44),CXCL2(+2.98),CXCR4(+6.34),DBH(-2.8),DES(-6.53),GJA1(+1.78),GLI3(-2.5),HAND1(-5.73),HAND2(-9.94),HSPB7(-4.38),NPPB(+5.5),PTGS2(+7.36),SIK1/SIK1B(+2.58)
translation regulator	IGF2BP1	6.11e-10		Inhibited	-3.45	12	2	10	CDKN1A(+1.79),COL14A1(-5.86),COL1A1(-3.75),COL1A2(-4.47),COL5A1(-2.96),COL6A2(-3.61),COL6A3(-12.3),CYFIP2(+2.18),IGF2(-4.04),LGALS1(-3.12),LIN28B(-2.03),LUM(-5.66)
chemical drug	4-hydroxytamoxifen	6.27e-10		Activated	2.349	30	22	8	ANGPTL2(-4.43),AREG(+6.3),ATF3(+4.31),BCL2L1(+2.61),CCN1(+3.22),CD55(+3.96),CDKN1A(+1.79),COL16A1(-2.94),CYP19A1(-3.83),CYP1A1(+2.56),CYP1B1(+4.01),DDIT3(+2.26),DUSP1(+4.23),DUSP4(+4.64),DUSP5(+4.49),FGFR1(+1.81),IER3(+2.92),IGFBP3(-2.51),KRT19(+1.93),MICOS10-NBL1/NBL1(-2.88),MKI67(-2.09),NEDD9(+2.31),PMAIP1(+3.37),PPP1R15A(+3.14),PTGER4(+3.5),RASD1(+1.87),SNAI2(-2.61),TFF2(-2.9),TM4SF1(+3.14),TU…
chemical - kinase inhibitor	staurosporine	7.82e-10			-1.834	24	11	13	BBC3(+2.33),BCL2L1(+2.61),CDKN1A(+1.79),COL1A1(-3.75),COL1A2(-4.47),CSF3R(-3.49),CYP11A1(-3.3),CYP1A1(+2.56),FOSL1(+5.0),GATA2(-2.91),H19(-3.33),HMOX1(+2.54),IGF2(-4.04),IGFBP5(-3.87),MME(-4.79),NEDD9(+2.31),PIM1(+2.35),PLAT(-7.68),PTGS2(+7.36),PTH1R(-5.65),S1PR1(-5.12),SERPINE1(+2.26),SMAD3(+2.43),TGFBR3(-10.93)
complex	Lh	8.02e-10			-0.691	36	19	17	ACPP(-3.7),ACTA1(+3.15),AREG(+6.3),BDNF(+2.57),CD55(+3.96),COL15A1(-8.21),CXCR4(+6.34),CYFIP2(+2.18),CYP11A1(-3.3),CYP19A1(-3.83),DUSP1(+4.23),FKBP5(-2.7),FLNC(+4.5),FST(+2.29),GJA1(+1.78),GPRC5B(+3.16),INHA(-5.37),ITPR1(-2.68),KRT18(+2.06),MMP2(-5.2),PLAT(-7.68),PMAIP1(+3.37),PPFIA4(-6.93),PRKD1(-2.53),PTGS2(+7.36),PTP4A1(+2.11),RAPGEF3(-2.94),RGS4(-2.65),RUNX1(+3.15),RUNX2(-2.93),SH3BP4(+1.95),…
group	Notch	9.51e-10			1.821	19	11	8	ADAM12(-7.3),ADM(+3.42),ANKRD1(+4.31),CCN4(-2.81),CDKN1A(+1.79),CDKN2B(+6.04),DUSP1(+4.23),FLT4(-3.88),GATA3(+2.44),GUCY1B1(-3.05),HEY2(-2.51),ID1(+2.31),JAG1(+3.02),MMP2(-5.2),NOTCH1(-2.7),SMAD3(+2.43),SMURF1(+1.88),TAGLN(+2.0),ZEB2(-5.84)
chemical drug	estrogen	9.73e-10			-0.026	39	13	26	AREG(+6.3),BDNF(+2.57),CCN1(+3.22),CDKN1A(+1.79),CGA(-47.95),COL14A1(-5.86),COL15A1(-8.21),COL1A1(-3.75),COL3A1(-6.44),COL5A1(-2.96),COL6A2(-3.61),CYP11A1(-3.3),CYP19A1(-3.83),DLG4(-2.3),DUSP1(+4.23),FGF7(-5.04),GAP43(-2.79),GJA1(+1.78),GRIA1(-3.17),GRIN2D(-2.87),HGF(-23.88),IGF2(-4.04),IGFBP5(-3.87),KDR(-6.38),LGALS1(-3.12),MDM2(+2.21),NOS3(-3.84),NTRK1(-2.87),OPRK1(+3.13),OXTR(+2.9),PIM1(+2.35)…
group	Raf	9.88e-10			0.881	18	13	5	AREG(+6.3),CDKN1A(+1.79),DUSP4(+4.64),ETV1(-3.65),FOSL1(+5.0),GDF15(+5.5),HMGA2(-4.31),IER3(+2.92),IFI16(-3.95),KRT18(+2.06),MAFF(+3.91),PMAIP1(+3.37),RND3(+2.06),SLC20A1(+2.91),SPRY2(+2.35),STON1(-2.55),TAGLN(+2.0),TOP2A(-2.65)
enzyme	SNCA	9.9e-10			-0.179	41	19	22	ARHGEF28(+2.73),BCL2L1(+2.61),BDNF(+2.57),C1QL3(+2.94),CCBE1(-3.41),CCDC80(-2.67),CDC42EP3(+2.83),CDH6(+2.92),CHRM2(-10.82),CRHBP(-5.39),CTHRC1(-2.23),DDIT3(+2.26),DLK1(-3.59),EPS8(-2.13),GOLGA8J (includes others)(-2.97),GRIN2D(-2.87),GRIP2(+2.22),KCNG1(+2.37),KIF1A(+5.04),MAPK8IP1(+2.21),NECAB1(-3.05),NOTCH1(-2.7),OPRK1(+3.13),PBX1(-2.4),PCDHAC2(-2.53),PDE2A(-2.79),PLAC8(+2.32),RASA4B(-2.46),RCN…
chemical - endogenous mammalian	Ca2+	1.24e-09		Activated	2.234	37	25	12	AHR(+2.11),ATF3(+4.31),BCL2L1(+2.61),BDNF(+2.57),CCN1(+3.22),CDKN1A(+1.79),CGA(-47.95),COL1A1(-3.75),CXCR4(+6.34),CYP1A1(+2.56),CYP1B1(+4.01),DDIT3(+2.26),DES(-6.53),DUSP1(+4.23),ELF3(+2.9),FABP5(-2.09),FOSL1(+5.0),GJA1(+1.78),ID1(+2.31),IRS2(+3.43),ITPR1(-2.68),KCNG1(+2.37),KLF4(+2.58),KRT8(+1.91),MGP(-3.25),MXD1(+2.28),NOS3(-3.84),NTRK2(-4.74),PTGS2(+7.36),RUNX2(-2.93),SERPINE1(+2.26),SNAI2(-2.…
kinase	ERBB4	1.33e-09			0.494	20	9	11	ACTA1(+3.15),BDNF(+2.57),CDKN1A(+1.79),COL3A1(-6.44),COL5A2(-2.09),DDIT3(+2.26),DUSP1(+4.23),FBLN2(-2.51),FGF7(-5.04),GADD45A(+1.96),GAP43(-2.79),GJA1(+1.78),HMGA2(-4.31),HMOX1(+2.54),IGF2(-4.04),IGFBP5(-3.87),NID1(-2.31),PTGIS(-4.92),PTGS2(+7.36),WNT2(-4.48)
chemical toxicant	cigarette smoke	1.39e-09		Activated	3.748	36	25	11	ADM(+3.42),AHR(+2.11),AREG(+6.3),ATF4(+1.89),BCL2L1(+2.61),CCN1(+3.22),CDKN1A(+1.79),CHRM2(-10.82),CXCL2(+2.98),CYP1A1(+2.56),CYP1B1(+4.01),DDIT3(+2.26),EMCN(-3.48),FABP5(-2.09),FOSL1(+5.0),GATA3(+2.44),GPX2(+2.27),H19(-3.33),HMOX1(+2.54),IFITM1(-3.83),KDR(-6.38),KITLG(+2.46),KLF4(+2.58),LTB4R2(-2.7),MAFF(+3.91),MAP3K1(+2.21),MMP2(-5.2),NRG1(+3.72),PTGES(-4.33),PTGS2(+7.36),PTP4A1(+2.11),RAMP2(-3…
transcription regulator	FOS	1.4e-09			1.013	59	26	33	ADAM12(-7.3),ATF3(+4.31),BDNF(+2.57),CASZ1(+2.62),CCL20(+3.06),CGA(-47.95),COL16A1(-2.94),COL1A1(-3.75),COL6A1(-2.78),DBH(-2.8),ELOVL6(-1.86),EPS8(-2.13),FBLIM1(+2.13),FGA(-1.96),FLRT2(-1.73),FOSL1(+5.0),FZD5(+2.67),GATA4(-2.16),GJA1(+1.78),HMMR(-2.24),HMOX1(+2.54),IGDCC3(-3.94),IGFBP5(-3.87),IRS2(+3.43),KITLG(+2.46),KLF6(+2.25),KRT8(+1.91),LGALS3BP(-3.85),MAFK(+2.07),MDM2(+2.21),MMP2(-5.2),MXD1(…
growth factor	FGF1	1.56e-09			0.097	24	8	16	ACTA1(+3.15),AHR(+2.11),CCN1(+3.22),CCN4(-2.81),CDKN1A(+1.79),CPXM1(-3.31),DIO3(-6.43),FGFR1(+1.81),FHOD3(-2.76),FZD2(-2.52),GSTM1(-2.14),HMOX1(+2.54),MKI67(-2.09),NOS3(-3.84),NOTCH1(-2.7),POSTN(-51.27),PTGS2(+7.36),RFLNB(-2.86),SLC7A2(-2.04),SNAI2(-2.61),TCF4(-2.38),TGFB3(-3.73),TNFRSF12A(+3.46),VEGFC(-3.99)
chemical drug	sulindac sulfide	1.64e-09			1.602	18	16	2	ALOX15(-2.59),ATF3(+4.31),BCL2L1(+2.61),CDKN1A(+1.79),CYP1A1(+2.56),CYP1B1(+4.01),GADD45A(+1.96),GDF15(+5.5),IFRD1(+2.21),KRT19(+1.93),MTHFD2(+2.73),NRG1(+3.72),PRSS23(+2.15),PTGES(-4.33),PTGS2(+7.36),SPTBN1(+1.75),STC2(+3.54),TNFRSF10B(+2.27)
transcription regulator	EPAS1	1.81e-09			-0.696	33	18	15	ADM(+3.42),AREG(+6.3),BBC3(+2.33),CCN1(+3.22),CDKN1A(+1.79),CNKSR2(+2.57),CXCL2(+2.98),CXCR4(+6.34),CYBRD1(-4.25),DDIT3(+2.26),DUSP7(-2.15),FBLN2(-2.51),FHL1(+2.02),GJA1(+1.78),IGFBP3(-2.51),IGFBP5(-3.87),IRS2(+3.43),ITPR1(-2.68),KDR(-6.38),L1CAM(-2.25),LOXL2(-2.14),MAFF(+3.91),NOS3(-3.84),NOTCH1(-2.7),PAN2(-2.01),PFKFB3(+2.34),PLIN2(+4.46),PLOD2(-1.94),SERPINE1(+2.26),SOX15(+3.08),STC2(+3.54),TE…
growth factor	BDNF	1.92e-09	2.566		-1.352	41	16	25	BCL2L1(+2.61),BDNF(+2.57),CAMK2A(-5.46),CCN1(+3.22),CDKN1A(+1.79),CNR1(+3.96),CSPG4(-2.75),CXCR4(+6.34),DRD2(+4.45),DUSP1(+4.23),DUSP4(+4.64),ELOVL6(-1.86),GAP43(-2.79),GNAO1(-2.22),GRIA1(-3.17),GRIA2(-4.81),IFRD1(+2.21),ITPR1(-2.68),KIF1A(+5.04),LGALS1(-3.12),NCAM1(-4.7),NRXN1(-6.71),NTRK1(-2.87),NTRK2(-4.74),PFKFB3(+2.34),PLTP(-1.98),PRSS12(-2.8),RGS4(-2.65),RYR2(-3.79),SEMA3E(-3.46),SLC16A7(+2…
ligand-dependent nuclear receptor	AR	1.94e-09			-0.652	54	21	33	ACPP(-3.7),ACTA1(+3.15),ADM(+3.42),ANKRD1(+4.31),BCL2L1(+2.61),CAMK2A(-5.46),CDKN1A(+1.79),CENPE(-2.12),CGA(-47.95),CIT(-2.15),COL3A1(-6.44),CYP11A1(-3.3),DES(-6.53),EDNRB(-4.37),ERN1(+2.14),ETV1(-3.65),FABP5(-2.09),FGF7(-5.04),FKBP5(-2.7),GDF15(+5.5),GJA1(+1.78),GSTM1(-2.14),HGF(-23.88),HOPX(-5.53),HSPB7(-4.38),IGF2(-4.04),IGFBP3(-2.51),IGFBP5(-3.87),IL1R1(-2.33),INHA(-5.37),ITGA2(+4.87),KCNH2(-…
other	ADCYAP1	2.1e-09			-1.013	34	11	23	ARHGEF25(-4.43),BDNF(+2.57),BMP6(+8.41),C1QL2(+4.83),CCBE1(-3.41),CGA(-47.95),COL3A1(-6.44),COL5A1(-2.96),COL5A2(-2.09),CXCL2(+2.98),DCDC2(+1.87),EPHA2(+3.65),FST(+2.29),GABRB2(-3.32),GAP43(-2.79),GATA3(+2.44),GREM2(-2.18),HAPLN1(-9.98),IER3(+2.92),KRT8(+1.91),LUM(-5.66),MEST(-2.68),MME(-4.79),NPY1R(-3.67),NTRK2(-4.74),PLAGL1(-3.83),POSTN(-51.27),SERPINF1(-2.51),SNAP25(-3.58),SST(-3.03),TCF4(-2.3…
growth factor	JAG1	2.11e-09	3.02		-0.684	14	6	8	CDKN1A(+1.79),COL1A1(-3.75),CYP11A1(-3.3),CYP19A1(-3.83),DUSP1(+4.23),DUSP10(+3.52),DUSP5(+4.49),DUSP8(+2.56),GATA2(-2.91),GLI2(-2.3),HEY2(-2.51),PDGFRB(-3.67),RUNX2(-2.93),TAGLN(+2.0)
transcription regulator	AIP	2.16e-09			0.208	15	7	8	ACKR3(-2.87),ADGRG6(+3.1),AHR(+2.11),CHRM2(-10.82),CYP1A1(+2.56),CYP1B1(+4.01),DUSP1(+4.23),F2RL1(+2.1),GNG11(-2.92),GPRC5A(+9.5),NPY1R(-3.67),PDE4B(-2.57),PLAGL1(-3.83),RGS4(-2.65),S1PR1(-5.12)
transcription regulator	TEAD2	2.16e-09			0.258	15	8	7	ADM(+3.42),COL3A1(-6.44),COL5A2(-2.09),FIBIN(-3.99),FJX1(+2.09),IGFBP5(-3.87),LIMCH1(+2.9),NFKBIZ(+2.19),NUAK1(+2.94),PCDH18(-4.5),POSTN(-51.27),SH3BP4(+1.95),SULF1(-3.65),TAGLN(+2.0),TRNP1(+2.09)
transcription regulator	MYOCD	2.52e-09			0.582	20	9	11	ACTA1(+3.15),ATF4(+1.89),BCL2L1(+2.61),CCBE1(-3.41),CDKN1A(+1.79),CLSTN2(-4.28),COL1A1(-3.75),COL1A2(-4.47),COL3A1(-6.44),DDIT3(+2.26),DES(-6.53),GATA4(-2.16),GJA1(+1.78),HAND1(-5.73),HAND2(-9.94),HEY2(-2.51),HSPB7(-4.38),NPPB(+5.5),SIK1/SIK1B(+2.58),TAGLN(+2.0)
group	Jnk	3.09e-09			1.472	32	17	15	BCL2L1(+2.61),CD55(+3.96),COL1A1(-3.75),COL3A1(-6.44),CRIP2(-2.78),CXCR4(+6.34),DDIT3(+2.26),DUSP1(+4.23),F2RL1(+2.1),GADD45A(+1.96),GAP43(-2.79),GCM1(-2.1),GDF15(+5.5),GJA1(+1.78),GRIA1(-3.17),HMOX1(+2.54),KLF6(+2.25),MMP2(-5.2),MRC2(-3.19),PLAT(-7.68),POSTN(-51.27),PTGES(-4.33),PTGS2(+7.36),RBP1(-2.75),SERPINE1(+2.26),SESN2(+2.25),SNAI2(-2.61),STRA6(-7.06),TNFRSF10A(+5.8),TNFRSF10B(+2.27),TNFRS…
group	Histone h3	3.41e-09				51	19	32	ACKR3(-2.87),ACTA1(+3.15),ADGRA2(-2.12),BDNF(+2.57),CDKN1A(+1.79),CDKN2B(+6.04),CGA(-47.95),COL1A2(-4.47),CRIP2(-2.78),CSF1R(+2.2),CSPG4(-2.75),CYP19A1(-3.83),DUSP10(+3.52),EPHB3(-2.14),FGFR1(+1.81),FKBP5(-2.7),GATA2(-2.91),GATA3(+2.44),GATA4(-2.16),GRIA2(-4.81),HAND1(-5.73),HOXB5(-2.96),HOXB6(-4.39),HPSE(+2.92),ID1(+2.31),IFITM3(-3.43),IGFBP3(-2.51),INHA(-5.37),KDR(-6.38),L1CAM(-2.25),LRRC55(-4.…
kinase	MAP2K1	3.43e-09			0.467	30	18	12	AHR(+2.11),ANKRD1(+4.31),AREG(+6.3),ATF3(+4.31),BCL2L1(+2.61),CCN1(+3.22),CDH5(-4.69),CDKN1A(+1.79),CDKN2B(+6.04),COL1A1(-3.75),COL1A2(-4.47),COL3A1(-6.44),CRIM1(+2.85),CYP11A1(-3.3),DUSP1(+4.23),DUSP5(+4.49),FOSL1(+5.0),GLI2(-2.3),GPRC5B(+3.16),ITPR1(-2.68),LEF1(-3.86),MITF(+2.04),MMP2(-5.2),PDGFRA(-3.68),PIM1(+2.35),PTGS2(+7.36),RUNX2(-2.93),SMAD3(+2.43),SNAI2(-2.61),TNFRSF10A(+5.8)
chemical toxicant	carbon tetrachloride	3.47e-09			-1.161	32	15	17	ATF3(+4.31),BCL2L1(+2.61),CDKN1A(+1.79),CNR1(+3.96),COL1A1(-3.75),COL1A2(-4.47),COL3A1(-6.44),DDIT3(+2.26),DES(-6.53),DUSP1(+4.23),FGG(-2.5),GADD45A(+1.96),GDF15(+5.5),GSTM1(-2.14),H19(-3.33),HGF(-23.88),HMOX1(+2.54),IGFBP5(-3.87),ITGA8(-10.13),KDR(-6.38),MGLL(+2.17),MMP2(-5.2),NAPEPLD(-1.94),NR1H4(-3.37),PDGFRA(-3.68),PDGFRB(-3.67),PPP1R15A(+3.14),PTGS2(+7.36),PTP4A1(+2.11),RBP1(-2.75),SMAD3(+2.…
ligand-dependent nuclear receptor	PPARG	3.69e-09			1.098	53	25	28	ADRB3(-2.6),BCL2L1(+2.61),CAVIN2(-3.3),CDKN1A(+1.79),CGB3 (includes others)(-49.17),COL1A1(-3.75),COL1A2(-4.47),CXCL14(-14.24),CXCL2(+2.98),CXCL5(+10.63),CYP19A1(-3.83),DLK1(-3.59),ELOVL6(-1.86),FABP3(-2.6),FABP5(-2.09),FOSL1(+5.0),FST(+2.29),GATA2(-2.91),GDF15(+5.5),GIPR(-3.59),GPAM(-3.6),HGF(-23.88),HMOX1(+2.54),IGFBP3(-2.51),IGFBP5(-3.87),IRS2(+3.43),KLF4(+2.58),KLF6(+2.25),KRT18(+2.06),KRT19(…
transcription regulator	NKX2-3	3.9e-09	-3.622		-0.465	32	11	21	ADAMTSL2(-2.53),ADM(+3.42),ASNS(+3.03),BATF2(-3.39),BCHE(-2.98),CAVIN2(-3.3),DDX60L(-2.9),EMCN(-3.48),F2RL1(+2.1),FCN3(-6.31),FLRT2(-1.73),GASK1B(+1.81),GDF15(+5.5),HEY2(-2.51),HMMR(-2.24),KLF4(+2.58),MAP2(+3.65),MT1M(+3.06),NOS3(-3.84),NR2F1(-2.89),PKIA(-3.73),PLEKHA4(-3.4),PMAIP1(+3.37),POSTN(-51.27),PRSS12(-2.8),PSMB8(-2.89),PTGS2(+7.36),SRPX(-3.53),SRPX2(-2.19),TNFRSF10D(+2.48),UBA7(-3.62),UB…
chemical reagent	8-bromo-cAMP	4e-09			-1.778	29	11	18	ADM(+3.42),ADRB3(-2.6),CGA(-47.95),CGB3 (includes others)(-49.17),CYP11A1(-3.3),CYP19A1(-3.83),CYP1B1(+4.01),DBH(-2.8),DCN(-23.4),DRD2(+4.45),DUSP1(+4.23),DUSP4(+4.64),ERVW-1(-2.51),GJA1(+1.78),IGF2(-4.04),INHA(-5.37),KDR(-6.38),KITLG(+2.46),KRT8(+1.91),PDE4B(-2.57),PLAT(-7.68),PTGFR(-4.46),PTGS2(+7.36),REN(-9.22),SERPINE1(+2.26),TGFBR3(-10.93),TREM1(-3.52),VEGFC(-3.99),VLDLR(+1.93)
growth factor	ANGPT1	4.23e-09			0.426	14	6	8	ACTA1(+3.15),ADAMTS4(-4.78),ADAMTS5(-4.25),BCL2L1(+2.61),CDH5(-4.69),COL3A1(-6.44),DUSP1(+4.23),DUSP4(+4.64),DUSP5(+4.49),HOXB4(-5.96),IL1R1(-2.33),JAG1(+3.02),NOS3(-3.84),TEK(-4.34)
group	Pkc(s)	4.37e-09			0.173	32	24	8	ADM(+3.42),AHR(+2.11),ATF3(+4.31),BCL2L1(+2.61),BDNF(+2.57),CCN1(+3.22),CD55(+3.96),CDKN1A(+1.79),CGA(-47.95),COL3A1(-6.44),CXCR4(+6.34),CYP19A1(-3.83),CYP1A1(+2.56),DDIT3(+2.26),DES(-6.53),DMD(-2.0),DUSP1(+4.23),ERN1(+2.14),FOSL1(+5.0),GADD45A(+1.96),GAP43(-2.79),HMOX1(+2.54),IGF2(-4.04),KLF6(+2.25),KRT8(+1.91),MAFK(+2.07),MMP2(-5.2),PPP1R15A(+3.14),PTGS2(+7.36),SERPINE1(+2.26),STC2(+3.54),TAGLN…
chemical drug	celecoxib	4.94e-09		Activated	2.375	23	15	8	ATF4(+1.89),B3GALT5(+3.08),BCL2L1(+2.61),CDKN1A(+1.79),CENPF(-2.41),DDIT3(+2.26),DES(-6.53),GADD45A(+1.96),GDF15(+5.5),HMOX1(+2.54),ID1(+2.31),KDR(-6.38),MDM2(+2.21),MKI67(-2.09),MMP2(-5.2),PTGS2(+7.36),SERPINE1(+2.26),ST3GAL4(-2.24),TNFRSF10A(+5.8),TNFRSF10B(+2.27),TNFRSF10D(+2.48),TNFRSF1B(-4.85),VEGFC(-3.99)
enzyme	GNA15	5.69e-09				22	15	7	ACKR3(-2.87),ADM(+3.42),CCL20(+3.06),CXCL2(+2.98),DDIT3(+2.26),FGF7(-5.04),FHL1(+2.02),FHL2(+3.64),FOSL1(+5.0),GADD45A(+1.96),GUCY1B1(-3.05),HMOX1(+2.54),MAFK(+2.07),MAP2(+3.65),MICOS10-NBL1/NBL1(-2.88),PLAT(-7.68),PTGS2(+7.36),RBP1(-2.75),TAGLN(+2.0),TGFB3(-3.73),THBD(+3.42),TRIB3(+3.42)
chemical - kinase inhibitor	Ro31-8220	5.88e-09		Inhibited	-3.172	14	10	4	BCL2L1(+2.61),CD55(+3.96),CDKN1A(+1.79),COL1A1(-3.75),COL1A2(-4.47),DDIT3(+2.26),DUSP1(+4.23),DUSP4(+4.64),HMOX1(+2.54),MDM2(+2.21),MMP2(-5.2),PDCD4(-2.81),PTGS2(+7.36),SERPINE1(+2.26)
transcription regulator	JUN	8.69e-09			1.105	51	29	22	ANGPTL2(-4.43),ANXA1(+1.87),ASNS(+3.03),ATF3(+4.31),BBC3(+2.33),BDNF(+2.57),CCL20(+3.06),CCN1(+3.22),CDKN1A(+1.79),CGA(-47.95),COL1A1(-3.75),COL1A2(-4.47),CSF1R(+2.2),CXCL5(+10.63),CYP11A1(-3.3),CYP19A1(-3.83),CYP1B1(+4.01),DBH(-2.8),DUSP1(+4.23),DUSP5(+4.49),EHD4(+1.9),FLNC(+4.5),FOSL1(+5.0),GADD45A(+1.96),GAP43(-2.79),GJA1(+1.78),HMOX1(+2.54),IFI16(-3.95),IGFBP3(-2.51),IRS2(+3.43),KDR(-6.38),MD…
complex	RNA polymerase II	8.78e-09				36	18	18	ASNS(+3.03),CDKN1A(+1.79),COL1A2(-4.47),CXCL2(+2.98),CXCR4(+6.34),CYP1A1(+2.56),CYP1B1(+4.01),DDIT3(+2.26),DLGAP5(-2.15),DUSP1(+4.23),FGG(-2.5),FOSL1(+5.0),GADD45A(+1.96),GATA4(-2.16),GDF15(+5.5),ID1(+2.31),IFNGR1(+2.27),IGDCC3(-3.94),IGFBP3(-2.51),KCNAB2(-2.51),KITLG(+2.46),L1CAM(-2.25),MMP2(-5.2),NOS3(-3.84),NR1H4(-3.37),OSGIN1(+2.51),PBX1(-2.4),PBX3(-3.94),PCDHAC2(-2.53),PCDHGC3(-3.2),PTGS2(+7…
ligand-dependent nuclear receptor	RARG	1.04e-08			-1.519	19	8	11	AREG(+6.3),CNR1(+3.96),CYP19A1(-3.83),CYP26B1(+6.84),DUSP1(+4.23),GAP43(-2.79),GATA4(-2.16),HOXB4(-5.96),HOXB7(-3.29),HOXB8(-4.18),KLF4(+2.58),MMP11(-3.0),NR2F1(-2.89),OTX2(+2.45),SLC17A9(-2.51),STRA6(-7.06),THBD(+3.42),UBA7(-3.62),ZMAT4(+3.54)
transcription regulator	DDIT3	1.12e-08	2.263	Activated	2.138	22	15	7	ANKRD1(+4.31),ASNS(+3.03),ATF3(+4.31),ATF4(+1.89),BBC3(+2.33),CCDC80(-2.67),DDIT3(+2.26),DDR2(-5.29),HMOX1(+2.54),ITGA2(+4.87),JAG1(+3.02),MTHFD2(+2.73),PDPN(-3.07),PLAT(-7.68),PPP1R15A(+3.14),RGS4(-2.65),SNAI2(-2.61),TENM4(-5.24),TNFRSF10A(+5.8),TNFRSF10B(+2.27),TRIB3(+3.42),WARS(+2.25)
chemical - kinase inhibitor	H89	1.12e-08			0.425	25	14	11	ANXA1(+1.87),AREG(+6.3),BCL2L1(+2.61),BDNF(+2.57),CD55(+3.96),CDKN1A(+1.79),CGA(-47.95),CYP19A1(-3.83),DBH(-2.8),DUSP1(+4.23),GJA1(+1.78),HAPLN1(-9.98),HMOX1(+2.54),IGFBP5(-3.87),MITF(+2.04),MKI67(-2.09),MMP2(-5.2),PLAGL1(-3.83),PTGS2(+7.36),REN(-9.22),RUNX1(+3.15),SERPINE1(+2.26),SMAD3(+2.43),SNAP25(-3.58),TREM1(-3.52)
transcription regulator	SP3	1.17e-08			-0.266	31	16	15	AEBP1(-3.31),ASNS(+3.03),ATF3(+4.31),CCL20(+3.06),CDKN1A(+1.79),CGB3 (includes others)(-49.17),COL1A1(-3.75),COL1A2(-4.47),DMD(-2.0),DRD1(+5.45),DRD2(+4.45),DUSP1(+4.23),FOSL1(+5.0),GDF15(+5.5),HGF(-23.88),HPSE(+2.92),IGF2(-4.04),IGFBP3(-2.51),IL2RB(-2.51),ITGA2(+4.87),KDR(-6.38),KLF4(+2.58),MMP2(-5.2),NOS3(-3.84),PRKG1(-4.69),PTGS2(+7.36),RASGRP2(-3.35),SERPINE1(+2.26),SLC4A7(+3.6),TAGLN(+2.0),T…
group	estrogen receptor	1.18e-08			0.977	33	20	13	ANXA1(+1.87),BDNF(+2.57),CDH10(-3.16),CDH5(-4.69),COL13A1(-6.65),COL5A1(-2.96),COL6A1(-2.78),COL6A2(-3.61),CXCR4(+6.34),CYP1A1(+2.56),DRD1(+5.45),FGFR1(+1.81),FLNC(+4.5),GATA3(+2.44),JAG1(+3.02),KRT18(+2.06),KRT19(+1.93),KRT7(+3.6),KRT8(+1.91),LOXL2(-2.14),MMP24(+2.83),MUC15(-2.32),NEDD9(+2.31),OXTR(+2.9),PCDH18(-4.5),PCDH19(-2.82),PMAIP1(+3.37),SAT1(+2.81),SERPINE1(+2.26),SMAD3(+2.43),TGFB3(-3.7…
transcription regulator	EOMES	1.53e-08			0.759	21	7	14	ADM(+3.42),ANXA1(+1.87),APLNR(-7.8),COL3A1(-6.44),COL6A3(-12.3),CXCR4(+6.34),DUSP4(+4.64),EGFLAM(-4.13),FREM1(-15.97),H19(-3.33),IGFBP3(-2.51),IL2RB(-2.51),ITGA2(+4.87),KCNQ3(+3.97),KDR(-6.38),PCDH19(-2.82),PDGFRA(-3.68),PDPN(-3.07),RND3(+2.06),TCF4(-2.38),TGFBI(-2.02)
chemical - endogenous mammalian	hydrogen peroxide	1.56e-08		Activated	3.211	53	37	16	AEBP1(-3.31),AEN(+2.24),ANKRD1(+4.31),ATF3(+4.31),BBC3(+2.33),BCL2L1(+2.61),CD55(+3.96),CDKN1A(+1.79),CNR1(+3.96),COL1A1(-3.75),COL1A2(-4.47),CSF3R(-3.49),CXCR4(+6.34),CYP1A1(+2.56),DDIT3(+2.26),DUSP1(+4.23),DUSP10(+3.52),DUSP4(+4.64),DUSP8(+2.56),ENG(-4.38),EPHA2(+3.65),F2RL1(+2.1),FOSL1(+5.0),FZD2(-2.52),GADD45A(+1.96),GDF15(+5.5),HMOX1(+2.54),ITGA2(+4.87),KCNQ1OT1(-1.9),KDR(-6.38),KITLG(+2.46)…
group	IL1	1.59e-08		Activated	2.122	41	22	19	ADAMTS4(-4.78),ADAMTS5(-4.25),AHR(+2.11),AREG(+6.3),BDNF(+2.57),CCL20(+3.06),CD55(+3.96),CDKN1A(+1.79),COL1A1(-3.75),CSF1R(+2.2),CSF2RB(-5.51),CXCL5(+10.63),CYP1A1(+2.56),DCN(-23.4),DUSP1(+4.23),ELF3(+2.9),FGF7(-5.04),FST(+2.29),FZD5(+2.67),GJA1(+1.78),H19(-3.33),HGF(-23.88),HMOX1(+2.54),IL1R1(-2.33),IL2RB(-2.51),IRF4(+3.17),KITLG(+2.46),MMP2(-5.2),NR1H4(-3.37),NRG1(+3.72),NTRK1(-2.87),PDGFRA(-3.…
group	ERK1/2	1.77e-08			1.908	38	20	18	AREG(+6.3),BCL2L1(+2.61),BDNF(+2.57),CCL20(+3.06),CCN4(-2.81),CDKN1A(+1.79),COL1A1(-3.75),COL3A1(-6.44),CXCL5(+10.63),CXCR4(+6.34),CYP19A1(-3.83),DDIT3(+2.26),DUSP1(+4.23),DUSP4(+4.64),EMCN(-3.48),FKBP5(-2.7),FOSL1(+5.0),GJA1(+1.78),H19(-3.33),ID1(+2.31),IFIT1(-4.38),IGFBP3(-2.51),IRS2(+3.43),ITGA2(+4.87),KCNH2(-4.29),MAPK8IP1(+2.21),MMP2(-5.2),PDGFRA(-3.68),POSTN(-51.27),PSMB8(-2.89),PTGER4(+3.5…
chemical - kinase inhibitor	SP600125	2.3e-08		Inhibited	-2.248	37	25	12	ADAMTS4(-4.78),ADM(+3.42),ATF3(+4.31),BCL2L1(+2.61),CCL20(+3.06),CCN1(+3.22),CDKN1A(+1.79),CHAC1(+4.46),COL1A1(-3.75),CSF1R(+2.2),CSPG4(-2.75),CXCL2(+2.98),CYP1A1(+2.56),DUSP1(+4.23),FABP5(-2.09),FOXQ1(+3.84),GADD45A(+1.96),GATA4(-2.16),HMOX1(+2.54),ITGA2(+4.87),MAPK8IP1(+2.21),MTHFD2(+2.73),NEDD9(+2.31),NOS3(-3.84),PDGFRA(-3.68),PDGFRB(-3.67),PLK2(+1.97),POSTN(-51.27),PTGDS(-5.02),PTGES(-4.33),P…
enzyme	NRAS	2.45e-08			1.726	29	11	18	AK1(-2.71),ANKRD1(+4.31),BCL2L1(+2.61),CALCRL(-5.72),CDKN1A(+1.79),CDKN2B(+6.04),CFH(-2.77),COL1A2(-4.47),CXCL2(+2.98),FBLN2(-2.51),FHL1(+2.02),GJA1(+1.78),IFI16(-3.95),IFIT1(-4.38),ITGA2(+4.87),KDR(-6.38),LGALS1(-3.12),LSP1(-3.87),MEST(-2.68),MGP(-3.25),MITF(+2.04),MKI67(-2.09),NCAM1(-4.7),PHLDA3(+2.27),PKIA(-3.73),PLTP(-1.98),PSMB8(-2.89),PTGS2(+7.36),SARDH(-4.19)
chemical reagent	SP2509	2.52e-08			0.865	38	15	23	ANKRD1(+4.31),ATP7A(-2.44),BCL11A(-3.34),BDNF(+2.57),BMP5(-7.29),CENPF(-2.41),DDR2(-5.29),DPYSL4(+2.2),EFNB3(-3.65),ELF4(+1.99),ELOVL6(-1.86),EPHB3(-2.14),FGFR1(+1.81),GAP43(-2.79),GLI2(-2.3),GLI3(-2.5),HMGA2(-4.31),HOXC8(-7.72),ID1(+2.31),KIF5C(+2.05),KLF4(+2.58),L1CAM(-2.25),LEF1(-3.86),LGALS1(-3.12),LIN28B(-2.03),MAP2(+3.65),MKI67(-2.09),MYO1B(+1.78),NCAM1(-4.7),NFIB(-4.34),NOTCH1(-2.7),NRXN1(…
enzyme	PTGS2	2.63e-08	7.362		0.561	28	15	13	ANXA1(+1.87),AREG(+6.3),BBC3(+2.33),BCL2L1(+2.61),CDKN1A(+1.79),CXCL14(-14.24),CXCL5(+10.63),CXCR4(+6.34),CYP19A1(-3.83),CYP1B1(+4.01),DLK1(-3.59),DUSP1(+4.23),GATA4(-2.16),GRIA1(-3.17),ID1(+2.31),IGFBP3(-2.51),KDR(-6.38),MKI67(-2.09),MMP2(-5.2),NOS3(-3.84),PITPNM1(+1.99),PTGER4(+3.5),PTGS2(+7.36),RUNX2(-2.93),TEK(-4.34),TNFRSF10B(+2.27),TNFRSF12A(+3.46),VEGFC(-3.99)
cytokine	EDN1	2.74e-08			0.845	29	15	14	ACTA1(+3.15),ADAM12(-7.3),ANXA1(+1.87),AREG(+6.3),CALCRL(-5.72),CCN1(+3.22),COL1A2(-4.47),COL5A1(-2.96),CXCR4(+6.34),CYP11A1(-3.3),EDNRB(-4.37),FLT4(-3.88),FOSL1(+5.0),FST(+2.29),GATA4(-2.16),GJA1(+1.78),HAND1(-5.73),HAND2(-9.94),ITGA2(+4.87),MITF(+2.04),MMP2(-5.2),NPPB(+5.5),NRG1(+3.72),PTGER4(+3.5),PTGS2(+7.36),REN(-9.22),SERPINE1(+2.26),SOCS1(-2.29),VEGFC(-3.99)
peptidase	ADAM12	2.87e-08	-7.299		1.911	17	2	15	ADAMTS15(-5.44),AEBP1(-3.31),COL5A2(-2.09),COL6A3(-12.3),COLEC10(-2.07),DCN(-23.4),GDF15(+5.5),HGF(-23.88),IGFBP3(-2.51),IGFBP5(-3.87),LUM(-5.66),MEP1A(-2.65),MGP(-3.25),NID2(-3.02),SERPINE1(+2.26),SVEP1(-3.83),TGFBI(-2.02)
chemical - endogenous mammalian	butyric acid	2.92e-08			1.526	48	23	25	ADGRE5(-2.15),ALOX15(-2.59),ANXA1(+1.87),BCL2L1(+2.61),CCL20(+3.06),CDKN1A(+1.79),CGA(-47.95),COL5A1(-2.96),COL5A2(-2.09),COL6A3(-12.3),CXCR4(+6.34),CYP1A1(+2.56),DUSP1(+4.23),ELK3(-2.06),GADD45A(+1.96),GATA2(-2.91),GATA3(+2.44),GATA4(-2.16),GATA5(-2.75),GLI3(-2.5),GPRC5A(+9.5),HDAC9(+3.09),HSPG2(+2.02),IFI16(-3.95),IFIT1(-4.38),IFITM1(-3.83),IFITM2(-5.39),IGF2(-4.04),IGFBP3(-2.51),IL1R1(-2.33),I…
other	PDLIM2	3.27e-08			0.229	19	5	14	CCL20(+3.06),CRISPLD2(-2.13),DPF3(-3.23),F2RL1(+2.1),FXYD6(-7.0),GNG2(-3.35),GSTM1(-2.14),GSTM2(-2.87),HHIPL2(-2.1),IGFBP3(-2.51),LGALS3BP(-3.85),MME(-4.79),NAV1(-1.75),NR2F1(-2.89),PHLDA3(+2.27),SMOC1(-7.61),STC2(+3.54),TAGLN(+2.0),TNS1(-2.83)
chemical drug	mycophenolic acid	3.5e-08		Activated	2.688	18	15	3	ADM(+3.42),ATF3(+4.31),CCL20(+3.06),CCN1(+3.22),CD55(+3.96),CDKN1A(+1.79),CXCL5(+10.63),CXCR4(+6.34),DUSP1(+4.23),KRT19(+1.93),MME(-4.79),NFKB2(+2.13),PTGS2(+7.36),RGS4(-2.65),RUNX2(-2.93),SERPINE1(+2.26),TUFT1(+2.51),UGCG(+2.2)
transcription regulator	ZNF217	3.54e-08			1.117	17	6	11	ADM(+3.42),CDKN2B(+6.04),CXXC4(-3.62),GATA4(-2.16),GPRC5A(+9.5),HAPLN1(-9.98),HOXC6(-5.63),IFI16(-3.95),IGDCC3(-3.94),IGFBP3(-2.51),KLHL4(-3.33),KRT18(+2.06),MYO1B(+1.78),PLAT(-7.68),SOCS2(+2.15),ST3GAL6(-3.59),STRA6(-7.06)
transcription regulator	HDAC4	3.64e-08			-1.105	23	14	9	ACTA1(+3.15),ATF3(+4.31),BDNF(+2.57),CAMK2A(-5.46),CDKN1A(+1.79),CNKSR2(+2.57),CYFIP2(+2.18),DMD(-2.0),FOSL1(+5.0),FST(+2.29),GABRB2(-3.32),GADD45A(+1.96),HDAC9(+3.09),LDB2(-9.14),NECAB1(-3.05),NETO1(-2.74),NRCAM(+2.64),PTGS2(+7.36),RGS4(-2.65),RUNX2(-2.93),SNAP25(-3.58),TAGLN(+2.0),TNFRSF12A(+3.46)
chemical drug	tosedostat	3.66e-08		Activated	3.293	11	11	0	ASNS(+3.03),ATF3(+4.31),CDKN1A(+1.79),CHAC1(+4.46),DDIT3(+2.26),GADD45A(+1.96),PPP1R15A(+3.14),SESN2(+2.25),STC2(+3.54),TRIB3(+3.42),WARS(+2.25)
chemical drug	5-azacytidine	3.79e-08		Activated	2.412	25	19	6	BBC3(+2.33),BCL2L1(+2.61),CDKN1A(+1.79),CDKN2B(+6.04),COL1A1(-3.75),DLK1(-3.59),DUSP1(+4.23),EPHA2(+3.65),FOSL1(+5.0),GADD45A(+1.96),GDF15(+5.5),IRS2(+3.43),KDR(-6.38),KLF4(+2.58),KLF6(+2.25),MAFF(+3.91),MYO1B(+1.78),NOS3(-3.84),NTRK3(-4.76),PLAGL1(-3.83),PTGS2(+7.36),SERPINB8(+2.32),SLC3A2(+1.8),TNFRSF10B(+2.27),ZYX(+2.03)
growth factor	VEGFA	3.9e-08			-0.932	37	17	20	ADRB3(-2.6),CCN1(+3.22),CD55(+3.96),CDH5(-4.69),CDKN1A(+1.79),COL1A1(-3.75),CXCL2(+2.98),CXCR4(+6.34),DUSP4(+4.64),DUSP5(+4.49),FGFR1(+1.81),FLT4(-3.88),GJA1(+1.78),GRIA2(-4.81),HLX(-3.53),HMOX1(+2.54),ID1(+2.31),IGFBP5(-3.87),ITGA1(-3.06),ITGA2(+4.87),KDR(-6.38),MKI67(-2.09),MMP2(-5.2),NOS3(-3.84),NOTCH1(-2.7),PDGFRB(-3.67),PIM1(+2.35),PLAT(-7.68),PTGS2(+7.36),RUNX1(+3.15),RUNX2(-2.93),SERPINE1(…
phosphatase	DUSP1	4.09e-08	4.231		-1.334	21	13	8	APOL6(-3.61),CCL20(+3.06),CGA(-47.95),COL3A1(-6.44),CXCL2(+2.98),DUSP1(+4.23),FOSL1(+5.0),GDF15(+5.5),IER3(+2.92),IFIT1(-4.38),LUM(-5.66),MGLL(+2.17),MXD1(+2.28),PLAT(-7.68),PLIN2(+4.46),PTGS2(+7.36),SERPINE1(+2.26),SOCS1(-2.29),THBD(+3.42),UBD(+2.36),VEGFC(-3.99)
transcription regulator	SPDEF	4.15e-08		Activated	2.726	16	6	10	CDKN1A(+1.79),COL13A1(-6.65),COL16A1(-2.94),COL1A1(-3.75),COL5A1(-2.96),COL5A2(-2.09),COL6A1(-2.78),COL6A2(-3.61),COL6A3(-12.3),FGFR1(+1.81),LEF1(-3.86),SERPINE1(+2.26),SMAD3(+2.43),SNAI2(-2.61),SQSTM1(+2.83),VASP(+2.22)
chemical reagent	PD173074	4.35e-08			-1.698	17	6	11	BCL2L1(+2.61),CDH5(-4.69),CGA(-47.95),CYP11A1(-3.3),CYP19A1(-3.83),ELF3(+2.9),ERVW-1(-2.51),GATA2(-2.91),GATA3(+2.44),GCM1(-2.1),HOPX(-5.53),KRT7(+3.6),MAFK(+2.07),MUC15(-2.32),MXD1(+2.28),TFAP2A(-5.38),TRPV2(-2.86)
transcription regulator	ATF3	4.67e-08	4.309		1.831	19	14	5	ASNS(+3.03),ATF3(+4.31),ATF4(+1.89),BBC3(+2.33),CDKN1A(+1.79),CGA(-47.95),CHAC1(+4.46),DDIT3(+2.26),GBP4(-4.6),ID1(+2.31),ITGA1(-3.06),MDM2(+2.21),MMP2(-5.2),NFKB2(+2.13),NFKBIZ(+2.19),PPP1R15A(+3.14),PTGES(-4.33),SERPINE1(+2.26),TNFRSF10B(+2.27)
growth factor	IGF2	4.74e-08	-4.039		0.366	26	17	9	AREG(+6.3),CDKN1A(+1.79),CORO2B(+3.03),CXCR4(+6.34),CYP1B1(+4.01),DDIT3(+2.26),DUSP1(+4.23),ELOVL6(-1.86),GADD45A(+1.96),H19(-3.33),IER3(+2.92),IFITM2(-5.39),IGF2(-4.04),IGFBP3(-2.51),IGFBP5(-3.87),MDM2(+2.21),MMP11(-3.0),PDCD4(-2.81),PIM1(+2.35),PTGS2(+7.36),SAT1(+2.81),SERPINE1(+2.26),SLC20A1(+2.91),TGFBI(-2.02),TGIF1(+2.52),ZFAND5(+2.15)
transcription regulator	YY1	5.04e-08			-0.87	35	15	20	ACTA1(+3.15),ANKRD1(+4.31),ATF4(+1.89),BCL2L1(+2.61),BDNF(+2.57),BMP6(+8.41),CD93(-4.1),CDKN1A(+1.79),CENPE(-2.12),COL15A1(-8.21),COL1A1(-3.75),CXCR4(+6.34),DBH(-2.8),DMD(-2.0),GRIN2D(-2.87),HMOX1(+2.54),HOXB4(-5.96),IGFBP5(-3.87),KCNB1(-3.11),KDR(-6.38),KIF11(-2.02),MDM2(+2.21),MKI67(-2.09),MMP2(-5.2),NFKBIZ(+2.19),PDGFRA(-3.68),PLAGL1(-3.83),PPP1R15A(+3.14),RND3(+2.06),TAGLN(+2.0),TCF4(-2.38),T…
chemical - endogenous mammalian	ethanol	5.13e-08			0.629	43	23	20	ACKR3(-2.87),ACTA1(+3.15),ADM(+3.42),ATF3(+4.31),ATF4(+1.89),BCL2L1(+2.61),BDNF(+2.57),CDKN1A(+1.79),CNR1(+3.96),COL1A2(-4.47),COL3A1(-6.44),CXCR4(+6.34),DBH(-2.8),DDIT3(+2.26),DDR2(-5.29),DRD1(+5.45),DRD2(+4.45),DUSP1(+4.23),EDNRB(-4.37),GADD45A(+1.96),GPAM(-3.6),GREM2(-2.18),HMOX1(+2.54),ID1(+2.31),IL1R1(-2.33),KLF6(+2.25),LGALS1(-3.12),MAP2(+3.65),MME(-4.79),MMP2(-5.2),NAPEPLD(-1.94),NOS3(-3.8…
other	COLQ	5.18e-08		Inhibited	-2.309	16	2	14	ADAMTS2(-2.9),ADAMTS5(-4.25),BDNF(+2.57),COL5A2(-2.09),COL6A3(-12.3),DCN(-23.4),DMD(-2.0),ECM1(-2.15),FGF7(-5.04),HSPG2(+2.02),LTBP4(-8.07),MMP2(-5.2),NID1(-2.31),NID2(-3.02),PRELP(-5.97),TGFB3(-3.73)
other	PTH	5.36e-08			0.492	26	10	16	ALOX15(-2.59),AREG(+6.3),CDKN1A(+1.79),CGNL1(-2.34),COL1A1(-3.75),COL1A2(-4.47),CXCL2(+2.98),CXCR4(+6.34),DDIT3(+2.26),DUSP1(+4.23),GJA1(+1.78),IGFBP3(-2.51),IGFBP5(-3.87),KIF26A(-4.12),LEF1(-3.86),MGP(-3.25),MME(-4.79),MMP2(-5.2),POSTN(-51.27),PTGS2(+7.36),PTH1R(-5.65),RUNX1(+3.15),RUNX2(-2.93),SMAD3(+2.43),TMEM119(-6.45),TNS1(-2.83)
chemical - protease inhibitor	proteasome inhibitor PSI	5.44e-08			1.036	11	9	2	CD55(+3.96),CXCL2(+2.98),CYP1A1(+2.56),DDIT3(+2.26),HMOX1(+2.54),MMP11(-3.0),RUNX2(-2.93),SMAD3(+2.43),SQSTM1(+2.83),SYK(+3.4),TNFRSF10B(+2.27)
chemical drug	troglitazone	7.89e-08		Activated	2.637	42	20	22	ACTA1(+3.15),ADRB3(-2.6),ANGPTL6(-4.35),APOC4(+2.54),ATF3(+4.31),BCL2L1(+2.61),CDCA7L(-2.93),CDKN1A(+1.79),COL15A1(-8.21),COL1A1(-3.75),COL1A2(-4.47),CXCL5(+10.63),CYP19A1(-3.83),CYP1A1(+2.56),DCN(-23.4),DDIT3(+2.26),FABP3(-2.6),FABP5(-2.09),FOSL1(+5.0),GADD45A(+1.96),GDF15(+5.5),GPAM(-3.6),HGF(-23.88),HMMR(-2.24),HMOX1(+2.54),IFI16(-3.95),IFRD1(+2.21),KLF4(+2.58),MKI67(-2.09),MME(-4.79),NUF2(-2.…
enzyme	OGA	7.94e-08			-1.054	45	20	25	ABLIM1(+2.0),ADAMTS5(-4.25),ARHGEF25(-4.43),BCL2L1(+2.61),CADPS(+4.15),CALCRL(-5.72),CAMK1D(-2.65),CAVIN2(-3.3),CCBE1(-3.41),CCL20(+3.06),CD55(+3.96),CD93(-4.1),CDCA7L(-2.93),CDKN1A(+1.79),CDKN2B(+6.04),COLEC11(-4.11),CSF1R(+2.2),CSF2RB(-5.51),CYFIP2(+2.18),EPHB3(-2.14),EPS8(-2.13),FABP3(-2.6),FGFR1(+1.81),GABRA2(+2.37),GADD45A(+1.96),GLI3(-2.5),HRNR(+3.27),IGF2(-4.04),IGFBP3(-2.51),IGFBP5(-3.87)…
chemical drug	deferoxamine	8.17e-08		Activated	3.071	28	19	9	ADM(+3.42),BDNF(+2.57),CACNB4(+2.44),CCL20(+3.06),CDKN1A(+1.79),CGA(-47.95),DDIT3(+2.26),DUSP1(+4.23),DUSP10(+3.52),DUSP5(+4.49),ECM1(-2.15),GADD45A(+1.96),GDF15(+5.5),HMOX1(+2.54),IFI16(-3.95),IGFBP3(-2.51),IGFBP5(-3.87),MDM2(+2.21),MMP2(-5.2),NFATC4(-5.61),NFKB2(+2.13),PFKFB3(+2.34),PLAT(-7.68),PMAIP1(+3.37),SERPINB8(+2.32),SERPINE1(+2.26),TNFRSF10B(+2.27),TREML2(-4.5)
chemical toxicant	tetrachlorodibenzodioxin	8.49e-08		Activated	2.646	42	21	21	ADM(+3.42),AHR(+2.11),ASNS(+3.03),ATF4(+1.89),ATOH8(-3.52),BDNF(+2.57),CCN1(+3.22),CDKN1A(+1.79),CGA(-47.95),COL13A1(-6.65),COL6A1(-2.78),CYP11A1(-3.3),CYP19A1(-3.83),CYP1A1(+2.56),CYP1B1(+4.01),DACT2(-2.67),EBF1(-3.66),GLI2(-2.3),HDAC9(+3.09),HMOX1(+2.54),IGF2(-4.04),INA(+3.55),JAG1(+3.02),KRT19(+1.93),KRT7(+3.6),MICOS10-NBL1/NBL1(-2.88),NEDD9(+2.31),PDE4B(-2.57),PLAGL1(-3.83),PLXNA2(-1.98),PRKA…
chemical drug	tazemetostat	8.52e-08			0.573	36	15	21	ANKRD1(+4.31),ATP7A(-2.44),BCL11A(-3.34),BDNF(+2.57),BMP5(-7.29),DDR2(-5.29),DPYSL4(+2.2),EFNB3(-3.65),ELF4(+1.99),ELOVL6(-1.86),EPHB3(-2.14),FGFR1(+1.81),GAP43(-2.79),GLI2(-2.3),GLI3(-2.5),HMGA2(-4.31),HOXC8(-7.72),ID1(+2.31),KIF5C(+2.05),KLF4(+2.58),L1CAM(-2.25),LEF1(-3.86),LGALS1(-3.12),LIN28B(-2.03),MAP2(+3.65),MYO1B(+1.78),NCAM1(-4.7),NFIB(-4.34),NOTCH1(-2.7),NRXN1(-6.71),PLK2(+1.97),SMAD3(+…
chemical drug	tacrolimus	8.94e-08			-0.446	32	12	20	ABLIM1(+2.0),ACTA1(+3.15),AREG(+6.3),BCL2L1(+2.61),CD6(-2.8),COL1A1(-3.75),COL3A1(-6.44),CXCL2(+2.98),CXCR4(+6.34),DUSP4(+4.64),ETV1(-3.65),FKBP5(-2.7),GAP43(-2.79),GPRC5B(+3.16),IL2RB(-2.51),IRF4(+3.17),ITPR1(-2.68),LBH(-5.15),LRRC32(-3.7),NFATC4(-5.61),NOS3(-3.84),PDCD4(-2.81),PDLIM4(-2.23),PLIN2(+4.46),PTGS2(+7.36),RUNX2(-2.93),SLIT2(-3.55),TGFBR3(-10.93),TIAM1(-3.95),TNFRSF12A(+3.46),TNFRSF1B…
chemical toxicant	thioacetamide	8.94e-08			-0.062	32	12	20	ANXA1(+1.87),ASNS(+3.03),CD55(+3.96),COL1A1(-3.75),COL1A2(-4.47),COL3A1(-6.44),CYP1A1(+2.56),EDNRB(-4.37),ELF3(+2.9),FGA(-1.96),FXYD6(-7.0),GNG11(-2.92),GPX2(+2.27),HGF(-23.88),IER3(+2.92),IFITM2(-5.39),IGFBP3(-2.51),LGALS1(-3.12),LGALS3BP(-3.85),MMP2(-5.2),PCOLCE(-5.83),PDGFRA(-3.68),PRELP(-5.97),PSMB8(-2.89),PTGS2(+7.36),TAGLN(+2.0),TCF4(-2.38),TGFB3(-3.73),TGIF1(+2.52),TMC5(+3.18),TMEM173(-2.7…
chemical - protease inhibitor	lactacystin	9.11e-08		Activated	3.517	28	24	4	ASNS(+3.03),ATF3(+4.31),CDKN1A(+1.79),CXCR4(+6.34),CYP1A1(+2.56),DDIT3(+2.26),DUSP1(+4.23),FOSL1(+5.0),GATA3(+2.44),GJA1(+1.78),HMOX1(+2.54),IFRD1(+2.21),IGFBP5(-3.87),IRS2(+3.43),MDM2(+2.21),MMP11(-3.0),MMP2(-5.2),NCS1(+2.3),NEDD9(+2.31),PEA15(+2.03),PMAIP1(+3.37),PTGS2(+7.36),RUNX2(-2.93),SAT1(+2.81),SLC3A2(+1.8),SQSTM1(+2.83),SYK(+3.4),TNFRSF10B(+2.27)
chemical drug	gefitinib	9.71e-08			-1.03	26	15	11	ADAMTS15(-5.44),AREG(+6.3),BCL2L1(+2.61),CELSR2(-1.97),COL15A1(-8.21),COL1A1(-3.75),CXCL2(+2.98),DUSP4(+4.64),FOSL1(+5.0),GCNT3(+4.15),GJA1(+1.78),HMOX1(+2.54),ID1(+2.31),IGFBP5(-3.87),ITGA2(+4.87),KIF11(-2.02),KRT19(+1.93),MAFF(+3.91),MKI67(-2.09),MMP11(-3.0),NOTCH1(-2.7),PDGFRA(-3.68),PTGS2(+7.36),SLC20A1(+2.91),TNFRSF10B(+2.27),TOP2A(-2.65)
kinase	Brd4	9.88e-08			-1.772	13	4	9	COL1A1(-3.75),COL1A2(-4.47),COL3A1(-6.44),COL4A3(+2.83),COL5A2(-2.09),COL6A3(-12.3),EDNRB(-4.37),HGF(-23.88),KLF4(+2.58),LOXL2(-2.14),PLAT(-7.68),TAGLN(+2.0),WFDC2(+1.94)
kinase	INSR	1.14e-07		Inhibited	-2.008	43	23	20	ACTA1(+3.15),ANKRD1(+4.31),AREG(+6.3),ATF3(+4.31),CDKN1A(+1.79),COL6A3(-12.3),CORO2B(+3.03),CXCR4(+6.34),CYP1B1(+4.01),DDR2(-5.29),DES(-6.53),DIO3(-6.43),DLK1(-3.59),DUSP1(+4.23),FHL1(+2.02),FLNC(+4.5),GADD45A(+1.96),H19(-3.33),HOXC8(-7.72),IER3(+2.92),IFITM2(-5.39),IGF2(-4.04),LDB2(-9.14),LGALS1(-3.12),MDM2(+2.21),MMP11(-3.0),MMP2(-5.2),NFKB2(+2.13),NOS3(-3.84),PDCD4(-2.81),PDE4B(-2.57),PIM1(+2.…
other	CR1L	1.15e-07		Activated	2.54	11	2	9	COL15A1(-8.21),COL1A1(-3.75),COL1A2(-4.47),COL3A1(-6.44),COL5A1(-2.96),COL6A1(-2.78),COL6A3(-12.3),LUM(-5.66),MGP(-3.25),PTGER4(+3.5),SERPINE1(+2.26)
chemical toxicant	Am 580	1.15e-07			0.688	11	6	5	ADM(+3.42),CNR1(+3.96),CYP26B1(+6.84),DUSP1(+4.23),IFNGR1(+2.27),NTRK1(-2.87),NTRK2(-4.74),PDCD4(-2.81),PLAT(-7.68),STRA6(-7.06),THBD(+3.42)
transcription regulator	ZBTB17	1.16e-07			1.363	17	8	9	ASPM(-2.13),CDKN1A(+1.79),CDKN2B(+6.04),CENPF(-2.41),DDIT3(+2.26),EDA2R(+1.92),HMMR(-2.24),IER3(+2.92),KIF11(-2.02),MKI67(-2.09),NOCT(+2.37),NTRK1(-2.87),NUF2(-2.78),PMAIP1(+3.37),SOCS1(-2.29),SPTBN1(+1.75),TOP2A(-2.65)
transcription regulator	MYB	1.16e-07			-0.653	25	12	13	ADAM12(-7.3),ADM(+3.42),BCL2L1(+2.61),CDKN2B(+6.04),COL1A2(-4.47),CXCL2(+2.98),CXCR4(+6.34),GATA3(+2.44),GSTM1(-2.14),HAND2(-9.94),IGF2(-4.04),IGFBP3(-2.51),IGFBP5(-3.87),ITPR1(-2.68),KDR(-6.38),KITLG(+2.46),KLF4(+2.58),MMP11(-3.0),NEDD9(+2.31),NEURL3(+3.35),NOTCH1(-2.7),PDE2A(-2.79),PTGS2(+7.36),SNAI2(-2.61),SOCS2(+2.15)
chemical drug	AGN194204	1.2e-07			0.209	30	18	12	AHR(+2.11),ATF3(+4.31),CD6(-2.8),CDKN1A(+1.79),COL6A2(-3.61),CYP26B1(+6.84),DCN(-23.4),DUSP1(+4.23),F2RL1(+2.1),GADD45A(+1.96),GATA3(+2.44),GJA1(+1.78),GPRC5A(+9.5),HIC1(-3.67),HTRA3(-2.85),IFITM3(-3.43),IL2RB(-2.51),IRS2(+3.43),KLF6(+2.25),LGALS1(-3.12),MITF(+2.04),MKI67(-2.09),PDCD4(-2.81),PIM1(+2.35),PLAC8(+2.32),PLIN2(+4.46),PPL(+2.28),SLC3A2(+1.8),STRA6(-7.06),TOP2A(-2.65)
chemical - endogenous mammalian	cyclic AMP	1.21e-07			-1.235	33	11	22	ANTXR1(-3.04),BDNF(+2.57),CDKN1A(+1.79),CGA(-47.95),CYP11A1(-3.3),CYP19A1(-3.83),DBH(-2.8),DDIT3(+2.26),DRD1(+5.45),GAP43(-2.79),GATA3(+2.44),GATA4(-2.16),GCM1(-2.1),GJA1(+1.78),IGF2(-4.04),IGFBP3(-2.51),IGFBP5(-3.87),INHA(-5.37),KDR(-6.38),LGALS3BP(-3.85),MEST(-2.68),MITF(+2.04),MME(-4.79),PDE4B(-2.57),PRKAR2B(-3.03),PTCH1(-1.96),PTGS2(+7.36),RAPGEF3(-2.94),REN(-9.22),SERPINE1(+2.26),SST(-3.03),…
group	Sos	1.26e-07				28	13	15	ADAM12(-7.3),CASZ1(+2.62),COL16A1(-2.94),ELOVL6(-1.86),EPS8(-2.13),FBLIM1(+2.13),FLRT2(-1.73),GATA4(-2.16),HMMR(-2.24),HMOX1(+2.54),IGFBP5(-3.87),IRS2(+3.43),KLF6(+2.25),LGALS3BP(-3.85),MAFK(+2.07),MXD1(+2.28),PDPN(-3.07),PLK2(+1.97),PTGS2(+7.36),PTH1R(-5.65),RAB11FIP1(+2.04),RAPGEF3(-2.94),RBP1(-2.75),RUNX1(+3.15),SEMA3E(-3.46),SEMA6D(-3.39),SMURF1(+1.88),UGCG(+2.2)
group	Hdac	1.31e-07			-1.83	25	14	11	AHR(+2.11),AREG(+6.3),ATF3(+4.31),BCL2L1(+2.61),BDNF(+2.57),CDKN1A(+1.79),CSF1R(+2.2),CXCR4(+6.34),DDIT3(+2.26),EDNRB(-4.37),FOSL1(+5.0),GATA3(+2.44),GLI2(-2.3),IGFBP3(-2.51),ITGA8(-10.13),KCNH2(-4.29),KLF6(+2.25),LIN28B(-2.03),MXD1(+2.28),NTRK1(-2.87),OSR1(-2.85),PBX1(-2.4),SPRY2(+2.35),TCF21(-9.02),ZEB2(-5.84)
chemical drug	tributyrin	1.45e-07		Activated	2.882	15	13	2	ADM(+3.42),ATF3(+4.31),CCL20(+3.06),CCN1(+3.22),CD55(+3.96),CDKN1A(+1.79),CXCL5(+10.63),CXCR4(+6.34),DUSP1(+4.23),MME(-4.79),NFKB2(+2.13),PTGS2(+7.36),RGS4(-2.65),TUFT1(+2.51),UGCG(+2.2)
chemical drug	phenylephrine	1.47e-07			0.151	16	9	7	ACTA1(+3.15),ANKRD1(+4.31),COL3A1(-6.44),CYP19A1(-3.83),DUSP1(+4.23),EDNRB(-4.37),FST(+2.29),GJA1(+1.78),NPPB(+5.5),NRG1(+3.72),PLAGL1(-3.83),PTGS2(+7.36),RAPGEF3(-2.94),REN(-9.22),RGS4(-2.65),UCA1(+3.23)
transcription regulator	ATF2	1.5e-07			1.719	18	11	7	ANGPTL2(-4.43),ASNS(+3.03),ATF3(+4.31),BCL2L1(+2.61),CGA(-47.95),DDIT3(+2.26),DUSP1(+4.23),DUSP10(+3.52),DUSP5(+4.49),DUSP8(+2.56),GADD45A(+1.96),MEIS2(-4.88),NOTCH1(-2.7),NPPB(+5.5),PDGFRA(-3.68),PTGS2(+7.36),SNAI2(-2.61),SST(-3.03)
cytokine	IFNA2	1.52e-07			-0.84	31	13	18	ANXA1(+1.87),APOL6(-3.61),BST2(-19.81),CDKN1A(+1.79),CDKN2B(+6.04),EFNB3(-3.65),GBP4(-4.6),IFI16(-3.95),IFIT1(-4.38),IFITM1(-3.83),IFITM2(-5.39),IFITM3(-3.43),IL2RB(-2.51),KCNJ6(+3.84),LAMP3(+2.74),LGALS3BP(-3.85),MDM2(+2.21),MT1M(+3.06),NOS3(-3.84),PLAT(-7.68),PMAIP1(+3.37),RIPOR2(+4.15),SEPT4(-3.27),SOCS1(-2.29),SOCS2(+2.15),TNFRSF10B(+2.27),TNFRSF10D(+2.48),UBA7(-3.62),UBD(+2.36),UBE2L6(-2.33)…
chemical drug	resveratrol	1.7e-07			-0.627	35	22	13	ATF3(+4.31),BCL2L1(+2.61),BDNF(+2.57),CDKN1A(+1.79),CSF1R(+2.2),CXCL2(+2.98),CYP11A1(-3.3),CYP1A1(+2.56),CYP1B1(+4.01),DDIT3(+2.26),FOSL1(+5.0),GDF15(+5.5),HEY2(-2.51),HMOX1(+2.54),IFIT1(-4.38),IGF2(-4.04),IGFBP3(-2.51),ITGA1(-3.06),JAG1(+3.02),KDR(-6.38),MITF(+2.04),MMP2(-5.2),NOS3(-3.84),NOTCH1(-2.7),PDCD4(-2.81),PPP1R15A(+3.14),PTCH1(-1.96),PTGS2(+7.36),SERPINE1(+2.26),SESN2(+2.25),SQSTM1(+2.8…
kinase	ERBB3	1.7e-07			-0.341	20	10	10	ACTA1(+3.15),AMOTL2(+2.05),CCN1(+3.22),CDKN1A(+1.79),COL1A1(-3.75),COL6A1(-2.78),CXCR4(+6.34),DUSP1(+4.23),FBLN2(-2.51),HMGA2(-4.31),HMMR(-2.24),HMOX1(+2.54),IGF2(-4.04),IGFBP5(-3.87),NID1(-2.31),PTGS2(+7.36),SERPINE1(+2.26),SLC4A7(+3.6),TNS1(-2.83),TOP2A(-2.65)
chemical drug	cisplatin	1.87e-07			1.843	68	41	27	ANKRD1(+4.31),ANXA1(+1.87),ASNS(+3.03),ATF3(+4.31),ATF4(+1.89),ATG14(+1.82),BBC3(+2.33),BCL2L1(+2.61),C11orf96(-3.49),CDKN1A(+1.79),CDKN2B(+6.04),COL1A1(-3.75),CXCL14(-14.24),CXCL5(+10.63),DDIT3(+2.26),DNAH5(+6.8),DPYSL4(+2.2),DUSP1(+4.23),ELF3(+2.9),FBLIM1(+2.13),FGA(-1.96),FOSL1(+5.0),GABRB2(-3.32),GADD45A(+1.96),GAP43(-2.79),GDF15(+5.5),GPX2(+2.27),GRIA1(-3.17),GRIA2(-4.81),GSTM1(-2.14),HAVCR1…
cytokine	OSM	1.95e-07			0.382	53	28	25	ADAMTS4(-4.78),ADAMTS5(-4.25),ADGRG6(+3.1),AHR(+2.11),ANXA1(+1.87),ASNS(+3.03),ATF3(+4.31),ATP13A3(+2.25),CCL20(+3.06),CDKN1A(+1.79),CGA(-47.95),CGB3 (includes others)(-49.17),COL1A1(-3.75),COL1A2(-4.47),COL3A1(-6.44),COL6A1(-2.78),CXCL2(+2.98),CXCL5(+10.63),CYP19A1(-3.83),CYP1B1(+4.01),ECM1(-2.15),FGA(-1.96),FOSL1(+5.0),GAP43(-2.79),HGF(-23.88),HMOX1(+2.54),ID1(+2.31),IER3(+2.92),IFNGR1(+2.27),I…
transcription regulator	TAF4	2.1e-07			1.368	18	11	7	AREG(+6.3),BCL2L1(+2.61),BDNF(+2.57),COL6A3(-12.3),DCN(-23.4),DRD2(+4.45),HOPX(-5.53),KLF4(+2.58),KLF5(+1.97),LUM(-5.66),MAFF(+3.91),MAFK(+2.07),MMP2(-5.2),MXD1(+2.28),RUNX1(+3.15),TGFB3(-3.73),VEGFC(-3.99),WWC1(+3.0)
transcription regulator	EZH2	2.32e-07			0.167	40	20	20	ACKR3(-2.87),ATF3(+4.31),BMPR1B(+2.33),CDKN1A(+1.79),CDKN2B(+6.04),CLDN10(-2.1),CNR1(+3.96),CRISPLD2(-2.13),CSF3R(-3.49),CXCL2(+2.98),CYP1B1(+4.01),DENND2A(-2.99),DUSP5(+4.49),FHOD3(-2.76),FKBP5(-2.7),GABRA2(+2.37),GATA3(+2.44),GATA4(-2.16),GATA5(-2.75),GDF15(+5.5),HOXB5(-2.96),HOXB8(-4.18),HOXD3(+4.34),IGFBP3(-2.51),ITGA1(-3.06),KLF4(+2.58),LIN28B(-2.03),MMP2(-5.2),NCOA7(+2.19),OXTR(+2.9),PDGFRA…
enzyme	DICER1	2.36e-07			-0.031	35	15	20	BDNF(+2.57),CAMK2A(-5.46),CCN1(+3.22),CDKN1A(+1.79),CDKN2B(+6.04),CGA(-47.95),CPEB2(+1.92),CXCR4(+6.34),DLG4(-2.3),ENG(-4.38),GNG2(-3.35),H19(-3.33),HOXB2(-3.79),IGDCC3(-3.94),IGF2(-4.04),ITGA2(+4.87),KCNQ1OT1(-1.9),KDR(-6.38),MAP2(+3.65),MITF(+2.04),NOS3(-3.84),NOTCH1(-2.7),PBX3(-3.94),PDCD4(-2.81),PELI2(+1.92),PRKD1(-2.53),RUNX1(+3.15),S1PR1(-5.12),SERPINE1(+2.26),SERPINF1(-2.51),SLC4A4(+2.74),…
kinase	PIK3R1	2.41e-07		Activated	2.291	17	9	8	ATF4(+1.89),BCL2L1(+2.61),COL1A2(-4.47),DDIT3(+2.26),ENG(-4.38),ERN1(+2.14),HMOX1(+2.54),MITF(+2.04),MKI67(-2.09),MMP2(-5.2),PDGFRA(-3.68),PDGFRB(-3.67),PTGS2(+7.36),SERPINE1(+2.26),TGFB3(-3.73),TRIB3(+3.42),VEGFC(-3.99)
chemical - endogenous mammalian	homocysteine	2.41e-07			1.969	17	13	4	ADM2(+3.04),ATF3(+4.31),ATF4(+1.89),BCL2L1(+2.61),CDKN1A(+1.79),CLDN5(-5.3),DDIT3(+2.26),DES(-6.53),GADD45A(+1.96),HMOX1(+2.54),ID1(+2.31),MMP2(-5.2),OXTR(+2.9),PMAIP1(+3.37),PTGS2(+7.36),SNAI2(-2.61),TRIB3(+3.42)
transcription regulator	EP300	2.49e-07			0.589	45	22	23	ACTA1(+3.15),ADAM12(-7.3),BBC3(+2.33),BCL2L1(+2.61),CDC42EP3(+2.83),CDKN1A(+1.79),CDKN2B(+6.04),COL1A2(-4.47),CORO2B(+3.03),CRIM1(+2.85),CRISPLD2(-2.13),CXCR4(+6.34),CYP11A1(-3.3),CYP19A1(-3.83),CYP1A1(+2.56),DRD2(+4.45),DUSP1(+4.23),DUSP4(+4.64),GATA3(+2.44),GNG2(-3.35),HMOX1(+2.54),ID1(+2.31),IL1R1(-2.33),KCTD1(+2.09),KDR(-6.38),KLHL4(-3.33),LGALS3BP(-3.85),LIN28B(-2.03),MAFG(+2.23),MDM2(+2.21)…
other	1810019D21Rik	2.6e-07		Inhibited	-2.138	14	7	7	APOL6(-3.61),AREG(+6.3),CDKN1A(+1.79),COL6A1(-2.78),COL6A2(-3.61),EDA2R(+1.92),FST(+2.29),HGF(-23.88),INKA2(+2.17),ITGA2(+4.87),KCNH2(-4.29),RAPGEF3(-2.94),SNAI2(-2.61),THBD(+3.42)
transcription regulator	PAX3	2.65e-07				27	16	11	ANXA1(+1.87),ASNS(+3.03),BCL2L1(+2.61),BST2(-19.81),CDKN1A(+1.79),CGB3 (includes others)(-49.17),CLDN5(-5.3),CNR1(+3.96),COL1A2(-4.47),CXCR4(+6.34),CYP1B1(+4.01),F2RL1(+2.1),FHL1(+2.02),HSPG2(+2.02),IFITM2(-5.39),MDM2(+2.21),MEST(-2.68),MGP(-3.25),MITF(+2.04),NEDD9(+2.31),NFKB2(+2.13),PCDHGC3(-3.2),PEA15(+2.03),PKIA(-3.73),PTP4A1(+2.11),RARRES2(-2.54),TEK(-4.34)
chemical toxicant	benzo(a)pyrene	2.73e-07		Activated	2.443	29	17	12	ADAM12(-7.3),AHR(+2.11),ANXA1(+1.87),BBC3(+2.33),CCN1(+3.22),CDKN1A(+1.79),CYP1A1(+2.56),CYP1B1(+4.01),ELF3(+2.9),FST(+2.29),GNAO1(-2.22),GSTM1(-2.14),HMOX1(+2.54),IER3(+2.92),ITPR1(-2.68),LDB2(-9.14),MAFF(+3.91),MAFG(+2.23),MDM2(+2.21),NOS3(-3.84),PPP1R3C(-4.69),PRKD1(-2.53),PRKG1(-4.69),PTGS2(+7.36),SEMA5A(-1.86),SERPINE1(+2.26),SNAI2(-2.61),SQSTM1(+2.83),TCF21(-9.02)
kinase	BRD4	2.74e-07		Inhibited	-2.4	22	10	12	ABLIM1(+2.0),BCL2L1(+2.61),BTN3A2(-3.82),CDKN2B(+6.04),COL1A1(-3.75),COL1A2(-4.47),COL5A1(-2.96),CXCL2(+2.98),CXCR4(+6.34),HMOX1(+2.54),IRF4(+3.17),ITGA1(-3.06),LIN28B(-2.03),LOXL2(-2.14),MAP3K1(+2.21),NAV1(-1.75),PDGFRB(-3.67),PIM1(+2.35),PLAT(-7.68),SLC7A2(-2.04),STC2(+3.54),TOP2A(-2.65)
complex	Smad2/3-Smad4	2.8e-07			-0.135	8	3	5	CDKN1A(+1.79),CDKN2B(+6.04),COL1A1(-3.75),COL1A2(-4.47),HMGA2(-4.31),IGFBP3(-2.51),IGFBP5(-3.87),SERPINE1(+2.26)
kinase	EPHB4	2.83e-07			-0.832	13	5	8	BMP5(-7.29),CXCR4(+6.34),GATA2(-2.91),GATA3(+2.44),IGF2(-4.04),INA(+3.55),KDR(-6.38),KITLG(+2.46),NCAM1(-4.7),RUNX1(+3.15),TAL1(-3.92),TBX2(-2.88),TEK(-4.34)
chemical drug	triamcinolone acetonide	2.85e-07			-0.816	28	15	13	ATF3(+4.31),ATP11B(+1.89),BMP5(-7.29),BMP6(+8.41),COL13A1(-6.65),DDIT3(+2.26),DUSP1(+4.23),DUSP10(+3.52),EFS(-2.86),ELK3(-2.06),ERG(-3.65),FKBP5(-2.7),IGFBP3(-2.51),IRF2(-2.75),KCNB1(-3.11),LSP1(-3.87),MT1M(+3.06),PCDH19(-2.82),PLK2(+1.97),RUNX1(+3.15),SLC4A7(+3.6),SOCS2(+2.15),STC2(+3.54),TKTL1(-4.66),TRIB1(+2.4),TRIB2(-2.95),VLDLR(+1.93),ZFAND5(+2.15)
kinase	CDK19	2.92e-07		Inhibited	-3.162	18	17	1	AEN(+2.24),ATF3(+4.31),CDKN1A(+1.79),CXCL2(+2.98),CYFIP2(+2.18),EPHA2(+3.65),GADD45A(+1.96),HMOX1(+2.54),MDM2(+2.21),MXD1(+2.28),NOTCH1(-2.7),OSGIN1(+2.51),PHLDA3(+2.27),PLK2(+1.97),PLK3(+2.05),PPP1R15A(+3.14),SAT1(+2.81),TRIB3(+3.42)
transmembrane receptor	TREM1	2.94e-07	-3.519	Activated	2.502	27	21	6	ACKR3(-2.87),AREG(+6.3),ASNS(+3.03),ATF3(+4.31),CCL20(+3.06),CDKN2B(+6.04),CXCL2(+2.98),CXCL5(+10.63),CXCR4(+6.34),DUSP4(+4.64),FABP3(-2.6),FOSL1(+5.0),GIPR(-3.59),GPRC5A(+9.5),HS3ST3B1(-4.37),HTRA4(-9.17),IL1R1(-2.33),LAMP3(+2.74),MAFF(+3.91),MT1M(+3.06),NFKB2(+2.13),OSGIN1(+2.51),PLAC8(+2.32),PTGS2(+7.36),SPRY2(+2.35),THBD(+3.42),YRDC(+2.42)
chemical - protease inhibitor	Z-LLL-CHO	2.99e-07		Activated	2.019	37	22	15	AHR(+2.11),ATF3(+4.31),ATF4(+1.89),BCL2L1(+2.61),BST2(-19.81),CAMK2A(-5.46),CDKN1A(+1.79),CXCL2(+2.98),CYP1A1(+2.56),DCN(-23.4),DDIT3(+2.26),DDR2(-5.29),DLG4(-2.3),DMD(-2.0),DRD2(+4.45),DUSP1(+4.23),DUSP8(+2.56),HMOX1(+2.54),IER3(+2.92),IRS2(+3.43),KCNH2(-4.29),MITF(+2.04),MMP11(-3.0),MMP2(-5.2),NFKB2(+2.13),PDCD4(-2.81),PDGFRA(-3.68),PLK3(+2.05),PMAIP1(+3.37),PTGFR(-4.46),PTGS2(+7.36),RGS4(-2.65…
transcription regulator	HNF1B	3.05e-07		Activated	2.647	20	6	14	B3GALT5(+3.08),COL5A1(-2.96),COL5A2(-2.09),DUSP1(+4.23),EPS8(-2.13),FBLIM1(+2.13),FZD2(-2.52),HMGA2(-4.31),ID1(+2.31),IGFBP3(-2.51),JAG1(+3.02),LUM(-5.66),MMP2(-5.2),NID2(-3.02),NR1H4(-3.37),PSTPIP2(+2.06),PTGIS(-4.92),SNAI2(-2.61),SULF1(-3.65),ZEB2(-5.84)
group	Akt	3.1e-07			0.221	34	19	15	ADM(+3.42),ANKRD1(+4.31),ATF4(+1.89),BBC3(+2.33),BCL2L1(+2.61),CDKN1A(+1.79),COL3A1(-6.44),CXCR4(+6.34),CYP19A1(-3.83),FKBP5(-2.7),FOSL1(+5.0),GATA2(-2.91),GLI2(-2.3),HIF3A(-4.36),HMOX1(+2.54),IER3(+2.92),IGF2(-4.04),IL1R1(-2.33),IL2RB(-2.51),LEF1(-3.86),MAP2(+3.65),MDM2(+2.21),MMP2(-5.2),NOTCH1(-2.7),PEA15(+2.03),PMAIP1(+3.37),PTGER4(+3.5),PTGS2(+7.36),RASD1(+1.87),RUNX2(-2.93),SEMA6D(-3.39),SER…
cytokine	IL5	3.1e-07			0.085	34	18	16	AREG(+6.3),ASNS(+3.03),ATF4(+1.89),BCL2L1(+2.61),CD55(+3.96),CDKN1A(+1.79),CSF2RB(-5.51),CSF3R(-3.49),CXCR4(+6.34),DUSP5(+4.49),EPS8(-2.13),GADD45A(+1.96),GBP4(-4.6),GPAM(-3.6),HEPACAM2(-2.52),HLX(-3.53),HMMR(-2.24),IER3(+2.92),KCNAB2(-2.51),LUM(-5.66),NABP1(+2.85),PCP4(+2.57),PDE4B(-2.57),PFKP(+1.77),PIM1(+2.35),RASGRP2(-3.35),RIPOR2(+4.15),SLC16A3(-2.11),SOCS1(-2.29),SOCS2(+2.15),THY1(-5.5),TNF…
other	CRNDE	3.14e-07			-0.451	11	7	4	BCL2L1(+2.61),CDKN1A(+1.79),DUSP10(+3.52),DUSP4(+4.64),DUSP5(+4.49),DUSP8(+2.56),EPHA2(+3.65),IL1R1(-2.33),PDGFRB(-3.67),RASGRP2(-3.35),TIAM1(-3.95)
chemical drug	parthenolide	3.14e-07			0.351	11	8	3	ADAMTS5(-4.25),ANKRD1(+4.31),BCL2L1(+2.61),CLDN5(-5.3),CXCL2(+2.98),DDIT3(+2.26),HMOX1(+2.54),LEF1(-3.86),MITF(+2.04),PTGS2(+7.36),TNFRSF10B(+2.27)
cytokine	IL15	3.22e-07			1.077	45	23	22	AHR(+2.11),ANXA1(+1.87),ATF4(+1.89),BBC3(+2.33),BCL2L1(+2.61),CD55(+3.96),CDKN1A(+1.79),CDKN2B(+6.04),CXCL2(+2.98),CXCR4(+6.34),DUSP5(+4.49),ELK3(-2.06),GATA3(+2.44),GGT5(-2.94),GPRC5A(+9.5),HLX(-3.53),HMOX1(+2.54),IFIT1(-4.38),IFITM1(-3.83),IL1R1(-2.33),IL2RB(-2.51),LEF1(-3.86),LSP1(-3.87),MKI67(-2.09),MLLT3(-2.69),MTA2(+1.89),NAGA(-2.0),NCAM1(-4.7),NOTCH1(-2.7),PDCD4(-2.81),PDE4B(-2.57),PFKFB3(…
chemical reagent	pifithrin alpha	3.41e-07			-1.596	9	9	0	BBC3(+2.33),BCL2L1(+2.61),CDKN1A(+1.79),CYP1A1(+2.56),HMOX1(+2.54),MDM2(+2.21),SQSTM1(+2.83),TNFRSF10A(+5.8),TNFRSF10B(+2.27)
cytokine	CSF2	3.65e-07			-0.259	48	27	21	ADA(-2.53),ADGRE5(-2.15),ANXA1(+1.87),BBC3(+2.33),BCL2L1(+2.61),CDKN1A(+1.79),CDKN2B(+6.04),CENPE(-2.12),CFH(-2.77),CSF1R(+2.2),CSF2RB(-5.51),CXCL2(+2.98),CXCR4(+6.34),DDIT3(+2.26),F2RL1(+2.1),FOSL1(+5.0),GDF15(+5.5),HGF(-23.88),HOXB4(-5.96),IER3(+2.92),IFITM3(-3.43),IL1R1(-2.33),IRF2(-2.75),IRF4(+3.17),KIF11(-2.02),LAMP3(+2.74),MDM2(+2.21),MKI67(-2.09),MME(-4.79),MMP2(-5.2),NFKB2(+2.13),NUAK2(+4…
chemical - other	2-amino-5-phosphonovaleric acid	4.01e-07			-1.802	22	11	11	ADAMTS2(-2.9),ATF4(+1.89),B3GALT5(+3.08),BBC3(+2.33),BDNF(+2.57),BVES(-2.33),CAVIN2(-3.3),DACT2(-2.67),DCLK2(-3.3),DUSP1(+4.23),GADD45A(+1.96),HDAC9(+3.09),IFRD1(+2.21),KDR(-6.38),KPNA4(+1.93),LBH(-5.15),NOS3(-3.84),NPY1R(-3.67),PLK3(+2.05),PTGS2(+7.36),RUNX1T1(-5.16),SLITRK3(-4.92)
chemical - other	lysophosphatidic acid	4.02e-07		Activated	2.073	18	11	7	ANKRD1(+4.31),AREG(+6.3),CCN1(+3.22),CXCL2(+2.98),DUSP1(+4.23),FKBP5(-2.7),KDR(-6.38),KLF5(+1.97),MDM2(+2.21),NOS3(-3.84),NPPB(+5.5),PDGFRA(-3.68),PDGFRB(-3.67),PTGS2(+7.36),SERPINE1(+2.26),SOCS1(-2.29),TAGLN(+2.0),VEGFC(-3.99)
enzyme	IRS1	4.09e-07			-0.106	21	13	8	BMP6(+8.41),CCN4(-2.81),CDKN2B(+6.04),COL3A1(-6.44),COL6A1(-2.78),COL6A3(-12.3),DDIT3(+2.26),DLK1(-3.59),FHL1(+2.02),FST(+2.29),GATA3(+2.44),GJA1(+1.78),HMOX1(+2.54),IRS2(+3.43),KLF4(+2.58),NR2F1(-2.89),RAB9A(+2.07),SNAI2(-2.61),TAGLN(+2.0),TGFBI(-2.02),TRIB3(+3.42)
cytokine	IL4	4.27e-07			-1.045	80	37	43	ABLIM1(+2.0),AHR(+2.11),ALOX15(-2.59),ANO1(-4.08),ANXA1(+1.87),BCL11A(-3.34),BCL2L1(+2.61),BDNF(+2.57),CAMK1D(-2.65),CCL20(+3.06),CD55(+3.96),CD6(-2.8),CDKN1A(+1.79),CLDN5(-5.3),COL1A1(-3.75),COL1A2(-4.47),COL6A2(-3.61),COL6A3(-12.3),CSF1R(+2.2),CSF2RB(-5.51),CSF3R(-3.49),CXCL2(+2.98),CXCR4(+6.34),CYSLTR2(-2.74),EPHA2(+3.65),F2RL1(+2.1),FKBP5(-2.7),FLRT2(-1.73),GATA3(+2.44),GJA1(+1.78),HGF(-23.88…
other	LLGL2	4.36e-07			0.632	10	6	4	AMOTL2(+2.05),ANKRD1(+4.31),CCN1(+3.22),CRIM1(+2.85),DUSP1(+4.23),HMMR(-2.24),SERPINE1(+2.26),SLIT2(-3.55),TNS1(-2.83),TOP2A(-2.65)
chemical drug	plicamycin	4.43e-07			1.864	19	10	9	ADAMTS4(-4.78),AHR(+2.11),ATP7A(-2.44),BBC3(+2.33),CDKN1A(+1.79),COL1A1(-3.75),COL1A2(-4.47),CYBRD1(-4.25),CYP19A1(-3.83),EPS8(-2.13),HMOX1(+2.54),ID1(+2.31),KDR(-6.38),MDM2(+2.21),NAPA(+1.88),PMAIP1(+3.37),SERPINE1(+2.26),SNAP25(-3.58),WWC1(+3.0)
kinase	PRKCD	4.52e-07		Activated	2.439	26	17	9	ALOXE3(+3.47),BCL2L1(+2.61),C3orf52(+2.75),CCL20(+3.06),CDKN1A(+1.79),COL1A1(-3.75),COL1A2(-4.47),DDIT3(+2.26),FOSL1(+5.0),GDF15(+5.5),GPRC5A(+9.5),KLF5(+1.97),KLF6(+2.25),LBH(-5.15),MMP2(-5.2),NFKB2(+2.13),NOCT(+2.37),NOTCH1(-2.7),PDCD4(-2.81),PPP1R15A(+3.14),PTCH1(-1.96),PTGS2(+7.36),SERPINE1(+2.26),SLITRK3(-4.92),SOCS1(-2.29),UGCG(+2.2)
chemical drug	salirasib	4.6e-07		Activated	2.042	13	5	8	ADM(+3.42),ATF3(+4.31),ATF4(+1.89),COL5A1(-2.96),COL5A2(-2.09),LGALS1(-3.12),PDGFRA(-3.68),PDGFRB(-3.67),PFKFB3(+2.34),PLAT(-7.68),PLOD2(-1.94),SERPINE1(+2.26),VEGFC(-3.99)
transcription regulator	SRF	4.73e-07			0.163	38	24	14	ACTA1(+3.15),ANKRD1(+4.31),BCL2L1(+2.61),BICC1(+2.18),C1QL3(+2.94),CDKN1A(+1.79),CDKN2B(+6.04),CLDN5(-5.3),CXCR4(+6.34),DES(-6.53),DMD(-2.0),DUSP5(+4.49),ETV1(-3.65),FHL1(+2.02),FHL2(+3.64),FLT4(-3.88),FOSL1(+5.0),FOXQ1(+3.84),FST(+2.29),GADD45A(+1.96),GATA4(-2.16),HIF3A(-4.36),HMOX1(+2.54),HSPG2(+2.02),ITGA1(-3.06),KDR(-6.38),LBH(-5.15),LMCD1(+2.62),MYO1B(+1.78),NCOA7(+2.19),PDE2A(-2.79),PKHD1L1…
chemical drug	nicotine	5.02e-07			1.697	26	11	15	AHR(+2.11),BDNF(+2.57),CDKN1A(+1.79),CHRM2(-10.82),DBH(-2.8),DLG4(-2.3),GATA3(+2.44),GCM1(-2.1),GJA1(+1.78),GRIA1(-3.17),HAND1(-5.73),HMOX1(+2.54),ID1(+2.31),KCNB1(-3.11),KDR(-6.38),MMP2(-5.2),NAPA(+1.88),NOS3(-3.84),PLAT(-7.68),POSTN(-51.27),PTGS2(+7.36),PTH1R(-5.65),RYR2(-3.79),SERPINE1(+2.26),SERPINF1(-2.51),SLC20A1(+2.91)
cytokine	IL2	5.13e-07			1.79	57	33	24	AHR(+2.11),ANXA1(+1.87),AREG(+6.3),ARHGAP25(-3.31),BBC3(+2.33),BCL2L1(+2.61),CDKN1A(+1.79),CSF1R(+2.2),CSF2RB(-5.51),CXCR4(+6.34),CYP1A1(+2.56),DUSP4(+4.64),DUSP5(+4.49),DUSP7(-2.15),FGF7(-5.04),FGFR1(+1.81),GATA3(+2.44),GDF15(+5.5),IER3(+2.92),IFNGR1(+2.27),IL1R1(-2.33),IL2RB(-2.51),IRF4(+3.17),ITGA1(-3.06),ITGA2(+4.87),JAK3(-3.54),KLF6(+2.25),L1CAM(-2.25),LRRC32(-3.7),MLLT3(-2.69),MME(-4.79),MM…
ligand-dependent nuclear receptor	NR3C1	5.39e-07			0.296	60	34	26	ADM(+3.42),ANXA1(+1.87),BCL2L1(+2.61),BDNF(+2.57),C1QTNF7(-2.92),CAVIN2(-3.3),CCN1(+3.22),CDC42EP3(+2.83),CDKN1A(+1.79),CGA(-47.95),CLDN5(-5.3),CXCL2(+2.98),CXCR4(+6.34),CYP11A1(-3.3),CYP19A1(-3.83),DAPK3(+1.93),DNER(+4.12),DUSP1(+4.23),ERN1(+2.14),F2RL1(+2.1),FKBP5(-2.7),GADD45A(+1.96),GAP43(-2.79),GATA3(+2.44),GRIA1(-3.17),GRIA2(-4.81),GRIA4(-2.56),IER3(+2.92),LRRC8A(+1.74),MDM2(+2.21),MEST(-2.…
chemical drug	valproic acid	5.49e-07			0.029	47	23	24	ATF3(+4.31),ATF4(+1.89),BCL2L1(+2.61),BDNF(+2.57),CAVIN2(-3.3),CCN1(+3.22),CDKN1A(+1.79),CXCR4(+6.34),CYP11A1(-3.3),CYP19A1(-3.83),CYP1A1(+2.56),CYP1B1(+4.01),DAPK3(+1.93),DDIT3(+2.26),ELOVL6(-1.86),ERN1(+2.14),GAP43(-2.79),GPAM(-3.6),HAPLN1(-9.98),HMOX1(+2.54),HOXB4(-5.96),IDS(+2.24),LOXL3(-3.81),LTB4R2(-2.7),MAPK8IP1(+2.21),MME(-4.79),MYOF(+2.09),NCAM1(-4.7),NOS3(-3.84),NOTCH1(-2.7),OSBPL5(-2.9…
group	TCF	5.63e-07				17	7	10	BCL2L1(+2.61),DBH(-2.8),ECM1(-2.15),EPHB3(-2.14),GJA1(+1.78),GPX2(+2.27),IFITM1(-3.83),IL1R1(-2.33),ITGA1(-3.06),LEF1(-3.86),MME(-4.79),MMP2(-5.2),NRCAM(+2.64),PTCH1(-1.96),PTGS2(+7.36),SERPINE1(+2.26),UGCG(+2.2)
kinase	RAF1	5.64e-07			1.965	28	17	11	ANKRD1(+4.31),ANXA1(+1.87),AREG(+6.3),CDC42EP1(+2.21),CDKN1A(+1.79),CDKN2B(+6.04),DUSP4(+4.64),DUSP5(+4.49),EMCN(-3.48),HMGA2(-4.31),IER3(+2.92),IGFBP3(-2.51),IL1R1(-2.33),ITGA2(+4.87),MGLL(+2.17),MKI67(-2.09),MT1M(+3.06),MXD1(+2.28),PLAT(-7.68),PRSS3(-2.86),PTGS2(+7.36),RND3(+2.06),SLC16A7(+2.06),SPRY2(+2.35),ST3GAL4(-2.24),TIAM1(-3.95),TSPOAP1(-3.92),VASH1(-3.16)
transmembrane receptor	CAV1	5.8e-07			0.023	22	12	10	ACVRL1(-3.87),ADAMTS4(-4.78),CDKN1A(+1.79),CSF1R(+2.2),HGF(-23.88),HMOX1(+2.54),ID1(+2.31),KDR(-6.38),KRT18(+2.06),KRT19(+1.93),KRT7(+3.6),KRT8(+1.91),MDM2(+2.21),NOS3(-3.84),NOTCH1(-2.7),NTRK2(-4.74),SERPINE1(+2.26),SLC20A1(+2.91),SLC25A12(-3.66),SLC7A2(-2.04),SNAI2(-2.61),WFDC2(+1.94)
chemical reagent	GnRH-A	6e-07			1.635	15	11	4	ATF3(+4.31),CDKN1A(+1.79),CGA(-47.95),CGB3 (includes others)(-49.17),FOSL1(+5.0),FST(+2.29),KLF4(+2.58),KLF6(+2.25),NFKBIZ(+2.19),NOS3(-3.84),PPP1R15A(+3.14),PRSS23(+2.15),PTGDS(-5.02),RASD1(+1.87),SERPINE1(+2.26)
transcription regulator	KDM3A	6.17e-07		Activated	2.007	10	8	2	ADM(+3.42),ARHGEF28(+2.73),FLNC(+4.5),GDF15(+5.5),GNG2(-3.35),HMOX1(+2.54),KLF5(+1.97),LOXL2(-2.14),SERPINE1(+2.26),TAGLN(+2.0)
other	S100A8	6.27e-07			0.605	25	11	14	ADAMTS4(-4.78),ADAMTS5(-4.25),AREG(+6.3),ATF3(+4.31),BCHE(-2.98),BCL2L1(+2.61),CCL20(+3.06),CSF2RB(-5.51),CXCL14(-14.24),CXCL2(+2.98),FBLIM1(+2.13),FOSL1(+5.0),GPRC5A(+9.5),H19(-3.33),HEY2(-2.51),HMOX1(+2.54),MMP2(-5.2),NR1H4(-3.37),NRG1(+3.72),NTRK3(-4.76),PLK3(+2.05),POSTN(-51.27),PRSS12(-2.8),PTGES(-4.33),TKTL1(-4.66)
chemical reagent	cobalt chloride	6.52e-07			0.839	16	12	4	ADM(+3.42),ATP7A(-2.44),BBC3(+2.33),BDNF(+2.57),CDKN1A(+1.79),CXCR4(+6.34),CYBRD1(-4.25),CYP1A1(+2.56),CYP1B1(+4.01),DUSP1(+4.23),HIF3A(-4.36),HMOX1(+2.54),MDM2(+2.21),MITF(+2.04),PTGS2(+7.36),SERPINF1(-2.51)
kinase	RET	6.8e-07			-0.82	19	10	9	ANXA1(+1.87),ATF4(+1.89),BBC3(+2.33),CCL20(+3.06),CLDN5(-5.3),COL1A1(-3.75),COL1A2(-4.47),CXCR4(+6.34),DCN(-23.4),DUSP8(+2.56),EDNRB(-4.37),ETV1(-3.65),GJA1(+1.78),PITPNM1(+1.99),PLOD2(-1.94),PMAIP1(+3.37),RNF19A(+2.23),SDK1(-2.51),SST(-3.03)
chemical drug	isoproterenol	6.86e-07			0.586	23	11	12	ADRB3(-2.6),ALOX15(-2.59),APLNR(-7.8),ATF3(+4.31),BVES(-2.33),CGA(-47.95),COL1A1(-3.75),CYP1A1(+2.56),CYP1B1(+4.01),FOSL1(+5.0),GATA4(-2.16),HMOX1(+2.54),INA(+3.55),MITF(+2.04),MMP2(-5.2),NFATC4(-5.61),NPPB(+5.5),PLAGL1(-3.83),PLAT(-7.68),PLIN2(+4.46),PTGS2(+7.36),REN(-9.22),TUBB3(+2.78)
growth factor	KITLG	6.95e-07	2.462		-0.202	29	12	17	BCL2L1(+2.61),CDKN1A(+1.79),CDKN2B(+6.04),CSF3R(-3.49),CXCL2(+2.98),CXCR4(+6.34),EDNRB(-4.37),FABP5(-2.09),FGFR1(+1.81),GJA1(+1.78),GRIA2(-4.81),HMOX1(+2.54),HOXB4(-5.96),IGFBP3(-2.51),IRF2(-2.75),KDR(-6.38),MME(-4.79),MMP2(-5.2),NOS3(-3.84),PDCD4(-2.81),PIM1(+2.35),PTGS2(+7.36),SLC25A12(-3.66),SNAI2(-2.61),SOCS1(-2.29),ST3GAL4(-2.24),SYK(+3.4),TAL1(-3.92),UGCG(+2.2)
transmembrane receptor	IL10RA	7.08e-07			-1.521	35	7	28	ANO1(-4.08),B4GALNT3(+3.26),BATF2(-3.39),CCN1(+3.22),COL14A1(-5.86),CSF3R(-3.49),CYFIP2(+2.18),DCN(-23.4),ECM1(-2.15),EDNRB(-4.37),ETV1(-3.65),FABP5(-2.09),FERMT1(-3.57),FHL1(+2.02),FOXF1(-3.47),GSTM1(-2.14),GSTM2(-2.87),HEPACAM2(-2.52),HGF(-23.88),HPSE(+2.92),HTR7(-5.08),IFI16(-3.95),KITLG(+2.46),LUM(-5.66),MEP1A(-2.65),PCOLCE(-5.83),PDE2A(-2.79),PDGFRA(-3.68),POSTN(-51.27),PSMB8(-2.89),S1PR1(-5…
biologic drug	oblimersen	7.29e-07			1.485	13	9	4	ADM(+3.42),ATF3(+4.31),BCL2L1(+2.61),BST2(-19.81),CDKN1A(+1.79),DUSP1(+4.23),GADD45A(+1.96),IFI16(-3.95),IFIT1(-4.38),IFITM1(-3.83),IFRD1(+2.21),MAFF(+3.91),RNF114(+1.9)
other	HNRNPA2B1	7.37e-07				22	9	13	BCL2L1(+2.61),DNER(+4.12),FHL1(+2.02),GABRB2(-3.32),GDF15(+5.5),GJA1(+1.78),GPRC5B(+3.16),H19(-3.33),IDS(+2.24),MEIS2(-4.88),MEST(-2.68),NR2F1(-2.89),NRCAM(+2.64),NTRK3(-4.76),PBX1(-2.4),PLOD2(-1.94),PRSS3(-2.86),SNAI2(-2.61),SNAP25(-3.58),SRPX(-3.53),SVEP1(-3.83),UBASH3B(+3.94)
G-protein coupled receptor	F2R	7.4e-07			-0.333	18	10	8	CCN1(+3.22),CD55(+3.96),COL13A1(-6.65),DUSP1(+4.23),GJA1(+1.78),GNA13(+2.08),HMGA2(-4.31),HMOX1(+2.54),KDR(-6.38),KRT19(+1.93),KRT8(+1.91),MMP2(-5.2),PLAT(-7.68),PTGS2(+7.36),TAGLN(+2.0),TEK(-4.34),TRPC3(-3.25),VEGFC(-3.99)
chemical reagent	25-hydroxycholesterol	7.58e-07		Activated	2.635	14	11	3	ASNS(+3.03),ATF3(+4.31),ATF4(+1.89),CHAC1(+4.46),DDIT3(+2.26),ERVW-1(-2.51),FOSL1(+5.0),GCM1(-2.1),HMOX1(+2.54),MAFF(+3.91),PTCH1(-1.96),PTGS2(+7.36),TRIB3(+3.42),VLDLR(+1.93)
other	NEDD9	7.73e-07	2.312	Activated	2.111	11	9	2	ADM(+3.42),ALOXE3(+3.47),ELF3(+2.9),GDF15(+5.5),ITGA2(+4.87),MMP2(-5.2),PFKP(+1.77),PLAC8(+2.32),PLIN2(+4.46),PLOD2(-1.94),SERPINE1(+2.26)
chemical - endogenous mammalian	15-deoxy-delta-12,14 -PGJ 2	8.57e-07		Activated	2.392	25	12	13	ADAMTS4(-4.78),BCL2L1(+2.61),CDKN1A(+1.79),COL1A1(-3.75),COL1A2(-4.47),CXCL2(+2.98),CYP19A1(-3.83),DDIT3(+2.26),GADD45A(+1.96),GDF15(+5.5),HGF(-23.88),HMOX1(+2.54),HTRA3(-2.85),KDR(-6.38),KLF4(+2.58),MXD1(+2.28),NOS3(-3.84),PDGFRA(-3.68),PTGES(-4.33),PTGS2(+7.36),RUNX2(-2.93),SERPINE1(+2.26),SOCS1(-2.29),TBXA2R(-2.91),TGIF1(+2.52)
chemical - endogenous mammalian	nitric oxide	8.6e-07		Activated	2.153	23	15	8	AHR(+2.11),ATF3(+4.31),BBC3(+2.33),BCL2L1(+2.61),CDKN1A(+1.79),DDIT3(+2.26),DUSP1(+4.23),FGF7(-5.04),GADD45A(+1.96),GSTA4(-2.31),GSTM1(-2.14),HMOX1(+2.54),HSPG2(+2.02),IER3(+2.92),MDM2(+2.21),MKI67(-2.09),MMP2(-5.2),NCAM1(-4.7),NID1(-2.31),PMAIP1(+3.37),PRKG1(-4.69),PTGS2(+7.36),SQSTM1(+2.83)
transcription regulator	HOXC8	8.62e-07	-7.725		-1.066	10	3	7	ANKRD1(+4.31),FZD2(-2.52),GREM2(-2.18),HOXC8(-7.72),KRT19(+1.93),PLAGL1(-3.83),REN(-9.22),SERPINF1(-2.51),SLC16A3(-2.11),TAGLN(+2.0)
kinase	MAPK8	8.68e-07			0.799	24	14	10	BBC3(+2.33),BCL2L1(+2.61),CDKN1A(+1.79),COL1A1(-3.75),CYP11A1(-3.3),CYP19A1(-3.83),CYP1A1(+2.56),DDIT3(+2.26),DUSP1(+4.23),DUSP4(+4.64),FOSL1(+5.0),GADD45A(+1.96),GSTM1(-2.14),HMOX1(+2.54),KLF6(+2.25),MMP2(-5.2),NPPB(+5.5),PTCH1(-1.96),PTGES(-4.33),PTGS2(+7.36),RBP1(-2.75),RGS4(-2.65),SESN2(+2.25),VEGFC(-3.99)
transporter	APOE	8.97e-07			0.511	36	18	18	ADAMTS5(-4.25),ATF3(+4.31),ATF4(+1.89),CCN1(+3.22),COL1A1(-3.75),DAPK3(+1.93),DDIT3(+2.26),ECM1(-2.15),EMILIN1(-6.8),F2RL1(+2.1),FKBP5(-2.7),GATA3(+2.44),GRIA1(-3.17),GRIA2(-4.81),HMMR(-2.24),HMOX1(+2.54),HSPG2(+2.02),MAP2(+3.65),MAP3K1(+2.21),MGP(-3.25),MMP2(-5.2),MYO1B(+1.78),NOS3(-3.84),PEA15(+2.03),PPP1R15A(+3.14),PTGES(-4.33),PTGS2(+7.36),SEMA6B(-5.09),SERPINE1(+2.26),SORBS1(-1.98),SP5(+3.0)…
transcription regulator	EHF	9.08e-07		Activated	2.529	17	9	8	CCBE1(-3.41),CCL20(+3.06),CYP1A1(+2.56),GATA2(-2.91),HMOX1(+2.54),HOPX(-5.53),JAG1(+3.02),KDR(-6.38),KLF5(+1.97),PLAT(-7.68),SERPINE1(+2.26),SPRR3(+4.18),TCF4(-2.38),THBD(+3.42),THY1(-5.5),TNFRSF10B(+2.27),VEGFC(-3.99)
chemical - endogenous mammalian	levodopa	9.57e-07			1.228	59	31	28	ACKR1(+2.72),ASTN1(-3.04),B3GALT5(+3.08),BBC3(+2.33),BCL2L1(+2.61),BICC1(+2.18),CASZ1(+2.62),CCNYL1(+2.09),CDC42EP2(+2.58),CDC42EP3(+2.83),CHAC1(+4.46),CHRM2(-10.82),CLDN5(-5.3),CNR1(+3.96),CORO2B(+3.03),DLK1(-3.59),DUSP1(+4.23),EDNRB(-4.37),FBLN2(-2.51),FKBP5(-2.7),FOSL1(+5.0),GNA13(+2.08),GRIA2(-4.81),GSTM1(-2.14),HAPLN4(+4.44),IER3(+2.92),IGFBP5(-3.87),KCNA6(-2.7),KLF6(+2.25),LDB2(-9.14),LPAR4…
enzyme	TERT	9.91e-07			0.537	21	11	10	ASNS(+3.03),ATF3(+4.31),CDKN1A(+1.79),COL5A2(-2.09),DNER(+4.12),ELK3(-2.06),GNA13(+2.08),HOXB6(-4.39),IFI16(-3.95),IFIT1(-4.38),KRT19(+1.93),MMP2(-5.2),NOS3(-3.84),PCDHGC3(-3.2),PLOD2(-1.94),PLTP(-1.98),PRSS23(+2.15),PTGS2(+7.36),RAB9A(+2.07),SMAD3(+2.43),UBASH3B(+3.94)
G-protein coupled receptor	PTGER2	9.92e-07			-1.814	18	7	11	AREG(+6.3),ASPM(-2.13),CENPE(-2.12),CENPF(-2.41),CSF1R(+2.2),CXCR4(+6.34),CYP19A1(-3.83),ECM1(-2.15),KIF11(-2.02),MKI67(-2.09),NUF2(-2.78),PIM1(+2.35),PTGES(-4.33),PTGS2(+7.36),RRN3(+1.83),SERPINE1(+2.26),TREM1(-3.52),TROAP(-2.03)
peptidase	CPXM1	1.06e-06	-3.312	Inhibited	-2.236	5	0	5	COL14A1(-5.86),COL15A1(-8.21),COL16A1(-2.94),COL5A1(-2.96),COL6A1(-2.78)
transcription regulator	HOXB1	1.06e-06			-0.655	5	1	4	COL5A2(-2.09),HOXB2(-3.79),HOXB3(-6.5),HOXB4(-5.96),OTX2(+2.45)
G-protein coupled receptor	SMO	1.08e-06		Inhibited	-2.008	16	3	13	CXXC4(-3.62),DIO3(-6.43),ERVW-1(-2.51),FBLN2(-2.51),FOXF1(-3.47),FZD2(-2.52),GLI2(-2.3),LEF1(-3.86),LUM(-5.66),NCAM1(-4.7),NRCAM(+2.64),PTCH1(-1.96),RUNX1(+3.15),SOX18(-3.04),TGFB3(-3.73),TNFRSF10A(+5.8)
growth factor	CCN2	1.15e-06			-1.573	18	3	15	ADAMTS4(-4.78),ADAMTS5(-4.25),BCL2L1(+2.61),CAVIN2(-3.3),COL1A1(-3.75),DCN(-23.4),EMILIN1(-6.8),FZD2(-2.52),HAPLN1(-9.98),IGF2(-4.04),ITGA1(-3.06),KITLG(+2.46),LEF1(-3.86),MMP2(-5.2),PTGFR(-4.46),PTH1R(-5.65),RAMP2(-3.93),SERPINE1(+2.26)
kinase	MAPK7	1.29e-06			1.204	12	8	4	BDNF(+2.57),CXCL2(+2.98),DUSP1(+4.23),HMOX1(+2.54),ID1(+2.31),KLF4(+2.58),NOS3(-3.84),PLAT(-7.68),PTGS2(+7.36),SEMA3F(-3.91),TEK(-4.34),THBD(+3.42)
transmembrane receptor	LRP1	1.29e-06			1.528	12	4	8	COL3A1(-6.44),DDIT3(+2.26),GLI2(-2.3),GLI3(-2.5),GRIA1(-3.17),MMP2(-5.2),MRC2(-3.19),PDGFRB(-3.67),PLIN2(+4.46),PTGS2(+7.36),SERPINF1(-2.51),SQSTM1(+2.83)
chemical - kinase inhibitor	PP1	1.34e-06			-1.046	11	8	3	BCL2L1(+2.61),CGA(-47.95),CXCR4(+6.34),GJA1(+1.78),GRIA1(-3.17),HMOX1(+2.54),MMP2(-5.2),NPPB(+5.5),PTGS2(+7.36),SERPINE1(+2.26),TAGLN(+2.0)
transcription regulator	IKZF1	1.38e-06			0.318	30	18	12	ANTXR1(-3.04),BCL2L1(+2.61),CDKN1A(+1.79),CXCL2(+2.98),DUSP5(+4.49),EBF1(-3.66),FGFR1(+1.81),GATA3(+2.44),IFI16(-3.95),IL2RB(-2.51),IRF4(+3.17),KITLG(+2.46),KLF4(+2.58),MAN1C1(-5.69),MAP2(+3.65),MGLL(+2.17),MYO1B(+1.78),NCAM1(-4.7),NFKBIZ(+2.19),NOTCH1(-2.7),NR1H4(-3.37),OPRK1(+3.13),PTH1R(-5.65),RNF19A(+2.23),RUNX1(+3.15),SEMA5A(-1.86),SMAD3(+2.43),ST3GAL6(-3.59),SYK(+3.4),TMEM119(-6.45)
transcription regulator	SMAD4	1.4e-06			1.419	29	20	9	ACKR1(+2.72),AREG(+6.3),BBC3(+2.33),CCL20(+3.06),CDC42EP3(+2.83),CDH5(-4.69),CDKN1A(+1.79),CDKN2B(+6.04),COL1A2(-4.47),CYP19A1(-3.83),ENG(-4.38),FST(+2.29),GADD45A(+1.96),GJA1(+1.78),HMGA2(-4.31),HMOX1(+2.54),ID1(+2.31),IER3(+2.92),JAG1(+3.02),LEF1(-3.86),MDM2(+2.21),PDGFRB(-3.67),PTGS2(+7.36),RUNX1(+3.15),RUNX2(-2.93),SERPINE1(+2.26),SMAD3(+2.43),SNAI2(-2.61),TNFRSF10A(+5.8)
transcription regulator	HOXB3	1.48e-06	-6.502		-1.3	6	1	5	HOXB4(-5.96),HOXB5(-2.96),HOXB6(-4.39),HOXB7(-3.29),HOXB8(-4.18),OTX2(+2.45)
transcription regulator	ARID4B	1.48e-06			-1.633	6	0	6	HOXB3(-6.5),HOXB5(-2.96),HOXB6(-4.39),HOXB8(-4.18),INHA(-5.37),PTGDS(-5.02)
transcription regulator	ZBED6	1.61e-06			-0.981	10	7	3	COL13A1(-6.65),CRIM1(+2.85),DLGAP5(-2.15),IGF2(-4.04),KCTD1(+2.09),KITLG(+2.46),LAMP3(+2.74),SPTBN1(+1.75),TUBB3(+2.78),WWC1(+3.0)
transcription regulator	YAP1	1.65e-06			1.315	22	17	5	AMOTL2(+2.05),ANKRD1(+4.31),AREG(+6.3),BCL2L1(+2.61),BMPR1B(+2.33),CAVIN2(-3.3),CCN1(+3.22),CDC42EP3(+2.83),CDKN1A(+1.79),CDKN2B(+6.04),GADD45A(+1.96),ID1(+2.31),IGF2(-4.04),PMAIP1(+3.37),PTGS2(+7.36),SERPINE1(+2.26),SNAI2(-2.61),SORBS1(-1.98),TAGLN(+2.0),TOP2A(-2.65),UCA1(+3.23),WWC1(+3.0)
chemical drug	3,3'-diindolylmethane	1.65e-06			1.199	14	12	2	ATF3(+4.31),BBC3(+2.33),BCL2L1(+2.61),CDKN1A(+1.79),GDF15(+5.5),HMOX1(+2.54),IFIT1(-4.38),IFNGR1(+2.27),KRT19(+1.93),MTA2(+1.89),PTGS2(+7.36),SNAI2(-2.61),TNFRSF10A(+5.8),TNFRSF10B(+2.27)
kinase	TRIB3	1.66e-06	3.424	Inhibited	-2.356	9	8	1	ASNS(+3.03),DDIT3(+2.26),GDF15(+5.5),ID1(+2.31),MTHFD2(+2.73),PMAIP1(+3.37),RUNX2(-2.93),STC2(+3.54),TRIB3(+3.42)
transcription regulator	MYOD1	1.72e-06			-0.551	25	9	16	ACTA1(+3.15),ATP7A(-2.44),BCL2L1(+2.61),CDKN1A(+1.79),DES(-6.53),DMD(-2.0),DUSP1(+4.23),FNDC5(-3.8),FOSL1(+5.0),GADD45A(+1.96),GREM2(-2.18),IFI16(-3.95),IGF2(-4.04),IGFBP5(-3.87),KLF6(+2.25),MKI67(-2.09),MMP2(-5.2),POSTN(-51.27),PRKAR2B(-3.03),RUNX1(+3.15),SEPT4(-3.27),SPTBN1(+1.75),SST(-3.03),TGFBR3(-10.93),TNS1(-2.83)
other	TOPBP1	1.73e-06			-1.039	7	5	2	BBC3(+2.33),CDKN1A(+1.79),CDKN2B(+6.04),GADD45A(+1.96),HIC1(-3.67),IGFBP3(-2.51),MDM2(+2.21)
cytokine	NAMPT	1.74e-06			1.36	11	6	5	BDNF(+2.57),CCL20(+3.06),CXCL2(+2.98),EPHA2(+3.65),LEF1(-3.86),MITF(+2.04),NPY1R(-3.67),PDGFRB(-3.67),SOCS2(+2.15),TFAP2A(-5.38),TMSB15A(-2.75)
other	SBDS	1.76e-06				16	9	7	CHAC1(+4.46),COL14A1(-5.86),DDIT3(+2.26),FBXL16(+3.7),GAP43(-2.79),HOXB6(-4.39),ID1(+2.31),IFI16(-3.95),KIF1A(+5.04),MAFF(+3.91),OTX2(+2.45),PLAGL1(-3.83),PPP1R15A(+3.14),RGS4(-2.65),SNAI2(-2.61),TRIB3(+3.42)
cytokine	IL13	1.88e-06			-1.138	40	20	20	ACKR3(-2.87),ADA(-2.53),ALOX15(-2.59),ATF3(+4.31),BCL2L1(+2.61),BDNF(+2.57),CCL20(+3.06),COL1A1(-3.75),COL1A2(-4.47),COL3A1(-6.44),COL6A2(-3.61),CXCL2(+2.98),CXCL5(+10.63),CXCR4(+6.34),DUSP10(+3.52),GATA3(+2.44),HMOX1(+2.54),HPSE(+2.92),IFFO1(-2.05),IFNGR1(+2.27),IL1R1(-2.33),JAG1(+3.02),KITLG(+2.46),KLF6(+2.25),MMP2(-5.2),MN1(+2.85),NID1(-2.31),PFKP(+1.77),PLIN2(+4.46),POSTN(-51.27),PTGES(-4.33)…
kinase	IKBKB	1.91e-06			0.451	32	20	12	AEBP1(-3.31),ANKRD1(+4.31),ATF3(+4.31),BCL2L1(+2.61),CCL20(+3.06),CDKN1A(+1.79),CSF1R(+2.2),CXCL2(+2.98),CXCL5(+10.63),CXCR4(+6.34),CYP1B1(+4.01),DCN(-23.4),GADD45A(+1.96),HGF(-23.88),HMOX1(+2.54),IFI16(-3.95),KLF5(+1.97),KRT18(+2.06),KRT8(+1.91),MGP(-3.25),MMP2(-5.2),NFKB2(+2.13),NID1(-2.31),NOCT(+2.37),NOS3(-3.84),POSTN(-51.27),PTGS2(+7.36),RBP1(-2.75),SMURF1(+1.88),SOCS1(-2.29),SOCS2(+2.15),TN…
transcription regulator	BRCA1	1.98e-06			0.757	24	14	10	AK1(-2.71),AREG(+6.3),BCL2L1(+2.61),CDKN1A(+1.79),CYP19A1(-3.83),CYP1A1(+2.56),CYP1B1(+4.01),DDIT3(+2.26),FHL2(+3.64),FKBP5(-2.7),GADD45A(+1.96),GDF15(+5.5),HMGA2(-4.31),HMOX1(+2.54),IFIT1(-4.38),IFITM1(-3.83),MDM2(+2.21),NEDD9(+2.31),NOS3(-3.84),NOTCH1(-2.7),PLTP(-1.98),SAT1(+2.81),SMAD3(+2.43),SNAI2(-2.61)
chemical drug	lovastatin	2.01e-06			0.991	21	15	6	ATF3(+4.31),ATF4(+1.89),BCL2L1(+2.61),BDNF(+2.57),CDKN1A(+1.79),DDIT3(+2.26),FGFR1(+1.81),GAP43(-2.79),GATA3(+2.44),HMOX1(+2.54),KLF4(+2.58),MKI67(-2.09),NOS3(-3.84),NRG1(+3.72),PLAT(-7.68),PTGS2(+7.36),RARRES2(-2.54),SERPINE1(+2.26),SLC16A7(+2.06),SMAD3(+2.43),TNFRSF8(-2.63)
chemical toxicant	kainic acid	2.05e-06			0.143	22	11	11	ATF3(+4.31),ATF4(+1.89),BCL2L1(+2.61),BDNF(+2.57),CNR1(+3.96),CSF1R(+2.2),DUSP1(+4.23),FOSL1(+5.0),GABRB2(-3.32),GAP43(-2.79),GRIA1(-3.17),GRIA2(-4.81),KCNQ3(+3.97),KDR(-6.38),NCAM1(-4.7),NTRK1(-2.87),NTRK2(-4.74),PPP1R15A(+3.14),PTGES(-4.33),PTGS2(+7.36),RGS4(-2.65),SLC39A4(-2.46)
growth factor	BMP2	2.15e-06			-0.228	26	9	17	BCL2L1(+2.61),CDKN1A(+1.79),COL1A1(-3.75),COL1A2(-4.47),CPA1(-3.37),CYP19A1(-3.83),DBH(-2.8),FGFR1(+1.81),FST(+2.29),ID1(+2.31),IFI16(-3.95),IGFBP5(-3.87),KLF4(+2.58),L1CAM(-2.25),MELTF(+1.74),NOS3(-3.84),NOTCH1(-2.7),NTRK3(-4.76),PLXNA2(-1.98),POSTN(-51.27),PTGS2(+7.36),PTH1R(-5.65),RUNX2(-2.93),TAGLN(+2.0),TBX2(-2.88),TMEM119(-6.45)
chemical - endogenous non-mammalian	tunicamycin	2.15e-06		Activated	4.116	26	22	4	ASNS(+3.03),ATF3(+4.31),ATF4(+1.89),BBC3(+2.33),CCL20(+3.06),CDKN1A(+1.79),CHAC1(+4.46),CLDN5(-5.3),COL6A1(-2.78),CXCL2(+2.98),DDIT3(+2.26),ERN1(+2.14),HAPLN1(-9.98),HMOX1(+2.54),IFRD1(+2.21),KLF4(+2.58),PDGFRB(-3.67),PLIN2(+4.46),PMAIP1(+3.37),PTGS2(+7.36),PVR(+2.67),SESN2(+2.25),SLC20A1(+2.91),TNFRSF10A(+5.8),TNFRSF10B(+2.27),WARS(+2.25)
enzyme	PARP1	2.25e-06			-0.977	19	8	11	CDKN1A(+1.79),COL3A1(-6.44),FKBP5(-2.7),GBP4(-4.6),GDF15(+5.5),H19(-3.33),HMOX1(+2.54),ITPR1(-2.68),LGALS3BP(-3.85),MDM2(+2.21),MITF(+2.04),MMP2(-5.2),PTGS2(+7.36),SDK1(-2.51),SOCS1(-2.29),SOCS2(+2.15),TMSB15A(-2.75),TNFRSF10B(+2.27),VEGFC(-3.99)
chemical drug	lithium chloride	2.25e-06			1.935	19	10	9	AHR(+2.11),CDKN1A(+1.79),DCN(-23.4),DLK1(-3.59),GATA3(+2.44),GATA4(-2.16),GDF15(+5.5),HAPLN1(-9.98),HMOX1(+2.54),IDS(+2.24),LEF1(-3.86),MMP2(-5.2),NOTCH1(-2.7),PLIN2(+4.46),POSTN(-51.27),PTGS2(+7.36),RSPO1(-8.41),TAGLN(+2.0),TNFRSF10B(+2.27)
chemical toxicant	Salmonella enterica serotype abortus equi lipopolysaccharide	2.26e-06		Activated	3.834	23	21	2	ACKR3(-2.87),AREG(+6.3),ARL5B(+2.66),ASNS(+3.03),CCL20(+3.06),CDKN2B(+6.04),CXCL2(+2.98),CXCL5(+10.63),FJX1(+2.09),FOSL1(+5.0),GADD45A(+1.96),GPRC5A(+9.5),HS3ST3B1(-4.37),LAMP3(+2.74),MAFF(+3.91),MGLL(+2.17),NFKBIZ(+2.19),NOCT(+2.37),OSGIN1(+2.51),PLAC8(+2.32),PMAIP1(+3.37),PTGS2(+7.36),YRDC(+2.42)
chemical - kinase inhibitor	bisindolylmaleimide I	2.28e-06			0.017	18	8	10	BCL2L1(+2.61),CD55(+3.96),CDKN1A(+1.79),CGA(-47.95),CGB3 (includes others)(-49.17),CYP19A1(-3.83),GAP43(-2.79),GATA4(-2.16),GDF15(+5.5),HMOX1(+2.54),MMP2(-5.2),OXTR(+2.9),PDCD4(-2.81),PTGDS(-5.02),PTGS2(+7.36),S1PR1(-5.12),SERPINE1(+2.26),TGFB3(-3.73)
G-protein coupled receptor	GPER1	2.56e-06		Activated	2.553	12	11	1	ATF3(+4.31),CCN1(+3.22),CDKN1A(+1.79),CYP19A1(-3.83),DDIT3(+2.26),DUSP1(+4.23),DUSP4(+4.64),DUSP5(+4.49),PPP1R15A(+3.14),PTGER4(+3.5),RASD1(+1.87),TUFT1(+2.51)
biologic drug	enalapril	2.56e-06			0.719	12	7	5	ASNS(+3.03),FBLIM1(+2.13),FGA(-1.96),GPX2(+2.27),HGF(-23.88),IER3(+2.92),KDR(-6.38),PTH1R(-5.65),REN(-9.22),SERPINE1(+2.26),TGIF1(+2.52),TNFRSF12A(+3.46)
growth factor	DKK1	2.57e-06			1.576	13	6	7	BDNF(+2.57),BMP6(+8.41),CDKN1A(+1.79),COL1A1(-3.75),DLG4(-2.3),GATA3(+2.44),KRT18(+2.06),LBH(-5.15),LEF1(-3.86),RUNX2(-2.93),SNAI2(-2.61),TAGLN(+2.0),TCF4(-2.38)
chemical toxicant	isobutylmethylxanthine	2.58e-06			0.997	26	9	17	AEBP1(-3.31),AREG(+6.3),BDNF(+2.57),CDKN1A(+1.79),CGA(-47.95),COL1A1(-3.75),COL1A2(-4.47),COL3A1(-6.44),COL5A1(-2.96),COL6A1(-2.78),CRHBP(-5.39),CXCR4(+6.34),CYP11A1(-3.3),ELOVL6(-1.86),ITGA1(-3.06),KLF4(+2.58),MITF(+2.04),MMP2(-5.2),NOS3(-3.84),NOTCH1(-2.7),PDGFRA(-3.68),PDGFRB(-3.67),PLAT(-7.68),PLIN2(+4.46),SERPINE1(+2.26),SYK(+3.4)
growth factor	ANGPT2	2.58e-06			0.32	26	11	15	ACTA1(+3.15),ADA(-2.53),ADAM12(-7.3),CDKN1A(+1.79),COL1A1(-3.75),COL1A2(-4.47),COL3A1(-6.44),DDIT3(+2.26),FGF7(-5.04),FLT4(-3.88),GATA4(-2.16),HMOX1(+2.54),KDM6B(+1.99),KLF5(+1.97),MMP2(-5.2),NOS3(-3.84),PDCD4(-2.81),PDGFRB(-3.67),POSTN(-51.27),PTGES(-4.33),PTGS2(+7.36),SERPINE1(+2.26),TEK(-4.34),TNFRSF10B(+2.27),TNFRSF12A(+3.46),TUBB3(+2.78)
transcription regulator	RUNX1	2.67e-06	3.148		-0.915	24	10	14	BBC3(+2.33),CDKN1A(+1.79),CDKN2B(+6.04),CSF1R(+2.2),CSF2RB(-5.51),CYP11A1(-3.3),ENG(-4.38),GATA2(-2.91),GATA3(+2.44),GPAM(-3.6),HAPLN1(-9.98),HEY2(-2.51),HMGA2(-4.31),IGFBP3(-2.51),ITGA2(+4.87),JAM3(-3.05),NCAM1(-4.7),NTRK1(-2.87),PMAIP1(+3.37),RUNX1(+3.15),RUNX2(-2.93),SERPINE1(+2.26),TAL1(-3.92),UGCG(+2.2)
chemical drug	bleomycin	2.77e-06			0.716	25	16	9	ACKR3(-2.87),BCL2L1(+2.61),CCN4(-2.81),CDKN1A(+1.79),COL1A1(-3.75),COL1A2(-4.47),COL3A1(-6.44),CXCL2(+2.98),CXCR4(+6.34),DCN(-23.4),DNER(+4.12),FGFR1(+1.81),FOSL1(+5.0),GAB2(+2.2),ID1(+2.31),ITGA1(-3.06),JAG1(+3.02),KITLG(+2.46),MMP2(-5.2),NPPB(+5.5),PLAT(-7.68),SERPINE1(+2.26),SOCS2(+2.15),TNFRSF10A(+5.8),TNFRSF10B(+2.27)
[truncated: 2,489 more rows]
