# Supplementary material for: Developmental modeling of hepatogenesis using obese iPSCs-hepatocyte differentiation uncovers pathological features
Source: Cell Death Dis. 2022 Aug 1;13(8):670. doi: 10.1038/s41419-022-05125-9 (PMC9343434; doi:10.1038/s41419-022-05125-9)
Supplement: Supplementary file 18 — Supplementary File-16 [file 41419_2022_5125_MOESM18_ESM.xlsx]

## Sheet: Function
Categories	Diseases or Functions	p	State	Z	N	Pos	Neg	Molecules
Cancer,Organismal Injury and Abnormalities	Genitourinary tumor	9.58e-24		0.184	408	306	102	A2M(-3.46),ABCA13(+2.5),ABCA4(-3.4),ABLIM1(+2.81),ACE2(+2.54),ACOT9(+2.26),ACSM3(-2.91),ACTA2(-2.28),ADAM28(+4.89),ADAMTS14(-2.99),ADAMTS16(+5.1),ADGRE5(+3.13),ADGRG6(+3.01),ADM(+3.25),ADM2(+3.98),ADRB2(+3.98),AFAP1(+2.97),ALOXE3(+5.12),ALPL(-3.39),AMPD3(+2.49),ANKRD1(+4.47),ANKRD26(-1.98),AREG(+7.51),ARFGEF3(+4.85),ARHGAP45(+2.22),ARHGAP8/PRR5-ARHGAP8(+2.56),ARHGEF28(+3.64),ARMCX5-GPRASP2/GPRASP…
Cancer,Organismal Injury and Abnormalities	Anogenital cancer	2.61e-23		0.958	381	284	97	A2M(-3.46),ABCA13(+2.5),ABCA4(-3.4),ABLIM1(+2.81),ACE2(+2.54),ACOT9(+2.26),ACSM3(-2.91),ACTA2(-2.28),ADAM28(+4.89),ADAMTS14(-2.99),ADAMTS16(+5.1),ADGRG6(+3.01),ADM(+3.25),ADRB2(+3.98),AFAP1(+2.97),ALOXE3(+5.12),ALPL(-3.39),AMPD3(+2.49),ANKRD1(+4.47),ANKRD26(-1.98),AREG(+7.51),ARFGEF3(+4.85),ARHGAP45(+2.22),ARHGAP8/PRR5-ARHGAP8(+2.56),ARHGEF28(+3.64),ARMCX5-GPRASP2/GPRASP2(-2.48),ARNTL2(+2.94),ARV…
Cancer,Organismal Injury and Abnormalities	Malignant genitourinary solid tumor	2.32e-22		1.491	399	299	100	A2M(-3.46),ABCA13(+2.5),ABCA4(-3.4),ABLIM1(+2.81),ACE2(+2.54),ACOT9(+2.26),ACSM3(-2.91),ACTA2(-2.28),ADAM28(+4.89),ADAMTS14(-2.99),ADAMTS16(+5.1),ADGRG6(+3.01),ADM(+3.25),ADM2(+3.98),ADRB2(+3.98),AFAP1(+2.97),ALOXE3(+5.12),ALPL(-3.39),AMPD3(+2.49),ANKRD1(+4.47),ANKRD26(-1.98),AREG(+7.51),ARFGEF3(+4.85),ARHGAP45(+2.22),ARHGAP8/PRR5-ARHGAP8(+2.56),ARHGEF28(+3.64),ARMCX5-GPRASP2/GPRASP2(-2.48),ARNTL…
Cancer,Organismal Injury and Abnormalities	Non-melanoma solid tumor	5.17e-22		1.314	536	393	143	A2M(-3.46),ABCA13(+2.5),ABCA4(-3.4),ABLIM1(+2.81),ACE2(+2.54),ACOT9(+2.26),ACSM3(-2.91),ACTA1(+8.27),ACTA2(-2.28),ADAM28(+4.89),ADAMTS14(-2.99),ADAMTS16(+5.1),ADGRE5(+3.13),ADM(+3.25),ADM2(+3.98),ADRB2(+3.98),AEN(+1.99),AFAP1(+2.97),AGRN(+2.16),ALOX15B(-4.69),ALOXE3(+5.12),ALPL(-3.39),AMPD3(+2.49),ANKRD1(+4.47),ANKRD26(-1.98),ANKRD33B(+3.0),APH1B(+2.18),AREG(+7.51),ARFGEF3(+4.85),ARHGAP8/PRR5-ARH…
Cancer,Organismal Injury and Abnormalities,Reproductive System Disease	Breast or gynecological cancer	8.02e-22		-0.555	316	232	84	ABCA13(+2.5),ABCA4(-3.4),ABLIM1(+2.81),ACE2(+2.54),ACOT9(+2.26),ACSM3(-2.91),ACTA2(-2.28),ADAM28(+4.89),ADAMTS14(-2.99),ADAMTS16(+5.1),ADGRG6(+3.01),ADM(+3.25),ADRB2(+3.98),ALOXE3(+5.12),ALPL(-3.39),ANKRD26(-1.98),AREG(+7.51),ARHGAP45(+2.22),ARHGAP8/PRR5-ARHGAP8(+2.56),ARHGEF28(+3.64),ARMCX5-GPRASP2/GPRASP2(-2.48),ARNTL2(+2.94),ATF3(+4.17),ATF7IP2(-2.28),AZIN2(-2.64),B3GALT5(+4.63),BCAN(+3.29),BC…
Cancer,Organismal Injury and Abnormalities	Cancer of secretory structure	1.79e-21		1.55	473	353	120	A2M(-3.46),ABCA13(+2.5),ABCA4(-3.4),ABLIM1(+2.81),ACE2(+2.54),ACOT9(+2.26),ACSM3(-2.91),ACTA1(+8.27),ACTA2(-2.28),ADAM28(+4.89),ADAMTS14(-2.99),ADAMTS16(+5.1),ADM2(+3.98),ADRB2(+3.98),AEN(+1.99),AFAP1(+2.97),AGRN(+2.16),ALOX15B(-4.69),ALOXE3(+5.12),ALPL(-3.39),AMPD3(+2.49),ANKRD1(+4.47),ANKRD26(-1.98),ANKRD33B(+3.0),APH1B(+2.18),AREG(+7.51),ARFGEF3(+4.85),ARHGAP8/PRR5-ARHGAP8(+2.56),ARHGEF28(+3.6…
Cancer,Organismal Injury and Abnormalities	Extracranial solid tumor	1.99e-21		-0.538	544	399	145	A2M(-3.46),ABCA13(+2.5),ABCA4(-3.4),ABLIM1(+2.81),ACE2(+2.54),ACOT9(+2.26),ACSM3(-2.91),ACTA1(+8.27),ACTA2(-2.28),ADAM28(+4.89),ADAMTS14(-2.99),ADAMTS16(+5.1),ADGRE5(+3.13),ADGRF1(+4.93),ADGRG6(+3.01),ADM(+3.25),ADM2(+3.98),ADRB2(+3.98),AEN(+1.99),AFAP1(+2.97),AGRN(+2.16),ALOX15B(-4.69),ALOXE3(+5.12),ALPL(-3.39),AMPD3(+2.49),ANKRD1(+4.47),ANKRD26(-1.98),ANKRD33B(+3.0),APH1B(+2.18),AREG(+7.51),ARF…
Cancer,Organismal Injury and Abnormalities	Epithelial neoplasm	2.93e-21		-0.14	532	391	141	A2M(-3.46),ABCA13(+2.5),ABCA4(-3.4),ABLIM1(+2.81),ACE2(+2.54),ACOT9(+2.26),ACSM3(-2.91),ACTA1(+8.27),ACTA2(-2.28),ADAM28(+4.89),ADAMTS14(-2.99),ADAMTS16(+5.1),ADGRE5(+3.13),ADM(+3.25),ADM2(+3.98),ADRB2(+3.98),AEN(+1.99),AFAP1(+2.97),AGRN(+2.16),ALOX15B(-4.69),ALOXE3(+5.12),ALPL(-3.39),AMPD3(+2.49),ANKRD1(+4.47),ANKRD26(-1.98),ANKRD33B(+3.0),APH1B(+2.18),AREG(+7.51),ARFGEF3(+4.85),ARHGAP8/PRR5-ARH…
Cancer,Organismal Injury and Abnormalities	Solid tumor	3.53e-21		-0.362	546	399	147	A2M(-3.46),ABCA13(+2.5),ABCA4(-3.4),ABLIM1(+2.81),ACE2(+2.54),ACOT9(+2.26),ACSM3(-2.91),ACTA1(+8.27),ACTA2(-2.28),ADAM28(+4.89),ADAMTS14(-2.99),ADAMTS16(+5.1),ADGRE5(+3.13),ADGRF1(+4.93),ADGRG6(+3.01),ADM(+3.25),ADM2(+3.98),ADRB2(+3.98),AEN(+1.99),AFAP1(+2.97),AGRN(+2.16),ALOX15B(-4.69),ALOXE3(+5.12),ALPL(-3.39),AMPD3(+2.49),ANKRD1(+4.47),ANKRD26(-1.98),ANKRD33B(+3.0),APH1B(+2.18),AREG(+7.51),ARF…
Cancer,Organismal Injury and Abnormalities	Carcinoma	4.57e-21		0.745	531	390	141	A2M(-3.46),ABCA13(+2.5),ABCA4(-3.4),ABLIM1(+2.81),ACE2(+2.54),ACOT9(+2.26),ACSM3(-2.91),ACTA1(+8.27),ACTA2(-2.28),ADAM28(+4.89),ADAMTS14(-2.99),ADAMTS16(+5.1),ADGRE5(+3.13),ADM(+3.25),ADM2(+3.98),ADRB2(+3.98),AEN(+1.99),AFAP1(+2.97),AGRN(+2.16),ALOX15B(-4.69),ALOXE3(+5.12),ALPL(-3.39),AMPD3(+2.49),ANKRD1(+4.47),ANKRD26(-1.98),ANKRD33B(+3.0),APH1B(+2.18),AREG(+7.51),ARFGEF3(+4.85),ARHGAP8/PRR5-ARH…
Cancer,Organismal Injury and Abnormalities,Reproductive System Disease	Genital tumor	5.53e-21		0.812	350	264	86	A2M(-3.46),ABCA13(+2.5),ABCA4(-3.4),ACE2(+2.54),ACSM3(-2.91),ADAMTS14(-2.99),ADAMTS16(+5.1),ADGRE5(+3.13),ADM(+3.25),ADRB2(+3.98),AFAP1(+2.97),ALOXE3(+5.12),ALPL(-3.39),AMPD3(+2.49),ANKRD1(+4.47),ANKRD26(-1.98),ARFGEF3(+4.85),ARHGEF28(+3.64),ARMCX5-GPRASP2/GPRASP2(-2.48),ARNTL2(+2.94),ARVCF(+2.86),ASPG(-3.02),ATF3(+4.17),ATF7IP2(-2.28),ATP1A2(-3.78),B3GALT1(+2.87),B3GALT5(+4.63),B4GALNT3(+3.23),B…
Cancer,Organismal Injury and Abnormalities	Non-hematological solid tumor	8.25e-21		0.477	537	393	144	A2M(-3.46),ABCA13(+2.5),ABCA4(-3.4),ABLIM1(+2.81),ACE2(+2.54),ACOT9(+2.26),ACSM3(-2.91),ACTA1(+8.27),ACTA2(-2.28),ADAM28(+4.89),ADAMTS14(-2.99),ADAMTS16(+5.1),ADGRE5(+3.13),ADM(+3.25),ADM2(+3.98),ADRB2(+3.98),AEN(+1.99),AFAP1(+2.97),AGRN(+2.16),ALOX15B(-4.69),ALOXE3(+5.12),ALPL(-3.39),AMPD3(+2.49),ANKRD1(+4.47),ANKRD26(-1.98),ANKRD33B(+3.0),APH1B(+2.18),AREG(+7.51),ARFGEF3(+4.85),ARHGAP8/PRR5-ARH…
Cancer,Organismal Injury and Abnormalities	Abdominal neoplasm	9.02e-21		0.097	514	377	137	A2M(-3.46),ABCA13(+2.5),ABCA4(-3.4),ABLIM1(+2.81),ACE2(+2.54),ACOT9(+2.26),ACSM3(-2.91),ACTA1(+8.27),ACTA2(-2.28),ADAM28(+4.89),ADAMTS14(-2.99),ADAMTS16(+5.1),ADGRE5(+3.13),ADM(+3.25),ADM2(+3.98),ADRB2(+3.98),AEN(+1.99),AFAP1(+2.97),AGRN(+2.16),ALOX15B(-4.69),ALOXE3(+5.12),ALPL(-3.39),AMPD3(+2.49),ANKRD1(+4.47),ANKRD26(-1.98),ANKRD33B(+3.0),APH1B(+2.18),AREG(+7.51),ARFGEF3(+4.85),ARHGAP8/PRR5-ARH…
Cancer,Organismal Injury and Abnormalities	Malignant solid tumor	1.17e-20		1.623	543	396	147	A2M(-3.46),ABCA13(+2.5),ABCA4(-3.4),ABLIM1(+2.81),ACE2(+2.54),ACOT9(+2.26),ACSM3(-2.91),ACTA1(+8.27),ACTA2(-2.28),ADAM28(+4.89),ADAMTS14(-2.99),ADAMTS16(+5.1),ADGRE5(+3.13),ADGRF1(+4.93),ADGRG6(+3.01),ADM(+3.25),ADM2(+3.98),ADRB2(+3.98),AEN(+1.99),AFAP1(+2.97),AGRN(+2.16),ALOX15B(-4.69),ALOXE3(+5.12),ALPL(-3.39),AMPD3(+2.49),ANKRD1(+4.47),ANKRD26(-1.98),ANKRD33B(+3.0),APH1B(+2.18),AREG(+7.51),ARF…
Cancer,Organismal Injury and Abnormalities	Nonhematologic malignant neoplasm	2.14e-20		1.379	535	391	144	A2M(-3.46),ABCA13(+2.5),ABCA4(-3.4),ABLIM1(+2.81),ACE2(+2.54),ACOT9(+2.26),ACSM3(-2.91),ACTA1(+8.27),ACTA2(-2.28),ADAM28(+4.89),ADAMTS14(-2.99),ADAMTS16(+5.1),ADGRE5(+3.13),ADM(+3.25),ADM2(+3.98),ADRB2(+3.98),AEN(+1.99),AFAP1(+2.97),AGRN(+2.16),ALOX15B(-4.69),ALOXE3(+5.12),ALPL(-3.39),AMPD3(+2.49),ANKRD1(+4.47),ANKRD26(-1.98),ANKRD33B(+3.0),APH1B(+2.18),AREG(+7.51),ARFGEF3(+4.85),ARHGAP8/PRR5-ARH…
Cancer,Gastrointestinal Disease,Organismal Injury and Abnormalities	Digestive system cancer	4.43e-20		-0.329	487	354	133	A2M(-3.46),ABCA13(+2.5),ABCA4(-3.4),ABLIM1(+2.81),ACE2(+2.54),ACOT9(+2.26),ACSM3(-2.91),ACTA1(+8.27),ACTA2(-2.28),ADAM28(+4.89),ADAMTS14(-2.99),ADAMTS16(+5.1),ADM(+3.25),ADM2(+3.98),ADRB2(+3.98),AEN(+1.99),AFAP1(+2.97),AGRN(+2.16),ALOX15B(-4.69),ALOXE3(+5.12),ALPL(-3.39),AMPD3(+2.49),ANKRD26(-1.98),ANKRD33B(+3.0),APH1B(+2.18),AREG(+7.51),ARFGEF3(+4.85),ARHGAP8/PRR5-ARHGAP8(+2.56),ARHGEF28(+3.64),…
Cellular Development,Cellular Growth and Proliferation	Cell proliferation of tumor cell lines	9.21e-20		1.128	149	113	36	A2M(-3.46),ABLIM1(+2.81),ADM(+3.25),AFAP1(+2.97),ALOX15B(-4.69),AREG(+7.51),ATF3(+4.17),AZIN2(-2.64),B3GAT1(+3.46),BCL2L1(+2.03),BCYRN1(-2.12),BDNF(+4.98),BMP6(+4.81),BMPR1B(+3.43),CA3(+4.7),CABLES1(+5.57),CAPN3(-2.97),CARD10(+2.18),CASZ1(+3.33),CAV1(+2.26),CCDC88A(-2.91),CCN1(+5.25),CCN2(+6.21),CD74(-2.5),CDCA2(-2.23),CDH17(+3.63),CDK5R1(+2.43),CDKN2A(+4.27),CDKN2B(+18.75),CELF2(+2.85),CENPE(-2.…
Cancer,Organismal Injury and Abnormalities	Abdominal adenocarcinoma	9.7e-20	Increased	2.003	474	348	126	A2M(-3.46),ABCA13(+2.5),ABCA4(-3.4),ABLIM1(+2.81),ACE2(+2.54),ACOT9(+2.26),ACSM3(-2.91),ACTA1(+8.27),ACTA2(-2.28),ADAM28(+4.89),ADAMTS14(-2.99),ADAMTS16(+5.1),ADM(+3.25),ADM2(+3.98),ADRB2(+3.98),AEN(+1.99),AFAP1(+2.97),AGRN(+2.16),ALOX15B(-4.69),ALOXE3(+5.12),ALPL(-3.39),AMPD3(+2.49),ANKRD1(+4.47),ANKRD26(-1.98),ANKRD33B(+3.0),APH1B(+2.18),AREG(+7.51),ARFGEF3(+4.85),ARHGEF28(+3.64),ARMCX5-GPRASP2…
Cancer,Organismal Injury and Abnormalities	Abdominal cancer	1.01e-19		0.663	507	372	135	A2M(-3.46),ABCA13(+2.5),ABCA4(-3.4),ABLIM1(+2.81),ACE2(+2.54),ACOT9(+2.26),ACSM3(-2.91),ACTA1(+8.27),ACTA2(-2.28),ADAM28(+4.89),ADAMTS14(-2.99),ADAMTS16(+5.1),ADM(+3.25),ADM2(+3.98),ADRB2(+3.98),AEN(+1.99),AFAP1(+2.97),AGRN(+2.16),ALOX15B(-4.69),ALOXE3(+5.12),ALPL(-3.39),AMPD3(+2.49),ANKRD1(+4.47),ANKRD26(-1.98),ANKRD33B(+3.0),APH1B(+2.18),AREG(+7.51),ARFGEF3(+4.85),ARHGAP8/PRR5-ARHGAP8(+2.56),AR…
Cancer,Organismal Injury and Abnormalities	Abdominal carcinoma	1.35e-19		0.759	495	363	132	A2M(-3.46),ABCA13(+2.5),ABCA4(-3.4),ABLIM1(+2.81),ACE2(+2.54),ACOT9(+2.26),ACSM3(-2.91),ACTA1(+8.27),ACTA2(-2.28),ADAM28(+4.89),ADAMTS14(-2.99),ADAMTS16(+5.1),ADM(+3.25),ADM2(+3.98),ADRB2(+3.98),AEN(+1.99),AFAP1(+2.97),AGRN(+2.16),ALOX15B(-4.69),ALOXE3(+5.12),ALPL(-3.39),AMPD3(+2.49),ANKRD1(+4.47),ANKRD26(-1.98),ANKRD33B(+3.0),APH1B(+2.18),AREG(+7.51),ARFGEF3(+4.85),ARHGAP8/PRR5-ARHGAP8(+2.56),AR…
Cancer,Organismal Injury and Abnormalities	Adenocarcinoma	1.88e-19		0.84	481	352	129	A2M(-3.46),ABCA13(+2.5),ABCA4(-3.4),ABLIM1(+2.81),ACE2(+2.54),ACOT9(+2.26),ACSM3(-2.91),ACTA1(+8.27),ACTA2(-2.28),ADAM28(+4.89),ADAMTS14(-2.99),ADAMTS16(+5.1),ADM(+3.25),ADM2(+3.98),ADRB2(+3.98),AEN(+1.99),AFAP1(+2.97),AGRN(+2.16),ALOX15B(-4.69),ALOXE3(+5.12),ALPL(-3.39),AMPD3(+2.49),ANKRD1(+4.47),ANKRD26(-1.98),ANKRD33B(+3.0),APH1B(+2.18),AREG(+7.51),ARFGEF3(+4.85),ARHGEF28(+3.64),ARMCX5-GPRASP2…
Cancer,Organismal Injury and Abnormalities,Reproductive System Disease	Genital tract cancer	1.99e-19		1.132	341	258	83	A2M(-3.46),ABCA13(+2.5),ABCA4(-3.4),ACE2(+2.54),ACSM3(-2.91),ADAMTS14(-2.99),ADAMTS16(+5.1),ADM(+3.25),ADRB2(+3.98),AFAP1(+2.97),ALOXE3(+5.12),ALPL(-3.39),AMPD3(+2.49),ANKRD1(+4.47),ANKRD26(-1.98),ARFGEF3(+4.85),ARHGEF28(+3.64),ARMCX5-GPRASP2/GPRASP2(-2.48),ARNTL2(+2.94),ARVCF(+2.86),ASPG(-3.02),ATF3(+4.17),ATF7IP2(-2.28),ATP1A2(-3.78),B3GALT1(+2.87),B3GALT5(+4.63),B4GALNT3(+3.23),BCAN(+3.29),BCL…
Cancer,Gastrointestinal Disease,Organismal Injury and Abnormalities	Gastrointestinal carcinoma	2.51e-19		-0.128	442	319	123	A2M(-3.46),ABCA13(+2.5),ABCA4(-3.4),ABLIM1(+2.81),ACE2(+2.54),ACOT9(+2.26),ACTA1(+8.27),ACTA2(-2.28),ADAM28(+4.89),ADAMTS14(-2.99),ADAMTS16(+5.1),ADM(+3.25),ADM2(+3.98),ADRB2(+3.98),AEN(+1.99),AFAP1(+2.97),AGRN(+2.16),ALOX15B(-4.69),ALOXE3(+5.12),ALPL(-3.39),AMPD3(+2.49),ANKRD26(-1.98),ANKRD33B(+3.0),APH1B(+2.18),AREG(+7.51),ARFGEF3(+4.85),ARHGEF28(+3.64),ARHGEF9(-2.33),ARMCX5-GPRASP2/GPRASP2(-2.…
Cancer,Gastrointestinal Disease,Organismal Injury and Abnormalities	Digestive organ tumor	2.7e-19		-1.258	492	358	134	A2M(-3.46),ABCA13(+2.5),ABCA4(-3.4),ABLIM1(+2.81),ACE2(+2.54),ACOT9(+2.26),ACSM3(-2.91),ACTA1(+8.27),ACTA2(-2.28),ADAM28(+4.89),ADAMTS14(-2.99),ADAMTS16(+5.1),ADM(+3.25),ADM2(+3.98),ADRB2(+3.98),AEN(+1.99),AFAP1(+2.97),AGRN(+2.16),ALOX15B(-4.69),ALOXE3(+5.12),ALPL(-3.39),AMPD3(+2.49),ANKRD26(-1.98),ANKRD33B(+3.0),APH1B(+2.18),AREG(+7.51),ARFGEF3(+4.85),ARHGAP8/PRR5-ARHGAP8(+2.56),ARHGEF28(+3.64),…
Cancer,Organismal Injury and Abnormalities	Pelvic tumor	4.47e-19		1.569	361	273	88	A2M(-3.46),ABCA13(+2.5),ABCA4(-3.4),ACE2(+2.54),ACSM3(-2.91),ADAMTS14(-2.99),ADAMTS16(+5.1),ADGRE5(+3.13),ADM(+3.25),ADM2(+3.98),ADRB2(+3.98),AFAP1(+2.97),ALOXE3(+5.12),ALPL(-3.39),AMPD3(+2.49),ANKRD1(+4.47),ANKRD26(-1.98),ARFGEF3(+4.85),ARHGEF28(+3.64),ARMCX5-GPRASP2/GPRASP2(-2.48),ARNTL2(+2.94),ARVCF(+2.86),ASPG(-3.02),ATF3(+4.17),ATF7IP2(-2.28),ATP13A3(+3.26),ATP1A2(-3.78),B3GALT1(+2.87),B3GAL…
Cancer,Gastrointestinal Disease,Organismal Injury and Abnormalities	Gastrointestinal tumor	6.01e-19		-1.534	456	331	125	A2M(-3.46),ABCA13(+2.5),ABCA4(-3.4),ABLIM1(+2.81),ACE2(+2.54),ACOT9(+2.26),ACTA1(+8.27),ACTA2(-2.28),ADAM28(+4.89),ADAMTS14(-2.99),ADAMTS16(+5.1),ADM(+3.25),ADM2(+3.98),ADRB2(+3.98),AEN(+1.99),AFAP1(+2.97),AGRN(+2.16),ALOX15B(-4.69),ALOXE3(+5.12),ALPL(-3.39),AMPD3(+2.49),ANKRD26(-1.98),ANKRD33B(+3.0),APH1B(+2.18),AREG(+7.51),ARFGEF3(+4.85),ARHGEF28(+3.64),ARHGEF9(-2.33),ARMCX5-GPRASP2/GPRASP2(-2.…
Cell Death and Survival	Apoptosis	2.29e-18		-0.891	194	147	47	A2M(-3.46),ADM(+3.25),ADRB2(+3.98),AGRN(+2.16),ALOX15B(-4.69),ANKRD1(+4.47),APH1B(+2.18),AREG(+7.51),ARHGEF9(-2.33),ARNT2(+2.34),ATF3(+4.17),ATP1A2(-3.78),B3GALT5(+4.63),BCL2L1(+2.03),BCYRN1(-2.12),BDNF(+4.98),BMP6(+4.81),BMPR1B(+3.43),CA3(+4.7),CABLES1(+5.57),CALCR(+3.29),CAPN3(-2.97),CASP5(+4.04),CASZ1(+3.33),CAV1(+2.26),CCDC88A(-2.91),CCN1(+5.25),CCN2(+6.21),CD55(+5.89),CD7(-2.93),CD74(-2.5),C…
Cancer,Organismal Injury and Abnormalities	Incidence of tumor	3.66e-18		-0.619	400	295	105	A2M(-3.46),ABCA13(+2.5),ABCA4(-3.4),ACE2(+2.54),ACOT9(+2.26),ACSM3(-2.91),ACTA1(+8.27),ACTA2(-2.28),ADAM28(+4.89),ADAMTS14(-2.99),ADAMTS16(+5.1),ADGRE5(+3.13),ADM(+3.25),ADM2(+3.98),ADRB2(+3.98),AFAP1(+2.97),AGRN(+2.16),ALOXE3(+5.12),ALPL(-3.39),ANKRD26(-1.98),AREG(+7.51),ARFGEF3(+4.85),ARHGEF28(+3.64),ARMCX5-GPRASP2/GPRASP2(-2.48),ARNTL2(+2.94),ARVCF(+2.86),ASPG(-3.02),ATF3(+4.17),ATF7IP2(-2.28)…
Dermatological Diseases and Conditions,Organismal Injury and Abnormalities	Skin lesion	9.03e-18		-1.477	352	258	94	A2M(-3.46),ABCA13(+2.5),ABCA4(-3.4),ACE2(+2.54),ACSM3(-2.91),ADAM28(+4.89),ADAMTS14(-2.99),ADAMTS16(+5.1),AEN(+1.99),AFAP1(+2.97),AGRN(+2.16),ALOX15B(-4.69),ALOXE3(+5.12),ALPL(-3.39),AMPD3(+2.49),ANKRD1(+4.47),ANKRD26(-1.98),ANKRD33B(+3.0),AREG(+7.51),ARFGEF3(+4.85),ARHGAP8/PRR5-ARHGAP8(+2.56),ARHGEF28(+3.64),ARMCX5-GPRASP2/GPRASP2(-2.48),ARNT2(+2.34),ARNTL2(+2.94),ARVCF(+2.86),ATF3(+4.17),ATF7IP…
Cellular Movement	Cell movement	1.05e-17		1.869	176	142	34	A2M(-3.46),ACTA2(-2.28),ADGRE5(+3.13),ADGRG6(+3.01),ADM(+3.25),ADRB2(+3.98),AFAP1(+2.97),ALOX15B(-4.69),AREG(+7.51),ARHGAP8/PRR5-ARHGAP8(+2.56),ARHGEF28(+3.64),ATF3(+4.17),B3GAT1(+3.46),BCAN(+3.29),BCL2L1(+2.03),BCYRN1(-2.12),BDNF(+4.98),BMP6(+4.81),CARD10(+2.18),CARMIL2(+3.22),CAV1(+2.26),CCDC88A(-2.91),CCN1(+5.25),CCN2(+6.21),CD55(+5.89),CD74(-2.5),CDH2(+2.88),CDK5R1(+2.43),CDKN2A(+4.27),CFH(+3…
Cancer,Gastrointestinal Disease,Organismal Injury and Abnormalities	Gastrointestinal tract cancer	1.23e-17		-0.543	451	327	124	A2M(-3.46),ABCA13(+2.5),ABCA4(-3.4),ABLIM1(+2.81),ACE2(+2.54),ACOT9(+2.26),ACTA1(+8.27),ACTA2(-2.28),ADAM28(+4.89),ADAMTS14(-2.99),ADAMTS16(+5.1),ADM(+3.25),ADM2(+3.98),ADRB2(+3.98),AEN(+1.99),AFAP1(+2.97),AGRN(+2.16),ALOX15B(-4.69),ALOXE3(+5.12),ALPL(-3.39),AMPD3(+2.49),ANKRD26(-1.98),ANKRD33B(+3.0),APH1B(+2.18),AREG(+7.51),ARFGEF3(+4.85),ARHGEF28(+3.64),ARHGEF9(-2.33),ARMCX5-GPRASP2/GPRASP2(-2.…
Cancer,Organismal Injury and Abnormalities	Head and neck carcinoma	1.27e-17			445	324	121	A2M(-3.46),ABCA13(+2.5),ABCA4(-3.4),ABLIM1(+2.81),ACE2(+2.54),ACOT9(+2.26),ACSM3(-2.91),ACTA1(+8.27),ACTA2(-2.28),ADAM28(+4.89),ADAMTS14(-2.99),ADAMTS16(+5.1),ADM2(+3.98),ADRB2(+3.98),AEN(+1.99),AFAP1(+2.97),AGRN(+2.16),ALOX15B(-4.69),ALOXE3(+5.12),AMPD3(+2.49),ANKRD1(+4.47),ANKRD26(-1.98),ANKRD33B(+3.0),APH1B(+2.18),AREG(+7.51),ARFGEF3(+4.85),ARHGAP8/PRR5-ARHGAP8(+2.56),ARHGEF28(+3.64),ARHGEF9(-…
Cancer,Organismal Injury and Abnormalities	Pelvic cancer	1.56e-17		1.132	352	267	85	A2M(-3.46),ABCA13(+2.5),ABCA4(-3.4),ACE2(+2.54),ACSM3(-2.91),ADAMTS14(-2.99),ADAMTS16(+5.1),ADM(+3.25),ADM2(+3.98),ADRB2(+3.98),AFAP1(+2.97),ALOXE3(+5.12),ALPL(-3.39),AMPD3(+2.49),ANKRD1(+4.47),ANKRD26(-1.98),ARFGEF3(+4.85),ARHGEF28(+3.64),ARMCX5-GPRASP2/GPRASP2(-2.48),ARNTL2(+2.94),ARVCF(+2.86),ASPG(-3.02),ATF3(+4.17),ATF7IP2(-2.28),ATP13A3(+3.26),ATP1A2(-3.78),B3GALT1(+2.87),B3GALT5(+4.63),B4GA…
Cancer,Dermatological Diseases and Conditions,Organismal Injury and Abnormalities	Skin tumor	2.1e-17		-1.944	349	255	94	A2M(-3.46),ABCA13(+2.5),ABCA4(-3.4),ACE2(+2.54),ACSM3(-2.91),ADAM28(+4.89),ADAMTS14(-2.99),ADAMTS16(+5.1),AEN(+1.99),AFAP1(+2.97),AGRN(+2.16),ALOX15B(-4.69),ALOXE3(+5.12),ALPL(-3.39),AMPD3(+2.49),ANKRD26(-1.98),ANKRD33B(+3.0),AREG(+7.51),ARFGEF3(+4.85),ARHGAP8/PRR5-ARHGAP8(+2.56),ARHGEF28(+3.64),ARMCX5-GPRASP2/GPRASP2(-2.48),ARNT2(+2.34),ARNTL2(+2.94),ARVCF(+2.86),ATF3(+4.17),ATF7IP2(-2.28),ATP13…
Cancer,Dermatological Diseases and Conditions,Organismal Injury and Abnormalities	Skin cancer	3.2e-17			347	253	94	A2M(-3.46),ABCA13(+2.5),ABCA4(-3.4),ACE2(+2.54),ACSM3(-2.91),ADAM28(+4.89),ADAMTS14(-2.99),ADAMTS16(+5.1),AEN(+1.99),AFAP1(+2.97),AGRN(+2.16),ALOX15B(-4.69),ALOXE3(+5.12),ALPL(-3.39),AMPD3(+2.49),ANKRD26(-1.98),ANKRD33B(+3.0),AREG(+7.51),ARFGEF3(+4.85),ARHGAP8/PRR5-ARHGAP8(+2.56),ARHGEF28(+3.64),ARMCX5-GPRASP2/GPRASP2(-2.48),ARNT2(+2.34),ARNTL2(+2.94),ARVCF(+2.86),ATF3(+4.17),ATF7IP2(-2.28),ATP13…
Cancer,Gastrointestinal Disease,Organismal Injury and Abnormalities	Gastrointestinal adenocarcinoma	4.05e-17			425	311	114	A2M(-3.46),ABCA13(+2.5),ABCA4(-3.4),ABLIM1(+2.81),ACE2(+2.54),ACOT9(+2.26),ACTA1(+8.27),ACTA2(-2.28),ADAM28(+4.89),ADAMTS14(-2.99),ADAMTS16(+5.1),ADM(+3.25),ADM2(+3.98),ADRB2(+3.98),AEN(+1.99),AFAP1(+2.97),AGRN(+2.16),ALOX15B(-4.69),ALOXE3(+5.12),ALPL(-3.39),AMPD3(+2.49),ANKRD26(-1.98),ANKRD33B(+3.0),APH1B(+2.18),AREG(+7.51),ARFGEF3(+4.85),ARHGEF28(+3.64),ARMCX5-GPRASP2/GPRASP2(-2.48),ARNT2(+2.34…
Cancer,Organismal Injury and Abnormalities,Reproductive System Disease	Tumorigenesis of reproductive tract	4.29e-17		1.257	260	192	68	ABCA13(+2.5),ABCA4(-3.4),ACE2(+2.54),ACSM3(-2.91),ADAMTS16(+5.1),ADGRE5(+3.13),ADM(+3.25),ADRB2(+3.98),ALOXE3(+5.12),ANKRD26(-1.98),ARHGEF28(+3.64),ARMCX5-GPRASP2/GPRASP2(-2.48),ARNTL2(+2.94),ATF7IP2(-2.28),B3GALT5(+4.63),BCAN(+3.29),BCL2L1(+2.03),BEND5(-3.41),BMP6(+4.81),BTN3A1(-2.42),C22orf23(+4.64),C6orf222(+9.02),CABLES1(+5.57),CADM3(+2.28),CARD10(+2.18),CASP5(+4.04),CASZ1(+3.33),CAV1(+2.26),…
Cancer,Organismal Injury and Abnormalities,Reproductive System Disease	Female genital neoplasm	5.64e-17		1.257	260	192	68	ABCA13(+2.5),ABCA4(-3.4),ACE2(+2.54),ACSM3(-2.91),ADAMTS16(+5.1),ADGRE5(+3.13),ADM(+3.25),ADRB2(+3.98),ALOXE3(+5.12),ANKRD26(-1.98),ARHGEF28(+3.64),ARMCX5-GPRASP2/GPRASP2(-2.48),ARNTL2(+2.94),ATF7IP2(-2.28),B3GALT5(+4.63),BCAN(+3.29),BCL2L1(+2.03),BEND5(-3.41),BMP6(+4.81),BTN3A1(-2.42),C22orf23(+4.64),C6orf222(+9.02),CABLES1(+5.57),CADM3(+2.28),CARD10(+2.18),CASP5(+4.04),CASZ1(+3.33),CAV1(+2.26),…
Cellular Movement	Migration of cells	5.97e-17		1.581	161	128	33	A2M(-3.46),ACTA2(-2.28),ADGRE5(+3.13),ADGRG6(+3.01),ADM(+3.25),ADRB2(+3.98),AFAP1(+2.97),ALOX15B(-4.69),AREG(+7.51),ARHGAP8/PRR5-ARHGAP8(+2.56),ARHGEF28(+3.64),ATF3(+4.17),B3GAT1(+3.46),BCL2L1(+2.03),BCYRN1(-2.12),BDNF(+4.98),BMP6(+4.81),CARD10(+2.18),CARMIL2(+3.22),CAV1(+2.26),CCDC88A(-2.91),CCN1(+5.25),CCN2(+6.21),CD55(+5.89),CD74(-2.5),CDH2(+2.88),CDK5R1(+2.43),CDKN2A(+4.27),CFH(+3.11),CLCN4(+…
Cancer,Organismal Injury and Abnormalities	Melanoma	7.5e-17		0.625	375	278	97	A2M(-3.46),ABCA13(+2.5),ABCA4(-3.4),ACE2(+2.54),ACOT9(+2.26),ACSM3(-2.91),ADAM28(+4.89),ADAMTS14(-2.99),ADAMTS16(+5.1),ADM(+3.25),AEN(+1.99),AFAP1(+2.97),AGRN(+2.16),ALOX15B(-4.69),ALOXE3(+5.12),ALPL(-3.39),AMPD3(+2.49),ANKRD26(-1.98),ANKRD33B(+3.0),AREG(+7.51),ARFGEF3(+4.85),ARHGAP8/PRR5-ARHGAP8(+2.56),ARHGEF28(+3.64),ARMCX5-GPRASP2/GPRASP2(-2.48),ARNT2(+2.34),ARNTL2(+2.94),ARVCF(+2.86),ATF3(+4.…
Cancer,Organismal Injury and Abnormalities	Head and neck tumor	9.69e-17		0.883	448	325	123	A2M(-3.46),ABCA13(+2.5),ABCA4(-3.4),ABLIM1(+2.81),ACE2(+2.54),ACOT9(+2.26),ACSM3(-2.91),ACTA1(+8.27),ACTA2(-2.28),ADAM28(+4.89),ADAMTS14(-2.99),ADAMTS16(+5.1),ADM2(+3.98),ADRB2(+3.98),AEN(+1.99),AFAP1(+2.97),AGRN(+2.16),ALOX15B(-4.69),ALOXE3(+5.12),AMPD3(+2.49),ANKRD1(+4.47),ANKRD26(-1.98),ANKRD33B(+3.0),APH1B(+2.18),AREG(+7.51),ARFGEF3(+4.85),ARHGAP8/PRR5-ARHGAP8(+2.56),ARHGEF28(+3.64),ARHGEF9(-…
Cancer,Endocrine System Disorders,Organismal Injury and Abnormalities	Nonpituitary endocrine tumor	1.5e-16			429	314	115	A2M(-3.46),ABCA13(+2.5),ABCA4(-3.4),ABLIM1(+2.81),ACE2(+2.54),ACOT9(+2.26),ACSM3(-2.91),ACTA1(+8.27),ACTA2(-2.28),ADAM28(+4.89),ADAMTS14(-2.99),ADAMTS16(+5.1),ADM2(+3.98),ADRB2(+3.98),AEN(+1.99),AFAP1(+2.97),AGRN(+2.16),ALOX15B(-4.69),ALOXE3(+5.12),AMPD3(+2.49),ANKRD1(+4.47),ANKRD26(-1.98),ANKRD33B(+3.0),APH1B(+2.18),AREG(+7.51),ARFGEF3(+4.85),ARHGAP8/PRR5-ARHGAP8(+2.56),ARHGEF28(+3.64),ARHGEF9(-…
Cancer,Dermatological Diseases and Conditions,Organismal Injury and Abnormalities	Cutaneous melanoma	1.56e-16			332	245	87	A2M(-3.46),ABCA13(+2.5),ABCA4(-3.4),ACE2(+2.54),ACSM3(-2.91),ADAM28(+4.89),ADAMTS14(-2.99),ADAMTS16(+5.1),AEN(+1.99),AFAP1(+2.97),AGRN(+2.16),ALOX15B(-4.69),ALOXE3(+5.12),ALPL(-3.39),AMPD3(+2.49),ANKRD26(-1.98),ANKRD33B(+3.0),AREG(+7.51),ARFGEF3(+4.85),ARHGAP8/PRR5-ARHGAP8(+2.56),ARHGEF28(+3.64),ARMCX5-GPRASP2/GPRASP2(-2.48),ARNT2(+2.34),ARNTL2(+2.94),ARVCF(+2.86),ATF3(+4.17),ATF7IP2(-2.28),ATP13…
Cancer,Organismal Injury and Abnormalities	Growth of tumor	2.34e-16	Increased	3.78	90	75	15	ADAM28(+4.89),ADM(+3.25),ADRB2(+3.98),ALOX15B(-4.69),AREG(+7.51),ATF3(+4.17),BCAN(+3.29),BCL2L1(+2.03),BCYRN1(-2.12),BDNF(+4.98),BMP6(+4.81),CARD10(+2.18),CAV1(+2.26),CCDC88A(-2.91),CCN1(+5.25),CCN2(+6.21),CDH17(+3.63),CDKN2A(+4.27),CDKN2B(+18.75),COL4A3(+5.89),CSF1R(+3.35),CSF3R(-3.57),CXCL5(+43.48),CXCR4(+5.68),CYP19A1(-2.56),DAPK3(+1.96),DCC(+3.24),DKK1(+3.54),DUSP1(+5.0),EDN1(+4.4),EFEMP1(+2.…
Cancer,Endocrine System Disorders,Organismal Injury and Abnormalities	Endocrine gland tumor	2.49e-16		-1.982	430	315	115	A2M(-3.46),ABCA13(+2.5),ABCA4(-3.4),ABLIM1(+2.81),ACE2(+2.54),ACOT9(+2.26),ACSM3(-2.91),ACTA1(+8.27),ACTA2(-2.28),ADAM28(+4.89),ADAMTS14(-2.99),ADAMTS16(+5.1),ADM2(+3.98),ADRB2(+3.98),AEN(+1.99),AFAP1(+2.97),AGRN(+2.16),ALOX15B(-4.69),ALOXE3(+5.12),AMPD3(+2.49),ANKRD1(+4.47),ANKRD26(-1.98),ANKRD33B(+3.0),APH1B(+2.18),AREG(+7.51),ARFGEF3(+4.85),ARHGAP8/PRR5-ARHGAP8(+2.56),ARHGEF28(+3.64),ARHGEF9(-…
Cancer,Gastrointestinal Disease,Organismal Injury and Abnormalities	Intestinal tumor	3.01e-16		-1.732	434	319	115	A2M(-3.46),ABCA13(+2.5),ABCA4(-3.4),ABLIM1(+2.81),ACE2(+2.54),ACOT9(+2.26),ACTA1(+8.27),ACTA2(-2.28),ADAM28(+4.89),ADAMTS14(-2.99),ADAMTS16(+5.1),ADM(+3.25),ADM2(+3.98),ADRB2(+3.98),AEN(+1.99),AFAP1(+2.97),AGRN(+2.16),ALOX15B(-4.69),ALOXE3(+5.12),ALPL(-3.39),AMPD3(+2.49),ANKRD26(-1.98),ANKRD33B(+3.0),APH1B(+2.18),AREG(+7.51),ARFGEF3(+4.85),ARHGEF28(+3.64),ARMCX5-GPRASP2/GPRASP2(-2.48),ARNT2(+2.34…
Cancer,Organismal Injury and Abnormalities	Breast or colorectal cancer	3.72e-16		-0.898	326	243	83	ABCA13(+2.5),ABCA4(-3.4),ABLIM1(+2.81),ACE2(+2.54),ACOT9(+2.26),ACTA1(+8.27),ACTA2(-2.28),ADAM28(+4.89),ADAMTS14(-2.99),ADAMTS16(+5.1),ADGRG6(+3.01),ADM(+3.25),ADM2(+3.98),ADRB2(+3.98),AFAP1(+2.97),AGRN(+2.16),ALPL(-3.39),ANKRD26(-1.98),AREG(+7.51),ARFGEF3(+4.85),ARHGAP45(+2.22),ARHGAP8/PRR5-ARHGAP8(+2.56),ARHGEF28(+3.64),ARMCX5-GPRASP2/GPRASP2(-2.48),ARNTL2(+2.94),ARVCF(+2.86),ASPG(-3.02),ATF3(+…
Cellular Assembly and Organization,Cellular Function and Maintenance	Organization of cytoskeleton	3.91e-16		1.9	120	91	29	A2M(-3.46),ABLIM1(+2.81),ADGRF1(+4.93),ADGRG6(+3.01),ADM(+3.25),AFAP1(+2.97),AGRN(+2.16),AREG(+7.51),ARHGAP8/PRR5-ARHGAP8(+2.56),ARHGEF28(+3.64),ARHGEF9(-2.33),ATF3(+4.17),AURKC(-2.78),BDNF(+4.98),BMP6(+4.81),BRSK2(+4.37),CARMIL2(+3.22),CAV1(+2.26),CCDC88A(-2.91),CCN1(+5.25),CCN2(+6.21),CDC42EP5(-4.64),CDH2(+2.88),CDK5R1(+2.43),CDKN2A(+4.27),CENPE(-2.09),CEP126(-3.01),CORO2B(+2.5),CRH(-3.13),CSF1…
Cancer,Gastrointestinal Disease,Organismal Injury and Abnormalities	Large intestine neoplasm	5.42e-16		-1.509	433	318	115	A2M(-3.46),ABCA13(+2.5),ABCA4(-3.4),ABLIM1(+2.81),ACE2(+2.54),ACOT9(+2.26),ACTA1(+8.27),ACTA2(-2.28),ADAM28(+4.89),ADAMTS14(-2.99),ADAMTS16(+5.1),ADM(+3.25),ADM2(+3.98),ADRB2(+3.98),AEN(+1.99),AFAP1(+2.97),AGRN(+2.16),ALOX15B(-4.69),ALOXE3(+5.12),ALPL(-3.39),AMPD3(+2.49),ANKRD26(-1.98),ANKRD33B(+3.0),APH1B(+2.18),AREG(+7.51),ARFGEF3(+4.85),ARHGEF28(+3.64),ARMCX5-GPRASP2/GPRASP2(-2.48),ARNT2(+2.34…
Cancer,Gastrointestinal Disease,Organismal Injury and Abnormalities	Intestinal carcinoma	6.7e-16		-1.067	416	304	112	A2M(-3.46),ABCA13(+2.5),ABCA4(-3.4),ABLIM1(+2.81),ACE2(+2.54),ACOT9(+2.26),ACTA1(+8.27),ACTA2(-2.28),ADAM28(+4.89),ADAMTS14(-2.99),ADAMTS16(+5.1),ADM(+3.25),ADM2(+3.98),ADRB2(+3.98),AEN(+1.99),AFAP1(+2.97),AGRN(+2.16),ALOX15B(-4.69),ALOXE3(+5.12),ALPL(-3.39),AMPD3(+2.49),ANKRD26(-1.98),ANKRD33B(+3.0),APH1B(+2.18),ARFGEF3(+4.85),ARHGEF28(+3.64),ARMCX5-GPRASP2/GPRASP2(-2.48),ARNT2(+2.34),ARNTL2(+2.…
Cancer,Gastrointestinal Disease,Organismal Injury and Abnormalities	Large intestine carcinoma	1.28e-15			415	304	111	A2M(-3.46),ABCA13(+2.5),ABCA4(-3.4),ABLIM1(+2.81),ACE2(+2.54),ACOT9(+2.26),ACTA1(+8.27),ACTA2(-2.28),ADAM28(+4.89),ADAMTS14(-2.99),ADAMTS16(+5.1),ADM(+3.25),ADM2(+3.98),ADRB2(+3.98),AEN(+1.99),AFAP1(+2.97),AGRN(+2.16),ALOX15B(-4.69),ALOXE3(+5.12),ALPL(-3.39),AMPD3(+2.49),ANKRD26(-1.98),ANKRD33B(+3.0),APH1B(+2.18),ARFGEF3(+4.85),ARHGEF28(+3.64),ARMCX5-GPRASP2/GPRASP2(-2.48),ARNT2(+2.34),ARNTL2(+2.…
Cancer,Endocrine System Disorders,Organismal Injury and Abnormalities	Endocrine carcinoma	1.43e-15			423	310	113	A2M(-3.46),ABCA13(+2.5),ABCA4(-3.4),ABLIM1(+2.81),ACE2(+2.54),ACOT9(+2.26),ACSM3(-2.91),ACTA1(+8.27),ACTA2(-2.28),ADAM28(+4.89),ADAMTS14(-2.99),ADAMTS16(+5.1),ADM2(+3.98),ADRB2(+3.98),AEN(+1.99),AFAP1(+2.97),AGRN(+2.16),ALOX15B(-4.69),ALOXE3(+5.12),AMPD3(+2.49),ANKRD1(+4.47),ANKRD26(-1.98),ANKRD33B(+3.0),APH1B(+2.18),AREG(+7.51),ARFGEF3(+4.85),ARHGAP8/PRR5-ARHGAP8(+2.56),ARHGEF28(+3.64),ARHGEF9(-…
Cancer,Organismal Injury and Abnormalities,Reproductive System Disease	Female genital tract cancer	1.65e-15			249	184	65	ABCA13(+2.5),ABCA4(-3.4),ACE2(+2.54),ACSM3(-2.91),ADAMTS16(+5.1),ADM(+3.25),ADRB2(+3.98),ALOXE3(+5.12),ANKRD26(-1.98),ARHGEF28(+3.64),ARMCX5-GPRASP2/GPRASP2(-2.48),ARNTL2(+2.94),ATF7IP2(-2.28),B3GALT5(+4.63),BCAN(+3.29),BCL2L1(+2.03),BEND5(-3.41),BMP6(+4.81),BTN3A1(-2.42),C22orf23(+4.64),C6orf222(+9.02),CABLES1(+5.57),CADM3(+2.28),CARD10(+2.18),CASP5(+4.04),CASZ1(+3.33),CAV1(+2.26),CCDC88A(-2.91)…
Cancer,Organismal Injury and Abnormalities	Neoplasia of cells	1.71e-15		1.17	297	212	85	ABCA13(+2.5),ABCA4(-3.4),ABLIM1(+2.81),ACOT9(+2.26),ACSM3(-2.91),ACTA2(-2.28),ADAM28(+4.89),ADAMTS14(-2.99),ADAMTS16(+5.1),ADRB2(+3.98),ALOXE3(+5.12),ALPL(-3.39),ANKRD26(-1.98),ANKRD33B(+3.0),AREG(+7.51),ARHGEF28(+3.64),ARHGEF9(-2.33),ARNT2(+2.34),ARVCF(+2.86),ATF3(+4.17),ATF7IP2(-2.28),ATP13A3(+3.26),ATP1A2(-3.78),AURKC(-2.78),AZIN2(-2.64),B3GALT1(+2.87),B3GALT5(+4.63),B3GAT1(+3.46),B4GALNT3(+3.…
Cancer,Organismal Injury and Abnormalities	Neck neoplasm	1.82e-15			426	313	113	A2M(-3.46),ABCA13(+2.5),ABCA4(-3.4),ABLIM1(+2.81),ACE2(+2.54),ACOT9(+2.26),ACSM3(-2.91),ACTA1(+8.27),ACTA2(-2.28),ADAM28(+4.89),ADAMTS14(-2.99),ADAMTS16(+5.1),ADM2(+3.98),ADRB2(+3.98),AEN(+1.99),AFAP1(+2.97),AGRN(+2.16),ALOX15B(-4.69),ALOXE3(+5.12),AMPD3(+2.49),ANKRD1(+4.47),ANKRD26(-1.98),ANKRD33B(+3.0),APH1B(+2.18),AREG(+7.51),ARFGEF3(+4.85),ARHGAP8/PRR5-ARHGAP8(+2.56),ARHGEF28(+3.64),ARHGEF9(-…
Cancer,Gastrointestinal Disease,Organismal Injury and Abnormalities	Intestinal adenocarcinoma	2.03e-15			412	301	111	A2M(-3.46),ABCA13(+2.5),ABCA4(-3.4),ABLIM1(+2.81),ACE2(+2.54),ACOT9(+2.26),ACTA1(+8.27),ACTA2(-2.28),ADAM28(+4.89),ADAMTS14(-2.99),ADAMTS16(+5.1),ADM(+3.25),ADM2(+3.98),ADRB2(+3.98),AEN(+1.99),AFAP1(+2.97),AGRN(+2.16),ALOX15B(-4.69),ALOXE3(+5.12),ALPL(-3.39),AMPD3(+2.49),ANKRD26(-1.98),ANKRD33B(+3.0),APH1B(+2.18),ARFGEF3(+4.85),ARHGEF28(+3.64),ARMCX5-GPRASP2/GPRASP2(-2.48),ARNT2(+2.34),ARNTL2(+2.…
Cancer,Endocrine System Disorders,Organismal Injury and Abnormalities	Thyroid carcinoma	2.82e-15			421	309	112	A2M(-3.46),ABCA13(+2.5),ABCA4(-3.4),ABLIM1(+2.81),ACE2(+2.54),ACOT9(+2.26),ACSM3(-2.91),ACTA1(+8.27),ACTA2(-2.28),ADAM28(+4.89),ADAMTS14(-2.99),ADAMTS16(+5.1),ADM2(+3.98),ADRB2(+3.98),AEN(+1.99),AFAP1(+2.97),AGRN(+2.16),ALOX15B(-4.69),ALOXE3(+5.12),AMPD3(+2.49),ANKRD1(+4.47),ANKRD26(-1.98),ANKRD33B(+3.0),APH1B(+2.18),AREG(+7.51),ARFGEF3(+4.85),ARHGAP8/PRR5-ARHGAP8(+2.56),ARHGEF28(+3.64),ARHGEF9(-…
Cancer,Endocrine System Disorders,Organismal Injury and Abnormalities	Thyroid gland tumor	3.24e-15			422	310	112	A2M(-3.46),ABCA13(+2.5),ABCA4(-3.4),ABLIM1(+2.81),ACE2(+2.54),ACOT9(+2.26),ACSM3(-2.91),ACTA1(+8.27),ACTA2(-2.28),ADAM28(+4.89),ADAMTS14(-2.99),ADAMTS16(+5.1),ADM2(+3.98),ADRB2(+3.98),AEN(+1.99),AFAP1(+2.97),AGRN(+2.16),ALOX15B(-4.69),ALOXE3(+5.12),AMPD3(+2.49),ANKRD1(+4.47),ANKRD26(-1.98),ANKRD33B(+3.0),APH1B(+2.18),AREG(+7.51),ARFGEF3(+4.85),ARHGAP8/PRR5-ARHGAP8(+2.56),ARHGEF28(+3.64),ARHGEF9(-…
Cancer,Gastrointestinal Disease,Organismal Injury and Abnormalities	Large intestine adenocarcinoma	3.94e-15			411	301	110	A2M(-3.46),ABCA13(+2.5),ABCA4(-3.4),ABLIM1(+2.81),ACE2(+2.54),ACOT9(+2.26),ACTA1(+8.27),ACTA2(-2.28),ADAM28(+4.89),ADAMTS14(-2.99),ADAMTS16(+5.1),ADM(+3.25),ADM2(+3.98),ADRB2(+3.98),AEN(+1.99),AFAP1(+2.97),AGRN(+2.16),ALOX15B(-4.69),ALOXE3(+5.12),ALPL(-3.39),AMPD3(+2.49),ANKRD26(-1.98),ANKRD33B(+3.0),APH1B(+2.18),ARFGEF3(+4.85),ARHGEF28(+3.64),ARMCX5-GPRASP2/GPRASP2(-2.48),ARNT2(+2.34),ARNTL2(+2.…
Cancer,Gastrointestinal Disease,Organismal Injury and Abnormalities	Malignant neoplasm of large intestine	4.22e-15		-1.066	429	315	114	A2M(-3.46),ABCA13(+2.5),ABCA4(-3.4),ABLIM1(+2.81),ACE2(+2.54),ACOT9(+2.26),ACTA1(+8.27),ACTA2(-2.28),ADAM28(+4.89),ADAMTS14(-2.99),ADAMTS16(+5.1),ADM(+3.25),ADM2(+3.98),ADRB2(+3.98),AEN(+1.99),AFAP1(+2.97),AGRN(+2.16),ALOX15B(-4.69),ALOXE3(+5.12),ALPL(-3.39),AMPD3(+2.49),ANKRD26(-1.98),ANKRD33B(+3.0),APH1B(+2.18),AREG(+7.51),ARFGEF3(+4.85),ARHGEF28(+3.64),ARMCX5-GPRASP2/GPRASP2(-2.48),ARNT2(+2.34…
Cancer,Organismal Injury and Abnormalities	Cancer of cells	5.51e-15		1.248	257	187	70	ABCA13(+2.5),ABCA4(-3.4),ABLIM1(+2.81),ACOT9(+2.26),ACTA2(-2.28),ADAM28(+4.89),ADAMTS14(-2.99),ADAMTS16(+5.1),ADRB2(+3.98),ANKRD26(-1.98),ANKRD33B(+3.0),ARHGEF28(+3.64),ARHGEF9(-2.33),ARVCF(+2.86),ATF3(+4.17),ATF7IP2(-2.28),ATP13A3(+3.26),ATP1A2(-3.78),AURKC(-2.78),AZIN2(-2.64),B3GALT5(+4.63),B3GAT1(+3.46),B4GALNT3(+3.23),BCL2L1(+2.03),BDNF(+4.98),BMPR1B(+3.43),C3orf52(+3.27),C6orf132(+2.4),CA3(+…
Cancer,Organismal Injury and Abnormalities	Genitourinary carcinoma	5.91e-15		1.698	341	256	85	A2M(-3.46),ABCA13(+2.5),ABCA4(-3.4),ACE2(+2.54),ACSM3(-2.91),ACTA2(-2.28),ADAM28(+4.89),ADAMTS14(-2.99),ADAMTS16(+5.1),ADM(+3.25),ADM2(+3.98),ADRB2(+3.98),AFAP1(+2.97),ALOXE3(+5.12),AMPD3(+2.49),ANKRD1(+4.47),ANKRD26(-1.98),ARFGEF3(+4.85),ARHGEF28(+3.64),ARNTL2(+2.94),ARVCF(+2.86),ASPG(-3.02),ATF7IP2(-2.28),ATP13A3(+3.26),ATP1A2(-3.78),B3GALT5(+4.63),B4GALNT3(+3.23),BCAN(+3.29),BCL2L1(+2.03),BEND…
Cancer,Organismal Injury and Abnormalities	Frequency of tumor	6.56e-15		-0.769	381	280	101	A2M(-3.46),ABCA13(+2.5),ABCA4(-3.4),ACE2(+2.54),ACOT9(+2.26),ACSM3(-2.91),ACTA1(+8.27),ACTA2(-2.28),ADAM28(+4.89),ADAMTS14(-2.99),ADAMTS16(+5.1),ADM(+3.25),ADM2(+3.98),ADRB2(+3.98),AFAP1(+2.97),AGRN(+2.16),ALOXE3(+5.12),ALPL(-3.39),ANKRD26(-1.98),AREG(+7.51),ARFGEF3(+4.85),ARHGEF28(+3.64),ARMCX5-GPRASP2/GPRASP2(-2.48),ARNTL2(+2.94),ARVCF(+2.86),ASPG(-3.02),ATF3(+4.17),ATF7IP2(-2.28),ATP13A3(+3.26…
Cell Death and Survival	Necrosis	7.51e-15	Decreased	-2.025	185	141	44	A2M(-3.46),ADAMTS16(+5.1),ADM(+3.25),ADRB2(+3.98),AFAP1(+2.97),AGRN(+2.16),ANKRD1(+4.47),AREG(+7.51),ATF3(+4.17),ATP1A2(-3.78),B3GALT5(+4.63),BCL2L1(+2.03),BCYRN1(-2.12),BDNF(+4.98),BMP6(+4.81),BMPR1B(+3.43),CA3(+4.7),CABLES1(+5.57),CALCR(+3.29),CAPN3(-2.97),CASZ1(+3.33),CAV1(+2.26),CCN1(+5.25),CCN2(+6.21),CD55(+5.89),CD7(-2.93),CD74(-2.5),CDC42EP3(+3.6),CDCA2(-2.23),CDH2(+2.88),CDH6(+3.84),CDK5R…
Cancer,Organismal Injury and Abnormalities,Reproductive System Disease	Development of genital tumor	1.47e-14		0.239	245	181	64	ABCA13(+2.5),ABCA4(-3.4),ACE2(+2.54),ACSM3(-2.91),ADAMTS16(+5.1),ADGRE5(+3.13),ADM(+3.25),ADRB2(+3.98),ALOXE3(+5.12),ANKRD26(-1.98),ARHGEF28(+3.64),ARMCX5-GPRASP2/GPRASP2(-2.48),ARNTL2(+2.94),ATF7IP2(-2.28),B3GALT5(+4.63),BCAN(+3.29),BCL2L1(+2.03),BEND5(-3.41),BMP6(+4.81),BMPR1B(+3.43),BTN3A1(-2.42),C22orf23(+4.64),C6orf222(+9.02),CABLES1(+5.57),CADM3(+2.28),CARD10(+2.18),CASP5(+4.04),CASZ1(+3.33…
Cellular Assembly and Organization,Cellular Function and Maintenance	Organization of cytoplasm	1.84e-14		1.9	124	95	29	A2M(-3.46),ABLIM1(+2.81),ADGRF1(+4.93),ADGRG6(+3.01),ADM(+3.25),AFAP1(+2.97),AGRN(+2.16),AREG(+7.51),ARHGAP8/PRR5-ARHGAP8(+2.56),ARHGEF28(+3.64),ARHGEF9(-2.33),ATF3(+4.17),AURKC(-2.78),BDNF(+4.98),BMP6(+4.81),BRSK2(+4.37),CARMIL2(+3.22),CAV1(+2.26),CCDC88A(-2.91),CCN1(+5.25),CCN2(+6.21),CDC42EP5(-4.64),CDH2(+2.88),CDK5R1(+2.43),CDKN2A(+4.27),CENPE(-2.09),CEP126(-3.01),CORO2B(+2.5),CRH(-3.13),CSF1…
Cancer,Organismal Injury and Abnormalities,Reproductive System Disease	Breast or ovarian cancer	2.08e-14		0	211	150	61	ABCA13(+2.5),ABCA4(-3.4),ABLIM1(+2.81),ACE2(+2.54),ACOT9(+2.26),ACTA2(-2.28),ADAM28(+4.89),ADAMTS14(-2.99),ADGRG6(+3.01),ADRB2(+3.98),ALOXE3(+5.12),ALPL(-3.39),AREG(+7.51),ARHGAP45(+2.22),ARHGAP8/PRR5-ARHGAP8(+2.56),ARHGEF28(+3.64),ARMCX5-GPRASP2/GPRASP2(-2.48),ATF3(+4.17),ATF7IP2(-2.28),AZIN2(-2.64),B3GALT5(+4.63),BCL2L1(+2.03),BCYRN1(-2.12),BEND5(-3.41),C3orf52(+3.27),C6orf222(+9.02),CACNA2D4(-…
Cancer,Organismal Injury and Abnormalities	Tumorigenesis of epithelial neoplasm	3.89e-14		-1.193	374	275	99	A2M(-3.46),ABCA13(+2.5),ABCA4(-3.4),ACE2(+2.54),ACOT9(+2.26),ACSM3(-2.91),ACTA1(+8.27),ACTA2(-2.28),ADAM28(+4.89),ADAMTS14(-2.99),ADAMTS16(+5.1),ADM(+3.25),ADM2(+3.98),ADRB2(+3.98),AFAP1(+2.97),AGRN(+2.16),ALOXE3(+5.12),ALPL(-3.39),ANKRD26(-1.98),AREG(+7.51),ARFGEF3(+4.85),ARHGEF28(+3.64),ARMCX5-GPRASP2/GPRASP2(-2.48),ARNTL2(+2.94),ARVCF(+2.86),ASPG(-3.02),ATF7IP2(-2.28),ATP13A3(+3.26),ATP1A2(-3.…
Cancer,Organismal Injury and Abnormalities,Reproductive System Disease	Male genital neoplasm	4.39e-14		0.804	221	172	49	A2M(-3.46),ABCA13(+2.5),ABCA4(-3.4),ACSM3(-2.91),ADAMTS14(-2.99),ADAMTS16(+5.1),ADRB2(+3.98),AFAP1(+2.97),ALPL(-3.39),AMPD3(+2.49),ANKRD1(+4.47),ARFGEF3(+4.85),ARVCF(+2.86),ASPG(-3.02),ATF3(+4.17),ATP1A2(-3.78),B3GALT1(+2.87),B4GALNT3(+3.23),BCAN(+3.29),BCL2L1(+2.03),BEND5(-3.41),BMP6(+4.81),BMPR1B(+3.43),BRSK2(+4.37),C3orf52(+3.27),C6orf222(+9.02),CA3(+4.7),CACNA2D4(-2.88),CADM3(+2.28),CALCR(+3.…
Skeletal and Muscular System Development and Function	Morphology of muscle	4.45e-14			59	46	13	ACTA1(+8.27),ADM(+3.25),ADRB2(+3.98),ALPL(-3.39),ATF3(+4.17),BCL2L1(+2.03),BDNF(+4.98),CAPN3(-2.97),CAV1(+2.26),CCN2(+6.21),CD55(+5.89),CDH2(+2.88),COL12A1(+2.28),CXCR4(+5.68),CYP19A1(-2.56),CYP1B1(+5.08),DUSP1(+5.0),DUSP5(+4.62),DUSP8(+3.83),DYSF(+3.07),ECEL1(+3.47),EDN1(+4.4),EFEMP1(+2.51),EYA1(-4.23),FGF10(-2.62),FHL1(+2.56),FHL2(+5.91),FMOD(-2.28),GDF15(+4.39),GRB10(+2.04),HDAC9(+4.39),HEYL(-…
Cancer,Organismal Injury and Abnormalities,Reproductive System Disease	Prostatic tumor	6.52e-14		1.771	218	170	48	A2M(-3.46),ABCA13(+2.5),ABCA4(-3.4),ACSM3(-2.91),ADAMTS14(-2.99),ADAMTS16(+5.1),ADRB2(+3.98),AFAP1(+2.97),ALPL(-3.39),AMPD3(+2.49),ANKRD1(+4.47),ARFGEF3(+4.85),ARVCF(+2.86),ASPG(-3.02),ATF3(+4.17),ATP1A2(-3.78),B3GALT1(+2.87),B4GALNT3(+3.23),BCAN(+3.29),BCL2L1(+2.03),BEND5(-3.41),BMP6(+4.81),BMPR1B(+3.43),BRSK2(+4.37),C3orf52(+3.27),C6orf222(+9.02),CA3(+4.7),CACNA2D4(-2.88),CADM3(+2.28),CALCR(+3.…
Cell Death and Survival	Cell death of tumor cell lines	6.83e-14		-1.124	126	99	27	ADAMTS16(+5.1),ADM(+3.25),AFAP1(+2.97),ANKRD1(+4.47),AREG(+7.51),ATF3(+4.17),B3GALT5(+4.63),BCL2L1(+2.03),BCYRN1(-2.12),BDNF(+4.98),BMP6(+4.81),BMPR1B(+3.43),CABLES1(+5.57),CAPN3(-2.97),CAV1(+2.26),CCN1(+5.25),CCN2(+6.21),CD55(+5.89),CD7(-2.93),CDCA2(-2.23),CDK5R1(+2.43),CDKN2A(+4.27),CDR2L(+4.83),CENPE(-2.09),CFH(+3.11),CRH(-3.13),CSF1R(+3.35),CXCR4(+5.68),CYFIP2(+2.65),CYP1B1(+5.08),DAPK3(+1.96…
Cancer,Organismal Injury and Abnormalities	Breast or pancreatic cancer	1.25e-13		0.164	265	189	76	ABCA13(+2.5),ABCA4(-3.4),ABLIM1(+2.81),ACE2(+2.54),ACOT9(+2.26),ACTA2(-2.28),ADAM28(+4.89),ADAMTS14(-2.99),ADGRG6(+3.01),ADRB2(+3.98),ALOXE3(+5.12),ALPL(-3.39),AREG(+7.51),ARHGAP45(+2.22),ARHGAP8/PRR5-ARHGAP8(+2.56),ARHGEF28(+3.64),ARMCX5-GPRASP2/GPRASP2(-2.48),ATF3(+4.17),ATF7IP2(-2.28),ATP1A2(-3.78),AZIN2(-2.64),B3GALT5(+4.63),BCAN(+3.29),BCL2L1(+2.03),BCYRN1(-2.12),BEND5(-3.41),BMPR1B(+3.43),B…
Cellular Assembly and Organization,Cellular Function and Maintenance	Microtubule dynamics	1.34e-13		1.863	102	77	25	A2M(-3.46),ABLIM1(+2.81),ADGRF1(+4.93),ADGRG6(+3.01),ADM(+3.25),AGRN(+2.16),AREG(+7.51),ARHGAP8/PRR5-ARHGAP8(+2.56),ARHGEF28(+3.64),ARHGEF9(-2.33),ATF3(+4.17),AURKC(-2.78),BDNF(+4.98),BMP6(+4.81),BRSK2(+4.37),CARMIL2(+3.22),CAV1(+2.26),CCDC88A(-2.91),CCN1(+5.25),CCN2(+6.21),CDC42EP5(-4.64),CDH2(+2.88),CDK5R1(+2.43),CENPE(-2.09),CEP126(-3.01),CRH(-3.13),CSF1R(+3.35),CXCR4(+5.68),CYFIP2(+2.65),CYP1…
Cancer,Organismal Injury and Abnormalities,Reproductive System Disease	Prostate cancer	1.36e-13		1.709	216	168	48	A2M(-3.46),ABCA13(+2.5),ABCA4(-3.4),ACSM3(-2.91),ADAMTS14(-2.99),ADAMTS16(+5.1),ADRB2(+3.98),AFAP1(+2.97),ALPL(-3.39),AMPD3(+2.49),ANKRD1(+4.47),ARFGEF3(+4.85),ARVCF(+2.86),ASPG(-3.02),ATF3(+4.17),ATP1A2(-3.78),B3GALT1(+2.87),B4GALNT3(+3.23),BCAN(+3.29),BCL2L1(+2.03),BEND5(-3.41),BMP6(+4.81),BMPR1B(+3.43),BRSK2(+4.37),C3orf52(+3.27),C6orf222(+9.02),CA3(+4.7),CACNA2D4(-2.88),CADM3(+2.28),CALCR(+3.…
Cancer,Organismal Injury and Abnormalities,Reproductive System Disease	Malignant neoplasm of male genital organ	1.37e-13		1.709	218	169	49	A2M(-3.46),ABCA13(+2.5),ABCA4(-3.4),ACSM3(-2.91),ADAMTS14(-2.99),ADAMTS16(+5.1),ADRB2(+3.98),AFAP1(+2.97),ALPL(-3.39),AMPD3(+2.49),ANKRD1(+4.47),ARFGEF3(+4.85),ARVCF(+2.86),ASPG(-3.02),ATF3(+4.17),ATP1A2(-3.78),B3GALT1(+2.87),B4GALNT3(+3.23),BCAN(+3.29),BCL2L1(+2.03),BEND5(-3.41),BMP6(+4.81),BMPR1B(+3.43),BRSK2(+4.37),C3orf52(+3.27),C6orf222(+9.02),CA3(+4.7),CACNA2D4(-2.88),CADM3(+2.28),CALCR(+3.…
Cellular Movement	Invasion of cells	1.52e-13	Increased	4.004	90	74	16	A2M(-3.46),ABCA4(-3.4),ABLIM1(+2.81),ACTA2(-2.28),ADGRE5(+3.13),ADM(+3.25),ADRB2(+3.98),AREG(+7.51),ATF3(+4.17),BCAN(+3.29),BCL2L1(+2.03),BCYRN1(-2.12),BDNF(+4.98),BMP6(+4.81),CA3(+4.7),CARD10(+2.18),CAV1(+2.26),CCDC88A(-2.91),CCN1(+5.25),CCN2(+6.21),CD74(-2.5),CDH2(+2.88),CDK5R1(+2.43),CDKN2A(+4.27),CFH(+3.11),CLCN4(+2.65),CXCL5(+43.48),CXCR4(+5.68),CYP1B1(+5.08),DDX53(+3.57),DKK1(+3.54),DUSP1(+…
Organismal Development	Morphology of body cavity	1.68e-13			128	93	35	ACE2(+2.54),ADGRE5(+3.13),ADM(+3.25),ADRB2(+3.98),ALPL(-3.39),ANKRD1(+4.47),AREG(+7.51),ARFGEF3(+4.85),ATF3(+4.17),BCL2L1(+2.03),BDNF(+4.98),BMPR1B(+3.43),CABLES1(+5.57),CACNB4(+3.0),CASZ1(+3.33),CAV1(+2.26),CCN2(+6.21),CD55(+5.89),CDC42EP3(+3.6),CDH17(+3.63),CDH2(+2.88),CDK5R1(+2.43),CDKN2A(+4.27),CDKN2B(+18.75),CFH(+3.11),COL4A3(+5.89),CRH(-3.13),CRIM1(+3.28),CSF1R(+3.35),CXCR4(+5.68),CYP19A1(-…
Cancer,Organismal Injury and Abnormalities,Reproductive System Disease	Breast cancer	1.82e-13		0	155	114	41	ABLIM1(+2.81),ACOT9(+2.26),ACTA2(-2.28),ADAM28(+4.89),ADAMTS14(-2.99),ADGRG6(+3.01),ADRB2(+3.98),ALPL(-3.39),AREG(+7.51),ARHGAP45(+2.22),ARHGAP8/PRR5-ARHGAP8(+2.56),ARMCX5-GPRASP2/GPRASP2(-2.48),ATF3(+4.17),AZIN2(-2.64),B3GALT5(+4.63),BCL2L1(+2.03),BCYRN1(-2.12),C3orf52(+3.27),CACNA2D4(-2.88),CATSPERG(+3.79),CAV1(+2.26),CCN1(+5.25),CCN2(+6.21),CDC42EP3(+3.6),CDH2(+2.88),CDH6(+3.84),CDKN2A(+4.27),…
Cancer,Organismal Injury and Abnormalities	Development of malignant tumor	2.17e-13		-0.193	371	272	99	A2M(-3.46),ABCA13(+2.5),ABCA4(-3.4),ACE2(+2.54),ACOT9(+2.26),ACSM3(-2.91),ACTA1(+8.27),ACTA2(-2.28),ADAM28(+4.89),ADAMTS14(-2.99),ADAMTS16(+5.1),ADM(+3.25),ADM2(+3.98),ADRB2(+3.98),AFAP1(+2.97),AGRN(+2.16),ALOXE3(+5.12),ALPL(-3.39),ANKRD26(-1.98),AREG(+7.51),ARFGEF3(+4.85),ARHGEF28(+3.64),ARMCX5-GPRASP2/GPRASP2(-2.48),ARNTL2(+2.94),ARVCF(+2.86),ASPG(-3.02),ATF3(+4.17),ATF7IP2(-2.28),ATP13A3(+3.26…
Cellular Movement	Cell movement of tumor cell lines	2.42e-13	Increased	2.336	91	77	14	A2M(-3.46),ACTA2(-2.28),ADGRE5(+3.13),ADRB2(+3.98),AFAP1(+2.97),AREG(+7.51),ARHGAP8/PRR5-ARHGAP8(+2.56),ARHGEF28(+3.64),ATF3(+4.17),B3GAT1(+3.46),BCAN(+3.29),BCL2L1(+2.03),BCYRN1(-2.12),BDNF(+4.98),BMP6(+4.81),CARD10(+2.18),CAV1(+2.26),CCDC88A(-2.91),CCN1(+5.25),CCN2(+6.21),CDH2(+2.88),CDKN2A(+4.27),CLCN4(+2.65),COL4A3(+5.89),CSF1R(+3.35),CXCL5(+43.48),CXCR4(+5.68),DUSP5(+4.62),EDN1(+4.4),EFEMP1(…
Organismal Survival	Survival of organism	2.75e-13		1.172	74	62	12	ADM(+3.25),ADRB2(+3.98),AGRN(+2.16),AREG(+7.51),BCL2L1(+2.03),BDNF(+4.98),CAV1(+2.26),CCN2(+6.21),CD74(-2.5),CDKN2A(+4.27),CFH(+3.11),COL4A3(+5.89),COL5A2(-2.56),CXCR4(+5.68),DKK1(+3.54),DUSP1(+5.0),DUSP10(+4.92),DUSP4(+3.03),EEF1A2(+10.63),EFEMP1(+2.51),EFNA5(+2.87),EPAS1(+2.29),EPHA2(+5.22),GDF15(+4.39),GLUL(-2.21),GNA13(+2.21),GSTP1(+2.34),HK2(+2.05),HMOX1(+3.26),HSP90B1(-1.97),ICAM1(+4.61),IN…
Cardiovascular Disease,Organismal Injury and Abnormalities	Atherosclerosis	3.09e-13		-0.574	51	39	12	ACTA2(-2.28),ADRB2(+3.98),APOM(-2.77),BMPR1B(+3.43),CA3(+4.7),CACNB4(+3.0),CAV1(+2.26),CD55(+5.89),CDR2L(+4.83),COL5A2(-2.56),CYP19A1(-2.56),CYP26B1(+3.53),DNAH5(+9.8),DUSP10(+4.92),EDN1(+4.4),FABP5(-2.2),GDF15(+4.39),HMOX1(+3.26),ICAM1(+4.61),IL1A(+4.16),JUP(+2.5),KLF4(+2.66),KLF6(+2.26),LDLR(+2.12),MICAL2(+2.62),MKI67(-2.44),MSR1(-3.8),MYO3B(-3.14),NCEH1(+2.87),NNMT(+9.14),NPFFR2(+5.4),NPPB(+5.…
Cancer,Organismal Injury and Abnormalities,Reproductive System Disease	Uterine tumor	3.9e-13			203	148	55	ABCA13(+2.5),ABCA4(-3.4),ACSM3(-2.91),ADAMTS16(+5.1),ADGRE5(+3.13),ADM(+3.25),ADRB2(+3.98),ANKRD26(-1.98),ARHGEF28(+3.64),ARMCX5-GPRASP2/GPRASP2(-2.48),ARNTL2(+2.94),B3GALT5(+4.63),BCAN(+3.29),BCL2L1(+2.03),BMP6(+4.81),BTN3A1(-2.42),C22orf23(+4.64),CABLES1(+5.57),CADM3(+2.28),CARD10(+2.18),CASP5(+4.04),CAV1(+2.26),CCN1(+5.25),CD55(+5.89),CD74(-2.5),CDC42EP3(+3.6),CDH2(+2.88),CDKN2A(+4.27),CENPE(-…
Cardiovascular System Development and Function	Development of vasculature	4.52e-13		1.782	93	77	16	ABCA4(-3.4),ACE2(+2.54),ACTA2(-2.28),ADM(+3.25),ADM2(+3.98),ADRB2(+3.98),APELA(+2.54),AREG(+7.51),ATF3(+4.17),BDNF(+4.98),BMP6(+4.81),CAV1(+2.26),CCN1(+5.25),CCN2(+6.21),CDH2(+2.88),CDKN2A(+4.27),CDKN2B(+18.75),CFH(+3.11),COL4A3(+5.89),CSF1R(+3.35),CXCL5(+43.48),CXCR4(+5.68),CYP1B1(+5.08),DKK1(+3.54),DYSF(+3.07),EDN1(+4.4),EFNB2(+2.92),ENPP2(-2.78),EPAS1(+2.29),EPHA2(+5.22),EYA1(-4.23),FGF10(-2.6…
Cellular Growth and Proliferation,Connective Tissue Development and Function,Tissue Development	Proliferation of connective tissue cells	5.14e-13		0.895	62	54	8	ADM(+3.25),AREG(+7.51),ATF3(+4.17),BCL2L1(+2.03),BMP6(+4.81),BMPR1B(+3.43),CAV1(+2.26),CCN1(+5.25),CCN2(+6.21),CD74(-2.5),CDKN2A(+4.27),CDKN2B(+18.75),CSF1R(+3.35),DKK1(+3.54),DUSP1(+5.0),DUSP4(+3.03),EDN1(+4.4),EFNB2(+2.92),EPHA2(+5.22),FGF10(-2.62),FOSL1(+6.79),FRMD6(+2.49),GRB10(+2.04),GSTP1(+2.34),HMOX1(+3.26),IL1A(+4.16),INHBB(+3.37),ITGAV(+3.27),JUP(+2.5),KLF4(+2.66),LIF(+2.76),MDM2(+2.3),M…
Cancer,Organismal Injury and Abnormalities	Development of carcinoma	5.74e-13		-0.794	366	268	98	A2M(-3.46),ABCA13(+2.5),ABCA4(-3.4),ACE2(+2.54),ACOT9(+2.26),ACSM3(-2.91),ACTA1(+8.27),ACTA2(-2.28),ADAM28(+4.89),ADAMTS14(-2.99),ADAMTS16(+5.1),ADM(+3.25),ADM2(+3.98),ADRB2(+3.98),AFAP1(+2.97),AGRN(+2.16),ALOXE3(+5.12),ALPL(-3.39),ANKRD26(-1.98),AREG(+7.51),ARFGEF3(+4.85),ARHGEF28(+3.64),ARMCX5-GPRASP2/GPRASP2(-2.48),ARNTL2(+2.94),ARVCF(+2.86),ASPG(-3.02),ATF7IP2(-2.28),ATP13A3(+3.26),ATP1A2(-3.…
Cellular Development,Cellular Growth and Proliferation,Nervous System Development and Function,Tissue Development	Development of neurons	7.54e-13	Increased	2.296	76	61	15	A2M(-3.46),ADGRE5(+3.13),ADGRF1(+4.93),ADGRG6(+3.01),ADRB2(+3.98),AGRN(+2.16),AREG(+7.51),ARHGEF28(+3.64),ATF3(+4.17),BCAN(+3.29),BCL2L1(+2.03),BDNF(+4.98),BRSK2(+4.37),CACNB4(+3.0),CAV1(+2.26),CCDC88A(-2.91),CCN1(+5.25),CCN2(+6.21),CDH2(+2.88),CDK5R1(+2.43),CRH(-3.13),CXCR4(+5.68),CYFIP2(+2.65),CYP19A1(-2.56),DAGLB(+2.26),DBN1(+2.44),DCC(+3.24),DNER(+3.32),ECEL1(+3.47),EFNA5(+2.87),EFNB2(+2.92),…
Cellular Movement	Invasion of tumor cell lines	1.13e-12	Increased	3.992	76	64	12	A2M(-3.46),ABLIM1(+2.81),ACTA2(-2.28),ADGRE5(+3.13),ADM(+3.25),ADRB2(+3.98),AREG(+7.51),ATF3(+4.17),BCAN(+3.29),BCL2L1(+2.03),BCYRN1(-2.12),BDNF(+4.98),BMP6(+4.81),CA3(+4.7),CARD10(+2.18),CAV1(+2.26),CCDC88A(-2.91),CCN1(+5.25),CCN2(+6.21),CD74(-2.5),CDH2(+2.88),CDK5R1(+2.43),CDKN2A(+4.27),CFH(+3.11),CLCN4(+2.65),CXCL5(+43.48),CXCR4(+5.68),CYP1B1(+5.08),DDX53(+3.57),DKK1(+3.54),DUSP1(+5.0),EDN1(+4…
Cell Death and Survival	Apoptosis of tumor cell lines	1.22e-12		-0.947	104	82	22	ADM(+3.25),ANKRD1(+4.47),AREG(+7.51),ATF3(+4.17),B3GALT5(+4.63),BCL2L1(+2.03),BCYRN1(-2.12),BDNF(+4.98),BMP6(+4.81),BMPR1B(+3.43),CAV1(+2.26),CCN1(+5.25),CCN2(+6.21),CD55(+5.89),CD7(-2.93),CDCA2(-2.23),CDK5R1(+2.43),CDKN2A(+4.27),CENPE(-2.09),CFH(+3.11),CRH(-3.13),CSF1R(+3.35),CXCR4(+5.68),CYFIP2(+2.65),CYP1B1(+5.08),DAPK3(+1.96),DCC(+3.24),DDX53(+3.57),DKK1(+3.54),DUSP1(+5.0),DUSP4(+3.03),EDN1(+…
Cancer,Organismal Injury and Abnormalities,Reproductive System Disease	Mammary tumor	1.22e-12		-0.711	159	117	42	ABLIM1(+2.81),ACOT9(+2.26),ACTA2(-2.28),ADAM28(+4.89),ADAMTS14(-2.99),ADGRG6(+3.01),ADRB2(+3.98),ALPL(-3.39),AREG(+7.51),ARHGAP45(+2.22),ARHGAP8/PRR5-ARHGAP8(+2.56),ARMCX5-GPRASP2/GPRASP2(-2.48),ATF3(+4.17),AZIN2(-2.64),B3GALT5(+4.63),BCL2L1(+2.03),BCYRN1(-2.12),C3orf52(+3.27),CACNA2D4(-2.88),CATSPERG(+3.79),CAV1(+2.26),CCN1(+5.25),CCN2(+6.21),CDC42EP3(+3.6),CDH2(+2.88),CDH6(+3.84),CDKN2A(+4.27),…
Cell Death and Survival	Cell survival	1.41e-12		1.657	116	88	28	A2M(-3.46),ADM(+3.25),AEN(+1.99),AGRN(+2.16),ANKRD1(+4.47),AREG(+7.51),ATF3(+4.17),ATP1A2(-3.78),BCL2L1(+2.03),BCYRN1(-2.12),BDNF(+4.98),BMP6(+4.81),CALCR(+3.29),CAPN3(-2.97),CARD10(+2.18),CAV1(+2.26),CCN1(+5.25),CCN2(+6.21),CD55(+5.89),CD7(-2.93),CD74(-2.5),CDH2(+2.88),CDK5R1(+2.43),CDKN2A(+4.27),CFH(+3.11),CLCN4(+2.65),COL4A3(+5.89),CRH(-3.13),CSF1R(+3.35),CSF3R(-3.57),CXCR4(+5.68),CYP1B1(+5.08…
Cardiovascular System Development and Function,Organismal Development	Angiogenesis	1.57e-12		1.781	84	71	13	ABCA4(-3.4),ACE2(+2.54),ADM(+3.25),ADM2(+3.98),ADRB2(+3.98),APELA(+2.54),AREG(+7.51),ATF3(+4.17),BDNF(+4.98),BMP6(+4.81),CAV1(+2.26),CCN1(+5.25),CCN2(+6.21),CDH2(+2.88),CDKN2A(+4.27),CDKN2B(+18.75),COL4A3(+5.89),CSF1R(+3.35),CXCL5(+43.48),CXCR4(+5.68),CYP1B1(+5.08),DKK1(+3.54),DYSF(+3.07),EDN1(+4.4),EFNB2(+2.92),ENPP2(-2.78),EPAS1(+2.29),EPHA2(+5.22),EYA1(-4.23),FGF10(-2.62),FHL2(+5.91),FOSL1(+6.…
Cancer,Organismal Injury and Abnormalities	Genitourinary adenocarcinoma	1.72e-12		1.98	304	227	77	A2M(-3.46),ABCA13(+2.5),ABCA4(-3.4),ACE2(+2.54),ACSM3(-2.91),ACTA2(-2.28),ADAM28(+4.89),ADAMTS14(-2.99),ADAMTS16(+5.1),ADM(+3.25),ADRB2(+3.98),ALOXE3(+5.12),AMPD3(+2.49),ANKRD1(+4.47),ARFGEF3(+4.85),ARHGEF28(+3.64),ARNTL2(+2.94),ARVCF(+2.86),ASPG(-3.02),ATF7IP2(-2.28),ATP13A3(+3.26),ATP1A2(-3.78),B3GALT5(+4.63),B4GALNT3(+3.23),BCAN(+3.29),BCL2L1(+2.03),BEND5(-3.41),BMP6(+4.81),BRSK2(+4.37),BTN3A1…
Cardiovascular Disease,Organismal Injury and Abnormalities	Occlusion of artery	2.13e-12		-0.574	54	42	12	ACTA2(-2.28),ADRB2(+3.98),APOM(-2.77),BMPR1B(+3.43),CA3(+4.7),CACNB4(+3.0),CAV1(+2.26),CD55(+5.89),CDR2L(+4.83),COL5A2(-2.56),CYP19A1(-2.56),CYP26B1(+3.53),DNAH5(+9.8),DUSP10(+4.92),EDN1(+4.4),FABP5(-2.2),GDF15(+4.39),HDAC9(+4.39),HMOX1(+3.26),ICAM1(+4.61),IL1A(+4.16),ITGAV(+3.27),JUP(+2.5),KLF4(+2.66),KLF6(+2.26),LDLR(+2.12),MICAL2(+2.62),MKI67(-2.44),MSR1(-3.8),MYO3B(-3.14),NCEH1(+2.87),NNMT(+9…
Cellular Growth and Proliferation	Colony formation of cells	2.14e-12		0.189	57	46	11	ANKRD1(+4.47),AREG(+7.51),ATF3(+4.17),BCL2L1(+2.03),CABLES1(+5.57),CASZ1(+3.33),CAV1(+2.26),CCN1(+5.25),CDKN2A(+4.27),CDKN2B(+18.75),CSF1R(+3.35),CSF3R(-3.57),DUSP5(+4.62),EDN1(+4.4),EHF(+14.6),ELF3(+2.78),EPAS1(+2.29),EPHA2(+5.22),FGFBP1(+4.42),FRMD6(+2.49),GADD45G(-2.62),GNA13(+2.21),GPC3(-3.3),HIST1H1D(-4.37),HMOX1(+3.26),IL1A(+4.16),JUP(+2.5),KAT2B(-2.21),KLF4(+2.66),KLF6(+2.26),LIF(+2.76),LM…
Cancer,Organismal Injury and Abnormalities,Reproductive System Disease	Endometrial cancer	3.92e-12			183	133	50	ABCA13(+2.5),ABCA4(-3.4),ACSM3(-2.91),ADAMTS16(+5.1),ADM(+3.25),ANKRD26(-1.98),ARHGEF28(+3.64),ARMCX5-GPRASP2/GPRASP2(-2.48),ARNTL2(+2.94),B3GALT5(+4.63),BCAN(+3.29),BCL2L1(+2.03),BMP6(+4.81),BTN3A1(-2.42),C22orf23(+4.64),CABLES1(+5.57),CADM3(+2.28),CARD10(+2.18),CASP5(+4.04),CAV1(+2.26),CD55(+5.89),CD74(-2.5),CDC42EP3(+3.6),CDKN2A(+4.27),CENPE(-2.09),CEP126(-3.01),CEP152(-2.23),CFH(+3.11),COL12A…
Gastrointestinal Disease,Hepatic System Disease,Organismal Injury and Abnormalities	Liver lesion	4.32e-12		-0.086	284	217	67	A2M(-3.46),ABCA13(+2.5),ABCA4(-3.4),ABLIM1(+2.81),ACE2(+2.54),ACSM3(-2.91),ACTA1(+8.27),ACTA2(-2.28),ADAM28(+4.89),ADAMTS14(-2.99),ADAMTS16(+5.1),ADM(+3.25),AGRN(+2.16),ALOX15B(-4.69),ALPL(-3.39),AMPD3(+2.49),ANKRD26(-1.98),AREG(+7.51),ARFGEF3(+4.85),ARHGAP8/PRR5-ARHGAP8(+2.56),ARHGEF28(+3.64),ARHGEF9(-2.33),ARNT2(+2.34),ARNTL2(+2.94),ARVCF(+2.86),ATP13A3(+3.26),ATP1A2(-3.78),B3GALT1(+2.87),B3GAT…
Gastrointestinal Disease,Organismal Injury and Abnormalities	Colorectal disorder	4.38e-12	Decreased	-2.477	283	213	70	ABCA13(+2.5),ABCA4(-3.4),ACE2(+2.54),ACOT9(+2.26),ACTA1(+8.27),ACTA2(-2.28),ADAM28(+4.89),ADAMTS14(-2.99),ADAMTS16(+5.1),ADM(+3.25),ADM2(+3.98),AFAP1(+2.97),AGRN(+2.16),ALPL(-3.39),ANKRD26(-1.98),AREG(+7.51),ARFGEF3(+4.85),ARHGEF28(+3.64),ARMCX5-GPRASP2/GPRASP2(-2.48),ARNTL2(+2.94),ARVCF(+2.86),ASPG(-3.02),ATF3(+4.17),ATP13A3(+3.26),AURKC(-2.78),B3GAT1(+3.46),B4GALNT3(+3.23),BCL2L1(+2.03),BDNF(+4…
Embryonic Development,Organismal Development	Development of body trunk	4.82e-12		1.811	97	79	18	ACE2(+2.54),ADAMTS16(+5.1),ADM(+3.25),ADRB2(+3.98),AFAP1(+2.97),ANKRD1(+4.47),AREG(+7.51),ATF3(+4.17),BCL2L1(+2.03),BDNF(+4.98),BMP6(+4.81),CACNB4(+3.0),CAPN3(-2.97),CARMIL2(+3.22),CASZ1(+3.33),CAV1(+2.26),CCN1(+5.25),CCN2(+6.21),CD74(-2.5),CDH17(+3.63),CDH6(+3.84),CDKN2A(+4.27),CDKN2B(+18.75),COL4A3(+5.89),COL4A4(+4.84),CRH(-3.13),CSF1R(+3.35),CXCR4(+5.68),CYP19A1(-2.56),DKK1(+3.54),DMRTA1(+2.51…
Organismal Injury and Abnormalities,Reproductive System Disease	Abnormality of endometrium	5.09e-12			184	134	50	ABCA13(+2.5),ABCA4(-3.4),ACSM3(-2.91),ADAMTS16(+5.1),ADM(+3.25),ANKRD26(-1.98),ARHGEF28(+3.64),ARMCX5-GPRASP2/GPRASP2(-2.48),ARNTL2(+2.94),B3GALT5(+4.63),BCAN(+3.29),BCL2L1(+2.03),BMP6(+4.81),BMPR1B(+3.43),BTN3A1(-2.42),C22orf23(+4.64),CABLES1(+5.57),CADM3(+2.28),CARD10(+2.18),CASP5(+4.04),CAV1(+2.26),CD55(+5.89),CD74(-2.5),CDC42EP3(+3.6),CDKN2A(+4.27),CENPE(-2.09),CEP126(-3.01),CEP152(-2.23),CFH…
Organismal Development	Abnormal morphology of body cavity	6.57e-12			113	85	28	ACE2(+2.54),ADM(+3.25),ADRB2(+3.98),ALPL(-3.39),ANKRD1(+4.47),AREG(+7.51),ARFGEF3(+4.85),ATF3(+4.17),BCL2L1(+2.03),BDNF(+4.98),BMPR1B(+3.43),CABLES1(+5.57),CACNB4(+3.0),CAV1(+2.26),CCN2(+6.21),CD55(+5.89),CDC42EP3(+3.6),CDH17(+3.63),CDH2(+2.88),CDK5R1(+2.43),CDKN2A(+4.27),CDKN2B(+18.75),CFH(+3.11),COL4A3(+5.89),CRH(-3.13),CRIM1(+3.28),CSF1R(+3.35),CXCR4(+5.68),CYP19A1(-2.56),DUSP1(+5.0),DUSP5(+4.…
Cellular Movement	Cell movement of blood cells	9.85e-12		0.064	84	64	20	ADGRE5(+3.13),ADGRG6(+3.01),ADM(+3.25),ADRB2(+3.98),BDNF(+4.98),CAV1(+2.26),CCDC88A(-2.91),CCN1(+5.25),CCN2(+6.21),CD55(+5.89),CD74(-2.5),CFH(+3.11),COL4A3(+5.89),CRH(-3.13),CSF1R(+3.35),CSF3R(-3.57),CXCL5(+43.48),CXCR4(+5.68),CYP19A1(-2.56),CYP1B1(+5.08),CYP26B1(+3.53),DKK1(+3.54),DUSP1(+5.0),DYSF(+3.07),EDN1(+4.4),EEF1A2(+10.63),EFNB2(+2.92),ENPP2(-2.78),EPAS1(+2.29),EPHA2(+5.22),FABP5(-2.2),FH…
Connective Tissue Development and Function,Tissue Development	Growth of connective tissue	1.12e-11		0.672	63	54	9	ADM(+3.25),AREG(+7.51),ATF3(+4.17),BCL2L1(+2.03),BMP6(+4.81),BMPR1B(+3.43),CAV1(+2.26),CCN1(+5.25),CCN2(+6.21),CD74(-2.5),CDKN2A(+4.27),CDKN2B(+18.75),CSF1R(+3.35),DKK1(+3.54),DUSP1(+5.0),DUSP4(+3.03),EDN1(+4.4),EFNB2(+2.92),EPHA2(+5.22),FGF10(-2.62),FOSL1(+6.79),FRMD6(+2.49),GRB10(+2.04),GSTP1(+2.34),HMOX1(+3.26),IL1A(+4.16),INHBB(+3.37),ITGAV(+3.27),JUP(+2.5),KLF4(+2.66),LIF(+2.76),MDM2(+2.3),M…
Cellular Movement	Migration of tumor cell lines	1.37e-11		1.943	77	63	14	A2M(-3.46),ACTA2(-2.28),ADGRE5(+3.13),ADRB2(+3.98),AFAP1(+2.97),AREG(+7.51),ARHGAP8/PRR5-ARHGAP8(+2.56),ATF3(+4.17),B3GAT1(+3.46),BCL2L1(+2.03),BCYRN1(-2.12),BDNF(+4.98),BMP6(+4.81),CARD10(+2.18),CAV1(+2.26),CCDC88A(-2.91),CCN1(+5.25),CCN2(+6.21),CDH2(+2.88),CDKN2A(+4.27),CLCN4(+2.65),COL4A3(+5.89),CSF1R(+3.35),CXCL5(+43.48),CXCR4(+5.68),DUSP5(+4.62),EDN1(+4.4),EFEMP1(+2.51),EFNA5(+2.87),EHF(+14.…
Cellular Movement,Immune Cell Trafficking	Leukocyte migration	1.42e-11		-0.093	83	63	20	ADGRE5(+3.13),ADGRG6(+3.01),ADM(+3.25),ADRB2(+3.98),CAV1(+2.26),CCDC88A(-2.91),CCN1(+5.25),CCN2(+6.21),CD55(+5.89),CD74(-2.5),CFH(+3.11),COL4A3(+5.89),CRH(-3.13),CSF1R(+3.35),CSF3R(-3.57),CXCL5(+43.48),CXCR4(+5.68),CYP19A1(-2.56),CYP1B1(+5.08),CYP26B1(+3.53),DKK1(+3.54),DUSP1(+5.0),DYSF(+3.07),EDN1(+4.4),EEF1A2(+10.63),EFNB2(+2.92),ENPP2(-2.78),EPAS1(+2.29),EPHA2(+5.22),FABP5(-2.2),FHL2(+5.91),GD…
Cancer,Organismal Injury and Abnormalities,Reproductive System Disease	Uterine cancer	1.5e-11			191	140	51	ABCA13(+2.5),ABCA4(-3.4),ACSM3(-2.91),ADAMTS16(+5.1),ADM(+3.25),ANKRD26(-1.98),ARHGEF28(+3.64),ARMCX5-GPRASP2/GPRASP2(-2.48),ARNTL2(+2.94),B3GALT5(+4.63),BCAN(+3.29),BCL2L1(+2.03),BMP6(+4.81),BTN3A1(-2.42),C22orf23(+4.64),CABLES1(+5.57),CADM3(+2.28),CARD10(+2.18),CASP5(+4.04),CAV1(+2.26),CD55(+5.89),CD74(-2.5),CDC42EP3(+3.6),CDH2(+2.88),CDKN2A(+4.27),CENPE(-2.09),CEP126(-3.01),CEP152(-2.23),CFH(+…
Cell Morphology,Cellular Assembly and Organization,Cellular Function and Maintenance	Formation of cellular protrusions	2.02e-11	Increased	2.025	80	61	19	A2M(-3.46),ABLIM1(+2.81),ADGRF1(+4.93),ADGRG6(+3.01),AGRN(+2.16),AREG(+7.51),ARHGAP8/PRR5-ARHGAP8(+2.56),ARHGEF28(+3.64),ARHGEF9(-2.33),ATF3(+4.17),BDNF(+4.98),BMP6(+4.81),BRSK2(+4.37),CARMIL2(+3.22),CAV1(+2.26),CCDC88A(-2.91),CCN1(+5.25),CCN2(+6.21),CDC42EP5(-4.64),CDH2(+2.88),CDK5R1(+2.43),CEP126(-3.01),CRH(-3.13),CXCR4(+5.68),CYFIP2(+2.65),CYP19A1(-2.56),DBN1(+2.44),DCC(+3.24),DNAH5(+9.8),DNER…
Cancer,Gastrointestinal Disease,Organismal Injury and Abnormalities	Colorectal tumor	2.2e-11		-1.509	274	206	68	ABCA13(+2.5),ABCA4(-3.4),ACE2(+2.54),ACOT9(+2.26),ACTA1(+8.27),ACTA2(-2.28),ADAM28(+4.89),ADAMTS14(-2.99),ADAMTS16(+5.1),ADM(+3.25),ADM2(+3.98),AFAP1(+2.97),AGRN(+2.16),ALPL(-3.39),ANKRD26(-1.98),AREG(+7.51),ARFGEF3(+4.85),ARHGEF28(+3.64),ARMCX5-GPRASP2/GPRASP2(-2.48),ARNTL2(+2.94),ARVCF(+2.86),ASPG(-3.02),ATF3(+4.17),ATP13A3(+3.26),AURKC(-2.78),B3GAT1(+3.46),B4GALNT3(+3.23),BCL2L1(+2.03),BDNF(+4…
Organismal Injury and Abnormalities,Reproductive System Disease	Benign pelvic disease	2.64e-11			56	42	14	ACTA2(-2.28),ADGRE5(+3.13),ADRB2(+3.98),BCL2L1(+2.03),CABLES1(+5.57),CADM3(+2.28),CCN1(+5.25),CCN2(+6.21),CDC42EP3(+3.6),CFH(+3.11),CSF1R(+3.35),CXCL5(+43.48),CXCR4(+5.68),CYP19A1(-2.56),CYP1B1(+5.08),DKK1(+3.54),DUSP1(+5.0),FMOD(-2.28),G0S2(-5.36),GSTP1(+2.34),H19(-3.63),HOXD3(+2.79),HYAL1(-3.77),ICAM1(+4.61),IFIT1(-3.3),IL1A(+4.16),KIF20A(-2.34),LIF(+2.76),MGLL(+3.19),MICALL1(+4.09),MMP24(+2.59…
Cancer,Organismal Injury and Abnormalities	Lymphatic system tumor	2.98e-11		0.668	132	96	36	ABCA13(+2.5),ACOT9(+2.26),ADAMTS16(+5.1),ADRB2(+3.98),ALPL(-3.39),ANKRD26(-1.98),ARHGEF28(+3.64),ATF3(+4.17),ATP1A2(-3.78),B3GAT1(+3.46),BCAN(+3.29),BCL2L1(+2.03),BDNF(+4.98),C3orf52(+3.27),CACNB4(+3.0),CAV1(+2.26),CCN1(+5.25),CD7(-2.93),CD74(-2.5),CDC42EP3(+3.6),CDCA2(-2.23),CDKN2A(+4.27),CDKN2B(+18.75),CELF2(+2.85),COL12A1(+2.28),COL23A1(-4.01),COL27A1(-2.37),COL4A4(+4.84),CSF1R(+3.35),CSF3R(-3…
Cancer,Organismal Injury and Abnormalities	Lymphohematopoietic neoplasia	3.24e-11		1.525	191	138	53	ABCA13(+2.5),ACOT9(+2.26),ACSM3(-2.91),ADAM28(+4.89),ADAMTS16(+5.1),ADRB2(+3.98),ALOXE3(+5.12),ALPL(-3.39),ANKRD26(-1.98),ARHGEF28(+3.64),ARNT2(+2.34),ATF3(+4.17),ATP1A2(-3.78),B3GALT1(+2.87),B3GAT1(+3.46),B4GALNT3(+3.23),BCAN(+3.29),BCL2L1(+2.03),BDNF(+4.98),BMP6(+4.81),C3orf52(+3.27),C9orf131(+3.24),CACNB4(+3.0),CAV1(+2.26),CCN1(+5.25),CD7(-2.93),CD74(-2.5),CDC42EP3(+3.6),CDCA2(-2.23),CDKN2A(+4…
Cancer,Organismal Injury and Abnormalities	Lymphohematopoietic cancer	3.57e-11		1.141	189	136	53	ABCA13(+2.5),ACOT9(+2.26),ACSM3(-2.91),ADAM28(+4.89),ADAMTS16(+5.1),ADRB2(+3.98),ALOXE3(+5.12),ALPL(-3.39),ANKRD26(-1.98),ARHGEF28(+3.64),ARNT2(+2.34),ATF3(+4.17),ATP1A2(-3.78),B3GALT1(+2.87),B3GAT1(+3.46),B4GALNT3(+3.23),BCAN(+3.29),BCL2L1(+2.03),BDNF(+4.98),C3orf52(+3.27),C9orf131(+3.24),CACNB4(+3.0),CAV1(+2.26),CCN1(+5.25),CD7(-2.93),CD74(-2.5),CDC42EP3(+3.6),CDCA2(-2.23),CDKN2A(+4.27),CDKN2B(…
Cancer,Organismal Injury and Abnormalities	Malignant neoplasm of aerodigestive tract	3.78e-11			141	95	46	ABCA4(-3.4),ACOT9(+2.26),ADAM28(+4.89),ADAMTS14(-2.99),ADAMTS16(+5.1),ANKRD26(-1.98),ARFGEF3(+4.85),ARHGEF9(-2.33),ARVCF(+2.86),ATF7IP2(-2.28),ATP13A3(+3.26),ATP1A2(-3.78),AURKC(-2.78),AZIN2(-2.64),BCL2L1(+2.03),BDNF(+4.98),BMPR1B(+3.43),CALCR(+3.29),CARD10(+2.18),CASP5(+4.04),CAV1(+2.26),CCDC88A(-2.91),CCN2(+6.21),CD7(-2.93),CDCA2(-2.23),CDH2(+2.88),CDKN2A(+4.27),CELF2(+2.85),COL12A1(+2.28),COL2…
Cancer,Hematological Disease,Organismal Injury and Abnormalities	Hematopoietic neoplasm	3.8e-11		1.525	190	138	52	ABCA13(+2.5),ACOT9(+2.26),ACSM3(-2.91),ADAM28(+4.89),ADAMTS16(+5.1),ADRB2(+3.98),ALOXE3(+5.12),ALPL(-3.39),ANKRD26(-1.98),ARHGEF28(+3.64),ARNT2(+2.34),ATF3(+4.17),ATP1A2(-3.78),B3GALT1(+2.87),B3GAT1(+3.46),B4GALNT3(+3.23),BCAN(+3.29),BCL2L1(+2.03),BDNF(+4.98),BMP6(+4.81),C3orf52(+3.27),C9orf131(+3.24),CACNB4(+3.0),CAV1(+2.26),CCN1(+5.25),CD7(-2.93),CD74(-2.5),CDC42EP3(+3.6),CDCA2(-2.23),CDKN2A(+4…
Cellular Growth and Proliferation	Colony formation	4.03e-11		0.111	59	48	11	ANKRD1(+4.47),AREG(+7.51),ATF3(+4.17),BCL2L1(+2.03),CABLES1(+5.57),CASZ1(+3.33),CAV1(+2.26),CCN1(+5.25),CDKN2A(+4.27),CDKN2B(+18.75),CSF1R(+3.35),CSF3R(-3.57),DUSP5(+4.62),EDN1(+4.4),EHF(+14.6),ELF3(+2.78),EPAS1(+2.29),EPHA2(+5.22),FGFBP1(+4.42),FRMD6(+2.49),GADD45G(-2.62),GNA13(+2.21),GPC3(-3.3),HIST1H1D(-4.37),HMOX1(+3.26),IL1A(+4.16),JUP(+2.5),KAT2B(-2.21),KLF4(+2.66),KLF6(+2.26),LIF(+2.76),LM…
Cancer,Gastrointestinal Disease,Organismal Injury and Abnormalities	Colorectal cancer	4.61e-11		-1.066	269	202	67	ABCA13(+2.5),ABCA4(-3.4),ACE2(+2.54),ACOT9(+2.26),ACTA1(+8.27),ACTA2(-2.28),ADAM28(+4.89),ADAMTS14(-2.99),ADAMTS16(+5.1),ADM(+3.25),ADM2(+3.98),AFAP1(+2.97),AGRN(+2.16),ALPL(-3.39),ANKRD26(-1.98),AREG(+7.51),ARFGEF3(+4.85),ARHGEF28(+3.64),ARMCX5-GPRASP2/GPRASP2(-2.48),ARNTL2(+2.94),ARVCF(+2.86),ASPG(-3.02),ATF3(+4.17),ATP13A3(+3.26),AURKC(-2.78),B3GAT1(+3.46),B4GALNT3(+3.23),BCL2L1(+2.03),BDNF(+4…
Cancer,Gastrointestinal Disease,Organismal Injury and Abnormalities	Hepatobiliary carcinoma	5.97e-11		-0.115	245	187	58	A2M(-3.46),ABCA13(+2.5),ABCA4(-3.4),ABLIM1(+2.81),ACE2(+2.54),ACSM3(-2.91),ADAM28(+4.89),ADAMTS16(+5.1),AGRN(+2.16),ALPL(-3.39),AMPD3(+2.49),ANKRD26(-1.98),AREG(+7.51),ARFGEF3(+4.85),ARHGAP8/PRR5-ARHGAP8(+2.56),ARHGEF28(+3.64),ARHGEF9(-2.33),ARNT2(+2.34),ARNTL2(+2.94),ARVCF(+2.86),ATP1A2(-3.78),B3GALT1(+2.87),B3GAT1(+3.46),BCL2L1(+2.03),BDNF(+4.98),BEND5(-3.41),BMP6(+4.81),BMPR1B(+3.43),C12orf49(…
Cancer,Gastrointestinal Disease,Hepatic System Disease,Organismal Injury and Abnormalities	Hepatobiliary system cancer	8.43e-11		0.154	251	192	59	A2M(-3.46),ABCA13(+2.5),ABCA4(-3.4),ABLIM1(+2.81),ACE2(+2.54),ACSM3(-2.91),ADAM28(+4.89),ADAMTS16(+5.1),AGRN(+2.16),ALPL(-3.39),AMPD3(+2.49),ANKRD26(-1.98),AREG(+7.51),ARFGEF3(+4.85),ARHGAP8/PRR5-ARHGAP8(+2.56),ARHGEF28(+3.64),ARHGEF9(-2.33),ARNT2(+2.34),ARNTL2(+2.94),ARVCF(+2.86),ATP1A2(-3.78),B3GALT1(+2.87),B3GAT1(+3.46),BCL2L1(+2.03),BDNF(+4.98),BEND5(-3.41),BMP6(+4.81),BMPR1B(+3.43),C12orf49(…
Cancer,Organismal Injury and Abnormalities	Lymphoid cancer	8.55e-11		0.68	129	96	33	ABCA13(+2.5),ACOT9(+2.26),ADAMTS16(+5.1),ADRB2(+3.98),ALPL(-3.39),ARHGEF28(+3.64),ATF3(+4.17),ATP1A2(-3.78),B3GAT1(+3.46),BCAN(+3.29),BCL2L1(+2.03),BDNF(+4.98),C3orf52(+3.27),CACNB4(+3.0),CAV1(+2.26),CCN1(+5.25),CD7(-2.93),CD74(-2.5),CDC42EP3(+3.6),CDCA2(-2.23),CDKN2A(+4.27),CDKN2B(+18.75),CELF2(+2.85),COL12A1(+2.28),COL23A1(-4.01),COL27A1(-2.37),COL4A4(+4.84),CSF1R(+3.35),CSF3R(-3.57),CXCR4(+5.6…
Cancer,Organismal Injury and Abnormalities	Benign solid tumor	8.59e-11		-1.312	72	54	18	ABCA4(-3.4),ACTA2(-2.28),ADGRE5(+3.13),ADRB2(+3.98),AGRN(+2.16),BCL2L1(+2.03),BDNF(+4.98),BMP6(+4.81),CAV1(+2.26),CCN1(+5.25),CDC42EP3(+3.6),CDH2(+2.88),CDKN2A(+4.27),CDKN2B(+18.75),CFH(+3.11),COL12A1(+2.28),COL23A1(-4.01),COL27A1(-2.37),COL4A3(+5.89),COL4A4(+4.84),COL5A2(-2.56),CSF1R(+3.35),CYP19A1(-2.56),CYP1B1(+5.08),DBN1(+2.44),DCC(+3.24),DUSP1(+5.0),DUSP5(+4.62),ENC1(+3.79),FABP5(-2.2),FMOD(…
Cancer,Gastrointestinal Disease,Hepatic System Disease,Organismal Injury and Abnormalities	Liver cancer	1.01e-10		-0.106	240	186	54	ABCA13(+2.5),ABCA4(-3.4),ABLIM1(+2.81),ACSM3(-2.91),ADAM28(+4.89),ADAMTS16(+5.1),AGRN(+2.16),ALPL(-3.39),AMPD3(+2.49),ANKRD26(-1.98),AREG(+7.51),ARFGEF3(+4.85),ARHGAP8/PRR5-ARHGAP8(+2.56),ARHGEF28(+3.64),ARHGEF9(-2.33),ARNT2(+2.34),ARNTL2(+2.94),ARVCF(+2.86),ATP1A2(-3.78),B3GALT1(+2.87),B3GAT1(+3.46),BCL2L1(+2.03),BDNF(+4.98),BEND5(-3.41),BMP6(+4.81),BMPR1B(+3.43),C12orf49(+3.38),C9orf131(+3.24),…
Cancer,Gastrointestinal Disease,Hepatic System Disease,Organismal Injury and Abnormalities	Liver carcinoma	1.12e-10		-0.42	233	181	52	ABCA13(+2.5),ABCA4(-3.4),ABLIM1(+2.81),ACSM3(-2.91),ADAM28(+4.89),ADAMTS16(+5.1),AGRN(+2.16),AMPD3(+2.49),ANKRD26(-1.98),AREG(+7.51),ARFGEF3(+4.85),ARHGAP8/PRR5-ARHGAP8(+2.56),ARHGEF28(+3.64),ARHGEF9(-2.33),ARNT2(+2.34),ARNTL2(+2.94),ARVCF(+2.86),ATP1A2(-3.78),B3GALT1(+2.87),B3GAT1(+3.46),BCL2L1(+2.03),BDNF(+4.98),BEND5(-3.41),BMP6(+4.81),BMPR1B(+3.43),C12orf49(+3.38),C9orf131(+3.24),CACNB4(+3.0)…
Cancer,Organismal Injury and Abnormalities	Upper aerodigestive tract carcinoma	1.17e-10			137	92	45	ABCA4(-3.4),ACOT9(+2.26),ADAM28(+4.89),ADAMTS14(-2.99),ADAMTS16(+5.1),ANKRD26(-1.98),ARFGEF3(+4.85),ARHGEF9(-2.33),ARVCF(+2.86),ATF7IP2(-2.28),ATP13A3(+3.26),ATP1A2(-3.78),AURKC(-2.78),AZIN2(-2.64),BCL2L1(+2.03),BDNF(+4.98),BMPR1B(+3.43),CALCR(+3.29),CARD10(+2.18),CASP5(+4.04),CAV1(+2.26),CCDC88A(-2.91),CCN2(+6.21),CD7(-2.93),CDCA2(-2.23),CDH2(+2.88),CDKN2A(+4.27),CELF2(+2.85),COL12A1(+2.28),COL2…
Cancer,Gastrointestinal Disease,Organismal Injury and Abnormalities	Upper gastrointestinal tract tumor	1.27e-10			175	128	47	A2M(-3.46),ABCA13(+2.5),ABCA4(-3.4),ACOT9(+2.26),ADAM28(+4.89),ADAMTS16(+5.1),AGRN(+2.16),ANKRD26(-1.98),AREG(+7.51),ARFGEF3(+4.85),ARHGEF9(-2.33),ARVCF(+2.86),ATF7IP2(-2.28),ATP13A3(+3.26),ATP1A2(-3.78),AZIN2(-2.64),BCL2L1(+2.03),BCYRN1(-2.12),BDNF(+4.98),BMPR1B(+3.43),C9orf131(+3.24),CARD10(+2.18),CASC19(+2.71),CASP5(+4.04),CAV1(+2.26),CCDC88A(-2.91),CCN1(+5.25),CCN2(+6.21),CD7(-2.93),CDCA2(-2.…
Cancer,Cellular Development,Cellular Growth and Proliferation,Organismal Injury and Abnormalities,Tumor Morphology	Proliferation of tumor cells	1.29e-10		1.658	47	41	6	ADAM28(+4.89),AREG(+7.51),ATF3(+4.17),BCAN(+3.29),BCL2L1(+2.03),CAV1(+2.26),CCN1(+5.25),CDKN2A(+4.27),CDKN2B(+18.75),COL4A3(+5.89),CSF1R(+3.35),CSF3R(-3.57),CXCR4(+5.68),CYP19A1(-2.56),DCC(+3.24),DKK1(+3.54),DUSP1(+5.0),EDN1(+4.4),EPHA2(+5.22),FHL1(+2.56),FHL2(+5.91),FOSL1(+6.79),GDF15(+4.39),GPC3(-3.3),HMOX1(+3.26),IL1A(+4.16),INHBB(+3.37),MDM2(+2.3),MKI67(-2.44),NRG1(+2.81),PDGFB(+2.6),PFKFB3(+…
Cancer,Gastrointestinal Disease,Hepatic System Disease,Organismal Injury and Abnormalities	Liver tumor	1.29e-10		-0.158	270	205	65	A2M(-3.46),ABCA13(+2.5),ABCA4(-3.4),ABLIM1(+2.81),ACE2(+2.54),ACSM3(-2.91),ACTA1(+8.27),ADAM28(+4.89),ADAMTS14(-2.99),ADAMTS16(+5.1),AGRN(+2.16),ALOX15B(-4.69),ALPL(-3.39),AMPD3(+2.49),ANKRD26(-1.98),AREG(+7.51),ARFGEF3(+4.85),ARHGAP8/PRR5-ARHGAP8(+2.56),ARHGEF28(+3.64),ARHGEF9(-2.33),ARNT2(+2.34),ARNTL2(+2.94),ARVCF(+2.86),ATP13A3(+3.26),ATP1A2(-3.78),B3GALT1(+2.87),B3GAT1(+3.46),BCL2L1(+2.03),B…
Cell Death and Survival	Cell viability	1.35e-10		1.68	106	81	25	A2M(-3.46),ADM(+3.25),AEN(+1.99),AGRN(+2.16),ANKRD1(+4.47),AREG(+7.51),ATF3(+4.17),ATP1A2(-3.78),BCL2L1(+2.03),BCYRN1(-2.12),BDNF(+4.98),BMP6(+4.81),CALCR(+3.29),CAPN3(-2.97),CARD10(+2.18),CAV1(+2.26),CCN1(+5.25),CCN2(+6.21),CD55(+5.89),CD7(-2.93),CD74(-2.5),CDH2(+2.88),CDK5R1(+2.43),CDKN2A(+4.27),CLCN4(+2.65),COL4A3(+5.89),CRH(-3.13),CSF1R(+3.35),CXCR4(+5.68),CYP1B1(+5.08),DAPK3(+1.96),DCC(+3.24…
Cancer,Hematological Disease,Organismal Injury and Abnormalities	Hematologic cancer	1.36e-10		1.141	186	134	52	ABCA13(+2.5),ACOT9(+2.26),ACSM3(-2.91),ADAM28(+4.89),ADAMTS16(+5.1),ADRB2(+3.98),ALOXE3(+5.12),ALPL(-3.39),ANKRD26(-1.98),ARHGEF28(+3.64),ARNT2(+2.34),ATF3(+4.17),ATP1A2(-3.78),B3GALT1(+2.87),B3GAT1(+3.46),B4GALNT3(+3.23),BCAN(+3.29),BCL2L1(+2.03),BDNF(+4.98),C3orf52(+3.27),C9orf131(+3.24),CACNB4(+3.0),CAV1(+2.26),CCN1(+5.25),CD7(-2.93),CD74(-2.5),CDC42EP3(+3.6),CDCA2(-2.23),CDKN2A(+4.27),CDKN2B(…
Cancer,Hematological Disease,Organismal Injury and Abnormalities	Lymphocytic neoplasm	1.81e-10		0.68	127	94	33	ABCA13(+2.5),ACOT9(+2.26),ADAMTS16(+5.1),ADRB2(+3.98),ALPL(-3.39),ANKRD26(-1.98),ARHGEF28(+3.64),ATF3(+4.17),ATP1A2(-3.78),B3GAT1(+3.46),BCAN(+3.29),BCL2L1(+2.03),BDNF(+4.98),C3orf52(+3.27),CACNB4(+3.0),CAV1(+2.26),CCN1(+5.25),CD7(-2.93),CD74(-2.5),CDC42EP3(+3.6),CDCA2(-2.23),CDKN2A(+4.27),CDKN2B(+18.75),CELF2(+2.85),COL12A1(+2.28),COL23A1(-4.01),COL27A1(-2.37),COL4A4(+4.84),CSF1R(+3.35),CSF3R(-3…
Organismal Development	Size of body	1.83e-10	Increased	3.152	71	48	23	ACTA1(+8.27),ADGRG6(+3.01),ADRB2(+3.98),ALPL(-3.39),ANKRD26(-1.98),AREG(+7.51),ARHGEF28(+3.64),BDNF(+4.98),CAV1(+2.26),CD74(-2.5),CDKN2A(+4.27),CLCF1(+3.45),CLTRN(+4.5),COL12A1(+2.28),COL4A3(+5.89),COL5A2(-2.56),CRH(-3.13),CSF1R(+3.35),CXCR4(+5.68),DUSP1(+5.0),EFEMP1(+2.51),EFNA5(+2.87),FABP5(-2.2),FGF10(-2.62),FMOD(-2.28),G0S2(-5.36),GDF15(+4.39),GPC3(-3.3),GRB10(+2.04),H19(-3.63),HEYL(-4.04),HI…
Cancer,Organismal Injury and Abnormalities	Growth of malignant tumor	2.12e-10	Increased	3.003	46	40	6	ADAM28(+4.89),ADM(+3.25),AREG(+7.51),BCAN(+3.29),BCL2L1(+2.03),BMP6(+4.81),CAV1(+2.26),CCN1(+5.25),CCN2(+6.21),CDKN2A(+4.27),CSF3R(-3.57),CXCL5(+43.48),CXCR4(+5.68),CYP19A1(-2.56),DCC(+3.24),DKK1(+3.54),DUSP1(+5.0),EDN1(+4.4),EPHA2(+5.22),FHL1(+2.56),FHL2(+5.91),GDF15(+4.39),GPC3(-3.3),HMOX1(+3.26),IL1A(+4.16),INHBB(+3.37),ITGAV(+3.27),ITGB6(+3.67),LIF(+2.76),MDM2(+2.3),MKI67(-2.44),NRG1(+2.81),P…
Cancer,Hematological Disease,Organismal Injury and Abnormalities	Mature lymphocytic neoplasm	2.21e-10			108	82	26	ABCA13(+2.5),ACOT9(+2.26),ADAMTS16(+5.1),ADRB2(+3.98),ALPL(-3.39),ARHGEF28(+3.64),ATF3(+4.17),ATP1A2(-3.78),B3GAT1(+3.46),BCAN(+3.29),BCL2L1(+2.03),BDNF(+4.98),C3orf52(+3.27),CAV1(+2.26),CCN1(+5.25),CD7(-2.93),CD74(-2.5),CDC42EP3(+3.6),CDCA2(-2.23),CDKN2A(+4.27),CDKN2B(+18.75),COL12A1(+2.28),COL23A1(-4.01),COL27A1(-2.37),COL4A4(+4.84),CSF1R(+3.35),CSF3R(-3.57),CXCR4(+5.68),DAPK3(+1.96),DCC(+3.24)…
Tissue Morphology	Quantity of cells	2.31e-10		0.73	126	92	34	A2M(-3.46),ABCA4(-3.4),ADGRE5(+3.13),ADM(+3.25),ADM2(+3.98),ADRB2(+3.98),AGRN(+2.16),ALOX15B(-4.69),ALPL(-3.39),ARNTL2(+2.94),ATF3(+4.17),BCL2L1(+2.03),BDNF(+4.98),BMP6(+4.81),BMPR1B(+3.43),CALCR(+3.29),CAV1(+2.26),CCN2(+6.21),CD7(-2.93),CD74(-2.5),CDH17(+3.63),CDK5R1(+2.43),CDKN2A(+4.27),CDKN2B(+18.75),CFH(+3.11),CLCF1(+3.45),COL4A3(+5.89),CRH(-3.13),CSF1R(+3.35),CSF3R(-3.57),CXCR4(+5.68),CYP19A…
Cancer,Organismal Injury and Abnormalities	Advanced extracranial solid tumor	2.35e-10		1.454	57	43	14	ACTA2(-2.28),ADM(+3.25),ATF3(+4.17),BCL2L1(+2.03),CAV1(+2.26),CCN1(+5.25),CCN2(+6.21),CDH2(+2.88),CDH6(+3.84),CDKN2A(+4.27),CFH(+3.11),CSF1R(+3.35),CSF3R(-3.57),CXCR4(+5.68),CYP19A1(-2.56),DKK1(+3.54),DUSP4(+3.03),EDN1(+4.4),EFEMP1(+2.51),ENPP2(-2.78),EPAS1(+2.29),EPHA2(+5.22),EPHB6(+3.8),GDF15(+4.39),GLUL(-2.21),GSTP1(+2.34),HMOX1(+3.26),HSP90B1(-1.97),ICAM1(+4.61),IL1A(+4.16),ITPR3(+3.96),KIF20…
Cardiovascular System Development and Function,Organismal Development	Vasculogenesis	2.67e-10		1.432	68	58	10	ABCA4(-3.4),ACE2(+2.54),ADM(+3.25),ATF3(+4.17),BDNF(+4.98),BMP6(+4.81),CAV1(+2.26),CCN1(+5.25),CCN2(+6.21),CDH2(+2.88),CDKN2A(+4.27),CDKN2B(+18.75),COL4A3(+5.89),CSF1R(+3.35),CXCR4(+5.68),CYP1B1(+5.08),DKK1(+3.54),DYSF(+3.07),EDN1(+4.4),EFNB2(+2.92),ENPP2(-2.78),EPAS1(+2.29),EPHA2(+5.22),EYA1(-4.23),FGF10(-2.62),GNA13(+2.21),GPC3(-3.3),HDAC9(+4.39),HEG1(+3.34),HEYL(-4.04),HMOX1(+3.26),ICAM1(+4.61…
Cancer,Organismal Injury and Abnormalities	Squamous-cell carcinoma	2.72e-10		0.306	189	130	59	ABCA13(+2.5),ABCA4(-3.4),ACTA2(-2.28),ADAM28(+4.89),ADAMTS14(-2.99),ANKRD26(-1.98),ANKRD33B(+3.0),ARHGEF9(-2.33),ARVCF(+2.86),ATF7IP2(-2.28),ATP13A3(+3.26),ATP1A2(-3.78),AURKC(-2.78),AZIN2(-2.64),B3GALT5(+4.63),B4GALNT3(+3.23),BCL2L1(+2.03),BDNF(+4.98),BMPR1B(+3.43),C6orf132(+2.4),CA3(+4.7),CACNA2D4(-2.88),CALCR(+3.29),CASP5(+4.04),CASZ1(+3.33),CAV1(+2.26),CCDC88A(-2.91),CCN2(+6.21),CD55(+5.89),C…
Cancer,Gastrointestinal Disease,Organismal Injury and Abnormalities	Upper gastrointestinal tract cancer	2.74e-10			173	126	47	A2M(-3.46),ABCA13(+2.5),ABCA4(-3.4),ACOT9(+2.26),ADAM28(+4.89),ADAMTS16(+5.1),AGRN(+2.16),ANKRD26(-1.98),AREG(+7.51),ARFGEF3(+4.85),ARHGEF9(-2.33),ARVCF(+2.86),ATF7IP2(-2.28),ATP13A3(+3.26),ATP1A2(-3.78),AZIN2(-2.64),BCL2L1(+2.03),BCYRN1(-2.12),BDNF(+4.98),BMPR1B(+3.43),C9orf131(+3.24),CARD10(+2.18),CASC19(+2.71),CASP5(+4.04),CAV1(+2.26),CCDC88A(-2.91),CCN1(+5.25),CCN2(+6.21),CD7(-2.93),CDCA2(-2.…
Cellular Development,Cellular Growth and Proliferation,Connective Tissue Development and Function,Tissue Development	Cell proliferation of fibroblasts	3.07e-10		0.544	39	34	5	ATF3(+4.17),CAV1(+2.26),CCN2(+6.21),CD74(-2.5),CDKN2A(+4.27),CDKN2B(+18.75),CSF1R(+3.35),DKK1(+3.54),DUSP1(+5.0),DUSP4(+3.03),EDN1(+4.4),FGF10(-2.62),FOSL1(+6.79),FRMD6(+2.49),GRB10(+2.04),GSTP1(+2.34),HMOX1(+3.26),KLF4(+2.66),LIF(+2.76),MDM2(+2.3),MMP7(+7.31),NPPB(+5.21),PDGFB(+2.6),PFKFB3(+4.83),PLK2(+2.54),PTTG1(-2.44),SERPINE1(+8.03),SERPINF1(-2.33),SHH(+9.71),SKIL(+3.19),SLC7A11(+4.17),SMAD3…
Cancer,Hematological Disease,Organismal Injury and Abnormalities	Neoplasia of blood cells	3.14e-10		1.351	185	136	49	ABCA13(+2.5),ACOT9(+2.26),ACSM3(-2.91),ADAM28(+4.89),ADAMTS16(+5.1),ADRB2(+3.98),ALOXE3(+5.12),ALPL(-3.39),ANKRD26(-1.98),ARHGEF28(+3.64),ARNT2(+2.34),ATF3(+4.17),ATP1A2(-3.78),B3GALT1(+2.87),B3GAT1(+3.46),B4GALNT3(+3.23),BCAN(+3.29),BCL2L1(+2.03),BDNF(+4.98),BMP6(+4.81),C3orf52(+3.27),C9orf131(+3.24),CACNB4(+3.0),CAV1(+2.26),CCN1(+5.25),CD7(-2.93),CD74(-2.5),CDC42EP3(+3.6),CDCA2(-2.23),CDKN2A(+4…
Cancer,Organismal Injury and Abnormalities	Visceral metastasis	3.22e-10		1.543	44	37	7	ACTA2(-2.28),ADM(+3.25),ATF3(+4.17),CAV1(+2.26),CCN1(+5.25),CCN2(+6.21),CDH17(+3.63),CDH2(+2.88),CDH6(+3.84),CDKN2A(+4.27),CSF1R(+3.35),CXCR4(+5.68),DKK1(+3.54),DUSP4(+3.03),EFEMP1(+2.51),ENPP2(-2.78),EPAS1(+2.29),EPHA2(+5.22),GDF15(+4.39),GLUL(-2.21),GSTP1(+2.34),HMOX1(+3.26),HSP90B1(-1.97),ICAM1(+4.61),IL1A(+4.16),ITPR3(+3.96),KIF20A(-2.34),KLF6(+2.26),KRT18(+2.35),MDM2(+2.3),NUAK1(+5.14),PTGS1…
Cancer,Hematological Disease,Immunological Disease,Organismal Injury and Abnormalities	Mature T-cell neoplasm	3.72e-10			46	35	11	ACOT9(+2.26),B3GAT1(+3.46),BCL2L1(+2.03),C3orf52(+3.27),CCN1(+5.25),CD7(-2.93),CDKN2A(+4.27),COL12A1(+2.28),COL23A1(-4.01),COL27A1(-2.37),CSF3R(-3.57),DAPK3(+1.96),DCC(+3.24),DUSP4(+3.03),DUSP5(+4.62),DUSP8(+3.83),EFNB2(+2.92),EPAS1(+2.29),EPHA2(+5.22),HDAC9(+4.39),HSP90B1(-1.97),IFI6(-3.86),KDM6A(+2.38),KLF6(+2.26),LIF(+2.76),MGLL(+3.19),MKI67(-2.44),MYLIP(-2.52),NAV3(+2.61),NNMT(+9.14),NRCAM(+2…
Cancer,Hematological Disease,Organismal Injury and Abnormalities	Mature T-cell or NK-cell neoplasm	4.33e-10			47	36	11	ACOT9(+2.26),B3GAT1(+3.46),BCL2L1(+2.03),C3orf52(+3.27),CCN1(+5.25),CD7(-2.93),CDKN2A(+4.27),COL12A1(+2.28),COL23A1(-4.01),COL27A1(-2.37),CSF3R(-3.57),DAPK3(+1.96),DCC(+3.24),DUSP4(+3.03),DUSP5(+4.62),DUSP8(+3.83),EFNB2(+2.92),EPAS1(+2.29),EPHA2(+5.22),HDAC9(+4.39),HSP90B1(-1.97),IFI6(-3.86),INA(+5.01),KDM6A(+2.38),KLF6(+2.26),LIF(+2.76),MGLL(+3.19),MKI67(-2.44),MYLIP(-2.52),NAV3(+2.61),NNMT(+9.1…
Hematological Disease,Immunological Disease	Lymphoproliferative disorder	4.33e-10		0.68	126	94	32	ABCA13(+2.5),ACOT9(+2.26),ADAMTS16(+5.1),ADRB2(+3.98),ALPL(-3.39),ARHGEF28(+3.64),ATF3(+4.17),ATP1A2(-3.78),B3GAT1(+3.46),BCAN(+3.29),BCL2L1(+2.03),BDNF(+4.98),C3orf52(+3.27),CACNB4(+3.0),CAV1(+2.26),CCN1(+5.25),CD7(-2.93),CD74(-2.5),CDC42EP3(+3.6),CDCA2(-2.23),CDKN2A(+4.27),CDKN2B(+18.75),CELF2(+2.85),COL12A1(+2.28),COL23A1(-4.01),COL27A1(-2.37),COL4A4(+4.84),CSF1R(+3.35),CSF3R(-3.57),CXCR4(+5.6…
Organismal Injury and Abnormalities	Ulcer	4.98e-10		0.447	21	15	6	ADRB2(+3.98),AREG(+7.51),CD55(+5.89),COL12A1(+2.28),COL23A1(-4.01),COL27A1(-2.37),COL4A3(+5.89),COL4A4(+4.84),COL5A2(-2.56),EDN1(+4.4),GDF15(+4.39),ITGB6(+3.67),JUP(+2.5),LDLR(+2.12),MMP7(+7.31),PTGS1(-5.09),PTGS2(+9.59),SLC7A11(+4.17),SMAD3(+2.22),SOCS1(-2.78),TOP2A(-2.7)
Cellular Movement,Hematological System Development and Function,Immune Cell Trafficking	Cell movement of leukocytes	5.19e-10		0.044	69	52	17	ADM(+3.25),ADRB2(+3.98),CAV1(+2.26),CCDC88A(-2.91),CCN1(+5.25),CCN2(+6.21),CD55(+5.89),CD74(-2.5),CFH(+3.11),COL4A3(+5.89),CRH(-3.13),CSF1R(+3.35),CSF3R(-3.57),CXCL5(+43.48),CXCR4(+5.68),CYP19A1(-2.56),CYP26B1(+3.53),DKK1(+3.54),DUSP1(+5.0),DYSF(+3.07),EDN1(+4.4),EEF1A2(+10.63),EFNB2(+2.92),ENPP2(-2.78),EPAS1(+2.29),EPHA2(+5.22),FABP5(-2.2),FHL2(+5.91),GDF15(+4.39),GNA13(+2.21),HMOX1(+3.26),HYAL1…
Neurological Disease,Organismal Injury and Abnormalities	Epilepsy	5.88e-10			39	29	10	ADM(+3.25),ADRB2(+3.98),ARHGEF9(-2.33),ATF3(+4.17),ATP1A2(-3.78),BDNF(+4.98),BEND5(-3.41),CA3(+4.7),CACNA2D4(-2.88),CACNB4(+3.0),CCN1(+5.25),CRH(-3.13),CXCR4(+5.68),CYFIP2(+2.65),DUSP1(+5.0),DUSP5(+4.62),EEF1A2(+10.63),ENC1(+3.79),GADD45G(-2.62),HMOX1(+3.26),HSP90B1(-1.97),IFRD1(+2.4),KCNQ3(+9.02),LDLR(+2.12),NEFM(+3.57),NPPB(+5.21),PIM3(+2.37),PLK2(+2.54),PTGS2(+9.59),RGS2(-2.94),SCN9A(+5.48),SI…
Cell Death and Survival,Organismal Injury and Abnormalities	Necrosis of epithelial tissue	7.34e-10		0.741	55	45	10	ADM(+3.25),ATF3(+4.17),BCL2L1(+2.03),BCYRN1(-2.12),BDNF(+4.98),BMP6(+4.81),CA3(+4.7),CABLES1(+5.57),CALCR(+3.29),CAV1(+2.26),CD74(-2.5),CDH2(+2.88),CDKN2A(+4.27),COL4A3(+5.89),CSF1R(+3.35),CXCR4(+5.68),CYP19A1(-2.56),DCC(+3.24),EDN1(+4.4),EFNB2(+2.92),EPHA2(+5.22),GDF15(+4.39),HEYL(-4.04),HK2(+2.05),HMOX1(+3.26),HSPB8(+2.87),ICAM1(+4.61),ITGA2(+6.29),ITGAV(+3.27),KLF4(+2.66),KRT18(+2.35),LDLR(+2.…
Cancer,Organismal Injury and Abnormalities,Tumor Morphology	Invasion of tumor	7.39e-10		1.5	29	25	4	ADGRE5(+3.13),AREG(+7.51),BCAN(+3.29),CAV1(+2.26),CCN2(+6.21),CDH17(+3.63),CDKN2A(+4.27),CXCL5(+43.48),CXCR4(+5.68),EDN1(+4.4),ENPP2(-2.78),EPHA2(+5.22),GDF15(+4.39),HMOX1(+3.26),HYAL1(-3.77),ICAM1(+4.61),ITGA2(+6.29),JUP(+2.5),KLF4(+2.66),MDM2(+2.3),NUAK2(+5.39),PROX1(+5.92),PTGS2(+9.59),PTTG1(-2.44),SERPINE1(+8.03),SOCS1(-2.78),SYK(+4.57),TIMP2(+3.6),VASP(+2.55)
Cancer,Organismal Injury and Abnormalities,Reproductive System Disease	Prostatic carcinoma	7.42e-10			181	139	42	A2M(-3.46),ABCA13(+2.5),ABCA4(-3.4),ACSM3(-2.91),ADAMTS14(-2.99),ADAMTS16(+5.1),ADRB2(+3.98),AFAP1(+2.97),AMPD3(+2.49),ANKRD1(+4.47),ARFGEF3(+4.85),ARVCF(+2.86),ASPG(-3.02),ATP1A2(-3.78),B4GALNT3(+3.23),BCAN(+3.29),BMP6(+4.81),BRSK2(+4.37),C6orf222(+9.02),CA3(+4.7),CACNA2D4(-2.88),CALCR(+3.29),CARD10(+2.18),CAV1(+2.26),CCDC88A(-2.91),CDH17(+3.63),CDH2(+2.88),CDH6(+3.84),CDKN2A(+4.27),CEP170B(+2.1…
Organismal Injury and Abnormalities	Benign lesion	7.45e-10		-1.023	76	56	20	ABCA4(-3.4),ACTA2(-2.28),ADGRE5(+3.13),ADRB2(+3.98),AFAP1(+2.97),AGRN(+2.16),BCL2L1(+2.03),BDNF(+4.98),BMP6(+4.81),CAV1(+2.26),CCN1(+5.25),CDC42EP3(+3.6),CDH2(+2.88),CDKN2A(+4.27),CDKN2B(+18.75),CFH(+3.11),COL12A1(+2.28),COL23A1(-4.01),COL27A1(-2.37),COL4A3(+5.89),COL4A4(+4.84),COL5A2(-2.56),CSF1R(+3.35),CYP19A1(-2.56),CYP1B1(+5.08),DBN1(+2.44),DCC(+3.24),DUSP1(+5.0),DUSP5(+4.62),ENC1(+3.79),EPAS…
Cancer,Gastrointestinal Disease,Hepatic System Disease,Organismal Injury and Abnormalities	Hepatocellular carcinoma	8.28e-10		-0.42	71	51	20	ACSM3(-2.91),ANKRD26(-1.98),AREG(+7.51),ARNTL2(+2.94),BCL2L1(+2.03),BDNF(+4.98),CCN1(+5.25),CDC42EP3(+3.6),CDH17(+3.63),CDKN2A(+4.27),CEP152(-2.23),COL5A2(-2.56),CSF1R(+3.35),CSF3R(-3.57),EFNA5(+2.87),ENPP2(-2.78),EPHA2(+5.22),FAM83H(+1.91),FOXQ1(+6.74),GLUL(-2.21),GPC3(-3.3),H19(-3.63),HSP90B1(-1.97),ICAM1(+4.61),IL1A(+4.16),ITPR3(+3.96),JUP(+2.5),KCNH8(+3.33),KDM6A(+2.38),KLF4(+2.66),KLF6(+2.26…
Cellular Movement,Hematological System Development and Function,Immune Cell Trafficking,Inflammatory Response	Cell movement of macrophages	9.66e-10		1.058	34	25	9	CAV1(+2.26),CCDC88A(-2.91),CCN1(+5.25),CCN2(+6.21),CD55(+5.89),CD74(-2.5),COL4A3(+5.89),CSF1R(+3.35),CXCR4(+5.68),CYP19A1(-2.56),EDN1(+4.4),EEF1A2(+10.63),EPAS1(+2.29),FHL2(+5.91),HMOX1(+3.26),ICAM1(+4.61),IL1A(+4.16),KLF6(+2.26),LDLR(+2.12),MMP7(+7.31),PDK2(-2.4),PPP1R15A(+2.56),PTGS2(+9.59),PTN(-2.91),SAA1(+5.4),SEMA4A(-3.44),SERPINE1(+8.03),SERPING1(-2.2),SMAD3(+2.22),SOCS1(-2.78),THBD(+4.08),…
Cancer,Organismal Injury and Abnormalities	Lymphoreticular neoplasm	1.07e-09		0.732	166	119	47	ABCA13(+2.5),ACSM3(-2.91),ADAM28(+4.89),ADRB2(+3.98),ALOXE3(+5.12),ANKRD26(-1.98),ARHGEF28(+3.64),ARNT2(+2.34),ATF3(+4.17),ATP1A2(-3.78),B3GALT1(+2.87),B4GALNT3(+3.23),BCL2L1(+2.03),BMP6(+4.81),C3orf52(+3.27),C9orf131(+3.24),CACNB4(+3.0),CAV1(+2.26),CCN1(+5.25),CD7(-2.93),CD74(-2.5),CDC42EP3(+3.6),CDCA2(-2.23),CDKN2A(+4.27),CDKN2B(+18.75),CEP126(-3.01),CNTLN(-2.62),COL12A1(+2.28),COL23A1(-4.01),C…
Cancer,Gastrointestinal Disease,Organismal Injury and Abnormalities	Upper gastrointestinal carcinoma	1.15e-09			165	119	46	A2M(-3.46),ABCA13(+2.5),ABCA4(-3.4),ACOT9(+2.26),ADAM28(+4.89),ADAMTS16(+5.1),AGRN(+2.16),ANKRD26(-1.98),AREG(+7.51),ARFGEF3(+4.85),ARHGEF9(-2.33),ARVCF(+2.86),ATF7IP2(-2.28),ATP13A3(+3.26),ATP1A2(-3.78),AZIN2(-2.64),BCL2L1(+2.03),BCYRN1(-2.12),BDNF(+4.98),BMPR1B(+3.43),C9orf131(+3.24),CARD10(+2.18),CASC19(+2.71),CASP5(+4.04),CAV1(+2.26),CCDC88A(-2.91),CCN1(+5.25),CCN2(+6.21),CD7(-2.93),CDCA2(-2.…
Tissue Development	Growth of epithelial tissue	1.17e-09		0.367	61	50	11	ADM(+3.25),AREG(+7.51),ATF3(+4.17),BDNF(+4.98),BMP6(+4.81),CAV1(+2.26),CCN1(+5.25),CDH2(+2.88),CDKN2A(+4.27),CDKN2B(+18.75),CLDN6(+2.52),COL4A3(+5.89),CSF1R(+3.35),CXCR4(+5.68),DCC(+3.24),DKK1(+3.54),DUSP10(+4.92),DYSF(+3.07),EDN1(+4.4),EFNB2(+2.92),EPAS1(+2.29),EPHA2(+5.22),EYA1(-4.23),FGF10(-2.62),FHL2(+5.91),GADD45G(-2.62),GDF15(+4.39),GLUL(-2.21),GPC3(-3.3),HEYL(-4.04),HMOX1(+3.26),HYAL1(-3.7…
Cancer,Gastrointestinal Disease,Organismal Injury and Abnormalities	Advanced malignant gastrointestinal neoplasm	1.2e-09			36	28	8	ACTA2(-2.28),BCL2L1(+2.03),CAV1(+2.26),CCN1(+5.25),CCN2(+6.21),CDH2(+2.88),CDH6(+3.84),CDKN2A(+4.27),CSF1R(+3.35),DKK1(+3.54),DUSP4(+3.03),EFEMP1(+2.51),ENPP2(-2.78),EPHA2(+5.22),GDF15(+4.39),GLUL(-2.21),GSTP1(+2.34),HMOX1(+3.26),HSP90B1(-1.97),ICAM1(+4.61),IL1A(+4.16),ITPR3(+3.96),KIF20A(-2.34),KRT18(+2.35),NUAK1(+5.14),PTGS1(-5.09),PTGS2(+9.59),PTTG1(-2.44),SERPINE1(+8.03),SIK1/SIK1B(+2.46),SLC…
Organismal Survival	Organismal death	1.24e-09	Decreased	-5.547	155	119	36	ACE2(+2.54),ACTA1(+8.27),ACTA2(-2.28),ADGRG6(+3.01),ADM(+3.25),ADRB2(+3.98),AGRN(+2.16),ALOXE3(+5.12),ALPL(-3.39),AREG(+7.51),ARNT2(+2.34),ATF3(+4.17),ATP1A2(-3.78),B3GALT5(+4.63),BCL2L1(+2.03),BDNF(+4.98),BMP6(+4.81),BRSK2(+4.37),CALCR(+3.29),CARD10(+2.18),CASZ1(+3.33),CAV1(+2.26),CCN1(+5.25),CCN2(+6.21),CD55(+5.89),CD74(-2.5),CDH17(+3.63),CDH2(+2.88),CDK5R1(+2.43),CDKN2A(+4.27),CDKN2B(+18.75),C…
Cancer,Organismal Injury and Abnormalities	Advanced stage tumor	1.35e-09		1.412	83	60	23	ABLIM1(+2.81),ACTA2(-2.28),ADGRE5(+3.13),ADM(+3.25),ALPL(-3.39),ATF3(+4.17),BCL2L1(+2.03),BMP6(+4.81),CAV1(+2.26),CCDC88A(-2.91),CCN1(+5.25),CCN2(+6.21),CD74(-2.5),CDH17(+3.63),CDH2(+2.88),CDH6(+3.84),CDKN2A(+4.27),CFH(+3.11),CSF1R(+3.35),CSF3R(-3.57),CXCL5(+43.48),CXCR4(+5.68),CYP19A1(-2.56),CYP1B1(+5.08),DCC(+3.24),DKK1(+3.54),DUSP4(+3.03),EDN1(+4.4),EFEMP1(+2.51),ENPP2(-2.78),EPAS1(+2.29),EPHA…
Cellular Movement	Cell movement of myeloid cells	1.44e-09		0.117	53	39	14	ADM(+3.25),CAV1(+2.26),CCDC88A(-2.91),CCN1(+5.25),CCN2(+6.21),CD55(+5.89),CD74(-2.5),CFH(+3.11),COL4A3(+5.89),CRH(-3.13),CSF1R(+3.35),CSF3R(-3.57),CXCL5(+43.48),CXCR4(+5.68),CYP19A1(-2.56),DUSP1(+5.0),DYSF(+3.07),EDN1(+4.4),EEF1A2(+10.63),EPAS1(+2.29),FHL2(+5.91),GDF15(+4.39),HMOX1(+3.26),HYAL1(-3.77),ICAM1(+4.61),IL1A(+4.16),ITGAV(+3.27),KLF6(+2.26),LDLR(+2.12),MMP7(+7.31),MSR1(-3.8),NPPB(+5.21)…
Cancer,Hematological Disease,Immunological Disease,Organismal Injury and Abnormalities	Neoplasia of leukocytes	1.48e-09		0.758	124	94	30	ABCA13(+2.5),ACOT9(+2.26),ADAMTS16(+5.1),ADRB2(+3.98),ALPL(-3.39),ARHGEF28(+3.64),ATF3(+4.17),ATP1A2(-3.78),B3GAT1(+3.46),BCAN(+3.29),BCL2L1(+2.03),BDNF(+4.98),C3orf52(+3.27),CACNB4(+3.0),CAV1(+2.26),CCN1(+5.25),CD7(-2.93),CD74(-2.5),CDC42EP3(+3.6),CDCA2(-2.23),CDKN2A(+4.27),CDKN2B(+18.75),CELF2(+2.85),COL12A1(+2.28),COL23A1(-4.01),COL27A1(-2.37),COL4A4(+4.84),CSF1R(+3.35),CSF3R(-3.57),CXCR4(+5.6…
Cellular Movement	Migration of connective tissue cells	1.57e-09	Increased	2.15	25	22	3	ARHGEF28(+3.64),CAV1(+2.26),CCN1(+5.25),CCN2(+6.21),CDKN2A(+4.27),CSF1R(+3.35),CXCR4(+5.68),DAPK3(+1.96),DMTN(+2.44),EDN1(+4.4),EEF1A2(+10.63),FOSL1(+6.79),FRMD6(+2.49),GNA13(+2.21),MMP7(+7.31),PDGFB(+2.6),PTN(-2.91),SERPINF1(-2.33),SHH(+9.71),SLC4A2(+1.95),TIAM1(-3.41),TIMP2(+3.6),VASP(+2.55),ZFAND5(+2.17),ZYX(+2.41)
Cell Morphology,Cellular Assembly and Organization,Cellular Development,Cellular Function and Maintenance,Cellular Growth and Proliferation,Nervous System Development and Function,Organismal Development,Tissue Development	Neuritogenesis	1.59e-09		0.719	56	43	13	A2M(-3.46),ADGRF1(+4.93),ADGRG6(+3.01),AGRN(+2.16),AREG(+7.51),ARHGEF28(+3.64),ATF3(+4.17),BDNF(+4.98),BRSK2(+4.37),CAV1(+2.26),CCDC88A(-2.91),CCN1(+5.25),CCN2(+6.21),CDH2(+2.88),CDK5R1(+2.43),CRH(-3.13),CYFIP2(+2.65),CYP19A1(-2.56),DBN1(+2.44),DCC(+3.24),DNER(+3.32),ECEL1(+3.47),EFNA5(+2.87),EFNB2(+2.92),ENC1(+3.79),GNA13(+2.21),GPRIN1(+2.85),KIF20B(-2.6),MAP2(+8.97),MICALL1(+4.09),MYO16(+4.34),…
Cellular Movement	Cell movement of connective tissue cells	1.6e-09		1.872	29	24	5	ARHGEF28(+3.64),CAV1(+2.26),CCDC88A(-2.91),CCN1(+5.25),CCN2(+6.21),CDKN2A(+4.27),COL4A3(+5.89),CSF1R(+3.35),CXCR4(+5.68),DAPK3(+1.96),DMTN(+2.44),EDN1(+4.4),EEF1A2(+10.63),ENPP2(-2.78),FOSL1(+6.79),FRMD6(+2.49),GNA13(+2.21),MMP7(+7.31),PDGFB(+2.6),PTN(-2.91),SERPINF1(-2.33),SHH(+9.71),SLC4A2(+1.95),SMAD3(+2.22),TIAM1(-3.41),TIMP2(+3.6),VASP(+2.55),ZFAND5(+2.17),ZYX(+2.41)
Organismal Survival	Perinatal death	1.61e-09	Decreased	-3.851	52	41	11	AGRN(+2.16),ALOXE3(+5.12),ARNT2(+2.34),ATP1A2(-3.78),BDNF(+4.98),BRSK2(+4.37),CARD10(+2.18),CCN2(+6.21),CDK5R1(+2.43),COL12A1(+2.28),COL5A2(-2.56),CREB5(+3.23),CXCR4(+5.68),CYP26B1(+3.53),DCC(+3.24),DKK1(+3.54),ECEL1(+3.47),EDN1(+4.4),EPAS1(+2.29),EYA1(-4.23),FGF10(-2.62),GPC3(-3.3),H19(-3.63),HMOX1(+3.26),HOXD3(+2.79),INHBB(+3.37),ISL2(+4.06),ITGAV(+3.27),KDM6A(+2.38),KLF4(+2.66),LIF(+2.76),MAP2…
Inflammatory Response,Organismal Injury and Abnormalities	Inflammation of organ	1.76e-09		-1.482	99	80	19	ABCA4(-3.4),ACE2(+2.54),ACTA2(-2.28),ADM(+3.25),ADRB2(+3.98),AMPD3(+2.49),AREG(+7.51),ATF3(+4.17),BCL2L1(+2.03),CA3(+4.7),CAV1(+2.26),CCN1(+5.25),CD55(+5.89),CD7(-2.93),CD74(-2.5),CDC42EP3(+3.6),CDK5R1(+2.43),CDKN2A(+4.27),CFH(+3.11),COL4A3(+5.89),COL4A4(+4.84),CRH(-3.13),CSF1R(+3.35),CSF3R(-3.57),CXCL5(+43.48),CXCR4(+5.68),CYP19A1(-2.56),DKK1(+3.54),DUSP1(+5.0),DUSP10(+4.92),DUSP5(+4.62),EDN1(+4…
Organismal Survival	Morbidity or mortality	1.77e-09	Decreased	-5.485	156	120	36	ACE2(+2.54),ACTA1(+8.27),ACTA2(-2.28),ADGRE5(+3.13),ADGRG6(+3.01),ADM(+3.25),ADRB2(+3.98),AGRN(+2.16),ALOXE3(+5.12),ALPL(-3.39),AREG(+7.51),ARNT2(+2.34),ATF3(+4.17),ATP1A2(-3.78),B3GALT5(+4.63),BCL2L1(+2.03),BDNF(+4.98),BMP6(+4.81),BRSK2(+4.37),CALCR(+3.29),CARD10(+2.18),CASZ1(+3.33),CAV1(+2.26),CCN1(+5.25),CCN2(+6.21),CD55(+5.89),CD74(-2.5),CDH17(+3.63),CDH2(+2.88),CDK5R1(+2.43),CDKN2A(+4.27),CD…
Cellular Development,Connective Tissue Development and Function,Tissue Development	Differentiation of connective tissue cells	1.79e-09		0.514	56	45	11	A2M(-3.46),ADM(+3.25),ADRB2(+3.98),ALOXE3(+5.12),ANKRD26(-1.98),AREG(+7.51),ATF3(+4.17),BMP6(+4.81),BMPR1B(+3.43),CALCR(+3.29),CCN1(+5.25),CCN2(+6.21),CREB5(+3.23),CSF1R(+3.35),DKK1(+3.54),DYSF(+3.07),EDN1(+4.4),EFEMP1(+2.51),EFNB2(+2.92),EPHA2(+5.22),FBLIM1(+3.81),FGF10(-2.62),FHL2(+5.91),FOSL1(+6.79),GPC3(-3.3),HDAC9(+4.39),HIVEP2(+3.15),HMOX1(+3.26),IL1A(+4.16),JUP(+2.5),KLF4(+2.66),LIF(+2.76)…
Cancer,Organismal Injury and Abnormalities	Extraadrenal retroperitoneal tumor	2.18e-09		0.788	192	147	45	A2M(-3.46),ACE2(+2.54),ADAM28(+4.89),ADM(+3.25),ALOXE3(+5.12),ALPL(-3.39),AREG(+7.51),ARFGEF3(+4.85),ARMCX5-GPRASP2/GPRASP2(-2.48),ATF7IP2(-2.28),ATP13A3(+3.26),ATP1A2(-3.78),BCAN(+3.29),BCL2L1(+2.03),BMP6(+4.81),BMPR1B(+3.43),BRSK2(+4.37),C3orf52(+3.27),CACNA2D4(-2.88),CATSPERG(+3.79),CAV1(+2.26),CCDC88A(-2.91),CCN1(+5.25),CCN2(+6.21),CD7(-2.93),CD74(-2.5),CDC42EP3(+3.6),CDH2(+2.88),CDH6(+3.84),…
Skeletal and Muscular System Development and Function	Function of muscle	2.18e-09		1.812	36	27	9	ACE2(+2.54),ADM(+3.25),ADRB2(+3.98),AGRN(+2.16),ATP1A2(-3.78),BDNF(+4.98),CAV1(+2.26),COL12A1(+2.28),CYP19A1(-2.56),DUSP1(+5.0),DUSP8(+3.83),DYSF(+3.07),EDN1(+4.4),EFEMP1(+2.51),GDF15(+4.39),HCN4(+4.1),HEYL(-4.04),HMOX1(+3.26),HSPB8(+2.87),ICAM1(+4.61),IFRD1(+2.4),INHBB(+3.37),JUP(+2.5),LDLR(+2.12),LIF(+2.76),NDNF(-2.7),NRG1(+2.81),PTGS2(+9.59),RGS2(-2.94),SHH(+9.71),SLC6A6(+2.19),SLN(-3.05),SORL…
Cell-To-Cell Signaling and Interaction	Interaction of tumor cell lines	2.21e-09		1.554	42	33	9	ADAM28(+4.89),AFAP1(+2.97),ALOX15B(-4.69),BCAN(+3.29),CAV1(+2.26),CCN1(+5.25),CD55(+5.89),CDH17(+3.63),CDH2(+2.88),CDKN2A(+4.27),CFH(+3.11),CXCR4(+5.68),DYSF(+3.07),EFEMP1(+2.51),EPHA2(+5.22),EPHB6(+3.8),FBLIM1(+3.81),FUT1(+9.17),GDF15(+4.39),GNA13(+2.21),GPC3(-3.3),HSP90B1(-1.97),HYAL1(-3.77),ICAM1(+4.61),INHBB(+3.37),ITGA2(+6.29),ITGAV(+3.27),LIF(+2.76),MUC16(-4.71),NPFFR2(+5.4),NRG1(+2.81),PVR…
Cancer,Organismal Injury and Abnormalities,Reproductive System Disease	Female genital tract adenocarcinoma	2.3e-09			196	143	53	ABCA13(+2.5),ABCA4(-3.4),ACE2(+2.54),ACSM3(-2.91),ADAMTS16(+5.1),ADM(+3.25),ADRB2(+3.98),ALOXE3(+5.12),ARHGEF28(+3.64),ARNTL2(+2.94),ATF7IP2(-2.28),B3GALT5(+4.63),BEND5(-3.41),BMP6(+4.81),BTN3A1(-2.42),C22orf23(+4.64),C6orf222(+9.02),CARD10(+2.18),CASP5(+4.04),CASZ1(+3.33),CCDC88A(-2.91),CD55(+5.89),CD74(-2.5),CDC42EP3(+3.6),CDH2(+2.88),CDKN2A(+4.27),CENPE(-2.09),CEP126(-3.01),CEP152(-2.23),CFH(+…
Cardiovascular System Development and Function,Tissue Development	Development of cardiovascular tissue	2.35e-09		1.277	40	34	6	ADM(+3.25),BDNF(+4.98),BMP6(+4.81),CAV1(+2.26),CCN1(+5.25),CDH2(+2.88),CDKN2A(+4.27),COL4A3(+5.89),CSF1R(+3.35),CXCR4(+5.68),DKK1(+3.54),DYSF(+3.07),EDN1(+4.4),EFNB2(+2.92),ENPP2(-2.78),EPHA2(+5.22),FGF10(-2.62),HEG1(+3.34),HEYL(-4.04),HMOX1(+3.26),IL1A(+4.16),ITGA2(+6.29),KDM6A(+2.38),NDNF(-2.7),NRG1(+2.81),PDGFB(+2.6),PFKFB3(+4.83),PROX1(+5.92),PTGS2(+9.59),PTN(-2.91),RUNX1(+3.82),SAA1(+5.4),SE…
Cell Morphology,Organ Morphology,Skeletal and Muscular System Development and Function,Tissue Morphology	Morphology of muscle cells	2.39e-09			39	31	8	ACTA1(+8.27),ADM(+3.25),ADRB2(+3.98),ATF3(+4.17),BDNF(+4.98),CAPN3(-2.97),CAV1(+2.26),CCN2(+6.21),CDH2(+2.88),COL12A1(+2.28),CYP1B1(+5.08),DUSP1(+5.0),DUSP5(+4.62),DUSP8(+3.83),DYSF(+3.07),EDN1(+4.4),FHL1(+2.56),FHL2(+5.91),FMOD(-2.28),GDF15(+4.39),HDAC9(+4.39),HEYL(-4.04),HSP90B1(-1.97),HSPB8(+2.87),ICAM1(+4.61),IL1A(+4.16),JUP(+2.5),KLF4(+2.66),LIF(+2.76),MDM2(+2.3),PTGS2(+9.59),RGS2(-2.94),RPS…
Embryonic Development,Organ Development,Organismal Development,Renal and Urological System Development and Function,Tissue Development	Formation of kidney	2.39e-09		1.055	32	27	5	ADAMTS16(+5.1),ADM(+3.25),AREG(+7.51),BDNF(+4.98),BMP6(+4.81),CAV1(+2.26),CDH6(+3.84),COL4A3(+5.89),COL4A4(+4.84),CSF1R(+3.35),DKK1(+3.54),EFEMP1(+2.51),EPAS1(+2.29),EYA1(-4.23),FGF10(-2.62),GCNT3(+10.84),GDF15(+4.39),GPC3(-3.3),ICAM1(+4.61),IDS(+2.48),ITGA2(+6.29),LIF(+2.76),PBX1(-2.0),PDGFB(+2.6),PTGS2(+9.59),SHH(+9.71),SMAD3(+2.22),SOCS1(-2.78),SOX4(+3.78),SPRY2(+2.49),TGFB2(+3.63),TIMP2(+3.6)
Cell-To-Cell Signaling and Interaction	Binding of tumor cell lines	2.42e-09		1.446	41	32	9	ADAM28(+4.89),AFAP1(+2.97),ALOX15B(-4.69),BCAN(+3.29),CAV1(+2.26),CCN1(+5.25),CD55(+5.89),CDH17(+3.63),CDH2(+2.88),CDKN2A(+4.27),CFH(+3.11),CXCR4(+5.68),DYSF(+3.07),EFEMP1(+2.51),EPHA2(+5.22),EPHB6(+3.8),FUT1(+9.17),GDF15(+4.39),GNA13(+2.21),GPC3(-3.3),HSP90B1(-1.97),HYAL1(-3.77),ICAM1(+4.61),INHBB(+3.37),ITGA2(+6.29),ITGAV(+3.27),LIF(+2.76),MUC16(-4.71),NPFFR2(+5.4),NRG1(+2.81),PVR(+3.2),RASGRP2…
Cancer,Organismal Injury and Abnormalities	Advanced malignant tumor	2.63e-09		1.412	82	59	23	ABLIM1(+2.81),ACTA2(-2.28),ADGRE5(+3.13),ADM(+3.25),ALPL(-3.39),ATF3(+4.17),BCL2L1(+2.03),CAV1(+2.26),CCDC88A(-2.91),CCN1(+5.25),CCN2(+6.21),CD74(-2.5),CDH17(+3.63),CDH2(+2.88),CDH6(+3.84),CDKN2A(+4.27),CFH(+3.11),CSF1R(+3.35),CSF3R(-3.57),CXCL5(+43.48),CXCR4(+5.68),CYP19A1(-2.56),CYP1B1(+5.08),DCC(+3.24),DKK1(+3.54),DUSP4(+3.03),EDN1(+4.4),EFEMP1(+2.51),ENPP2(-2.78),EPAS1(+2.29),EPHA2(+5.22),EPH…
Skeletal and Muscular Disorders,Skeletal and Muscular System Development and Function	Abnormal morphology of muscle	3.02e-09			34	24	10	ACTA1(+8.27),ALPL(-3.39),BDNF(+4.98),CAPN3(-2.97),CAV1(+2.26),CD55(+5.89),CDH2(+2.88),COL12A1(+2.28),CXCR4(+5.68),DUSP8(+3.83),DYSF(+3.07),ECEL1(+3.47),EDN1(+4.4),EYA1(-4.23),FGF10(-2.62),FMOD(-2.28),HEYL(-4.04),HSP90B1(-1.97),HSPB8(+2.87),IDS(+2.48),IFRD1(+2.4),INHBB(+3.37),ITGAV(+3.27),JUP(+2.5),MEOX1(-2.74),PDGFB(+2.6),RPS6KA2(+2.43),SHH(+9.71),SLC6A6(+2.19),SOX4(+3.78),TGFB2(+3.63),TRDN(-4.28…
Cell Morphology,Cellular Development	Branching of cells	3.45e-09		1.384	41	31	10	A2M(-3.46),ADM(+3.25),AGRN(+2.16),ATF3(+4.17),BDNF(+4.98),CAV1(+2.26),CCDC88A(-2.91),CCN1(+5.25),CDH2(+2.88),CDK5R1(+2.43),CRH(-3.13),CYP19A1(-2.56),DBN1(+2.44),ECEL1(+3.47),EFNA5(+2.87),EFNB2(+2.92),FGF10(-2.62),GNA13(+2.21),HDAC9(+4.39),ITGA2(+6.29),NEFM(+3.57),NNMT(+9.14),NRCAM(+2.78),NRG1(+2.81),NUAK1(+5.14),PIM3(+2.37),PROX1(+5.92),PTGS2(+9.59),PTTG1(-2.44),RPS6(-1.95),SARM1(+3.01),SHANK3(-1…
Cancer,Organismal Injury and Abnormalities	Advanced malignant solid tumor	4.04e-09		1.341	63	46	17	ACTA2(-2.28),ADM(+3.25),ALPL(-3.39),ATF3(+4.17),BCL2L1(+2.03),CAV1(+2.26),CCN1(+5.25),CCN2(+6.21),CDH17(+3.63),CDH2(+2.88),CDH6(+3.84),CDKN2A(+4.27),CFH(+3.11),CSF1R(+3.35),CSF3R(-3.57),CXCR4(+5.68),CYP19A1(-2.56),DKK1(+3.54),DUSP4(+3.03),EDN1(+4.4),EFEMP1(+2.51),ENPP2(-2.78),EPAS1(+2.29),EPHA2(+5.22),EPHB6(+3.8),GDF15(+4.39),GLUL(-2.21),GSTP1(+2.34),HMOX1(+3.26),HSP90B1(-1.97),ICAM1(+4.61),IDS(+…
Cardiovascular Disease,Organismal Injury and Abnormalities	Infarction of heart	4.15e-09		-1.718	29	25	4	ACE2(+2.54),ACTA1(+8.27),ACTA2(-2.28),ADM(+3.25),ADRB2(+3.98),BCL2L1(+2.03),CA3(+4.7),CAV1(+2.26),CD55(+5.89),CSF1R(+3.35),CSF3R(-3.57),CXCR4(+5.68),EDN1(+4.4),EEF1A2(+10.63),GDF15(+4.39),HMOX1(+3.26),ITGAV(+3.27),KRT18(+2.35),LDLR(+2.12),NPPB(+5.21),OLR1(+7.0),PTGS1(-5.09),PTGS2(+9.59),SCNN1A(+2.92),SERPINE1(+8.03),SESN2(+2.23),THBD(+4.08),TNNC1(-4.02),TUBB3(+7.71)
Cell Morphology	Sprouting	4.88e-09		1.191	42	33	9	A2M(-3.46),ADM(+3.25),AGRN(+2.16),ATF3(+4.17),BDNF(+4.98),CAV1(+2.26),CCDC88A(-2.91),CCN1(+5.25),CDH2(+2.88),CDK5R1(+2.43),CRH(-3.13),CYP19A1(-2.56),DBN1(+2.44),ECEL1(+3.47),EFNA5(+2.87),EFNB2(+2.92),GNA13(+2.21),HDAC9(+4.39),NEFM(+3.57),NNMT(+9.14),NRCAM(+2.78),NRG1(+2.81),NUAK1(+5.14),OLR1(+7.0),PIM3(+2.37),PROX1(+5.92),PTGS2(+9.59),RPS6(-1.95),RUNX1(+3.82),SARM1(+3.01),SERPINF1(-2.33),SHANK3(-…
Hematological System Development and Function,Lymphoid Tissue Structure and Development,Tissue Morphology	Morphology of lymphoid tissue	4.9e-09			49	32	17	ALPL(-3.39),BCL2L1(+2.03),CD55(+5.89),CD74(-2.5),CDH17(+3.63),CDKN2A(+4.27),CDKN2B(+18.75),CRH(-3.13),CSF1R(+3.35),CXCR4(+5.68),CYP19A1(-2.56),EFEMP1(+2.51),EFNB2(+2.92),EYA1(-4.23),FGF10(-2.62),GCSAM(+2.97),GNA13(+2.21),GPC3(-3.3),HIST1H1D(-4.37),HIVEP2(+3.15),HMOX1(+3.26),HOXD3(+2.79),HSP90B1(-1.97),IDS(+2.48),ITGA2(+6.29),MAFG(+2.79),MDM2(+2.3),MSR1(-3.8),NFE2(-3.04),NLRC5(+3.03),PBX1(-2.0),PP…
Organismal Development,Organismal Injury and Abnormalities	Abnormal morphology of thoracic cavity	5.2e-09			72	54	18	ACE2(+2.54),ADM(+3.25),ADRB2(+3.98),ALPL(-3.39),ANKRD1(+4.47),ATF3(+4.17),BCL2L1(+2.03),CACNB4(+3.0),CAV1(+2.26),CCN2(+6.21),CDC42EP3(+3.6),CDH2(+2.88),CDK5R1(+2.43),CRH(-3.13),CXCR4(+5.68),CYP19A1(-2.56),DUSP1(+5.0),DUSP5(+4.62),DUSP8(+3.83),EDN1(+4.4),EFNB2(+2.92),EPAS1(+2.29),EYA1(-4.23),FGF10(-2.62),FHL2(+5.91),FMOD(-2.28),FOSL1(+6.79),GDF15(+4.39),GNA13(+2.21),GPC3(-3.3),HCN4(+4.1),HDAC9(+4.…
Cancer,Organismal Injury and Abnormalities	Development of adenocarcinoma	5.25e-09		0.8	247	179	68	ABCA13(+2.5),ABCA4(-3.4),ACE2(+2.54),ACSM3(-2.91),ACTA2(-2.28),ADAM28(+4.89),ADAMTS14(-2.99),ADAMTS16(+5.1),ADM(+3.25),ADRB2(+3.98),AGRN(+2.16),ALOXE3(+5.12),ANKRD26(-1.98),AREG(+7.51),ARFGEF3(+4.85),ARHGEF28(+3.64),ARNTL2(+2.94),ATF7IP2(-2.28),ATP13A3(+3.26),ATP1A2(-3.78),B3GALT5(+4.63),B3GAT1(+3.46),BCL2L1(+2.03),BEND5(-3.41),BMP6(+4.81),BMPR1B(+3.43),BTN3A1(-2.42),C22orf23(+4.64),C3orf52(+3.27…
Cancer,Organismal Injury and Abnormalities,Reproductive System Disease	Endometrial carcinoma	5.25e-09			163	118	45	ABCA13(+2.5),ABCA4(-3.4),ACSM3(-2.91),ADAMTS16(+5.1),ADM(+3.25),ANKRD26(-1.98),ARHGEF28(+3.64),ARNTL2(+2.94),B3GALT5(+4.63),BCAN(+3.29),BCL2L1(+2.03),BMP6(+4.81),BTN3A1(-2.42),C22orf23(+4.64),CABLES1(+5.57),CADM3(+2.28),CARD10(+2.18),CASP5(+4.04),CD55(+5.89),CD74(-2.5),CDC42EP3(+3.6),CDKN2A(+4.27),CENPE(-2.09),CEP126(-3.01),CEP152(-2.23),CFH(+3.11),COL12A1(+2.28),CRIM1(+3.28),CSF1R(+3.35),CSF3R(-…
Cancer,Hematological Disease,Immunological Disease,Organismal Injury and Abnormalities	Non-Hodgkin lymphoma	5.42e-09		-1.4	85	64	21	ABCA13(+2.5),ARHGEF28(+3.64),ATF3(+4.17),ATP1A2(-3.78),BCL2L1(+2.03),CAV1(+2.26),CCN1(+5.25),CD7(-2.93),CDCA2(-2.23),CDKN2A(+4.27),CDKN2B(+18.75),COL12A1(+2.28),COL23A1(-4.01),COL27A1(-2.37),CSF1R(+3.35),CSF3R(-3.57),CXCR4(+5.68),DAPK3(+1.96),DCC(+3.24),DDX53(+3.57),DNAH5(+9.8),DUSP4(+3.03),DUSP5(+4.62),DUSP8(+3.83),EFNB2(+2.92),EPAS1(+2.29),EPHA2(+5.22),EYA1(-4.23),GNA13(+2.21),GPRIN1(+2.85),HDA…
Connective Tissue Development and Function,Skeletal and Muscular System Development and Function,Tissue Development	Morphology of bone	5.47e-09			51	37	14	ADRB2(+3.98),ALPL(-3.39),AREG(+7.51),BMP6(+4.81),BMPR1B(+3.43),CALCR(+3.29),CAV1(+2.26),CCN2(+6.21),CDKN2A(+4.27),COL12A1(+2.28),COL27A1(-2.37),CSF1R(+3.35),CYP19A1(-2.56),CYP1B1(+5.08),DKK1(+3.54),EDN1(+4.4),EFEMP1(+2.51),EFNB2(+2.92),EYA1(-4.23),FBLIM1(+3.81),FGF10(-2.62),FHL2(+5.91),FMOD(-2.28),FOSL1(+6.79),GPC3(-3.3),GPR87(+4.18),H19(-3.63),HOXD3(+2.79),IDS(+2.48),IFRD1(+2.4),ITGA2(+6.29),KLF…
Tissue Development	Development of epithelial tissue	5.56e-09		1.759	49	41	8	ADM(+3.25),BDNF(+4.98),BMP6(+4.81),CAV1(+2.26),CCN1(+5.25),CCN2(+6.21),CDH2(+2.88),CDKN2A(+4.27),COL4A3(+5.89),COL4A4(+4.84),CSF1R(+3.35),CXCR4(+5.68),CYP19A1(-2.56),DKK1(+3.54),DYSF(+3.07),EDN1(+4.4),EFNB2(+2.92),ENPP2(-2.78),EPHA2(+5.22),FGF10(-2.62),HEG1(+3.34),HEYL(-4.04),HMOX1(+3.26),IL1A(+4.16),INHBB(+3.37),ITGA2(+6.29),KLF4(+2.66),KRT18(+2.35),NDNF(-2.7),NRG1(+2.81),ONECUT2(+4.44),PDGFB(+2…
Cancer,Hematological Disease,Immunological Disease,Organismal Injury and Abnormalities	T-cell malignant neoplasm	5.68e-09		-0.391	53	40	13	ACOT9(+2.26),B3GAT1(+3.46),BCL2L1(+2.03),C3orf52(+3.27),CCN1(+5.25),CD7(-2.93),CDKN2A(+4.27),CELF2(+2.85),COL12A1(+2.28),COL23A1(-4.01),COL27A1(-2.37),CSF1R(+3.35),CSF3R(-3.57),DAPK3(+1.96),DCC(+3.24),DUSP4(+3.03),DUSP5(+4.62),DUSP8(+3.83),EFNB2(+2.92),EPAS1(+2.29),EPHA2(+5.22),HDAC9(+4.39),HSP90B1(-1.97),IFI6(-3.86),KDM6A(+2.38),KLF6(+2.26),LIF(+2.76),MDM2(+2.3),MGLL(+3.19),MKI67(-2.44),MYLIP(-2…
Cardiovascular System Development and Function,Tissue Development	Development of endothelial tissue	5.86e-09		1.277	39	33	6	ADM(+3.25),BDNF(+4.98),BMP6(+4.81),CAV1(+2.26),CCN1(+5.25),CDH2(+2.88),CDKN2A(+4.27),COL4A3(+5.89),CSF1R(+3.35),CXCR4(+5.68),DKK1(+3.54),DYSF(+3.07),EDN1(+4.4),EFNB2(+2.92),ENPP2(-2.78),EPHA2(+5.22),FGF10(-2.62),HEG1(+3.34),HEYL(-4.04),HMOX1(+3.26),IL1A(+4.16),ITGA2(+6.29),NDNF(-2.7),NRG1(+2.81),PDGFB(+2.6),PFKFB3(+4.83),PROX1(+5.92),PTGS2(+9.59),PTN(-2.91),RUNX1(+3.82),SAA1(+5.4),SERPINE1(+8.03)…
Cardiovascular Disease,Cardiovascular System Development and Function	Abnormal morphology of cardiovascular system	5.97e-09			68	52	16	ACE2(+2.54),ACTA2(-2.28),ADM(+3.25),ADRB2(+3.98),ANKRD1(+4.47),ATF3(+4.17),BCL2L1(+2.03),CACNB4(+3.0),CAV1(+2.26),CCN2(+6.21),CDC42EP3(+3.6),CDH2(+2.88),CDK5R1(+2.43),CFH(+3.11),COL4A3(+5.89),CXCR4(+5.68),CYP19A1(-2.56),DUSP1(+5.0),DUSP5(+4.62),DUSP8(+3.83),EDN1(+4.4),EFNB2(+2.92),ENPP2(-2.78),EPAS1(+2.29),EYA1(-4.23),FGF10(-2.62),FHL2(+5.91),FMOD(-2.28),FOSL1(+6.79),GDF15(+4.39),GNA13(+2.21),GPC…
Cancer,Cellular Development,Cellular Growth and Proliferation,Organismal Injury and Abnormalities,Tumor Morphology	Proliferation of cancer cells	6.1e-09		1.603	37	31	6	ADAM28(+4.89),AREG(+7.51),BCAN(+3.29),BCL2L1(+2.03),CAV1(+2.26),CCN1(+5.25),CDKN2A(+4.27),CSF3R(-3.57),CXCR4(+5.68),CYP19A1(-2.56),DCC(+3.24),DKK1(+3.54),DUSP1(+5.0),EDN1(+4.4),EPHA2(+5.22),FHL1(+2.56),FHL2(+5.91),GDF15(+4.39),GPC3(-3.3),IL1A(+4.16),INHBB(+3.37),MKI67(-2.44),NRG1(+2.81),PDGFB(+2.6),PFKFB3(+4.83),PIM3(+2.37),PROX1(+5.92),PTGS2(+9.59),PTN(-2.91),SHH(+9.71),SLC4A7(+3.26),SMAD3(+2.22…
Cellular Movement,Hematological System Development and Function,Immune Cell Trafficking,Inflammatory Response	Cell movement of phagocytes	6.17e-09		0.175	52	39	13	ADM(+3.25),CAV1(+2.26),CCDC88A(-2.91),CCN1(+5.25),CCN2(+6.21),CD55(+5.89),CD74(-2.5),CFH(+3.11),COL4A3(+5.89),CRH(-3.13),CSF1R(+3.35),CSF3R(-3.57),CXCL5(+43.48),CXCR4(+5.68),CYP19A1(-2.56),DUSP1(+5.0),DYSF(+3.07),EDN1(+4.4),EEF1A2(+10.63),EPAS1(+2.29),FHL2(+5.91),HMOX1(+3.26),HYAL1(-3.77),ICAM1(+4.61),IL1A(+4.16),ITGAV(+3.27),KLF6(+2.26),LDLR(+2.12),MMP7(+7.31),NPPB(+5.21),PDGFB(+2.6),PDK2(-2.4),…
Cardiovascular System Development and Function	Morphology of cardiovascular system	6.3e-09			73	55	18	ACE2(+2.54),ACTA2(-2.28),ADM(+3.25),ADRB2(+3.98),ANKRD1(+4.47),ATF3(+4.17),BCL2L1(+2.03),CACNB4(+3.0),CASZ1(+3.33),CAV1(+2.26),CCN2(+6.21),CDC42EP3(+3.6),CDH2(+2.88),CDK5R1(+2.43),CFH(+3.11),COL4A3(+5.89),CXCR4(+5.68),CYP19A1(-2.56),DUSP1(+5.0),DUSP5(+4.62),DUSP8(+3.83),EDN1(+4.4),EFNB2(+2.92),ENPP2(-2.78),EPAS1(+2.29),EPHA2(+5.22),EYA1(-4.23),FGF10(-2.62),FHL2(+5.91),FMOD(-2.28),FOSL1(+6.79),GDF…
Metabolic Disease,Organismal Injury and Abnormalities	Glucose metabolism disorder	6.31e-09		-0.966	104	69	35	A2M(-3.46),ACE2(+2.54),ACSM3(-2.91),ACTA2(-2.28),ADM(+3.25),ADM2(+3.98),ADRB2(+3.98),ALPL(-3.39),APOM(-2.77),ARFGEF3(+4.85),ATF3(+4.17),ATP1A2(-3.78),BCL2L1(+2.03),BDNF(+4.98),BTN3A1(-2.42),CA3(+4.7),CACNA2D4(-2.88),CACNB4(+3.0),CALCR(+3.29),CAPN3(-2.97),CAV1(+2.26),CCDC88A(-2.91),CCN2(+6.21),CD55(+5.89),CD7(-2.93),CD74(-2.5),CDC42EP3(+3.6),CDH17(+3.63),CDKN2A(+4.27),CDKN2B(+18.75),CFH(+3.11),CHA…
Inflammatory Response	Inflammatory response	6.81e-09	Increased	2.231	65	50	15	ADGRE5(+3.13),ADM(+3.25),ADRB2(+3.98),ATF3(+4.17),BDNF(+4.98),CAV1(+2.26),CCDC88A(-2.91),CD74(-2.5),CDK5R1(+2.43),CFH(+3.11),CLCF1(+3.45),CRH(-3.13),CSF1R(+3.35),CSF3R(-3.57),CXCL5(+43.48),CXCR4(+5.68),CYP19A1(-2.56),CYP26B1(+3.53),DYSF(+3.07),EDN1(+4.4),EPAS1(+2.29),EPHA2(+5.22),GNA13(+2.21),GPRC5B(+2.74),HDAC9(+4.39),HMOX1(+3.26),HYAL1(-3.77),ICAM1(+4.61),IL1A(+4.16),ITGA2(+6.29),ITGAV(+3.27),I…
Cancer,Gastrointestinal Disease,Organismal Injury and Abnormalities	Metastatic gastrointestinal tract cancer	6.98e-09			34	27	7	ACTA2(-2.28),CAV1(+2.26),CCN1(+5.25),CCN2(+6.21),CDH2(+2.88),CDH6(+3.84),CDKN2A(+4.27),CSF1R(+3.35),DKK1(+3.54),DUSP4(+3.03),EFEMP1(+2.51),ENPP2(-2.78),EPHA2(+5.22),GDF15(+4.39),GLUL(-2.21),GSTP1(+2.34),HMOX1(+3.26),HSP90B1(-1.97),ICAM1(+4.61),IL1A(+4.16),ITPR3(+3.96),KIF20A(-2.34),KRT18(+2.35),NUAK1(+5.14),PTGS2(+9.59),PTTG1(-2.44),SERPINE1(+8.03),SIK1/SIK1B(+2.46),SLC7A11(+4.17),SMAD3(+2.22),ST…
Cellular Growth and Proliferation	Colony formation of tumor cell lines	7.15e-09		-0.928	35	30	5	ANKRD1(+4.47),ATF3(+4.17),BCL2L1(+2.03),CABLES1(+5.57),CASZ1(+3.33),CAV1(+2.26),CCN1(+5.25),CDKN2A(+4.27),CDKN2B(+18.75),DUSP5(+4.62),EDN1(+4.4),EHF(+14.6),ELF3(+2.78),EPAS1(+2.29),EPHA2(+5.22),FRMD6(+2.49),GADD45G(-2.62),GNA13(+2.21),HIST1H1D(-4.37),IL1A(+4.16),KLF4(+2.66),KLF6(+2.26),LMO3(-3.42),MDM2(+2.3),NRG1(+2.81),OSMR(+4.08),PTGS2(+9.59),PTN(-2.91),PTTG1(-2.44),RASSF2(+5.18),SLFN5(+3.08),S…
Cancer,Organismal Injury and Abnormalities	Connective or soft tissue tumor	7.5e-09		1.087	102	72	30	ACTA2(-2.28),ADGRE5(+3.13),ADRB2(+3.98),AGRN(+2.16),ALPL(-3.39),ANKRD26(-1.98),BCAN(+3.29),BCL2L1(+2.03),BMPR1B(+3.43),BTN3A1(-2.42),C3orf52(+3.27),CACNA2D4(-2.88),CADM3(+2.28),CALCR(+3.29),CAV1(+2.26),CCN1(+5.25),CDC42EP3(+3.6),CDKN2A(+4.27),CDKN2B(+18.75),CENPE(-2.09),CFH(+3.11),COL12A1(+2.28),COL23A1(-4.01),COL27A1(-2.37),COL4A3(+5.89),COL4A4(+4.84),COL5A2(-2.56),CSF1R(+3.35),CSF3R(-3.57),CYP1…
Cardiovascular Disease	Disorder of blood pressure	7.52e-09		1.305	60	49	11	ABLIM1(+2.81),ACE2(+2.54),ADM(+3.25),ADRB2(+3.98),ALPL(-3.39),BCL2L1(+2.03),BMPR1B(+3.43),C12orf49(+3.38),CA3(+4.7),CACNB4(+3.0),CAV1(+2.26),CDH17(+3.63),CFH(+3.11),COL12A1(+2.28),CREB5(+3.23),CSF1R(+3.35),CXCR4(+5.68),CYP19A1(-2.56),DUSP1(+5.0),EDN1(+4.4),EPAS1(+2.29),FHL1(+2.56),FMOD(-2.28),GDF15(+4.39),GSTP1(+2.34),HMOX1(+3.26),HOXD3(+2.79),ICAM1(+4.61),IL1A(+4.16),LDLR(+2.12),LMO3(-3.42),LOC7…
Cancer,Organismal Injury and Abnormalities	Metastatic solid tumor	7.6e-09		1.341	57	44	13	ACTA2(-2.28),ADM(+3.25),ALPL(-3.39),ATF3(+4.17),BCL2L1(+2.03),CAV1(+2.26),CCN1(+5.25),CCN2(+6.21),CDH17(+3.63),CDH2(+2.88),CDH6(+3.84),CDKN2A(+4.27),CSF1R(+3.35),CSF3R(-3.57),CXCR4(+5.68),CYP19A1(-2.56),DKK1(+3.54),DUSP4(+3.03),EDN1(+4.4),EFEMP1(+2.51),ENPP2(-2.78),EPAS1(+2.29),EPHA2(+5.22),EPHB6(+3.8),GDF15(+4.39),GLUL(-2.21),GSTP1(+2.34),HMOX1(+3.26),HSP90B1(-1.97),ICAM1(+4.61),IDS(+2.48),IL1A(…
Cancer,Hematological Disease,Immunological Disease,Organismal Injury and Abnormalities	Lymphoma	7.85e-09		-0.084	96	71	25	ABCA13(+2.5),ADRB2(+3.98),ARHGEF28(+3.64),ATF3(+4.17),ATP1A2(-3.78),BCL2L1(+2.03),CAV1(+2.26),CCN1(+5.25),CD7(-2.93),CD74(-2.5),CDCA2(-2.23),CDKN2A(+4.27),CDKN2B(+18.75),COL12A1(+2.28),COL23A1(-4.01),COL27A1(-2.37),CSF1R(+3.35),CSF3R(-3.57),CXCR4(+5.68),CYP1B1(+5.08),DAPK3(+1.96),DCC(+3.24),DDX53(+3.57),DNAH5(+9.8),DUSP4(+3.03),DUSP5(+4.62),DUSP8(+3.83),EFNB2(+2.92),EPAS1(+2.29),EPHA2(+5.22),EYA1…
Cancer,Gastrointestinal Disease,Organismal Injury and Abnormalities	Development of digestive organ tumor	7.93e-09		-1.268	258	194	64	A2M(-3.46),ABCA13(+2.5),ABCA4(-3.4),ACE2(+2.54),ACOT9(+2.26),ACTA1(+8.27),ADAM28(+4.89),ADAMTS14(-2.99),ADAMTS16(+5.1),ADM(+3.25),ADM2(+3.98),AFAP1(+2.97),AGRN(+2.16),ALPL(-3.39),ANKRD26(-1.98),AREG(+7.51),ARFGEF3(+4.85),ARMCX5-GPRASP2/GPRASP2(-2.48),ARNTL2(+2.94),ARVCF(+2.86),ASPG(-3.02),ATP13A3(+3.26),AURKC(-2.78),B3GAT1(+3.46),B4GALNT3(+3.23),BCL2L1(+2.03),BCYRN1(-2.12),BDNF(+4.98),BRSK2(+4.37…
Connective Tissue Disorders,Inflammatory Disease,Organismal Injury and Abnormalities,Skeletal and Muscular Disorders	Rheumatic Disease	8.16e-09		0.051	92	62	30	ACOT9(+2.26),ACTA1(+8.27),ACTA2(-2.28),ADAMTS14(-2.99),ADAMTS16(+5.1),ADGRE5(+3.13),ADGRG6(+3.01),ADM(+3.25),ADRB2(+3.98),ALPL(-3.39),APOM(-2.77),AREG(+7.51),BCL2L1(+2.03),BDNF(+4.98),CACNA2D4(-2.88),CASP5(+4.04),CD74(-2.5),CDK5R1(+2.43),CDKN2A(+4.27),CELF2(+2.85),CFH(+3.11),CSF1R(+3.35),CSF3R(-3.57),CXCL5(+43.48),CXCR4(+5.68),CYP19A1(-2.56),DMTN(+2.44),DPYS(-6.21),DUSP1(+5.0),DUSP5(+4.62),ELF3(+…
Cardiovascular Disease,Organismal Injury and Abnormalities	Infarction	8.23e-09		-1.342	38	32	6	ACE2(+2.54),ACTA1(+8.27),ACTA2(-2.28),ADM(+3.25),ADRB2(+3.98),ATP1A2(-3.78),BCL2L1(+2.03),BDNF(+4.98),CA3(+4.7),CACNB4(+3.0),CAV1(+2.26),CD55(+5.89),CSF1R(+3.35),CSF3R(-3.57),CXCR4(+5.68),EDN1(+4.4),EEF1A2(+10.63),EPHA2(+5.22),GDF15(+4.39),HMOX1(+3.26),IL1A(+4.16),ITGAV(+3.27),KRT18(+2.35),LDLR(+2.12),NPPB(+5.21),OLR1(+7.0),OSMR(+4.08),PLK2(+2.54),PTGS1(-5.09),PTGS2(+9.59),SCNN1A(+2.92),SERPINE1(…
Cell-To-Cell Signaling and Interaction	Activation of cells	8.72e-09		1.543	76	60	16	ABCA4(-3.4),AGRN(+2.16),AREG(+7.51),ATF3(+4.17),BCL2L1(+2.03),BDNF(+4.98),CCN1(+5.25),CCN2(+6.21),CD55(+5.89),CD7(-2.93),CD74(-2.5),CDK5R1(+2.43),CDKN2A(+4.27),CFH(+3.11),COL4A3(+5.89),CRH(-3.13),CSF1R(+3.35),CXCL5(+43.48),CXCR4(+5.68),DKK1(+3.54),DUSP1(+5.0),DYSF(+3.07),EDN1(+4.4),EFNB2(+2.92),FMOD(-2.28),GNA13(+2.21),HDAC9(+4.39),HMOX1(+3.26),HSP90B1(-1.97),HSPB8(+2.87),ICAM1(+4.61),IL1A(+4.16)…
Cancer,Gastrointestinal Disease,Organismal Injury and Abnormalities	Secondary neoplasm of digestive system	9.32e-09		0	34	27	7	ACTA2(-2.28),CAV1(+2.26),CCN2(+6.21),CDH17(+3.63),CDH2(+2.88),CDH6(+3.84),CDKN2A(+4.27),CSF1R(+3.35),CXCR4(+5.68),DKK1(+3.54),DUSP4(+3.03),EFEMP1(+2.51),ENPP2(-2.78),EPHA2(+5.22),GDF15(+4.39),GLUL(-2.21),GSTP1(+2.34),HMOX1(+3.26),HSP90B1(-1.97),ICAM1(+4.61),IL1A(+4.16),ITPR3(+3.96),KIF20A(-2.34),KRT18(+2.35),NUAK1(+5.14),PTGS1(-5.09),PTGS2(+9.59),SERPINE1(+8.03),SIK1/SIK1B(+2.46),SLC7A11(+4.17),S…
Cancer,Organismal Injury and Abnormalities	Secondary tumor	9.53e-09		1.412	75	57	18	ABLIM1(+2.81),ACTA2(-2.28),ADGRE5(+3.13),ADM(+3.25),ALPL(-3.39),ATF3(+4.17),BCL2L1(+2.03),CAV1(+2.26),CCDC88A(-2.91),CCN1(+5.25),CCN2(+6.21),CDH17(+3.63),CDH2(+2.88),CDH6(+3.84),CDKN2A(+4.27),CSF1R(+3.35),CSF3R(-3.57),CXCL5(+43.48),CXCR4(+5.68),CYP19A1(-2.56),CYP1B1(+5.08),DCC(+3.24),DKK1(+3.54),DUSP4(+3.03),EDN1(+4.4),EFEMP1(+2.51),ENPP2(-2.78),EPAS1(+2.29),EPHA2(+5.22),EPHB6(+3.8),FABP5(-2.2),G…
Cancer,Organismal Injury and Abnormalities,Reproductive System Disease	Uterine carcinoma	9.87e-09			170	124	46	ABCA13(+2.5),ABCA4(-3.4),ACSM3(-2.91),ADAMTS16(+5.1),ADM(+3.25),ANKRD26(-1.98),ARHGEF28(+3.64),ARNTL2(+2.94),B3GALT5(+4.63),BCAN(+3.29),BCL2L1(+2.03),BMP6(+4.81),BTN3A1(-2.42),C22orf23(+4.64),CABLES1(+5.57),CADM3(+2.28),CARD10(+2.18),CASP5(+4.04),CD55(+5.89),CD74(-2.5),CDC42EP3(+3.6),CDH2(+2.88),CDKN2A(+4.27),CENPE(-2.09),CEP126(-3.01),CEP152(-2.23),CFH(+3.11),CLDN6(+2.52),COL12A1(+2.28),CRIM1(+3…
Cardiovascular Disease	Hypertension	1.05e-08		0.848	58	47	11	ABLIM1(+2.81),ACE2(+2.54),ADM(+3.25),ADRB2(+3.98),ALPL(-3.39),BCL2L1(+2.03),BMPR1B(+3.43),C12orf49(+3.38),CA3(+4.7),CACNB4(+3.0),CAV1(+2.26),CDH17(+3.63),CFH(+3.11),COL12A1(+2.28),CREB5(+3.23),CSF1R(+3.35),CXCR4(+5.68),CYP19A1(-2.56),EDN1(+4.4),EPAS1(+2.29),FHL1(+2.56),FMOD(-2.28),GDF15(+4.39),GSTP1(+2.34),HMOX1(+3.26),HOXD3(+2.79),ICAM1(+4.61),LDLR(+2.12),LMO3(-3.42),LOC730100(-4.87),MMP7(+7.31)…
Cancer,Hematological Disease,Immunological Disease,Organismal Injury and Abnormalities	Lymphocytic cancer	1.1e-08		0.466	118	90	28	ABCA13(+2.5),ACOT9(+2.26),ADAMTS16(+5.1),ADRB2(+3.98),ARHGEF28(+3.64),ATF3(+4.17),ATP1A2(-3.78),B3GAT1(+3.46),BCL2L1(+2.03),C3orf52(+3.27),CACNB4(+3.0),CAV1(+2.26),CCN1(+5.25),CD7(-2.93),CD74(-2.5),CDC42EP3(+3.6),CDCA2(-2.23),CDKN2A(+4.27),CDKN2B(+18.75),CELF2(+2.85),COL12A1(+2.28),COL23A1(-4.01),COL27A1(-2.37),COL4A4(+4.84),CSF1R(+3.35),CSF3R(-3.57),CXCR4(+5.68),CYP1B1(+5.08),DAPK3(+1.96),DCC(+3…
Cancer,Gastrointestinal Disease,Organismal Injury and Abnormalities	Colon tumor	1.15e-08		-1.698	233	178	55	ABCA13(+2.5),ABCA4(-3.4),ACE2(+2.54),ACOT9(+2.26),ACTA1(+8.27),ADAM28(+4.89),ADAMTS14(-2.99),ADAMTS16(+5.1),ADM(+3.25),ADM2(+3.98),AFAP1(+2.97),AGRN(+2.16),ALPL(-3.39),ANKRD26(-1.98),ARFGEF3(+4.85),ARMCX5-GPRASP2/GPRASP2(-2.48),ARNTL2(+2.94),ARVCF(+2.86),ASPG(-3.02),ATF3(+4.17),ATP13A3(+3.26),AURKC(-2.78),B3GAT1(+3.46),B4GALNT3(+3.23),BCL2L1(+2.03),BDNF(+4.98),BRSK2(+4.37),C6orf222(+9.02),C9orf13…
Embryonic Development,Organismal Development	Development of abdomen	1.21e-08		0.254	51	43	8	ADAMTS16(+5.1),ADM(+3.25),AREG(+7.51),ATF3(+4.17),BCL2L1(+2.03),BDNF(+4.98),BMP6(+4.81),CACNB4(+3.0),CAV1(+2.26),CCN2(+6.21),CDH17(+3.63),CDH6(+3.84),CDKN2A(+4.27),CDKN2B(+18.75),COL4A3(+5.89),COL4A4(+4.84),CRH(-3.13),CSF1R(+3.35),CXCR4(+5.68),CYP19A1(-2.56),DKK1(+3.54),DMRTA1(+2.51),EFEMP1(+2.51),EPAS1(+2.29),EYA1(-4.23),FGF10(-2.62),GADD45G(-2.62),GCNT3(+10.84),GDF15(+4.39),GPC3(-3.3),ICAM1(+4.…
Cellular Development,Cellular Function and Maintenance,Cellular Growth and Proliferation	Assembly of cells	1.24e-08		1.34	38	32	6	ADM(+3.25),BDNF(+4.98),BMP6(+4.81),CAV1(+2.26),CCN1(+5.25),CDH2(+2.88),CDKN2A(+4.27),COL4A3(+5.89),CSF1R(+3.35),DKK1(+3.54),DYSF(+3.07),EDN1(+4.4),EFNB2(+2.92),ENPP2(-2.78),FGF10(-2.62),HEG1(+3.34),HEYL(-4.04),HMOX1(+3.26),IL1A(+4.16),ITGA2(+6.29),NDNF(-2.7),NRG1(+2.81),PDGFB(+2.6),PFKFB3(+4.83),PROX1(+5.92),PTGS2(+9.59),PTN(-2.91),RUNX1(+3.82),SAA1(+5.4),SERPINE1(+8.03),SERPINF1(-2.33),SMAD3(+2.…
Organismal Injury and Abnormalities,Reproductive System Disease	Endometriosis	1.24e-08			38	29	9	ACTA2(-2.28),CADM3(+2.28),CCN1(+5.25),CCN2(+6.21),CDC42EP3(+3.6),CSF1R(+3.35),CXCL5(+43.48),CXCR4(+5.68),CYP19A1(-2.56),DKK1(+3.54),DUSP1(+5.0),G0S2(-5.36),GSTP1(+2.34),HOXD3(+2.79),ICAM1(+4.61),IL1A(+4.16),KIF20A(-2.34),LIF(+2.76),MGLL(+3.19),MMP24(+2.59),MMP7(+7.31),MT1H(+2.65),P4HA1(-2.13),PFKFB3(+4.83),PLK2(+2.54),PTGS1(-5.09),PTGS2(+9.59),PTTG1(-2.44),SERINC2(+2.5),SLC15A2(+7.74),SLC6A6(+2.1…
Cellular Movement	Cell movement of breast cancer cell lines	1.31e-08		1.481	36	31	5	ADRB2(+3.98),ARHGAP8/PRR5-ARHGAP8(+2.56),ATF3(+4.17),BCYRN1(-2.12),BMP6(+4.81),CAV1(+2.26),CCDC88A(-2.91),CCN2(+6.21),CDH2(+2.88),CXCL5(+43.48),CXCR4(+5.68),DUSP5(+4.62),EFNA5(+2.87),EPHA2(+5.22),EPHB6(+3.8),EYA1(-4.23),FBLIM1(+3.81),FGF10(-2.62),FOSL1(+6.79),ITGA2(+6.29),ITGAV(+3.27),JUP(+2.5),KLF4(+2.66),MDM2(+2.3),NRG1(+2.81),OSGIN1(+2.6),RAB11FIP1(+2.34),SAA1(+5.4),SERPINE1(+8.03),SMAD3(+2.22…
Cancer,Hematological Disease,Organismal Injury and Abnormalities	Hematologic cancer of cells	1.41e-08		0.269	115	88	27	ABCA13(+2.5),ACOT9(+2.26),ADAMTS16(+5.1),ADRB2(+3.98),ARHGEF28(+3.64),ATF3(+4.17),ATP1A2(-3.78),B3GAT1(+3.46),BCL2L1(+2.03),C3orf52(+3.27),CACNB4(+3.0),CAV1(+2.26),CCN1(+5.25),CD7(-2.93),CD74(-2.5),CDC42EP3(+3.6),CDCA2(-2.23),CDKN2A(+4.27),CDKN2B(+18.75),CELF2(+2.85),COL12A1(+2.28),COL23A1(-4.01),COL27A1(-2.37),COL4A4(+4.84),CSF1R(+3.35),CSF3R(-3.57),CXCR4(+5.68),CYP1B1(+5.08),DAPK3(+1.96),DCC(+3…
Cardiovascular System Development and Function,Cellular Movement	Cell movement of endothelial cells	1.52e-08		1.949	38	35	3	ADM(+3.25),BDNF(+4.98),BMP6(+4.81),CAV1(+2.26),CCN1(+5.25),CCN2(+6.21),CDH2(+2.88),CDKN2A(+4.27),CXCR4(+5.68),CYP1B1(+5.08),DKK1(+3.54),EDN1(+4.4),EFNB2(+2.92),ENPP2(-2.78),ICAM1(+4.61),ITGA2(+6.29),ITGAV(+3.27),JUP(+2.5),MDM2(+2.3),NRG1(+2.81),OLR1(+7.0),PDGFB(+2.6),PROX1(+5.92),PTGS2(+9.59),PTN(-2.91),SAA1(+5.4),SCN9A(+5.48),SERPINE1(+8.03),SERPINF1(-2.33),SHH(+9.71),SMAD3(+2.22),SPRY4(+4.27),T…
Cellular Movement	Migration of cancer cells	1.72e-08		0.351	24	17	7	ADGRE5(+3.13),BDNF(+4.98),CAV1(+2.26),CCN2(+6.21),CD74(-2.5),CDH2(+2.88),CRH(-3.13),CSF1R(+3.35),CSF3R(-3.57),CXCR4(+5.68),DUSP1(+5.0),FGF10(-2.62),JUP(+2.5),KLF4(+2.66),MGLL(+3.19),PROX1(+5.92),PTGS2(+9.59),PTTG1(-2.44),SERPINE1(+8.03),SH3BP4(+2.77),SOCS1(-2.78),SPRY2(+2.49),TGFB2(+3.63),TIAM1(-3.41)
Cancer,Organismal Injury and Abnormalities	Head and neck squamous cell carcinoma	1.77e-08			139	92	47	ABCA13(+2.5),ACTA2(-2.28),ADAM28(+4.89),ADAMTS14(-2.99),ANKRD26(-1.98),ANKRD33B(+3.0),ARHGEF9(-2.33),ARVCF(+2.86),ATF7IP2(-2.28),ATP13A3(+3.26),ATP1A2(-3.78),AURKC(-2.78),AZIN2(-2.64),BCL2L1(+2.03),BDNF(+4.98),BMPR1B(+3.43),C6orf132(+2.4),CALCR(+3.29),CASP5(+4.04),CASZ1(+3.33),CCDC88A(-2.91),CCN2(+6.21),CD7(-2.93),CD74(-2.5),CDCA2(-2.23),CDH2(+2.88),CDKN2A(+4.27),CELF2(+2.85),CEP126(-3.01),CEP170…
Cancer,Organismal Injury and Abnormalities,Renal and Urological Disease	Urinary tract tumor	1.87e-08			130	95	35	ADAM28(+4.89),ADAMTS14(-2.99),ADAMTS16(+5.1),ADM(+3.25),ADM2(+3.98),ARFGEF3(+4.85),ATF3(+4.17),ATF7IP2(-2.28),ATP13A3(+3.26),ATP1A2(-3.78),BCL2L1(+2.03),BMP6(+4.81),C3orf52(+3.27),CASZ1(+3.33),CAV1(+2.26),CCDC88A(-2.91),CDC42EP3(+3.6),CDH6(+3.84),CDKN2A(+4.27),CDKN2B(+18.75),CENPE(-2.09),CEP152(-2.23),CFH(+3.11),COL12A1(+2.28),CSF1R(+3.35),CSF3R(-3.57),DCC(+3.24),DMTN(+2.44),DNAH5(+9.8),EDN1(+4.4…
Cancer,Organismal Injury and Abnormalities	Primary solid tumor	1.94e-08			39	28	11	ALPL(-3.39),CASZ1(+3.33),CCN1(+5.25),CDK5R1(+2.43),CDKN2A(+4.27),CDKN2B(+18.75),COL12A1(+2.28),COL27A1(-2.37),CSF1R(+3.35),CSF3R(-3.57),CYP19A1(-2.56),EFEMP1(+2.51),EFNA5(+2.87),EFNB2(+2.92),EPHA2(+5.22),GDF15(+4.39),H19(-3.63),HSP90B1(-1.97),IDS(+2.48),KLF4(+2.66),KLF6(+2.26),LDLR(+2.12),MGLL(+3.19),MMP7(+7.31),MUC16(-4.71),NCR3LG1(+3.59),NPFFR2(+5.4),NUAK2(+5.39),OSMR(+4.08),PSAT1(+2.79),PTGS1(…
Hematological System Development and Function,Tissue Morphology	Quantity of blood cells	2.12e-08		0.59	78	60	18	ADGRE5(+3.13),ADM2(+3.98),ALPL(-3.39),ATF3(+4.17),BCL2L1(+2.03),BDNF(+4.98),CAV1(+2.26),CD7(-2.93),CD74(-2.5),CDH17(+3.63),CDKN2A(+4.27),CDKN2B(+18.75),CFH(+3.11),CLCF1(+3.45),CSF1R(+3.35),CSF3R(-3.57),CXCR4(+5.68),CYP19A1(-2.56),DKK1(+3.54),DMTN(+2.44),DUSP1(+5.0),DUSP10(+4.92),DUSP5(+4.62),EFNB2(+2.92),EPAS1(+2.29),FABP5(-2.2),FHL2(+5.91),GADD45G(-2.62),GDF15(+4.39),GNA13(+2.21),GPC3(-3.3),GSTP…
Cellular Movement	Migration of tumor cells	2.13e-08		0.351	26	18	8	ADGRE5(+3.13),BDNF(+4.98),CAV1(+2.26),CCN2(+6.21),CD74(-2.5),CDH2(+2.88),CRH(-3.13),CSF1R(+3.35),CSF3R(-3.57),CXCR4(+5.68),DUSP1(+5.0),ENPP2(-2.78),EPHA2(+5.22),FGF10(-2.62),JUP(+2.5),KLF4(+2.66),MGLL(+3.19),PROX1(+5.92),PTGS2(+9.59),PTTG1(-2.44),SERPINE1(+8.03),SH3BP4(+2.77),SOCS1(-2.78),SPRY2(+2.49),TGFB2(+3.63),TIAM1(-3.41)
Organismal Injury and Abnormalities	Fibrosis	2.18e-08		0.086	52	40	12	ACE2(+2.54),ACTA1(+8.27),ADRB2(+3.98),ATF3(+4.17),BCL2L1(+2.03),BMP6(+4.81),CAV1(+2.26),CCN2(+6.21),CD55(+5.89),CD74(-2.5),CDKN2A(+4.27),COL4A3(+5.89),CSF1R(+3.35),CYP4B1(-4.49),DAGLB(+2.26),DYSF(+3.07),EDN1(+4.4),ELF3(+2.78),ENPP2(-2.78),FGF10(-2.62),GSTP1(+2.34),HMOX1(+3.26),HSPB8(+2.87),ICAM1(+4.61),ITGB6(+3.67),IZUMO1(+3.79),KCP(-3.61),KRT18(+2.35),LDLR(+2.12),LIF(+2.76),MMP7(+7.31),MSR1(-3.8…
Cellular Development	Differentiation of nervous system	2.25e-08		1.324	46	37	9	ADGRG6(+3.01),AGRN(+2.16),AREG(+7.51),BCL2L1(+2.03),BDNF(+4.98),BMP6(+4.81),BRSK2(+4.37),CASZ1(+3.33),CAV1(+2.26),CDH2(+2.88),CDK5R1(+2.43),CDKN2A(+4.27),CLCF1(+3.45),CXCR4(+5.68),CYP26B1(+3.53),DNER(+3.32),DUSP10(+4.92),EFNA5(+2.87),ENPP2(-2.78),EPHA2(+5.22),EYA1(-4.23),FGF10(-2.62),GLUL(-2.21),GPRC5B(+2.74),HEYL(-4.04),HOXD3(+2.79),ISL2(+4.06),LIF(+2.76),MMD(+3.57),MMP24(+2.59),NFIA(-3.34),NRG1…
Cardiovascular System Development and Function,Organ Morphology,Organismal Development	Morphology of heart	2.3e-08			63	50	13	ACE2(+2.54),ADM(+3.25),ADRB2(+3.98),ANKRD1(+4.47),ATF3(+4.17),BCL2L1(+2.03),CACNB4(+3.0),CASZ1(+3.33),CAV1(+2.26),CCN2(+6.21),CDC42EP3(+3.6),CDH2(+2.88),CDK5R1(+2.43),CXCR4(+5.68),CYP19A1(-2.56),DUSP1(+5.0),DUSP5(+4.62),DUSP8(+3.83),EDN1(+4.4),EFNB2(+2.92),EPAS1(+2.29),FHL2(+5.91),FMOD(-2.28),FOSL1(+6.79),GDF15(+4.39),GNA13(+2.21),GPC3(-3.3),HCN4(+4.1),HDAC9(+4.39),HEYL(-4.04),HIST1H1D(-4.37),HMO…
Cancer,Gastrointestinal Disease,Organismal Injury and Abnormalities	Development of intestinal tumor	2.61e-08		-0.651	230	174	56	ABCA13(+2.5),ABCA4(-3.4),ACE2(+2.54),ACOT9(+2.26),ACTA1(+8.27),ADAM28(+4.89),ADAMTS14(-2.99),ADAMTS16(+5.1),ADM(+3.25),ADM2(+3.98),AFAP1(+2.97),AGRN(+2.16),ALPL(-3.39),ANKRD26(-1.98),ARFGEF3(+4.85),ARMCX5-GPRASP2/GPRASP2(-2.48),ARNTL2(+2.94),ARVCF(+2.86),ASPG(-3.02),ATP13A3(+3.26),AURKC(-2.78),B3GAT1(+3.46),B4GALNT3(+3.23),BCL2L1(+2.03),BDNF(+4.98),BRSK2(+4.37),C6orf222(+9.02),C9orf131(+3.24),CAC…
Cancer,Organismal Injury and Abnormalities,Renal and Urological Disease	Urinary tract cancer	2.68e-08			127	92	35	ADAM28(+4.89),ADAMTS14(-2.99),ADAMTS16(+5.1),ADM(+3.25),ADM2(+3.98),ARFGEF3(+4.85),ATF3(+4.17),ATF7IP2(-2.28),ATP13A3(+3.26),ATP1A2(-3.78),BCL2L1(+2.03),BMP6(+4.81),C3orf52(+3.27),CASZ1(+3.33),CAV1(+2.26),CCDC88A(-2.91),CDC42EP3(+3.6),CDH6(+3.84),CDKN2A(+4.27),CDKN2B(+18.75),CENPE(-2.09),CEP152(-2.23),CFH(+3.11),COL12A1(+2.28),CSF1R(+3.35),CSF3R(-3.57),DCC(+3.24),DMTN(+2.44),DNAH5(+9.8),EDN1(+4.4…
Cellular Movement	Cell movement of tumor cells	2.69e-08		0.351	23	16	7	ADGRE5(+3.13),BDNF(+4.98),CAV1(+2.26),CCN2(+6.21),CD74(-2.5),CDH2(+2.88),CRH(-3.13),CSF1R(+3.35),CSF3R(-3.57),CXCR4(+5.68),DUSP1(+5.0),FGF10(-2.62),JUP(+2.5),KLF4(+2.66),MGLL(+3.19),PTGS2(+9.59),PTTG1(-2.44),SERPINE1(+8.03),SH3BP4(+2.77),SOCS1(-2.78),SPRY2(+2.49),TGFB2(+3.63),TIAM1(-3.41)
Cellular Growth and Proliferation,Tissue Development	Proliferation of epithelial cells	2.72e-08		-0.023	45	34	11	AREG(+7.51),ATF3(+4.17),BMP6(+4.81),CAV1(+2.26),CCN1(+5.25),CDKN2A(+4.27),CDKN2B(+18.75),CLDN6(+2.52),CXCR4(+5.68),DCC(+3.24),DKK1(+3.54),DUSP10(+4.92),EDN1(+4.4),EFNB2(+2.92),EPAS1(+2.29),EPHA2(+5.22),EYA1(-4.23),FGF10(-2.62),FHL2(+5.91),GADD45G(-2.62),GDF15(+4.39),GLUL(-2.21),GPC3(-3.3),HEYL(-4.04),HYAL1(-3.77),INHBB(+3.37),JUP(+2.5),KLF4(+2.66),MKI67(-2.44),MMP7(+7.31),OSMR(+4.08),PROX1(+5.92)…
Cell-To-Cell Signaling and Interaction	Adhesion of tumor cell lines	2.84e-08		1.966	33	29	4	ADAM28(+4.89),AFAP1(+2.97),ALOX15B(-4.69),BCAN(+3.29),CAV1(+2.26),CCN1(+5.25),CD55(+5.89),CDH17(+3.63),CDH2(+2.88),CDKN2A(+4.27),CFH(+3.11),CXCR4(+5.68),DYSF(+3.07),EFEMP1(+2.51),EPHA2(+5.22),EPHB6(+3.8),GDF15(+4.39),GNA13(+2.21),HYAL1(-3.77),ICAM1(+4.61),INHBB(+3.37),ITGA2(+6.29),ITGAV(+3.27),LIF(+2.76),NRG1(+2.81),RASGRP2(-2.98),SAA1(+5.4),SERPINE1(+8.03),SMAD3(+2.22),THBD(+4.08),TIAM1(-3.41),U…
Organismal Injury and Abnormalities	Edema	2.88e-08		-1.675	37	27	10	ADM(+3.25),ADRB2(+3.98),ATP1A2(-3.78),CA3(+4.7),CAV1(+2.26),CCDC88A(-2.91),CRH(-3.13),CRIM1(+3.28),CXCR4(+5.68),CYP19A1(-2.56),DUSP1(+5.0),EDN1(+4.4),ENPP2(-2.78),EPHA2(+5.22),HMOX1(+3.26),ICAM1(+4.61),ITGAV(+3.27),ITGB6(+3.67),KIF1A(+9.23),LDLR(+2.12),LIF(+2.76),OLR1(+7.0),PBX1(-2.0),PDGFB(+2.6),PDK2(-2.4),PPP1R15A(+2.56),PTGS1(-5.09),PTGS2(+9.59),RPS6KA2(+2.43),SCNN1A(+2.92),SERPINE1(+8.03),SER…
Cancer,Gastrointestinal Disease,Organismal Injury and Abnormalities	Colon cancer	2.96e-08			229	174	55	ABCA13(+2.5),ABCA4(-3.4),ACE2(+2.54),ACOT9(+2.26),ACTA1(+8.27),ADAM28(+4.89),ADAMTS14(-2.99),ADAMTS16(+5.1),ADM(+3.25),ADM2(+3.98),AFAP1(+2.97),AGRN(+2.16),ALPL(-3.39),ANKRD26(-1.98),ARFGEF3(+4.85),ARMCX5-GPRASP2/GPRASP2(-2.48),ARNTL2(+2.94),ARVCF(+2.86),ASPG(-3.02),ATF3(+4.17),ATP13A3(+3.26),AURKC(-2.78),B3GAT1(+3.46),B4GALNT3(+3.23),BCL2L1(+2.03),BDNF(+4.98),BRSK2(+4.37),C6orf222(+9.02),C9orf13…
Cell Death and Survival	Cell viability of tumor cell lines	3.17e-08	Increased	2.08	72	57	15	AEN(+1.99),ANKRD1(+4.47),AREG(+7.51),ATF3(+4.17),ATP1A2(-3.78),BCL2L1(+2.03),BCYRN1(-2.12),BDNF(+4.98),CAPN3(-2.97),CARD10(+2.18),CAV1(+2.26),CCN2(+6.21),CD55(+5.89),CDH2(+2.88),CDKN2A(+4.27),CLCN4(+2.65),CRH(-3.13),CXCR4(+5.68),DAPK3(+1.96),DCC(+3.24),DDX53(+3.57),DUSP1(+5.0),DUSP10(+4.92),DUSP5(+4.62),ELF3(+2.78),EPAS1(+2.29),EPHA2(+5.22),EYA1(-4.23),FOSL1(+6.79),GDF15(+4.39),GNA13(+2.21),GSTP1…
Cellular Movement	Homing of cells	3.17e-08	Increased	2.178	50	39	11	A2M(-3.46),BDNF(+4.98),CAV1(+2.26),CCDC88A(-2.91),CCN1(+5.25),CCN2(+6.21),CD74(-2.5),COL4A3(+5.89),CSF1R(+3.35),CSF3R(-3.57),CXCL5(+43.48),CXCR4(+5.68),CYP19A1(-2.56),DYSF(+3.07),EDN1(+4.4),EFNB2(+2.92),ENPP2(-2.78),EPHA2(+5.22),FGF10(-2.62),FGFBP1(+4.42),FOSL1(+6.79),GNA13(+2.21),ICAM1(+4.61),IL1A(+4.16),ITGA2(+6.29),ITGAV(+3.27),LDLR(+2.12),LIF(+2.76),MMP7(+7.31),NPPB(+5.21),NRCAM(+2.78),NRG1(+…
Connective Tissue Development and Function,Skeletal and Muscular System Development and Function,Tissue Development	Size of bone	3.24e-08			31	25	6	ADRB2(+3.98),ALPL(-3.39),BMP6(+4.81),BMPR1B(+3.43),CALCR(+3.29),CAV1(+2.26),CCN2(+6.21),CDKN2A(+4.27),CSF1R(+3.35),CYP19A1(-2.56),CYP1B1(+5.08),DKK1(+3.54),EFNB2(+2.92),EYA1(-4.23),FBLIM1(+3.81),FGF10(-2.62),FHL2(+5.91),FOSL1(+6.79),IDS(+2.48),IFRD1(+2.4),ITGA2(+6.29),KLF4(+2.66),LDLR(+2.12),LIF(+2.76),MSR1(-3.8),NFE2(-3.04),OSMR(+4.08),PDGFB(+2.6),RASSF2(+5.18),SHH(+9.71),SMAD3(+2.22)
Cardiovascular System Development and Function,Cellular Development,Cellular Function and Maintenance,Cellular Growth and Proliferation,Organismal Development,Tissue Development	Endothelial cell development	3.34e-08		1.141	37	31	6	ADM(+3.25),BDNF(+4.98),BMP6(+4.81),CAV1(+2.26),CCN1(+5.25),CDH2(+2.88),CDKN2A(+4.27),COL4A3(+5.89),CSF1R(+3.35),DKK1(+3.54),DYSF(+3.07),EDN1(+4.4),EFNB2(+2.92),ENPP2(-2.78),FGF10(-2.62),HEG1(+3.34),HEYL(-4.04),HMOX1(+3.26),IL1A(+4.16),ITGA2(+6.29),NDNF(-2.7),NRG1(+2.81),PDGFB(+2.6),PFKFB3(+4.83),PROX1(+5.92),PTGS2(+9.59),PTN(-2.91),RUNX1(+3.82),SAA1(+5.4),SERPINE1(+8.03),SERPINF1(-2.33),SPRY4(+4.…
Neurological Disease	Epilepsy or neurodevelopmental disorder	3.36e-08			42	31	11	ADM(+3.25),ADRB2(+3.98),ARHGEF9(-2.33),ATF3(+4.17),ATP1A2(-3.78),BDNF(+4.98),BEND5(-3.41),CA3(+4.7),CACNA2D4(-2.88),CACNB4(+3.0),CCN1(+5.25),CRH(-3.13),CXCR4(+5.68),CYFIP2(+2.65),DUSP1(+5.0),DUSP5(+4.62),EEF1A2(+10.63),ENC1(+3.79),FOXE1(+3.46),GADD45G(-2.62),HMOX1(+3.26),HSP90B1(-1.97),IFRD1(+2.4),KCNQ3(+9.02),LDLR(+2.12),NEFM(+3.57),NPPB(+5.21),PIM3(+2.37),PLK2(+2.54),PTGS2(+9.59),RGS2(-2.94),SC…
Cellular Movement	Chemotaxis	3.51e-08	Increased	2.151	48	37	11	A2M(-3.46),BDNF(+4.98),CAV1(+2.26),CCDC88A(-2.91),CCN1(+5.25),CCN2(+6.21),CD74(-2.5),COL4A3(+5.89),CSF1R(+3.35),CSF3R(-3.57),CXCL5(+43.48),CXCR4(+5.68),CYP19A1(-2.56),DYSF(+3.07),EDN1(+4.4),EFNB2(+2.92),ENPP2(-2.78),EPHA2(+5.22),FGF10(-2.62),FGFBP1(+4.42),FOSL1(+6.79),GNA13(+2.21),ICAM1(+4.61),IL1A(+4.16),ITGA2(+6.29),ITGAV(+3.27),LDLR(+2.12),LIF(+2.76),MMP7(+7.31),NPPB(+5.21),NRCAM(+2.78),NRG1(+…
Cell Death and Survival	Cell viability of carcinoma cell lines	3.55e-08		0.846	22	16	6	BCL2L1(+2.03),BCYRN1(-2.12),CD55(+5.89),CXCR4(+5.68),EPHA2(+5.22),GSTP1(+2.34),H19(-3.63),HK2(+2.05),HMOX1(+3.26),IL1A(+4.16),LMO3(-3.42),MDM2(+2.3),NRG1(+2.81),PBX1(-2.0),PIM3(+2.37),PMAIP1(+3.96),PTGS2(+9.59),PTN(-2.91),THBD(+4.08),TRIM69(+2.37),TUBB3(+7.71),VTCN1(-5.29)
Cellular Function and Maintenance	Cellular homeostasis	3.58e-08	Increased	2.025	108	79	29	A2M(-3.46),ADM(+3.25),ADRB2(+3.98),AMPD3(+2.49),ANKRD26(-1.98),ARFGEF3(+4.85),ATP1A2(-3.78),BCL2L1(+2.03),BDNF(+4.98),BMP6(+4.81),CACNB4(+3.0),CALCR(+3.29),CAPN3(-2.97),CARMIL2(+3.22),CAV1(+2.26),CCN1(+5.25),CD55(+5.89),CD7(-2.93),CD74(-2.5),CDK5R1(+2.43),CDKN2A(+4.27),CRH(-3.13),CXCL5(+43.48),CXCR4(+5.68),CYP19A1(-2.56),CYP26B1(+3.53),DAPK3(+1.96),DKK1(+3.54),DUSP10(+4.92),DUSP4(+3.03),EDN1(+4.4…
Cancer,Organismal Injury and Abnormalities	Ductal carcinoma	3.7e-08		1.091	152	112	40	A2M(-3.46),ABCA13(+2.5),ACE2(+2.54),ACTA2(-2.28),ADAM28(+4.89),ALOXE3(+5.12),ALPL(-3.39),ANKRD26(-1.98),AREG(+7.51),ARHGEF9(-2.33),ARMCX5-GPRASP2/GPRASP2(-2.48),ATP1A2(-3.78),BCAN(+3.29),BCL2L1(+2.03),BMPR1B(+3.43),BRSK2(+4.37),C3orf52(+3.27),CACNA2D4(-2.88),CASP5(+4.04),CCDC88A(-2.91),CCN1(+5.25),CCN2(+6.21),CD7(-2.93),CDC42EP3(+3.6),CDH2(+2.88),CDK5R1(+2.43),CDKN2A(+4.27),CELF2(+2.85),CENPE(-2.…
Cancer,Gastrointestinal Disease,Organismal Injury and Abnormalities	Colorectal carcinoma	3.78e-08			229	173	56	ABCA13(+2.5),ABCA4(-3.4),ACE2(+2.54),ACOT9(+2.26),ACTA1(+8.27),ADAM28(+4.89),ADAMTS14(-2.99),ADAMTS16(+5.1),ADM(+3.25),ADM2(+3.98),AFAP1(+2.97),AGRN(+2.16),ALPL(-3.39),ANKRD26(-1.98),ARFGEF3(+4.85),ARMCX5-GPRASP2/GPRASP2(-2.48),ARNTL2(+2.94),ARVCF(+2.86),ASPG(-3.02),ATP13A3(+3.26),AURKC(-2.78),B3GAT1(+3.46),B4GALNT3(+3.23),BCL2L1(+2.03),BDNF(+4.98),BRSK2(+4.37),C6orf222(+9.02),C9orf131(+3.24),CAC…
Cardiovascular Disease,Organismal Injury and Abnormalities,Skeletal and Muscular Disorders	Myocardial infarction	4.01e-08		-1.219	27	23	4	ACE2(+2.54),ACTA1(+8.27),ACTA2(-2.28),ADM(+3.25),ADRB2(+3.98),CA3(+4.7),CD55(+5.89),CSF1R(+3.35),CSF3R(-3.57),CXCR4(+5.68),EDN1(+4.4),EEF1A2(+10.63),GDF15(+4.39),HMOX1(+3.26),ITGAV(+3.27),KRT18(+2.35),LDLR(+2.12),NPPB(+5.21),OLR1(+7.0),PTGS1(-5.09),PTGS2(+9.59),SCNN1A(+2.92),SERPINE1(+8.03),SESN2(+2.23),THBD(+4.08),TNNC1(-4.02),TUBB3(+7.71)
Cellular Development,Cellular Growth and Proliferation,Nervous System Development and Function,Tissue Development	Growth of neurites	4.49e-08	Increased	2.75	43	35	8	A2M(-3.46),BCAN(+3.29),BDNF(+4.98),BMP6(+4.81),BRSK2(+4.37),CABLES1(+5.57),CAV1(+2.26),CDH2(+2.88),CDK5R1(+2.43),CXCL5(+43.48),CXCR4(+5.68),CYP19A1(-2.56),DCC(+3.24),DNER(+3.32),DOCK3(+2.86),DUSP10(+4.92),EFNB2(+2.92),ENPP2(-2.78),EPHA2(+5.22),GPRIN1(+2.85),KLF4(+2.66),LIF(+2.76),MAP2(+8.97),MMP24(+2.59),MYLIP(-2.52),NFIA(-3.34),NRCAM(+2.78),NRG1(+2.81),PTN(-2.91),RPS6(-1.95),SARM1(+3.01),SERPINE…
Hematological System Development and Function,Lymphoid Tissue Structure and Development,Organ Morphology,Tissue Morphology	Morphology of lymphoid organ	4.58e-08			44	27	17	ALPL(-3.39),BCL2L1(+2.03),CD55(+5.89),CD74(-2.5),CDH17(+3.63),CDKN2A(+4.27),CDKN2B(+18.75),CRH(-3.13),CSF1R(+3.35),CYP19A1(-2.56),EFEMP1(+2.51),EFNB2(+2.92),EYA1(-4.23),FGF10(-2.62),GPC3(-3.3),HIST1H1D(-4.37),HIVEP2(+3.15),HMOX1(+3.26),HOXD3(+2.79),HSP90B1(-1.97),IDS(+2.48),ITGA2(+6.29),MAFG(+2.79),MDM2(+2.3),MSR1(-3.8),NFE2(-3.04),NLRC5(+3.03),PBX1(-2.0),PPP1R15A(+2.56),PTCH2(-2.87),PTGS1(-5.09)…
Connective Tissue Disorders,Organismal Injury and Abnormalities,Skeletal and Muscular Disorders	Non-traumatic arthropathy	5e-08		0.882	66	44	22	ACTA1(+8.27),ACTA2(-2.28),ADAMTS14(-2.99),ADAMTS16(+5.1),ADGRE5(+3.13),ADGRG6(+3.01),ADM(+3.25),ADRB2(+3.98),ALPL(-3.39),APOM(-2.77),AREG(+7.51),BDNF(+4.98),CACNA2D4(-2.88),CD74(-2.5),CDKN2A(+4.27),CELF2(+2.85),CSF3R(-3.57),CXCL5(+43.48),CXCR4(+5.68),CYP19A1(-2.56),DMTN(+2.44),DUSP1(+5.0),ELF3(+2.78),EPAS1(+2.29),FGF10(-2.62),FMOD(-2.28),G0S2(-5.36),GLIPR2(+4.47),GLUL(-2.21),GRB10(+2.04),HMOX1(+3…
Cardiovascular Disease,Cardiovascular System Development and Function,Organ Morphology,Organismal Development,Organismal Injury and Abnormalities	Abnormal morphology of heart	5.1e-08			59	47	12	ACE2(+2.54),ADM(+3.25),ADRB2(+3.98),ANKRD1(+4.47),ATF3(+4.17),BCL2L1(+2.03),CACNB4(+3.0),CAV1(+2.26),CCN2(+6.21),CDC42EP3(+3.6),CDH2(+2.88),CDK5R1(+2.43),CXCR4(+5.68),CYP19A1(-2.56),DUSP1(+5.0),DUSP5(+4.62),DUSP8(+3.83),EDN1(+4.4),EFNB2(+2.92),EPAS1(+2.29),FHL2(+5.91),FMOD(-2.28),FOSL1(+6.79),GDF15(+4.39),GNA13(+2.21),GPC3(-3.3),HCN4(+4.1),HDAC9(+4.39),HIST1H1D(-4.37),HMOX1(+3.26),HSP90B1(-1.97),…
Inflammatory Response	Inflammation of absolute anatomical region	5.14e-08		-0.97	84	68	16	ABCA4(-3.4),ACE2(+2.54),ACTA2(-2.28),ADM(+3.25),ADRB2(+3.98),AMPD3(+2.49),APOM(-2.77),AREG(+7.51),ATF3(+4.17),BCL2L1(+2.03),CA3(+4.7),CAV1(+2.26),CCN1(+5.25),CD55(+5.89),CD74(-2.5),CDC42EP3(+3.6),CDK5R1(+2.43),CDKN2A(+4.27),CFH(+3.11),COL4A3(+5.89),COL4A4(+4.84),CRH(-3.13),CSF1R(+3.35),CSF3R(-3.57),CXCL5(+43.48),CYP19A1(-2.56),DKK1(+3.54),DUSP1(+5.0),DUSP10(+4.92),DUSP5(+4.62),EDN1(+4.4),ELF3(+2.…
Cancer,Organismal Injury and Abnormalities,Respiratory Disease	Respiratory system tumor	5.24e-08		1.321	171	125	46	ACE2(+2.54),ACTA2(-2.28),ADAM28(+4.89),ADAMTS14(-2.99),ADGRF1(+4.93),ADM(+3.25),ADM2(+3.98),AEN(+1.99),AGRN(+2.16),ANKRD26(-1.98),AREG(+7.51),ARFGEF3(+4.85),ATF3(+4.17),ATF7IP2(-2.28),ATP1A2(-3.78),AURKC(-2.78),B3GAT1(+3.46),BCL2L1(+2.03),BMPR1B(+3.43),C3orf52(+3.27),CABLES1(+5.57),CALCR(+3.29),CASP5(+4.04),CAV1(+2.26),CCDC88A(-2.91),CCN1(+5.25),CDC42EP3(+3.6),CDCA2(-2.23),CDKN2A(+4.27),CDKN2B(+1…
Cardiovascular System Development and Function,Organ Morphology,Organismal Development,Skeletal and Muscular System Development and Function	Morphology of cardiac muscle	5.62e-08			30	26	4	ADM(+3.25),ADRB2(+3.98),ATF3(+4.17),BCL2L1(+2.03),CAV1(+2.26),CCN2(+6.21),CDH2(+2.88),DUSP1(+5.0),DUSP5(+4.62),DUSP8(+3.83),EDN1(+4.4),FHL2(+5.91),FMOD(-2.28),GDF15(+4.39),HDAC9(+4.39),HSP90B1(-1.97),HSPB8(+2.87),ITGAV(+3.27),JUP(+2.5),KLF4(+2.66),LIF(+2.76),MDM2(+2.3),PTGS2(+9.59),RGS2(-2.94),RPS6KA2(+2.43),SERPINE1(+8.03),SLC6A6(+2.19),SOX4(+3.78),TGFB2(+3.63),XIRP1(-2.85)
Cancer,Hematological Disease,Immunological Disease,Organismal Injury and Abnormalities	T-cell non-Hodgkin lymphoma	5.63e-08		-1	42	31	11	BCL2L1(+2.03),CCN1(+5.25),CD7(-2.93),CDKN2A(+4.27),COL12A1(+2.28),COL23A1(-4.01),COL27A1(-2.37),CSF3R(-3.57),DAPK3(+1.96),DCC(+3.24),DUSP4(+3.03),DUSP5(+4.62),DUSP8(+3.83),EFNB2(+2.92),EPAS1(+2.29),EPHA2(+5.22),HDAC9(+4.39),HSP90B1(-1.97),IFI6(-3.86),KLF6(+2.26),LIF(+2.76),MDM2(+2.3),MKI67(-2.44),MYLIP(-2.52),NAV3(+2.61),NNMT(+9.14),NUAK2(+5.39),OSMR(+4.08),PDGFB(+2.6),RHOBTB3(+2.33),RUNX1(+3.82)…
Cellular Movement,Hematological System Development and Function,Immune Cell Trafficking,Inflammatory Response	Cellular infiltration by macrophages	5.96e-08		1.47	23	19	4	CAV1(+2.26),CCN1(+5.25),CCN2(+6.21),CD55(+5.89),COL4A3(+5.89),CSF1R(+3.35),EDN1(+4.4),EEF1A2(+10.63),HMOX1(+3.26),ICAM1(+4.61),IL1A(+4.16),LDLR(+2.12),PDK2(-2.4),PPP1R15A(+2.56),PTGS2(+9.59),SAA1(+5.4),SERPING1(-2.2),SMAD3(+2.22),SOCS1(-2.78),THBD(+4.08),TNFRSF21(+3.84),VASP(+2.55),VTCN1(-5.29)
Cell Death and Survival	Apoptosis of breast cancer cell lines	6.11e-08		-0.41	32	27	5	ADM(+3.25),B3GALT5(+4.63),BCL2L1(+2.03),BCYRN1(-2.12),CAV1(+2.26),CCN1(+5.25),CCN2(+6.21),CDKN2A(+4.27),CRH(-3.13),DUSP1(+5.0),DUSP4(+3.03),ENPP2(-2.78),EPHA2(+5.22),HDAC9(+4.39),HK2(+2.05),HMOX1(+3.26),HSPB8(+2.87),ITGA2(+6.29),KLF4(+2.66),KRT18(+2.35),MUC16(-4.71),NACC2(+2.18),NRG1(+2.81),OSGIN1(+2.6),PLK2(+2.54),PMAIP1(+3.96),PTGS2(+9.59),PTTG1(-2.44),TGFB2(+3.63),TNFRSF10A(+8.7),TNFRSF10B(+2.…
Cancer,Organismal Injury and Abnormalities,Reproductive System Disease	Prostatic adenocarcinoma	6.24e-08			167	128	39	A2M(-3.46),ABCA13(+2.5),ABCA4(-3.4),ACSM3(-2.91),ADAMTS14(-2.99),ADAMTS16(+5.1),ADRB2(+3.98),AMPD3(+2.49),ANKRD1(+4.47),ARFGEF3(+4.85),ARVCF(+2.86),ASPG(-3.02),ATP1A2(-3.78),B4GALNT3(+3.23),BCAN(+3.29),BRSK2(+4.37),C6orf222(+9.02),CA3(+4.7),CACNA2D4(-2.88),CALCR(+3.29),CARD10(+2.18),CCDC88A(-2.91),CDH17(+3.63),CDH2(+2.88),CDH6(+3.84),CDKN2A(+4.27),CEP170B(+2.16),CFH(+3.11),CLCN4(+2.65),COL12A1(+2…
Cancer,Organismal Injury and Abnormalities	Primary neoplasm	6.26e-08		1	43	32	11	ALPL(-3.39),BCL2L1(+2.03),CASZ1(+3.33),CCN1(+5.25),CDK5R1(+2.43),CDKN2A(+4.27),CDKN2B(+18.75),COL12A1(+2.28),COL27A1(-2.37),CSF1R(+3.35),CSF3R(-3.57),CXCR4(+5.68),CYP19A1(-2.56),EFEMP1(+2.51),EFNA5(+2.87),EFNB2(+2.92),EPAS1(+2.29),EPHA2(+5.22),GDF15(+4.39),H19(-3.63),HSP90B1(-1.97),IDS(+2.48),KLF4(+2.66),KLF6(+2.26),LDLR(+2.12),MGLL(+3.19),MMP7(+7.31),MUC16(-4.71),NCR3LG1(+3.59),NPFFR2(+5.4),NUAK…
Cancer,Organismal Injury and Abnormalities,Reproductive System Disease	Female genital tract serous carcinoma	6.54e-08			37	25	12	CDKN2A(+4.27),CFH(+3.11),CSF3R(-3.57),DKK1(+3.54),EEF1A2(+10.63),ELF3(+2.78),ENPP2(-2.78),EPHB6(+3.8),GNA13(+2.21),GPRC5A(+14.98),HSP90B1(-1.97),INA(+5.01),ITPR3(+3.96),KRT18(+2.35),KRT7(+8.33),LAMP3(+4.37),MUC16(-4.71),NAV3(+2.61),PBX1(-2.0),PMAIP1(+3.96),PTGS1(-5.09),PTGS2(+9.59),PTN(-2.91),PTTG1(-2.44),RGS2(-2.94),RIPOR2(+5.77),SAA1(+5.4),SCNN1A(+2.92),SERPINB8(+4.79),SERPING1(-2.2),SLC7A5(+2.…
Cellular Movement	Cell movement of carcinoma cell lines	6.84e-08		0.321	29	24	5	ACTA2(-2.28),AREG(+7.51),BDNF(+4.98),CAV1(+2.26),CCN1(+5.25),CCN2(+6.21),CXCR4(+5.68),EPHB6(+3.8),FOSL1(+6.79),H19(-3.63),HMOX1(+3.26),ITGA2(+6.29),ITGAV(+3.27),ITGB6(+3.67),JUP(+2.5),KLF4(+2.66),KLF6(+2.26),MMP7(+7.31),NRG1(+2.81),PTGS2(+9.59),PTN(-2.91),PTTG1(-2.44),SERPINE1(+8.03),SMAD3(+2.22),SYK(+4.57),TAGLN2(+3.3),TGFB2(+3.63),TIAM1(-3.41),ZYX(+2.41)
Endocrine System Disorders,Gastrointestinal Disease,Metabolic Disease,Organismal Injury and Abnormalities	Diabetes mellitus	7.01e-08	Increased	2.2	87	57	30	A2M(-3.46),ACE2(+2.54),ACSM3(-2.91),ACTA2(-2.28),ADRB2(+3.98),ALPL(-3.39),APOM(-2.77),ATF3(+4.17),ATP1A2(-3.78),BCL2L1(+2.03),BDNF(+4.98),BTN3A1(-2.42),CA3(+4.7),CACNA2D4(-2.88),CALCR(+3.29),CAPN3(-2.97),CAV1(+2.26),CCN2(+6.21),CD55(+5.89),CD7(-2.93),CD74(-2.5),CDC42EP3(+3.6),CDH17(+3.63),CDKN2A(+4.27),CFH(+3.11),CHAC1(+5.13),COL12A1(+2.28),COL23A1(-4.01),COL27A1(-2.37),COL4A3(+5.89),COL4A4(+4.84…
Neurological Disease,Organismal Injury and Abnormalities	Seizure disorder	7.13e-08		-0.828	46	33	13	ADM(+3.25),ADRB2(+3.98),ALPL(-3.39),ARHGEF9(-2.33),ATF3(+4.17),ATP1A2(-3.78),BDNF(+4.98),BEND5(-3.41),CA3(+4.7),CACNA2D4(-2.88),CACNB4(+3.0),CCN1(+5.25),CDK5R1(+2.43),CDKN2A(+4.27),CRH(-3.13),CXCR4(+5.68),CYFIP2(+2.65),DUSP1(+5.0),DUSP5(+4.62),EEF1A2(+10.63),ENC1(+3.79),GADD45G(-2.62),HMOX1(+3.26),HSP90B1(-1.97),IFRD1(+2.4),KCNQ3(+9.02),LDLR(+2.12),MICALL1(+4.09),NEFM(+3.57),NPPB(+5.21),NRG1(+2.8…
Cellular Movement	Migration of breast cancer cell lines	7.61e-08		1.559	31	26	5	ADRB2(+3.98),ARHGAP8/PRR5-ARHGAP8(+2.56),ATF3(+4.17),BCYRN1(-2.12),BMP6(+4.81),CAV1(+2.26),CCDC88A(-2.91),CCN2(+6.21),CDH2(+2.88),CXCL5(+43.48),CXCR4(+5.68),DUSP5(+4.62),EFNA5(+2.87),EPHA2(+5.22),EYA1(-4.23),FBLIM1(+3.81),FGF10(-2.62),FOSL1(+6.79),ITGAV(+3.27),KLF4(+2.66),MDM2(+2.3),NRG1(+2.81),OSGIN1(+2.6),SAA1(+5.4),SERPINE1(+8.03),SMAD3(+2.22),TIAM1(-3.41),TIMP2(+3.6),TNFAIP8(+3.97),TNFRSF21(+…
Cancer,Organismal Injury and Abnormalities	Primary tumor	7.68e-08			38	27	11	ALPL(-3.39),CASZ1(+3.33),CCN1(+5.25),CDK5R1(+2.43),CDKN2A(+4.27),CDKN2B(+18.75),COL12A1(+2.28),COL27A1(-2.37),CSF1R(+3.35),CSF3R(-3.57),CYP19A1(-2.56),EFNA5(+2.87),EFNB2(+2.92),EPHA2(+5.22),GDF15(+4.39),H19(-3.63),HSP90B1(-1.97),IDS(+2.48),KLF4(+2.66),KLF6(+2.26),LDLR(+2.12),MGLL(+3.19),MMP7(+7.31),MUC16(-4.71),NCR3LG1(+3.59),NPFFR2(+5.4),NUAK2(+5.39),OSMR(+4.08),PSAT1(+2.79),PTGS1(-5.09),PTGS2(+…
Cell-To-Cell Signaling and Interaction,Cellular Assembly and Organization	Cell-cell contact	7.81e-08		1.645	53	46	7	ADGRE5(+3.13),ADGRF1(+4.93),AGRN(+2.16),BCAN(+3.29),BDNF(+4.98),CACNB4(+3.0),CADM3(+2.28),CAV1(+2.26),CCN1(+5.25),CDH2(+2.88),CDK5R1(+2.43),CSF1R(+3.35),CXCR4(+5.68),CYFIP2(+2.65),CYP19A1(-2.56),DCC(+3.24),DKK1(+3.54),DUSP4(+3.03),DYSF(+3.07),ECEL1(+3.47),EDN1(+4.4),EFNA5(+2.87),EFNB2(+2.92),FBLIM1(+3.81),GDF15(+4.39),GLDN(-3.1),GNA13(+2.21),ICAM1(+4.61),IFRD1(+2.4),JUP(+2.5),KIF1A(+9.23),LDLR(+2…
Cancer,Organismal Injury and Abnormalities	Upper aero-digestive squamous cell carcinoma	8.38e-08			104	67	37	ABCA4(-3.4),ADAM28(+4.89),ADAMTS14(-2.99),ANKRD26(-1.98),ARHGEF9(-2.33),ARVCF(+2.86),ATF7IP2(-2.28),ATP13A3(+3.26),ATP1A2(-3.78),AURKC(-2.78),AZIN2(-2.64),BCL2L1(+2.03),BMPR1B(+3.43),CALCR(+3.29),CASP5(+4.04),CCDC88A(-2.91),CCN2(+6.21),CD7(-2.93),CDCA2(-2.23),CDH2(+2.88),CDKN2A(+4.27),CELF2(+2.85),COL12A1(+2.28),COL27A1(-2.37),COL4A4(+4.84),CYP26B1(+3.53),DCC(+3.24),DNAH5(+9.8),DOCK3(+2.86),DPYS(…
Cell-To-Cell Signaling and Interaction,Cellular Movement	Recruitment of cells	8.46e-08		1.379	35	28	7	ADGRE5(+3.13),ADGRG6(+3.01),ADRB2(+3.98),BDNF(+4.98),CAV1(+2.26),CCN1(+5.25),CD74(-2.5),CSF1R(+3.35),CXCL5(+43.48),CXCR4(+5.68),CYP1B1(+5.08),DKK1(+3.54),EDN1(+4.4),EFNB2(+2.92),FABP5(-2.2),GDF15(+4.39),GNA13(+2.21),GPC3(-3.3),HMOX1(+3.26),ICAM1(+4.61),IL1A(+4.16),LIF(+2.76),OLR1(+7.0),PDGFB(+2.6),PTGS2(+9.59),PTN(-2.91),RASGRP2(-2.98),SERPINE1(+8.03),SHH(+9.71),SMAD3(+2.22),SOCS1(-2.78),ST3GAL6(…
Cellular Movement	Invasion of carcinoma cell lines	8.78e-08		1.691	28	23	5	ACTA2(-2.28),AREG(+7.51),BDNF(+4.98),CARD10(+2.18),CAV1(+2.26),CCN1(+5.25),CCN2(+6.21),CDH2(+2.88),CDKN2A(+4.27),CFH(+3.11),DKK1(+3.54),DUSP1(+5.0),ELF3(+2.78),ENPP2(-2.78),EPAS1(+2.29),FOSL1(+6.79),H19(-3.63),INHBB(+3.37),ITGAV(+3.27),ITGB6(+3.67),KLF4(+2.66),PLS1(+2.33),PTGS2(+9.59),PTTG1(-2.44),TAGLN2(+3.3),TGFB2(+3.63),TIAM1(-3.41),TIMP2(+3.6)
Cancer,Organismal Injury and Abnormalities	Malignant neoplasm of retroperitoneum	8.83e-08		1.067	171	131	40	ACE2(+2.54),ADAM28(+4.89),ADM(+3.25),ALOXE3(+5.12),ALPL(-3.39),AREG(+7.51),ARFGEF3(+4.85),ARMCX5-GPRASP2/GPRASP2(-2.48),ATF7IP2(-2.28),ATP13A3(+3.26),ATP1A2(-3.78),BCAN(+3.29),BCL2L1(+2.03),BMP6(+4.81),BMPR1B(+3.43),BRSK2(+4.37),C3orf52(+3.27),CACNA2D4(-2.88),CAV1(+2.26),CCDC88A(-2.91),CCN1(+5.25),CCN2(+6.21),CD7(-2.93),CD74(-2.5),CDC42EP3(+3.6),CDH2(+2.88),CDH6(+3.84),CDK5R1(+2.43),CDKN2A(+4.27)…
Cancer,Organismal Injury and Abnormalities,Reproductive System Disease	Advanced breast cancer	9.34e-08			17	12	5	CSF3R(-3.57),CXCR4(+5.68),CYP19A1(-2.56),EDN1(+4.4),EFEMP1(+2.51),EPHA2(+5.22),HSP90B1(-1.97),MMP7(+7.31),PTGS1(-5.09),PTGS2(+9.59),SERPINE1(+8.03),SMAD3(+2.22),TGFB2(+3.63),TNFRSF10A(+8.7),TNFRSF10B(+2.44),TOP2A(-2.7),TUBB3(+7.71)
Cancer,Gastrointestinal Disease,Organismal Injury and Abnormalities	Secondary neoplasm of large intestine	9.41e-08			30	25	5	ACTA2(-2.28),CAV1(+2.26),CCN2(+6.21),CDH2(+2.88),CDH6(+3.84),CDKN2A(+4.27),CSF1R(+3.35),DKK1(+3.54),DUSP4(+3.03),EFEMP1(+2.51),ENPP2(-2.78),EPHA2(+5.22),GDF15(+4.39),GLUL(-2.21),GSTP1(+2.34),HMOX1(+3.26),HSP90B1(-1.97),ICAM1(+4.61),IL1A(+4.16),ITPR3(+3.96),KIF20A(-2.34),KRT18(+2.35),NUAK1(+5.14),PTGS2(+9.59),SERPINE1(+8.03),SIK1/SIK1B(+2.46),SLC7A11(+4.17),SMAD3(+2.22),STEAP3(+2.81),TGFB2(+3.63)
Cell Death and Survival	Cell death of breast cancer cell lines	9.79e-08		-0.174	35	30	5	ADM(+3.25),B3GALT5(+4.63),BCL2L1(+2.03),BCYRN1(-2.12),CAV1(+2.26),CCN1(+5.25),CCN2(+6.21),CDKN2A(+4.27),CRH(-3.13),DUSP1(+5.0),DUSP4(+3.03),ENPP2(-2.78),EPHA2(+5.22),FRMD6(+2.49),HDAC9(+4.39),HK2(+2.05),HMOX1(+3.26),HSPB8(+2.87),ITGA2(+6.29),KLF4(+2.66),KRT18(+2.35),MDM2(+2.3),MUC16(-4.71),NACC2(+2.18),NRG1(+2.81),OSGIN1(+2.6),PFKFB3(+4.83),PLK2(+2.54),PMAIP1(+3.96),PTGS2(+9.59),PTTG1(-2.44),TGFB…
Embryonic Development,Organismal Development	Development of head	1e-07		0.675	74	60	14	ABCA4(-3.4),ADRB2(+3.98),ALPL(-3.39),AREG(+7.51),ARNT2(+2.34),BCAN(+3.29),BCL2L1(+2.03),BDNF(+4.98),BMP6(+4.81),BMPR1B(+3.43),CDH2(+2.88),CDK5R1(+2.43),CDKN2A(+4.27),CFH(+3.11),COL4A3(+5.89),COL5A2(-2.56),CSF1R(+3.35),CXCR4(+5.68),CYP19A1(-2.56),CYP1B1(+5.08),CYP26B1(+3.53),DKK1(+3.54),DNAH5(+9.8),DNER(+3.32),DUOX2(+3.22),EDN1(+4.4),EFEMP1(+2.51),EFNA5(+2.87),ENPP2(-2.78),EPHA2(+5.22),EYA1(-4.23)…
Cellular Movement,Hematological System Development and Function,Immune Cell Trafficking	Cell movement of antigen presenting cells	1.06e-07		1.088	36	27	9	CAV1(+2.26),CCDC88A(-2.91),CCN1(+5.25),CCN2(+6.21),CD55(+5.89),CD74(-2.5),COL4A3(+5.89),CSF1R(+3.35),CXCR4(+5.68),CYP19A1(-2.56),EDN1(+4.4),EEF1A2(+10.63),EPAS1(+2.29),FHL2(+5.91),HMOX1(+3.26),ICAM1(+4.61),IL1A(+4.16),ITGAV(+3.27),KLF6(+2.26),LDLR(+2.12),MMP7(+7.31),PDK2(-2.4),PPP1R15A(+2.56),PTGS2(+9.59),PTN(-2.91),SAA1(+5.4),SCN9A(+5.48),SEMA4A(-3.44),SERPINE1(+8.03),SERPING1(-2.2),SMAD3(+2.22)…
Cancer,Neurological Disease,Organismal Injury and Abnormalities	Nervous system neoplasm	1.09e-07		1.396	92	71	21	ABCA13(+2.5),ACOT9(+2.26),ADGRE5(+3.13),ADM(+3.25),ATF7IP2(-2.28),AZIN2(-2.64),B3GAT1(+3.46),BCAN(+3.29),BCL2L1(+2.03),BDNF(+4.98),C3orf52(+3.27),CAPN3(-2.97),CASZ1(+3.33),CAV1(+2.26),CDC42EP3(+3.6),CDKN2A(+4.27),CDKN2B(+18.75),CLCN4(+2.65),COL12A1(+2.28),COL27A1(-2.37),COL4A3(+5.89),COL4A4(+4.84),CSF1R(+3.35),CSF3R(-3.57),CXCR4(+5.68),DBNDD1(+3.08),EFEMP1(+2.51),EFNA5(+2.87),ELOVL7(+2.79),EME1(-…
Cardiovascular Disease,Organismal Injury and Abnormalities	Disorder of coronary artery	1.18e-07			30	26	4	ADM(+3.25),ADRB2(+3.98),BMPR1B(+3.43),CA3(+4.7),CACNB4(+3.0),CD55(+5.89),CDR2L(+4.83),COL5A2(-2.56),EDN1(+4.4),ICAM1(+4.61),ITGAV(+3.27),JUP(+2.5),LDLR(+2.12),MICAL2(+2.62),MYO3B(-3.14),NNMT(+9.14),NPFFR2(+5.4),NPPB(+5.21),PTGS1(-5.09),PTGS2(+9.59),SAMD12(+2.75),SCN9A(+5.48),SCNN1A(+2.92),SERPINE1(+8.03),SLC7A11(+4.17),SMAD3(+2.22),SORBS1(-2.69),SOX4(+3.78),TUBB3(+7.71),VASP(+2.55)
Cancer,Endocrine System Disorders,Organismal Injury and Abnormalities,Reproductive System Disease	Gonadal tumor	1.21e-07		0.346	113	79	34	ABCA13(+2.5),ABCA4(-3.4),ACE2(+2.54),ADRB2(+3.98),ALOXE3(+5.12),ARHGEF28(+3.64),ATF7IP2(-2.28),BCAN(+3.29),BCL2L1(+2.03),BEND5(-3.41),BMPR1B(+3.43),C6orf222(+9.02),CASZ1(+3.33),CCDC88A(-2.91),CCN1(+5.25),CCN2(+6.21),CDH2(+2.88),CDKN2A(+4.27),CDKN2B(+18.75),CENPE(-2.09),CEP126(-3.01),CEP152(-2.23),CFH(+3.11),COL23A1(-4.01),COL4A4(+4.84),CORO2B(+2.5),CREB5(+3.23),CSF1R(+3.35),CSF3R(-3.57),CXCR4(+5.…
Cancer,Gastrointestinal Disease,Organismal Injury and Abnormalities	Advanced colorectal cancer	1.31e-07			30	25	5	ACTA2(-2.28),CAV1(+2.26),CCN2(+6.21),CDH2(+2.88),CDH6(+3.84),CDKN2A(+4.27),CSF1R(+3.35),DKK1(+3.54),DUSP4(+3.03),EFEMP1(+2.51),ENPP2(-2.78),EPHA2(+5.22),GDF15(+4.39),GLUL(-2.21),GSTP1(+2.34),HMOX1(+3.26),ICAM1(+4.61),IL1A(+4.16),ITPR3(+3.96),KIF20A(-2.34),KRT18(+2.35),NUAK1(+5.14),PTGS1(-5.09),PTGS2(+9.59),SERPINE1(+8.03),SIK1/SIK1B(+2.46),SLC7A11(+4.17),SMAD3(+2.22),STEAP3(+2.81),TGFB2(+3.63)
Connective Tissue Disorders,Inflammatory Disease,Inflammatory Response,Organismal Injury and Abnormalities,Skeletal and Muscular Disorders	Inflammation of joint	1.33e-07		-0.022	73	48	25	ACTA1(+8.27),ACTA2(-2.28),ADAMTS14(-2.99),ADAMTS16(+5.1),ADGRE5(+3.13),ADGRG6(+3.01),ADM(+3.25),ADRB2(+3.98),ALPL(-3.39),APOM(-2.77),AREG(+7.51),BDNF(+4.98),CACNA2D4(-2.88),CASP5(+4.04),CD74(-2.5),CDKN2A(+4.27),CELF2(+2.85),CSF1R(+3.35),CSF3R(-3.57),CXCL5(+43.48),CXCR4(+5.68),CYP19A1(-2.56),DMTN(+2.44),DPYS(-6.21),DUSP1(+5.0),ELF3(+2.78),ENPP2(-2.78),EPAS1(+2.29),FGF10(-2.62),FMOD(-2.28),G0S2(-5.…
Cancer,Organismal Injury and Abnormalities,Renal and Urological Disease	Urothelial neoplasm	1.42e-07			32	23	9	ADM2(+3.98),CDKN2A(+4.27),CDKN2B(+18.75),CSF1R(+3.35),CSF3R(-3.57),ELF3(+2.78),EPHB6(+3.8),FOXQ1(+6.74),GNA13(+2.21),GSTP1(+2.34),HSP90B1(-1.97),KDM6A(+2.38),KLF4(+2.66),KRT7(+8.33),MDM2(+2.3),MGLL(+3.19),MKI67(-2.44),NAV3(+2.61),NLRC5(+3.03),NUSAP1(-2.27),ONECUT2(+4.44),PLK2(+2.54),PTGS1(-5.09),RUNX1(+3.82),SERINC2(+2.5),SERPING1(-2.2),SHANK3(-1.99),SOCS1(-2.78),TIMP2(+3.6),TMPRSS13(+4.9),TOP2A(…
Nervous System Development and Function	Morphology of nervous system	1.47e-07			72	54	18	A2M(-3.46),ABCA4(-3.4),ADGRG6(+3.01),ADRB2(+3.98),AGRN(+2.16),ALPL(-3.39),ARHGEF9(-2.33),ARNT2(+2.34),ATP1A2(-3.78),BCL2L1(+2.03),BDNF(+4.98),BMPR1B(+3.43),BRSK2(+4.37),CAV1(+2.26),CCDC88A(-2.91),CDH2(+2.88),CDK5R1(+2.43),CDKN2A(+4.27),CFH(+3.11),CLCF1(+3.45),CRH(-3.13),CSF1R(+3.35),CXCR4(+5.68),CYP19A1(-2.56),DBN1(+2.44),DCC(+3.24),DKK1(+3.54),DNER(+3.32),DUSP1(+5.0),ECEL1(+3.47),EFNA5(+2.87),EP…
Neurological Disease,Organismal Injury and Abnormalities	Epileptic seizure	1.57e-07			23	18	5	ADM(+3.25),ATF3(+4.17),BDNF(+4.98),BEND5(-3.41),CCN1(+5.25),CXCR4(+5.68),DUSP1(+5.0),DUSP5(+4.62),ENC1(+3.79),GADD45G(-2.62),HMOX1(+3.26),IFRD1(+2.4),LDLR(+2.12),NEFM(+3.57),PIM3(+2.37),PLK2(+2.54),PTGS2(+9.59),RGS2(-2.94),SCN9A(+5.48),SLN(-3.05),SPRY2(+2.49),SV2A(-2.51),TRIB1(+2.83)
Cancer,Organismal Injury and Abnormalities,Tumor Morphology	Invasion of malignant tumor	1.68e-07		1.121	19	17	2	ADGRE5(+3.13),BCAN(+3.29),CDKN2A(+4.27),CXCL5(+43.48),CXCR4(+5.68),EDN1(+4.4),GDF15(+4.39),HMOX1(+3.26),ICAM1(+4.61),ITGA2(+6.29),KLF4(+2.66),MDM2(+2.3),PROX1(+5.92),PTGS2(+9.59),PTTG1(-2.44),SERPINE1(+8.03),SOCS1(-2.78),TIMP2(+3.6),VASP(+2.55)
Embryonic Development,Organ Development,Organismal Development,Skeletal and Muscular System Development and Function,Tissue Development	Formation of muscle	1.69e-07		1.563	36	29	7	ACTA1(+8.27),ANKRD1(+4.47),BDNF(+4.98),CACNB4(+3.0),CAPN3(-2.97),CAV1(+2.26),CDH2(+2.88),CDKN2A(+4.27),CXCR4(+5.68),DUSP1(+5.0),DYSF(+3.07),EDN1(+4.4),EPHA2(+5.22),FHL1(+2.56),FHL2(+5.91),FMOD(-2.28),HDAC9(+4.39),HSP90B1(-1.97),LIF(+2.76),MEOX1(-2.74),PDGFB(+2.6),PROX1(+5.92),RGS2(-2.94),SERPINE1(+8.03),SHH(+9.71),SMAD3(+2.22),SOCS2(+2.05),SOX4(+3.78),SPRY2(+2.49),TNFRSF12A(+3.04),TNNC1(-4.02),TR…
Cancer,Neurological Disease,Organismal Injury and Abnormalities	Anaplastic glioma	1.69e-07			39	31	8	ACOT9(+2.26),ADGRE5(+3.13),AZIN2(-2.64),BCAN(+3.29),BCL2L1(+2.03),CAPN3(-2.97),CAV1(+2.26),CDKN2A(+4.27),CLCN4(+2.65),CSF1R(+3.35),DBNDD1(+3.08),EFEMP1(+2.51),EFNA5(+2.87),ENC1(+3.79),ENPP2(-2.78),EPHA2(+5.22),EPHB6(+3.8),HSP90B1(-1.97),IDS(+2.48),IL1A(+4.16),ITGAV(+3.27),KDM6A(+2.38),KLF6(+2.26),LIF(+2.76),MDM2(+2.3),MGLL(+3.19),MKI67(-2.44),NAV3(+2.61),PAIP2B(-2.97),PDGFB(+2.6),PFKFB3(+4.83),PT…
Embryonic Development,Organismal Development	Development of body axis	1.69e-07		0.675	77	61	16	ABCA4(-3.4),ADRB2(+3.98),ALPL(-3.39),AREG(+7.51),ARNT2(+2.34),BCAN(+3.29),BCL2L1(+2.03),BDNF(+4.98),BMP6(+4.81),BMPR1B(+3.43),CDH2(+2.88),CDK5R1(+2.43),CDKN2A(+4.27),CFH(+3.11),COL4A3(+5.89),COL5A2(-2.56),CSF1R(+3.35),CXCR4(+5.68),CYP19A1(-2.56),CYP1B1(+5.08),CYP26B1(+3.53),DKK1(+3.54),DNAH5(+9.8),DNER(+3.32),DUOX2(+3.22),EDN1(+4.4),EFEMP1(+2.51),EFNA5(+2.87),ENPP2(-2.78),EPHA2(+5.22),EYA1(-4.23)…
Cell Death and Survival	Cell death of connective tissue cells	1.78e-07		-1.95	49	42	7	ADM(+3.25),ATF3(+4.17),BCL2L1(+2.03),BMPR1B(+3.43),CA3(+4.7),CASZ1(+3.33),CCN1(+5.25),CDKN2A(+4.27),CENPE(-2.09),CRH(-3.13),CSF1R(+3.35),CYP19A1(-2.56),CYP1B1(+5.08),DAPK3(+1.96),DKK1(+3.54),DUSP1(+5.0),DUSP4(+3.03),ECEL1(+3.47),EFNB2(+2.92),GALNT5(-3.27),GNA13(+2.21),GRB10(+2.04),GSTP1(+2.34),HMOX1(+3.26),IL1A(+4.16),ITGAV(+3.27),KLF6(+2.26),KRT18(+2.35),MDM2(+2.3),OLR1(+7.0),PDGFB(+2.6),PMAIP1(…
Cancer,Gastrointestinal Disease,Organismal Injury and Abnormalities	Gastroesophageal cancer	1.78e-07			116	92	24	A2M(-3.46),ABCA13(+2.5),ABCA4(-3.4),ACOT9(+2.26),ADAM28(+4.89),ADAMTS16(+5.1),AGRN(+2.16),AREG(+7.51),BCL2L1(+2.03),BCYRN1(-2.12),BDNF(+4.98),C9orf131(+3.24),CARD10(+2.18),CASC19(+2.71),CASP5(+4.04),CAV1(+2.26),CCN1(+5.25),CD7(-2.93),CDH2(+2.88),CDKN2A(+4.27),CFH(+3.11),CNTLN(-2.62),COL12A1(+2.28),COL4A4(+4.84),CSF1R(+3.35),CSF3R(-3.57),DAGLB(+2.26),DCC(+3.24),DKK1(+3.54),DNAH5(+9.8),DOCK3(+2.86)…
Cell-To-Cell Signaling and Interaction,Hematological System Development and Function,Immune Cell Trafficking,Inflammatory Response	Activation of antigen presenting cells	1.89e-07		0.233	31	22	9	ATF3(+4.17),BDNF(+4.98),CD74(-2.5),CDK5R1(+2.43),CRH(-3.13),CSF1R(+3.35),CXCL5(+43.48),DYSF(+3.07),EDN1(+4.4),HMOX1(+3.26),HSP90B1(-1.97),HSPB8(+2.87),ICAM1(+4.61),ITGAV(+3.27),ITGB6(+3.67),KLF4(+2.66),MSR1(-3.8),NRG1(+2.81),PDK2(-2.4),PFKFB3(+4.83),PTGS1(-5.09),PTGS2(+9.59),SCN9A(+5.48),SERPINF1(-2.33),SERPING1(-2.2),SOCS1(-2.78),SYK(+4.57),TNFRSF10A(+8.7),TNFRSF10B(+2.44),TNFRSF12A(+3.04),ULBP1…
Cancer,Organismal Injury and Abnormalities,Tumor Morphology	Progression of tumor	1.99e-07		-0.543	31	24	7	ATF3(+4.17),CABLES1(+5.57),CAV1(+2.26),CDH2(+2.88),CDKN2A(+4.27),CENPE(-2.09),CSF1R(+3.35),CSF3R(-3.57),CXCR4(+5.68),CYP19A1(-2.56),DCC(+3.24),EDN1(+4.4),EPHA2(+5.22),GDF15(+4.39),HSP90B1(-1.97),MDM2(+2.3),MMP7(+7.31),PDGFB(+2.6),PTGS1(-5.09),PTGS2(+9.59),SERPINE1(+8.03),SERPINF1(-2.33),SIK1/SIK1B(+2.46),SMAD3(+2.22),SOX4(+3.78),TGFB2(+3.63),THBD(+4.08),TNFRSF10A(+8.7),TNFRSF10B(+2.44),TOP2A(-2.7…
Cellular Development,Cellular Growth and Proliferation	Proliferation of blood cells	2.01e-07		1.187	65	52	13	A2M(-3.46),ADRB2(+3.98),AGRN(+2.16),BCL2L1(+2.03),BMPR1B(+3.43),BTN3A1(-2.42),CARMIL2(+3.22),CAV1(+2.26),CCN2(+6.21),CD55(+5.89),CD74(-2.5),CDKN2A(+4.27),CDKN2B(+18.75),CLCF1(+3.45),CRH(-3.13),CSF1R(+3.35),CSF3R(-3.57),CXCR4(+5.68),DUSP1(+5.0),DUSP10(+4.92),DUSP5(+4.62),EFNB2(+2.92),EPAS1(+2.29),EPHA2(+5.22),EPHB6(+3.8),FGF10(-2.62),GDF15(+4.39),GSTP1(+2.34),HMOX1(+3.26),HSP90B1(-1.97),ICAM1(+4.6…
Neurological Disease,Organismal Injury and Abnormalities	Cerebral disorder	2.12e-07		-1.299	36	32	4	ACTA2(-2.28),ADRB2(+3.98),AMPD3(+2.49),ATF3(+4.17),ATP1A2(-3.78),BCL2L1(+2.03),CACNB4(+3.0),CCN1(+5.25),CDC42EP3(+3.6),CELF2(+2.85),CSF1R(+3.35),CYP26B1(+3.53),EPHA2(+5.22),HDAC9(+4.39),HMOX1(+3.26),ICAM1(+4.61),INA(+5.01),ITGAV(+3.27),KLF4(+2.66),LDLR(+2.12),NEFM(+3.57),NNMT(+9.14),PLK2(+2.54),PTGS1(-5.09),PTGS2(+9.59),RUNX1(+3.82),SCN9A(+5.48),SERPINE1(+8.03),SLC6A6(+2.19),SOX4(+3.78),SQSTM1(+3…
Cardiovascular System Development and Function,Organ Development,Skeletal and Muscular System Development and Function	Function of cardiac muscle	2.17e-07	Increased	2.274	22	17	5	ACE2(+2.54),ADM(+3.25),ADRB2(+3.98),ATP1A2(-3.78),BDNF(+4.98),CAV1(+2.26),CYP19A1(-2.56),DUSP8(+3.83),EDN1(+4.4),GDF15(+4.39),HCN4(+4.1),HMOX1(+3.26),HSPB8(+2.87),ICAM1(+4.61),JUP(+2.5),LDLR(+2.12),LIF(+2.76),NRG1(+2.81),SLC6A6(+2.19),SLN(-3.05),TNNI3K(-2.57),XIRP1(-2.85)
Inflammatory Disease	Chronic inflammatory disorder	2.17e-07		0	80	59	21	ACTA1(+8.27),ACTA2(-2.28),ADGRE5(+3.13),ADGRG6(+3.01),ADM(+3.25),ADRB2(+3.98),ALPL(-3.39),APOM(-2.77),AREG(+7.51),B3GAT1(+3.46),BCL2L1(+2.03),BDNF(+4.98),C3orf52(+3.27),CA3(+4.7),CD74(-2.5),CDC42EP3(+3.6),CDKN2A(+4.27),CELF2(+2.85),CFH(+3.11),COL4A3(+5.89),CSF3R(-3.57),CXCL5(+43.48),CXCR4(+5.68),CYP19A1(-2.56),DCC(+3.24),DNAH5(+9.8),DUOX2(+3.22),DUSP1(+5.0),EDN1(+4.4),EPAS1(+2.29),FGF10(-2.62),G0…
Endocrine System Disorders,Gastrointestinal Disease,Metabolic Disease,Organismal Injury and Abnormalities	Diabetic complication	2.21e-07			38	23	15	ACE2(+2.54),ACSM3(-2.91),ADRB2(+3.98),CA3(+4.7),CACNA2D4(-2.88),CAPN3(-2.97),CD55(+5.89),CDKN2A(+4.27),CHAC1(+5.13),COL12A1(+2.28),COL23A1(-4.01),COL27A1(-2.37),COL4A3(+5.89),COL4A4(+4.84),COL5A2(-2.56),CREB5(+3.23),DKK1(+3.54),EYA1(-4.23),FBLN7(-3.25),GLIPR2(+4.47),HYAL1(-3.77),IFIT1(-3.3),KIF20B(-2.6),LDLR(+2.12),MSR1(-3.8),OLR1(+7.0),PTGS1(-5.09),PTGS2(+9.59),RAP1GAP2(+3.59),SCN9A(+5.48),SCNN1…
Cell Death and Survival	Cell death of muscle	2.25e-07	Decreased	-2.632	33	30	3	ADM(+3.25),ADRB2(+3.98),ANKRD1(+4.47),BCL2L1(+2.03),CAV1(+2.26),CCN1(+5.25),CDC42EP3(+3.6),CSF1R(+3.35),DYSF(+3.07),EDN1(+4.4),EEF1A2(+10.63),FHL1(+2.56),FOSL1(+6.79),HK2(+2.05),HMOX1(+3.26),HSPB8(+2.87),IL1A(+4.16),LIF(+2.76),MDM2(+2.3),MKI67(-2.44),NPPB(+5.21),NRG1(+2.81),PMAIP1(+3.96),PPP1R15A(+2.56),PTN(-2.91),RPS6KA2(+2.43),SERPINF1(-2.33),SHH(+9.71),THBD(+4.08),TIMP2(+3.6),TNFRSF10A(+8.7),T…
Cancer,Gastrointestinal Disease,Organismal Injury and Abnormalities	Oral tumor	2.29e-07			78	50	28	ADAM28(+4.89),ANKRD26(-1.98),ARHGEF9(-2.33),ARVCF(+2.86),ATP13A3(+3.26),ATP1A2(-3.78),AZIN2(-2.64),BCL2L1(+2.03),BMPR1B(+3.43),CCDC88A(-2.91),CCN2(+6.21),CD7(-2.93),CDCA2(-2.23),CDH2(+2.88),CDKN2A(+4.27),CELF2(+2.85),COL27A1(-2.37),COL4A4(+4.84),CYP26B1(+3.53),DUSP1(+5.0),DYSF(+3.07),DZIP1(-2.66),EFNA5(+2.87),ENPP2(-2.78),EPHA2(+5.22),FABP5(-2.2),FAM83G(+2.77),GNA13(+2.21),GPC3(-3.3),GPRC5A(+14.9…
Cancer,Gastrointestinal Disease,Organismal Injury and Abnormalities	Gastro-esophageal carcinoma	2.39e-07			109	85	24	A2M(-3.46),ABCA13(+2.5),ABCA4(-3.4),ACOT9(+2.26),ADAM28(+4.89),ADAMTS16(+5.1),AGRN(+2.16),AREG(+7.51),BCL2L1(+2.03),BCYRN1(-2.12),BDNF(+4.98),C9orf131(+3.24),CARD10(+2.18),CASC19(+2.71),CASP5(+4.04),CAV1(+2.26),CCN1(+5.25),CD7(-2.93),CDH2(+2.88),CDKN2A(+4.27),CFH(+3.11),CNTLN(-2.62),COL12A1(+2.28),COL4A4(+4.84),CSF1R(+3.35),CSF3R(-3.57),DAGLB(+2.26),DCC(+3.24),DNAH5(+9.8),DOCK3(+2.86),DPYS(-6.21)…
Cell Cycle	Cell cycle progression	2.42e-07	Increased	2.36	75	56	19	ADM(+3.25),ALOX15B(-4.69),AREG(+7.51),ARNTL2(+2.94),ATF3(+4.17),BCL2L1(+2.03),BMP6(+4.81),BMPR1B(+3.43),CABLES1(+5.57),CARD10(+2.18),CAV1(+2.26),CCN1(+5.25),CDK5R1(+2.43),CDKN2A(+4.27),CDKN2B(+18.75),CENPE(-2.09),CRH(-3.13),CSF1R(+3.35),DAPK3(+1.96),DUSP1(+5.0),EDN1(+4.4),EHF(+14.6),FGF10(-2.62),FGFBP1(+4.42),FHL2(+5.91),FOSL1(+6.79),FRMD6(+2.49),GADD45G(-2.62),GNA13(+2.21),GRB10(+2.04),HMOX1(+3.…
Cancer,Organismal Injury and Abnormalities	Formation of secondary tumor	2.5e-07		0	15	10	5	ADM(+3.25),CSF1R(+3.35),CSF3R(-3.57),CXCR4(+5.68),CYP19A1(-2.56),DCC(+3.24),EPHA2(+5.22),HSP90B1(-1.97),IL1A(+4.16),PTGS1(-5.09),PTGS2(+9.59),SERPINE1(+8.03),SIK1/SIK1B(+2.46),TOP2A(-2.7),TUBB3(+7.71)
Cellular Movement	Cell movement of muscle cells	2.51e-07		1.861	22	20	2	A2M(-3.46),ADM(+3.25),ATF3(+4.17),BDNF(+4.98),CCN1(+5.25),COL4A3(+5.89),CYP1B1(+5.08),DUSP1(+5.0),ENPP2(-2.78),FHL1(+2.56),FHL2(+5.91),HMOX1(+3.26),IL1A(+4.16),LDLR(+2.12),MMP7(+7.31),PDGFB(+2.6),PTGS2(+9.59),SAA1(+5.4),SERPINE1(+8.03),SHH(+9.71),SMAD3(+2.22),TRIB1(+2.83)
Cancer,Organismal Injury and Abnormalities,Reproductive System Disease	Metastatic breast or ovarian malignant neoplasm	2.6e-07			17	11	6	CSF3R(-3.57),CXCR4(+5.68),CYP19A1(-2.56),EDN1(+4.4),EPHA2(+5.22),HSP90B1(-1.97),MMP7(+7.31),PTGS1(-5.09),PTGS2(+9.59),SERPINE1(+8.03),SMAD3(+2.22),TGFB2(+3.63),TNFRSF10A(+8.7),TNFRSF10B(+2.44),TNNC1(-4.02),TOP2A(-2.7),TUBB3(+7.71)
Organismal Development,Organismal Injury and Abnormalities	Abnormal morphology of abdomen	2.62e-07			69	49	20	ACE2(+2.54),ALPL(-3.39),AREG(+7.51),ARFGEF3(+4.85),ATF3(+4.17),BDNF(+4.98),BMPR1B(+3.43),CABLES1(+5.57),CAV1(+2.26),CD55(+5.89),CDH17(+3.63),CDKN2A(+4.27),CDKN2B(+18.75),CFH(+3.11),COL4A3(+5.89),CRH(-3.13),CRIM1(+3.28),CSF1R(+3.35),CYP19A1(-2.56),DUSP1(+5.0),EDN1(+4.4),EFEMP1(+2.51),EYA1(-4.23),FGF10(-2.62),GADD45G(-2.62),GCNT3(+10.84),GCSAM(+2.97),GDF15(+4.39),GPC3(-3.3),HMOX1(+3.26),HYAL1(-3.77…
Cancer,Gastrointestinal Disease,Organismal Injury and Abnormalities	Metastatic colorectal cancer	2.67e-07			29	25	4	ACTA2(-2.28),CAV1(+2.26),CCN2(+6.21),CDH2(+2.88),CDH6(+3.84),CDKN2A(+4.27),CSF1R(+3.35),DKK1(+3.54),DUSP4(+3.03),EFEMP1(+2.51),ENPP2(-2.78),EPHA2(+5.22),GDF15(+4.39),GLUL(-2.21),GSTP1(+2.34),HMOX1(+3.26),ICAM1(+4.61),IL1A(+4.16),ITPR3(+3.96),KIF20A(-2.34),KRT18(+2.35),NUAK1(+5.14),PTGS2(+9.59),SERPINE1(+8.03),SIK1/SIK1B(+2.46),SLC7A11(+4.17),SMAD3(+2.22),STEAP3(+2.81),TGFB2(+3.63)
Cancer,Hematological Disease,Immunological Disease,Organismal Injury and Abnormalities	B-cell neoplasm	2.68e-07		0.579	91	68	23	ABCA13(+2.5),ADAMTS16(+5.1),ADRB2(+3.98),ALPL(-3.39),ARHGEF28(+3.64),ATF3(+4.17),ATP1A2(-3.78),BCAN(+3.29),BCL2L1(+2.03),BDNF(+4.98),CAV1(+2.26),CD74(-2.5),CDC42EP3(+3.6),CDCA2(-2.23),CDKN2A(+4.27),CDKN2B(+18.75),COL12A1(+2.28),COL27A1(-2.37),COL4A4(+4.84),CSF1R(+3.35),CSF3R(-3.57),CXCR4(+5.68),DCC(+3.24),DDX53(+3.57),DKK1(+3.54),DNAH5(+9.8),DNER(+3.32),DUSP4(+3.03),ENC1(+3.79),EPAS1(+2.29),EPHA2…
Cardiovascular System Development and Function,Embryonic Development,Organ Development,Organismal Development,Tissue Development	Cardiogenesis	2.88e-07	Increased	2.569	45	39	6	ADM(+3.25),ADRB2(+3.98),ANKRD1(+4.47),BDNF(+4.98),CAPN3(-2.97),CASZ1(+3.33),CAV1(+2.26),CCN1(+5.25),CDKN2B(+18.75),CXCR4(+5.68),DNAH5(+9.8),DUSP1(+5.0),DUSP8(+3.83),EDN1(+4.4),FHL1(+2.56),GDF15(+4.39),GNA13(+2.21),GPC3(-3.3),HDAC9(+4.39),HEG1(+3.34),HEYL(-4.04),HMOX1(+3.26),HSPB8(+2.87),ICAM1(+4.61),JUP(+2.5),KDM6A(+2.38),KLF4(+2.66),LIF(+2.76),LUZP1(+2.24),MDM2(+2.3),NPPB(+5.21),NRG1(+2.81),PDGF…
Cellular Movement,Connective Tissue Development and Function	Cell movement of fibroblasts	2.9e-07		1.593	22	18	4	ARHGEF28(+3.64),CAV1(+2.26),CCDC88A(-2.91),CCN1(+5.25),CDKN2A(+4.27),COL4A3(+5.89),DAPK3(+1.96),DMTN(+2.44),EDN1(+4.4),ENPP2(-2.78),FRMD6(+2.49),GNA13(+2.21),MMP7(+7.31),PDGFB(+2.6),SERPINF1(-2.33),SHH(+9.71),SMAD3(+2.22),TIAM1(-3.41),TIMP2(+3.6),VASP(+2.55),ZFAND5(+2.17),ZYX(+2.41)
Cancer,Organismal Injury and Abnormalities	Multiple cancers	2.98e-07			28	17	11	ADRB2(+3.98),ALPL(-3.39),BCAN(+3.29),BDNF(+4.98),CDKN2A(+4.27),CDKN2B(+18.75),CSF3R(-3.57),CXCR4(+5.68),CYP19A1(-2.56),DKK1(+3.54),GDF15(+4.39),HSP90B1(-1.97),ITGAV(+3.27),MGLL(+3.19),MKI67(-2.44),OSMR(+4.08),PMEPA1(+10.03),PTCH2(-2.87),PTGS1(-5.09),PTGS2(+9.59),RPS6(-1.95),SHANK3(-1.99),SHH(+9.71),TIMP2(+3.6),TNNI3K(-2.57),TOP2A(-2.7),TRIO(+2.21),TUBB3(+7.71)
Cellular Development,Cellular Growth and Proliferation,Nervous System Development and Function,Tissue Development	Proliferation of neuronal cells	3.12e-07	Increased	2.901	46	38	8	A2M(-3.46),AGRN(+2.16),BCAN(+3.29),BDNF(+4.98),BMP6(+4.81),BRSK2(+4.37),CABLES1(+5.57),CAV1(+2.26),CDH2(+2.88),CDK5R1(+2.43),CXCL5(+43.48),CXCR4(+5.68),CYP19A1(-2.56),DAGLB(+2.26),DCC(+3.24),DNER(+3.32),DOCK3(+2.86),DUSP10(+4.92),EFNB2(+2.92),ENPP2(-2.78),EPHA2(+5.22),GPRIN1(+2.85),KLF4(+2.66),LIF(+2.76),MAP2(+8.97),MMP24(+2.59),MYLIP(-2.52),NETO2(+2.82),NFIA(-3.34),NRCAM(+2.78),NRG1(+2.81),PTN(-…
Cancer,Neurological Disease,Organismal Injury and Abnormalities	Central nervous system solid tumor	3.18e-07		1.148	87	67	20	ABCA13(+2.5),ACOT9(+2.26),ADGRE5(+3.13),ATF7IP2(-2.28),AZIN2(-2.64),B3GAT1(+3.46),BCAN(+3.29),BCL2L1(+2.03),BDNF(+4.98),C3orf52(+3.27),CAPN3(-2.97),CAV1(+2.26),CDC42EP3(+3.6),CDKN2A(+4.27),CDKN2B(+18.75),CLCN4(+2.65),COL12A1(+2.28),COL27A1(-2.37),COL4A3(+5.89),COL4A4(+4.84),CSF1R(+3.35),CSF3R(-3.57),CXCR4(+5.68),DBNDD1(+3.08),EFEMP1(+2.51),EFNA5(+2.87),ELOVL7(+2.79),EME1(-2.73),ENC1(+3.79),ENPP2(…
Cancer	Cell transformation	3.22e-07		0.155	38	29	9	ADM(+3.25),ARHGEF28(+3.64),ATF3(+4.17),BCL2L1(+2.03),CAV1(+2.26),CCN1(+5.25),CD7(-2.93),CDKN2A(+4.27),CDKN2B(+18.75),CSF1R(+3.35),DKK1(+3.54),ELF3(+2.78),EPHA2(+5.22),FOSL1(+6.79),GNA13(+2.21),GRB10(+2.04),HEYL(-4.04),JUP(+2.5),KLF6(+2.26),MDM2(+2.3),NPDC1(+2.83),NRCAM(+2.78),NRG1(+2.81),PBX1(-2.0),PDGFB(+2.6),PTN(-2.91),PTTG1(-2.44),RASGRF2(+5.04),RASGRP2(-2.98),RUNX1(+3.82),SHH(+9.71),SKIL(+3.1…
Cardiovascular System Development and Function	Morphology of vasculature	3.28e-07			35	27	8	ACTA2(-2.28),ADM(+3.25),ADRB2(+3.98),CAV1(+2.26),CFH(+3.11),COL4A3(+5.89),CXCR4(+5.68),EDN1(+4.4),EFNB2(+2.92),ENPP2(-2.78),EPAS1(+2.29),EYA1(-4.23),FGF10(-2.62),FMOD(-2.28),GNA13(+2.21),GPC3(-3.3),HMOX1(+3.26),HOXD3(+2.79),ICAM1(+4.61),ITGAV(+3.27),LDLR(+2.12),LIF(+2.76),MMP7(+7.31),NTN4(+3.09),PDGFB(+2.6),PTGS1(-5.09),RGS2(-2.94),SERPINE1(+8.03),SHH(+9.71),SLC4A7(+3.26),SOX4(+3.78),SYK(+4.57),T…
Cancer,Endocrine System Disorders,Organismal Injury and Abnormalities,Reproductive System Disease	Ovarian tumor	3.34e-07		1.782	108	75	33	ABCA13(+2.5),ABCA4(-3.4),ACE2(+2.54),ADRB2(+3.98),ALOXE3(+5.12),ARHGEF28(+3.64),ATF7IP2(-2.28),BCL2L1(+2.03),BEND5(-3.41),C6orf222(+9.02),CASZ1(+3.33),CCDC88A(-2.91),CCN1(+5.25),CCN2(+6.21),CDH2(+2.88),CDKN2A(+4.27),CDKN2B(+18.75),CENPE(-2.09),CEP126(-3.01),CEP152(-2.23),CFH(+3.11),COL23A1(-4.01),COL4A4(+4.84),CORO2B(+2.5),CREB5(+3.23),CSF1R(+3.35),CSF3R(-3.57),CXCR4(+5.68),CYP19A1(-2.56),CYP1B1(…
Cellular Development,Connective Tissue Development and Function,Tissue Development	Differentiation of adipocytes	3.47e-07		-1.06	27	19	8	A2M(-3.46),ADM(+3.25),ADRB2(+3.98),ALOXE3(+5.12),ANKRD26(-1.98),ATF3(+4.17),CREB5(+3.23),DYSF(+3.07),EDN1(+4.4),FGF10(-2.62),HDAC9(+4.39),HMOX1(+3.26),JUP(+2.5),KLF4(+2.66),LIF(+2.76),LMO3(-3.42),NRG1(+2.81),PTGS2(+9.59),RGS2(-2.94),SERPINF1(-2.33),SLC25A27(-2.94),SMAD3(+2.22),SOCS1(-2.78),TRIB3(+4.36),TRIO(+2.21),VASP(+2.55),VGLL3(+6.51)
Cellular Development,Cellular Growth and Proliferation,Connective Tissue Development and Function,Tissue Development	Development of connective tissue cells	3.47e-07	Increased	2.816	27	23	4	CAV1(+2.26),CDKN2A(+4.27),CSF1R(+3.35),CYP19A1(-2.56),CYP1B1(+5.08),DKK1(+3.54),DZIP1(-2.66),EDN1(+4.4),FHL2(+5.91),GNA13(+2.21),HIVEP2(+3.15),ICAM1(+4.61),IL1A(+4.16),KLF4(+2.66),LDLR(+2.12),LIF(+2.76),NFIA(-3.34),PDGFB(+2.6),PTGS2(+9.59),RUNX1(+3.82),SERPINE1(+8.03),SHH(+9.71),SLC4A2(+1.95),SLN(-3.05),SMAD3(+2.22),SQSTM1(+3.81),TGFB2(+3.63)
Cell Death and Survival,Skeletal and Muscular Disorders	Cell death of muscle cells	3.49e-07	Decreased	-2.494	32	29	3	ADM(+3.25),ADRB2(+3.98),ANKRD1(+4.47),BCL2L1(+2.03),CAV1(+2.26),CCN1(+5.25),CDC42EP3(+3.6),CSF1R(+3.35),DYSF(+3.07),EDN1(+4.4),EEF1A2(+10.63),FHL1(+2.56),FOSL1(+6.79),HK2(+2.05),HMOX1(+3.26),HSPB8(+2.87),IL1A(+4.16),LIF(+2.76),MDM2(+2.3),MKI67(-2.44),NPPB(+5.21),NRG1(+2.81),PMAIP1(+3.96),PPP1R15A(+2.56),PTN(-2.91),RPS6KA2(+2.43),SERPINF1(-2.33),THBD(+4.08),TIMP2(+3.6),TNFRSF10A(+8.7),TNFRSF10B(+2…
Cell Death and Survival	Cell death of carcinoma cell lines	3.54e-07		-0.537	34	30	4	AREG(+7.51),BCL2L1(+2.03),BCYRN1(-2.12),CAV1(+2.26),CDCA2(-2.23),CDKN2A(+4.27),CFH(+3.11),DAPK3(+1.96),DUSP1(+5.0),EEF1A2(+10.63),EPAS1(+2.29),EPHA2(+5.22),GPC3(-3.3),H19(-3.63),HK2(+2.05),HMOX1(+3.26),ITGAV(+3.27),JUP(+2.5),KLF6(+2.26),KRT18(+2.35),MDM2(+2.3),NRG1(+2.81),OSGIN1(+2.6),PIM3(+2.37),PMAIP1(+3.96),PMEPA1(+10.03),PTGS2(+9.59),SHH(+9.71),SLC7A11(+4.17),SPRY2(+2.49),TNFRSF10A(+8.7),TNFR…
Cancer,Gastrointestinal Disease,Organismal Injury and Abnormalities	Oral cancer	3.56e-07			77	49	28	ADAM28(+4.89),ANKRD26(-1.98),ARHGEF9(-2.33),ARVCF(+2.86),ATP13A3(+3.26),ATP1A2(-3.78),AZIN2(-2.64),BCL2L1(+2.03),BMPR1B(+3.43),CCDC88A(-2.91),CCN2(+6.21),CD7(-2.93),CDCA2(-2.23),CDH2(+2.88),CDKN2A(+4.27),CELF2(+2.85),COL27A1(-2.37),COL4A4(+4.84),CYP26B1(+3.53),DUSP1(+5.0),DYSF(+3.07),DZIP1(-2.66),EFNA5(+2.87),ENPP2(-2.78),EPHA2(+5.22),FABP5(-2.2),FAM83G(+2.77),GNA13(+2.21),GPC3(-3.3),GPRC5A(+14.9…
Hematological System Development and Function,Tissue Morphology	Quantity of leukocytes	3.64e-07		1.306	68	53	15	ADGRE5(+3.13),ADM2(+3.98),ALPL(-3.39),ATF3(+4.17),BCL2L1(+2.03),BDNF(+4.98),CAV1(+2.26),CD7(-2.93),CD74(-2.5),CDH17(+3.63),CDKN2A(+4.27),CDKN2B(+18.75),CFH(+3.11),CLCF1(+3.45),CSF1R(+3.35),CSF3R(-3.57),CXCR4(+5.68),CYP19A1(-2.56),DKK1(+3.54),DUSP1(+5.0),DUSP10(+4.92),DUSP5(+4.62),EFNB2(+2.92),FABP5(-2.2),FHL2(+5.91),GADD45G(-2.62),GDF15(+4.39),GNA13(+2.21),GSTP1(+2.34),HIVEP2(+3.15),HMOX1(+3.26),…
Cancer,Organismal Injury and Abnormalities	Connective tissue tumor	3.65e-07		1.598	86	61	25	ACTA2(-2.28),ADGRE5(+3.13),AGRN(+2.16),ALPL(-3.39),ANKRD26(-1.98),BCAN(+3.29),BCL2L1(+2.03),BTN3A1(-2.42),C3orf52(+3.27),CACNA2D4(-2.88),CADM3(+2.28),CALCR(+3.29),CAV1(+2.26),CCN1(+5.25),CDKN2A(+4.27),CDKN2B(+18.75),CENPE(-2.09),CFH(+3.11),COL12A1(+2.28),COL23A1(-4.01),COL27A1(-2.37),COL4A3(+5.89),COL4A4(+4.84),COL5A2(-2.56),CSF1R(+3.35),CSF3R(-3.57),CYP19A1(-2.56),DBN1(+2.44),DDX53(+3.57),DNAH5(…
Cancer,Organismal Injury and Abnormalities,Reproductive System Disease,Tumor Morphology	Metastatic breast cancer	3.8e-07			16	11	5	CSF3R(-3.57),CXCR4(+5.68),CYP19A1(-2.56),EDN1(+4.4),EPHA2(+5.22),HSP90B1(-1.97),MMP7(+7.31),PTGS1(-5.09),PTGS2(+9.59),SERPINE1(+8.03),SMAD3(+2.22),TGFB2(+3.63),TNFRSF10A(+8.7),TNFRSF10B(+2.44),TOP2A(-2.7),TUBB3(+7.71)
Neurological Disease	Progressive neurological disorder	3.84e-07		-1.982	71	53	18	A2M(-3.46),ACTA2(-2.28),ADRB2(+3.98),AGRN(+2.16),AMPD3(+2.49),AREG(+7.51),ARNT2(+2.34),ATF3(+4.17),ATP1A2(-3.78),BCL2L1(+2.03),BCYRN1(-2.12),BDNF(+4.98),BMP6(+4.81),CAPN3(-2.97),CASP5(+4.04),CAV1(+2.26),CCDC88A(-2.91),CCN1(+5.25),CCN2(+6.21),CD74(-2.5),CDC42EP3(+3.6),CDK5R1(+2.43),CDKN2A(+4.27),CELF2(+2.85),CRH(-3.13),CSF1R(+3.35),CSF3R(-3.57),CXCR4(+5.68),CYP26B1(+3.53),DYSF(+3.07),EPHA2(+5.22),…
Cancer,Organismal Injury and Abnormalities,Renal and Urological Disease	Urothelial cancer	3.85e-07			31	22	9	ADM2(+3.98),CDKN2A(+4.27),CDKN2B(+18.75),CSF1R(+3.35),CSF3R(-3.57),ELF3(+2.78),EPHB6(+3.8),FOXQ1(+6.74),GNA13(+2.21),GSTP1(+2.34),HSP90B1(-1.97),KDM6A(+2.38),KLF4(+2.66),KRT7(+8.33),MGLL(+3.19),MKI67(-2.44),NAV3(+2.61),NLRC5(+3.03),NUSAP1(-2.27),ONECUT2(+4.44),PLK2(+2.54),PTGS1(-5.09),RUNX1(+3.82),SERINC2(+2.5),SERPING1(-2.2),SHANK3(-1.99),SOCS1(-2.78),TIMP2(+3.6),TMPRSS13(+4.9),TOP2A(-2.7),TUBB3…
Cell-To-Cell Signaling and Interaction,Hematological System Development and Function,Immune Cell Trafficking,Inflammatory Response	Activation of phagocytes	3.88e-07		0.701	34	25	9	ATF3(+4.17),BDNF(+4.98),CDK5R1(+2.43),CFH(+3.11),CRH(-3.13),CSF1R(+3.35),CXCL5(+43.48),DYSF(+3.07),EDN1(+4.4),HMOX1(+3.26),HSP90B1(-1.97),HSPB8(+2.87),ICAM1(+4.61),IL1A(+4.16),ITGAV(+3.27),ITGB6(+3.67),KLF4(+2.66),MSR1(-3.8),NRG1(+2.81),PDK2(-2.4),PFKFB3(+4.83),PTGS1(-5.09),PTGS2(+9.59),SAA1(+5.4),SCN9A(+5.48),SERPINF1(-2.33),SERPING1(-2.2),SOCS1(-2.78),SYK(+4.57),TNFRSF10A(+8.7),TNFRSF10B(+2.44)…
Cancer,Organismal Injury and Abnormalities	Subcutaneous tumor	3.88e-07			34	22	12	ADGRE5(+3.13),ADRB2(+3.98),CCN1(+5.25),CDC42EP3(+3.6),CDH17(+3.63),CFH(+3.11),COL12A1(+2.28),COL23A1(-4.01),COL27A1(-2.37),COL4A3(+5.89),COL4A4(+4.84),COL5A2(-2.56),CSF1R(+3.35),CYP19A1(-2.56),CYP1B1(+5.08),DUSP1(+5.0),FMOD(-2.28),H19(-3.63),HYAL1(-3.77),IFIT1(-3.3),MICALL1(+4.09),PTGS1(-5.09),PTGS2(+9.59),PTTG1(-2.44),RAP2B(+2.29),SARM1(+3.01),SCARA5(-3.52),SERPINE1(+8.03),SLC7A1(+6.15),SMAD3(+2…
Connective Tissue Disorders,Organismal Injury and Abnormalities,Skeletal and Muscular Disorders	Bone lesion	3.89e-07			27	13	14	ABCA4(-3.4),ADRB2(+3.98),ALPL(-3.39),BTN3A1(-2.42),CACNA2D4(-2.88),CDKN2A(+4.27),COL27A1(-2.37),CSF1R(+3.35),DOCK3(+2.86),EPHA2(+5.22),FGF10(-2.62),HSP90B1(-1.97),IDS(+2.48),LNP1(-2.64),MDM2(+2.3),MEOX1(-2.74),MMP7(+7.31),PTGS1(-5.09),PTGS2(+9.59),SERPINE1(+8.03),SERPINF1(-2.33),SMAD3(+2.22),TNNC1(-4.02),TNNI3K(-2.57),TOP2A(-2.7),TUBB3(+7.71),ZACN(+5.38)
Neurological Disease,Organismal Injury and Abnormalities	Seizures	4.02e-07		-0.828	40	30	10	ADM(+3.25),ALPL(-3.39),ARHGEF9(-2.33),ATF3(+4.17),ATP1A2(-3.78),BDNF(+4.98),BEND5(-3.41),CA3(+4.7),CACNA2D4(-2.88),CACNB4(+3.0),CCN1(+5.25),CDK5R1(+2.43),CDKN2A(+4.27),CRH(-3.13),CXCR4(+5.68),CYFIP2(+2.65),DUSP1(+5.0),DUSP5(+4.62),EEF1A2(+10.63),ENC1(+3.79),GADD45G(-2.62),HMOX1(+3.26),IFRD1(+2.4),KCNQ3(+9.02),LDLR(+2.12),MICALL1(+4.09),NEFM(+3.57),NRG1(+2.81),PIM3(+2.37),PLK2(+2.54),PTGS2(+9.59),…
Cellular Development,Cellular Growth and Proliferation,Nervous System Development and Function,Tissue Development	Outgrowth of neurons	4.08e-07	Increased	2.481	36	29	7	A2M(-3.46),BCAN(+3.29),BDNF(+4.98),BMP6(+4.81),BRSK2(+4.37),CABLES1(+5.57),CDH2(+2.88),CDK5R1(+2.43),DCC(+3.24),DNER(+3.32),DOCK3(+2.86),EFNB2(+2.92),ENPP2(-2.78),EPHA2(+5.22),GPRIN1(+2.85),LIF(+2.76),MAP2(+8.97),MMP24(+2.59),MYLIP(-2.52),NETO2(+2.82),NFIA(-3.34),NRCAM(+2.78),PTN(-2.91),RPS6(-1.95),SARM1(+3.01),SERPINE1(+8.03),SHH(+9.71),SKIL(+3.19),SOCS2(+2.05),SPRY2(+2.49),STK38L(+2.66),TIAM1(-…
Cancer,Organismal Injury and Abnormalities	Serous adenocarcinoma	4.1e-07			64	47	17	ABCA13(+2.5),ADRB2(+3.98),BEND5(-3.41),C3orf52(+3.27),C6orf222(+9.02),CASZ1(+3.33),CDKN2A(+4.27),CEP152(-2.23),CFH(+3.11),CREB5(+3.23),CSF3R(-3.57),DAPK3(+1.96),DKK1(+3.54),DNAH5(+9.8),DOCK3(+2.86),EEF1A2(+10.63),ELF3(+2.78),ENPP2(-2.78),EPHB6(+3.8),FOXE1(+3.46),GNA13(+2.21),GPRC5A(+14.98),GSTM2(-2.72),HCN4(+4.1),HSP90B1(-1.97),INA(+5.01),ITPR3(+3.96),KDM6A(+2.38),KIAA0319(+3.33),KLHL5(+2.33),KRT…
Cancer,Gastrointestinal Disease,Organismal Injury and Abnormalities	Colorectal adenocarcinoma	4.15e-07			219	165	54	ABCA13(+2.5),ABCA4(-3.4),ACE2(+2.54),ACOT9(+2.26),ACTA1(+8.27),ADAM28(+4.89),ADAMTS14(-2.99),ADAMTS16(+5.1),ADM(+3.25),ADM2(+3.98),AFAP1(+2.97),AGRN(+2.16),ALPL(-3.39),ANKRD26(-1.98),ARFGEF3(+4.85),ARMCX5-GPRASP2/GPRASP2(-2.48),ARNTL2(+2.94),ARVCF(+2.86),ASPG(-3.02),ATP13A3(+3.26),AURKC(-2.78),B3GAT1(+3.46),B4GALNT3(+3.23),BCL2L1(+2.03),BDNF(+4.98),BRSK2(+4.37),C6orf222(+9.02),C9orf131(+3.24),CAC…
Cancer,Neurological Disease,Organismal Injury and Abnormalities	Primary central nervous system tumor	4.21e-07			17	13	4	CDKN2A(+4.27),CDKN2B(+18.75),COL12A1(+2.28),COL27A1(-2.37),EFEMP1(+2.51),EFNA5(+2.87),EPHA2(+5.22),H19(-3.63),HSP90B1(-1.97),KLF6(+2.26),LDLR(+2.12),NPFFR2(+5.4),NUAK2(+5.39),OSMR(+4.08),SMAD3(+2.22),TOP2A(-2.7),TUBB3(+7.71)
Cell Death and Survival,Organismal Injury and Abnormalities	Cell death of endothelial cells	4.7e-07		-0.768	23	19	4	ADM(+3.25),ATF3(+4.17),BCL2L1(+2.03),BDNF(+4.98),CAV1(+2.26),CD74(-2.5),COL4A3(+5.89),CXCR4(+5.68),EDN1(+4.4),HEYL(-4.04),HMOX1(+3.26),ITGA2(+6.29),KLF4(+2.66),NRG1(+2.81),OLR1(+7.0),PMAIP1(+3.96),SERPINE1(+8.03),SERPINF1(-2.33),SOCS1(-2.78),THBD(+4.08),TNFRSF10A(+8.7),TNFRSF10B(+2.44),TNFRSF21(+3.84)
Cancer,Organismal Injury and Abnormalities,Reproductive System Disease	Uterine serous papillary cancer	4.7e-07			23	18	5	CDKN2A(+4.27),DKK1(+3.54),EEF1A2(+10.63),ENPP2(-2.78),GPRC5A(+14.98),INA(+5.01),ITPR3(+3.96),KRT18(+2.35),KRT7(+8.33),LAMP3(+4.37),PMAIP1(+3.96),PTN(-2.91),PTTG1(-2.44),RGS2(-2.94),RIPOR2(+5.77),SAA1(+5.4),SCNN1A(+2.92),SERPINB8(+4.79),SLC7A5(+2.36),SOCS2(+2.05),TOP2A(-2.7),UCHL1(+7.45),WWC1(+3.36)
Dermatological Diseases and Conditions,Organismal Injury and Abnormalities	Psoriasis	4.75e-07			45	32	13	A2M(-3.46),ACTA2(-2.28),ADGRE5(+3.13),ADM(+3.25),ALOX15B(-4.69),BCL2L1(+2.03),CAV1(+2.26),CD7(-2.93),CDK5R1(+2.43),CRH(-3.13),CXCL5(+43.48),CYP1B1(+5.08),DBN1(+2.44),DUSP1(+5.0),EFNB2(+2.92),EPHA2(+5.22),FABP5(-2.2),FGF10(-2.62),FGFBP1(+4.42),FOSL1(+6.79),G0S2(-5.36),GSTP1(+2.34),HMOX1(+3.26),HSD3B1(+3.02),ICAM1(+4.61),IFI6(-3.86),IFIT1(-3.3),IL1A(+4.16),ITGA2(+6.29),JUP(+2.5),KRT18(+2.35),KRT6A(…
Cardiovascular System Development and Function,Organ Morphology,Organismal Development	Morphology of right ventricle	4.77e-07			13	11	2	CAV1(+2.26),CXCR4(+5.68),EDN1(+4.4),EPAS1(+2.29),HDAC9(+4.39),HEYL(-4.04),HMOX1(+3.26),JUP(+2.5),PBX1(-2.0),PDGFB(+2.6),PTGS2(+9.59),SLCO2A1(+2.95),TGFB2(+3.63)
Cellular Movement,Hematological System Development and Function,Immune Cell Trafficking,Inflammatory Response	Cellular infiltration by phagocytes	4.79e-07		-0.023	29	23	6	ADM(+3.25),CAV1(+2.26),CCN1(+5.25),CCN2(+6.21),CD55(+5.89),CFH(+3.11),COL4A3(+5.89),CRH(-3.13),CSF1R(+3.35),CXCL5(+43.48),DUSP1(+5.0),EDN1(+4.4),EEF1A2(+10.63),HMOX1(+3.26),HYAL1(-3.77),ICAM1(+4.61),IL1A(+4.16),LDLR(+2.12),PDK2(-2.4),PPP1R15A(+2.56),PTGS2(+9.59),SAA1(+5.4),SERPING1(-2.2),SMAD3(+2.22),SOCS1(-2.78),THBD(+4.08),TNFRSF21(+3.84),VASP(+2.55),VTCN1(-5.29)
Cellular Growth and Proliferation	Outgrowth of cells	4.85e-07	Increased	2.581	38	31	7	A2M(-3.46),BCAN(+3.29),BDNF(+4.98),BMP6(+4.81),BRSK2(+4.37),CABLES1(+5.57),CCN1(+5.25),CDH2(+2.88),CDK5R1(+2.43),DCC(+3.24),DNER(+3.32),DOCK3(+2.86),EFNB2(+2.92),ENPP2(-2.78),EPHA2(+5.22),GPRIN1(+2.85),LIF(+2.76),MAP2(+8.97),MMP24(+2.59),MYLIP(-2.52),NETO2(+2.82),NFIA(-3.34),NRCAM(+2.78),PLK2(+2.54),PTN(-2.91),RPS6(-1.95),SARM1(+3.01),SERPINE1(+8.03),SHH(+9.71),SKIL(+3.19),SOCS2(+2.05),SPRY2(+2.4…
Cell-To-Cell Signaling and Interaction,Hematological System Development and Function,Immune Cell Trafficking,Inflammatory Response	Activation of macrophages	4.86e-07		0.747	25	18	7	ATF3(+4.17),BDNF(+4.98),CDK5R1(+2.43),CRH(-3.13),CSF1R(+3.35),CXCL5(+43.48),DYSF(+3.07),EDN1(+4.4),HMOX1(+3.26),ICAM1(+4.61),ITGAV(+3.27),ITGB6(+3.67),KLF4(+2.66),MSR1(-3.8),NRG1(+2.81),PDK2(-2.4),PFKFB3(+4.83),PTGS1(-5.09),PTGS2(+9.59),SERPINF1(-2.33),SERPING1(-2.2),SOCS1(-2.78),SYK(+4.57),TNFRSF12A(+3.04),ULBP1(+3.86)
Organ Morphology,Organismal Development,Renal and Urological System Development and Function	Morphology of kidney	4.89e-07			30	23	7	ACE2(+2.54),ADM(+3.25),CAV1(+2.26),CD55(+5.89),CFH(+3.11),COL4A3(+5.89),CRIM1(+3.28),EDN1(+4.4),EFEMP1(+2.51),EYA1(-4.23),FGF10(-2.62),GCNT3(+10.84),GDF15(+4.39),GPC3(-3.3),HMOX1(+3.26),ICAM1(+4.61),IDS(+2.48),ITGA2(+6.29),KCP(-3.61),NFIA(-3.34),PBX1(-2.0),PDGFB(+2.6),PTGS1(-5.09),PTGS2(+9.59),SERPINE1(+8.03),SHH(+9.71),SMAD3(+2.22),SPRY2(+2.49),TGFB2(+3.63),WWC1(+3.36)
Organismal Injury and Abnormalities,Renal and Urological Disease	Renal lesion	5.04e-07		0.159	86	64	22	ADAM28(+4.89),ADM(+3.25),ARFGEF3(+4.85),ATF7IP2(-2.28),ATP13A3(+3.26),ATP1A2(-3.78),BCL2L1(+2.03),BMP6(+4.81),C3orf52(+3.27),CAV1(+2.26),CCDC88A(-2.91),CDC42EP3(+3.6),CDH6(+3.84),CDKN2A(+4.27),CDKN2B(+18.75),CENPE(-2.09),COL12A1(+2.28),COL4A3(+5.89),CSF1R(+3.35),CSF3R(-3.57),DCC(+3.24),DMTN(+2.44),EDN1(+4.4),EEF1A2(+10.63),EPAS1(+2.29),EPHB6(+3.8),FABP5(-2.2),FOXD4L4/FOXD4L5(-3.26),GNA13(+2.21),G…
Cell Death and Survival,Organismal Injury and Abnormalities,Renal and Urological Disease	Necrosis of kidney	5.31e-07		0.286	34	30	4	AREG(+7.51),ATF3(+4.17),BCL2L1(+2.03),BCYRN1(-2.12),CABLES1(+5.57),CALCR(+3.29),CCN2(+6.21),CDH6(+3.84),DCC(+3.24),DUSP1(+5.0),DUSP4(+3.03),ECEL1(+3.47),EDN1(+4.4),GNA13(+2.21),GRB10(+2.04),GSTP1(+2.34),HK2(+2.05),HMOX1(+3.26),ICAM1(+4.61),ITGAV(+3.27),MSH5(-2.2),OLR1(+7.0),PMAIP1(+3.96),PPP1R15A(+2.56),PTGS2(+9.59),SARM1(+3.01),SHH(+9.71),SLC47A1(-2.74),SMAD3(+2.22),SRXN1(+3.61),TIAM1(-3.41),TNF…
Cardiovascular System Development and Function,Organ Development,Organ Morphology,Skeletal and Muscular System Development and Function	Relaxation of cardiac muscle	5.95e-07		0.849	9	4	5	ADRB2(+3.98),ATP1A2(-3.78),BDNF(+4.98),DUSP8(+3.83),EDN1(+4.4),GSTM2(-2.72),RGS2(-2.94),SLN(-3.05),TNNC1(-4.02)
Cancer,Gastrointestinal Disease,Organismal Injury and Abnormalities	Pancreatobiliary tumor	6.09e-07		0.141	164	123	41	A2M(-3.46),ABCA13(+2.5),ACE2(+2.54),ADAM28(+4.89),ALOXE3(+5.12),ALPL(-3.39),ANKRD26(-1.98),AREG(+7.51),ARHGEF9(-2.33),ARMCX5-GPRASP2/GPRASP2(-2.48),ATP1A2(-3.78),BCAN(+3.29),BMPR1B(+3.43),BRSK2(+4.37),C3orf52(+3.27),CACNA2D4(-2.88),CASP5(+4.04),CATSPERG(+3.79),CCDC88A(-2.91),CCN1(+5.25),CCN2(+6.21),CD7(-2.93),CD74(-2.5),CDH2(+2.88),CDH6(+3.84),CDK5R1(+2.43),CDKN2A(+4.27),CELF2(+2.85),CENPE(-2.09)…
Lipid Metabolism,Small Molecule Biochemistry	Fatty acid metabolism	6.14e-07		1.783	47	32	15	ABCA4(-3.4),ACOT9(+2.26),ACSM3(-2.91),ALOX15B(-4.69),ANKRD26(-1.98),APOM(-2.77),AREG(+7.51),B3GALT1(+2.87),BDNF(+4.98),BMP6(+4.81),CAV1(+2.26),CCN1(+5.25),CD7(-2.93),CD74(-2.5),CRH(-3.13),CYP1B1(+5.08),EDN1(+4.4),ELOVL7(+2.79),FABP5(-2.2),GDF15(+4.39),HMOX1(+3.26),IL1A(+4.16),ITGAV(+3.27),LDLR(+2.12),LIF(+2.76),MGLL(+3.19),MMP7(+7.31),MSR1(-3.8),NCEH1(+2.87),NRG1(+2.81),OLR1(+7.0),PITPNM1(+3.28),…
Cell Morphology	Shape change of neurites	6.26e-07		0.887	31	23	8	A2M(-3.46),AGRN(+2.16),ATF3(+4.17),BDNF(+4.98),CAV1(+2.26),CCDC88A(-2.91),CCN1(+5.25),CDH2(+2.88),CRH(-3.13),CYP19A1(-2.56),DBN1(+2.44),DCC(+3.24),EFNA5(+2.87),GNA13(+2.21),NEFM(+3.57),NNMT(+9.14),NRCAM(+2.78),NRG1(+2.81),NUAK1(+5.14),PTGS2(+9.59),RPS6(-1.95),SARM1(+3.01),SHANK3(-1.99),SKIL(+3.19),STK38L(+2.66),SV2A(-2.51),TIAM1(-3.41),TNFRSF21(+3.84),TRIO(+2.21),UCHL1(+7.45),VASP(+2.55)
Cell Morphology,Cellular Assembly and Organization,Cellular Development,Cellular Function and Maintenance,Cellular Growth and Proliferation,Nervous System Development and Function,Organismal Development,Tissue Development	Branching of neurons	6.26e-07		0.874	31	23	8	A2M(-3.46),AGRN(+2.16),ATF3(+4.17),BDNF(+4.98),CAV1(+2.26),CCDC88A(-2.91),CCN1(+5.25),CDH2(+2.88),CRH(-3.13),CYP19A1(-2.56),DBN1(+2.44),ECEL1(+3.47),EFNA5(+2.87),GNA13(+2.21),NEFM(+3.57),NNMT(+9.14),NRCAM(+2.78),NRG1(+2.81),NUAK1(+5.14),PTGS2(+9.59),RPS6(-1.95),SARM1(+3.01),SHANK3(-1.99),SKIL(+3.19),STK38L(+2.66),SV2A(-2.51),TIAM1(-3.41),TNFRSF21(+3.84),TRIO(+2.21),UCHL1(+7.45),VASP(+2.55)
Organismal Development,Organismal Injury and Abnormalities	Abnormal morphology of head	6.33e-07			66	50	16	ABCA4(-3.4),ADRB2(+3.98),ALPL(-3.39),AREG(+7.51),ARNT2(+2.34),ATP1A2(-3.78),BDNF(+4.98),BMPR1B(+3.43),BRSK2(+4.37),CAV1(+2.26),CCN2(+6.21),CDK5R1(+2.43),CDKN2A(+4.27),CFH(+3.11),COL4A3(+5.89),COL5A2(-2.56),CSF1R(+3.35),CXCR4(+5.68),CYP19A1(-2.56),CYP1B1(+5.08),CYP26B1(+3.53),DBN1(+2.44),DCC(+3.24),DKK1(+3.54),EDN1(+4.4),EFEMP1(+2.51),EFNA5(+2.87),EFNB2(+2.92),EYA1(-4.23),FGF10(-2.62),FMOD(-2.28),…
Cell Death and Survival,Organismal Injury and Abnormalities	Cell death of epithelial cells	6.41e-07		1.555	42	34	8	ATF3(+4.17),BCL2L1(+2.03),BCYRN1(-2.12),BMP6(+4.81),CA3(+4.7),CABLES1(+5.57),CALCR(+3.29),CDH2(+2.88),CDKN2A(+4.27),CSF1R(+3.35),CYP19A1(-2.56),DCC(+3.24),EDN1(+4.4),EFNB2(+2.92),EPHA2(+5.22),GDF15(+4.39),HK2(+2.05),HMOX1(+3.26),HSPB8(+2.87),ICAM1(+4.61),ITGAV(+3.27),KRT18(+2.35),LDLR(+2.12),MDM2(+2.3),MSH5(-2.2),PMAIP1(+3.96),PPP1R15A(+2.56),PTGS1(-5.09),PTGS2(+9.59),SAA1(+5.4),SARM1(+3.01),SERP…
Nervous System Development and Function,Neurological Disease	Abnormal morphology of nervous system	6.49e-07			61	47	14	ABCA4(-3.4),ADGRG6(+3.01),ADRB2(+3.98),AGRN(+2.16),ALPL(-3.39),ARHGEF9(-2.33),ARNT2(+2.34),ATP1A2(-3.78),BDNF(+4.98),BMPR1B(+3.43),BRSK2(+4.37),CAV1(+2.26),CCDC88A(-2.91),CDK5R1(+2.43),CDKN2A(+4.27),CFH(+3.11),CLCF1(+3.45),CSF1R(+3.35),CXCR4(+5.68),CYP19A1(-2.56),DBN1(+2.44),DCC(+3.24),DKK1(+3.54),DNER(+3.32),DUSP1(+5.0),ECEL1(+3.47),EFNA5(+2.87),EPAS1(+2.29),EYA1(-4.23),FGF10(-2.62),GDF15(+4.39)…
Cell Death and Survival	Apoptosis of carcinoma cell lines	6.59e-07		-0.567	30	27	3	AREG(+7.51),BCL2L1(+2.03),BCYRN1(-2.12),CAV1(+2.26),CDCA2(-2.23),CDKN2A(+4.27),DAPK3(+1.96),DUSP1(+5.0),EEF1A2(+10.63),EPAS1(+2.29),EPHA2(+5.22),H19(-3.63),HK2(+2.05),HMOX1(+3.26),ITGAV(+3.27),JUP(+2.5),KLF6(+2.26),KRT18(+2.35),MDM2(+2.3),NRG1(+2.81),OSGIN1(+2.6),PIM3(+2.37),PMAIP1(+3.96),PMEPA1(+10.03),PTGS2(+9.59),SHH(+9.71),SPRY2(+2.49),TNFRSF10A(+8.7),TNFRSF10B(+2.44),UCHL1(+7.45)
Cardiovascular Disease,Cardiovascular System Development and Function,Organ Morphology,Organismal Development,Organismal Injury and Abnormalities	Enlargement of heart	6.65e-07			46	38	8	ACE2(+2.54),ADM(+3.25),ADRB2(+3.98),ANKRD1(+4.47),ATF3(+4.17),BCL2L1(+2.03),CACNB4(+3.0),CAV1(+2.26),CCN2(+6.21),CDC42EP3(+3.6),CDH2(+2.88),CDK5R1(+2.43),CYP19A1(-2.56),DUSP1(+5.0),DUSP5(+4.62),EDN1(+4.4),EPAS1(+2.29),FHL2(+5.91),FOSL1(+6.79),GDF15(+4.39),HCN4(+4.1),HDAC9(+4.39),HMOX1(+3.26),HSPB8(+2.87),ITGAV(+3.27),JUP(+2.5),KLF4(+2.66),LIF(+2.76),MDM2(+2.3),MGLL(+3.19),MMP7(+7.31),PBX1(-2.0),P…
Cardiovascular System Development and Function,Organ Development,Organ Morphology,Skeletal and Muscular System Development and Function	Contractility of cardiac muscle	6.68e-07		1.884	18	14	4	ACE2(+2.54),ADM(+3.25),ADRB2(+3.98),ATP1A2(-3.78),BDNF(+4.98),CAV1(+2.26),CYP19A1(-2.56),DUSP8(+3.83),EDN1(+4.4),HMOX1(+3.26),HSPB8(+2.87),ICAM1(+4.61),JUP(+2.5),LDLR(+2.12),NRG1(+2.81),SLC6A6(+2.19),SLN(-3.05),XIRP1(-2.85)
Cardiovascular Disease,Cardiovascular System Development and Function,Organismal Injury and Abnormalities	Abnormal morphology of vasculature	7.21e-07			31	24	7	ACTA2(-2.28),ADM(+3.25),ADRB2(+3.98),CAV1(+2.26),CFH(+3.11),COL4A3(+5.89),CXCR4(+5.68),EDN1(+4.4),EFNB2(+2.92),ENPP2(-2.78),EPAS1(+2.29),EYA1(-4.23),FGF10(-2.62),FMOD(-2.28),GNA13(+2.21),GPC3(-3.3),HMOX1(+3.26),HOXD3(+2.79),ICAM1(+4.61),ITGAV(+3.27),LDLR(+2.12),LIF(+2.76),NTN4(+3.09),PDGFB(+2.6),RGS2(-2.94),SHH(+9.71),SLC4A7(+3.26),SOX4(+3.78),SYK(+4.57),TGFB2(+3.63),TNFRSF21(+3.84)
Cell Cycle	Interphase	7.34e-07		0.017	57	40	17	ALOX15B(-4.69),ATF3(+4.17),BCL2L1(+2.03),BRSK2(+4.37),CABLES1(+5.57),CALCR(+3.29),CAV1(+2.26),CCN1(+5.25),CDCA2(-2.23),CDKN2A(+4.27),CDKN2B(+18.75),CELF2(+2.85),CEP152(-2.23),CRH(-3.13),CSF1R(+3.35),CYP1B1(+5.08),DCC(+3.24),DUSP1(+5.0),DUSP4(+3.03),EME1(-2.73),GADD45G(-2.62),GDF15(+4.39),GRB10(+2.04),GSTA4(-2.53),H19(-3.63),HMOX1(+3.26),HYAL1(-3.77),IL1A(+4.16),ITGA2(+6.29),ITGAV(+3.27),KLF4(+2.6…
Cellular Movement	Cell movement of cancer cells	7.89e-07		-0.412	18	13	5	ADGRE5(+3.13),BDNF(+4.98),CAV1(+2.26),CCN2(+6.21),CD74(-2.5),CDH2(+2.88),CSF1R(+3.35),CSF3R(-3.57),CXCR4(+5.68),DUSP1(+5.0),KLF4(+2.66),MGLL(+3.19),PTTG1(-2.44),SERPINE1(+8.03),SOCS1(-2.78),SPRY2(+2.49),TGFB2(+3.63),TIAM1(-3.41)
Cardiovascular Disease,Organismal Injury and Abnormalities	Peripheral vascular disease	8.1e-07			39	33	6	ACE2(+2.54),ACTA2(-2.28),ADGRE5(+3.13),ADRB2(+3.98),ATP1A2(-3.78),BDNF(+4.98),CA3(+4.7),CACNB4(+3.0),CDH2(+2.88),CFH(+3.11),CXCR4(+5.68),EDN1(+4.4),GPRC5A(+14.98),HDAC9(+4.39),ITGAV(+3.27),KLF4(+2.66),LDLR(+2.12),MSR1(-3.8),MYLIP(-2.52),NNMT(+9.14),NPPB(+5.21),OLR1(+7.0),PLK2(+2.54),PTGS1(-5.09),PTGS2(+9.59),RAP2B(+2.29),RASGRF2(+5.04),RUNX1(+3.82),SCN9A(+5.48),SCNN1A(+2.92),SERPINE1(+8.03),SIK1/…
Cancer,Cell Death and Survival,Organismal Injury and Abnormalities	Cell death of tumor	8.1e-07		-0.826	39	32	7	ALOX15B(-4.69),ATF3(+4.17),BCL2L1(+2.03),BDNF(+4.98),BMP6(+4.81),CAV1(+2.26),CCN1(+5.25),CD74(-2.5),CDKN2A(+4.27),CSF3R(-3.57),CXCR4(+5.68),FHL2(+5.91),FMOD(-2.28),GDF15(+4.39),HMOX1(+3.26),HSPB8(+2.87),IL1A(+4.16),ITGAV(+3.27),MDM2(+2.3),NUAK1(+5.14),PDGFB(+2.6),PIM3(+2.37),PMAIP1(+3.96),PTGS2(+9.59),PTN(-2.91),RPL11(-2.41),RPL27A(-2.17),RUNX1(+3.82),SERPINE1(+8.03),SHH(+9.71),SLC7A11(+4.17),SOX…
Cellular Development,Cellular Growth and Proliferation,Nervous System Development and Function,Tissue Development	Outgrowth of neurites	8.13e-07	Increased	2.411	35	28	7	A2M(-3.46),BCAN(+3.29),BDNF(+4.98),BMP6(+4.81),BRSK2(+4.37),CABLES1(+5.57),CDH2(+2.88),CDK5R1(+2.43),DCC(+3.24),DNER(+3.32),DOCK3(+2.86),EFNB2(+2.92),ENPP2(-2.78),EPHA2(+5.22),GPRIN1(+2.85),LIF(+2.76),MAP2(+8.97),MMP24(+2.59),MYLIP(-2.52),NFIA(-3.34),NRCAM(+2.78),PTN(-2.91),RPS6(-1.95),SARM1(+3.01),SERPINE1(+8.03),SHH(+9.71),SKIL(+3.19),SOCS2(+2.05),SPRY2(+2.49),STK38L(+2.66),TIAM1(-3.41),TIMP2(+…
Skeletal and Muscular System Development and Function	Contractility of muscle	8.21e-07		1.809	21	15	6	ACE2(+2.54),ACTA2(-2.28),ADM(+3.25),ADRB2(+3.98),ATP1A2(-3.78),BDNF(+4.98),CA3(+4.7),CAV1(+2.26),CYP19A1(-2.56),DUSP8(+3.83),EDN1(+4.4),HMOX1(+3.26),HSPB8(+2.87),ICAM1(+4.61),JUP(+2.5),LDLR(+2.12),NRG1(+2.81),PDK2(-2.4),SLC6A6(+2.19),SLN(-3.05),XIRP1(-2.85)
Carbohydrate Metabolism	Synthesis of polysaccharide	8.39e-07		1.524	23	15	8	AGRN(+2.16),B3GAT1(+3.46),BCAN(+3.29),CCN2(+6.21),CSF1R(+3.35),DKK1(+3.54),EDN1(+4.4),FGF10(-2.62),FMOD(-2.28),GALNT5(-3.27),GCNT3(+10.84),GPC3(-3.3),GRB10(+2.04),HYAL1(-3.77),IL1A(+4.16),NRG1(+2.81),PGM2L1(+2.89),SMAD3(+2.22),SOCS1(-2.78),SORBS1(-2.69),ST3GAL6(-2.3),TGFB2(+3.63),THBD(+4.08)
Cellular Movement	Cellular infiltration	8.63e-07		-0.107	40	30	10	ADM(+3.25),ADRB2(+3.98),CAV1(+2.26),CCDC88A(-2.91),CCN1(+5.25),CCN2(+6.21),CD55(+5.89),CFH(+3.11),COL4A3(+5.89),CRH(-3.13),CSF1R(+3.35),CXCL5(+43.48),CYP19A1(-2.56),DUSP1(+5.0),EDN1(+4.4),EEF1A2(+10.63),EPHA2(+5.22),HMOX1(+3.26),HYAL1(-3.77),ICAM1(+4.61),IL1A(+4.16),LDLR(+2.12),LIF(+2.76),MSR1(-3.8),PDGFB(+2.6),PDK2(-2.4),PPP1R15A(+2.56),PTGS2(+9.59),PTN(-2.91),SAA1(+5.4),SERPINE1(+8.03),SERPING1…
Cell-To-Cell Signaling and Interaction,Cellular Movement	Recruitment of blood cells	9.12e-07		1.009	31	24	7	ADGRE5(+3.13),ADGRG6(+3.01),ADRB2(+3.98),BDNF(+4.98),CAV1(+2.26),CCN1(+5.25),CD74(-2.5),CSF1R(+3.35),CXCL5(+43.48),CXCR4(+5.68),CYP1B1(+5.08),DKK1(+3.54),EDN1(+4.4),FABP5(-2.2),GDF15(+4.39),GNA13(+2.21),GPC3(-3.3),HMOX1(+3.26),ICAM1(+4.61),IL1A(+4.16),LIF(+2.76),OLR1(+7.0),PTN(-2.91),RASGRP2(-2.98),SERPINE1(+8.03),SMAD3(+2.22),SOCS1(-2.78),ST3GAL6(-2.3),SYK(+4.57),TNFRSF10A(+8.7),VASP(+2.55)
Cellular Development,Cellular Growth and Proliferation	Proliferation of prostate cancer cell lines	9.12e-07		0.551	31	22	9	ADM(+3.25),AFAP1(+2.97),ALOX15B(-4.69),BCL2L1(+2.03),BMP6(+4.81),BMPR1B(+3.43),CAV1(+2.26),CCN1(+5.25),CD74(-2.5),CDKN2A(+4.27),EDN1(+4.4),EHF(+14.6),ELOVL7(+2.79),EPAS1(+2.29),FABP5(-2.2),FGF10(-2.62),FGFBP1(+4.42),GADD45G(-2.62),GDF15(+4.39),HEYL(-4.04),HMOX1(+3.26),HYAL1(-3.77),IDS(+2.48),IL1A(+4.16),KLF4(+2.66),NRG1(+2.81),PMEPA1(+10.03),PTN(-2.91),SLC7A5(+2.36),SOCS1(-2.78),STEAP3(+2.81)
Amino Acid Metabolism,Molecular Transport,Small Molecule Biochemistry	Uptake of L-amino acid	9.27e-07	Increased	2.03	9	7	2	BDNF(+4.98),EDN1(+4.4),GLUL(-2.21),NRG1(+2.81),SERPINF1(-2.33),SLC7A1(+6.15),SLC7A11(+4.17),SLC7A5(+2.36),WARS(+2.35)
Cancer,Organismal Injury and Abnormalities,Reproductive System Disease	Breast or ovarian carcinoma	9.61e-07			153	111	42	ABCA13(+2.5),ABCA4(-3.4),ABLIM1(+2.81),ACE2(+2.54),ACOT9(+2.26),ACTA2(-2.28),ADAM28(+4.89),ADAMTS14(-2.99),ADRB2(+3.98),ALOXE3(+5.12),AREG(+7.51),ARHGEF28(+3.64),ARMCX5-GPRASP2/GPRASP2(-2.48),ATF7IP2(-2.28),BCL2L1(+2.03),BEND5(-3.41),C3orf52(+3.27),C6orf222(+9.02),CASZ1(+3.33),CATSPERG(+3.79),CAV1(+2.26),CCDC88A(-2.91),CCN1(+5.25),CDC42EP3(+3.6),CDH2(+2.88),CDH6(+3.84),CDKN2A(+4.27),CEP126(-3.01)…
Cancer,Gastrointestinal Disease,Organismal Injury and Abnormalities	Colon carcinoma	9.74e-07			213	162	51	ABCA13(+2.5),ABCA4(-3.4),ACE2(+2.54),ACOT9(+2.26),ACTA1(+8.27),ADAM28(+4.89),ADAMTS14(-2.99),ADAMTS16(+5.1),ADM(+3.25),ADM2(+3.98),AFAP1(+2.97),AGRN(+2.16),ALPL(-3.39),ANKRD26(-1.98),ARFGEF3(+4.85),ARMCX5-GPRASP2/GPRASP2(-2.48),ARNTL2(+2.94),ARVCF(+2.86),ASPG(-3.02),ATP13A3(+3.26),AURKC(-2.78),B3GAT1(+3.46),B4GALNT3(+3.23),BCL2L1(+2.03),BDNF(+4.98),BRSK2(+4.37),C6orf222(+9.02),C9orf131(+3.24),CAC…
Cell Death and Survival,Organismal Injury and Abnormalities	Apoptosis of epithelial cell lines	1.01e-06		1.774	24	20	4	ATF3(+4.17),BCL2L1(+2.03),BCYRN1(-2.12),CA3(+4.7),CABLES1(+5.57),CALCR(+3.29),CDKN2A(+4.27),CSF1R(+3.35),DCC(+3.24),HK2(+2.05),HSPB8(+2.87),ITGAV(+3.27),MSH5(-2.2),PMAIP1(+3.96),PPP1R15A(+2.56),PTGS2(+9.59),SARM1(+3.01),SERPINF1(-2.33),SHH(+9.71),SRXN1(+3.61),TIAM1(-3.41),TNFRSF10A(+8.7),TNFRSF10B(+2.44),TRIB3(+4.36)
Organ Morphology	Morphology of skin	1.02e-06			29	22	7	ACE2(+2.54),ADRB2(+3.98),ALOXE3(+5.12),AREG(+7.51),BDNF(+4.98),COL5A2(-2.56),CRH(-3.13),CSF1R(+3.35),CYP26B1(+3.53),EFEMP1(+2.51),FGF10(-2.62),FMOD(-2.28),FOXE1(+3.46),GPC3(-3.3),GSTP1(+2.34),HSD3B1(+3.02),IDS(+2.48),INHBB(+3.37),ITGB6(+3.67),JUP(+2.5),KLF4(+2.66),LDLR(+2.12),LIF(+2.76),MEOX1(-2.74),SHH(+9.71),SMAD3(+2.22),SOCS1(-2.78),SQSTM1(+3.81),TGFB2(+3.63)
Nervous System Development and Function,Organ Morphology,Organismal Development	Morphology of hippocampus	1.03e-06			17	14	3	BDNF(+4.98),BMPR1B(+3.43),BRSK2(+4.37),CAV1(+2.26),CDK5R1(+2.43),CXCR4(+5.68),DBN1(+2.44),HIVEP2(+3.15),LDLR(+2.12),MAP2(+8.97),NFIA(-3.34),PPP1R15A(+2.56),RGS2(-2.94),SHANK3(-1.99),TRIO(+2.21),VLDLR(+2.88),WWC1(+3.36)
Cardiovascular Disease,Organismal Injury and Abnormalities	Coronary artery disease	1.06e-06			22	18	4	ADRB2(+3.98),BMPR1B(+3.43),CACNB4(+3.0),CD55(+5.89),CDR2L(+4.83),COL5A2(-2.56),EDN1(+4.4),ICAM1(+4.61),JUP(+2.5),LDLR(+2.12),MICAL2(+2.62),MYO3B(-3.14),NNMT(+9.14),NPFFR2(+5.4),NPPB(+5.21),PTGS1(-5.09),PTGS2(+9.59),SAMD12(+2.75),SERPINE1(+8.03),SMAD3(+2.22),SORBS1(-2.69),VASP(+2.55)
Cell Death and Survival,Organismal Injury and Abnormalities	Apoptosis of endothelial cells	1.08e-06		-0.832	21	17	4	ADM(+3.25),ATF3(+4.17),BCL2L1(+2.03),BDNF(+4.98),CAV1(+2.26),CD74(-2.5),COL4A3(+5.89),CXCR4(+5.68),EDN1(+4.4),HEYL(-4.04),HMOX1(+3.26),ITGA2(+6.29),KLF4(+2.66),NRG1(+2.81),OLR1(+7.0),PMAIP1(+3.96),SERPINE1(+8.03),SERPINF1(-2.33),SOCS1(-2.78),TNFRSF10A(+8.7),TNFRSF10B(+2.44)
Cell-To-Cell Signaling and Interaction,Hematological System Development and Function	Activation of blood cells	1.09e-06		0.904	56	43	13	AGRN(+2.16),ATF3(+4.17),BCL2L1(+2.03),BDNF(+4.98),CD55(+5.89),CD7(-2.93),CD74(-2.5),CDK5R1(+2.43),CFH(+3.11),CRH(-3.13),CSF1R(+3.35),CXCL5(+43.48),DUSP1(+5.0),DYSF(+3.07),EDN1(+4.4),EFNB2(+2.92),GNA13(+2.21),HDAC9(+4.39),HMOX1(+3.26),HSP90B1(-1.97),HSPB8(+2.87),ICAM1(+4.61),IL1A(+4.16),ITGAV(+3.27),ITGB6(+3.67),ITPR3(+3.96),KLF4(+2.66),LDLR(+2.12),MSR1(-3.8),NCR3LG1(+3.59),NRG1(+2.81),PBX1(-2.0),…
Cancer,Endocrine System Disorders,Organismal Injury and Abnormalities,Reproductive System Disease	Ovarian cancer	1.09e-06			104	71	33	ABCA13(+2.5),ABCA4(-3.4),ACE2(+2.54),ADRB2(+3.98),ALOXE3(+5.12),ARHGEF28(+3.64),ATF7IP2(-2.28),BCL2L1(+2.03),BEND5(-3.41),C6orf222(+9.02),CASZ1(+3.33),CCDC88A(-2.91),CCN1(+5.25),CCN2(+6.21),CDH2(+2.88),CDKN2A(+4.27),CDKN2B(+18.75),CENPE(-2.09),CEP126(-3.01),CEP152(-2.23),CFH(+3.11),COL23A1(-4.01),COL4A4(+4.84),CORO2B(+2.5),CREB5(+3.23),CSF1R(+3.35),CSF3R(-3.57),CXCR4(+5.68),CYP19A1(-2.56),DAPK3(+…
Cell Morphology,Cellular Assembly and Organization,Cellular Development,Cellular Function and Maintenance,Cellular Growth and Proliferation,Embryonic Development,Nervous System Development and Function,Organismal Development,Tissue Development	Branching of neurites	1.12e-06		0.67	30	22	8	A2M(-3.46),AGRN(+2.16),ATF3(+4.17),BDNF(+4.98),CAV1(+2.26),CCDC88A(-2.91),CCN1(+5.25),CDH2(+2.88),CRH(-3.13),CYP19A1(-2.56),DBN1(+2.44),EFNA5(+2.87),GNA13(+2.21),NEFM(+3.57),NNMT(+9.14),NRCAM(+2.78),NRG1(+2.81),NUAK1(+5.14),PTGS2(+9.59),RPS6(-1.95),SARM1(+3.01),SHANK3(-1.99),SKIL(+3.19),STK38L(+2.66),SV2A(-2.51),TIAM1(-3.41),TNFRSF21(+3.84),TRIO(+2.21),UCHL1(+7.45),VASP(+2.55)
Renal and Urological System Development and Function	Morphology of urinary system	1.15e-06			31	23	8	ACE2(+2.54),ADM(+3.25),CAV1(+2.26),CD55(+5.89),CFH(+3.11),COL4A3(+5.89),CRIM1(+3.28),CYP19A1(-2.56),EDN1(+4.4),EFEMP1(+2.51),EYA1(-4.23),FGF10(-2.62),GCNT3(+10.84),GDF15(+4.39),GPC3(-3.3),HMOX1(+3.26),ICAM1(+4.61),IDS(+2.48),ITGA2(+6.29),KCP(-3.61),NFIA(-3.34),PBX1(-2.0),PDGFB(+2.6),PTGS1(-5.09),PTGS2(+9.59),SERPINE1(+8.03),SHH(+9.71),SMAD3(+2.22),SPRY2(+2.49),TGFB2(+3.63),WWC1(+3.36)
Cellular Growth and Proliferation,Lymphoid Tissue Structure and Development	Proliferation of lymphatic system cells	1.23e-06		1.724	59	48	11	A2M(-3.46),ADM(+3.25),ADRB2(+3.98),BCL2L1(+2.03),BMPR1B(+3.43),BTN3A1(-2.42),CARMIL2(+3.22),CAV1(+2.26),CCN2(+6.21),CD55(+5.89),CD74(-2.5),CDKN2A(+4.27),CDKN2B(+18.75),CLCF1(+3.45),CRH(-3.13),CSF1R(+3.35),CXCR4(+5.68),DUSP1(+5.0),DUSP10(+4.92),DUSP5(+4.62),EDN1(+4.4),EFNB2(+2.92),EPHA2(+5.22),EPHB6(+3.8),FGF10(-2.62),GSTP1(+2.34),HMOX1(+3.26),HSP90B1(-1.97),ICAM1(+4.61),IL1A(+4.16),ITPR3(+3.96),K…
Cancer,Hematological Disease,Immunological Disease,Organismal Injury and Abnormalities	Plasma cell myeloma	1.23e-06			26	17	9	ADRB2(+3.98),ALPL(-3.39),BCAN(+3.29),BDNF(+4.98),CDKN2A(+4.27),CDKN2B(+18.75),CSF3R(-3.57),CXCR4(+5.68),DKK1(+3.54),GDF15(+4.39),HSP90B1(-1.97),ITGAV(+3.27),MGLL(+3.19),MKI67(-2.44),OSMR(+4.08),PMEPA1(+10.03),PTGS1(-5.09),PTGS2(+9.59),RPS6(-1.95),SHANK3(-1.99),SHH(+9.71),TIMP2(+3.6),TNNI3K(-2.57),TOP2A(-2.7),TRIO(+2.21),TUBB3(+7.71)
Cancer,Gastrointestinal Disease,Organismal Injury and Abnormalities	Esophageal cancer	1.26e-06			48	36	12	ABCA4(-3.4),ACOT9(+2.26),ADAMTS16(+5.1),BCL2L1(+2.03),BDNF(+4.98),CARD10(+2.18),CAV1(+2.26),CDH2(+2.88),CDKN2A(+4.27),COL4A4(+4.84),DCC(+3.24),EEF1A2(+10.63),EME1(-2.73),GLIPR2(+4.47),GNA13(+2.21),GPRC5B(+2.74),GSTP1(+2.34),H19(-3.63),HSP90B1(-1.97),INHBB(+3.37),ITGAV(+3.27),KCTD16(+4.57),KRT7(+8.33),MGLL(+3.19),MKI67(-2.44),MSR1(-3.8),MUC16(-4.71),NAV3(+2.61),NPPB(+5.21),NRG1(+2.81),NUAK1(+5.14)…
Hematological System Development and Function,Immunological Disease,Lymphoid Tissue Structure and Development,Organ Morphology,Organismal Injury and Abnormalities,Tissue Morphology	Abnormal morphology of lymphoid organ	1.28e-06			35	21	14	ALPL(-3.39),CD74(-2.5),CDH17(+3.63),CDKN2A(+4.27),CDKN2B(+18.75),CSF1R(+3.35),CYP19A1(-2.56),EFEMP1(+2.51),EYA1(-4.23),FGF10(-2.62),GPC3(-3.3),HIST1H1D(-4.37),HIVEP2(+3.15),HMOX1(+3.26),HOXD3(+2.79),IDS(+2.48),MAFG(+2.79),MDM2(+2.3),MSR1(-3.8),NFE2(-3.04),NLRC5(+3.03),PBX1(-2.0),PPP1R15A(+2.56),PTCH2(-2.87),PTGS1(-5.09),PTGS2(+9.59),PTTG1(-2.44),RASSF2(+5.18),RUNX1(+3.82),SMAD3(+2.22),SOCS1(-2.78…
Cellular Development,Cellular Growth and Proliferation	Cell proliferation of carcinoma cell lines	1.29e-06		1.094	40	35	5	AREG(+7.51),BCL2L1(+2.03),CAV1(+2.26),CCN1(+5.25),CCN2(+6.21),CDCA2(-2.23),CDK5R1(+2.43),CDKN2A(+4.27),CXCR4(+5.68),DKK1(+3.54),EDN1(+4.4),EEF1A2(+10.63),ELF3(+2.78),EPAS1(+2.29),EPHA2(+5.22),FHL2(+5.91),FOSL1(+6.79),GDF15(+4.39),H19(-3.63),HIST1H1D(-4.37),HK2(+2.05),HMOX1(+3.26),IL1A(+4.16),JUP(+2.5),LIF(+2.76),LINC00511(+8.39),MDM2(+2.3),NRG1(+2.81),OSGIN1(+2.6),PLS1(+2.33),PROX1(+5.92),PTGS2(+…
Hematological System Development and Function,Tissue Morphology	Quantity of myeloid cells	1.3e-06		0.18	41	32	9	ADGRE5(+3.13),ADM2(+3.98),ATF3(+4.17),BCL2L1(+2.03),BDNF(+4.98),CFH(+3.11),CLCF1(+3.45),CSF1R(+3.35),CSF3R(-3.57),CXCR4(+5.68),CYP19A1(-2.56),DKK1(+3.54),DUSP1(+5.0),DUSP5(+4.62),FHL2(+5.91),GDF15(+4.39),HMOX1(+3.26),ICAM1(+4.61),IL1A(+4.16),ITGAV(+3.27),ITGB6(+3.67),LDLR(+2.12),LIF(+2.76),NFE2(-3.04),NPFFR2(+5.4),PBX1(-2.0),PIM3(+2.37),PTGS2(+9.59),PTN(-2.91),RASSF2(+5.18),RUNX1(+3.82),SERPINE1(…
Cardiovascular Disease,Organismal Injury and Abnormalities	Right ventricular abnormality	1.33e-06			16	14	2	CAV1(+2.26),CXCR4(+5.68),EDN1(+4.4),EPAS1(+2.29),FHL2(+5.91),GPC3(-3.3),HCN4(+4.1),HDAC9(+4.39),HMOX1(+3.26),JUP(+2.5),PBX1(-2.0),PDGFB(+2.6),PTGS2(+9.59),SLCO2A1(+2.95),SOX4(+3.78),TGFB2(+3.63)
Cancer,Organismal Injury and Abnormalities	Cancer of head	1.35e-06			83	53	30	ADAM28(+4.89),ANKRD26(-1.98),ARHGEF9(-2.33),ARVCF(+2.86),ATP13A3(+3.26),ATP1A2(-3.78),AZIN2(-2.64),BCL2L1(+2.03),BMPR1B(+3.43),CCDC88A(-2.91),CCN2(+6.21),CD7(-2.93),CDCA2(-2.23),CDH2(+2.88),CDKN2A(+4.27),CELF2(+2.85),COL27A1(-2.37),COL4A3(+5.89),COL4A4(+4.84),CSF3R(-3.57),CYP26B1(+3.53),DUSP1(+5.0),DYSF(+3.07),DZIP1(-2.66),EFNA5(+2.87),ENPP2(-2.78),EPHA2(+5.22),FABP5(-2.2),FAM83G(+2.77),GNA13(+2.…
Cardiovascular System Development and Function	Morphogenesis of cardiovascular system	1.37e-06			25	20	5	ANKRD1(+4.47),CCN1(+5.25),CDH2(+2.88),CXCR4(+5.68),CYP1B1(+5.08),EDN1(+4.4),EFNB2(+2.92),EPHA2(+5.22),EYA1(-4.23),FGF10(-2.62),HEG1(+3.34),HEYL(-4.04),KDM6A(+2.38),LDLR(+2.12),MDM2(+2.3),PDGFB(+2.6),PROX1(+5.92),SHH(+9.71),SMAD3(+2.22),SOX4(+3.78),SYK(+4.57),TGFB2(+3.63),TIMP2(+3.6),TNNC1(-4.02),XIRP1(-2.85)
Cardiovascular System Development and Function,Cellular Movement	Migration of endothelial cells	1.39e-06	Increased	2.002	32	30	2	ADM(+3.25),BDNF(+4.98),BMP6(+4.81),CAV1(+2.26),CCN1(+5.25),CCN2(+6.21),CYP1B1(+5.08),DKK1(+3.54),EDN1(+4.4),EFNB2(+2.92),ICAM1(+4.61),ITGAV(+3.27),JUP(+2.5),MDM2(+2.3),NRG1(+2.81),OLR1(+7.0),PDGFB(+2.6),PROX1(+5.92),PTGS2(+9.59),PTN(-2.91),SAA1(+5.4),SERPINE1(+8.03),SERPINF1(-2.33),SHH(+9.71),SMAD3(+2.22),SPRY4(+4.27),TGFB2(+3.63),THBD(+4.08),TIMP2(+3.6),TNFRSF12A(+3.04),VASP(+2.55),WARS(+2.35)
Cancer,Organismal Injury and Abnormalities,Respiratory Disease	Lung tumor	1.46e-06		1.156	144	107	37	ACE2(+2.54),ACTA2(-2.28),ADAM28(+4.89),ADAMTS14(-2.99),ADGRF1(+4.93),ADM(+3.25),ADM2(+3.98),AEN(+1.99),AGRN(+2.16),ANKRD26(-1.98),AREG(+7.51),ATF3(+4.17),ATP1A2(-3.78),B3GAT1(+3.46),BCL2L1(+2.03),BMPR1B(+3.43),C3orf52(+3.27),CABLES1(+5.57),CAV1(+2.26),CCDC88A(-2.91),CCN1(+5.25),CDC42EP3(+3.6),CDCA2(-2.23),CDKN2A(+4.27),CDKN2B(+18.75),CEP126(-3.01),CFH(+3.11),CLTRN(+4.5),CNTLN(-2.62),COL12A1(+2.28…
Cancer,Organismal Injury and Abnormalities	Benign connective or soft tissue neoplasm	1.5e-06			33	21	12	ADGRE5(+3.13),ADRB2(+3.98),CCN1(+5.25),CDC42EP3(+3.6),CDKN2A(+4.27),CFH(+3.11),COL12A1(+2.28),COL23A1(-4.01),COL27A1(-2.37),COL4A3(+5.89),COL4A4(+4.84),COL5A2(-2.56),CSF1R(+3.35),CYP19A1(-2.56),CYP1B1(+5.08),DUSP1(+5.0),FMOD(-2.28),H19(-3.63),HYAL1(-3.77),IFIT1(-3.3),MICALL1(+4.09),PTGS1(-5.09),PTGS2(+9.59),PTTG1(-2.44),RAP2B(+2.29),SARM1(+3.01),SCARA5(-3.52),SERPINE1(+8.03),SLC7A1(+6.15),SOX4(+3…
Inflammatory Response	Inflammation of body cavity	1.54e-06	Decreased	-2.216	69	58	11	ACE2(+2.54),ACTA2(-2.28),ADM(+3.25),ADRB2(+3.98),AMPD3(+2.49),AREG(+7.51),ATF3(+4.17),BCL2L1(+2.03),CAV1(+2.26),CCN1(+5.25),CD55(+5.89),CDC42EP3(+3.6),CDKN2A(+4.27),CFH(+3.11),COL4A3(+5.89),COL4A4(+4.84),CRH(-3.13),CSF1R(+3.35),CSF3R(-3.57),CXCL5(+43.48),CYP19A1(-2.56),DKK1(+3.54),DUSP1(+5.0),DUSP10(+4.92),DUSP5(+4.62),EDN1(+4.4),ELF3(+2.78),EPAS1(+2.29),EPHA2(+5.22),FOSL1(+6.79),GADD45G(-2.62),G…
Skeletal and Muscular Disorders	Abnormality of limb	1.55e-06		0.555	30	22	8	ADRB2(+3.98),APOM(-2.77),ATF3(+4.17),BMPR1B(+3.43),CCN2(+6.21),COL12A1(+2.28),COL27A1(-2.37),CSF1R(+3.35),CYP26B1(+3.53),DKK1(+3.54),FGF10(-2.62),FMOD(-2.28),GPC3(-3.3),GPR87(+4.18),IDS(+2.48),IL1A(+4.16),KRT6A(+4.49),LDLR(+2.12),MDM2(+2.3),PBX1(-2.0),PTGS1(-5.09),PTGS2(+9.59),SHANK3(-1.99),SHH(+9.71),SMAD3(+2.22),SPRY2(+2.49),SPRY4(+4.27),SYK(+4.57),TGFB2(+3.63),ZFAND5(+2.17)
Cancer,Organismal Injury and Abnormalities	Thoracic neoplasm	1.62e-06		1.156	145	108	37	ACE2(+2.54),ACTA2(-2.28),ADAM28(+4.89),ADAMTS14(-2.99),ADGRF1(+4.93),ADM(+3.25),ADM2(+3.98),AEN(+1.99),AGRN(+2.16),ANKRD26(-1.98),AREG(+7.51),ATF3(+4.17),ATP1A2(-3.78),B3GAT1(+3.46),BCL2L1(+2.03),BMPR1B(+3.43),C3orf52(+3.27),CABLES1(+5.57),CAV1(+2.26),CCDC88A(-2.91),CCN1(+5.25),CDC42EP3(+3.6),CDCA2(-2.23),CDKN2A(+4.27),CDKN2B(+18.75),CEP126(-3.01),CFH(+3.11),CLTRN(+4.5),CNTLN(-2.62),COL12A1(+2.28…
Cellular Movement	Cellular infiltration by myeloid cells	1.7e-06		0.124	30	23	7	ADM(+3.25),CAV1(+2.26),CCN1(+5.25),CCN2(+6.21),CD55(+5.89),CFH(+3.11),COL4A3(+5.89),CRH(-3.13),CSF1R(+3.35),CXCL5(+43.48),DUSP1(+5.0),EDN1(+4.4),EEF1A2(+10.63),HMOX1(+3.26),HYAL1(-3.77),ICAM1(+4.61),IL1A(+4.16),LDLR(+2.12),MSR1(-3.8),PDK2(-2.4),PPP1R15A(+2.56),PTGS2(+9.59),SAA1(+5.4),SERPING1(-2.2),SMAD3(+2.22),SOCS1(-2.78),THBD(+4.08),TNFRSF21(+3.84),VASP(+2.55),VTCN1(-5.29)
Cancer,Neurological Disease,Organismal Injury and Abnormalities	Glioblastoma	1.7e-06			36	29	7	ACOT9(+2.26),ADGRE5(+3.13),AZIN2(-2.64),BCAN(+3.29),BCL2L1(+2.03),CAPN3(-2.97),CAV1(+2.26),CDKN2A(+4.27),CLCN4(+2.65),CSF1R(+3.35),DBNDD1(+3.08),EFEMP1(+2.51),EFNA5(+2.87),ENC1(+3.79),ENPP2(-2.78),EPHA2(+5.22),EPHB6(+3.8),HSP90B1(-1.97),IDS(+2.48),IL1A(+4.16),ITGAV(+3.27),KDM6A(+2.38),KLF6(+2.26),LIF(+2.76),MDM2(+2.3),MGLL(+3.19),MKI67(-2.44),NAV3(+2.61),PAIP2B(-2.97),PFKFB3(+4.83),PTTG1(-2.44),S…
Organismal Injury and Abnormalities	Visceromegaly	1.72e-06			57	43	14	ACE2(+2.54),ADM(+3.25),ADRB2(+3.98),ANKRD1(+4.47),ATF3(+4.17),BCL2L1(+2.03),CACNB4(+3.0),CAV1(+2.26),CCN2(+6.21),CDC42EP3(+3.6),CDH2(+2.88),CDK5R1(+2.43),CDKN2B(+18.75),CYP19A1(-2.56),DUSP1(+5.0),DUSP5(+4.62),EDN1(+4.4),EPAS1(+2.29),FHL2(+5.91),FOSL1(+6.79),GDF15(+4.39),GPC3(-3.3),HCN4(+4.1),HDAC9(+4.39),HMOX1(+3.26),HSPB8(+2.87),ICAM1(+4.61),ITGAV(+3.27),JUP(+2.5),KLF4(+2.66),KRT18(+2.35),LIF(+2…
Cancer,Organismal Injury and Abnormalities,Reproductive System Disease	Endometrial adenocarcinoma	1.77e-06			137	96	41	ABCA13(+2.5),ABCA4(-3.4),ACSM3(-2.91),ADAMTS16(+5.1),ADM(+3.25),ARHGEF28(+3.64),ARNTL2(+2.94),B3GALT5(+4.63),BMP6(+4.81),BTN3A1(-2.42),C22orf23(+4.64),CARD10(+2.18),CASP5(+4.04),CD55(+5.89),CD74(-2.5),CDC42EP3(+3.6),CDKN2A(+4.27),CENPE(-2.09),CEP126(-3.01),CEP152(-2.23),COL12A1(+2.28),CRIM1(+3.28),CSF3R(-3.57),DCC(+3.24),DNAH5(+9.8),DNER(+3.32),DPYS(-6.21),DUOX2(+3.22),DYSF(+3.07),ELF3(+2.78),ENP…
Tissue Development	Formation of gland	1.79e-06		0.722	24	15	9	AFAP1(+2.97),AREG(+7.51),CAV1(+2.26),CDKN2A(+4.27),CDKN2B(+18.75),CRH(-3.13),CSF1R(+3.35),CYP19A1(-2.56),EYA1(-4.23),FGF10(-2.62),HEYL(-4.04),INHBB(+3.37),KLF6(+2.26),LIF(+2.76),NRG1(+2.81),PBX1(-2.0),PTGS2(+9.59),PTN(-2.91),PTTG1(-2.44),SHH(+9.71),SMAD3(+2.22),SOCS1(-2.78),SOCS2(+2.05),TGFB2(+3.63)
Cancer,Hematological Disease,Immunological Disease,Organismal Injury and Abnormalities	Mature B-cell neoplasm	1.8e-06			83	62	21	ABCA13(+2.5),ADAMTS16(+5.1),ADRB2(+3.98),ALPL(-3.39),ARHGEF28(+3.64),ATF3(+4.17),ATP1A2(-3.78),BCAN(+3.29),BCL2L1(+2.03),BDNF(+4.98),CAV1(+2.26),CD74(-2.5),CDC42EP3(+3.6),CDCA2(-2.23),CDKN2A(+4.27),CDKN2B(+18.75),COL12A1(+2.28),COL27A1(-2.37),COL4A4(+4.84),CSF1R(+3.35),CSF3R(-3.57),CXCR4(+5.68),DCC(+3.24),DDX53(+3.57),DKK1(+3.54),DNAH5(+9.8),DNER(+3.32),DUSP4(+3.03),ENC1(+3.79),EPAS1(+2.29),EYA1(…
Immunological Disease	Systemic autoimmune syndrome	1.81e-06			87	58	29	ACOT9(+2.26),ACTA1(+8.27),ACTA2(-2.28),ADGRE5(+3.13),ADGRG6(+3.01),ADM(+3.25),ADRB2(+3.98),ALPL(-3.39),APOM(-2.77),AREG(+7.51),BCL2L1(+2.03),BDNF(+4.98),BTN3A1(-2.42),CALCR(+3.29),CD7(-2.93),CD74(-2.5),CDC42EP3(+3.6),CDH17(+3.63),CDK5R1(+2.43),CELF2(+2.85),CFH(+3.11),COL12A1(+2.28),COL27A1(-2.37),COL4A3(+5.89),COL4A4(+4.84),COL5A2(-2.56),CSF3R(-3.57),CXCL5(+43.48),CXCR4(+5.68),CYP19A1(-2.56),DUSP…
Cancer,Cell Death and Survival,Organismal Injury and Abnormalities,Tumor Morphology	Necrosis of tumor	1.87e-06		-0.672	38	32	6	ATF3(+4.17),BCL2L1(+2.03),BDNF(+4.98),BMP6(+4.81),CAV1(+2.26),CCN1(+5.25),CD74(-2.5),CDKN2A(+4.27),CSF3R(-3.57),CXCR4(+5.68),FHL2(+5.91),FMOD(-2.28),GDF15(+4.39),HMOX1(+3.26),HSPB8(+2.87),IL1A(+4.16),ITGAV(+3.27),MDM2(+2.3),NUAK1(+5.14),PDGFB(+2.6),PIM3(+2.37),PMAIP1(+3.96),PTGS2(+9.59),PTN(-2.91),RPL11(-2.41),RPL27A(-2.17),RUNX1(+3.82),SERPINE1(+8.03),SHH(+9.71),SLC7A11(+4.17),SOX4(+3.78),SPRY2(…
Carbohydrate Metabolism	Metabolism of polysaccharide	1.88e-06		1.952	26	18	8	ADRB2(+3.98),AGRN(+2.16),B3GAT1(+3.46),BCAN(+3.29),CCN2(+6.21),CSF1R(+3.35),DKK1(+3.54),EDN1(+4.4),FGF10(-2.62),FMOD(-2.28),GALNT5(-3.27),GCNT3(+10.84),GPC3(-3.3),GRB10(+2.04),HYAL1(-3.77),IDS(+2.48),IL1A(+4.16),MMP7(+7.31),NRG1(+2.81),PGM2L1(+2.89),SMAD3(+2.22),SOCS1(-2.78),SORBS1(-2.69),ST3GAL6(-2.3),TGFB2(+3.63),THBD(+4.08)
Endocrine System Development and Function,Small Molecule Biochemistry	Metabolism of hormone	1.95e-06		0.645	21	19	2	ADM(+3.25),AREG(+7.51),ATF3(+4.17),BMP6(+4.81),CAV1(+2.26),CRH(-3.13),CYP19A1(-2.56),CYP1B1(+5.08),DUOX2(+3.22),EDN1(+4.4),ELOVL7(+2.79),FOXE1(+3.46),HSD3B1(+3.02),IL1A(+4.16),LIF(+2.76),MGLL(+3.19),PDGFB(+2.6),SHH(+9.71),SLCO4A1(+2.92),TNFRSF12A(+3.04),YWHAG(+2.22)
Cancer,Organismal Injury and Abnormalities	Primary carcinoma	2.04e-06			18	10	8	ALPL(-3.39),CCN1(+5.25),CDK5R1(+2.43),CDKN2A(+4.27),CDKN2B(+18.75),CSF1R(+3.35),CSF3R(-3.57),CYP19A1(-2.56),EPHA2(+5.22),H19(-3.63),HSP90B1(-1.97),KLF4(+2.66),MUC16(-4.71),PTGS1(-5.09),PTGS2(+9.59),SHH(+9.71),TOP2A(-2.7),TUBB3(+7.71)
Cell Death and Survival	Cell death of colorectal cancer cell lines	2.09e-06		0.509	29	28	1	ATF3(+4.17),BCL2L1(+2.03),CDKN2A(+4.27),CXCR4(+5.68),CYFIP2(+2.65),DCC(+3.24),EDN1(+4.4),ENC1(+3.79),G0S2(-5.36),GDF15(+4.39),GSTP1(+2.34),HK2(+2.05),HMOX1(+3.26),IL1A(+4.16),ITGAV(+3.27),ITPR3(+3.96),KRT18(+2.35),MMP7(+7.31),NRG1(+2.81),NUAK1(+5.14),PMAIP1(+3.96),PMEPA1(+10.03),PPP1R15A(+2.56),PTGS2(+9.59),RUNX1(+3.82),SQSTM1(+3.81),TNFRSF10A(+8.7),TNFRSF10B(+2.44),UCHL1(+7.45)
Hematological System Development and Function,Lymphoid Tissue Structure and Development,Organ Morphology,Organismal Development,Tissue Morphology	Morphology of spleen	2.19e-06			33	21	12	ALPL(-3.39),BCL2L1(+2.03),CD55(+5.89),CDH17(+3.63),CDKN2A(+4.27),CDKN2B(+18.75),CRH(-3.13),CSF1R(+3.35),CYP19A1(-2.56),EFEMP1(+2.51),EFNB2(+2.92),GPC3(-3.3),HMOX1(+3.26),IDS(+2.48),ITGA2(+6.29),MAFG(+2.79),MSR1(-3.8),NFE2(-3.04),NLRC5(+3.03),PBX1(-2.0),PPP1R15A(+2.56),PTCH2(-2.87),PTGS1(-5.09),PTGS2(+9.59),PTTG1(-2.44),RASSF2(+5.18),SMAD3(+2.22),SOCS1(-2.78),SOX4(+3.78),STEAP3(+2.81),TRIB1(+2.83)…
Cell Morphology,Organ Morphology,Skeletal and Muscular System Development and Function,Tissue Morphology	Enlargement of muscle cells	2.24e-06			22	19	3	ADRB2(+3.98),ATF3(+4.17),CAV1(+2.26),CCN2(+6.21),CYP1B1(+5.08),DUSP1(+5.0),DUSP5(+4.62),EDN1(+4.4),FHL1(+2.56),FHL2(+5.91),GDF15(+4.39),HDAC9(+4.39),HSPB8(+2.87),KLF4(+2.66),LIF(+2.76),MDM2(+2.3),PTGS2(+9.59),RGS2(-2.94),RPS6KA2(+2.43),SERPINE1(+8.03),TIAM1(-3.41),TRDN(-4.28)
Nervous System Development and Function	Sensory system development	2.28e-06		0.668	40	32	8	ABCA4(-3.4),ADRB2(+3.98),AREG(+7.51),BDNF(+4.98),BMP6(+4.81),BMPR1B(+3.43),CDH2(+2.88),CDKN2A(+4.27),CFH(+3.11),COL4A3(+5.89),COL5A2(-2.56),CXCR4(+5.68),CYP1B1(+5.08),EFEMP1(+2.51),EPHA2(+5.22),EYA1(-4.23),FGF10(-2.62),FMOD(-2.28),GDF15(+4.39),HEYL(-4.04),ICAM1(+4.61),INHBB(+3.37),ISL2(+4.06),LDLR(+2.12),LIF(+2.76),NRCAM(+2.78),PDGFB(+2.6),SEMA4A(-3.44),SERPINE1(+8.03),SERPINF1(-2.33),SHH(+9.71),…
Cellular Movement,Skeletal and Muscular System Development and Function	Cell movement of smooth muscle cells	2.28e-06		1.322	19	17	2	A2M(-3.46),ADM(+3.25),ATF3(+4.17),BDNF(+4.98),CCN1(+5.25),CYP1B1(+5.08),DUSP1(+5.0),ENPP2(-2.78),FHL1(+2.56),FHL2(+5.91),HMOX1(+3.26),IL1A(+4.16),LDLR(+2.12),PDGFB(+2.6),PTGS2(+9.59),SAA1(+5.4),SERPINE1(+8.03),SHH(+9.71),TRIB1(+2.83)
Molecular Transport	Transport of molecule	2.31e-06	Increased	3.132	101	75	26	A2M(-3.46),ABCA4(-3.4),ADM(+3.25),ADM2(+3.98),ADRB2(+3.98),ANKRD1(+4.47),APOM(-2.77),ARNT2(+2.34),ATF3(+4.17),ATP1A2(-3.78),AZIN2(-2.64),BDNF(+4.98),BMP6(+4.81),BTN3A1(-2.42),CA3(+4.7),CACNB4(+3.0),CAV1(+2.26),CD74(-2.5),CDH17(+3.63),CDK5R1(+2.43),CFH(+3.11),CLCN4(+2.65),CRH(-3.13),DOP1B(+2.03),DYSF(+3.07),EDN1(+4.4),EPAS1(+2.29),EPHB6(+3.8),FABP5(-2.2),FHL1(+2.56),GDF15(+4.39),GLUL(-2.21),GNA13(…
Cellular Development,Cellular Growth and Proliferation,Organ Development,Skeletal and Muscular System Development and Function,Tissue Development	Proliferation of muscle cells	2.38e-06	Increased	2.555	33	30	3	ACE2(+2.54),ADM(+3.25),BDNF(+4.98),CASZ1(+3.33),CAV1(+2.26),CCDC88A(-2.91),CDKN2A(+4.27),CYP1B1(+5.08),DUSP1(+5.0),EDN1(+4.4),EFNB2(+2.92),EPHA2(+5.22),FHL1(+2.56),HEYL(-4.04),HMOX1(+3.26),IL1A(+4.16),ITGA2(+6.29),KLF4(+2.66),LIF(+2.76),MMP7(+7.31),NRG1(+2.81),PDGFB(+2.6),PTGS2(+9.59),SAA1(+5.4),SERPINE1(+8.03),SHH(+9.71),SMAD3(+2.22),SOCS1(-2.78),THBD(+4.08),TNFRSF10A(+8.7),TNFRSF10B(+2.44),TNFR…
Cardiovascular System Development and Function,Cellular Development,Cellular Function and Maintenance,Cellular Growth and Proliferation,Organismal Development,Tissue Development	Proliferation of endothelial cells	2.44e-06		0.841	30	26	4	ADM(+3.25),BDNF(+4.98),BMP6(+4.81),CAV1(+2.26),CDH2(+2.88),CDKN2A(+4.27),COL4A3(+5.89),CSF1R(+3.35),DKK1(+3.54),DYSF(+3.07),EDN1(+4.4),EFNB2(+2.92),FGF10(-2.62),HEYL(-4.04),HMOX1(+3.26),IL1A(+4.16),PDGFB(+2.6),PFKFB3(+4.83),PROX1(+5.92),PTGS2(+9.59),PTN(-2.91),SAA1(+5.4),SERPINE1(+8.03),SERPINF1(-2.33),SPRY4(+4.27),TGFB2(+3.63),TIMP2(+3.6),TNFRSF12A(+3.04),VLDLR(+2.88),YWHAG(+2.22)
Cardiovascular System Development and Function,Cell Morphology,Organ Morphology,Organismal Development,Skeletal and Muscular System Development and Function,Tissue Morphology	Morphology of cardiomyocytes	2.47e-06			23	20	3	ADM(+3.25),ADRB2(+3.98),ATF3(+4.17),CAV1(+2.26),CCN2(+6.21),CDH2(+2.88),DUSP1(+5.0),DUSP5(+4.62),DUSP8(+3.83),EDN1(+4.4),FHL2(+5.91),FMOD(-2.28),GDF15(+4.39),HDAC9(+4.39),HSP90B1(-1.97),HSPB8(+2.87),KLF4(+2.66),LIF(+2.76),MDM2(+2.3),RGS2(-2.94),RPS6KA2(+2.43),SERPINE1(+8.03),SLC6A6(+2.19)
Organismal Injury and Abnormalities	Wound	2.47e-06		1.501	23	19	4	ACTA2(-2.28),ADM(+3.25),ADRB2(+3.98),ANKRD1(+4.47),CAV1(+2.26),CDH2(+2.88),EFNB2(+2.92),EHF(+14.6),FGF10(-2.62),HOXD3(+2.79),ICAM1(+4.61),IL1A(+4.16),KLF6(+2.26),MMP7(+7.31),NRG1(+2.81),PDGFB(+2.6),PTGS1(-5.09),PTGS2(+9.59),SERPINE1(+8.03),SMAD3(+2.22),TGFB2(+3.63),THBD(+4.08),TIAM1(-3.41)
Cancer,Gastrointestinal Disease,Organismal Injury and Abnormalities	Oral cavity carcinoma	2.47e-06			73	47	26	ADAM28(+4.89),ANKRD26(-1.98),ARHGEF9(-2.33),ARVCF(+2.86),ATP13A3(+3.26),ATP1A2(-3.78),AZIN2(-2.64),BCL2L1(+2.03),BMPR1B(+3.43),CCDC88A(-2.91),CCN2(+6.21),CD7(-2.93),CDCA2(-2.23),CDH2(+2.88),CDKN2A(+4.27),CELF2(+2.85),COL27A1(-2.37),COL4A4(+4.84),CYP26B1(+3.53),DYSF(+3.07),DZIP1(-2.66),EFNA5(+2.87),ENPP2(-2.78),EPHA2(+5.22),FAM83G(+2.77),GPC3(-3.3),GPRC5A(+14.98),GPRIN1(+2.85),HEG1(+3.34),HIVEP2(+…
Organismal Development	Morphology of head	2.57e-06			70	53	17	ABCA4(-3.4),ADRB2(+3.98),ALPL(-3.39),AREG(+7.51),ARNT2(+2.34),ATP1A2(-3.78),BDNF(+4.98),BMPR1B(+3.43),BRSK2(+4.37),CAV1(+2.26),CCN2(+6.21),CDK5R1(+2.43),CDKN2A(+4.27),CFH(+3.11),COL4A3(+5.89),COL5A2(-2.56),CSF1R(+3.35),CXCR4(+5.68),CYP19A1(-2.56),CYP1B1(+5.08),CYP26B1(+3.53),DBN1(+2.44),DCC(+3.24),DKK1(+3.54),EDN1(+4.4),EFEMP1(+2.51),EFNA5(+2.87),EFNB2(+2.92),EYA1(-4.23),FGF10(-2.62),FMOD(-2.28),…
Cell Death and Survival	Neuronal cell death	2.71e-06		-0.409	51	45	6	A2M(-3.46),AGRN(+2.16),AREG(+7.51),ATF3(+4.17),ATP1A2(-3.78),BCL2L1(+2.03),BDNF(+4.98),BMPR1B(+3.43),CCN2(+6.21),CDH2(+2.88),CDK5R1(+2.43),CDKN2A(+4.27),CLCF1(+3.45),DCC(+3.24),DKK1(+3.54),DUSP1(+5.0),EFNA5(+2.87),EFNB2(+2.92),FOXQ1(+6.74),GDF15(+4.39),HDAC9(+4.39),HK2(+2.05),HMOX1(+3.26),ITGA2(+6.29),KIF1A(+9.23),KLF6(+2.26),LIF(+2.76),MMP7(+7.31),NCS1(+4.09),NDNF(-2.7),NEFM(+3.57),NRCAM(+2.78),…
Dermatological Diseases and Conditions,Immunological Disease,Organismal Injury and Abnormalities	Pemphigus foliaceus	2.72e-06			11	6	5	CDK5R1(+2.43),DUSP5(+4.62),FABP5(-2.2),GADD45G(-2.62),IFI6(-3.86),IFIT1(-3.3),JUP(+2.5),LAMP3(+4.37),NPDC1(+2.83),SERPING1(-2.2),WARS(+2.35)
Cancer,Gastrointestinal Disease,Organismal Injury and Abnormalities	Colon adenocarcinoma	2.73e-06			208	158	50	ABCA13(+2.5),ABCA4(-3.4),ACE2(+2.54),ACOT9(+2.26),ACTA1(+8.27),ADAM28(+4.89),ADAMTS14(-2.99),ADAMTS16(+5.1),ADM(+3.25),ADM2(+3.98),AFAP1(+2.97),AGRN(+2.16),ALPL(-3.39),ANKRD26(-1.98),ARFGEF3(+4.85),ARMCX5-GPRASP2/GPRASP2(-2.48),ARNTL2(+2.94),ARVCF(+2.86),ASPG(-3.02),ATP13A3(+3.26),AURKC(-2.78),B3GAT1(+3.46),B4GALNT3(+3.23),BDNF(+4.98),BRSK2(+4.37),C6orf222(+9.02),C9orf131(+3.24),CACNA2D4(-2.88),C…
Cancer,Organismal Injury and Abnormalities,Reproductive System Disease	Ductal breast carcinoma	2.78e-06			31	23	8	ACTA2(-2.28),BCL2L1(+2.03),CCN1(+5.25),CDC42EP3(+3.6),CDH2(+2.88),CDKN2A(+4.27),CYP19A1(-2.56),EFEMP1(+2.51),EPHA2(+5.22),EYA1(-4.23),FOSL1(+6.79),G0S2(-5.36),HSP90B1(-1.97),HSPB8(+2.87),KLF4(+2.66),MGLL(+3.19),MICAL2(+2.62),MKI67(-2.44),MT1H(+2.65),NEFM(+3.57),PLK2(+2.54),RAB11FIP1(+2.34),RASGRF2(+5.04),RUNX1(+3.82),SERPINF1(-2.33),SYK(+4.57),TMC5(+3.17),TOP2A(-2.7),TRIO(+2.21),TUBB3(+7.71),ZNF1…
Cancer,Cellular Movement,Organismal Injury and Abnormalities,Tumor Morphology	Invasion of tumor cells	2.81e-06		1.184	19	16	3	ADGRE5(+3.13),AREG(+7.51),BCAN(+3.29),CXCL5(+43.48),CXCR4(+5.68),EDN1(+4.4),ENPP2(-2.78),GDF15(+4.39),HMOX1(+3.26),ITGA2(+6.29),JUP(+2.5),KLF4(+2.66),NUAK2(+5.39),PROX1(+5.92),PTGS2(+9.59),PTTG1(-2.44),SOCS1(-2.78),SYK(+4.57),VASP(+2.55)
Cancer,Neurological Disease,Organismal Injury and Abnormalities	Central nervous system cancer	2.86e-06			74	54	20	ABCA13(+2.5),ACOT9(+2.26),ADGRE5(+3.13),ATF7IP2(-2.28),AZIN2(-2.64),BCAN(+3.29),BCL2L1(+2.03),CAPN3(-2.97),CAV1(+2.26),CDKN2A(+4.27),CDKN2B(+18.75),CLCN4(+2.65),COL12A1(+2.28),COL27A1(-2.37),COL4A3(+5.89),COL4A4(+4.84),CSF1R(+3.35),CSF3R(-3.57),DBNDD1(+3.08),EFEMP1(+2.51),EFNA5(+2.87),ELOVL7(+2.79),EME1(-2.73),ENC1(+3.79),ENPP2(-2.78),EPHA2(+5.22),EPHB6(+3.8),GALNT5(-3.27),GPRC5B(+2.74),H19(-3.63…
Cardiovascular System Development and Function	Neovascularization of organ	2.89e-06		0.189	15	13	2	ABCA4(-3.4),CAV1(+2.26),CCN1(+5.25),CCN2(+6.21),EFNB2(+2.92),EPAS1(+2.29),ICAM1(+4.61),LIF(+2.76),MMP7(+7.31),PDGFB(+2.6),PTGS2(+9.59),SERPINF1(-2.33),TIMP2(+3.6),VLDLR(+2.88),WARS(+2.35)
Cellular Development,Cellular Growth and Proliferation	Proliferation of myeloid cells	2.97e-06		1.227	20	14	6	BCL2L1(+2.03),BMPR1B(+3.43),CDKN2A(+4.27),CSF1R(+3.35),CSF3R(-3.57),DUSP1(+5.0),GSTP1(+2.34),HMOX1(+3.26),IL1A(+4.16),KLF4(+2.66),MAFG(+2.79),NFE2(-3.04),NRG1(+2.81),PBX1(-2.0),PTN(-2.91),RUNX1(+3.82),SERPINE1(+8.03),SOCS1(-2.78),TGFB2(+3.63),VTCN1(-5.29)
Cancer,Organismal Injury and Abnormalities	Growth of carcinoma	3e-06	Increased	2.601	17	16	1	AREG(+7.51),BMP6(+4.81),CAV1(+2.26),CCN2(+6.21),CDKN2A(+4.27),CXCL5(+43.48),DCC(+3.24),DKK1(+3.54),GPC3(-3.3),IL1A(+4.16),ITGAV(+3.27),ITGB6(+3.67),LIF(+2.76),MDM2(+2.3),NRG1(+2.81),PROX1(+5.92),PTGS2(+9.59)
Cancer,Organismal Injury and Abnormalities,Reproductive System Disease	Breast carcinoma	3.01e-06			99	73	26	ABLIM1(+2.81),ACOT9(+2.26),ACTA2(-2.28),ADAM28(+4.89),ADAMTS14(-2.99),AREG(+7.51),ARMCX5-GPRASP2/GPRASP2(-2.48),BCL2L1(+2.03),C3orf52(+3.27),CATSPERG(+3.79),CAV1(+2.26),CCN1(+5.25),CDC42EP3(+3.6),CDH2(+2.88),CDH6(+3.84),CDKN2A(+4.27),COL12A1(+2.28),COL5A2(-2.56),CSF1R(+3.35),CSF3R(-3.57),CYP19A1(-2.56),DNAH5(+9.8),DOCK3(+2.86),DUSP4(+3.03),DYSF(+3.07),EFEMP1(+2.51),ELF3(+2.78),ELOVL7(+2.79),EME1(…
Organ Morphology,Organismal Development,Organismal Injury and Abnormalities,Renal and Urological Disease,Renal and Urological System Development and Function	Abnormal morphology of kidney	3.06e-06			25	18	7	ACE2(+2.54),CD55(+5.89),CFH(+3.11),COL4A3(+5.89),CRIM1(+3.28),EDN1(+4.4),EYA1(-4.23),FGF10(-2.62),GCNT3(+10.84),GDF15(+4.39),GPC3(-3.3),HMOX1(+3.26),ICAM1(+4.61),KCP(-3.61),NFIA(-3.34),PBX1(-2.0),PDGFB(+2.6),PTGS1(-5.09),PTGS2(+9.59),SERPINE1(+8.03),SHH(+9.71),SMAD3(+2.22),SPRY2(+2.49),TGFB2(+3.63),WWC1(+3.36)
Cellular Movement,Connective Tissue Development and Function	Migration of fibroblasts	3.24e-06		1.705	17	15	2	ARHGEF28(+3.64),CAV1(+2.26),CCN1(+5.25),CDKN2A(+4.27),DAPK3(+1.96),DMTN(+2.44),EDN1(+4.4),FRMD6(+2.49),GNA13(+2.21),MMP7(+7.31),SERPINF1(-2.33),SHH(+9.71),TIAM1(-3.41),TIMP2(+3.6),VASP(+2.55),ZFAND5(+2.17),ZYX(+2.41)
Connective Tissue Disorders,Hematological Disease,Organismal Injury and Abnormalities	Thrombocytopenia	3.27e-06		0.19	23	14	9	ANKRD26(-1.98),BCL2L1(+2.03),CSF3R(-3.57),DUSP10(+4.92),GSTP1(+2.34),HSP90B1(-1.97),LIF(+2.76),MAFG(+2.79),MDM2(+2.3),NFE2(-3.04),PDGFB(+2.6),PTCH2(-2.87),PTGS1(-5.09),PTGS2(+9.59),PTTG1(-2.44),RUNX1(+3.82),SERPINE1(+8.03),SLC7A11(+4.17),ST3GAL6(-2.3),SYK(+4.57),TGFB2(+3.63),THBD(+4.08),TNNC1(-4.02)
Skeletal and Muscular System Development and Function	Muscle contraction	3.28e-06		1.477	24	15	9	ACE2(+2.54),ACTA1(+8.27),ACTA2(-2.28),ADRB2(+3.98),AGRN(+2.16),ATP1A2(-3.78),BDNF(+4.98),CAV1(+2.26),CCN2(+6.21),CXCR4(+5.68),DAPK3(+1.96),DYSF(+3.07),EDN1(+4.4),HCN4(+4.1),IFRD1(+2.4),ITGA2(+6.29),PTGS1(-5.09),PTGS2(+9.59),RGS2(-2.94),SLN(-3.05),SORBS1(-2.69),TNNC1(-4.02),TNNI3K(-2.57),TRDN(-4.28)
Cardiovascular System Development and Function,Cell Morphology,Organ Morphology,Organismal Development	Morphology of heart cells	3.28e-06			24	21	3	ADM(+3.25),ADRB2(+3.98),ATF3(+4.17),CAV1(+2.26),CCN2(+6.21),CDH2(+2.88),DUSP1(+5.0),DUSP5(+4.62),DUSP8(+3.83),EDN1(+4.4),EPAS1(+2.29),FHL2(+5.91),FMOD(-2.28),GDF15(+4.39),HDAC9(+4.39),HSP90B1(-1.97),HSPB8(+2.87),KLF4(+2.66),LIF(+2.76),MDM2(+2.3),RGS2(-2.94),RPS6KA2(+2.43),SERPINE1(+8.03),SLC6A6(+2.19)
Respiratory System Development and Function	Morphology of respiratory system	3.3e-06			29	23	6	ACE2(+2.54),CAV1(+2.26),CCN2(+6.21),CRH(-3.13),DKK1(+3.54),DUSP1(+5.0),ECEL1(+3.47),EPAS1(+2.29),EYA1(-4.23),FGF10(-2.62),GPC3(-3.3),HOXD3(+2.79),HSPB8(+2.87),HYAL1(-3.77),IDS(+2.48),ITGB6(+3.67),LIF(+2.76),PBX1(-2.0),PDGFB(+2.6),SERPINE1(+8.03),SETD7(+3.61),SHH(+9.71),SOX4(+3.78),SPRY2(+2.49),SPRY4(+4.27),SYK(+4.57),TGFB2(+3.63),TGIF1(+2.32),THBD(+4.08)
Tissue Development	Organization of extracellular matrix	3.39e-06			22	17	5	A2M(-3.46),AGRN(+2.16),BCAN(+3.29),CCN1(+5.25),COL27A1(-2.37),COL4A3(+5.89),COL4A4(+4.84),COL5A2(-2.56),ELF3(+2.78),FMOD(-2.28),ICAM1(+4.61),ITGA2(+6.29),ITGAV(+3.27),ITGB6(+3.67),MMP7(+7.31),NDNF(-2.7),PDGFB(+2.6),PRSS1(+3.06),SERPINE1(+8.03),TGFB2(+3.63),TIMP2(+3.6),VWA1(+2.35)
Cardiovascular System Development and Function,Organ Morphology,Organismal Development	Morphology of heart ventricle	3.45e-06			29	25	4	ACE2(+2.54),ADM(+3.25),ADRB2(+3.98),ATF3(+4.17),BCL2L1(+2.03),CASZ1(+3.33),CAV1(+2.26),CXCR4(+5.68),DUSP5(+4.62),DUSP8(+3.83),EDN1(+4.4),EPAS1(+2.29),HDAC9(+4.39),HEYL(-4.04),HMOX1(+3.26),HSPB8(+2.87),JUP(+2.5),LDLR(+2.12),PBX1(-2.0),PDGFB(+2.6),PTGS2(+9.59),RGS2(-2.94),RPS6KA2(+2.43),SERPINE1(+8.03),SLC6A6(+2.19),SLCO2A1(+2.95),SOX4(+3.78),TGFB2(+3.63),TNNC1(-4.02)
Cell Morphology,Cellular Assembly and Organization	Elongation of cellular protrusions	3.54e-06	Increased	2.713	13	12	1	AGRN(+2.16),ATF3(+4.17),DCC(+3.24),ICAM1(+4.61),KIF4A(-2.36),LIF(+2.76),MAP2(+8.97),MYO16(+4.34),NYAP2(+4.03),SARM1(+3.01),SHH(+9.71),TRIO(+2.21),VASP(+2.55)
Hematological Disease	Hemorrhagic disease	3.62e-06		0.254	26	16	10	ANKRD26(-1.98),BCL2L1(+2.03),CSF3R(-3.57),DUSP10(+4.92),GSTP1(+2.34),HSP90B1(-1.97),LIF(+2.76),MAFG(+2.79),MDM2(+2.3),MGLL(+3.19),NFE2(-3.04),PDGFB(+2.6),PPP1R15A(+2.56),PTCH2(-2.87),PTGS1(-5.09),PTGS2(+9.59),PTTG1(-2.44),RPS6(-1.95),RUNX1(+3.82),SERPINE1(+8.03),SLC7A11(+4.17),ST3GAL6(-2.3),SYK(+4.57),TGFB2(+3.63),THBD(+4.08),TNNC1(-4.02)
Cancer,Neurological Disease,Organismal Injury and Abnormalities	Glioma	3.62e-06		0.278	74	57	17	ABCA13(+2.5),ACOT9(+2.26),ADGRE5(+3.13),ATF7IP2(-2.28),AZIN2(-2.64),BCAN(+3.29),BCL2L1(+2.03),BDNF(+4.98),C3orf52(+3.27),CAPN3(-2.97),CAV1(+2.26),CDC42EP3(+3.6),CDKN2A(+4.27),CDKN2B(+18.75),CLCN4(+2.65),COL4A4(+4.84),CSF1R(+3.35),CSF3R(-3.57),CXCR4(+5.68),DBNDD1(+3.08),EFEMP1(+2.51),EFNA5(+2.87),ELOVL7(+2.79),EME1(-2.73),ENC1(+3.79),ENPP2(-2.78),EPHA2(+5.22),EPHB6(+3.8),FBLIM1(+3.81),GALNT5(-3.27…
Cancer,Organismal Injury and Abnormalities	Transitional-cell carcinoma	3.71e-06			28	19	9	ADM2(+3.98),CDKN2A(+4.27),CDKN2B(+18.75),CSF1R(+3.35),CSF3R(-3.57),ELF3(+2.78),EPHB6(+3.8),GNA13(+2.21),GSTP1(+2.34),HSP90B1(-1.97),KDM6A(+2.38),KLF4(+2.66),MKI67(-2.44),NAV3(+2.61),NLRC5(+3.03),NUSAP1(-2.27),ONECUT2(+4.44),PLK2(+2.54),PTGS1(-5.09),PTGS2(+9.59),RUNX1(+3.82),SERPING1(-2.2),SHANK3(-1.99),SOCS1(-2.78),TIMP2(+3.6),TMPRSS13(+4.9),TOP2A(-2.7),TUBB3(+7.71)
Connective Tissue Development and Function,Connective Tissue Disorders,Organismal Injury and Abnormalities,Skeletal and Muscular Disorders,Skeletal and Muscular System Development and Function,Tissue Development	Abnormal morphology of bone	3.76e-06			36	26	10	ADRB2(+3.98),ALPL(-3.39),AREG(+7.51),BMP6(+4.81),BMPR1B(+3.43),CAV1(+2.26),CCN2(+6.21),COL12A1(+2.28),COL27A1(-2.37),CSF1R(+3.35),CYP19A1(-2.56),DKK1(+3.54),EDN1(+4.4),EFEMP1(+2.51),EYA1(-4.23),FBLIM1(+3.81),FGF10(-2.62),FHL2(+5.91),FMOD(-2.28),GPC3(-3.3),GPR87(+4.18),H19(-3.63),HOXD3(+2.79),IDS(+2.48),LIF(+2.76),MEOX1(-2.74),PBX1(-2.0),RASSF2(+5.18),SHH(+9.71),SLC4A2(+1.95),SLC4A7(+3.26),SMAD3(+…
Cancer,Organismal Injury and Abnormalities	Endometrioid neoplasm	3.76e-06			158	113	45	ABCA13(+2.5),ABCA4(-3.4),ACE2(+2.54),ACSM3(-2.91),ADAMTS16(+5.1),ALOXE3(+5.12),ARHGEF28(+3.64),ARNTL2(+2.94),ATF7IP2(-2.28),B3GALT5(+4.63),BMP6(+4.81),BTN3A1(-2.42),C22orf23(+4.64),CARD10(+2.18),CASP5(+4.04),CCDC88A(-2.91),CD55(+5.89),CD74(-2.5),CDC42EP3(+3.6),CDH2(+2.88),CDKN2A(+4.27),CENPE(-2.09),CEP126(-3.01),CEP152(-2.23),CFH(+3.11),COL12A1(+2.28),COL23A1(-4.01),COL4A4(+4.84),CORO2B(+2.5),CRI…
Hereditary Disorder,Neurological Disease,Organismal Injury and Abnormalities	Familial encephalopathy	3.93e-06			78	62	16	A2M(-3.46),ABLIM1(+2.81),ACTA2(-2.28),ADM(+3.25),ADRB2(+3.98),APH1B(+2.18),ARHGEF9(-2.33),ARNT2(+2.34),ATP1A2(-3.78),BCL2L1(+2.03),BDNF(+4.98),BTN3A1(-2.42),CA3(+4.7),CACNB4(+3.0),CAV1(+2.26),CCDC88A(-2.91),CCN2(+6.21),CDH2(+2.88),CDK5R1(+2.43),CLCF1(+3.45),COL4A3(+5.89),CORO2B(+2.5),CRH(-3.13),CRIM1(+3.28),CSF1R(+3.35),CYFIP2(+2.65),CYP26B1(+3.53),DCC(+3.24),DUSP4(+3.03),DUSP5(+4.62),EDN1(+4.4),…
Cell Morphology,Tissue Morphology	Morphology of connective tissue cells	3.94e-06			29	21	8	ADRB2(+3.98),ALPL(-3.39),BDNF(+4.98),BMPR1B(+3.43),CAV1(+2.26),COL12A1(+2.28),CREB5(+3.23),CSF1R(+3.35),CYP19A1(-2.56),DUSP1(+5.0),ENPP2(-2.78),G0S2(-5.36),HYAL1(-3.77),IFRD1(+2.4),LDLR(+2.12),LIF(+2.76),NRG1(+2.81),PBX1(-2.0),PDGFB(+2.6),PLIN2(+2.65),SERPINE1(+8.03),SLC4A2(+1.95),SLC4A7(+3.26),SMAD3(+2.22),SORBS1(-2.69),SPRY2(+2.49),TGFB2(+3.63),TIAM1(-3.41),TRIB1(+2.83)
Cellular Development,Cellular Growth and Proliferation	Cell proliferation of ovarian cancer cell lines	4.07e-06		1.613	17	14	3	ATF3(+4.17),CAV1(+2.26),CCN1(+5.25),CDKN2A(+4.27),CXCR4(+5.68),EDN1(+4.4),EPAS1(+2.29),FOSL1(+6.79),GDF15(+4.39),GPC3(-3.3),H19(-3.63),HIST1H1D(-4.37),ITGAV(+3.27),KLF6(+2.26),NRG1(+2.81),SYK(+4.57),TNFRSF10A(+8.7)
Cell Death and Survival,Organismal Injury and Abnormalities,Renal and Urological Disease	Cell death of kidney cells	4.23e-06		0.784	31	27	4	AREG(+7.51),ATF3(+4.17),BCL2L1(+2.03),BCYRN1(-2.12),CABLES1(+5.57),CALCR(+3.29),CCN2(+6.21),DCC(+3.24),DUSP1(+5.0),DUSP4(+3.03),ECEL1(+3.47),EDN1(+4.4),GNA13(+2.21),GRB10(+2.04),GSTP1(+2.34),HK2(+2.05),ICAM1(+4.61),ITGAV(+3.27),MSH5(-2.2),OLR1(+7.0),PMAIP1(+3.96),PPP1R15A(+2.56),PTGS2(+9.59),SARM1(+3.01),SHH(+9.71),SLC47A1(-2.74),SRXN1(+3.61),TIAM1(-3.41),TNFRSF10A(+8.7),TNFRSF10B(+2.44),TRIB3(+4…
Organismal Survival	Neonatal death	4.27e-06	Decreased	-2.829	35	26	9	ALOXE3(+5.12),ATP1A2(-3.78),BDNF(+4.98),BRSK2(+4.37),CCN2(+6.21),COL5A2(-2.56),CREB5(+3.23),CXCR4(+5.68),CYP26B1(+3.53),DCC(+3.24),DKK1(+3.54),ECEL1(+3.47),EDN1(+4.4),EPAS1(+2.29),EYA1(-4.23),FGF10(-2.62),HOXD3(+2.79),INHBB(+3.37),ISL2(+4.06),ITGAV(+3.27),KLF4(+2.66),LIF(+2.76),MEOX1(-2.74),NFE2(-3.04),PBX1(-2.0),PTGS1(-5.09),PTGS2(+9.59),SCN9A(+5.48),SCNN1A(+2.92),SHH(+9.71),SLC7A1(+6.15),SLCO2A…
Cardiovascular Disease	Vascular lesion	4.27e-06		-0.18	24	19	5	ACTA2(-2.28),ADM(+3.25),COL5A2(-2.56),CYP19A1(-2.56),DUSP10(+4.92),EFNB2(+2.92),HMOX1(+3.26),ICAM1(+4.61),KLF4(+2.66),LDLR(+2.12),MMP7(+7.31),MSR1(-3.8),NRG1(+2.81),OSMR(+4.08),PDGFB(+2.6),PLIN2(+2.65),PTGS1(-5.09),PTGS2(+9.59),RUNX1(+3.82),SERPINE1(+8.03),SMAD3(+2.22),TGFB2(+3.63),THBD(+4.08),TIMP2(+3.6)
Organismal Injury and Abnormalities,Tissue Morphology	Morphology of lesion	4.32e-06			34	30	4	AREG(+7.51),ARHGEF28(+3.64),B3GAT1(+3.46),BDNF(+4.98),BMPR1B(+3.43),CAV1(+2.26),CDH17(+3.63),CDKN2A(+4.27),EFEMP1(+2.51),EHF(+14.6),EPHA2(+5.22),FOSL1(+6.79),GDF15(+4.39),HMOX1(+3.26),HYAL1(-3.77),ICAM1(+4.61),IL1A(+4.16),KLF6(+2.26),LDLR(+2.12),MMP7(+7.31),MSR1(-3.8),OLR1(+7.0),OSMR(+4.08),PDGFB(+2.6),PTGS2(+9.59),SERPINE1(+8.03),SERPING1(-2.2),SESN2(+2.23),SMAD3(+2.22),TGFB2(+3.63),THBD(+4.08),…
Cancer,Organismal Injury and Abnormalities	Neoplasia of tumor cell lines	4.32e-06		-0.017	34	27	7	ABLIM1(+2.81),AREG(+7.51),ATF3(+4.17),CAV1(+2.26),CCDC88A(-2.91),CCN1(+5.25),CDH2(+2.88),CDKN2A(+4.27),CXCL5(+43.48),CXCR4(+5.68),DKK1(+3.54),EFEMP1(+2.51),EFNA5(+2.87),ENPP2(-2.78),EPAS1(+2.29),EPHA2(+5.22),EPHB6(+3.8),FABP5(-2.2),HMOX1(+3.26),ITGA2(+6.29),JUP(+2.5),KLF4(+2.66),KLF6(+2.26),MUC16(-4.71),NTN4(+3.09),PTGS2(+9.59),PTTG1(-2.44),SERPINF1(-2.33),SKIL(+3.19),SMAD3(+2.22),SPRY2(+2.49),TH…
Cardiovascular System Development and Function,Organismal Development,Visual System Development and Function	Neovascularization of eye	4.38e-06		-0.076	14	12	2	ABCA4(-3.4),CAV1(+2.26),CCN1(+5.25),CCN2(+6.21),EPAS1(+2.29),ICAM1(+4.61),LIF(+2.76),MMP7(+7.31),PDGFB(+2.6),PTGS2(+9.59),SERPINF1(-2.33),TIMP2(+3.6),VLDLR(+2.88),WARS(+2.35)
Cell Cycle	Mitosis	4.54e-06		1.198	39	25	14	ADM(+3.25),AREG(+7.51),BMP6(+4.81),BMPR1B(+3.43),CCN1(+5.25),CDKN2A(+4.27),CENPE(-2.09),CRH(-3.13),CSF1R(+3.35),DAPK3(+1.96),EDN1(+4.4),FGF10(-2.62),FGFBP1(+4.42),GADD45G(-2.62),GNA13(+2.21),HYAL1(-3.77),IL1A(+4.16),KIF4A(-2.36),KRT18(+2.35),MDM2(+2.3),MKI67(-2.44),NRG1(+2.81),NUF2(-2.78),NUSAP1(-2.27),PDGFB(+2.6),PIM3(+2.37),PLK2(+2.54),PTGS2(+9.59),PTN(-2.91),PTTG1(-2.44),RPS6(-1.95),SMAD3(+2.2…
Organismal Injury and Abnormalities,Renal and Urological Disease,Renal and Urological System Development and Function	Abnormal morphology of urinary system	4.62e-06			26	19	7	ACE2(+2.54),CD55(+5.89),CFH(+3.11),COL4A3(+5.89),CRIM1(+3.28),EDN1(+4.4),EYA1(-4.23),FGF10(-2.62),GCNT3(+10.84),GDF15(+4.39),GPC3(-3.3),HMOX1(+3.26),ICAM1(+4.61),IDS(+2.48),KCP(-3.61),NFIA(-3.34),PBX1(-2.0),PDGFB(+2.6),PTGS1(-5.09),PTGS2(+9.59),SERPINE1(+8.03),SHH(+9.71),SMAD3(+2.22),SPRY2(+2.49),TGFB2(+3.63),WWC1(+3.36)
Cancer,Cell Death and Survival,Organismal Injury and Abnormalities,Tumor Morphology	Apoptosis of tumor cells	4.62e-06		-0.542	26	24	2	ATF3(+4.17),BCL2L1(+2.03),CAV1(+2.26),CDKN2A(+4.27),FHL2(+5.91),FMOD(-2.28),GDF15(+4.39),HMOX1(+3.26),HSPB8(+2.87),ITGAV(+3.27),MDM2(+2.3),PIM3(+2.37),PMAIP1(+3.96),PTN(-2.91),RUNX1(+3.82),SERPINE1(+8.03),SHH(+9.71),SLC7A11(+4.17),SOX4(+3.78),SPRY2(+2.49),SYK(+4.57),TIMP2(+3.6),TNFRSF10A(+8.7),TNFRSF10B(+2.44),TNFRSF21(+3.84),TRIB1(+2.83)
Cancer,Gastrointestinal Disease,Organismal Injury and Abnormalities	Oral squamous cell carcinoma	4.67e-06			70	45	25	ADAM28(+4.89),ANKRD26(-1.98),ARHGEF9(-2.33),ARVCF(+2.86),ATP13A3(+3.26),ATP1A2(-3.78),AZIN2(-2.64),BCL2L1(+2.03),BMPR1B(+3.43),CCDC88A(-2.91),CCN2(+6.21),CD7(-2.93),CDCA2(-2.23),CDH2(+2.88),CDKN2A(+4.27),CELF2(+2.85),COL27A1(-2.37),CYP26B1(+3.53),DYSF(+3.07),DZIP1(-2.66),EFNA5(+2.87),ENPP2(-2.78),EPHA2(+5.22),FAM83G(+2.77),GPC3(-3.3),GPRC5A(+14.98),GPRIN1(+2.85),HEG1(+3.34),HIVEP2(+3.15),HSP90B1(…
Cancer,Gastrointestinal Disease,Hepatic System Disease,Organismal Injury and Abnormalities	Biliary tract cancer	4.71e-06			49	34	15	A2M(-3.46),ABCA13(+2.5),ACE2(+2.54),ADAM28(+4.89),ALPL(-3.39),ANKRD26(-1.98),ARHGEF9(-2.33),CASP5(+4.04),CDH2(+2.88),CDKN2A(+4.27),COL12A1(+2.28),COL23A1(-4.01),COL4A4(+4.84),CSF1R(+3.35),CXCL5(+43.48),CXCR4(+5.68),DCC(+3.24),DKK1(+3.54),DOCK3(+2.86),ECEL1(+3.47),EPHA2(+5.22),GPC3(-3.3),GSTP1(+2.34),HES4(+2.51),HSP90B1(-1.97),IDS(+2.48),IRGQ(+2.52),KDM6A(+2.38),KIF20B(-2.6),KRT7(+8.33),MSH5(-2.2)…
Cancer,Hematological Disease,Immunological Disease,Organismal Injury and Abnormalities	B cell cancer	4.9e-06		0.277	73	55	18	ABCA13(+2.5),ARHGEF28(+3.64),ATF3(+4.17),ATP1A2(-3.78),BCL2L1(+2.03),CAV1(+2.26),CD74(-2.5),CDC42EP3(+3.6),CDCA2(-2.23),CDKN2A(+4.27),COL12A1(+2.28),COL27A1(-2.37),CSF1R(+3.35),CSF3R(-3.57),CXCR4(+5.68),DCC(+3.24),DDX53(+3.57),DKK1(+3.54),DNAH5(+9.8),DUSP4(+3.03),EPHA2(+5.22),EYA1(-4.23),GNA13(+2.21),GPRIN1(+2.85),HDAC9(+4.39),HIST1H1D(-4.37),HK2(+2.05),HMOX1(+3.26),HSP90B1(-1.97),ICAM1(+4.61),IS…
Cell Cycle	Interphase of tumor cell lines	4.95e-06		-1.169	35	25	10	ALOX15B(-4.69),BCL2L1(+2.03),BRSK2(+4.37),CCN1(+5.25),CDCA2(-2.23),CDKN2A(+4.27),CDKN2B(+18.75),CELF2(+2.85),CRH(-3.13),CYP1B1(+5.08),DCC(+3.24),DUSP1(+5.0),EME1(-2.73),GDF15(+4.39),GSTA4(-2.53),HMOX1(+3.26),HYAL1(-3.77),IL1A(+4.16),ITGAV(+3.27),KLF4(+2.66),LIF(+2.76),MDM2(+2.3),MUC16(-4.71),NRG1(+2.81),NUAK1(+5.14),OSGIN1(+2.6),PBX1(-2.0),PFKFB3(+4.83),PMEPA1(+10.03),RPL11(-2.41),RPS6(-1.95),SPR…
Cardiovascular Disease,Organismal Injury and Abnormalities	Aortic dilatation	4.97e-06		-0.762	12	10	2	ACTA2(-2.28),ADM(+3.25),COL5A2(-2.56),EFNB2(+2.92),HCN4(+4.1),LDLR(+2.12),MMP7(+7.31),PDGFB(+2.6),PTGS2(+9.59),SMAD3(+2.22),TGFB2(+3.63),TIMP2(+3.6)
Cell-To-Cell Signaling and Interaction,Hematological System Development and Function,Immune Cell Trafficking,Inflammatory Response	Activation of leukocytes	5.12e-06		0.972	50	37	13	AGRN(+2.16),ATF3(+4.17),BCL2L1(+2.03),BDNF(+4.98),CD55(+5.89),CD7(-2.93),CD74(-2.5),CDK5R1(+2.43),CFH(+3.11),CRH(-3.13),CSF1R(+3.35),CXCL5(+43.48),DUSP1(+5.0),DYSF(+3.07),EDN1(+4.4),EFNB2(+2.92),HDAC9(+4.39),HMOX1(+3.26),HSP90B1(-1.97),HSPB8(+2.87),ICAM1(+4.61),IL1A(+4.16),ITGAV(+3.27),ITGB6(+3.67),KLF4(+2.66),LDLR(+2.12),MSR1(-3.8),NCR3LG1(+3.59),NRG1(+2.81),PBX1(-2.0),PDK2(-2.4),PFKFB3(+4.83),P…
Skeletal and Muscular System Development and Function	Mineralization of bone	5.21e-06	Increased	2.202	18	14	4	ADRB2(+3.98),ALPL(-3.39),BMP6(+4.81),BMPR1B(+3.43),CAV1(+2.26),CCN1(+5.25),COL12A1(+2.28),CSF1R(+3.35),DUOX2(+3.22),EFNB2(+2.92),GPC3(-3.3),ITGA2(+6.29),NFE2(-3.04),PTGS2(+9.59),PTN(-2.91),RASSF2(+5.18),SMAD3(+2.22),SOX4(+3.78)
Cellular Movement,Hematological System Development and Function,Immune Cell Trafficking	Cellular infiltration by leukocytes	5.33e-06		0.005	35	27	8	ADM(+3.25),ADRB2(+3.98),CAV1(+2.26),CCN1(+5.25),CCN2(+6.21),CD55(+5.89),CFH(+3.11),COL4A3(+5.89),CRH(-3.13),CSF1R(+3.35),CXCL5(+43.48),CYP19A1(-2.56),DUSP1(+5.0),EDN1(+4.4),EEF1A2(+10.63),EPHA2(+5.22),HMOX1(+3.26),HYAL1(-3.77),ICAM1(+4.61),IL1A(+4.16),LDLR(+2.12),MSR1(-3.8),PDK2(-2.4),PPP1R15A(+2.56),PTGS2(+9.59),SAA1(+5.4),SERPINE1(+8.03),SERPING1(-2.2),SMAD3(+2.22),SOCS1(-2.78),THBD(+4.08),TNFA…
Organismal Development	Growth of vessel	5.58e-06	Increased	2.397	18	16	2	ADM(+3.25),BMP6(+4.81),CCN2(+6.21),CRIM1(+3.28),EDN1(+4.4),HDAC9(+4.39),ITGAV(+3.27),KLF4(+2.66),MKI67(-2.44),NTN4(+3.09),PDGFB(+2.6),PTGS2(+9.59),SERPINE1(+8.03),SERPINF1(-2.33),SMAD3(+2.22),SYK(+4.57),TGFB2(+3.63),TIMP2(+3.6)
Cardiovascular Disease,Organismal Injury and Abnormalities,Respiratory Disease	Pulmonary hypertensive arterial disease	5.62e-06			10	10	0	BCL2L1(+2.03),BMPR1B(+3.43),CAV1(+2.26),CSF1R(+3.35),EDN1(+4.4),EPAS1(+2.29),FHL1(+2.56),NPPB(+5.21),SCN9A(+5.48),SERPINE1(+8.03)
Lipid Metabolism,Small Molecule Biochemistry	Synthesis of eicosanoid	5.65e-06		1.424	22	15	7	ALOX15B(-4.69),AREG(+7.51),BMP6(+4.81),CAV1(+2.26),CCN1(+5.25),CD7(-2.93),CD74(-2.5),CRH(-3.13),CYP1B1(+5.08),EDN1(+4.4),HMOX1(+3.26),IL1A(+4.16),LDLR(+2.12),NRG1(+2.81),OLR1(+7.0),PTGS1(-5.09),PTGS2(+9.59),RASGRP2(-2.98),RUNX1(+3.82),SMAD3(+2.22),SOCS1(-2.78),SYK(+4.57)
Cancer,Organismal Injury and Abnormalities,Renal and Urological Disease	Urothelial transitional cell carcinoma	5.75e-06			27	18	9	ADM2(+3.98),CDKN2A(+4.27),CDKN2B(+18.75),CSF1R(+3.35),CSF3R(-3.57),ELF3(+2.78),EPHB6(+3.8),GNA13(+2.21),GSTP1(+2.34),HSP90B1(-1.97),KDM6A(+2.38),KLF4(+2.66),MKI67(-2.44),NAV3(+2.61),NLRC5(+3.03),NUSAP1(-2.27),ONECUT2(+4.44),PLK2(+2.54),PTGS1(-5.09),RUNX1(+3.82),SERPING1(-2.2),SHANK3(-1.99),SOCS1(-2.78),TIMP2(+3.6),TMPRSS13(+4.9),TOP2A(-2.7),TUBB3(+7.71)
Embryonic Development,Nervous System Development and Function,Organ Development,Organismal Development,Tissue Development	Formation of cerebellum	5.81e-06			15	13	2	BDNF(+4.98),CDK5R1(+2.43),CDKN2A(+4.27),CXCR4(+5.68),CYP19A1(-2.56),DNER(+3.32),MDM2(+2.3),MYO16(+4.34),NFIA(-3.34),NRCAM(+2.78),SHH(+9.71),SLC4A7(+3.26),SOX4(+3.78),TRIO(+2.21),VLDLR(+2.88)
Cancer,Organismal Injury and Abnormalities	Endometrioid carcinoma	5.86e-06			157	112	45	ABCA13(+2.5),ABCA4(-3.4),ACE2(+2.54),ACSM3(-2.91),ADAMTS16(+5.1),ALOXE3(+5.12),ARHGEF28(+3.64),ARNTL2(+2.94),ATF7IP2(-2.28),B3GALT5(+4.63),BMP6(+4.81),BTN3A1(-2.42),C22orf23(+4.64),CARD10(+2.18),CASP5(+4.04),CCDC88A(-2.91),CD55(+5.89),CD74(-2.5),CDC42EP3(+3.6),CDH2(+2.88),CDKN2A(+4.27),CENPE(-2.09),CEP126(-3.01),CEP152(-2.23),CFH(+3.11),COL12A1(+2.28),COL23A1(-4.01),COL4A4(+4.84),CORO2B(+2.5),CRI…
Cell Morphology,Organ Morphology,Organismal Injury and Abnormalities,Skeletal and Muscular Disorders,Skeletal and Muscular System Development and Function,Tissue Morphology	Muscular hypertrophy	5.86e-06			21	18	3	ADRB2(+3.98),ATF3(+4.17),CAV1(+2.26),CCN2(+6.21),CYP1B1(+5.08),DUSP1(+5.0),DUSP5(+4.62),EDN1(+4.4),FHL1(+2.56),FHL2(+5.91),GDF15(+4.39),HDAC9(+4.39),HSPB8(+2.87),LIF(+2.76),MDM2(+2.3),PTGS2(+9.59),RGS2(-2.94),RPS6KA2(+2.43),SERPINE1(+8.03),TIAM1(-3.41),TRDN(-4.28)
Cardiovascular System Development and Function,Organ Development,Organ Morphology	Contraction of heart	5.86e-06		1.357	19	13	6	ACE2(+2.54),ADRB2(+3.98),AGRN(+2.16),ATF3(+4.17),ATP1A2(-3.78),BDNF(+4.98),CCN2(+6.21),CELF2(+2.85),CXCR4(+5.68),EDN1(+4.4),HCN4(+4.1),HMOX1(+3.26),RGS2(-2.94),RPS6KA2(+2.43),SLN(-3.05),TGFB2(+3.63),TNNC1(-4.02),TNNI3K(-2.57),TRDN(-4.28)
Cardiovascular Disease	Aneurysm	5.9e-06		-0.655	13	10	3	ACTA2(-2.28),ADM(+3.25),COL5A2(-2.56),EFNB2(+2.92),LDLR(+2.12),MMP7(+7.31),PDGFB(+2.6),PTGS1(-5.09),PTGS2(+9.59),RUNX1(+3.82),SMAD3(+2.22),TGFB2(+3.63),TIMP2(+3.6)
Cell Morphology	Size of cells	6.11e-06			42	29	13	ADRB2(+3.98),BCL2L1(+2.03),BDNF(+4.98),CDKN2A(+4.27),CREB5(+3.23),CYP19A1(-2.56),DUSP1(+5.0),DYSF(+3.07),EDN1(+4.4),EFNB2(+2.92),ENPP2(-2.78),EPHA2(+5.22),G0S2(-5.36),GDF15(+4.39),GNA13(+2.21),HEYL(-4.04),HSP90B1(-1.97),ICAM1(+4.61),IFRD1(+2.4),JUP(+2.5),KLF4(+2.66),KRT18(+2.35),LDLR(+2.12),LIF(+2.76),MDM2(+2.3),NRG1(+2.81),PLIN2(+2.65),PPP1R15A(+2.56),PTTG1(-2.44),RAP1GAP2(+3.59),RGS2(-2.94),RPS…
Organismal Development	Development of genitourinary system	6.34e-06		1.704	66	51	15	ADAM28(+4.89),ADAMTS16(+5.1),ADM(+3.25),AFAP1(+2.97),AREG(+7.51),AURKC(-2.78),BCL2L1(+2.03),BDNF(+4.98),BMP6(+4.81),CAV1(+2.26),CCN2(+6.21),CDH6(+3.84),CDKN2A(+4.27),CDKN2B(+18.75),COL4A3(+5.89),COL4A4(+4.84),CSF1R(+3.35),CXCR4(+5.68),CYP19A1(-2.56),CYP26B1(+3.53),DKK1(+3.54),DMRTA1(+2.51),DUSP1(+5.0),EFEMP1(+2.51),EPAS1(+2.29),EYA1(-4.23),FGF10(-2.62),FOSL1(+6.79),GADD45G(-2.62),GCNT3(+10.84),GD…
Connective Tissue Development and Function,Tissue Morphology	Quantity of connective tissue	6.38e-06		-0.161	45	35	10	ACTA1(+8.27),ADRB2(+3.98),ALPL(-3.39),ATP1A2(-3.78),BCL2L1(+2.03),CALCR(+3.29),CAV1(+2.26),CCN2(+6.21),CDKN2A(+4.27),COL4A3(+5.89),CREB5(+3.23),CYP19A1(-2.56),DKK1(+3.54),DMTN(+2.44),DUSP1(+5.0),EFEMP1(+2.51),EPAS1(+2.29),FABP5(-2.2),FBLIM1(+3.81),G0S2(-5.36),GDF15(+4.39),HMOX1(+3.26),IL1A(+4.16),KCP(-3.61),KLF4(+2.66),LDLR(+2.12),LIF(+2.76),MDM2(+2.3),MEOX1(-2.74),MMP7(+7.31),MSR1(-3.8),NFE2(-3.…
Organismal Injury and Abnormalities,Reproductive System Disease	Disorder of pregnancy	6.53e-06			47	33	14	ABLIM1(+2.81),ADM(+3.25),ADRB2(+3.98),ATP1A2(-3.78),C12orf49(+3.38),CDH17(+3.63),CFH(+3.11),COL12A1(+2.28),CSF3R(-3.57),CYP19A1(-2.56),ENPP2(-2.78),FHL1(+2.56),FMOD(-2.28),GDF15(+4.39),GRB10(+2.04),GSTP1(+2.34),H19(-3.63),HMOX1(+3.26),HOXD3(+2.79),HSP90B1(-1.97),ITGAV(+3.27),JUP(+2.5),LDLR(+2.12),LMO3(-3.42),LOC730100(-4.87),MYO16(+4.34),NCS1(+4.09),NETO2(+2.82),PLK2(+2.54),PMEPA1(+10.03),PRRG1(+…
Embryonic Development,Hair and Skin Development and Function,Organ Development,Organismal Development,Tissue Development	Formation of skin	6.62e-06		-0.362	35	27	8	ALOX15B(-4.69),CCN2(+6.21),CDKN2A(+4.27),CLDN6(+2.52),COL5A2(-2.56),CYP26B1(+3.53),DKK1(+3.54),DMTN(+2.44),ELF3(+2.78),EPHA2(+5.22),FABP5(-2.2),FGF10(-2.62),FOXE1(+3.46),FOXQ1(+6.74),IL1A(+4.16),INHBB(+3.37),ITGA2(+6.29),JUP(+2.5),KLF4(+2.66),KRT18(+2.35),KRT6A(+4.49),KRT7(+8.33),MAFF(+5.29),MAFG(+2.79),NFE2(-3.04),PPL(+2.88),PTCH2(-2.87),PTGS1(-5.09),PTGS2(+9.59),RUNX1(+3.82),SCEL(+8.4),SHH(+9.7…
Cellular Movement	Transmigration of cells	6.66e-06		0.564	19	15	4	ACTA2(-2.28),CAV1(+2.26),CD74(-2.5),CRH(-3.13),CXCL5(+43.48),CXCR4(+5.68),EDN1(+4.4),EFNB2(+2.92),ENPP2(-2.78),GDF15(+4.39),ICAM1(+4.61),ITGAV(+3.27),LDLR(+2.12),PVR(+3.2),SERPINE1(+8.03),TIMP2(+3.6),TNFRSF21(+3.84),TRIO(+2.21),TSPAN14(+2.32)
Lipid Metabolism,Small Molecule Biochemistry	Synthesis of lipid	6.68e-06		-0.184	57	39	18	A2M(-3.46),ABCA4(-3.4),ACSM3(-2.91),ADRB2(+3.98),ALOX15B(-4.69),ALOXE3(+5.12),APOM(-2.77),AREG(+7.51),ATF3(+4.17),B3GALT1(+2.87),BCL2L1(+2.03),BDNF(+4.98),BMP6(+4.81),CAV1(+2.26),CCN1(+5.25),CD7(-2.93),CD74(-2.5),CRH(-3.13),CYP19A1(-2.56),CYP1B1(+5.08),EDN1(+4.4),ELOVL7(+2.79),ENPP2(-2.78),FABP5(-2.2),FOSL1(+6.79),GDF15(+4.39),GRB10(+2.04),HMOX1(+3.26),HSD3B1(+3.02),IL1A(+4.16),LDLR(+2.12),LIF(+2…
Cell Cycle	Arrest in interphase	6.9e-06			37	27	10	ALOX15B(-4.69),BCL2L1(+2.03),BRSK2(+4.37),CALCR(+3.29),CAV1(+2.26),CCN1(+5.25),CDCA2(-2.23),CDKN2A(+4.27),CDKN2B(+18.75),CELF2(+2.85),CSF1R(+3.35),CYP1B1(+5.08),DCC(+3.24),DUSP1(+5.0),DUSP4(+3.03),EME1(-2.73),GDF15(+4.39),GSTA4(-2.53),HYAL1(-3.77),IL1A(+4.16),ITGAV(+3.27),KLF4(+2.66),KLF6(+2.26),MDM2(+2.3),MSH5(-2.2),MUC16(-4.71),NRG1(+2.81),NUAK1(+5.14),OSGIN1(+2.6),PLPP2(+5.71),RPL11(-2.41),RPS…
Cardiovascular Disease	Primary hypertension	6.92e-06			14	13	1	ACE2(+2.54),ADRB2(+3.98),BCL2L1(+2.03),BMPR1B(+3.43),CA3(+4.7),CACNB4(+3.0),CAV1(+2.26),EDN1(+4.4),EPAS1(+2.29),FHL1(+2.56),ICAM1(+4.61),PTGS1(-5.09),PTGS2(+9.59),SCNN1A(+2.92)
Cancer,Organismal Injury and Abnormalities	Intrathoracic malignant tumor	6.97e-06		1.862	139	104	35	ACE2(+2.54),ACTA2(-2.28),ADAM28(+4.89),ADAMTS14(-2.99),ADGRF1(+4.93),ADM(+3.25),ADM2(+3.98),AGRN(+2.16),ANKRD26(-1.98),AREG(+7.51),ATF3(+4.17),ATP1A2(-3.78),B3GAT1(+3.46),BCL2L1(+2.03),BMPR1B(+3.43),C3orf52(+3.27),CABLES1(+5.57),CAV1(+2.26),CCDC88A(-2.91),CCN1(+5.25),CDC42EP3(+3.6),CDCA2(-2.23),CDKN2A(+4.27),CDKN2B(+18.75),CEP126(-3.01),CFH(+3.11),CLTRN(+4.5),CNTLN(-2.62),COL12A1(+2.28),COL27A1(-…
Cancer,Gastrointestinal Disease,Hepatic System Disease,Organismal Injury and Abnormalities	Biliary tract carcinoma	7.13e-06			48	33	15	A2M(-3.46),ABCA13(+2.5),ACE2(+2.54),ADAM28(+4.89),ALPL(-3.39),ANKRD26(-1.98),ARHGEF9(-2.33),CASP5(+4.04),CDH2(+2.88),CDKN2A(+4.27),COL12A1(+2.28),COL23A1(-4.01),COL4A4(+4.84),CSF1R(+3.35),CXCL5(+43.48),CXCR4(+5.68),DCC(+3.24),DOCK3(+2.86),ECEL1(+3.47),EPHA2(+5.22),GPC3(-3.3),GSTP1(+2.34),HES4(+2.51),HSP90B1(-1.97),IDS(+2.48),IRGQ(+2.52),KDM6A(+2.38),KIF20B(-2.6),KRT7(+8.33),MSH5(-2.2),MUC16(-4.71…
Organismal Injury and Abnormalities,Tissue Morphology	Hypertrophy of tissue	7.15e-06			25	20	5	ADRB2(+3.98),ATF3(+4.17),BDNF(+4.98),BMPR1B(+3.43),CAV1(+2.26),CCN2(+6.21),CYP19A1(-2.56),CYP1B1(+5.08),DUSP1(+5.0),DUSP5(+4.62),EDN1(+4.4),FHL1(+2.56),FHL2(+5.91),GDF15(+4.39),HDAC9(+4.39),HSPB8(+2.87),LIF(+2.76),MDM2(+2.3),PBX1(-2.0),PTGS2(+9.59),RGS2(-2.94),RPS6KA2(+2.43),SERPINE1(+8.03),TIAM1(-3.41),TRDN(-4.28)
Cell-To-Cell Signaling and Interaction	Adhesion of carcinoma cell lines	7.17e-06		1.224	9	8	1	CAV1(+2.26),CFH(+3.11),EPHB6(+3.8),ICAM1(+4.61),INHBB(+3.37),ITGAV(+3.27),SAA1(+5.4),TIAM1(-3.41),ZYX(+2.41)
Cancer,Organismal Injury and Abnormalities,Respiratory Disease	Lung cancer	7.27e-06		1.862	138	103	35	ACE2(+2.54),ACTA2(-2.28),ADAM28(+4.89),ADAMTS14(-2.99),ADGRF1(+4.93),ADM(+3.25),ADM2(+3.98),AGRN(+2.16),ANKRD26(-1.98),AREG(+7.51),ATF3(+4.17),ATP1A2(-3.78),B3GAT1(+3.46),BCL2L1(+2.03),BMPR1B(+3.43),C3orf52(+3.27),CABLES1(+5.57),CAV1(+2.26),CCDC88A(-2.91),CCN1(+5.25),CDC42EP3(+3.6),CDCA2(-2.23),CDKN2A(+4.27),CDKN2B(+18.75),CEP126(-3.01),CFH(+3.11),CLTRN(+4.5),CNTLN(-2.62),COL12A1(+2.28),COL27A1(-…
Nervous System Development and Function	Development of central nervous system	7.33e-06		1.064	48	43	5	ADRB2(+3.98),ARNT2(+2.34),BCAN(+3.29),BCL2L1(+2.03),BDNF(+4.98),CDH2(+2.88),CDK5R1(+2.43),CDKN2A(+4.27),CSF1R(+3.35),CXCR4(+5.68),CYP19A1(-2.56),DKK1(+3.54),DNAH5(+9.8),DNER(+3.32),DUOX2(+3.22),DUSP10(+4.92),EFNA5(+2.87),ENPP2(-2.78),EPHA2(+5.22),FOXQ1(+6.74),GSTP1(+2.34),HSPB8(+2.87),ISL2(+4.06),KIF1A(+9.23),LIF(+2.76),MAP2(+8.97),MDM2(+2.3),MYO16(+4.34),NFIA(-3.34),NRCAM(+2.78),NRG1(+2.81),PITP…
Cancer,Gastrointestinal Disease,Organismal Injury and Abnormalities	Esophageal carcinoma	7.48e-06			44	34	10	ABCA4(-3.4),ACOT9(+2.26),ADAMTS16(+5.1),BCL2L1(+2.03),BDNF(+4.98),CARD10(+2.18),CAV1(+2.26),CDH2(+2.88),CDKN2A(+4.27),COL4A4(+4.84),DCC(+3.24),EEF1A2(+10.63),EME1(-2.73),GLIPR2(+4.47),GPRC5B(+2.74),GSTP1(+2.34),H19(-3.63),HSP90B1(-1.97),INHBB(+3.37),ITGAV(+3.27),KCTD16(+4.57),KRT7(+8.33),MGLL(+3.19),MSR1(-3.8),MUC16(-4.71),NAV3(+2.61),NPPB(+5.21),NRG1(+2.81),NUAK1(+5.14),OSMR(+4.08),PMEPA1(+10.03…
Cell Morphology,Organismal Injury and Abnormalities	Hypertrophy of cells	7.53e-06			27	22	5	ADRB2(+3.98),ATF3(+4.17),BDNF(+4.98),BMPR1B(+3.43),CAV1(+2.26),CCN2(+6.21),CYP19A1(-2.56),CYP1B1(+5.08),DUSP1(+5.0),DUSP5(+4.62),EDN1(+4.4),EPAS1(+2.29),FHL1(+2.56),FHL2(+5.91),GDF15(+4.39),HDAC9(+4.39),HSPB8(+2.87),KLF4(+2.66),LIF(+2.76),MDM2(+2.3),PBX1(-2.0),PTGS2(+9.59),RGS2(-2.94),RPS6KA2(+2.43),SERPINE1(+8.03),TIAM1(-3.41),TRDN(-4.28)
Cardiovascular Disease,Neurological Disease,Organismal Injury and Abnormalities	Cerebrovascular dysfunction	7.53e-06			27	23	4	ACE2(+2.54),ACTA2(-2.28),ADRB2(+3.98),ATP1A2(-3.78),CA3(+4.7),CACNB4(+3.0),CDH2(+2.88),CFH(+3.11),EDN1(+4.4),HDAC9(+4.39),ITGAV(+3.27),KLF4(+2.66),LDLR(+2.12),NNMT(+9.14),NPPB(+5.21),OLR1(+7.0),PLK2(+2.54),PTGS1(-5.09),PTGS2(+9.59),RASGRF2(+5.04),SCN9A(+5.48),SCNN1A(+2.92),SERPINE1(+8.03),SLC6A6(+2.19),SV2A(-2.51),TNFRSF12A(+3.04),TUBB3(+7.71)
Free Radical Scavenging,Molecular Transport	Quantity of reactive oxygen species	7.56e-06		-1.7	20	16	4	ADM(+3.25),ALOX15B(-4.69),BCL2L1(+2.03),BDNF(+4.98),CA3(+4.7),CAPN3(-2.97),CDKN2A(+4.27),CSF1R(+3.35),EDN1(+4.4),GSTP1(+2.34),HMOX1(+3.26),IL1A(+4.16),LDLR(+2.12),LIF(+2.76),NFE2(-3.04),OLR1(+7.0),OSGIN1(+2.6),PTGS2(+9.59),SLC25A27(-2.94),SLC7A11(+4.17)
Cardiovascular Disease,Cardiovascular System Development and Function,Organ Morphology,Organismal Development,Organismal Injury and Abnormalities	Hypertrophy of heart	7.66e-06			30	23	7	ACE2(+2.54),ADM(+3.25),ADRB2(+3.98),ANKRD1(+4.47),ATF3(+4.17),CAV1(+2.26),CCN2(+6.21),CYP19A1(-2.56),DUSP1(+5.0),DUSP5(+4.62),EDN1(+4.4),EPAS1(+2.29),FHL2(+5.91),GDF15(+4.39),HDAC9(+4.39),HMOX1(+3.26),HSPB8(+2.87),KLF4(+2.66),LIF(+2.76),MDM2(+2.3),MMP7(+7.31),PBX1(-2.0),PTGS2(+9.59),RGS2(-2.94),SERPINE1(+8.03),SMAD3(+2.22),TIAM1(-3.41),TNNC1(-4.02),TNNI3K(-2.57),XIRP1(-2.85)
Embryonic Development,Nervous System Development and Function,Organ Development,Organismal Development,Tissue Development	Formation of brain	7.79e-06		1.974	40	36	4	ADRB2(+3.98),ARNT2(+2.34),BCAN(+3.29),BCL2L1(+2.03),BDNF(+4.98),CDH2(+2.88),CDK5R1(+2.43),CDKN2A(+4.27),CSF1R(+3.35),CXCR4(+5.68),CYP19A1(-2.56),DKK1(+3.54),DNAH5(+9.8),DNER(+3.32),DUOX2(+3.22),EFNA5(+2.87),ENPP2(-2.78),EPHA2(+5.22),FOXQ1(+6.74),HSPB8(+2.87),KIF1A(+9.23),MDM2(+2.3),MYO16(+4.34),NFIA(-3.34),NRCAM(+2.78),NRG1(+2.81),PITPNM1(+3.28),PROX1(+5.92),PTCHD1(+3.53),SHANK3(-1.99),SHH(+9.71)…
Cardiovascular Disease,Organismal Injury and Abnormalities	Abnormality of heart ventricle	7.96e-06		-0.967	33	28	5	ACE2(+2.54),ADM(+3.25),ADRB2(+3.98),ANKRD1(+4.47),CA3(+4.7),CAV1(+2.26),CSF3R(-3.57),CXCR4(+5.68),DUSP8(+3.83),EDN1(+4.4),EPAS1(+2.29),FHL2(+5.91),GPC3(-3.3),HCN4(+4.1),HDAC9(+4.39),HMOX1(+3.26),HSPB8(+2.87),ICAM1(+4.61),JUP(+2.5),LDLR(+2.12),NRG1(+2.81),PBX1(-2.0),PDGFB(+2.6),PTGS1(-5.09),PTGS2(+9.59),RPS6KA2(+2.43),SERPINE1(+8.03),SLC6A6(+2.19),SLCO2A1(+2.95),SOX4(+3.78),TGFB2(+3.63),TIMP2(+3.6…
Organismal Development,Skeletal and Muscular System Development and Function	Morphology of limb	8.12e-06			26	20	6	BMPR1B(+3.43),CCN2(+6.21),CDKN2A(+4.27),COL12A1(+2.28),COL27A1(-2.37),CSF1R(+3.35),CYP26B1(+3.53),DKK1(+3.54),FGF10(-2.62),FMOD(-2.28),GPC3(-3.3),GPR87(+4.18),ICAM1(+4.61),IDS(+2.48),IFRD1(+2.4),ITGA2(+6.29),MDM2(+2.3),OSMR(+4.08),PBX1(-2.0),SHANK3(-1.99),SHH(+9.71),SMAD3(+2.22),SPRY2(+2.49),SPRY4(+4.27),SYK(+4.57),TGFB2(+3.63)
Cancer,Organismal Injury and Abnormalities,Reproductive System Disease	Breast adenocarcinoma	8.19e-06			35	27	8	ACTA2(-2.28),BCL2L1(+2.03),CCN1(+5.25),CDC42EP3(+3.6),CDH2(+2.88),CDKN2A(+4.27),CYP19A1(-2.56),EFEMP1(+2.51),ELF3(+2.78),EPHA2(+5.22),EPHB6(+3.8),EYA1(-4.23),FOSL1(+6.79),G0S2(-5.36),HSP90B1(-1.97),HSPB8(+2.87),KDM6A(+2.38),KLF4(+2.66),MGLL(+3.19),MICAL2(+2.62),MKI67(-2.44),MT1H(+2.65),NAV3(+2.61),NEFM(+3.57),PLK2(+2.54),RAB11FIP1(+2.34),RASGRF2(+5.04),RUNX1(+3.82),SERPINF1(-2.33),SYK(+4.57),TMC5…
Cell Morphology	Enlargement of cells	8.37e-06			31	26	5	ADRB2(+3.98),ATF3(+4.17),BDNF(+4.98),BMPR1B(+3.43),CAV1(+2.26),CCN2(+6.21),CDK5R1(+2.43),CDKN2A(+4.27),CYP19A1(-2.56),CYP1B1(+5.08),DUSP1(+5.0),DUSP5(+4.62),EDN1(+4.4),EFNA5(+2.87),EPAS1(+2.29),FHL1(+2.56),FHL2(+5.91),GDF15(+4.39),HDAC9(+4.39),HSPB8(+2.87),KLF4(+2.66),LIF(+2.76),MDM2(+2.3),PBX1(-2.0),PTGS2(+9.59),RGS2(-2.94),RPS6KA2(+2.43),SERPINE1(+8.03),TIAM1(-3.41),TNFRSF10B(+2.44),TRDN(-4.28)
Connective Tissue Disorders,Immunological Disease,Inflammatory Disease,Inflammatory Response,Organismal Injury and Abnormalities,Skeletal and Muscular Disorders	Rheumatoid arthritis	8.45e-06			53	34	19	ACTA1(+8.27),ACTA2(-2.28),ADGRE5(+3.13),ADGRG6(+3.01),ADM(+3.25),ADRB2(+3.98),ALPL(-3.39),APOM(-2.77),AREG(+7.51),BDNF(+4.98),CD74(-2.5),CELF2(+2.85),CSF3R(-3.57),CXCL5(+43.48),CXCR4(+5.68),CYP19A1(-2.56),DUSP1(+5.0),EPAS1(+2.29),FGF10(-2.62),G0S2(-5.36),GLIPR2(+4.47),GLUL(-2.21),GRB10(+2.04),HMOX1(+3.26),HSP90B1(-1.97),HSPB8(+2.87),HYAL1(-3.77),ICAM1(+4.61),ITPR3(+3.96),MDM2(+2.3),MGLL(+3.19),MS…
Cardiovascular System Development and Function,Organ Development,Organ Morphology	Relaxation of heart	8.52e-06		1.303	10	5	5	ADM(+3.25),ADRB2(+3.98),ATP1A2(-3.78),BDNF(+4.98),DUSP8(+3.83),EDN1(+4.4),GSTM2(-2.72),RGS2(-2.94),SLN(-3.05),TNNC1(-4.02)
Cancer,Gastrointestinal Disease,Hepatic System Disease,Organismal Injury and Abnormalities	Bile duct cancer	8.6e-06			46	32	14	A2M(-3.46),ABCA13(+2.5),ACE2(+2.54),ADAM28(+4.89),ALPL(-3.39),ANKRD26(-1.98),ARHGEF9(-2.33),CASP5(+4.04),CDH2(+2.88),CDKN2A(+4.27),COL12A1(+2.28),COL23A1(-4.01),COL4A4(+4.84),CSF1R(+3.35),CXCL5(+43.48),CXCR4(+5.68),DKK1(+3.54),DOCK3(+2.86),ECEL1(+3.47),EPHA2(+5.22),GPC3(-3.3),GSTP1(+2.34),HES4(+2.51),HSP90B1(-1.97),IDS(+2.48),IRGQ(+2.52),KIF20B(-2.6),KRT7(+8.33),MSH5(-2.2),MYO3B(-3.14),NFIA(-3.34…
Carbohydrate Metabolism,Small Molecule Biochemistry	Synthesis of glycosaminoglycan	8.75e-06		1.323	15	9	6	AGRN(+2.16),BCAN(+3.29),CCN2(+6.21),DKK1(+3.54),EDN1(+4.4),FGF10(-2.62),FMOD(-2.28),GALNT5(-3.27),GPC3(-3.3),HYAL1(-3.77),IL1A(+4.16),NRG1(+2.81),ST3GAL6(-2.3),TGFB2(+3.63),THBD(+4.08)
Endocrine System Disorders,Gastrointestinal Disease,Organismal Injury and Abnormalities	Pancreatic mass	8.84e-06		-0.147	142	109	33	A2M(-3.46),ACE2(+2.54),ALOXE3(+5.12),ALPL(-3.39),AREG(+7.51),ARMCX5-GPRASP2/GPRASP2(-2.48),ATP1A2(-3.78),BCAN(+3.29),BMPR1B(+3.43),BRSK2(+4.37),C3orf52(+3.27),CACNA2D4(-2.88),CATSPERG(+3.79),CCDC88A(-2.91),CCN1(+5.25),CCN2(+6.21),CD7(-2.93),CD74(-2.5),CDH2(+2.88),CDH6(+3.84),CDK5R1(+2.43),CDKN2A(+4.27),CDKN2B(+18.75),CELF2(+2.85),CENPE(-2.09),CFH(+3.11),CNTLN(-2.62),COL12A1(+2.28),COL4A3(+5.89),C…
Cellular Assembly and Organization,Tissue Development	Fibrogenesis	8.92e-06	Increased	2.456	38	28	10	A2M(-3.46),ACTA1(+8.27),CAPN3(-2.97),CAV1(+2.26),CCN2(+6.21),CDC42EP5(-4.64),CORO2B(+2.5),CRH(-3.13),DBN1(+2.44),DKK1(+3.54),DYSF(+3.07),EDN1(+4.4),EPAS1(+2.29),FBLIM1(+3.81),FHL1(+2.56),FMOD(-2.28),GNA13(+2.21),ICAM1(+4.61),IL1A(+4.16),INA(+5.01),KRT18(+2.35),LIF(+2.76),MAP2(+8.97),NAV3(+2.61),NEFM(+3.57),NUSAP1(-2.27),PITPNM1(+3.28),PROX1(+5.92),PTGS2(+9.59),SERPINF1(-2.33),SKIL(+3.19),SMAD3(+2…
Cardiovascular System Development and Function,Cellular Development,Cellular Growth and Proliferation,Organ Development,Skeletal and Muscular System Development and Function,Tissue Development	Proliferation of vascular smooth muscle cells	9.02e-06		1.994	17	15	2	ACE2(+2.54),ADM(+3.25),CCDC88A(-2.91),CYP1B1(+5.08),EDN1(+4.4),EFNB2(+2.92),FHL1(+2.56),HMOX1(+3.26),IL1A(+4.16),KLF4(+2.66),PDGFB(+2.6),SERPINE1(+8.03),SMAD3(+2.22),SOCS1(-2.78),TNFRSF10A(+8.7),TNFRSF10B(+2.44),TRIB1(+2.83)
Cardiovascular Disease,Hereditary Disorder,Organismal Injury and Abnormalities	Familial vascular disease	9.03e-06			23	19	4	ACTA2(-2.28),BMPR1B(+3.43),CAV1(+2.26),CCN2(+6.21),CD55(+5.89),CFH(+3.11),COL5A2(-2.56),EDN1(+4.4),HCN4(+4.1),HDAC9(+4.39),LDLR(+2.12),NPPB(+5.21),OLR1(+7.0),PBX1(-2.0),PDGFB(+2.6),PTGS1(-5.09),PTGS2(+9.59),SCN9A(+5.48),SMAD3(+2.22),SOX4(+3.78),TGFB2(+3.63),THBD(+4.08),XPR1(+3.26)
Cellular Development,Nervous System Development and Function	Differentiation of neuroglia	9.11e-06		0.223	19	14	5	ADGRG6(+3.01),BDNF(+4.98),BMP6(+4.81),CDH2(+2.88),CDKN2A(+4.27),CLCF1(+3.45),CXCR4(+5.68),DNER(+3.32),DUSP10(+4.92),ENPP2(-2.78),FGF10(-2.62),GLUL(-2.21),LIF(+2.76),MMP24(+2.59),NFIA(-3.34),NRG1(+2.81),PTN(-2.91),SHH(+9.71),TSPAN2(+3.61)

## Sheet: Network
Rank	Top Diseases and Functions	Score	N	Pos	Neg	Molecules in Network
1	Carbohydrate Metabolism, Cell Death and Survival, Cellular Assembly and Organization	40	27	20	7	ACOT9(+2.26),AEN(+1.99),Akt,AURK,AURKC(-2.78),CCDC88A(-2.91),CYFIP2(+2.65),CYP26B1(+3.53),death receptor,DOP1B(+2.03),EME1(-2.73),Fascin,Foxo,GPC3(-3.3),LAMP3(+4.37),MYO16(+4.34),NDNF(-2.7),NYAP2(+4.03),PFKFB3(+4.83),PNMA2(+5.46),PSAT1(+2.79),SESN2(+2.23),SLX1A/SLX1B(-2.43),SOCS,Stat3-Stat3,TACC1(+3.79),TIGAR(+2.25),TNFRSF10A(+8.7),TNFRSF10B(+2.44),TNFRSF21(+3.84),TRIB3(+4.36),ULBP1(+3.86),Vla-4,…
2	Cancer, Organismal Injury and Abnormalities, Respiratory Disease	40	27	18	9	14-3-3,26s Proteasome,ARHGAP45(+2.22),CRIM1(+3.28),DAPK3(+1.96),EEF1A2(+10.63),EFEMP1(+2.51),EXOSC6(+2.12),FAM83H(+1.91),Histone h4,Hsp70,Hsp90,HSP90B1(-1.97),HSPB8(+2.87),IRGQ(+2.52),KIF20B(-2.6),L1TD1(-5.68),LONRF2(+3.45),MDM2(+2.3),MSH5(-2.2),NACC2(+2.18),NPIPB5 (includes others)(+2.59),NRG1(+2.81),Pka catalytic subunit,PLK2(+2.54),Rac,RHOBTB3(+2.33),Rnr,RPL11(-2.41),RPL27A(-2.17),RPS6(-1.95),…
3	Developmental Disorder, Hereditary Disorder, Metabolic Disease	33	24	19	5	ANKRD1(+4.47),Ap2,ARNTL2(+2.94),CAPN3(-2.97),CARD10(+2.18),CD7(-2.93),Ciap,CITED4(+3.21),Collagen type ix,EHF(+14.6),elastase,ELF3(+2.78),ETS,Filamin,FMOD(-2.28),G0S2(-5.36),HIVEP2(+3.15),IRF,MEOX1(-2.74),NCOA7(+2.88),NFkB (complex),NfkB-RelA,NLRC5(+3.03),NUAK2(+5.39),peptidase,PIM3(+2.37),SCEL(+8.4),Serine Protease,SLC15A2(+7.74),SLC2A6(+4.3),SLC7A5(+2.36),THBD(+4.08),TNFAIP8(+3.97),TRIM69(+2.37…
4	Cell Morphology, Cell-To-Cell Signaling and Interaction, Cellular Assembly and Organization	31	23	17	6	Angiotensin II receptor type 1,ARHGEF28(+3.64),BCAN(+3.29),BMP6(+4.81),cacn,CACNA2D4(-2.88),CACNB4(+3.0),Collagen type II,CXCL5(+43.48),DNER(+3.32),FRMD6(+2.49),GLDN(-3.1),GLUL(-2.21),GNA13(+2.21),growth factor,HEYL(-4.04),ITPR,ITPR3(+3.96),MAC,Notch,NRCAM(+2.78),Pde4,PMEPA1(+10.03),PTN(-2.91),PVR(+3.2),R-Smad,Secretase gamma,SHANK3(-1.99),SLC6A11(+3.35),SLC7A1(+6.15),Smad,TMC7(+3.11),TNFRSF12A(+…
5	Cancer, Cell Cycle, Cell Death and Survival	31	23	17	6	Alp,BMPR1B(+3.43),CABLES1(+5.57),Caspase 3/7,CDCA2(-2.23),CDK5R1(+2.43),CDKN2A(+4.27),CYP1B1(+5.08),CYP4B1(-4.49),DNA-methyltransferase,INA(+5.01),JUP(+2.5),KIF20A(-2.34),KIF4A(-2.36),LDL,LYPD1(+4.74),Mek,Mitochondrial complex 1,MKI67(-2.44),NADPH oxidase,NEFM(+3.57),NUAK1(+5.14),PMAIP1(+3.96),PRKAA,PRSS1(+3.06),PTGS2(+9.59),RAB6B(+3.25),RAD51AP1(-2.23),SERPINB8(+4.79),SOX4(+3.78),STK38L(+2.66),T…
6	Cancer, Cellular Development, Organismal Injury and Abnormalities	31	23	19	4	ADAM28(+4.89),AREG(+7.51),ARHGEF9(-2.33),ARNT2(+2.34),ATF3(+4.17),Calcineurin protein(s),calpain,CAV1(+2.26),Ck2,Creb,CXCR4(+5.68),Dynamin,EPAS1(+2.29),FHL2(+5.91),Focal adhesion kinase,Ikb,IL1A(+4.16),KCP(-3.61),POLR2J2/POLR2J3(-21.65),RAI2(+3.4),RNA polymerase II,RUNX1(+3.82),SERPINE1(+8.03),SINHCAF(+3.0),SKIL(+3.19),Smad2/3,SMAD3(+2.22),SQOR(+2.82),SQSTM1(+3.81),ST6GALNAC6(-2.25),TCR,TET3(+2.1…
7	Molecular Transport, Neurological Disease, Organismal Injury and Abnormalities	29	22	19	3	APH1B(+2.18),ATP1A2(-3.78),Atrial Natriuretic Peptide,B3GAT1(+3.46),CASZ1(+3.33),CDC42EP5(-4.64),CLTRN(+4.5),cyclooxygenase,DCC(+3.24),EDN1(+4.4),ENC1(+3.79),ERK1/2,GLIPR2(+4.47),GPRIN1(+2.85),KCNQ3(+9.02),LINC-PINT(+2.74),MMD(+3.57),MUC16(-4.71),Mucin,Muscarinic cholinergic receptor,Na ,K -ATPase,Nos,NTN4(+3.09),PDGF (family),Pkg,PLPP2(+5.71),potassium channel,RHPN2(+2.21),SCNN1A(+2.92),sGC,SLC7…
8	Embryonic Development, Hair and Skin Development and Function, Organ Development	29	22	15	7	CASC19(+2.71),CLDN6(+2.52),estrogen receptor,FBXL16(+4.14),FOXE1(+3.46),FOXQ1(+6.74),Hdac,HDAC9(+4.39),Hedgehog,HISTONE,histone deacetylase,HOXD3(+2.79),Insulin,KAT2B(-2.21),KLF4(+2.66),KLF6(+2.26),MT1H(+2.65),ONECUT2(+4.44),Patched,PBX1(-2.0),PEPCK,PKNOX2(-4.64),PLIN2(+2.65),PTCH2(-2.87),Rxr,SETD7(+3.61),SHH(+9.71),SLC25A27(-2.94),SMC4(-1.96),SORBS1(-2.69),STEAP3(+2.81),SWI-SNF,thymidine kinase,…
9	Cell-To-Cell Signaling and Interaction, Cellular Assembly and Organization, Cellular Function and Maintenance	27	21	14	7	Actin,Alpha Actinin,Alpha catenin,ARHGAP8/PRR5-ARHGAP8(+2.56),BET,Cadherin,CDH17(+3.63),CDH6(+3.84),CENPE(-2.09),COL5A2(-2.56),Collagen type V,DMTN(+2.44),Dynein,ERK,farnesyl transferase,FBLIM1(+3.81),Integrinα,ITGA2(+6.29),LMO3(-3.42),MISP(+7.06),MTCL1(+2.27),NUF2(-2.78),p38 Sapk,PDK2(-2.4),Profilin,RASGRF2(+5.04),STARD8(-2.9),TAGLN2(+3.3),Talin,TES(+2.45),TMSB4,TUFT1(+2.9),VASP(+2.55),XIRP1(-2.…
10	Cardiovascular Disease, Lipid Metabolism, Organismal Injury and Abnormalities	27	21	14	7	ADM2(+3.98),APOM(-2.77),CD55(+5.89),CHAC1(+5.13),creatine kinase,Daf,DUB,DUOX2(+3.22),EGLN,HDL,HDL-cholesterol,KIF1A(+9.23),LDL-cholesterol,LDLR(+2.12),MYLIP(-2.52),NPPB(+5.21),Nr1h,OLR1(+7.0),P38 MAPK,SAA,SAA1(+5.4),SARM1(+3.01),SOAT2(-3.67),Srebp,TNNC1(-4.02),TNNI3K(-2.57),TRIB1(+2.83),tubulin (family),UCHL1(+7.45),USP30(-2.27),USP51(-2.51),USP53(+2.14),VLDL,VLDL-cholesterol,VLDLR(+2.88)
11	Connective Tissue Disorders, Organismal Injury and Abnormalities, Post-Translational Modification	27	21	15	6	ALPL(-3.39),APC (complex),CA3(+4.7),Calcineurin A,Cdk,CG,Cyclin B,CYP19A1(-2.56),DUSP1(+5.0),DUSP10(+4.92),DUSP4(+3.03),DUSP5(+4.62),DUSP8(+3.83),EYA1(-4.23),FAM83G(+2.77),FHL1(+2.56),FSH,Gsk3,IFI6(-3.86),IZUMO1(+3.79),Lh,MAP2(+8.97),MEF2,NUDT4(+3.17),NUSAP1(-2.27),Pdgf (complex),phosphatase,Pka,PTGS1(-5.09),PTPase,RASSF2(+5.18),SLC4A7(+3.26),TMEM255A(+3.24),tyrosine kinase,UBASH3B(+3.83)
12	Cellular Assembly and Organization, Cellular Function and Maintenance, Neurological Disease	25	20	15	5	ABLIM1(+2.81),ACTA1(+8.27),ACTA2(-2.28),ASPG(-3.02),ATPase,BRSK2(+4.37),CaMKII,CCN2(+6.21),Cofilin,CORO2B(+2.5),Cr3,DBN1(+2.44),DBNDD1(+3.08),ENPP2(-2.78),Erm,F Actin,IFRD1(+2.4),LUZP1(+2.24),lysophospholipase,MGLL(+3.19),Mlc,Myosin,NFAT (complex),P glycoprotein,PDGF BB,PITPNM1(+3.28),PLS1(+2.33),Proinsulin,Ras homolog,Rock,SERPINF1(-2.33),SLC4A2(+1.95),SLC6A6(+2.19),SV2A(-2.51),XPR1(+3.26)
13	Cell Cycle, Embryonic Development, Glomerular Injury	24	19	12	7	ADRB,C/EBP,cAMP-dependent protein kinase,Casein,CDKN2B(+18.75),CK1,COL23A1(-4.01),Cyclin A,Cyclin D,Cyclin E,DZIP1(-2.66),E2f,GDF15(+4.39),Growth hormone,HIST1H1A(-3.39),HIST1H1D(-4.37),HIST1H1E(-2.37),Histone H1,ICAM1(+4.61),MICALL1(+4.09),NCS1(+4.09),NPDC1(+2.83),OSGIN1(+2.6),PP1 protein complex group,PP2A,Ppp2c,PTTG1(-2.44),Rb,RIPOR2(+5.77),RPS6KA2(+2.43),SLCO4A1(+2.92),Smad2/3-Smad4,TGIF1(+2.…
14	Embryonic Development, Organismal Development, Tissue Development	24	19	14	5	ABCA13(+2.5),ACSM3(-2.91),AGFG1,ANKRD33B(+3.0),ARFRP1,C6orf132(+2.4),CDH1,CDKL5,CSNK2B,CUEDC1(+3.89),EHBP1,FBXO7,FGFR2,GLIPR2(+4.47),GPRC5A(+14.98),IFFO2(+4.02),MACC1(+2.18),MICALL1(+4.09),MUC16(-4.71),PDAP1,PSMC3IP,PTCH2(-2.87),PYROXD2(-2.61),RAP1GAP2(+3.59),RAP2C,RELL1(+2.42),SLC38A1(+3.93),SPSB3,TECRL(-5.4),TGIF2,TMC5(+3.17),TMEM51,TRIM25,TSPAN8,ZNF114(+7.11)
15	Cellular Movement, Dermatological Diseases and Conditions, Organismal Injury and Abnormalities	22	18	14	4	atypical protein kinase C,Cdc2,Cytokeratin,EFNA5(+2.87),EFNB2(+2.92),Eph Receptor,EPHA,EPHA10(+4.77),EPHA2(+5.22),Ephb,EPHB6(+3.8),Fgf,FGF10(-2.62),GRB10(+2.04),GTPase,H19(-3.63),HEG1(+3.34),Keratin,KRT18(+2.35),KRT6A(+4.49),KRT7(+8.33),KRT7-AS(+6.39),LRP,NCK,Pak,PI3K (complex),PI3K p85,PROTEASE,PROX1(+5.92),Raf,Rap1,RASGRP2(-2.98),SH3BP4(+2.77),SPRY4(+4.27),TIAM1(-3.41)
16	Connective Tissue Development and Function, Skeletal and Muscular System Development and Function, Tissue Morphology	22	18	16	2	ADCYAP1R1,ADGRE2,B3GALT1(+2.87),B3GALT5(+4.63),BEND5(-3.41),CHODL,COTL1,CYP4B1(-4.49),DRD2,FBLIM1(+3.81),FOS,FUT1(+9.17),GPR68,GPRC5A(+14.98),HES2(+4.08),IDS(+2.48),IL1RAPL1,LYPD1(+4.74),MAMDC2(+3.03),NAE1,NAT8L(+8.2),NKX2-3,NPFFR2(+5.4),NUCB2,PGM2L1(+2.89),PTCHD1(+3.53),PTGDR,PTGER1,Retinoic acid-RAR-RXR,SERPINB8(+4.79),SLCO2A1(+2.95),SMARCA4,TCIM,TMPRSS13(+4.9),tretinoin
17	Cellular Assembly and Organization, Drug Metabolism, Glutathione Depletion In Liver	20	17	12	5	adhesion molecule,ADM(+3.25),Aldose Reductase,CALC,Cbp/p300,CELF2(+2.85),CREB5(+3.23),cytochrome-c oxidase,DAGLB(+2.26),DOCK3(+2.86),DPYS(-6.21),Fetal Hemoglobin,GC-GCR dimer,glutathione peroxidase,glutathione transferase,Glutathione-S-transferase,GST,GSTA4(-2.53),GSTM2(-2.72),GSTP1(+2.34),HSD3B1(+3.02),Jnk,Ldh (complex),MAFF(+5.29),MAFG(+2.79),METTL7A(-4.44),N-cor,NCR3LG1(+3.59),NFE2(-3.04),Pdi,…
18	Cardiovascular Disease, Cell Death and Survival, Developmental Disorder	20	17	13	4	AChR,ALT,BTN3A1(-2.42),C1q,CD74(-2.5),CFH(+3.11),CLCF1(+3.45),FABP5(-2.2),Fc gamma receptor,Ferritin,Fgfr,FOSL1(+6.79),GCNT3(+10.84),GOT,hemoglobin,Iga,IgG,IgG1,IgG2a,IgG2b,Igg3,INHBB(+3.37),Mapk,MHC II,NEK10(+3.8),PPL(+2.88),PPP1R15A(+2.56),RASA2(+2.35),RBM24(+3.03),Smad1/5/8,SORL1(-2.62),SPAG1(+2.58),SPRED3(+3.89),SRXN1(+3.61),TGFBR
19	Cellular Development, Nervous System Development and Function, Tissue Development	20	17	12	5	A2M(-3.46),AMPK,ARPP21,ARVCF(+2.86),ATP8A2,BCL2L1(+2.03),BCYRN1(-2.12),BDNF(+4.98),Calmodulin,CASP5(+4.04),caspase,CD3,chemokine,CTXN1(+5.38),CXCL5(+43.48),CXCR1,CXXC4,FAM49A,HAPLN3(+2.22),Histone h3,IFI6(-3.86),IKK (complex),IL1,JADE1(+3.21),Marcks,MTORC1,NMB,P4HA1(-2.13),p85 (pik3r),Pld,PLD5(+2.83),SBK1(+2.74),SIMC1(-2.28),YWHAG(+2.22),ZMAT4(+3.44)
20	Cellular Compromise, Neurological Disease, Organismal Injury and Abnormalities	20	17	13	4	AMPH,APP,ARL14(+4.52),C1QL1,C1QL2(+7.46),CELF2(+2.85),CLIP4,CRYBG2(+2.62),CSF,CTSL,CXCL5(+43.48),ERMP1,FBXL21P(-3.01),HCAR2,HCFC2(-2.67),HIST1H2AD(-3.45),Igtp,IL26,IL33,Inflammasome (Nalp3, Asc, Casp1),KCTD16(+4.57),KIAA0319(+3.33),KIF1A(+9.23),KYNU,MEP1B,nitrate,NKG7,NMRK2(+5.71),PROSER2(+3.35),SERTM1(+2.71),SIRT1,SLC7A11(+4.17),SMIM24(-3.23),trehalose,VWA5B2(+4.56)
21	Antimicrobial Response, Embryonic Development, Inflammatory Response	18	16	9	7	Ap1,C19orf66(-2.46),Complement,cytokine,IFIT1(-3.3),Ifn,IFN Beta,IFN type 1,IL12 (complex),IL12 (family),Immunoglobulin,Interferon alpha,JAK,LIF(+2.76),MHC Class II (complex),MICAL2(+2.62),MOB3C(-2.21),NETO2(+2.82),p70 S6k,POLR3GL(-2.77),Pro-inflammatory Cytokine,Rab11,RAB11FIP1(+2.34),SEMA4A(-3.44),SIK1/SIK1B(+2.46),SLFN5(+3.08),SOCS1(-2.78),SOCS2(+2.05),SPRY2(+2.49),STAT,STAT5a/b,Tlr,TRIM58(+4.…
22	Developmental Disorder, Hereditary Disorder, Metabolic Disease	18	16	14	2	ABTB1,ADAM11,ADAM23,ANKRD26(-1.98),C3orf52(+3.27),CADM3(+2.28),CDK4,CDR2L(+4.83),CUL3,ELAVL1,FAM83F(+2.68),GCAT,HIST1H4H,KDELR2,KEL,KLHL3,LGI2(+2.73),LRRC8B(+2.19),MAN1C1(-2.75),miR-26a-5p (and other miRNAs w/seed UCAAGUA),MLLT11(+3.71),NUDT4(+3.17),OGFRL1(+3.24),PRRG1(+3.16),PTBP3(+2.23),PTEN,RPRM,SEPHS1,SMTN,TMEM189(+2.16),TRAPPC2,TSPAN14(+2.32),WDR33,ZNF148,ZXDB(+2.34)
23	Cancer, Cell Death and Survival, Hematological System Development and Function	18	16	11	5	AOPEP,ATF7IP2(-2.28),C12orf49(+3.38),Crip2,CUZD1,CXCL5(+43.48),DDX53(+3.57),EGFR,FBLN7(-3.25),Gm-Csf Receptor,GOLGA8J (includes others)(-3.1),GRHL3,Hist1h1b,HPCAL4,Keratin II, 6,KLHL5(+2.33),LRMP,MAL2(+3.38),MUC20,MYC,OPCML,PHF20,RAB37(-2.97),RIMKLA(+2.5),RIN2,SH2D5(+4.45),SH3D21(-2.27),SLITRK2(+3.17),SNCA,STAT5A,SUSD1(+2.77),TMEM97,ULBP1(+3.86),Wap,YRDC(+2.65)
24	Cancer, Cell Death and Survival, Organismal Injury and Abnormalities	18	16	13	3	ACSM3(-2.91),ADAMTS16(+5.1),ALG6,AOPEP,ATP13A3(+3.26),B4GALNT3(+3.23),CARS,CBR3-AS1,CREB1,CST7,ECEL1(+3.47),EGFR ligand,ERBB2,GPR171,IL10RA,JAG2,MMP25,NCEH1(+2.87),NNMT(+9.14),NTSR1,PLXNC1,PMEPA1(+10.03),PRSS22(+3.69),PRSS50,PSMC3IP,PTH1R,SERINC2(+2.5),SLC10A5(+4.72),SLC47A1(-2.74),SLC52A2,SPHKAP(+2.71),ST3GAL6(-2.3),STK32A(+3.42),TGFB1,ZACN(+5.38)
25	Connective Tissue Disorders, Organismal Injury and Abnormalities, Skeletal and Muscular Disorders	17	15	10	5	ACE2(+2.54),ADAMTS14(-2.99),AFAP1(+2.97),ALOX15B(-4.69),ALOXE3(+5.12),c-Src,CDK4/6,COL4A3(+5.89),COL4A4(+4.84),Collagen type I (complex),Collagen type III,Collagen type IV,Collagen(s),FGFBP1(+4.42),Fibrin,Fibrinogen,GPIIB-IIIA,HYAL1(-3.77),Integrin alpha V beta 3,Integrin alpha V beta 5,ITGAV(+3.27),ITGB6(+3.67),Kallikrein,KLHL21(+2.79),Laminin (complex),Laminin1,lipoxygenase,MMP7(+7.31),Pdgf Ab,…

## Sheet: Pathway
Pathways	p	FDR	Ratio	State	Z	N	Pos	Neg	Molecules
Hepatic Fibrosis / Hepatic Stellate Cell Activation	0.00296761	0.0391639	0.0968			18	13	5	A2M(-3.46),ACTA2(-2.28),CCN2(+6.21),COL12A1(+2.28),COL23A1(-4.01),COL27A1(-2.37),COL4A3(+5.89),COL4A4(+4.84),COL5A2(-2.56),EDN1(+4.4),ICAM1(+4.61),IL1A(+4.16),KLF6(+2.26),PDGFB(+2.6),SERPINE1(+8.03),SMAD3(+2.22),TGFB2(+3.63),TIMP2(+3.6)
p53 Signaling	0.025223	0.232236	0.102		0.707	10	8	2	BCL2L1(+2.03),CDKN2A(+4.27),GADD45G(-2.62),HDAC9(+4.39),KAT2B(-2.21),MDM2(+2.3),PMAIP1(+3.96),TIGAR(+2.25),TNFRSF10A(+8.7),TNFRSF10B(+2.44)
Cell Cycle: G1/S Checkpoint Regulation	0.0295994	0.232236	0.119		-0.378	8	7	1	CDKN2A(+4.27),CDKN2B(+18.75),HDAC9(+4.39),MDM2(+2.3),NRG1(+2.81),RPL11(-2.41),SMAD3(+2.22),TGFB2(+3.63)
Axonal Guidance Signaling	0.0320647	0.232236	0.0535			26	23	3	ABLIM1(+2.81),ADAM28(+4.89),ADAMTS14(-2.99),ADAMTS16(+5.1),BDNF(+4.98),BMP6(+4.81),CXCR4(+5.68),DCC(+3.24),ECEL1(+3.47),EFNA5(+2.87),EFNB2(+2.92),EPHA10(+4.77),EPHA2(+5.22),EPHB6(+3.8),GNA13(+2.21),ITGA2(+6.29),MMP24(+2.59),MMP7(+7.31),NTN4(+3.09),PDGFB(+2.6),PTCH2(-2.87),RAP2B(+2.29),SEMA4A(-3.44),SHH(+9.71),TUBB3(+7.71),VASP(+2.55)

## Sheet: Regulators
Type	Regulator	p	FC	State	Z	N	Pos	Neg	Molecules
cytokine	TNF	6.3e-26		Activated	4.888	130	98	32	A2M(-3.46),ACTA1(+8.27),ACTA2(-2.28),ADGRG6(+3.01),ADM(+3.25),ADRB2(+3.98),ALOX15B(-4.69),AMPD3(+2.49),ATF3(+4.17),AURKC(-2.78),BCL2L1(+2.03),BCYRN1(-2.12),BDNF(+4.98),CAV1(+2.26),CCN1(+5.25),CCN2(+6.21),CD55(+5.89),CDC42EP5(-4.64),CDH2(+2.88),CDK5R1(+2.43),CDKN2A(+4.27),CLCF1(+3.45),COL27A1(-2.37),COL4A3(+5.89),CRH(-3.13),CSF1R(+3.35),CXCL5(+43.48),CXCR4(+5.68),CYP19A1(-2.56),CYP1B1(+5.08),CYP26…
chemical - endogenous mammalian	beta-estradiol	4.06e-20			0.137	126	101	25	A2M(-3.46),ABLIM1(+2.81),ACSM3(-2.91),ACTA1(+8.27),ACTA2(-2.28),ADM(+3.25),ADM2(+3.98),ADRB2(+3.98),AGRN(+2.16),AREG(+7.51),ARNT2(+2.34),ATF3(+4.17),BCL2L1(+2.03),BCYRN1(-2.12),BDNF(+4.98),BMPR1B(+3.43),CACNB4(+3.0),CALCR(+3.29),CAV1(+2.26),CCN1(+5.25),CCN2(+6.21),CD55(+5.89),CD74(-2.5),CDH2(+2.88),CDK5R1(+2.43),CDKN2B(+18.75),CELF2(+2.85),CLDN6(+2.52),CRIM1(+3.28),CSF3R(-3.57),CXCR4(+5.68),CYP19…
transcription regulator	TP53	2.57e-18		Activated	3.858	116	88	28	A2M(-3.46),ACTA2(-2.28),ADGRE5(+3.13),ADRB2(+3.98),AEN(+1.99),ANKRD1(+4.47),AREG(+7.51),ATF3(+4.17),BCL2L1(+2.03),BDNF(+4.98),CARD10(+2.18),CAV1(+2.26),CCN1(+5.25),CCN2(+6.21),CDC42EP3(+3.6),CDKN2A(+4.27),CENPE(-2.09),CEP170B(+2.16),COL5A2(-2.56),CSF1R(+3.35),CSF3R(-3.57),CYFIP2(+2.65),CYP19A1(-2.56),CYP26B1(+3.53),DAPK3(+1.96),DKK1(+3.54),DUSP1(+5.0),DUSP4(+3.03),DUSP5(+4.62),EDN1(+4.4),ENPP2(-2…
cytokine	IFNG	9.64e-18		Activated	2.147	95	77	18	A2M(-3.46),ACTA2(-2.28),ADM(+3.25),AGRN(+2.16),ALPL(-3.39),AREG(+7.51),ARNT2(+2.34),ATF3(+4.17),BCAN(+3.29),BCL2L1(+2.03),BCYRN1(-2.12),BDNF(+4.98),BMP6(+4.81),BTN3A1(-2.42),CAPN3(-2.97),CASP5(+4.04),CAV1(+2.26),CCN2(+6.21),CD55(+5.89),CD74(-2.5),CDK5R1(+2.43),CDKN2A(+4.27),CDKN2B(+18.75),CHAC1(+5.13),COL5A2(-2.56),CSF1R(+3.35),CXCL5(+43.48),CXCR4(+5.68),DKK1(+3.54),DUOX2(+3.22),DUSP1(+5.0),DUSP4…
chemical drug	dexamethasone	8.94e-17			1.244	120	88	32	ACTA2(-2.28),ADAM28(+4.89),ADGRF4(+5.73),ADM(+3.25),ADRB2(+3.98),ALOX15B(-4.69),ALPL(-3.39),AMPD3(+2.49),ANKRD1(+4.47),AREG(+7.51),ATF3(+4.17),ATF7IP2(-2.28),ATP13A3(+3.26),BCL2L1(+2.03),BDNF(+4.98),CALCR(+3.29),CAV1(+2.26),CCN1(+5.25),CCN2(+6.21),CD55(+5.89),CD74(-2.5),CDC42EP3(+3.6),CDKN2A(+4.27),CDKN2B(+18.75),CELF2(+2.85),COL27A1(-2.37),COL4A3(+5.89),CRH(-3.13),CSF1R(+3.35),CXCR4(+5.68),CYP19…
chemical - kinase inhibitor	U0126	1.11e-16		Inhibited	-5.074	52	44	8	ACTA2(-2.28),APOM(-2.77),AREG(+7.51),ATF3(+4.17),BCL2L1(+2.03),BDNF(+4.98),BMP6(+4.81),CAV1(+2.26),CCN2(+6.21),CDC42EP3(+3.6),CDK5R1(+2.43),CLCF1(+3.45),CSF1R(+3.35),CXCL5(+43.48),CYP19A1(-2.56),CYP1B1(+5.08),DBNDD1(+3.08),DUSP1(+5.0),DUSP10(+4.92),DUSP4(+3.03),DUSP5(+4.62),EDN1(+4.4),EHF(+14.6),ENPP2(-2.78),EPHA2(+5.22),FOSL1(+6.79),G0S2(-5.36),GDF15(+4.39),GSTA4(-2.53),HMOX1(+3.26),ICAM1(+4.61)…
chemical - kinase inhibitor	PD98059	1.69e-16		Inhibited	-4.543	54	47	7	ACTA2(-2.28),ANKRD1(+4.47),AREG(+7.51),ATF3(+4.17),BCL2L1(+2.03),BDNF(+4.98),CAV1(+2.26),CCN2(+6.21),CD55(+5.89),CD74(-2.5),CDH2(+2.88),CDK5R1(+2.43),CDKN2A(+4.27),CDKN2B(+18.75),CRH(-3.13),CXCL5(+43.48),CXCR4(+5.68),CYP1B1(+5.08),DUSP1(+5.0),DUSP4(+3.03),DUSP5(+4.62),EDN1(+4.4),EPAS1(+2.29),FGFBP1(+4.42),FOSL1(+6.79),HMOX1(+3.26),ICAM1(+4.61),IL1A(+4.16),ITGA2(+6.29),ITGAV(+3.27),KCNH8(+3.33),LD…
complex	PDGF BB	6.48e-16		Activated	3.828	40	35	5	ACTA2(-2.28),ADM(+3.25),ADRB2(+3.98),AREG(+7.51),ATF3(+4.17),BMP6(+4.81),CCN1(+5.25),CCN2(+6.21),CSF1R(+3.35),DBNDD1(+3.08),DUSP1(+5.0),DUSP5(+4.62),EDN1(+4.4),FHL1(+2.56),FHL2(+5.91),FOSL1(+6.79),GDF15(+4.39),GLUL(-2.21),H19(-3.63),HMOX1(+3.26),KLF6(+2.26),KLHL21(+2.79),LDLR(+2.12),LIF(+2.76),MAP2(+8.97),OLR1(+7.0),PLK2(+2.54),PPP1R15A(+2.56),PTGS2(+9.59),RGS2(-2.94),RPS6(-1.95),SERPINE1(+8.03),…
enzyme	TAZ	9.66e-16			1.755	23	21	2	ADRB2(+3.98),ANKRD1(+4.47),ARNT2(+2.34),BDNF(+4.98),CAV1(+2.26),CCN1(+5.25),CCN2(+6.21),CDH2(+2.88),COL5A2(-2.56),CYP1B1(+5.08),DUSP1(+5.0),EDN1(+4.4),ENPP2(-2.78),HMOX1(+3.26),KLF6(+2.26),LDLR(+2.12),NAV3(+2.61),PLK2(+2.54),PMAIP1(+3.96),PRSS23(+3.31),PTGS2(+9.59),SERPINE1(+8.03),VLDLR(+2.88)
growth factor	TGFB1	1.18e-15		Activated	4.416	107	86	21	ACSM3(-2.91),ACTA1(+8.27),ACTA2(-2.28),ADM(+3.25),ANKRD1(+4.47),AREG(+7.51),ARNT2(+2.34),ATP13A3(+3.26),BCL2L1(+2.03),BDNF(+4.98),BMP6(+4.81),CALCR(+3.29),CAV1(+2.26),CCN1(+5.25),CCN2(+6.21),CD55(+5.89),CDC42EP3(+3.6),CDH2(+2.88),CDK5R1(+2.43),CDKN2A(+4.27),CDKN2B(+18.75),CELF2(+2.85),CENPE(-2.09),CFH(+3.11),COL12A1(+2.28),CSF1R(+3.35),CXCR4(+5.68),CYP19A1(-2.56),DMTN(+2.44),DUSP1(+5.0),DUSP4(+3.…
chemical toxicant	forskolin	1.32e-15			1.881	60	52	8	ACTA1(+8.27),ACTA2(-2.28),ADAMTS16(+5.1),ADM(+3.25),ALPL(-3.39),AREG(+7.51),ATF3(+4.17),BDNF(+4.98),CALCR(+3.29),CARD10(+2.18),CCN2(+6.21),CD55(+5.89),CDH2(+2.88),CDKN2A(+4.27),CDKN2B(+18.75),CITED4(+3.21),CRH(-3.13),CXCL5(+43.48),CXCR4(+5.68),CYFIP2(+2.65),CYP19A1(-2.56),CYP1B1(+5.08),DUOX2(+3.22),DUSP1(+5.0),ECEL1(+3.47),EDN1(+4.4),FOSL1(+6.79),FOXE1(+3.46),GADD45G(-2.62),GPRC5B(+2.74),GSTP1(+2…
chemical drug	decitabine	1.77e-15		Activated	3.955	64	53	11	ADRB2(+3.98),AGRN(+2.16),ANKRD1(+4.47),B3GALT5(+4.63),BDNF(+4.98),CASZ1(+3.33),CAV1(+2.26),CCN2(+6.21),CDH2(+2.88),CDH6(+3.84),CDK5R1(+2.43),CDKN2A(+4.27),CDKN2B(+18.75),CXCR4(+5.68),CYP19A1(-2.56),CYP1B1(+5.08),CYP4B1(-4.49),DUSP1(+5.0),EFNB2(+2.92),EHF(+14.6),EPHB6(+3.8),FOXE1(+3.46),GADD45G(-2.62),GDF15(+4.39),GPC3(-3.3),GSTP1(+2.34),H19(-3.63),HK2(+2.05),HSPB8(+2.87),ITGA2(+6.29),ITGAV(+3.27)…
growth factor	HGF	1.84e-15		Activated	3.828	49	41	8	A2M(-3.46),ACTA2(-2.28),ATF3(+4.17),BCL2L1(+2.03),CALCR(+3.29),CAV1(+2.26),CCN1(+5.25),CCN2(+6.21),CDKN2A(+4.27),CDKN2B(+18.75),CLCF1(+3.45),CXCR4(+5.68),DUSP4(+3.03),EDN1(+4.4),EFNB2(+2.92),EHF(+14.6),ELF3(+2.78),FOSL1(+6.79),GNA13(+2.21),GRB10(+2.04),HK2(+2.05),HMOX1(+3.26),ICAM1(+4.61),ITGA2(+6.29),ITPR3(+3.96),KIF20B(-2.6),KRT18(+2.35),LDLR(+2.12),MDM2(+2.3),MKI67(-2.44),NRCAM(+2.78),NRG1(+2.…
enzyme	HRAS	6e-15			0.885	56	46	10	A2M(-3.46),ACTA1(+8.27),ADGRE5(+3.13),ADM(+3.25),ANKRD1(+4.47),AREG(+7.51),BCL2L1(+2.03),CAV1(+2.26),CCN1(+5.25),CCN2(+6.21),CDKN2A(+4.27),CDKN2B(+18.75),CFH(+3.11),CLCF1(+3.45),COL5A2(-2.56),CRIM1(+3.28),DNER(+3.32),DUSP1(+5.0),EFEMP1(+2.51),FGFBP1(+4.42),FHL1(+2.56),FOSL1(+6.79),FRMD6(+2.49),GADD45G(-2.62),GNA13(+2.21),HMOX1(+3.26),ICAM1(+4.61),IL1A(+4.16),ITGAV(+3.27),JUP(+2.5),KLF6(+2.26),KRT…
ligand-dependent nuclear receptor	ESR1	6.02e-15			-0.916	86	67	19	ABCA4(-3.4),ABLIM1(+2.81),ADGRG6(+3.01),AREG(+7.51),ARHGEF9(-2.33),ATF3(+4.17),BCL2L1(+2.03),CAV1(+2.26),CCN1(+5.25),CD55(+5.89),CDC42EP3(+3.6),CDK5R1(+2.43),CDKN2A(+4.27),CDKN2B(+18.75),CENPE(-2.09),COL5A2(-2.56),CRIM1(+3.28),CYFIP2(+2.65),CYP19A1(-2.56),CYP1B1(+5.08),CYP26B1(+3.53),DMTN(+2.44),DUSP10(+4.92),DUSP4(+3.03),DUSP5(+4.62),EDN1(+4.4),EFEMP1(+2.51),EFNB2(+2.92),ENPP2(-2.78),FGF10(-2.62…
peptidase	F2	2.68e-14		Activated	4.609	34	32	2	ACTA2(-2.28),CCN1(+5.25),CCN2(+6.21),CD55(+5.89),CITED4(+3.21),CXCR4(+5.68),DUSP1(+5.0),EDN1(+4.4),FHL1(+2.56),FOSL1(+6.79),GNA13(+2.21),HDAC9(+4.39),HMOX1(+3.26),ICAM1(+4.61),KLF6(+2.26),MEOX1(-2.74),MGLL(+3.19),NCOA7(+2.88),NUAK2(+5.39),PDGFB(+2.6),PGM2L1(+2.89),PMAIP1(+3.96),PTGS2(+9.59),SERPINE1(+8.03),SLC2A6(+4.3),SLC7A1(+6.15),TAGLN2(+3.3),TGFB2(+3.63),THBD(+4.08),TIMP2(+3.6),TNFRSF12A(+3.0…
chemical drug	lipopolysaccharide	6.03e-14		Activated	3.931	106	81	25	ACE2(+2.54),ACTA1(+8.27),ACTA2(-2.28),ADM(+3.25),ADRB2(+3.98),AMPD3(+2.49),AREG(+7.51),ARVCF(+2.86),ATF3(+4.17),ATP1A2(-3.78),BCL2L1(+2.03),BDNF(+4.98),CALCR(+3.29),CASP5(+4.04),CAV1(+2.26),CCN1(+5.25),CCN2(+6.21),CD55(+5.89),CD74(-2.5),CDC42EP3(+3.6),CDH2(+2.88),CDK5R1(+2.43),COL12A1(+2.28),COL5A2(-2.56),CRH(-3.13),CSF1R(+3.35),CSF3R(-3.57),CXCL5(+43.48),CXCR4(+5.68),DUSP1(+5.0),DUSP4(+3.03),DUS…
enzyme	KRAS	9.79e-14		Activated	2.662	52	40	12	AEN(+1.99),AGRN(+2.16),AREG(+7.51),ATF3(+4.17),BCL2L1(+2.03),CAV1(+2.26),CCN2(+6.21),CD74(-2.5),CDH2(+2.88),CDKN2A(+4.27),CDKN2B(+18.75),COL4A3(+5.89),CSF3R(-3.57),DBN1(+2.44),DUSP1(+5.0),DUSP4(+3.03),DUSP5(+4.62),EFEMP1(+2.51),EPHA2(+5.22),FGF10(-2.62),FOSL1(+6.79),GCNT3(+10.84),GLUL(-2.21),GNA13(+2.21),GPC3(-3.3),HK2(+2.05),HMOX1(+3.26),IFI6(-3.86),IFIT1(-3.3),IL1A(+4.16),KLF6(+2.26),LAMP3(+4.3…
chemical drug	trans-hydroxytamoxifen	2.53e-13			-1.31	27	24	3	ADM(+3.25),AREG(+7.51),ARNT2(+2.34),CALCR(+3.29),CAV1(+2.26),CYP1B1(+5.08),DBN1(+2.44),DUSP1(+5.0),DUSP4(+3.03),ENC1(+3.79),FGF10(-2.62),GPRC5A(+14.98),GSTP1(+2.34),INHBB(+3.37),ITGA2(+6.29),KLF6(+2.26),KRT7(+8.33),MMD(+3.57),PLK2(+2.54),PRSS23(+3.31),RUNX1(+3.82),SERPINF1(-2.33),SMAD3(+2.22),TGFB2(+3.63),TOP2A(-2.7),TTC9(+3.17),WARS(+2.35)
cytokine	IL6	2.6e-13		Activated	2.217	59	42	17	A2M(-3.46),ADGRE5(+3.13),ADM(+3.25),AREG(+7.51),ATF3(+4.17),BCL2L1(+2.03),BDNF(+4.98),BMP6(+4.81),CALCR(+3.29),CCN2(+6.21),CD74(-2.5),CDKN2A(+4.27),CDKN2B(+18.75),CENPE(-2.09),CFH(+3.11),CRH(-3.13),CSF1R(+3.35),CSF3R(-3.57),CXCL5(+43.48),CXCR4(+5.68),CYP19A1(-2.56),CYP1B1(+5.08),DUSP1(+5.0),ENPP2(-2.78),FOSL1(+6.79),GADD45G(-2.62),GSTA4(-2.53),HMOX1(+3.26),ICAM1(+4.61),IFIT1(-3.3),ITGAV(+3.27),KR…
transcription regulator	SP1	2.66e-13		Activated	2.17	49	38	11	ACTA2(-2.28),ALOX15B(-4.69),ALPL(-3.39),ATF3(+4.17),BDNF(+4.98),CAV1(+2.26),CCN2(+6.21),CD55(+5.89),CDH2(+2.88),CDKN2A(+4.27),CDKN2B(+18.75),CXCL5(+43.48),CXCR4(+5.68),CYP19A1(-2.56),CYP1B1(+5.08),FGF10(-2.62),FOSL1(+6.79),GDF15(+4.39),HK2(+2.05),HMOX1(+3.26),HSD3B1(+3.02),ICAM1(+4.61),IL1A(+4.16),ITGA2(+6.29),ITGAV(+3.27),KCNQ3(+9.02),KLF4(+2.66),KLF6(+2.26),KRT18(+2.35),LDLR(+2.12),PDGFB(+2.6),…
complex	NFkB (complex)	4.38e-13		Activated	4.218	52	45	7	A2M(-3.46),ADM(+3.25),ANKRD1(+4.47),ATF3(+4.17),BCL2L1(+2.03),BDNF(+4.98),CARD10(+2.18),CCN1(+5.25),CCN2(+6.21),CD7(-2.93),CD74(-2.5),CITED4(+3.21),CLCF1(+3.45),CXCL5(+43.48),CXCR4(+5.68),DUSP5(+4.62),EDN1(+4.4),EHF(+14.6),ELF3(+2.78),EPAS1(+2.29),FABP5(-2.2),G0S2(-5.36),GDF15(+4.39),HDAC9(+4.39),HMOX1(+3.26),ICAM1(+4.61),IL1A(+4.16),ITGAV(+3.27),LIF(+2.76),MDM2(+2.3),MEOX1(-2.74),NCOA7(+2.88),NP…
chemical drug	raloxifene	4.46e-13			0.23	26	21	5	AREG(+7.51),CALCR(+3.29),CYP1B1(+5.08),DBN1(+2.44),DUSP1(+5.0),DUSP4(+3.03),ENPP2(-2.78),GPRC5A(+14.98),HMOX1(+3.26),INHBB(+3.37),KLF6(+2.26),KRT7(+8.33),LDLR(+2.12),MKI67(-2.44),MMD(+3.57),PLK2(+2.54),PRSS23(+3.31),PTGS2(+9.59),PTTG1(-2.44),SERPINE1(+8.03),SMAD3(+2.22),SOCS1(-2.78),TGFB2(+3.63),THBD(+4.08),TOP2A(-2.7),TTC9(+3.17)
transcription regulator	ATF4	7.76e-13		Activated	3.385	25	22	3	ANKRD1(+4.47),AREG(+7.51),ATF3(+4.17),CDKN2A(+4.27),CHAC1(+5.13),EDN1(+4.4),GDF15(+4.39),GRB10(+2.04),HSP90B1(-1.97),KLF4(+2.66),OSMR(+4.08),PMAIP1(+3.96),PPP1R15A(+2.56),PSAT1(+2.79),PTGS2(+9.59),SERPINF1(-2.33),SLC7A1(+6.15),SLC7A11(+4.17),SLC7A5(+2.36),SOAT2(-3.67),TGFB2(+3.63),TNFRSF10B(+2.44),TNFRSF12A(+3.04),TRIB3(+4.36),WARS(+2.35)
chemical - endogenous mammalian	progesterone	1.77e-12			1.952	50	38	12	ACTA1(+8.27),ACTA2(-2.28),ADM(+3.25),ADRB2(+3.98),ALPL(-3.39),AMPD3(+2.49),AREG(+7.51),ARL14(+4.52),ATF3(+4.17),ATP1A2(-3.78),BCL2L1(+2.03),BDNF(+4.98),CA3(+4.7),CAV1(+2.26),CDH2(+2.88),CDKN2A(+4.27),CDKN2B(+18.75),CRH(-3.13),CSF3R(-3.57),CXCR4(+5.68),CYP19A1(-2.56),CYP1B1(+5.08),DKK1(+3.54),ENC1(+3.79),ENPP2(-2.78),EPAS1(+2.29),GRB10(+2.04),H19(-3.63),ICAM1(+4.61),IL1A(+4.16),ITGA2(+6.29),KRT7(+…
growth factor	AGT	3.08e-12		Activated	2.348	42	35	7	ACE2(+2.54),ACTA1(+8.27),ACTA2(-2.28),ADM(+3.25),ARHGEF9(-2.33),ATF3(+4.17),BDNF(+4.98),BMP6(+4.81),CAV1(+2.26),CCN2(+6.21),CDKN2A(+4.27),CREB5(+3.23),CYP19A1(-2.56),DUSP1(+5.0),EDN1(+4.4),EFEMP1(+2.51),EFNB2(+2.92),GSTP1(+2.34),HMOX1(+3.26),HSD3B1(+3.02),ICAM1(+4.61),INHBB(+3.37),ITGA2(+6.29),ITGAV(+3.27),LDLR(+2.12),LIF(+2.76),MAP2(+8.97),MSR1(-3.8),NPPB(+5.21),NRG1(+2.81),OLR1(+7.0),PTGS1(-5.0…
chemical drug	5-azacytidine	3.17e-12		Activated	3.062	24	20	4	BCL2L1(+2.03),CAV1(+2.26),CDKN2B(+18.75),CLCF1(+3.45),DKK1(+3.54),DUSP1(+5.0),EPHA2(+5.22),FOSL1(+6.79),GDF15(+4.39),GSTP1(+2.34),HK2(+2.05),HSP90B1(-1.97),IFI6(-3.86),KLF4(+2.66),KLF6(+2.26),MAFF(+5.29),PTGS2(+9.59),SERPINB8(+4.79),SHANK3(-1.99),SHH(+9.71),SLC7A5(+2.36),TNFRSF10B(+2.44),TNNC1(-4.02),ZYX(+2.41)
chemical - kinase inhibitor	LY294002	3.28e-12		Inhibited	-3.161	45	37	8	ACSM3(-2.91),ACTA2(-2.28),ADRB2(+3.98),ATF3(+4.17),BCL2L1(+2.03),BDNF(+4.98),CCN1(+5.25),CCN2(+6.21),CD74(-2.5),CDK5R1(+2.43),CDKN2A(+4.27),CDKN2B(+18.75),CXCL5(+43.48),CYP19A1(-2.56),DUSP1(+5.0),DUSP4(+3.03),EFNB2(+2.92),EPAS1(+2.29),FOSL1(+6.79),GDF15(+4.39),GRB10(+2.04),GSTA4(-2.53),GSTP1(+2.34),HMOX1(+3.26),ICAM1(+4.61),INHBB(+3.37),ITGAV(+3.27),JUP(+2.5),LIF(+2.76),MAP2(+8.97),MDM2(+2.3),PLK…
chemical drug	paclitaxel	6.88e-12			1.723	33	26	7	ACTA2(-2.28),APOM(-2.77),AREG(+7.51),ATF3(+4.17),BCL2L1(+2.03),CAV1(+2.26),CCN2(+6.21),CDC42EP3(+3.6),CXCL5(+43.48),CYP19A1(-2.56),CYP1B1(+5.08),DDX53(+3.57),DUSP10(+4.92),DUSP4(+3.03),DUSP5(+4.62),ENPP2(-2.78),EPHA2(+5.22),FOSL1(+6.79),G0S2(-5.36),GDF15(+4.39),ICAM1(+4.61),KIF20A(-2.34),MDM2(+2.3),MKI67(-2.44),NAV3(+2.61),NCS1(+4.09),OSMR(+4.08),PRSS22(+3.69),PTGS2(+9.59),SCN9A(+5.48),THBD(+4.08…
chemical drug	tetradecanoylphorbol acetate	6.89e-12		Activated	4.229	73	59	14	ADAM28(+4.89),ADM(+3.25),ALOX15B(-4.69),ALOXE3(+5.12),APOM(-2.77),AREG(+7.51),BCL2L1(+2.03),BDNF(+4.98),BMP6(+4.81),C3orf52(+3.27),CALCR(+3.29),CAV1(+2.26),CCN1(+5.25),CCN2(+6.21),CD55(+5.89),CDK5R1(+2.43),CDKN2A(+4.27),CDKN2B(+18.75),CLCF1(+3.45),CRH(-3.13),CSF1R(+3.35),CSF3R(-3.57),CXCR4(+5.68),CYP19A1(-2.56),DUSP1(+5.0),DUSP5(+4.62),DUSP8(+3.83),EFNB2(+2.92),EPHA2(+5.22),FAM83G(+2.77),FGFBP1(+…
complex	CG	7.38e-12		Activated	2.228	36	29	7	ACTA2(-2.28),ADM(+3.25),AREG(+7.51),BCL2L1(+2.03),BDNF(+4.98),CDH2(+2.88),CXCR4(+5.68),CYP19A1(-2.56),DUSP1(+5.0),EFEMP1(+2.51),EFNB2(+2.92),ENPP2(-2.78),EPAS1(+2.29),EPHB6(+3.8),FABP5(-2.2),FHL1(+2.56),G0S2(-5.36),HK2(+2.05),HSD3B1(+3.02),ICAM1(+4.61),INHBB(+3.37),ITGAV(+3.27),KLF4(+2.66),LDLR(+2.12),LIF(+2.76),PFKFB3(+4.83),PMAIP1(+3.96),PTGS1(-5.09),PTGS2(+9.59),RASSF2(+5.18),RGS2(-2.94),RUNX1…
complex	FSH	1.03e-11			0.623	38	34	4	ACTA1(+8.27),ACTA2(-2.28),ADAMTS16(+5.1),ADM(+3.25),ALPL(-3.39),AREG(+7.51),BDNF(+4.98),BMPR1B(+3.43),CARD10(+2.18),CCN2(+6.21),CD55(+5.89),CDH2(+2.88),CXCR4(+5.68),CYFIP2(+2.65),CYP19A1(-2.56),DUSP1(+5.0),ECEL1(+3.47),ENC1(+3.79),FOSL1(+6.79),GPRC5A(+14.98),GPRC5B(+2.74),HK2(+2.05),HSD3B1(+3.02),INHBB(+3.37),KRT18(+2.35),LDLR(+2.12),MT1H(+2.65),PLK2(+2.54),PMAIP1(+3.96),PTGS1(-5.09),PTGS2(+9.59)…
chemical - endogenous mammalian	tretinoin	1.21e-11		Activated	2.761	89	68	21	A2M(-3.46),ABLIM1(+2.81),ADM(+3.25),ALPL(-3.39),AREG(+7.51),B3GALT1(+2.87),B3GALT5(+4.63),BCL2L1(+2.03),BMP6(+4.81),BMPR1B(+3.43),CALCR(+3.29),CASZ1(+3.33),CCN1(+5.25),CCN2(+6.21),CD74(-2.5),CDH6(+3.84),CDK5R1(+2.43),CDKN2A(+4.27),CDKN2B(+18.75),COL4A3(+5.89),CRH(-3.13),CSF1R(+3.35),CSF3R(-3.57),CXCL5(+43.48),CXCR4(+5.68),CYP26B1(+3.53),CYP4B1(-4.49),DKK1(+3.54),DUSP1(+5.0),DUSP4(+3.03),EDN1(+4.4…
kinase	ERBB2	1.23e-11		Activated	2.781	55	39	16	ACTA1(+8.27),ACTA2(-2.28),ADAMTS16(+5.1),AREG(+7.51),BCL2L1(+2.03),CCN2(+6.21),CDC42EP3(+3.6),CDCA2(-2.23),CDH2(+2.88),CDKN2A(+4.27),CDKN2B(+18.75),CENPE(-2.09),COL5A2(-2.56),CSF1R(+3.35),CYP4B1(-4.49),EDN1(+4.4),EHF(+14.6),ELF3(+2.78),H19(-3.63),HES2(+4.08),HEYL(-4.04),HSPB8(+2.87),IL1A(+4.16),ITGA2(+6.29),JUP(+2.5),KLF4(+2.66),KRT7(+8.33),MDM2(+2.3),MKI67(-2.44),MMP7(+7.31),NNMT(+9.14),NRG1(+2.…
group	Vegf	1.34e-11		Activated	3.192	43	36	7	A2M(-3.46),ACTA2(-2.28),APOM(-2.77),ATF3(+4.17),CCN1(+5.25),CDKN2A(+4.27),CLCF1(+3.45),COL4A3(+5.89),CXCR4(+5.68),DUSP4(+3.03),DUSP5(+4.62),EDN1(+4.4),EFNB2(+2.92),EHF(+14.6),ENPP2(-2.78),FOSL1(+6.79),FRMD6(+2.49),GNA13(+2.21),GPRC5B(+2.74),GRB10(+2.04),HK2(+2.05),HMOX1(+3.26),ICAM1(+4.61),IL1A(+4.16),INHBB(+3.37),ITGA2(+6.29),ITPR3(+3.96),KIF20B(-2.6),LDLR(+2.12),MKI67(-2.44),NRCAM(+2.78),NRG1(+…
transcription regulator	JUN	2.22e-11		Activated	3.113	41	34	7	A2M(-3.46),ACTA2(-2.28),APOM(-2.77),ATF3(+4.17),BDNF(+4.98),CA3(+4.7),CAV1(+2.26),CCN1(+5.25),CCN2(+6.21),CDK5R1(+2.43),CDKN2A(+4.27),CRH(-3.13),CSF1R(+3.35),CXCL5(+43.48),CYP19A1(-2.56),CYP1B1(+5.08),DKK1(+3.54),DUSP1(+5.0),DUSP5(+4.62),EDN1(+4.4),FOSL1(+6.79),GSTP1(+2.34),HMOX1(+3.26),ICAM1(+4.61),IL1A(+4.16),ITGAV(+3.27),LIF(+2.76),MDM2(+2.3),MMP7(+7.31),MSR1(-3.8),NRCAM(+2.78),PTGS2(+9.59),SA…
chemical drug	mycophenolic acid	6e-11		Activated	2.6	17	16	1	ACTA2(-2.28),ADM(+3.25),ADRB2(+3.98),ATF3(+4.17),CCN1(+5.25),CCN2(+6.21),CD55(+5.89),CXCL5(+43.48),CXCR4(+5.68),DUSP1(+5.0),EDN1(+4.4),LDLR(+2.12),OLR1(+7.0),PTGS2(+9.59),SERPINE1(+8.03),TUFT1(+2.9),USP53(+2.14)
group	ERK	7.21e-11		Activated	4.438	28	27	1	ACTA2(-2.28),ADGRG6(+3.01),AREG(+7.51),BCL2L1(+2.03),CAV1(+2.26),CCN2(+6.21),CDK5R1(+2.43),DUSP1(+5.0),EDN1(+4.4),EPAS1(+2.29),EPHA2(+5.22),FOSL1(+6.79),GDF15(+4.39),HMOX1(+3.26),ICAM1(+4.61),ITGAV(+3.27),KRT18(+2.35),LDLR(+2.12),LIF(+2.76),MAFF(+5.29),PMAIP1(+3.96),PTGS2(+9.59),SERPINE1(+8.03),SLC4A7(+3.26),SOX4(+3.78),TNFAIP8(+3.97),TNFRSF10B(+2.44),VASP(+2.55)
transcription regulator	STAT3	1.51e-10			1.332	45	32	13	A2M(-3.46),ACTA2(-2.28),ADM(+3.25),AREG(+7.51),BCL2L1(+2.03),CCDC88A(-2.91),CCN2(+6.21),CD74(-2.5),CDH2(+2.88),CDKN2A(+4.27),CDKN2B(+18.75),CXCR4(+5.68),DKK1(+3.54),EDN1(+4.4),EME1(-2.73),ENPP2(-2.78),EPAS1(+2.29),GADD45G(-2.62),HK2(+2.05),HMOX1(+3.26),ICAM1(+4.61),IFI6(-3.86),IFIT1(-3.3),ITGAV(+3.27),ITGB6(+3.67),KAT2B(-2.21),KLF4(+2.66),LIF(+2.76),MAP2(+8.97),MMP7(+7.31),NEURL3(+4.22),PDGFB(+2.…
transcription regulator	NUPR1	1.57e-10		Activated	5.154	41	35	6	ADM(+3.25),ADRB2(+3.98),AEN(+1.99),AGRN(+2.16),ALOXE3(+5.12),AREG(+7.51),ATF3(+4.17),CCN1(+5.25),CDCA2(-2.23),CEP170B(+2.16),CREB5(+3.23),CXCL5(+43.48),CXCR4(+5.68),DUSP5(+4.62),DUSP8(+3.83),EME1(-2.73),FAM83G(+2.77),FHL2(+5.91),GDF15(+4.39),GSTA4(-2.53),HK2(+2.05),ITPR3(+3.96),KIF20A(-2.34),KLF4(+2.66),KLF6(+2.26),LIF(+2.76),MAFG(+2.79),MGLL(+3.19),MKI67(-2.44),MMD(+3.57),PFKFB3(+4.83),PPP1R15A(…
chemical - endogenous mammalian	hydrogen peroxide	2.24e-10		Activated	2.88	41	35	6	ACTA2(-2.28),AEN(+1.99),ANKRD1(+4.47),ATF3(+4.17),BCL2L1(+2.03),CAV1(+2.26),CCN2(+6.21),CD55(+5.89),CDKN2A(+4.27),CSF3R(-3.57),CXCR4(+5.68),DKK1(+3.54),DUSP1(+5.0),DUSP10(+4.92),DUSP4(+3.03),DUSP8(+3.83),EDN1(+4.4),ENC1(+3.79),ENPP2(-2.78),EPAS1(+2.29),EPHA2(+5.22),FOSL1(+6.79),GDF15(+4.39),HMOX1(+3.26),ICAM1(+4.61),IFI6(-3.86),ITGA2(+6.29),KLF4(+2.66),LDLR(+2.12),MDM2(+2.3),MSR1(-3.8),OSGIN1(+2.…
other	APP	2.42e-10			1.15	59	46	13	ACTA1(+8.27),ACTA2(-2.28),APH1B(+2.18),ATP1A2(-3.78),BCL2L1(+2.03),BDNF(+4.98),BMP6(+4.81),CCN2(+6.21),CD74(-2.5),CDH2(+2.88),CDK5R1(+2.43),CSF1R(+3.35),CXCL5(+43.48),CXCR4(+5.68),CYFIP2(+2.65),CYP26B1(+3.53),DBN1(+2.44),DKK1(+3.54),EDN1(+4.4),ENPP2(-2.78),EPAS1(+2.29),GDF15(+4.39),GSTP1(+2.34),H19(-3.63),HIST1H2AD(-3.45),HMOX1(+3.26),ICAM1(+4.61),IL1A(+4.16),INA(+5.01),ITGA2(+6.29),ITPR3(+3.96),…
other	HNRNPA2B1	2.66e-10				21	17	4	BCL2L1(+2.03),DNER(+3.32),ELOVL7(+2.79),FHL1(+2.56),GDF15(+4.39),GPRC5B(+2.74),H19(-3.63),HYAL1(-3.77),IDS(+2.48),INHBB(+3.37),JUP(+2.5),MMD(+3.57),NRCAM(+2.78),P4HA1(-2.13),PBX1(-2.0),PGM2L1(+2.89),PRSS1(+3.06),SCN9A(+5.48),TGFB2(+3.63),TOX3(+2.31),UBASH3B(+3.83)
chemical toxicant	bucladesine	3.08e-10			1.305	33	28	5	ADM(+3.25),BDNF(+4.98),CALCR(+3.29),CASZ1(+3.33),CDH2(+2.88),CDK5R1(+2.43),CITED4(+3.21),CLCF1(+3.45),CXCR4(+5.68),CYP19A1(-2.56),DUSP1(+5.0),FOSL1(+6.79),GDF15(+4.39),GLUL(-2.21),GSTP1(+2.34),H19(-3.63),HMOX1(+3.26),HSD3B1(+3.02),ICAM1(+4.61),INHBB(+3.37),LDLR(+2.12),LIF(+2.76),MMD(+3.57),NPPB(+5.21),PLK2(+2.54),PTGS1(-5.09),PTGS2(+9.59),RGS2(-2.94),SERPINE1(+8.03),SMAD3(+2.22),TGFB2(+3.63),THBD…
transcription regulator	TP63	3.94e-10			1.144	37	34	3	ADM(+3.25),AEN(+1.99),AREG(+7.51),BCL2L1(+2.03),CCN1(+5.25),CDH2(+2.88),CDKN2A(+4.27),CDKN2B(+18.75),COL4A3(+5.89),CTXN1(+5.38),CXCR4(+5.68),DKK1(+3.54),DUSP10(+4.92),EPHA2(+5.22),FOSL1(+6.79),FUT1(+9.17),GCNT3(+10.84),HK2(+2.05),ITGA2(+6.29),KLF6(+2.26),KRT6A(+4.49),KRT7(+8.33),MAFF(+5.29),MDM2(+2.3),MKI67(-2.44),NCS1(+4.09),PMAIP1(+3.96),RUNX1(+3.82),SERPINE1(+8.03),SERPINF1(-2.33),SLC7A11(+4.1…
chemical - kinase inhibitor	SB203580	4.59e-10		Inhibited	-3.574	38	32	6	ACTA2(-2.28),ADRB2(+3.98),ALPL(-3.39),ATF3(+4.17),CCN2(+6.21),CD55(+5.89),CDH2(+2.88),CDK5R1(+2.43),CDKN2A(+4.27),CXCL5(+43.48),CYP1B1(+5.08),CYP26B1(+3.53),DKK1(+3.54),DUOX2(+3.22),DUSP1(+5.0),EFEMP1(+2.51),EHF(+14.6),ELOVL7(+2.79),FOXQ1(+6.74),GSTA4(-2.53),GSTP1(+2.34),HMOX1(+3.26),ICAM1(+4.61),IFIT1(-3.3),IL1A(+4.16),NPPB(+5.21),OLR1(+7.0),P4HA1(-2.13),PDGFB(+2.6),PPP1R15A(+2.56),PTGS2(+9.59),…
ligand-dependent nuclear receptor	NR3C1	4.73e-10			-0.955	48	42	6	A2M(-3.46),ADM(+3.25),BCL2L1(+2.03),BDNF(+4.98),CARD10(+2.18),CAV1(+2.26),CCN1(+5.25),CDC42EP3(+3.6),CLCF1(+3.45),CRH(-3.13),CXCR4(+5.68),CYP19A1(-2.56),DAPK3(+1.96),DNER(+3.32),DUSP1(+5.0),EDN1(+4.4),ENC1(+3.79),GLUL(-2.21),GSTP1(+2.34),ICAM1(+4.61),IFI6(-3.86),IL1A(+4.16),ITGAV(+3.27),ITGB6(+3.67),JADE1(+3.21),LIF(+2.76),MDM2(+2.3),NAV3(+2.61),OLR1(+7.0),PIM3(+2.37),PLIN2(+2.65),PLK2(+2.54),PPP…
cytokine	IL1B	5.73e-10		Activated	3.123	59	45	14	A2M(-3.46),ACTA2(-2.28),ADM(+3.25),ADRB2(+3.98),ALPL(-3.39),AMPD3(+2.49),ATF3(+4.17),BCL2L1(+2.03),BCYRN1(-2.12),CCN2(+6.21),CD55(+5.89),CD74(-2.5),CRH(-3.13),CXCL5(+43.48),CXCR4(+5.68),CYP19A1(-2.56),DUSP1(+5.0),DUSP5(+4.62),EDN1(+4.4),EHF(+14.6),ELF3(+2.78),ENPP2(-2.78),EPAS1(+2.29),FABP5(-2.2),FOSL1(+6.79),G0S2(-5.36),GDF15(+4.39),H19(-3.63),HK2(+2.05),HMOX1(+3.26),ICAM1(+4.61),IFIT1(-3.3),IFR…
growth factor	NRG1	6.31e-10	2.812	Activated	3.402	28	25	3	ANKRD1(+4.47),BCL2L1(+2.03),CAV1(+2.26),CCN1(+5.25),CCN2(+6.21),COL4A3(+5.89),CRIM1(+3.28),CXCR4(+5.68),DUSP1(+5.0),DUSP4(+3.03),EDN1(+4.4),ELF3(+2.78),EPHA2(+5.22),FABP5(-2.2),HK2(+2.05),HMOX1(+3.26),HOXD3(+2.79),ITGAV(+3.27),MGLL(+3.19),MSR1(-3.8),NRG1(+2.81),PTGS2(+9.59),RUNX1(+3.82),SERPINE1(+8.03),SLC4A7(+3.26),SOX4(+3.78),TGFB2(+3.63),TOP2A(-2.7)
group	ERK1/2	6.49e-10		Activated	4.016	30	25	5	APH1B(+2.18),AREG(+7.51),BCL2L1(+2.03),BDNF(+4.98),CAV1(+2.26),CCN2(+6.21),CDC42EP5(-4.64),CXCL5(+43.48),CXCR4(+5.68),CYP19A1(-2.56),DKK1(+3.54),DUSP1(+5.0),DUSP4(+3.03),EDN1(+4.4),EFNB2(+2.92),FOSL1(+6.79),H19(-3.63),HK2(+2.05),ICAM1(+4.61),IFIT1(-3.3),IL1A(+4.16),ITGA2(+6.29),LDLR(+2.12),PTGS2(+9.59),PTN(-2.91),SERPINE1(+8.03),SKIL(+3.19),SPRY4(+4.27),TIMP2(+3.6),TNFRSF10B(+2.44)
chemical drug	tributyrin	1.06e-09		Activated	3.719	14	14	0	ADM(+3.25),ADRB2(+3.98),ATF3(+4.17),CCN1(+5.25),CCN2(+6.21),CD55(+5.89),CXCL5(+43.48),CXCR4(+5.68),DUSP1(+5.0),EDN1(+4.4),OLR1(+7.0),PTGS2(+9.59),TUFT1(+2.9),USP53(+2.14)
transcription regulator	SMARCA4	1.17e-09		Activated	2.754	45	37	8	A2M(-3.46),ACE2(+2.54),ACTA1(+8.27),ACTA2(-2.28),AREG(+7.51),BEND5(-3.41),CCN2(+6.21),CD74(-2.5),CDKN2A(+4.27),CDKN2B(+18.75),CLCF1(+3.45),CXCR4(+5.68),CYP4B1(-4.49),DUSP4(+3.03),DYSF(+3.07),EHF(+14.6),FBLIM1(+3.81),FHL2(+5.91),FUT1(+9.17),GADD45G(-2.62),GSTP1(+2.34),HAPLN3(+2.22),ICAM1(+4.61),IFIT1(-3.3),ITGAV(+3.27),KCNQ3(+9.02),KRT18(+2.35),MAFF(+5.29),MMP7(+7.31),MT1H(+2.65),NPFFR2(+5.4),PGM2…
transcription regulator	MYC	1.28e-09			1.601	66	51	15	ACTA1(+8.27),ADM(+3.25),BCL2L1(+2.03),BDNF(+4.98),C12orf49(+3.38),CAV1(+2.26),CDH2(+2.88),CDKN2A(+4.27),CDKN2B(+18.75),COL5A2(-2.56),CSF1R(+3.35),CYFIP2(+2.65),DBN1(+2.44),DKK1(+3.54),DUSP1(+5.0),DUSP4(+3.03),DUSP5(+4.62),EDN1(+4.4),EFEMP1(+2.51),EPHA2(+5.22),FABP5(-2.2),FMOD(-2.28),FOSL1(+6.79),FOXE1(+3.46),GADD45G(-2.62),GLUL(-2.21),GPC3(-3.3),H19(-3.63),HIVEP2(+3.15),HK2(+2.05),HMOX1(+3.26),IC…
growth factor	GDF2	1.63e-09			1.459	16	13	3	CAV1(+2.26),CDH6(+3.84),CXCR4(+5.68),EDN1(+4.4),EFNB2(+2.92),ENPP2(-2.78),FMOD(-2.28),HSPB8(+2.87),ICAM1(+4.61),NRCAM(+2.78),PIM3(+2.37),PROX1(+5.92),SERPINF1(-2.33),SLC6A6(+2.19),SOCS2(+2.05),TUBB3(+7.71)
kinase	MAP2K1	1.63e-09		Activated	2.183	23	21	2	ACTA2(-2.28),ANKRD1(+4.47),AREG(+7.51),ATF3(+4.17),BCL2L1(+2.03),CAPN3(-2.97),CCN1(+5.25),CCN2(+6.21),CDKN2A(+4.27),CDKN2B(+18.75),CRIM1(+3.28),DKK1(+3.54),DUSP1(+5.0),DUSP5(+4.62),FOSL1(+6.79),GPRC5B(+2.74),IL1A(+4.16),JUP(+2.5),LDLR(+2.12),PTGS2(+9.59),RAP2B(+2.29),SMAD3(+2.22),TNFRSF10A(+8.7)
growth factor	NGF	1.66e-09			1.896	25	23	2	A2M(-3.46),ADM(+3.25),AGRN(+2.16),ATF3(+4.17),BCL2L1(+2.03),BDNF(+4.98),CAV1(+2.26),CDK5R1(+2.43),CDKN2A(+4.27),CRH(-3.13),DUSP1(+5.0),DUSP4(+3.03),ECEL1(+3.47),EPAS1(+2.29),FOSL1(+6.79),HMOX1(+3.26),ITGA2(+6.29),LDLR(+2.12),MAP2(+8.97),MMD(+3.57),PLK2(+2.54),SCN9A(+5.48),SQSTM1(+3.81),TNFRSF12A(+3.04),TRIO(+2.21)
chemical drug	cisplatin	2.32e-09		Activated	2.475	51	43	8	A2M(-3.46),ACTA2(-2.28),ANKRD1(+4.47),ATF3(+4.17),BCL2L1(+2.03),CAV1(+2.26),CCN2(+6.21),CDKN2A(+4.27),CDKN2B(+18.75),CXCL5(+43.48),DKK1(+3.54),DNAH5(+9.8),DUSP1(+5.0),EDN1(+4.4),ELF3(+2.78),FBLIM1(+3.81),FOSL1(+6.79),G0S2(-5.36),GDF15(+4.39),GPR87(+4.18),GSTP1(+2.34),HDAC9(+4.39),HEYL(-4.04),HK2(+2.05),HMOX1(+3.26),HYAL1(-3.77),ICAM1(+4.61),IFI6(-3.86),IL1A(+4.16),MDM2(+2.3),NAV3(+2.61),NCR3LG1(+…
transmembrane receptor	TREM1	2.44e-09		Activated	3.545	23	23	0	ADRB2(+3.98),AREG(+7.51),ATF3(+4.17),CASP5(+4.04),CDKN2B(+18.75),CXCL5(+43.48),CXCR4(+5.68),DUSP4(+3.03),EDN1(+4.4),ELOVL7(+2.79),FOSL1(+6.79),GPRC5A(+14.98),HES4(+2.51),LAMP3(+4.37),LIF(+2.76),MAFF(+5.29),OSGIN1(+2.6),PTGS2(+9.59),RHOBTB3(+2.33),SLCO4A1(+2.92),SPRY2(+2.49),THBD(+4.08),YRDC(+2.65)
kinase	TGFBR2	2.69e-09			0.307	23	20	3	ACTA2(-2.28),ATP1A2(-3.78),BDNF(+4.98),BMP6(+4.81),CCN2(+6.21),CDH2(+2.88),CDKN2A(+4.27),CDKN2B(+18.75),FMOD(-2.28),ICAM1(+4.61),IL1A(+4.16),JUP(+2.5),KRT18(+2.35),PDGFB(+2.6),PRSS1(+3.06),PTGS2(+9.59),SERPINE1(+8.03),SKIL(+3.19),SMAD3(+2.22),TGFB2(+3.63),TGIF1(+2.32),THBD(+4.08),TNFRSF12A(+3.04)
ligand-dependent nuclear receptor	PPARG	2.69e-09			-0.131	38	30	8	ACTA2(-2.28),ADRB2(+3.98),ALOX15B(-4.69),APH1B(+2.18),BCL2L1(+2.03),CAV1(+2.26),CCN2(+6.21),CXCL5(+43.48),CYP19A1(-2.56),CYP4B1(-4.49),EDN1(+4.4),EPAS1(+2.29),FABP5(-2.2),FOSL1(+6.79),GDF15(+4.39),HIVEP2(+3.15),HK2(+2.05),HMOX1(+3.26),ICAM1(+4.61),KLF4(+2.66),KLF6(+2.26),KRT18(+2.35),LDLR(+2.12),MAP2(+8.97),MGLL(+3.19),MKI67(-2.44),NPPB(+5.21),OLR1(+7.0),PFKFB3(+4.83),PLIN2(+2.65),PTGS2(+9.59),SA…
group	Jnk	2.7e-09		Activated	3.085	24	22	2	A2M(-3.46),ACTA2(-2.28),BCL2L1(+2.03),CCN2(+6.21),CD55(+5.89),CDH2(+2.88),CELF2(+2.85),CXCR4(+5.68),DKK1(+3.54),DUSP1(+5.0),EDN1(+4.4),GDF15(+4.39),HMOX1(+3.26),ICAM1(+4.61),IL1A(+4.16),KLF6(+2.26),PDGFB(+2.6),PTGS2(+9.59),SERPINE1(+8.03),SESN2(+2.23),SHH(+9.71),TNFRSF10A(+8.7),TNFRSF10B(+2.44),TNFRSF12A(+3.04)
group	Tgf beta	3.18e-09		Activated	3.037	28	26	2	ACTA2(-2.28),ADGRE5(+3.13),BCL2L1(+2.03),CALCR(+3.29),CCN1(+5.25),CCN2(+6.21),CDH2(+2.88),CDKN2A(+4.27),CDKN2B(+18.75),COL12A1(+2.28),CSF1R(+3.35),CXCR4(+5.68),EDN1(+4.4),FGF10(-2.62),HMOX1(+3.26),IL1A(+4.16),ITGA2(+6.29),ITGAV(+3.27),LIF(+2.76),MMP7(+7.31),PDGFB(+2.6),PMEPA1(+10.03),PTGS2(+9.59),RUNX1(+3.82),SERPINE1(+8.03),SKIL(+3.19),TIMP2(+3.6),TNFRSF12A(+3.04)
ligand-dependent nuclear receptor	ESR2	3.37e-09			0.135	38	35	3	ABLIM1(+2.81),ARNT2(+2.34),ATF3(+4.17),BCL2L1(+2.03),CADM3(+2.28),CAV1(+2.26),CCN2(+6.21),CDH2(+2.88),CDK5R1(+2.43),CRIM1(+3.28),CYP19A1(-2.56),CYP26B1(+3.53),DKK1(+3.54),DMTN(+2.44),DUSP10(+4.92),EDN1(+4.4),ENPP2(-2.78),FHL1(+2.56),FOXQ1(+6.74),GSTP1(+2.34),IL1A(+4.16),ITGA2(+6.29),KLF4(+2.66),MKI67(-2.44),PDGFB(+2.6),PLIN2(+2.65),PMAIP1(+3.96),PSAT1(+2.79),PTGS2(+9.59),RAI2(+3.4),RASSF2(+5.18),…
growth factor	EGF	3.6e-09		Activated	3.076	39	36	3	AREG(+7.51),ATF3(+4.17),BCL2L1(+2.03),CAV1(+2.26),CCN1(+5.25),CCN2(+6.21),CDKN2A(+4.27),CSF1R(+3.35),CXCL5(+43.48),CXCR4(+5.68),DUSP1(+5.0),DUSP4(+3.03),DUSP5(+4.62),EDN1(+4.4),EFNB2(+2.92),ELF3(+2.78),EPAS1(+2.29),EPHA2(+5.22),FOSL1(+6.79),GSTA4(-2.53),GSTP1(+2.34),HMOX1(+3.26),ICAM1(+4.61),IDS(+2.48),ITGA2(+6.29),PTGS1(-5.09),PTGS2(+9.59),PTTG1(-2.44),RUNX1(+3.82),SERPINE1(+8.03),SLC37A1(+2.29)…
chemical toxicant	cigarette smoke	4.04e-09		Activated	3.737	26	20	6	ACTA2(-2.28),ADM(+3.25),AREG(+7.51),BCL2L1(+2.03),CCN1(+5.25),CDKN2A(+4.27),CYP1B1(+5.08),EPAS1(+2.29),FABP5(-2.2),FOSL1(+6.79),GADD45G(-2.62),GSTP1(+2.34),H19(-3.63),HMOX1(+3.26),ICAM1(+4.61),IL1A(+4.16),KLF4(+2.66),MAFF(+5.29),NRG1(+2.81),PDGFB(+2.6),PDK2(-2.4),PTGS2(+9.59),RPS6(-1.95),SERPINE1(+8.03),SOCS2(+2.05),SQSTM1(+3.81)
biologic drug	actinomycin D	4.79e-09		Inhibited	-2.202	25	24	1	ADM(+3.25),BDNF(+4.98),CASP5(+4.04),CAV1(+2.26),CCN1(+5.25),CCN2(+6.21),CD55(+5.89),CDH2(+2.88),DUSP1(+5.0),DUSP4(+3.03),EDN1(+4.4),EPAS1(+2.29),GSTP1(+2.34),HMOX1(+3.26),ITPR3(+3.96),MDM2(+2.3),NPPB(+5.21),PFKFB3(+4.83),PMAIP1(+3.96),PTGS2(+9.59),RGS2(-2.94),SERPINE1(+8.03),SKIL(+3.19),TNFRSF10A(+8.7),TNFRSF10B(+2.44)
transcription regulator	NFKBIA	6.05e-09			1.741	35	27	8	A2M(-3.46),ADGRE5(+3.13),ALOX15B(-4.69),AMPD3(+2.49),ANKRD1(+4.47),BCL2L1(+2.03),CARD10(+2.18),CITED4(+3.21),COL5A2(-2.56),CXCR4(+5.68),CYP1B1(+5.08),ENPP2(-2.78),FHL2(+5.91),GADD45G(-2.62),HK2(+2.05),HMOX1(+3.26),HOXD3(+2.79),ICAM1(+4.61),IFI6(-3.86),IL1A(+4.16),ITGA2(+6.29),ITGAV(+3.27),KRT18(+2.35),LIF(+2.76),MDM2(+2.3),PMEPA1(+10.03),PTGS2(+9.59),RPL27A(-2.17),SHH(+9.71),SORL1(-2.62),TGFB2(+3…
transcription regulator	CREB1	6.21e-09		Activated	2.305	41	35	6	ADM(+3.25),ALOXE3(+5.12),ARFGEF3(+4.85),ATF3(+4.17),BCL2L1(+2.03),BDNF(+4.98),CCN1(+5.25),CDH2(+2.88),CRH(-3.13),CRIM1(+3.28),CXCR4(+5.68),CYFIP2(+2.65),CYP19A1(-2.56),DUSP1(+5.0),ECEL1(+3.47),EDN1(+4.4),EXOSC6(+2.12),FOXE1(+3.46),FRMD6(+2.49),GADD45G(-2.62),HMOX1(+3.26),INA(+5.01),KLF4(+2.66),LDLR(+2.12),MKI67(-2.44),PGM2L1(+2.89),PIM3(+2.37),PPP1R15A(+2.56),PTGS2(+9.59),RGS2(-2.94),RIPOR2(+5.77…
transcription regulator	CEBPB	8.18e-09			1.117	34	26	8	ACTA2(-2.28),ADM(+3.25),BCL2L1(+2.03),BDNF(+4.98),CDC42EP3(+3.6),CDKN2B(+18.75),COL5A2(-2.56),CRH(-3.13),CSF1R(+3.35),CSF3R(-3.57),CXCL5(+43.48),CXCR4(+5.68),CYP19A1(-2.56),EFNB2(+2.92),FHL1(+2.56),FHL2(+5.91),GLIPR2(+4.47),ICAM1(+4.61),IL1A(+4.16),KRT18(+2.35),LDLR(+2.12),MSH5(-2.2),MSR1(-3.8),PPP1R15A(+2.56),PTGS1(-5.09),PTGS2(+9.59),SAA1(+5.4),SERPINE1(+8.03),SLC7A1(+6.15),SQOR(+2.82),TRIB3(+4…
group	Mek	8.64e-09		Activated	2.687	24	22	2	BCL2L1(+2.03),CCN2(+6.21),CDK5R1(+2.43),CDKN2A(+4.27),CSF1R(+3.35),DUSP4(+3.03),DUSP5(+4.62),EPAS1(+2.29),EPHA2(+5.22),FGFBP1(+4.42),FOSL1(+6.79),GDF15(+4.39),MAFF(+5.29),MDM2(+2.3),NPPB(+5.21),PMAIP1(+3.96),PTGS2(+9.59),RUNX1(+3.82),SERPINE1(+8.03),SORL1(-2.62),SPRY2(+2.49),SPRY4(+4.27),TNFRSF10B(+2.44),TOP2A(-2.7)
chemical drug	doxorubicin	1.3e-08		Activated	3.485	34	30	4	A2M(-3.46),ADM(+3.25),AREG(+7.51),ATF3(+4.17),BCL2L1(+2.03),CCN1(+5.25),CCN2(+6.21),CDKN2A(+4.27),CXCL5(+43.48),DUSP1(+5.0),DUSP5(+4.62),EDN1(+4.4),ELF3(+2.78),GDF15(+4.39),HMOX1(+3.26),KIF20A(-2.34),KRT18(+2.35),MDM2(+2.3),NPIPB5 (includes others)(+2.59),NPPB(+5.21),NRG1(+2.81),OSGIN1(+2.6),PMAIP1(+3.96),PMEPA1(+10.03),PTGS2(+9.59),PTTG1(-2.44),RUNX1(+3.82),SLC6A6(+2.19),SMAD3(+2.22),TES(+2.45),…
transcription regulator	RELA	1.55e-08		Activated	2.382	34	29	5	A2M(-3.46),ACTA2(-2.28),ANKRD1(+4.47),BCL2L1(+2.03),CAV1(+2.26),CCN2(+6.21),CDKN2A(+4.27),CXCL5(+43.48),CXCR4(+5.68),CYP19A1(-2.56),DUSP1(+5.0),EDN1(+4.4),EHF(+14.6),ELF3(+2.78),EPAS1(+2.29),FGF10(-2.62),GDF15(+4.39),HMOX1(+3.26),HSP90B1(-1.97),ICAM1(+4.61),IL1A(+4.16),KRT18(+2.35),MDM2(+2.3),MMP7(+7.31),NPPB(+5.21),OLR1(+7.0),PDGFB(+2.6),PTGS2(+9.59),SAA1(+5.4),SHH(+9.71),TNFRSF10A(+8.7),TNFRSF1…
group	Pkc(s)	1.7e-08			1.637	23	18	5	ACTA2(-2.28),ADM(+3.25),ATF3(+4.17),BCL2L1(+2.03),BDNF(+4.98),CCN1(+5.25),CCN2(+6.21),CD55(+5.89),CXCR4(+5.68),CYP19A1(-2.56),DUSP1(+5.0),EDN1(+4.4),FGFBP1(+4.42),FOSL1(+6.79),HMOX1(+3.26),HSP90B1(-1.97),KLF6(+2.26),MSR1(-3.8),PPP1R15A(+2.56),PTGS2(+9.59),RGS2(-2.94),SERPINE1(+8.03),ULBP1(+3.86)
group	P38 MAPK	1.75e-08		Activated	4.017	31	27	4	ATF3(+4.17),BCL2L1(+2.03),BDNF(+4.98),CAV1(+2.26),CCN2(+6.21),CD55(+5.89),CDKN2A(+4.27),CXCR4(+5.68),CYP19A1(-2.56),DUOX2(+3.22),DUSP1(+5.0),EDN1(+4.4),FGF10(-2.62),HMOX1(+3.26),ICAM1(+4.61),IL1A(+4.16),ITGAV(+3.27),KLF4(+2.66),NPPB(+5.21),PMAIP1(+3.96),PTGS2(+9.59),RUNX1(+3.82),SCNN1A(+2.92),SERPINE1(+8.03),SMAD3(+2.22),TIMP2(+3.6),TNFRSF10B(+2.44),TNNC1(-4.02),TOP2A(-2.7),TRIB1(+2.83),VLDLR(+2.…
chemical drug	resveratrol	1.77e-08			0.564	27	25	2	ACTA2(-2.28),ATF3(+4.17),BCL2L1(+2.03),BDNF(+4.98),CDKN2A(+4.27),CSF1R(+3.35),CYP1B1(+5.08),EDN1(+4.4),FOSL1(+6.79),GDF15(+4.39),HMOX1(+3.26),ICAM1(+4.61),IFIT1(-3.3),LDLR(+2.12),PDGFB(+2.6),PPP1R15A(+2.56),PTGS2(+9.59),SARM1(+3.01),SERPINE1(+8.03),SESN2(+2.23),SHH(+9.71),SQSTM1(+3.81),TGFB2(+3.63),TNFRSF10A(+8.7),TNFRSF10B(+2.44),ULBP1(+3.86),VASP(+2.55)
transcription regulator	SNAI1	1.8e-08			0.407	19	18	1	AFAP1(+2.97),ANKRD1(+4.47),BCL2L1(+2.03),CCN1(+5.25),CCN2(+6.21),CD55(+5.89),CDH2(+2.88),CYP19A1(-2.56),DKK1(+3.54),FOSL1(+6.79),GDF15(+4.39),ITGA2(+6.29),KRT18(+2.35),LIF(+2.76),PTGS2(+9.59),SERPINE1(+8.03),SMAD3(+2.22),THBD(+4.08),VASP(+2.55)
transcription regulator	CCND1	1.84e-08			1.52	29	17	12	AFAP1(+2.97),AREG(+7.51),CDCA2(-2.23),CDKN2A(+4.27),CDKN2B(+18.75),COL27A1(-2.37),COL5A2(-2.56),ELOVL7(+2.79),ENPP2(-2.78),EPHA2(+5.22),GPRC5A(+14.98),HSPB8(+2.87),ITGAV(+3.27),ITGB6(+3.67),KIF20A(-2.34),KIF20B(-2.6),KIF4A(-2.36),LNP1(-2.64),MAFF(+5.29),MFSD6(+2.7),PMEPA1(+10.03),PRSS1(+3.06),PTBP3(+2.23),RGS2(-2.94),RHPN2(+2.21),RPL27A(-2.17),RPS6(-1.95),SOX4(+3.78),TIAM1(-3.41)
chemical toxicant	Salmonella enterica serotype abortus equi lipopolysaccharide	1.95e-08		Activated	4.021	20	19	1	ADRB2(+3.98),AREG(+7.51),CASP5(+4.04),CDKN2B(+18.75),CXCL5(+43.48),EDN1(+4.4),ELOVL7(+2.79),FOSL1(+6.79),G0S2(-5.36),GPRC5A(+14.98),HES4(+2.51),IL1A(+4.16),LAMP3(+4.37),MAFF(+5.29),MGLL(+3.19),OSGIN1(+2.6),PIM3(+2.37),PMAIP1(+3.96),PTGS2(+9.59),YRDC(+2.65)
enzyme	TERT	2.18e-08				18	15	3	ATF3(+4.17),CAV1(+2.26),CCN2(+6.21),CDKN2A(+4.27),COL5A2(-2.56),DNER(+3.32),EFEMP1(+2.51),FRMD6(+2.49),GNA13(+2.21),ICAM1(+4.61),IFIT1(-3.3),ITGAV(+3.27),JUP(+2.5),PRSS23(+3.31),PTGS1(-5.09),PTGS2(+9.59),SMAD3(+2.22),UBASH3B(+3.83)
enzyme	GNAQ	2.23e-08			1.387	17	15	2	ACTA1(+8.27),ADM(+3.25),ANKRD1(+4.47),AREG(+7.51),ATF3(+4.17),CCN2(+6.21),DPYS(-6.21),DUSP5(+4.62),EDN1(+4.4),HK2(+2.05),HSPB8(+2.87),NFIA(-3.34),OLR1(+7.0),PTGS2(+9.59),SERPINE1(+8.03),SLCO4A1(+2.92),TGFB2(+3.63)
transcription regulator	YAP1	2.23e-08		Activated	2.068	19	16	3	ACTA2(-2.28),ANKRD1(+4.47),AREG(+7.51),BCL2L1(+2.03),BMPR1B(+3.43),CCN1(+5.25),CCN2(+6.21),CDC42EP3(+3.6),CDKN2B(+18.75),EDN1(+4.4),ICAM1(+4.61),IL1A(+4.16),PDGFB(+2.6),PMAIP1(+3.96),PTGS2(+9.59),SERPINE1(+8.03),SORBS1(-2.69),TOP2A(-2.7),WWC1(+3.36)
ligand-dependent nuclear receptor	PGR	2.41e-08		Activated	3.279	26	21	5	AREG(+7.51),BCL2L1(+2.03),CRH(-3.13),CYP19A1(-2.56),EDN1(+4.4),ENC1(+3.79),EPAS1(+2.29),GLUL(-2.21),GPRC5A(+14.98),GRB10(+2.04),H19(-3.63),ICAM1(+4.61),KLF4(+2.66),KRT18(+2.35),PFKFB3(+4.83),PLK2(+2.54),PTGS2(+9.59),RASGRP2(-2.98),RASSF2(+5.18),RUNX1(+3.82),SERPINB8(+4.79),SLC7A5(+2.36),SPRY2(+2.49),TNFRSF21(+3.84),URB2(+2.21),VASP(+2.55)
cytokine	CSF2	2.58e-08			1.785	36	27	9	ADGRE5(+3.13),BCL2L1(+2.03),CD74(-2.5),CDCA2(-2.23),CDKN2B(+18.75),CENPE(-2.09),CFH(+3.11),CLCF1(+3.45),CSF1R(+3.35),CXCR4(+5.68),EDN1(+4.4),FOSL1(+6.79),GDF15(+4.39),HK2(+2.05),ICAM1(+4.61),IL1A(+4.16),LAMP3(+4.37),MDM2(+2.3),MKI67(-2.44),MMD(+3.57),NFE2(-3.04),NUAK2(+5.39),NUSAP1(-2.27),OSMR(+4.08),PIM3(+2.37),PPP1R15A(+2.56),PTGS2(+9.59),RIPOR2(+5.77),SCN9A(+5.48),SOCS1(-2.78),SOCS2(+2.05),SQS…
cytokine	WNT3A	3.03e-08			1.726	25	20	5	ACTA2(-2.28),ADM2(+3.98),ALPL(-3.39),BDNF(+4.98),CCN1(+5.25),CCN2(+6.21),CDH2(+2.88),DKK1(+3.54),EDN1(+4.4),EPAS1(+2.29),FHL2(+5.91),FMOD(-2.28),GADD45G(-2.62),KLF4(+2.66),MMD(+3.57),NDNF(-2.7),NRG1(+2.81),PMEPA1(+10.03),PTGS2(+9.59),RUNX1(+3.82),SHH(+9.71),SLC7A1(+6.15),TGFB2(+3.63),TRIB3(+4.36),TUBB3(+7.71)
transcription regulator	HIF1A	3.13e-08		Activated	3.489	33	30	3	ACTA2(-2.28),ADM(+3.25),BCL2L1(+2.03),CAV1(+2.26),CCN1(+5.25),CCN2(+6.21),CDH2(+2.88),CDKN2A(+4.27),CXCR4(+5.68),CYP19A1(-2.56),EDN1(+4.4),EPAS1(+2.29),FHL1(+2.56),FHL2(+5.91),HK2(+2.05),HMOX1(+3.26),IL1A(+4.16),INHBB(+3.37),ITGAV(+3.27),JUP(+2.5),KRT18(+2.35),MAFF(+5.29),MMP7(+7.31),P4HA1(-2.13),PDGFB(+2.6),PFKFB3(+4.83),PMAIP1(+3.96),PTGS2(+9.59),SERPINE1(+8.03),SESN2(+2.23),SHH(+9.71),TGFB2(+3…
kinase	CDK19	3.23e-08		Inhibited	-3.45	15	15	0	AEN(+1.99),ATF3(+4.17),CDKN2A(+4.27),CYFIP2(+2.65),EPHA2(+5.22),HMOX1(+3.26),IL1A(+4.16),LIF(+2.76),MDM2(+2.3),OSGIN1(+2.6),PLK2(+2.54),PPP1R15A(+2.56),RAP2B(+2.29),SLC7A11(+4.17),TRIB3(+4.36)
chemical drug	epigallocatechin-gallate	3.92e-08			-0.666	23	20	3	BCL2L1(+2.03),CALCR(+3.29),CCN1(+5.25),CCN2(+6.21),CDKN2A(+4.27),CXCL5(+43.48),EDN1(+4.4),FOSL1(+6.79),HMOX1(+3.26),ICAM1(+4.61),IL1A(+4.16),ITGAV(+3.27),JUP(+2.5),LDLR(+2.12),MDM2(+2.3),MKI67(-2.44),PTGS2(+9.59),PTN(-2.91),SERPINE1(+8.03),SOCS1(-2.78),TIMP2(+3.6),TNFRSF10A(+8.7),TNFRSF10B(+2.44)
enzyme	GNA15	4.09e-08				16	12	4	ACTA2(-2.28),ADM(+3.25),DPYS(-6.21),FHL1(+2.56),FHL2(+5.91),FOSL1(+6.79),GLUL(-2.21),HMOX1(+3.26),MAP2(+8.97),OLR1(+7.0),PTGS2(+9.59),RGS2(-2.94),SLC6A6(+2.19),SLC7A1(+6.15),THBD(+4.08),TRIB3(+4.36)
chemical - other	lysophosphatidic acid	4.29e-08		Activated	2.662	15	12	3	ACTA2(-2.28),ANKRD1(+4.47),AREG(+7.51),CCN1(+5.25),CCN2(+6.21),DUSP1(+5.0),EDN1(+4.4),ICAM1(+4.61),LIF(+2.76),MDM2(+2.3),MSR1(-3.8),NPPB(+5.21),PTGS2(+9.59),SERPINE1(+8.03),SOCS1(-2.78)
chemical drug	tamoxifen	4.6e-08			-0.341	26	22	4	ADM(+3.25),BCL2L1(+2.03),BDNF(+4.98),CAV1(+2.26),CCN1(+5.25),CDH2(+2.88),CXCR4(+5.68),DCC(+3.24),FHL2(+5.91),G0S2(-5.36),GDF15(+4.39),H19(-3.63),HSP90B1(-1.97),LDLR(+2.12),LIF(+2.76),MAFF(+5.29),MDM2(+2.3),MKI67(-2.44),NNMT(+9.14),NRCAM(+2.78),PRSS23(+3.31),PTGS2(+9.59),SLC7A5(+2.36),SMAD3(+2.22),SQSTM1(+3.81),TACC1(+3.79)
complex	Lh	5.12e-08			1.193	24	20	4	ACTA1(+8.27),ACTA2(-2.28),ALPL(-3.39),AREG(+7.51),BDNF(+4.98),CARD10(+2.18),CD55(+5.89),CXCR4(+5.68),CYFIP2(+2.65),CYP19A1(-2.56),DUSP1(+5.0),GPRC5B(+2.74),HK2(+2.05),HSD3B1(+3.02),INHBB(+3.37),KRT18(+2.35),PMAIP1(+3.96),PTGS1(-5.09),PTGS2(+9.59),RUNX1(+3.82),SH3BP4(+2.77),TGFB2(+3.63),TNFRSF12A(+3.04),TRIB1(+2.83)
phosphatase	DUSP1	5.26e-08	5		-0.176	16	14	2	DKK1(+3.54),DUSP1(+5.0),FOSL1(+6.79),GDF15(+4.39),ICAM1(+4.61),IFIT1(-3.3),IL1A(+4.16),MGLL(+3.19),OLR1(+7.0),PDGFB(+2.6),PLIN2(+2.65),PTGS2(+9.59),SERPINE1(+8.03),SOCS1(-2.78),TGFB2(+3.63),THBD(+4.08)
chemical drug	trichostatin A	5.66e-08			0.718	52	40	12	AGRN(+2.16),ALPL(-3.39),ANKRD1(+4.47),BCL2L1(+2.03),BDNF(+4.98),CDH2(+2.88),CDK5R1(+2.43),CDKN2A(+4.27),CDKN2B(+18.75),CSF3R(-3.57),CXCR4(+5.68),CYP19A1(-2.56),CYP1B1(+5.08),CYP4B1(-4.49),DAPK3(+1.96),DUSP1(+5.0),EFNB2(+2.92),ELF3(+2.78),ENPP2(-2.78),GADD45G(-2.62),HDAC9(+4.39),ICAM1(+4.61),INA(+5.01),JUP(+2.5),KIF20A(-2.34),KLF4(+2.66),LDLR(+2.12),MAP2(+8.97),MMP7(+7.31),NCR3LG1(+3.59),NEFM(+3.5…
chemical drug	deferoxamine	5.99e-08		Activated	2.571	21	20	1	ADM(+3.25),BDNF(+4.98),CACNB4(+3.0),CDKN2A(+4.27),DUSP1(+5.0),DUSP10(+4.92),DUSP5(+4.62),EPAS1(+2.29),GDF15(+4.39),HK2(+2.05),HMOX1(+3.26),ICAM1(+4.61),IFI6(-3.86),MDM2(+2.3),PFKFB3(+4.83),PMAIP1(+3.96),SERPINB8(+4.79),SERPINE1(+8.03),SPRY4(+4.27),TGFB2(+3.63),TNFRSF10B(+2.44)
chemical drug	mifepristone	6.51e-08			0.509	26	19	7	ADM(+3.25),ALPL(-3.39),AREG(+7.51),ATF3(+4.17),BCL2L1(+2.03),CAV1(+2.26),CCN2(+6.21),CD74(-2.5),COL5A2(-2.56),DUSP1(+5.0),EFNB2(+2.92),ICAM1(+4.61),INHBB(+3.37),ITGA2(+6.29),KLF4(+2.66),LDLR(+2.12),MDM2(+2.3),PFKFB3(+4.83),PLK2(+2.54),PTGS1(-5.09),PTGS2(+9.59),PTN(-2.91),RGS2(-2.94),SERPINE1(+8.03),SERPING1(-2.2),TNFRSF10B(+2.44)
growth factor	FGF2	6.67e-08			1.889	32	27	5	ACTA2(-2.28),ADM(+3.25),AREG(+7.51),BCL2L1(+2.03),BDNF(+4.98),CAV1(+2.26),CCN1(+5.25),CXCR4(+5.68),DKK1(+3.54),EFNB2(+2.92),ENPP2(-2.78),EPAS1(+2.29),FOSL1(+6.79),HK2(+2.05),ICAM1(+4.61),MDM2(+2.3),MKI67(-2.44),MMD(+3.57),PDGFB(+2.6),PLK2(+2.54),PTGS2(+9.59),PTTG1(-2.44),RUNX1(+3.82),SERPINE1(+8.03),SHH(+9.71),SPRY2(+2.49),SPRY4(+4.27),SQSTM1(+3.81),TGFB2(+3.63),TNFRSF12A(+3.04),TOP2A(-2.7),TUBB3…
chemical reagent	cycloheximide	6.98e-08			-1.726	30	25	5	ADM(+3.25),AREG(+7.51),BCL2L1(+2.03),BDNF(+4.98),CASP5(+4.04),CAV1(+2.26),CCN1(+5.25),CCN2(+6.21),CD55(+5.89),CXCR4(+5.68),CYP19A1(-2.56),DUSP1(+5.0),EDN1(+4.4),GADD45G(-2.62),HMOX1(+3.26),ICAM1(+4.61),IFIT1(-3.3),IL1A(+4.16),MMP7(+7.31),OLR1(+7.0),PDGFB(+2.6),PFKFB3(+4.83),PMAIP1(+3.96),PTGS1(-5.09),PTGS2(+9.59),RGS2(-2.94),SERPINE1(+8.03),THBD(+4.08),TNFRSF10A(+8.7),TNFRSF10B(+2.44)
cytokine	EDN1	7.13e-08	4.396	Activated	3.395	21	18	3	ACTA1(+8.27),ACTA2(-2.28),AREG(+7.51),CCN1(+5.25),CCN2(+6.21),CDH2(+2.88),CXCR4(+5.68),EDN1(+4.4),FOSL1(+6.79),HCN4(+4.1),ICAM1(+4.61),ITGA2(+6.29),ITGAV(+3.27),MMP7(+7.31),NPPB(+5.21),NRG1(+2.81),OLR1(+7.0),PTGS1(-5.09),PTGS2(+9.59),SERPINE1(+8.03),SOCS1(-2.78)
ligand-dependent nuclear receptor	NR3C2	7.26e-08			1.092	17	14	3	BCL2L1(+2.03),CCN2(+6.21),CXCR4(+5.68),CYFIP2(+2.65),CYP1B1(+5.08),EDN1(+4.4),ICAM1(+4.61),MAP2(+8.97),MT1H(+2.65),NFIA(-3.34),PTGS2(+9.59),RGS2(-2.94),SCNN1A(+2.92),SERPINE1(+8.03),TUBB3(+7.71),VLDLR(+2.88),XIRP1(-2.85)
group	Nfat (family)	7.38e-08		Activated	3.342	15	15	0	ATF3(+4.17),CALCR(+3.29),CCN1(+5.25),FHL1(+2.56),ICAM1(+4.61),KLF6(+2.26),NCOA7(+2.88),NPPB(+5.21),PDGFB(+2.6),PGM2L1(+2.89),PTGS2(+9.59),SERPINE1(+8.03),SLC7A1(+6.15),TGFB2(+3.63),TUBB3(+7.71)
complex	PI3K (complex)	7.46e-08		Activated	3.332	26	22	4	ADAM28(+4.89),ADRB2(+3.98),ATF3(+4.17),BCL2L1(+2.03),CCN2(+6.21),CD55(+5.89),CDH2(+2.88),CDK5R1(+2.43),CDKN2B(+18.75),CXCR4(+5.68),DKK1(+3.54),DUSP1(+5.0),FABP5(-2.2),FOSL1(+6.79),GSTP1(+2.34),H19(-3.63),HK2(+2.05),HMOX1(+3.26),ICAM1(+4.61),IFIT1(-3.3),MAP2(+8.97),PTGS2(+9.59),RGS2(-2.94),SERPINE1(+8.03),SKIL(+3.19),TUBB3(+7.71)
group	RAS	8.12e-08		Activated	2.929	17	16	1	BCL2L1(+2.03),CAV1(+2.26),CCN2(+6.21),CDKN2A(+4.27),CDKN2B(+18.75),CSF3R(-3.57),EDN1(+4.4),FOSL1(+6.79),GSTP1(+2.34),HMOX1(+3.26),IL1A(+4.16),LDLR(+2.12),LIF(+2.76),PDGFB(+2.6),PTGS2(+9.59),PVR(+3.2),SERPINE1(+8.03)
ligand-dependent nuclear receptor	RARA	8.87e-08		Inhibited	-2.4	29	21	8	ABLIM1(+2.81),APOM(-2.77),ARNT2(+2.34),CD7(-2.93),CRH(-3.13),CXCL5(+43.48),CYP19A1(-2.56),CYP26B1(+3.53),DUSP1(+5.0),GDF15(+4.39),IL1A(+4.16),JUP(+2.5),KLF4(+2.66),LMO3(-3.42),LYPD1(+4.74),METTL7A(-4.44),ONECUT2(+4.44),PTGS2(+9.59),PTTG1(-2.44),PVR(+3.2),RUNX1(+3.82),SLC7A11(+4.17),SMAD3(+2.22),SMC4(-1.96),THBD(+4.08),TNFRSF10A(+8.7),TNFRSF10B(+2.44),TTC9(+3.17),ZMAT4(+3.44)
transcription regulator	FOXL2	1.03e-07		Activated	2.08	12	11	1	ATF3(+4.17),CDKN2A(+4.27),CYP26B1(+3.53),GPRC5B(+2.74),ICAM1(+4.61),LIF(+2.76),MAFF(+5.29),PPP1R15A(+2.56),PTGS2(+9.59),RGS2(-2.94),SOX4(+3.78),ZNF165(+2.89)
chemical - endogenous mammalian	dihydrotestosterone	1.13e-07			1.171	38	30	8	ACTA1(+8.27),ADM(+3.25),APOM(-2.77),AREG(+7.51),BCL2L1(+2.03),CA3(+4.7),CCN2(+6.21),CD74(-2.5),CDH2(+2.88),COL5A2(-2.56),CYP19A1(-2.56),CYP4B1(-4.49),ELOVL7(+2.79),FOXE1(+3.46),FOXQ1(+6.74),G0S2(-5.36),GLUL(-2.21),GRB10(+2.04),GSTP1(+2.34),HK2(+2.05),IL1A(+4.16),INHBB(+3.37),ITGA2(+6.29),LDLR(+2.12),MAFF(+5.29),MDM2(+2.3),MGLL(+3.19),MMP7(+7.31),PMAIP1(+3.96),PMEPA1(+10.03),PTGS2(+9.59),RUNX1(+3.…
transcription regulator	EZH2	1.34e-07			0.457	29	25	4	ADRB2(+3.98),ALPL(-3.39),ATF3(+4.17),BMPR1B(+3.43),CDKN2A(+4.27),CDKN2B(+18.75),CSF3R(-3.57),CYP1B1(+5.08),DKK1(+3.54),DUSP5(+4.62),EPAS1(+2.29),GDF15(+4.39),HOXD3(+2.79),ICAM1(+4.61),KLF4(+2.66),MAL2(+3.38),MMP7(+7.31),NCOA7(+2.88),PTGS2(+9.59),PTN(-2.91),RUNX1(+3.82),SAA1(+5.4),SH3BP4(+2.77),SHH(+9.71),SLC7A11(+4.17),SMAD3(+2.22),SOCS1(-2.78),TGFB2(+3.63),TIMP2(+3.6)
transmembrane receptor	ITGB1	1.4e-07			1.622	17	14	3	ACTA1(+8.27),ACTA2(-2.28),BCAN(+3.29),BMPR1B(+3.43),CDH2(+2.88),CDKN2A(+4.27),COL27A1(-2.37),COL4A4(+4.84),COL5A2(-2.56),ICAM1(+4.61),ITGAV(+3.27),MMP24(+2.59),NPPB(+5.21),PTGS2(+9.59),SERPINE1(+8.03),SHH(+9.71),TIMP2(+3.6)
other	CD24	1.4e-07				15	13	2	ADRB2(+3.98),ATF3(+4.17),ATP13A3(+3.26),CAV1(+2.26),CHAC1(+5.13),DUSP5(+4.62),EPHB6(+3.8),GDF15(+4.39),HSPB8(+2.87),ICAM1(+4.61),PDGFB(+2.6),PPP1R15A(+2.56),SMC4(-1.96),TOP2A(-2.7),TUFT1(+2.9)
chemical - endogenous non-mammalian	bicuculline	1.49e-07		Activated	2.744	11	9	2	ACTA2(-2.28),ATF3(+4.17),BDNF(+4.98),CCN1(+5.25),DUSP1(+5.0),GADD45G(-2.62),HK2(+2.05),KLF4(+2.66),MAFF(+5.29),PFKFB3(+4.83),PTGS2(+9.59)
chemical drug	triamcinolone acetonide	1.64e-07			-1.053	21	19	2	ATF3(+4.17),BMP6(+4.81),DUSP1(+5.0),DUSP10(+4.92),EFNB2(+2.92),KIF4A(-2.36),LDLR(+2.12),MT1H(+2.65),PLK2(+2.54),RGS2(-2.94),RHOBTB3(+2.33),RUNX1(+3.82),SAA1(+5.4),SLC4A7(+3.26),SOCS2(+2.05),SOX4(+3.78),TGFB2(+3.63),TNFAIP8(+3.97),TRIB1(+2.83),VLDLR(+2.88),ZFAND5(+2.17)
cytokine	IL5	1.78e-07			0.868	25	16	9	A2M(-3.46),AREG(+7.51),BCL2L1(+2.03),CD55(+5.89),CSF3R(-3.57),CXCR4(+5.68),DUSP5(+4.62),GADD45G(-2.62),GLIPR2(+4.47),HSP90B1(-1.97),ICAM1(+4.61),ITGAV(+3.27),ITGB6(+3.67),MMD(+3.57),NFE2(-3.04),P4HA1(-2.13),PSAT1(+2.79),RASGRP2(-2.98),RIPOR2(+5.77),SCEL(+8.4),SEMA4A(-3.44),SLC7A5(+2.36),SOCS1(-2.78),SOCS2(+2.05),ZYX(+2.41)
chemical drug	gefitinib	1.93e-07			0.085	19	14	5	AREG(+7.51),BCL2L1(+2.03),CDH2(+2.88),DUSP4(+3.03),FOSL1(+6.79),GCNT3(+10.84),HMOX1(+3.26),HSP90B1(-1.97),HYAL1(-3.77),ITGA2(+6.29),MAFF(+5.29),MKI67(-2.44),OSMR(+4.08),PTGS2(+9.59),PTTG1(-2.44),SPRY4(+4.27),TIMP2(+3.6),TNFRSF10B(+2.44),TOP2A(-2.7)
chemical toxicant	arsenite	2.03e-07		Activated	2.363	15	15	0	ADAMTS16(+5.1),CAV1(+2.26),CELF2(+2.85),CYP1B1(+5.08),DUSP1(+5.0),GSTP1(+2.34),HMOX1(+3.26),INHBB(+3.37),MAFF(+5.29),MAFG(+2.79),MDM2(+2.3),PTGS2(+9.59),SERPINE1(+8.03),SQSTM1(+3.81),TGFB2(+3.63)
group	Raf	2.05e-07			1.067	12	11	1	AREG(+7.51),CDKN2A(+4.27),DUSP4(+3.03),EDN1(+4.4),FOSL1(+6.79),GDF15(+4.39),KRT18(+2.35),MAFF(+5.29),PMAIP1(+3.96),SPRY2(+2.49),SPRY4(+4.27),TOP2A(-2.7)
complex	Ige	2.16e-07		Activated	3.576	27	24	3	AREG(+7.51),BCL2L1(+2.03),C6orf222(+9.02),CAV1(+2.26),CD74(-2.5),CDC42EP5(-4.64),CLCF1(+3.45),DUSP4(+3.03),EDN1(+4.4),FHL2(+5.91),GDF15(+4.39),GNA13(+2.21),HMOX1(+3.26),ICAM1(+4.61),IL1A(+4.16),ITGAV(+3.27),LIF(+2.76),MMD(+3.57),PDGFB(+2.6),PTGS2(+9.59),RASA2(+2.35),RPS6KA2(+2.43),RUNX1(+3.82),SLCO4A1(+2.92),SOCS1(-2.78),TNFRSF10A(+8.7),TNFRSF12A(+3.04)
group	PI3K (family)	2.29e-07			0.795	15	12	3	ACTA2(-2.28),ADM(+3.25),CDKN2B(+18.75),CXCR4(+5.68),HMOX1(+3.26),IFIT1(-3.3),PDGFB(+2.6),PTGS1(-5.09),PTGS2(+9.59),SERPINE1(+8.03),SHH(+9.71),SKIL(+3.19),SLC4A7(+3.26),SOX4(+3.78),TNFRSF10B(+2.44)
chemical drug	lovastatin	2.34e-07			0.599	17	14	3	ATF3(+4.17),BCL2L1(+2.03),BCYRN1(-2.12),BDNF(+4.98),CCN2(+6.21),ENC1(+3.79),HMOX1(+3.26),IL1A(+4.16),KLF4(+2.66),LDLR(+2.12),LIF(+2.76),MKI67(-2.44),NRG1(+2.81),PTGS2(+9.59),SERPINE1(+8.03),SMAD3(+2.22),SV2A(-2.51)
cytokine	IL2	2.61e-07		Activated	3.121	40	33	7	AREG(+7.51),ARHGAP8/PRR5-ARHGAP8(+2.56),ARNT2(+2.34),BCL2L1(+2.03),CARD10(+2.18),CD74(-2.5),CDK5R1(+2.43),CRH(-3.13),CSF1R(+3.35),CXCR4(+5.68),DUSP4(+3.03),DUSP5(+4.62),EDN1(+4.4),ENPP2(-2.78),EPAS1(+2.29),GADD45G(-2.62),GDF15(+4.39),HK2(+2.05),HSP90B1(-1.97),ICAM1(+4.61),IL1A(+4.16),ITGA2(+6.29),KLF6(+2.26),LDLR(+2.12),LIF(+2.76),MMD(+3.57),NETO2(+2.82),PMAIP1(+3.96),PTGS2(+9.59),RGS2(-2.94),SOC…
transcription regulator	SP3	2.65e-07			1.118	21	14	7	ACTA2(-2.28),ALOX15B(-4.69),ATF3(+4.17),CDH2(+2.88),CDK5R1(+2.43),DUSP1(+5.0),FGF10(-2.62),FOSL1(+6.79),GDF15(+4.39),IL1A(+4.16),ITGA2(+6.29),KLF4(+2.66),LDLR(+2.12),PTGS1(-5.09),PTGS2(+9.59),PTTG1(-2.44),RASGRP2(-2.98),SERPINE1(+8.03),SLC4A7(+3.26),TIMP2(+3.6),TNNC1(-4.02)
cytokine	IL1RN	2.67e-07			-1.982	16	12	4	ACTA2(-2.28),ATF3(+4.17),BTN3A1(-2.42),CHAC1(+5.13),CRH(-3.13),CXCL5(+43.48),HDAC9(+4.39),ICAM1(+4.61),IFI6(-3.86),IL1A(+4.16),KLF6(+2.26),LAMP3(+4.37),LIF(+2.76),PMAIP1(+3.96),PTGS2(+9.59),SERPINE1(+8.03)
enzyme	CTBP1	2.67e-07			-1.309	9	8	1	CDKN2A(+4.27),CSF1R(+3.35),CYP26B1(+3.53),DKK1(+3.54),ENC1(+3.79),ENPP2(-2.78),JUP(+2.5),MMD(+3.57),SPRY2(+2.49)
chemical drug	sulindac sulfide	2.84e-07			0.521	12	11	1	ATF3(+4.17),BCL2L1(+2.03),CCN2(+6.21),CYP1B1(+5.08),GADD45G(-2.62),GDF15(+4.39),IFRD1(+2.4),MMP7(+7.31),NRG1(+2.81),PRSS23(+3.31),PTGS2(+9.59),TNFRSF10B(+2.44)
chemical drug	4-hydroxytamoxifen	2.99e-07		Activated	2.298	19	16	3	AREG(+7.51),ATF3(+4.17),BCL2L1(+2.03),CCN1(+5.25),CCN2(+6.21),CD55(+5.89),CYP19A1(-2.56),CYP1B1(+5.08),DUSP1(+5.0),DUSP4(+3.03),DUSP5(+4.62),EDN1(+4.4),EFEMP1(+2.51),MKI67(-2.44),PMAIP1(+3.96),PPP1R15A(+2.56),PTTG1(-2.44),RAI2(+3.4),TUFT1(+2.9)
chemical - kinase inhibitor	tyrphostin AG 1478	3.32e-07			-0.769	12	10	2	AREG(+7.51),BCL2L1(+2.03),CAV1(+2.26),CXCR4(+5.68),CYP19A1(-2.56),EDN1(+4.4),ICAM1(+4.61),ITGA2(+6.29),KCNH8(+3.33),PTGS2(+9.59),PTTG1(-2.44),RUNX1(+3.82)
ligand-dependent nuclear receptor	AR	3.42e-07			1.162	34	27	7	ACTA1(+8.27),ADM(+3.25),ALOX15B(-4.69),ANKRD1(+4.47),BCL2L1(+2.03),CADM3(+2.28),CAV1(+2.26),CDH2(+2.88),CDKN2A(+4.27),CENPE(-2.09),EDN1(+4.4),EPAS1(+2.29),FABP5(-2.2),FGF10(-2.62),GDF15(+4.39),GSTP1(+2.34),HSD3B1(+3.02),ITGA2(+6.29),NMRK2(+5.71),NUSAP1(-2.27),P4HA1(-2.13),PMAIP1(+3.96),PMEPA1(+10.03),PTGS1(-5.09),SCEL(+8.4),SCN9A(+5.48),SERPINE1(+8.03),SLC7A11(+4.17),SMAD3(+2.22),TGFB2(+3.63),TIM…
chemical - kinase inhibitor	H89	3.48e-07			-1.4	17	14	3	AREG(+7.51),BCL2L1(+2.03),BDNF(+4.98),CD55(+5.89),CLCF1(+3.45),CRH(-3.13),CYP19A1(-2.56),DUSP1(+5.0),GSTP1(+2.34),HMOX1(+3.26),ITPR3(+3.96),MKI67(-2.44),PTGS2(+9.59),RUNX1(+3.82),SAA1(+5.4),SERPINE1(+8.03),SMAD3(+2.22)
chemical drug	bortezomib	3.57e-07			-0.04	22	20	2	ALPL(-3.39),ATF3(+4.17),BCL2L1(+2.03),CAV1(+2.26),CDKN2A(+4.27),CXCR4(+5.68),DKK1(+3.54),GDF15(+4.39),HSP90B1(-1.97),ICAM1(+4.61),LIF(+2.76),MDM2(+2.3),PMAIP1(+3.96),PPP1R15A(+2.56),PTGS2(+9.59),SAA1(+5.4),SQSTM1(+3.81),SRXN1(+3.61),TIGAR(+2.25),TNFRSF10B(+2.44),UCHL1(+7.45),ULBP1(+3.86)
transcription regulator	SMAD4	3.83e-07			1.345	22	21	1	AREG(+7.51),CCN2(+6.21),CDC42EP3(+3.6),CDH2(+2.88),CDKN2A(+4.27),CDKN2B(+18.75),CELF2(+2.85),CYP19A1(-2.56),EDN1(+4.4),HMOX1(+3.26),HSD3B1(+3.02),ICAM1(+4.61),MDM2(+2.3),PDGFB(+2.6),PTGS2(+9.59),RUNX1(+3.82),SERPINE1(+8.03),SHH(+9.71),SKIL(+3.19),SMAD3(+2.22),TGFB2(+3.63),TNFRSF10A(+8.7)
transcription regulator	YY1	3.94e-07			0	24	15	9	ACTA1(+8.27),ACTA2(-2.28),ANKRD1(+4.47),BCL2L1(+2.03),BDNF(+4.98),BMP6(+4.81),CDKN2A(+4.27),CENPE(-2.09),CXCR4(+5.68),GADD45G(-2.62),GPC3(-3.3),HMOX1(+3.26),KIF20A(-2.34),LDLR(+2.12),MDM2(+2.3),MKI67(-2.44),PPP1R15A(+2.56),PROX1(+5.92),PTBP3(+2.23),RAD51AP1(-2.23),TGFB2(+3.63),TNFRSF10A(+8.7),TNNC1(-4.02),TOP2A(-2.7)
kinase	MAPK7	4.5e-07			1.815	10	10	0	ADRB2(+3.98),BDNF(+4.98),CDH2(+2.88),DUSP1(+5.0),EDN1(+4.4),HMOX1(+3.26),IL1A(+4.16),KLF4(+2.66),PTGS2(+9.59),THBD(+4.08)
kinase	EGFR	4.77e-07		Activated	3.734	30	24	6	ACTA1(+8.27),ACTA2(-2.28),AREG(+7.51),BCL2L1(+2.03),C12orf49(+3.38),CAV1(+2.26),CCN2(+6.21),CDKN2A(+4.27),COL5A2(-2.56),CXCL5(+43.48),CXCR4(+5.68),CYP19A1(-2.56),DUSP1(+5.0),DUSP4(+3.03),EFNB2(+2.92),EPHA2(+5.22),FOSL1(+6.79),HK2(+2.05),HSP90B1(-1.97),ICAM1(+4.61),ITGA2(+6.29),OSMR(+4.08),PBX1(-2.0),PTGS1(-5.09),PTGS2(+9.59),RUNX1(+3.82),SERPINE1(+8.03),SLC4A7(+3.26),SLC7A11(+4.17),SPRY2(+2.49)
transcription regulator	VHL	5.01e-07			-0.317	16	13	3	BCL2L1(+2.03),CAV1(+2.26),CCN2(+6.21),CDH2(+2.88),CXCR4(+5.68),DUOX2(+3.22),EPAS1(+2.29),HMOX1(+3.26),HYAL1(-3.77),JADE1(+3.21),NFE2(-3.04),PDGFB(+2.6),PFKFB3(+4.83),PMAIP1(+3.96),RPS6(-1.95),RUNX1(+3.82)
kinase	IKBKB	5.1e-07			1.71	24	19	5	AMPD3(+2.49),ANKRD1(+4.47),ATF3(+4.17),BCL2L1(+2.03),CALCR(+3.29),CCN2(+6.21),CSF1R(+3.35),CXCL5(+43.48),CXCR4(+5.68),CYP1B1(+5.08),EDN1(+4.4),ENPP2(-2.78),FGF10(-2.62),HK2(+2.05),HMOX1(+3.26),ICAM1(+4.61),IL1A(+4.16),KIF20A(-2.34),KRT18(+2.35),PTGS2(+9.59),SOCS1(-2.78),SOCS2(+2.05),TIMP2(+3.6),ZNF395(-2.04)
growth factor	IGF1	5.23e-07			1.974	33	27	6	A2M(-3.46),ACTA1(+8.27),ACTA2(-2.28),ADM(+3.25),BCL2L1(+2.03),BDNF(+4.98),CCN1(+5.25),CCN2(+6.21),CDKN2A(+4.27),CYFIP2(+2.65),CYP19A1(-2.56),DUSP1(+5.0),EDN1(+4.4),EFNB2(+2.92),EPAS1(+2.29),FOXE1(+3.46),GADD45G(-2.62),HMOX1(+3.26),HSD3B1(+3.02),ICAM1(+4.61),ITGAV(+3.27),KIF1A(+9.23),KLF6(+2.26),MAFG(+2.79),MDM2(+2.3),MKI67(-2.44),NFE2(-3.04),OSMR(+4.08),PLK2(+2.54),PTGS2(+9.59),SERPINE1(+8.03),TN…
chemical - endogenous mammalian	L-triiodothyronine	5.33e-07			1.098	29	20	9	A2M(-3.46),ACTA1(+8.27),ADM(+3.25),ADRB2(+3.98),APOM(-2.77),BCL2L1(+2.03),CCN2(+6.21),CDKN2A(+4.27),CDKN2B(+18.75),CYP19A1(-2.56),DUSP1(+5.0),DUSP5(+4.62),EDN1(+4.4),ENPP2(-2.78),EPAS1(+2.29),GDF15(+4.39),ITGAV(+3.27),KRT6A(+4.49),LDLR(+2.12),MAMDC2(+3.03),NPPB(+5.21),PDK2(-2.4),PTGS2(+9.59),PTTG1(-2.44),RGS2(-2.94),SERPINE1(+8.03),SHH(+9.71),SORBS1(-2.69),TIAM1(-3.41)
chemical drug	pioglitazone	5.87e-07			0.934	18	15	3	ACE2(+2.54),ACTA1(+8.27),ACTA2(-2.28),CAV1(+2.26),CCN2(+6.21),CYP19A1(-2.56),EPAS1(+2.29),FOSL1(+6.79),HMOX1(+3.26),ICAM1(+4.61),KLF4(+2.66),LDLR(+2.12),NCEH1(+2.87),PLIN2(+2.65),PTGS1(-5.09),PTGS2(+9.59),SERPINE1(+8.03),VLDLR(+2.88)
G-protein coupled receptor	PTGER2	6.1e-07			-1.536	14	7	7	AREG(+7.51),CENPE(-2.09),CSF1R(+3.35),CXCR4(+5.68),CYP19A1(-2.56),HIST1H2AD(-3.45),IL1A(+4.16),KIF20A(-2.34),MKI67(-2.44),NUF2(-2.78),NUSAP1(-2.27),PTGS2(+9.59),SERPINE1(+8.03),TIMP2(+3.6)
growth factor	INHA	6.1e-07			-0.355	14	12	2	ACTA2(-2.28),AREG(+7.51),BCAN(+3.29),CCN1(+5.25),CCN2(+6.21),COL4A4(+4.84),CYP19A1(-2.56),CYP1B1(+5.08),CYP26B1(+3.53),INHBB(+3.37),KRT18(+2.35),PRSS23(+3.31),PTGS2(+9.59),SERPINE1(+8.03)
biologic drug	poly rI:rC-RNA	6.6e-07		Activated	2.323	35	27	8	AFAP1(+2.97),AGRN(+2.16),ATF3(+4.17),CD74(-2.5),CDH2(+2.88),CXCR4(+5.68),DUSP1(+5.0),DUSP5(+4.62),EDN1(+4.4),EHF(+14.6),ELF3(+2.78),FOSL1(+6.79),GDF15(+4.39),ICAM1(+4.61),IFIT1(-3.3),IL1A(+4.16),KLF4(+2.66),KLF6(+2.26),LIF(+2.76),MKI67(-2.44),MSR1(-3.8),NLRC5(+3.03),OLR1(+7.0),PIM3(+2.37),PMAIP1(+3.96),PPP1R15A(+2.56),PTGS2(+9.59),RGS2(-2.94),SERPING1(-2.2),SOCS1(-2.78),SYK(+4.57),TNFRSF10A(+8.7)…
kinase	PRKCA	7.06e-07			1.387	15	13	2	ACTA1(+8.27),APOM(-2.77),BCL2L1(+2.03),CAV1(+2.26),CCN2(+6.21),CD55(+5.89),GDF15(+4.39),ICAM1(+4.61),IFIT1(-3.3),PTGS2(+9.59),PVR(+3.2),RHOBTB3(+2.33),RUNX1(+3.82),SERPINE1(+8.03),TGFB2(+3.63)
chemical drug	diethylstilbestrol	7.09e-07			-0.313	25	14	11	ACTA1(+8.27),ADM2(+3.98),ALPL(-3.39),AREG(+7.51),CCN2(+6.21),CD55(+5.89),CENPE(-2.09),CYP19A1(-2.56),FGFBP1(+4.42),FMOD(-2.28),HSP90B1(-1.97),INHBB(+3.37),KIF4A(-2.36),KLF4(+2.66),MDM2(+2.3),MKI67(-2.44),NPDC1(+2.83),PAIP2B(-2.97),PDGFB(+2.6),PTTG1(-2.44),RUNX1(+3.82),SCARA5(-3.52),SOCS2(+2.05),STEAP3(+2.81),TOP2A(-2.7)
biologic drug	filgrastim	7.26e-07			1.124	31	19	12	ADAM28(+4.89),ALPL(-3.39),ATF3(+4.17),ATP13A3(+3.26),BCL2L1(+2.03),CD55(+5.89),CD74(-2.5),CDC42EP3(+3.6),COL27A1(-2.37),CSF1R(+3.35),CXCR4(+5.68),CYP1B1(+5.08),FABP5(-2.2),G0S2(-5.36),IFI6(-3.86),IFIT1(-3.3),KLF6(+2.26),LDLR(+2.12),MAFF(+5.29),METTL7A(-4.44),PFKFB3(+4.83),PMAIP1(+3.96),PTGS2(+9.59),RAB37(-2.97),SERPING1(-2.2),SMAD3(+2.22),SOCS1(-2.78),SQSTM1(+3.81),TNFRSF10A(+8.7),TRIO(+2.21),ZNF…
chemical drug	tosedostat	7.29e-07		Activated	2.804	8	8	0	ATF3(+4.17),CHAC1(+5.13),PPP1R15A(+2.56),PSAT1(+2.79),SESN2(+2.23),SLC7A11(+4.17),TRIB3(+4.36),WARS(+2.35)
other	LLGL2	7.29e-07		Activated	2.121	8	7	1	ANKRD1(+4.47),CCN1(+5.25),CCN2(+6.21),CRIM1(+3.28),DUSP1(+5.0),SERPINE1(+8.03),TGFB2(+3.63),TOP2A(-2.7)
chemical drug	N-acetyl-L-cysteine	7.5e-07		Inhibited	-2.429	21	19	2	ACTA1(+8.27),ACTA2(-2.28),ADM(+3.25),BCL2L1(+2.03),CAV1(+2.26),CCN1(+5.25),CCN2(+6.21),CXCR4(+5.68),DUSP1(+5.0),EDN1(+4.4),GSTP1(+2.34),HMOX1(+3.26),ICAM1(+4.61),IL1A(+4.16),MSR1(-3.8),NPPB(+5.21),OSGIN1(+2.6),PTGS2(+9.59),SERPINE1(+8.03),TNFRSF10A(+8.7),TNFRSF10B(+2.44)
other	CLDN7	7.85e-07			-0.641	15	14	1	ABLIM1(+2.81),CCN2(+6.21),DKK1(+3.54),FOSL1(+6.79),FOXQ1(+6.74),IFI6(-3.86),ITPR3(+3.96),NCOA7(+2.88),NETO2(+2.82),NNMT(+9.14),NRG1(+2.81),PRSS23(+3.31),SCEL(+8.4),SLCO2A1(+2.95),TIMP2(+3.6)
chemical drug	camptothecin	8.02e-07		Activated	2.854	38	32	6	ACTA2(-2.28),AEN(+1.99),ATF3(+4.17),BCL2L1(+2.03),CDKN2A(+4.27),CHAC1(+5.13),DDX53(+3.57),DKK1(+3.54),DUSP10(+4.92),EDN1(+4.4),ENC1(+3.79),GADD45G(-2.62),GRB10(+2.04),ICAM1(+4.61),IL1A(+4.16),KLHL21(+2.79),LDLR(+2.12),MAFF(+5.29),MDM2(+2.3),PBX1(-2.0),PLIN2(+2.65),PMAIP1(+3.96),PTGS2(+9.59),RASGRP2(-2.98),SAA1(+5.4),SERPINE1(+8.03),SKIL(+3.19),SOCS1(-2.78),SORL1(-2.62),SPRY2(+2.49),STK38L(+2.66),…
G-protein coupled receptor	GPER1	8.08e-07		Activated	2.207	10	9	1	ATF3(+4.17),CCN1(+5.25),CCN2(+6.21),CYP19A1(-2.56),DUSP1(+5.0),DUSP4(+3.03),DUSP5(+4.62),EDN1(+4.4),PPP1R15A(+2.56),TUFT1(+2.9)
G-protein coupled receptor	AGTR1	8.85e-07			-0.277	9	8	1	ACE2(+2.54),CRH(-3.13),DUSP1(+5.0),EDN1(+4.4),GSTP1(+2.34),HMOX1(+3.26),OLR1(+7.0),PTGS2(+9.59),SERPINE1(+8.03)
chemical - endogenous mammalian	prostaglandin E2	8.98e-07			1.395	25	20	5	ACTA2(-2.28),AREG(+7.51),ATF3(+4.17),B3GALT5(+4.63),BCL2L1(+2.03),CALCR(+3.29),CCN2(+6.21),CD55(+5.89),CXCL5(+43.48),CXCR4(+5.68),CYP19A1(-2.56),DUSP1(+5.0),FMOD(-2.28),FOSL1(+6.79),HMOX1(+3.26),ICAM1(+4.61),IL1A(+4.16),KLF4(+2.66),PLK2(+2.54),PTGS1(-5.09),PTGS2(+9.59),RGS2(-2.94),SCN9A(+5.48),SOCS2(+2.05),THBD(+4.08)
chemical drug	troglitazone	9.05e-07			1.366	28	19	9	ACTA1(+8.27),ACTA2(-2.28),ATF3(+4.17),BCL2L1(+2.03),CAV1(+2.26),CDKN2A(+4.27),CXCL5(+43.48),CYP19A1(-2.56),FABP5(-2.2),FOSL1(+6.79),G0S2(-5.36),GDF15(+4.39),HMOX1(+3.26),ICAM1(+4.61),IFRD1(+2.4),KLF4(+2.66),MKI67(-2.44),MSR1(-3.8),MT1H(+2.65),NNMT(+9.14),NUF2(-2.78),P4HA1(-2.13),PLIN2(+2.65),PTGS2(+9.59),SERPINE1(+8.03),SORBS1(-2.69),TGIF1(+2.32),TRIB3(+4.36)
chemical drug	simvastatin	9.52e-07			-0.194	20	17	3	ACTA2(-2.28),ADRB2(+3.98),APOM(-2.77),BCL2L1(+2.03),CCN1(+5.25),CCN2(+6.21),CD55(+5.89),EDN1(+4.4),ENC1(+3.79),HMOX1(+3.26),ICAM1(+4.61),KLF4(+2.66),LDLR(+2.12),MKI67(-2.44),NPPB(+5.21),OLR1(+7.0),PTGS2(+9.59),SERPINE1(+8.03),THBD(+4.08),TNFRSF10B(+2.44)
chemical - endogenous mammalian	nitric oxide	1.06e-06			1.448	17	13	4	ATF3(+4.17),BCL2L1(+2.03),CCN2(+6.21),CDKN2A(+4.27),CRH(-3.13),DUSP1(+5.0),EDN1(+4.4),GSTA4(-2.53),GSTP1(+2.34),HMOX1(+3.26),MDM2(+2.3),MKI67(-2.44),PMAIP1(+3.96),PTGS1(-5.09),PTGS2(+9.59),SQSTM1(+3.81),TIMP2(+3.6)
complex	Pka	1.1e-06			-0.196	16	13	3	AREG(+7.51),CAV1(+2.26),CCN2(+6.21),CDH2(+2.88),CYP19A1(-2.56),DUSP1(+5.0),DUSP4(+3.03),EDN1(+4.4),HMOX1(+3.26),IFI6(-3.86),KLF6(+2.26),LDLR(+2.12),PTGS2(+9.59),RGS2(-2.94),RUNX1(+3.82),SHH(+9.71)
transcription regulator	CEBPA	1.11e-06			1.665	31	21	10	A2M(-3.46),CD7(-2.93),CSF1R(+3.35),CSF3R(-3.57),CXCR4(+5.68),CYP19A1(-2.56),EEF1A2(+10.63),EFNB2(+2.92),FHL1(+2.56),G0S2(-5.36),GSTP1(+2.34),HMOX1(+3.26),ICAM1(+4.61),IFI6(-3.86),KLF4(+2.66),KRT7(+8.33),OLR1(+7.0),PLIN2(+2.65),PPL(+2.88),PTGS1(-5.09),PTGS2(+9.59),RGS2(-2.94),SAA1(+5.4),SERPINE1(+8.03),SERPINF1(-2.33),TGFB2(+3.63),THBD(+4.08),TIAM1(-3.41),TNFRSF10A(+8.7),TRIB1(+2.83),VLDLR(+2.88)
chemical - kinase inhibitor	SP600125	1.14e-06		Inhibited	-3.341	24	23	1	ADM(+3.25),ATF3(+4.17),BCL2L1(+2.03),CCN1(+5.25),CCN2(+6.21),CDK5R1(+2.43),CHAC1(+5.13),CSF1R(+3.35),DKK1(+3.54),DUSP1(+5.0),FABP5(-2.2),FOXQ1(+6.74),GRB10(+2.04),HMOX1(+3.26),ICAM1(+4.61),IL1A(+4.16),ITGA2(+6.29),LDLR(+2.12),PLK2(+2.54),PTGS2(+9.59),SERPINE1(+8.03),TNFRSF10A(+8.7),TNFRSF10B(+2.44),TRIB3(+4.36)
complex	Ap1	1.15e-06		Activated	2.739	17	15	2	ATF3(+4.17),BDNF(+4.98),CCN2(+6.21),CDKN2A(+4.27),EDN1(+4.4),FOSL1(+6.79),GSTP1(+2.34),HMOX1(+3.26),HSP90B1(-1.97),IFRD1(+2.4),IL1A(+4.16),ITGA2(+6.29),KRT18(+2.35),MMP7(+7.31),MSR1(-3.8),PTGS2(+9.59),SERPINE1(+8.03)
chemical toxicant	carbon tetrachloride	1.18e-06		Activated	2.468	20	18	2	ACTA2(-2.28),ATF3(+4.17),BCL2L1(+2.03),CA3(+4.7),CCN2(+6.21),DUSP1(+5.0),GDF15(+4.39),GSTP1(+2.34),H19(-3.63),HMOX1(+3.26),ICAM1(+4.61),MGLL(+3.19),PDGFB(+2.6),PPP1R15A(+2.56),PTGS2(+9.59),SKIL(+3.19),SMAD3(+2.22),TGFB2(+3.63),TIMP2(+3.6),TNFRSF12A(+3.04)
chemical - protease inhibitor	lactacystin	1.29e-06		Activated	2.58	19	18	1	ADRB2(+3.98),ATF3(+4.17),CXCR4(+5.68),DUSP1(+5.0),FOSL1(+6.79),GSTP1(+2.34),HMOX1(+3.26),HSP90B1(-1.97),HSPB8(+2.87),IFRD1(+2.4),LDLR(+2.12),MDM2(+2.3),NCS1(+4.09),PMAIP1(+3.96),PTGS2(+9.59),SQSTM1(+3.81),SYK(+4.57),TNFRSF10B(+2.44),ULBP1(+3.86)
chemical reagent	cobalt chloride	1.41e-06		Activated	2.026	12	9	3	ACTA2(-2.28),ADM(+3.25),BDNF(+4.98),CXCR4(+5.68),CYP1B1(+5.08),DUSP1(+5.0),EPAS1(+2.29),HMOX1(+3.26),MDM2(+2.3),PTGS2(+9.59),SERPINF1(-2.33),SORL1(-2.62)
chemical drug	valproic acid	1.45e-06			0.298	32	28	4	AMPD3(+2.49),ATF3(+4.17),BCL2L1(+2.03),BDNF(+4.98),CCN1(+5.25),CITED4(+3.21),CRH(-3.13),CXCR4(+5.68),CYP19A1(-2.56),CYP1B1(+5.08),DAPK3(+1.96),EDN1(+4.4),FRMD6(+2.49),GLUL(-2.21),HMOX1(+3.26),ICAM1(+4.61),IDS(+2.48),IL1A(+4.16),LDLR(+2.12),NCR3LG1(+3.59),NEFM(+3.57),PDGFB(+2.6),PRSS23(+3.31),PTGS2(+9.59),RHOBTB3(+2.33),SERPINE1(+8.03),SQSTM1(+3.81),TES(+2.45),TNFRSF10A(+8.7),TOP2A(-2.7),TUBB3(+7.…
kinase	CDKN1A	1.58e-06			-0.11	20	12	8	ACTA2(-2.28),BCL2L1(+2.03),CCN1(+5.25),CCN2(+6.21),CDKN2A(+4.27),CDKN2B(+18.75),DUSP1(+5.0),ITGAV(+3.27),KIF20A(-2.34),KRT18(+2.35),MKI67(-2.44),NUSAP1(-2.27),P4HA1(-2.13),PLK2(+2.54),SAA1(+5.4),SERPINE1(+8.03),SMC4(-1.96),TOP2A(-2.7),TRDN(-4.28),TUBB3(+7.71)
transporter	TFRC	1.61e-06		Inhibited	-2.704	12	11	1	ATF3(+4.17),CHAC1(+5.13),ECEL1(+3.47),HK2(+2.05),HMOX1(+3.26),PFKFB3(+4.83),PPP1R15A(+2.56),PTN(-2.91),SERPINB8(+4.79),SRXN1(+3.61),TGFB2(+3.63),TNFRSF12A(+3.04)
growth factor	VEGFA	1.62e-06		Activated	2.53	24	20	4	ACTA2(-2.28),CAV1(+2.26),CCN1(+5.25),CCN2(+6.21),CD55(+5.89),CDKN2A(+4.27),CXCR4(+5.68),DUSP4(+3.03),DUSP5(+4.62),EDN1(+4.4),EFNB2(+2.92),GRB10(+2.04),HMOX1(+3.26),ICAM1(+4.61),ITGA2(+6.29),ITGAV(+3.27),MKI67(-2.44),PDGFB(+2.6),PTGS1(-5.09),PTGS2(+9.59),RUNX1(+3.82),SERPINE1(+8.03),STARD8(-2.9),THBD(+4.08)
chemical - endogenous non-mammalian	bee venom	1.63e-06		Activated	2.13	13	9	4	AREG(+7.51),ICAM1(+4.61),IFRD1(+2.4),ITGAV(+3.27),KLF4(+2.66),MKI67(-2.44),NUSAP1(-2.27),PPP1R15A(+2.56),PTGS2(+9.59),RGS2(-2.94),SLC7A11(+4.17),THBD(+4.08),TOP2A(-2.7)
growth factor	TGFB3	1.68e-06		Activated	2.5	14	12	2	ACTA1(+8.27),ACTA2(-2.28),CCN1(+5.25),CCN2(+6.21),CDH2(+2.88),CDH6(+3.84),CDKN2A(+4.27),CDKN2B(+18.75),CYP19A1(-2.56),ITGAV(+3.27),MICAL2(+2.62),SERPINE1(+8.03),SKIL(+3.19),TSPAN2(+3.61)
transcription regulator	SRF	1.8e-06			0.905	26	20	6	A2M(-3.46),ABCA4(-3.4),ACTA1(+8.27),ACTA2(-2.28),ANKRD1(+4.47),BCL2L1(+2.03),CCN2(+6.21),CDKN2B(+18.75),CXCR4(+5.68),DUSP5(+4.62),FHL1(+2.56),FHL2(+5.91),FOSL1(+6.79),FOXQ1(+6.74),G0S2(-5.36),GADD45G(-2.62),HMOX1(+3.26),LDLR(+2.12),NCOA7(+2.88),PTGS2(+9.59),RAI2(+3.4),SHH(+9.71),SINHCAF(+3.0),SLC37A1(+2.29),TNNC1(-4.02),ZYX(+2.41)
chemical drug	clopidogrel	1.89e-06		Activated	2.173	11	10	1	AGRN(+2.16),ATF3(+4.17),CHAC1(+5.13),DUSP10(+4.92),IFIT1(-3.3),IFRD1(+2.4),PMAIP1(+3.96),PPP1R15A(+2.56),PSAT1(+2.79),SESN2(+2.23),TRIB3(+4.36)
group	Hdac	1.92e-06			-1.917	17	13	4	AREG(+7.51),ATF3(+4.17),BCL2L1(+2.03),BDNF(+4.98),CRH(-3.13),CSF1R(+3.35),CXCR4(+5.68),EDN1(+4.4),EYA1(-4.23),FOSL1(+6.79),JUP(+2.5),KLF6(+2.26),MEOX1(-2.74),MT1H(+2.65),ONECUT2(+4.44),PBX1(-2.0),SPRY2(+2.49)
chemical drug	indomethacin	1.95e-06			1.03	21	18	3	A2M(-3.46),BCL2L1(+2.03),BDNF(+4.98),CD55(+5.89),CRH(-3.13),CXCR4(+5.68),ELF3(+2.78),FBLIM1(+3.81),GDF15(+4.39),HMOX1(+3.26),IL1A(+4.16),LDLR(+2.12),PLIN2(+2.65),PTGS1(-5.09),PTGS2(+9.59),SLC7A5(+2.36),TES(+2.45),TGIF1(+2.32),TNFRSF10B(+2.44),TNFRSF12A(+3.04),TNFRSF21(+3.84)
chemical - endogenous non-mammalian	E. coli serotype 0127B8 lipopolysaccharide	2.01e-06			-0.471	18	15	3	BCAN(+3.29),BDNF(+4.98),CAV1(+2.26),CCN2(+6.21),CXCR4(+5.68),GLDN(-3.1),GLUL(-2.21),GNA13(+2.21),GPRC5B(+2.74),HMOX1(+3.26),LIF(+2.76),PDGFB(+2.6),PTGS2(+9.59),SEMA4A(-3.44),SLC4A2(+1.95),SLC7A11(+4.17),SLC7A5(+2.36),SMAD3(+2.22)
transcription regulator	NOTCH1	2.04e-06			0.365	22	19	3	ACTA2(-2.28),ANKRD1(+4.47),BCL2L1(+2.03),CCN1(+5.25),CCN2(+6.21),CSF1R(+3.35),DKK1(+3.54),EFNB2(+2.92),EPAS1(+2.29),FOSL1(+6.79),HEYL(-4.04),HMOX1(+3.26),ICAM1(+4.61),IL1A(+4.16),NRG1(+2.81),PDGFB(+2.6),PROX1(+5.92),PTGS2(+9.59),SERPINE1(+8.03),SOCS1(-2.78),SPRY2(+2.49),TGFB2(+3.63)
chemical drug	acetovanillone	2.04e-06		Inhibited	-2.378	9	8	1	DUSP1(+5.0),EDN1(+4.4),HMOX1(+3.26),MSR1(-3.8),NPPB(+5.21),OLR1(+7.0),OSGIN1(+2.6),PTGS2(+9.59),SERPINE1(+8.03)
chemical - kinase inhibitor	Ro31-8220	2.04e-06		Inhibited	-2.956	9	9	0	BCL2L1(+2.03),CD55(+5.89),DUSP1(+5.0),DUSP4(+3.03),HMOX1(+3.26),ICAM1(+4.61),MDM2(+2.3),PTGS2(+9.59),SERPINE1(+8.03)
chemical drug	vorinostat	2.3e-06			1.167	22	16	6	ALPL(-3.39),B3GALT1(+2.87),BCL2L1(+2.03),CD74(-2.5),CDH2(+2.88),CDKN2A(+4.27),CYP1B1(+5.08),DUSP1(+5.0),EDN1(+4.4),ICAM1(+4.61),KLF4(+2.66),LDLR(+2.12),MKI67(-2.44),NCR3LG1(+3.59),NFE2(-3.04),PDGFB(+2.6),PMAIP1(+3.96),PTGS2(+9.59),SOCS1(-2.78),TNFRSF10A(+8.7),TNFRSF10B(+2.44),TOP2A(-2.7)
chemical - endogenous mammalian	Ca2+	2.3e-06			1.255	22	18	4	ACTA2(-2.28),ATF3(+4.17),BCL2L1(+2.03),BDNF(+4.98),CCN1(+5.25),CXCR4(+5.68),CYP1B1(+5.08),DUSP1(+5.0),EDN1(+4.4),ELF3(+2.78),FABP5(-2.2),FOSL1(+6.79),ICAM1(+4.61),ITPR3(+3.96),KLF4(+2.66),MSR1(-3.8),PTGS2(+9.59),PTTG1(-2.44),SCN9A(+5.48),SERPINE1(+8.03),TIMP2(+3.6),TNFRSF10B(+2.44)
transcription regulator	STAT5A	2.32e-06			1.23	23	19	4	A2M(-3.46),BCL2L1(+2.03),CDH17(+3.63),CXCL5(+43.48),CYP1B1(+5.08),DUSP5(+4.62),EPAS1(+2.29),FGFBP1(+4.42),FOXQ1(+6.74),GADD45G(-2.62),GCNT3(+10.84),ICAM1(+4.61),MAL2(+3.38),MDM2(+2.3),MMP7(+7.31),OLR1(+7.0),PRSS23(+3.31),RIMKLA(+2.5),SOCS1(-2.78),SOCS2(+2.05),TNNC1(-4.02),WARS(+2.35),YWHAG(+2.22)
chemical drug	atorvastatin	2.32e-06			0.08	19	19	0	ACE2(+2.54),BCL2L1(+2.03),BDNF(+4.98),BMP6(+4.81),CAV1(+2.26),CCN1(+5.25),CCN2(+6.21),CD55(+5.89),CXCR4(+5.68),DKK1(+3.54),DUSP1(+5.0),EDN1(+4.4),ELF3(+2.78),HMOX1(+3.26),ICAM1(+4.61),LDLR(+2.12),OLR1(+7.0),PTGS2(+9.59),SERPINE1(+8.03)
chemical drug	amphetamine	2.37e-06			0.896	12	10	2	ATF3(+4.17),BCL2L1(+2.03),BDNF(+4.98),CDH2(+2.88),CSF1R(+3.35),DCC(+3.24),EFNB2(+2.92),FGF10(-2.62),FOSL1(+6.79),ICAM1(+4.61),RGS2(-2.94),UCHL1(+7.45)
transcription regulator	KLF4	2.45e-06	2.663	Activated	3.952	22	18	4	ACTA2(-2.28),ADRB2(+3.98),ALPL(-3.39),BCL2L1(+2.03),CASC19(+2.71),CDKN2B(+18.75),CENPE(-2.09),CSF1R(+3.35),DUSP1(+5.0),DUSP4(+3.03),DUSP5(+4.62),EFEMP1(+2.51),EPHA2(+5.22),FOXE1(+3.46),KLF4(+2.66),KRT7(+8.33),PPL(+2.88),SERPINE1(+8.03),SLC4A7(+3.26),SOCS1(-2.78),TGFB2(+3.63),THBD(+4.08)
enzyme	GNA14	2.51e-06				11	10	1	ADM(+3.25),ANKRD1(+4.47),ATF3(+4.17),DPYS(-6.21),DUSP5(+4.62),HK2(+2.05),HSPB8(+2.87),KLF6(+2.26),LIF(+2.76),OLR1(+7.0),PTGS2(+9.59)
chemical - endogenous non-mammalian	piceatannol	2.56e-06			0.277	7	7	0	CXCL5(+43.48),HMOX1(+3.26),ICAM1(+4.61),PMAIP1(+3.96),PTGS2(+9.59),TIMP2(+3.6),TNFRSF10B(+2.44)
kinase	MAPK1	2.6e-06			1.875	26	20	6	ATF3(+4.17),ATP1A2(-3.78),BDNF(+4.98),CAV1(+2.26),CCN2(+6.21),CDH2(+2.88),CDK5R1(+2.43),DUSP1(+5.0),FHL2(+5.91),HMOX1(+3.26),IFI6(-3.86),IFIT1(-3.3),ITGAV(+3.27),LAMP3(+4.37),LIF(+2.76),MKI67(-2.44),MSH5(-2.2),PDGFB(+2.6),PTGS2(+9.59),RGS2(-2.94),SCNN1A(+2.92),SLC4A7(+3.26),SOCS2(+2.05),SPRY2(+2.49),SPRY4(+4.27),TNFRSF10B(+2.44)
chemical drug	5-fluorouracil	2.6e-06			1.573	25	23	2	AEN(+1.99),ATF3(+4.17),BCL2L1(+2.03),CDKN2A(+4.27),CSF1R(+3.35),CYFIP2(+2.65),EPHA2(+5.22),GDF15(+4.39),HMOX1(+3.26),IL1A(+4.16),LIF(+2.76),MDM2(+2.3),NCR3LG1(+3.59),OSGIN1(+2.6),PLK2(+2.54),PPP1R15A(+2.56),PTGS2(+9.59),RAP2B(+2.29),RPL11(-2.41),RPL27A(-2.17),SLC7A11(+4.17),SQSTM1(+3.81),TNFRSF10B(+2.44),TNFRSF12A(+3.04),TRIB3(+4.36)
chemical - endogenous non-mammalian	phorbol 12,13-dibutyrate	2.61e-06		Activated	2.777	8	8	0	BCL2L1(+2.03),CD55(+5.89),ITGA2(+6.29),MDM2(+2.3),PTGS2(+9.59),SERPINE1(+8.03),SPRY2(+2.49),SPRY4(+4.27)
enzyme	RLIM	2.7e-06		Activated	2.236	5	5	0	CCN2(+6.21),CDH2(+2.88),CDKN2B(+18.75),SERPINE1(+8.03),SKIL(+3.19)
kinase	PRKCD	2.72e-06		Activated	3.753	18	17	1	ALOXE3(+5.12),BCL2L1(+2.03),C3orf52(+3.27),CDKN2A(+4.27),FOSL1(+6.79),GDF15(+4.39),GPR87(+4.18),GPRC5A(+14.98),ICAM1(+4.61),ITPR3(+3.96),KLF6(+2.26),LDLR(+2.12),LIF(+2.76),PPP1R15A(+2.56),PTGS2(+9.59),SERPINE1(+8.03),SOCS1(-2.78),TTC9(+3.17)
kinase	MAPK8	2.88e-06			1.927	17	15	2	BCL2L1(+2.03),CCN2(+6.21),CDH2(+2.88),CDKN2A(+4.27),CYP19A1(-2.56),DUSP1(+5.0),DUSP4(+3.03),FOSL1(+6.79),HMOX1(+3.26),KLF6(+2.26),LIF(+2.76),MMP7(+7.31),MSR1(-3.8),NPPB(+5.21),PTGS2(+9.59),SESN2(+2.23),SHH(+9.71)
biologic drug	cyclosporin A	2.95e-06			-1.196	30	26	4	A2M(-3.46),ABLIM1(+2.81),ACTA2(-2.28),ATF3(+4.17),BCL2L1(+2.03),BDNF(+4.98),CADM3(+2.28),CAV1(+2.26),CCN2(+6.21),CD55(+5.89),CXCR4(+5.68),EDN1(+4.4),ELF3(+2.78),FBLIM1(+3.81),HMOX1(+3.26),ICAM1(+4.61),IL1A(+4.16),ITGAV(+3.27),ITGB6(+3.67),LDLR(+2.12),NFE2(-3.04),NRCAM(+2.78),PTGS2(+9.59),RPS6KA2(+2.43),RUNX1(+3.82),SERPINE1(+8.03),SHH(+9.71),SOCS1(-2.78),TGIF1(+2.32),TNFRSF12A(+3.04)
transcription regulator	SOX2	3.27e-06			-0.043	31	30	1	APH1B(+2.18),ATF3(+4.17),BCAN(+3.29),BCL2L1(+2.03),CCN2(+6.21),CDH2(+2.88),CDKN2A(+4.27),CSF1R(+3.35),CXCR4(+5.68),DKK1(+3.54),DUSP1(+5.0),DUSP4(+3.03),DUSP5(+4.62),EFEMP1(+2.51),ELF3(+2.78),EPHA2(+5.22),FOXE1(+3.46),H19(-3.63),KLF4(+2.66),KLF6(+2.26),KRT18(+2.35),KRT6A(+4.49),KRT7(+8.33),PPL(+2.88),PSAT1(+2.79),SERPINE1(+8.03),SH3BP4(+2.77),SPRY4(+4.27),TGFB2(+3.63),TSPAN2(+3.61),TUBB3(+7.71)
other	CRNDE	3.28e-06			0.707	8	6	2	BCL2L1(+2.03),DUSP10(+4.92),DUSP4(+3.03),DUSP5(+4.62),DUSP8(+3.83),EPHA2(+5.22),RASGRP2(-2.98),TIAM1(-3.41)
transcription regulator	ETV4	3.28e-06			-0.041	8	7	1	ACTA2(-2.28),CAV1(+2.26),CDKN2A(+4.27),CXCR4(+5.68),JUP(+2.5),MMP7(+7.31),PTGS2(+9.59),SHH(+9.71)
ligand-dependent nuclear receptor	AHR	3.35e-06			0.586	26	21	5	A2M(-3.46),ACTA2(-2.28),ADM(+3.25),APH1B(+2.18),AREG(+7.51),CDH2(+2.88),CDKN2A(+4.27),CDKN2B(+18.75),COL12A1(+2.28),COL27A1(-2.37),COL5A2(-2.56),CYP19A1(-2.56),CYP1B1(+5.08),EDN1(+4.4),EFEMP1(+2.51),FOSL1(+6.79),HDAC9(+4.39),HK2(+2.05),NNMT(+9.14),PDGFB(+2.6),PPP1R15A(+2.56),PTGS2(+9.59),SAA1(+5.4),SERPINE1(+8.03),TGFB2(+3.63),TIMP2(+3.6)
chemical drug	isoproterenol	4.11e-06		Activated	2.92	16	15	1	ACTA2(-2.28),ADRB2(+3.98),ATF3(+4.17),CAV1(+2.26),CYP1B1(+5.08),EDN1(+4.4),FOSL1(+6.79),HMOX1(+3.26),INA(+5.01),LIF(+2.76),NPPB(+5.21),PDGFB(+2.6),PLIN2(+2.65),PTGS2(+9.59),TIMP2(+3.6),TUBB3(+7.71)
transcription regulator	SMAD3	4.18e-06	2.224	Activated	2.436	21	18	3	ACTA2(-2.28),ANKRD1(+4.47),AREG(+7.51),BMP6(+4.81),CCN2(+6.21),CDH2(+2.88),CDKN2A(+4.27),CDKN2B(+18.75),CYP19A1(-2.56),DUSP4(+3.03),EDN1(+4.4),HMOX1(+3.26),HSP90B1(-1.97),PDGFB(+2.6),PMEPA1(+10.03),PTGS2(+9.59),SERPINE1(+8.03),SKIL(+3.19),SMAD3(+2.22),TGFB2(+3.63),ZYX(+2.41)
enzyme	EGLN1	4.34e-06			-1.807	10	10	0	ADM(+3.25),AREG(+7.51),CDKN2B(+18.75),CXCR4(+5.68),EDN1(+4.4),EPAS1(+2.29),ICAM1(+4.61),IL1A(+4.16),PTGS2(+9.59),TGFB2(+3.63)
chemical - endogenous mammalian	D-glucose	4.35e-06			1.548	38	32	6	ACE2(+2.54),ACTA1(+8.27),ACTA2(-2.28),ATF3(+4.17),BCL2L1(+2.03),CAV1(+2.26),CCN2(+6.21),CD55(+5.89),CDK5R1(+2.43),CSF1R(+3.35),CXCR4(+5.68),DUSP1(+5.0),EDN1(+4.4),ELF3(+2.78),FABP5(-2.2),FUT1(+9.17),GDF15(+4.39),GLUL(-2.21),HK2(+2.05),HMOX1(+3.26),ICAM1(+4.61),INHBB(+3.37),ITPR3(+3.96),LDLR(+2.12),MSR1(-3.8),NUAK1(+5.14),PTGS2(+9.59),RGS2(-2.94),SCN9A(+5.48),SERPINE1(+8.03),SLC7A1(+6.15),SORBS1(-…
other	RASSF1	4.35e-06			1.485	12	12	0	AREG(+7.51),CAV1(+2.26),CDH2(+2.88),CXCR4(+5.68),DKK1(+3.54),EFEMP1(+2.51),EFNB2(+2.92),GDF15(+4.39),KLF4(+2.66),LIF(+2.76),PLK2(+2.54),PTGS2(+9.59)
growth factor	BDNF	4.42e-06	4.983		1.126	24	20	4	ADRB2(+3.98),AGRN(+2.16),ARVCF(+2.86),BCL2L1(+2.03),BDNF(+4.98),CCN1(+5.25),CXCR4(+5.68),DUSP1(+5.0),DUSP4(+3.03),FRMD6(+2.49),GLUL(-2.21),IFRD1(+2.4),INHBB(+3.37),KIF1A(+9.23),LYPD1(+4.74),P4HA1(-2.13),PFKFB3(+4.83),SBK1(+2.74),SHH(+9.71),SORL1(-2.62),SPRY2(+2.49),TIAM1(-3.41),TUBB3(+7.71),YWHAG(+2.22)
chemical drug	dextran sulfate	4.44e-06				21	13	8	CCN2(+6.21),CD74(-2.5),CDCA2(-2.23),CENPE(-2.09),CFH(+3.11),EFNA5(+2.87),EFNB2(+2.92),HMOX1(+3.26),ICAM1(+4.61),MKI67(-2.44),MSR1(-3.8),NUSAP1(-2.27),OSMR(+4.08),PDGFB(+2.6),PTGS2(+9.59),PTN(-2.91),SERPINE1(+8.03),STEAP3(+2.81),TGFB2(+3.63),TIMP2(+3.6),TOP2A(-2.7)
transcription regulator	NFE2L2	4.49e-06			1.602	29	26	3	ACE2(+2.54),ATF3(+4.17),BCL2L1(+2.03),BDNF(+4.98),CA3(+4.7),CCN2(+6.21),EPAS1(+2.29),GADD45G(-2.62),GSTA4(-2.53),GSTP1(+2.34),HMOX1(+3.26),HSD3B1(+3.02),HSP90B1(-1.97),ICAM1(+4.61),IFRD1(+2.4),IL1A(+4.16),MAFF(+5.29),MAFG(+2.79),MGLL(+3.19),OSGIN1(+2.6),PLIN2(+2.65),PSAT1(+2.79),PTGS2(+9.59),SAA1(+5.4),SERPINE1(+8.03),SLC38A1(+3.93),SLC7A11(+4.17),SQSTM1(+3.81),SRXN1(+3.61)
other	PELP1	4.59e-06				14	9	5	ADRB2(+3.98),BCL2L1(+2.03),CDC42EP5(-4.64),COL12A1(+2.28),CYP19A1(-2.56),FOXQ1(+6.74),G0S2(-5.36),IL1A(+4.16),KAT2B(-2.21),L1TD1(-5.68),PLD5(+2.83),PSAT1(+2.79),PTGS2(+9.59),SAA1(+5.4)
transcription regulator	CIC	4.85e-06		Inhibited	-2.236	5	5	0	DUSP4(+3.03),FOSL1(+6.79),ITGA2(+6.29),MAFF(+5.29),SPRY4(+4.27)
transcription regulator	NKX2-3	4.98e-06			-0.314	19	15	4	ACTA2(-2.28),ADM(+3.25),ALPL(-3.39),BCYRN1(-2.12),C19orf66(-2.46),EDN1(+4.4),GDF15(+4.39),HES2(+4.08),KLF4(+2.66),LYPD1(+4.74),MAMDC2(+3.03),MAP2(+8.97),MMP7(+7.31),NETO2(+2.82),PIM3(+2.37),PMAIP1(+3.96),PSAT1(+2.79),PTGS2(+9.59),TNFRSF10D(+4.37)
complex	LDL	5.02e-06		Activated	2.161	21	16	5	ATF3(+4.17),BCL2L1(+2.03),CCN2(+6.21),CDKN2A(+4.27),DUSP1(+5.0),G0S2(-5.36),HMOX1(+3.26),HSP90B1(-1.97),ICAM1(+4.61),IL1A(+4.16),ITGAV(+3.27),LDLR(+2.12),MKI67(-2.44),MSR1(-3.8),OLR1(+7.0),PLIN2(+2.65),PMAIP1(+3.96),PTGS2(+9.59),SERPINE1(+8.03),SMAD3(+2.22),SOCS1(-2.78)
growth factor	FGF1	5.05e-06			-0.306	14	11	3	ACTA1(+8.27),CCN1(+5.25),CCN2(+6.21),EDN1(+4.4),GADD45G(-2.62),GSTP1(+2.34),HMOX1(+3.26),ICAM1(+4.61),MKI67(-2.44),NDNF(-2.7),PMEPA1(+10.03),PTGS2(+9.59),TGFB2(+3.63),TNFRSF12A(+3.04)
chemical - kinase inhibitor	Sb202190	5.55e-06			-1.855	14	12	2	CCN2(+6.21),CD55(+5.89),DKK1(+3.54),HMOX1(+3.26),ICAM1(+4.61),IFIT1(-3.3),LDLR(+2.12),P4HA1(-2.13),PTGS2(+9.59),SCN9A(+5.48),SERPINE1(+8.03),TIMP2(+3.6),TNFRSF10A(+8.7),TNFRSF10B(+2.44)
group	estrogen receptor	5.57e-06			0.471	20	19	1	BDNF(+4.98),CAV1(+2.26),CCN2(+6.21),COL12A1(+2.28),CXCR4(+5.68),EDN1(+4.4),ICAM1(+4.61),IL1A(+4.16),JUP(+2.5),KRT18(+2.35),KRT7(+8.33),LDLR(+2.12),MMP24(+2.59),PMAIP1(+3.96),RGS2(-2.94),SERPINE1(+8.03),SHH(+9.71),SMAD3(+2.22),TGFB2(+3.63),TIMP2(+3.6)
other	S100A8	5.76e-06		Activated	2.35	17	13	4	A2M(-3.46),ALPL(-3.39),AREG(+7.51),ATF3(+4.17),BCL2L1(+2.03),ENPP2(-2.78),FBLIM1(+3.81),FOSL1(+6.79),GPRC5A(+14.98),H19(-3.63),HMOX1(+3.26),ICAM1(+4.61),IL1A(+4.16),NRG1(+2.81),OLR1(+7.0),SHH(+9.71),TNFAIP8(+3.97)
chemical reagent	25-hydroxycholesterol	5.84e-06			1.577	10	9	1	ATF3(+4.17),CHAC1(+5.13),FOSL1(+6.79),HMOX1(+3.26),LDLR(+2.12),MAFF(+5.29),PTGS2(+9.59),SV2A(-2.51),TRIB3(+4.36),VLDLR(+2.88)
transcription regulator	MECOM	5.89e-06			-1.329	7	4	3	BCL2L1(+2.03),CA3(+4.7),GADD45G(-2.62),PBX1(-2.0),RPS6(-1.95),SERPINE1(+8.03),SKIL(+3.19)
chemical toxicant	9,10-dimethyl-1,2-benzanthracene	6.09e-06		Activated	2.208	9	8	1	AREG(+7.51),BCL2L1(+2.03),CDKN2A(+4.27),CYP19A1(-2.56),CYP1B1(+5.08),EPHA2(+5.22),PTGS2(+9.59),RUNX1(+3.82),SERPINE1(+8.03)
other	VCAN	6.15e-06			0.671	16	10	6	ACTA1(+8.27),ADM(+3.25),AGRN(+2.16),BDNF(+4.98),CDKN2A(+4.27),ENPP2(-2.78),FABP5(-2.2),ICAM1(+4.61),IFI6(-3.86),IFIT1(-3.3),INHBB(+3.37),MDM2(+2.3),RGS2(-2.94),SERPING1(-2.2),SMAD3(+2.22),THBD(+4.08)
transcription regulator	TFAP4	6.23e-06			-1.1	8	8	0	BCL2L1(+2.03),CDH2(+2.88),CDKN2A(+4.27),GDF15(+4.39),LIF(+2.76),MDM2(+2.3),RHOBTB3(+2.33),STEAP3(+2.81)
transcription regulator	TEAD4	6.37e-06			1.414	11	9	2	ACTA1(+8.27),ADM(+3.25),CCN1(+5.25),CCN2(+6.21),COL5A2(-2.56),EDN1(+4.4),NUAK1(+5.14),PLK2(+2.54),SH3BP4(+2.77),SLFN5(+3.08),TNNC1(-4.02)
cytokine	IL13	6.65e-06			-0.153	27	21	6	ADAM28(+4.89),ARNTL2(+2.94),ATF3(+4.17),BCL2L1(+2.03),BDNF(+4.98),CALCR(+3.29),CCN2(+6.21),CXCL5(+43.48),CXCR4(+5.68),DUSP10(+4.92),ENPP2(-2.78),EPAS1(+2.29),G0S2(-5.36),HMOX1(+3.26),HSD3B1(+3.02),ICAM1(+4.61),KLF6(+2.26),NCR3LG1(+3.59),NFE2(-3.04),PLIN2(+2.65),PTGS2(+9.59),RPS6KA2(+2.43),SERPINE1(+8.03),SERPINF1(-2.33),SOCS1(-2.78),ST3GAL6(-2.3),TIMP2(+3.6)
mature microRNA	miR-30c-5p (and other miRNAs w/seed GUAAACA)	6.68e-06		Inhibited	-3.582	13	13	0	BDNF(+4.98),CCN2(+6.21),IFRD1(+2.4),ITGA2(+6.29),KRT7(+8.33),MLLT11(+3.71),NCEH1(+2.87),RPS6KA2(+2.43),SLC38A1(+3.93),SLC4A7(+3.26),SLC7A1(+6.15),SLC7A11(+4.17),TNFRSF10B(+2.44)
chemical - kinase inhibitor	bisindolylmaleimide I	6.68e-06		Inhibited	-2.644	13	11	2	BCL2L1(+2.03),CCN2(+6.21),CD55(+5.89),CLCF1(+3.45),CYP19A1(-2.56),GDF15(+4.39),HMOX1(+3.26),ICAM1(+4.61),KCNH8(+3.33),MMP7(+7.31),PTGS2(+9.59),PTTG1(-2.44),SERPINE1(+8.03)
transcription regulator	GATA4	6.92e-06			1.038	18	14	4	ACE2(+2.54),ACTA1(+8.27),ANKRD1(+4.47),BCL2L1(+2.03),CCN2(+6.21),CDKN2B(+18.75),CXCR4(+5.68),CYP19A1(-2.56),EDN1(+4.4),INHBB(+3.37),KRT7(+8.33),NPPB(+5.21),NUSAP1(-2.27),PPL(+2.88),PTGS1(-5.09),PTGS2(+9.59),SIK1/SIK1B(+2.46),TNNC1(-4.02)
chemical - endogenous mammalian	15-deoxy-delta-12,14 -PGJ 2	7.19e-06			0.28	17	12	5	ACTA2(-2.28),BCL2L1(+2.03),CCN2(+6.21),CYP19A1(-2.56),EHF(+14.6),GDF15(+4.39),GSTP1(+2.34),HMOX1(+3.26),ICAM1(+4.61),IL1A(+4.16),KLF4(+2.66),MSR1(-3.8),P4HA1(-2.13),PTGS2(+9.59),SERPINE1(+8.03),SOCS1(-2.78),TGIF1(+2.32)
chemical reagent	R5020	7.21e-06		Activated	2.449	11	9	2	AREG(+7.51),BCL2L1(+2.03),CCN2(+6.21),CYP19A1(-2.56),DKK1(+3.54),DUSP4(+3.03),DUSP5(+4.62),INHBB(+3.37),RGS2(-2.94),SAA1(+5.4),TIMP2(+3.6)
cytokine	CD40LG	7.29e-06		Activated	2.079	27	22	5	ADAM28(+4.89),ATF3(+4.17),BCL2L1(+2.03),CCN2(+6.21),CELF2(+2.85),CXCL5(+43.48),CXCR4(+5.68),CYP1B1(+5.08),DUSP1(+5.0),DUSP4(+3.03),DUSP5(+4.62),G0S2(-5.36),HK2(+2.05),ICAM1(+4.61),IFI6(-3.86),IFIT1(-3.3),IL1A(+4.16),LAMP3(+4.37),MT1H(+2.65),PMAIP1(+3.96),PTGS2(+9.59),PVR(+3.2),RASSF2(+5.18),RGS2(-2.94),SERPINE1(+8.03),SOCS1(-2.78),TGIF1(+2.32)
transcription regulator	KLF11	7.31e-06			-0.577	14	13	1	ACTA2(-2.28),CAV1(+2.26),CCN2(+6.21),CXCR4(+5.68),EDN1(+4.4),ITGA2(+6.29),ITGAV(+3.27),ITGB6(+3.67),PDGFB(+2.6),SERPINE1(+8.03),SMAD3(+2.22),TGFB2(+3.63),TGIF1(+2.32),TIMP2(+3.6)
chemical drug	pimagedine	7.61e-06			-1.254	8	7	1	ACTA2(-2.28),BCL2L1(+2.03),CAV1(+2.26),CCN2(+6.21),HMOX1(+3.26),ICAM1(+4.61),MDM2(+2.3),SERPINE1(+8.03)
group	Akt	7.83e-06		Activated	2.755	22	17	5	A2M(-3.46),ACTA2(-2.28),ADM(+3.25),ANKRD1(+4.47),BCL2L1(+2.03),CCN2(+6.21),CXCR4(+5.68),CYP19A1(-2.56),EPAS1(+2.29),FOSL1(+6.79),HK2(+2.05),HMOX1(+3.26),MAP2(+8.97),MDM2(+2.3),PMAIP1(+3.96),PTGS1(-5.09),PTGS2(+9.59),PTN(-2.91),SERPINE1(+8.03),SHH(+9.71),SLC4A7(+3.26),SOX4(+3.78)
chemical drug	etoposide	7.93e-06		Activated	2.109	18	16	2	ATF3(+4.17),BCL2L1(+2.03),BDNF(+4.98),CDKN2A(+4.27),DDX53(+3.57),DUSP1(+5.0),DUSP4(+3.03),GADD45G(-2.62),GDF15(+4.39),HK2(+2.05),ICAM1(+4.61),IL1A(+4.16),MDM2(+2.3),SQSTM1(+3.81),TNFRSF10A(+8.7),TNFRSF10B(+2.44),TNFRSF10D(+4.37),TOP2A(-2.7)
chemical - endogenous non-mammalian	tunicamycin	8.48e-06		Activated	2.401	18	17	1	ATF3(+4.17),CHAC1(+5.13),HMOX1(+3.26),HSP90B1(-1.97),ICAM1(+4.61),IFRD1(+2.4),IL1A(+4.16),KLF4(+2.66),PLIN2(+2.65),PMAIP1(+3.96),PTGS2(+9.59),PVR(+3.2),SESN2(+2.23),SHH(+9.71),SLC7A11(+4.17),TNFRSF10A(+8.7),TNFRSF10B(+2.44),WARS(+2.35)
growth factor	BMP6	8.53e-06	4.806	Activated	3.273	12	11	1	ACTA2(-2.28),CCN2(+6.21),CYP1B1(+5.08),FOSL1(+6.79),HMOX1(+3.26),IL1A(+4.16),KLF4(+2.66),PMEPA1(+10.03),PTGS2(+9.59),SCEL(+8.4),SERPINE1(+8.03),TNFRSF12A(+3.04)
chemical drug	N-nitro-L-arginine methyl ester	8.53e-06			0.972	12	12	0	ACTA1(+8.27),ADM(+3.25),ATF3(+4.17),BCL2L1(+2.03),CCN2(+6.21),HMOX1(+3.26),ICAM1(+4.61),ITGAV(+3.27),LDLR(+2.12),OLR1(+7.0),PTGS2(+9.59),SERPINE1(+8.03)
transcription regulator	SIRT1	9.14e-06			-0.602	27	22	5	ARNT2(+2.34),BCL2L1(+2.03),BDNF(+4.98),CAV1(+2.26),CD74(-2.5),CDH2(+2.88),CDKN2A(+4.27),CDKN2B(+18.75),CRH(-3.13),CRYBG2(+2.62),CYP19A1(-2.56),DKK1(+3.54),EPAS1(+2.29),FGF10(-2.62),HK2(+2.05),HMOX1(+3.26),ICAM1(+4.61),KIF1A(+9.23),LDLR(+2.12),NLRC5(+3.03),PTN(-2.91),SCNN1A(+2.92),SERPINE1(+8.03),SLC7A11(+4.17),THBD(+4.08),TIMP2(+3.6),TNFRSF10B(+2.44)
chemical - kinase inhibitor	PP2/AG1879 tyrosine kinase inhibitor	9.2e-06		Inhibited	-2.238	11	10	1	CCN2(+6.21),CDH2(+2.88),DUSP1(+5.0),EDN1(+4.4),HMOX1(+3.26),ICAM1(+4.61),JUP(+2.5),KCNH8(+3.33),PTGS2(+9.59),PTTG1(-2.44),SERPINE1(+8.03)
transcription regulator	ZBTB17	9.2e-06			1.363	11	4	7	CDKN2B(+18.75),KIF20A(-2.34),KIF4A(-2.36),LDLR(+2.12),MKI67(-2.44),NUF2(-2.78),NUSAP1(-2.27),OSMR(+4.08),PMAIP1(+3.96),SOCS1(-2.78),TOP2A(-2.7)
chemical drug	ibuprofen	9.24e-06			-1.039	8	7	1	COL12A1(+2.28),EPAS1(+2.29),GDF15(+4.39),PLIN2(+2.65),PTGS1(-5.09),PTGS2(+9.59),TNFRSF10B(+2.44),TNFRSF21(+3.84)
transcription regulator	EGR1	9.57e-06		Activated	2.373	17	14	3	ACTA2(-2.28),AREG(+7.51),ATF3(+4.17),CAV1(+2.26),CDK5R1(+2.43),DUSP4(+3.03),FOSL1(+6.79),GDF15(+4.39),HMOX1(+3.26),ICAM1(+4.61),LDLR(+2.12),PTGS2(+9.59),SERPINE1(+8.03),SHH(+9.71),SLC4A2(+1.95),SOCS1(-2.78),TIAM1(-3.41)
enzyme	PTGS2	9.57e-06	9.589		1.378	17	13	4	AREG(+7.51),BCL2L1(+2.03),CXCL5(+43.48),CXCR4(+5.68),CYP19A1(-2.56),CYP1B1(+5.08),DUSP1(+5.0),ICAM1(+4.61),ITGAV(+3.27),MKI67(-2.44),MMP7(+7.31),MSR1(-3.8),PITPNM1(+3.28),PTGS1(-5.09),PTGS2(+9.59),TNFRSF10B(+2.44),TNFRSF12A(+3.04)
transcription regulator	GLI1	9.69e-06			0.228	18	13	5	BCL2L1(+2.03),CAV1(+2.26),DKK1(+3.54),FGF10(-2.62),FHL1(+2.56),GPC3(-3.3),IDS(+2.48),JUP(+2.5),KLF4(+2.66),MAN1C1(-2.75),NAV3(+2.61),NPDC1(+2.83),PGM2L1(+2.89),PLPP2(+5.71),PTCH2(-2.87),PVR(+3.2),SOCS1(-2.78),TNFRSF10B(+2.44)
other	SHC1	9.94e-06			1.455	9	9	0	BCL2L1(+2.03),CDH2(+2.88),DKK1(+3.54),GSTP1(+2.34),ICAM1(+4.61),KRT7(+8.33),SERPINE1(+8.03),SQSTM1(+3.81),THBD(+4.08)
cytokine	OSM	1.01e-05			1.226	33	24	9	A2M(-3.46),ACTA2(-2.28),ADGRG6(+3.01),AMPD3(+2.49),ATF3(+4.17),ATP13A3(+3.26),CDH2(+2.88),CXCL5(+43.48),CYP19A1(-2.56),CYP1B1(+5.08),EPHB6(+3.8),FOSL1(+6.79),GADD45G(-2.62),GLUL(-2.21),HK2(+2.05),HMOX1(+3.26),ICAM1(+4.61),LDLR(+2.12),LIF(+2.76),MAP2(+8.97),MGLL(+3.19),MLLT11(+3.71),NUAK1(+5.14),OSMR(+4.08),PFKFB3(+4.83),RUNX1(+3.82),SAA1(+5.4),SERPINB8(+4.79),SERPINE1(+8.03),SERPING1(-2.2),SOCS1(…
transcription regulator	TEAD1	1.02e-05		Activated	2.137	10	7	3	ACTA1(+8.27),ACTA2(-2.28),ADM(+3.25),COL5A2(-2.56),EDN1(+4.4),NUAK1(+5.14),PTGS2(+9.59),SH3BP4(+2.77),SLFN5(+3.08),TNNC1(-4.02)
transmembrane receptor	F3	1.02e-05		Activated	2.933	10	10	0	AREG(+7.51),CCN1(+5.25),CCN2(+6.21),EFEMP1(+2.51),ICAM1(+4.61),ITGA2(+6.29),MMP7(+7.31),SERPINE1(+8.03),SPRY4(+4.27),UBASH3B(+3.83)
peptidase	PLAU	1.02e-05			0.113	10	8	2	ACTA2(-2.28),BCL2L1(+2.03),CCN1(+5.25),GDF15(+4.39),ICAM1(+4.61),ITGAV(+3.27),MDM2(+2.3),PIM3(+2.37),PTN(-2.91),SERPINE1(+8.03)
chemical - kinase inhibitor	calphostin C	1.02e-05			-1.45	10	7	3	ACTA2(-2.28),BCL2L1(+2.03),DKK1(+3.54),DUSP1(+5.0),HSP90B1(-1.97),ICAM1(+4.61),LDLR(+2.12),MSR1(-3.8),NPPB(+5.21),PTGS2(+9.59)
other	POMC	1.05e-05			1.321	12	10	2	CRH(-3.13),CXCR4(+5.68),CYP1B1(+5.08),DUSP1(+5.0),FOSL1(+6.79),GSTP1(+2.34),H19(-3.63),HMOX1(+3.26),ICAM1(+4.61),LDLR(+2.12),SMAD3(+2.22),TIMP2(+3.6)
chemical drug	fulvestrant	1.07e-05			0.46	21	18	3	ADRB2(+3.98),AREG(+7.51),CAV1(+2.26),CCN1(+5.25),CD74(-2.5),CYP19A1(-2.56),GSTP1(+2.34),ICAM1(+4.61),INHBB(+3.37),LDLR(+2.12),MMD(+3.57),PLK2(+2.54),PMAIP1(+3.96),PRSS23(+3.31),PTGS2(+9.59),PTTG1(-2.44),SHH(+9.71),SLC7A5(+2.36),SQSTM1(+3.81),TGFB2(+3.63),TTC9(+3.17)
growth factor	JAG1	1.12e-05			1.414	8	5	3	ACTA2(-2.28),CYP19A1(-2.56),DUSP1(+5.0),DUSP10(+4.92),DUSP5(+4.62),DUSP8(+3.83),HEYL(-4.04),ITGAV(+3.27)
enzyme	DNMT3A	1.12e-05			0.718	15	11	4	ACTA1(+8.27),CSF1R(+3.35),CXCR4(+5.68),ECEL1(+3.47),EFEMP1(+2.51),ITGAV(+3.27),ITPR3(+3.96),PLK2(+2.54),PTGS1(-5.09),PTGS2(+9.59),RAP2B(+2.29),SKIL(+3.19),SLN(-3.05),TNNC1(-4.02),TRDN(-4.28)
transcription regulator	JUNB	1.14e-05		Activated	2.927	14	12	2	APOM(-2.77),ATF3(+4.17),BDNF(+4.98),CAV1(+2.26),CDKN2A(+4.27),CYP19A1(-2.56),CYP1B1(+5.08),DUSP1(+5.0),FOSL1(+6.79),HMOX1(+3.26),ITGAV(+3.27),SERPINE1(+8.03),SLC7A1(+6.15),YWHAG(+2.22)
biologic drug	oblimersen	1.16e-05			1.706	9	7	2	ADM(+3.25),ATF3(+4.17),BCL2L1(+2.03),DUSP1(+5.0),EFNB2(+2.92),IFI6(-3.86),IFIT1(-3.3),IFRD1(+2.4),MAFF(+5.29)
biologic drug	romidepsin	1.17e-05			0.996	10	10	0	BCL2L1(+2.03),CASZ1(+3.33),CDKN2A(+4.27),CDKN2B(+18.75),DUSP1(+5.0),ICAM1(+4.61),ITGAV(+3.27),PTGS2(+9.59),SPRY2(+2.49),TNFRSF10B(+2.44)
chemical - endogenous mammalian	ethanol	1.22e-05			1.142	26	22	4	ACTA1(+8.27),ACTA2(-2.28),ADM(+3.25),ALOX15B(-4.69),ATF3(+4.17),BCL2L1(+2.03),BDNF(+4.98),CCN2(+6.21),CRH(-3.13),CXCR4(+5.68),DKK1(+3.54),DUSP1(+5.0),EDN1(+4.4),HMOX1(+3.26),HSD3B1(+3.02),HSP90B1(-1.97),ICAM1(+4.61),KLF6(+2.26),MAP2(+8.97),PTGS2(+9.59),SERPINE1(+8.03),SLC7A11(+4.17),SRXN1(+3.61),TGFB2(+3.63),TIMP2(+3.6),TRIB3(+4.36)
transcription regulator	KDM3A	1.22e-05			1.746	7	6	1	ACTA2(-2.28),ADM(+3.25),ARHGEF28(+3.64),EDN1(+4.4),GDF15(+4.39),HMOX1(+3.26),SERPINE1(+8.03)
transcription regulator	SMAD5	1.22e-05			-1.172	7	5	2	ALPL(-3.39),CCN2(+6.21),ICAM1(+4.61),NFE2(-3.04),PDGFB(+2.6),RUNX1(+3.82),SERPINE1(+8.03)
transcription regulator	STAT1	1.29e-05			1.518	25	17	8	A2M(-3.46),BCL2L1(+2.03),CSF3R(-3.57),DUOX2(+3.22),EDN1(+4.4),HAPLN3(+2.22),ICAM1(+4.61),IFI6(-3.86),IFIT1(-3.3),KLF4(+2.66),MDM2(+2.3),NEURL3(+4.22),NFE2(-3.04),NLRC5(+3.03),PMAIP1(+3.96),PTGS2(+9.59),PTN(-2.91),RUNX1(+3.82),SERPING1(-2.2),SHH(+9.71),SLFN5(+3.08),SMAD3(+2.22),SOCS1(-2.78),TNFRSF10B(+2.44),WARS(+2.35)
chemical - endogenous mammalian	aldosterone	1.31e-05		Activated	2.523	15	13	2	ACTA1(+8.27),ADM(+3.25),BDNF(+4.98),CCN2(+6.21),DUSP1(+5.0),EDN1(+4.4),ICAM1(+4.61),INA(+5.01),OLR1(+7.0),PTGS1(-5.09),PTGS2(+9.59),RGS2(-2.94),RIPOR2(+5.77),SCNN1A(+2.92),SERPINE1(+8.03)
growth factor	INHBA	1.35e-05			1.487	17	14	3	ACTA2(-2.28),ADRB2(+3.98),ANKRD1(+4.47),BCL2L1(+2.03),CCN2(+6.21),CDKN2B(+18.75),CXCR4(+5.68),CYP19A1(-2.56),EFNB2(+2.92),INHBB(+3.37),KLF4(+2.66),NAV3(+2.61),NRG1(+2.81),PGM2L1(+2.89),SERPINE1(+8.03),SOCS1(-2.78),SOX4(+3.78)
chemical drug	bexarotene	1.35e-05			-1.124	17	17	0	ADRB2(+3.98),BMP6(+4.81),CCN1(+5.25),DKK1(+3.54),DUSP1(+5.0),DUSP5(+4.62),EFNA5(+2.87),EPHA2(+5.22),ICAM1(+4.61),ITGB6(+3.67),MAFF(+5.29),MLLT11(+3.71),PTGS2(+9.59),SLC7A1(+6.15),SLC7A5(+2.36),TGFB2(+3.63),TUBB3(+7.71)
other	INS	1.42e-05			1.742	15	14	1	ADM(+3.25),BCL2L1(+2.03),CCN1(+5.25),CCN2(+6.21),DUSP1(+5.0),EDN1(+4.4),FOSL1(+6.79),GRB10(+2.04),ICAM1(+4.61),PLIN2(+2.65),PLK2(+2.54),PTGS1(-5.09),PTGS2(+9.59),TRIB3(+4.36),VLDLR(+2.88)
transcription regulator	IKZF3	1.51e-05			-1.117	10	8	2	BCL2L1(+2.03),CAV1(+2.26),DKK1(+3.54),IFI6(-3.86),KLF4(+2.66),MAN1C1(-2.75),MAP2(+8.97),MGLL(+3.19),SCN9A(+5.48),SMAD3(+2.22)
enzyme	REV1	1.52e-05		Inhibited	-2	4	4	0	PMAIP1(+3.96),SESN2(+2.23),TIGAR(+2.25),TNFRSF10B(+2.44)
kinase	EFNA2	1.57e-05			-1.414	9	8	1	BDNF(+4.98),CCN2(+6.21),DUSP4(+3.03),FABP5(-2.2),FOSL1(+6.79),FOXQ1(+6.74),KRT18(+2.35),KRT7(+8.33),RUNX1(+3.82)
growth factor	ANGPT1	1.6e-05			0.464	8	8	0	ACTA1(+8.27),BCL2L1(+2.03),CDKN2A(+4.27),DUSP1(+5.0),DUSP4(+3.03),DUSP5(+4.62),EFNB2(+2.92),ICAM1(+4.61)
enzyme	RAC2	1.6e-05				8	7	1	BCL2L1(+2.03),CD74(-2.5),CDH2(+2.88),EFNB2(+2.92),FHL2(+5.91),GCSAM(+2.97),NPPB(+5.21),ZYX(+2.41)
chemical drug	bleomycin	1.65e-05		Activated	2.398	17	14	3	ACTA2(-2.28),BCL2L1(+2.03),CCN2(+6.21),CXCR4(+5.68),DNER(+3.32),FOSL1(+6.79),ICAM1(+4.61),IL1A(+4.16),NPPB(+5.21),PTTG1(-2.44),SERPINE1(+8.03),SOCS2(+2.05),TGFB2(+3.63),TIMP2(+3.6),TNFRSF10A(+8.7),TNFRSF10B(+2.44),TNNC1(-4.02)
transporter	LDLR	1.73e-05	2.117			18	9	9	BCL2L1(+2.03),CD55(+5.89),DUSP1(+5.0),FABP5(-2.2),GADD45G(-2.62),ICAM1(+4.61),IL1A(+4.16),KIF20A(-2.34),KIF4A(-2.36),LDLR(+2.12),MKI67(-2.44),MSR1(-3.8),NUSAP1(-2.27),PPP1R15A(+2.56),SOCS1(-2.78),TOP2A(-2.7),TRIB1(+2.83),VLDLR(+2.88)
other	AMOT	1.77e-05				3	3	0	ANKRD1(+4.47),CCN1(+5.25),CCN2(+6.21)
other	AMOTL2	1.77e-05				3	3	0	ANKRD1(+4.47),CCN1(+5.25),CCN2(+6.21)
other	AMOTL1	1.77e-05				3	3	0	ANKRD1(+4.47),CCN1(+5.25),CCN2(+6.21)
chemical drug	oleandrin	1.77e-05				3	3	0	BDNF(+4.98),TNFRSF10A(+8.7),TNFRSF10B(+2.44)
cytokine	CSF1	1.84e-05		Activated	2.086	18	15	3	ADGRE5(+3.13),BCL2L1(+2.03),CALCR(+3.29),COL23A1(-4.01),CSF1R(+3.35),DUSP1(+5.0),DUSP4(+3.03),DUSP5(+4.62),FHL2(+5.91),GDF15(+4.39),HK2(+2.05),HSP90B1(-1.97),IL1A(+4.16),ITGAV(+3.27),MSR1(-3.8),PFKFB3(+4.83),RUNX1(+3.82),SLC7A5(+2.36)
chemical drug	bafilomycin A1	1.9e-05			1.709	7	7	0	BCL2L1(+2.03),PTGS2(+9.59),SLC7A1(+6.15),SQSTM1(+3.81),TIMP2(+3.6),TNFRSF10A(+8.7),TRIB3(+4.36)
kinase	EFNA5	1.9e-05	2.873	Inhibited	-2.646	8	7	1	BDNF(+4.98),CCN2(+6.21),DUSP4(+3.03),FABP5(-2.2),FOSL1(+6.79),ITGB6(+3.67),KRT18(+2.35),KRT7(+8.33)
transcription regulator	ETS1	1.96e-05		Activated	2.206	18	17	1	BCL2L1(+2.03),CAV1(+2.26),CCN2(+6.21),CDKN2A(+4.27),CSF1R(+3.35),FBXL19-AS1(+2.6),HMOX1(+3.26),HSPB8(+2.87),ICAM1(+4.61),ITGB6(+3.67),MDM2(+2.3),MMP7(+7.31),MSR1(-3.8),PVR(+3.2),RHOBTB3(+2.33),RUNX1(+3.82),SERPINE1(+8.03),TGFB2(+3.63)
chemical - endogenous mammalian	hydrocortisone	2.03e-05			-1.329	14	9	5	ADM(+3.25),CCN2(+6.21),CRH(-3.13),CXCL5(+43.48),CXCR4(+5.68),CYP19A1(-2.56),GLUL(-2.21),ICAM1(+4.61),ITGA2(+6.29),NUSAP1(-2.27),PROX1(+5.92),PTGS1(-5.09),PTGS2(+9.59),SERPINE1(+8.03)
transporter	APOE	2.06e-05			0.079	23	16	7	ACTA2(-2.28),ATF3(+4.17),CAV1(+2.26),CCN1(+5.25),CCN2(+6.21),DAPK3(+1.96),EDN1(+4.4),GLUL(-2.21),HMOX1(+3.26),HSP90B1(-1.97),ICAM1(+4.61),IL1A(+4.16),LDLR(+2.12),MAP2(+8.97),MSR1(-3.8),MYLIP(-2.52),PMEPA1(+10.03),PPP1R15A(+2.56),PTGS2(+9.59),SERPINE1(+8.03),SORBS1(-2.69),TIAM1(-3.41),ZYX(+2.41)
chemical drug	dalfampridine	2.09e-05		Activated	2.359	9	8	1	ATF3(+4.17),CCN1(+5.25),DUSP1(+5.0),GADD45G(-2.62),HK2(+2.05),KLF4(+2.66),MAFF(+5.29),PFKFB3(+4.83),PTGS2(+9.59)
chemical reagent	pifithrin alpha	2.14e-05			-1.698	6	6	0	BCL2L1(+2.03),HMOX1(+3.26),MDM2(+2.3),SQSTM1(+3.81),TNFRSF10A(+8.7),TNFRSF10B(+2.44)
group	ADRB	2.2e-05			-1.254	14	14	0	ANKRD1(+4.47),ATF3(+4.17),BDNF(+4.98),CDKN2A(+4.27),GDF15(+4.39),HMOX1(+3.26),ICAM1(+4.61),KLF4(+2.66),PDGFB(+2.6),PTGS2(+9.59),SLC7A11(+4.17),SLCO4A1(+2.92),SQSTM1(+3.81),SRXN1(+3.61)
chemical - endogenous mammalian	butyric acid	2.23e-05			1.062	28	19	9	A2M(-3.46),ADGRE5(+3.13),ALOX15B(-4.69),BCL2L1(+2.03),CDKN2A(+4.27),COL5A2(-2.56),CXCR4(+5.68),DUSP1(+5.0),FRMD6(+2.49),G0S2(-5.36),GPRC5A(+14.98),GSTP1(+2.34),HDAC9(+4.39),ICAM1(+4.61),IFIT1(-3.3),ITPR3(+3.96),KLF4(+2.66),MDM2(+2.3),MKI67(-2.44),MMP7(+7.31),PDK2(-2.4),PMAIP1(+3.96),PTGS1(-5.09),PTGS2(+9.59),SERPINE1(+8.03),SYK(+4.57),TNFRSF10B(+2.44),TOP2A(-2.7)
transcription regulator	TEAD3	2.25e-05			1.89	8	6	2	ACTA1(+8.27),ADM(+3.25),COL5A2(-2.56),EDN1(+4.4),NUAK1(+5.14),SH3BP4(+2.77),SLFN5(+3.08),TNNC1(-4.02)
chemical reagent	5-N-ethylcarboxamido adenosine	2.34e-05			-0.754	12	11	1	ADM(+3.25),CCN2(+6.21),CDKN2B(+18.75),HK2(+2.05),HMOX1(+3.26),KLF6(+2.26),PLK2(+2.54),RGS2(-2.94),SERPINE1(+8.03),SLC4A7(+3.26),SRXN1(+3.61),THBD(+4.08)
chemical drug	aspirin	2.57e-05			-0.444	12	11	1	ADRB2(+3.98),BCL2L1(+2.03),BDNF(+4.98),CXCR4(+5.68),GDF15(+4.39),ICAM1(+4.61),IL1A(+4.16),OLR1(+7.0),PDGFB(+2.6),PMAIP1(+3.96),PTGS1(-5.09),PTGS2(+9.59)
chemical reagent	pyrrolidine dithiocarbamate	2.57e-05		Inhibited	-2.387	12	12	0	BCL2L1(+2.03),CCN2(+6.21),CXCL5(+43.48),CXCR4(+5.68),DUSP8(+3.83),HMOX1(+3.26),ICAM1(+4.61),MAFG(+2.79),MMP7(+7.31),PTGS2(+9.59),SERPINE1(+8.03),SHH(+9.71)
chemical drug	Y 27632	2.78e-05			-0.438	10	9	1	ACTA1(+8.27),ACTA2(-2.28),CCN1(+5.25),CCN2(+6.21),CDKN2A(+4.27),CDKN2B(+18.75),COL12A1(+2.28),ICAM1(+4.61),PTGS2(+9.59),SERPINE1(+8.03)
chemical - endogenous non-mammalian	zerumbone	2.79e-05			0.572	6	6	0	BCL2L1(+2.03),HMOX1(+3.26),ICAM1(+4.61),PTGS2(+9.59),TNFRSF10A(+8.7),TNFRSF10B(+2.44)
chemical reagent	8-bromo-cAMP	2.82e-05			0.724	16	14	2	ADM(+3.25),CCN2(+6.21),CRH(-3.13),CYP19A1(-2.56),CYP1B1(+5.08),DUSP1(+5.0),DUSP4(+3.03),GSTP1(+2.34),INHBB(+3.37),ITPR3(+3.96),LDLR(+2.12),PTGS2(+9.59),SERPINE1(+8.03),TGFB2(+3.63),TIMP2(+3.6),VLDLR(+2.88)
enzyme	SETD2	2.85e-05			-1.134	7	6	1	CAV1(+2.26),CCN1(+5.25),CCN2(+6.21),CDH2(+2.88),GNA13(+2.21),SERPINE1(+8.03),SERPINF1(-2.33)
chemical - endogenous non-mammalian	naringenin	2.85e-05			1.633	7	5	2	ACTA2(-2.28),BDNF(+4.98),CXCL5(+43.48),HMOX1(+3.26),LDLR(+2.12),PTGS2(+9.59),SOAT2(-3.67)
chemical toxicant	reactive oxygen species	2.89e-05		Activated	2.315	13	12	1	ACTA2(-2.28),BCL2L1(+2.03),CCN2(+6.21),CSF1R(+3.35),CXCR4(+5.68),EDN1(+4.4),HMOX1(+3.26),ICAM1(+4.61),KLF6(+2.26),MDM2(+2.3),PMAIP1(+3.96),PTGS2(+9.59),SERPINE1(+8.03)
transcription regulator	ATF7	2.97e-05		Activated	2	4	4	0	DUSP1(+5.0),DUSP10(+4.92),DUSP5(+4.62),DUSP8(+3.83)
enzyme	SNCA	3e-05			0.45	22	16	6	ARHGEF28(+3.64),BCL2L1(+2.03),BDNF(+4.98),CACNA2D4(-2.88),CD74(-2.5),CDC42EP3(+3.6),CDH6(+3.84),CTXN1(+5.38),GOLGA8J (includes others)(-3.1),HSP90B1(-1.97),KIF1A(+9.23),KIF4A(-2.36),PBX1(-2.0),SERPINE1(+8.03),SH2D5(+4.45),SLC6A11(+3.35),SLITRK2(+3.17),TMEM255A(+3.24),TRIB3(+4.36),TUBB3(+7.71),UCHL1(+7.45),YWHAG(+2.22)
chemical drug	3-deazaneplanocin	3.15e-05		Activated	2.208	9	9	0	BCL2L1(+2.03),C1QL2(+7.46),DUSP10(+4.92),DUSP4(+3.03),KLF6(+2.26),KRT7(+8.33),PPP1R15A(+2.56),SQSTM1(+3.81),USP53(+2.14)
chemical - endogenous mammalian	palmitic acid	3.35e-05		Activated	2.233	18	17	1	APOM(-2.77),ATF3(+4.17),BCL2L1(+2.03),CCN2(+6.21),GDF15(+4.39),HK2(+2.05),HMOX1(+3.26),ICAM1(+4.61),KLF4(+2.66),OLR1(+7.0),PLIN2(+2.65),PTGS2(+9.59),SERPINE1(+8.03),SQSTM1(+3.81),THBD(+4.08),TNFRSF10B(+2.44),TRIB3(+4.36),UCHL1(+7.45)
transcription regulator	FOXO4	3.42e-05			0.732	11	8	3	BCL2L1(+2.03),CAV1(+2.26),CCN2(+6.21),CDC42EP3(+3.6),CDKN2B(+18.75),ELOVL7(+2.79),FABP5(-2.2),FMOD(-2.28),PTGS1(-5.09),SERPINE1(+8.03),ZFAND5(+2.17)
kinase	ACVRL1	3.46e-05			0.152	7	7	0	CXCR4(+5.68),EFNB2(+2.92),GDF15(+4.39),ICAM1(+4.61),JUP(+2.5),SERPINE1(+8.03),ZYX(+2.41)
other	RETN	3.63e-05			1.091	8	7	1	CCN2(+6.21),EDN1(+4.4),FABP5(-2.2),HMOX1(+3.26),ICAM1(+4.61),LDLR(+2.12),PTGS2(+9.59),SERPINE1(+8.03)
chemical drug	glucocorticoid	3.77e-05			0.499	21	17	4	ACE2(+2.54),ADRB2(+3.98),BDNF(+4.98),BMP6(+4.81),CCN2(+6.21),CD74(-2.5),CEP170B(+2.16),CRH(-3.13),CSF1R(+3.35),CXCR4(+5.68),CYP19A1(-2.56),DUSP1(+5.0),EDN1(+4.4),GLUL(-2.21),HMOX1(+3.26),ICAM1(+4.61),IL1A(+4.16),PTGS2(+9.59),SCNN1A(+2.92),SERPINE1(+8.03),TGFB2(+3.63)
cytokine	IL3	3.78e-05		Activated	2.051	23	18	5	ADGRE5(+3.13),AREG(+7.51),BCL2L1(+2.03),CSF1R(+3.35),CXCR4(+5.68),GADD45G(-2.62),GNA13(+2.21),GPRIN1(+2.85),HK2(+2.05),HSP90B1(-1.97),ICAM1(+4.61),ITGAV(+3.27),LAMP3(+4.37),LIF(+2.76),MDM2(+2.3),PROX1(+5.92),RPL11(-2.41),RPS6(-1.95),SOCS1(-2.78),SOX4(+3.78),VASP(+2.55),YWHAG(+2.22),ZFAND5(+2.17)
transcription regulator	TAF4	3.78e-05			-0.728	11	9	2	AREG(+7.51),BCL2L1(+2.03),BDNF(+4.98),CCN2(+6.21),EHF(+14.6),FMOD(-2.28),KLF4(+2.66),MAFF(+5.29),PTN(-2.91),RUNX1(+3.82),WWC1(+3.36)
transcription regulator	HDAC3	3.78e-05			0.317	11	10	1	CD55(+5.89),CDH2(+2.88),CDKN2A(+4.27),ENPP2(-2.78),HMOX1(+3.26),ICAM1(+4.61),JUP(+2.5),NCR3LG1(+3.59),PLIN2(+2.65),PTGS2(+9.59),SERPINE1(+8.03)
G-protein coupled receptor	F2RL1	4.08e-05			1.588	9	8	1	ACTA2(-2.28),AREG(+7.51),BDNF(+4.98),CAV1(+2.26),CCN1(+5.25),CCN2(+6.21),IL1A(+4.16),LIF(+2.76),PTGS2(+9.59)
microRNA	mir-194	4.12e-05				5	4	1	ACTA2(-2.28),MDM2(+2.3),RAP2B(+2.29),SLC7A5(+2.36),SOCS2(+2.05)
enzyme	SMURF2	4.12e-05			-1.103	5	5	0	CCN2(+6.21),CDKN2A(+4.27),SERPINE1(+8.03),SKIL(+3.19),TGIF1(+2.32)
enzyme	XDH	4.17e-05			1.298	7	6	1	ACTA2(-2.28),CCN2(+6.21),CXCR4(+5.68),DUSP1(+5.0),DUSP10(+4.92),SERPINE1(+8.03),TIMP2(+3.6)
chemical drug	salicylic acid	4.22e-05			-0.104	8	7	1	BCL2L1(+2.03),BDNF(+4.98),CCN2(+6.21),GDF15(+4.39),IL1A(+4.16),OLR1(+7.0),PTGS1(-5.09),PTGS2(+9.59)
transcription regulator	SMAD7	4.38e-05		Inhibited	-2.132	14	13	1	ACTA2(-2.28),AREG(+7.51),BMPR1B(+3.43),CCN2(+6.21),CDH2(+2.88),CDKN2B(+18.75),EFEMP1(+2.51),HDAC9(+4.39),HMOX1(+3.26),ICAM1(+4.61),PMEPA1(+10.03),SERPINE1(+8.03),SMAD3(+2.22),TGFB2(+3.63)
kinase	ERBB3	4.42e-05			1.504	12	9	3	ACTA1(+8.27),ACTA2(-2.28),CCN1(+5.25),CCN2(+6.21),CXCR4(+5.68),DUSP1(+5.0),HMOX1(+3.26),PTGS1(-5.09),PTGS2(+9.59),SERPINE1(+8.03),SLC4A7(+3.26),TOP2A(-2.7)
transcription regulator	MYOD1	4.45e-05			-0.711	16	11	5	ACTA1(+8.27),ACTA2(-2.28),BCL2L1(+2.03),DUSP1(+5.0),DYSF(+3.07),ENPP2(-2.78),FOSL1(+6.79),GADD45G(-2.62),HSPB8(+2.87),KLF6(+2.26),MKI67(-2.44),PMEPA1(+10.03),RPS6KA2(+2.43),RUNX1(+3.82),SBK1(+2.74),TNNC1(-4.02)
growth factor	MST1	4.57e-05			-0.963	6	4	2	BCL2L1(+2.03),CCN2(+6.21),GPC3(-3.3),MSR1(-3.8),PTGS2(+9.59),SOX4(+3.78)
chemical drug	olanzapine	4.59e-05			1.48	11	9	2	ATF3(+4.17),BDNF(+4.98),HMOX1(+3.26),LDLR(+2.12),NRG1(+2.81),RGS2(-2.94),SCNN1A(+2.92),SLC25A27(-2.94),SLC38A1(+3.93),SPRY2(+2.49),THBD(+4.08)
cytokine	CXCL8	4.87e-05			-0.197	10	7	3	BCL2L1(+2.03),CD74(-2.5),COL12A1(+2.28),CYP19A1(-2.56),ICAM1(+4.61),IFRD1(+2.4),PTGS2(+9.59),SOCS1(-2.78),TNFRSF10A(+8.7),TNFRSF10B(+2.44)
group	AURK	4.89e-05		Inhibited	-2.828	8	8	0	AEN(+1.99),CYFIP2(+2.65),CYP26B1(+3.53),MDM2(+2.3),SESN2(+2.23),TIGAR(+2.25),TNFRSF10A(+8.7),TNFRSF10B(+2.44)
other	ANLN	4.89e-05		Inhibited	-2.828	8	8	0	AEN(+1.99),CYFIP2(+2.65),CYP26B1(+3.53),MDM2(+2.3),SESN2(+2.23),TIGAR(+2.25),TNFRSF10A(+8.7),TNFRSF10B(+2.44)
chemical drug	thalidomide	5e-05			-0.816	7	7	0	BCL2L1(+2.03),CAV1(+2.26),DKK1(+3.54),GDF15(+4.39),ICAM1(+4.61),PDGFB(+2.6),SERPINE1(+8.03)
group	cytokine	5.06e-05		Activated	2.333	14	12	2	BCL2L1(+2.03),CCN1(+5.25),CRH(-3.13),DUSP1(+5.0),EDN1(+4.4),HMOX1(+3.26),ICAM1(+4.61),LIF(+2.76),PTGS2(+9.59),SAA1(+5.4),SERPINE1(+8.03),SOCS1(-2.78),SOCS2(+2.05),TGFB2(+3.63)
enzyme	APC	5.09e-05			-0.97	13	9	4	CD55(+5.89),CDH2(+2.88),EDN1(+4.4),FGF10(-2.62),HK2(+2.05),KLF4(+2.66),MMP7(+7.31),PDK2(-2.4),PTGS1(-5.09),PTGS2(+9.59),TIAM1(-3.41),TIGAR(+2.25),TNFRSF12A(+3.04)
chemical drug	fluticasone propionate	5.16e-05			0.607	15	8	7	ADM(+3.25),ALOX15B(-4.69),CD74(-2.5),CXCL5(+43.48),GLDN(-3.1),IFIT1(-3.3),IL1A(+4.16),METTL7A(-4.44),MMP7(+7.31),OLR1(+7.0),PLIN2(+2.65),PTGS1(-5.09),SERPINE1(+8.03),SERPINF1(-2.33),WARS(+2.35)
chemical reagent	1,1-bis(3'-indolyl)-1-(4-trifluoromethyl-phenyl)methane	5.23e-05			1.987	4	4	0	ATF3(+4.17),CAV1(+2.26),GDF15(+4.39),KRT18(+2.35)
transcription regulator	TBX5	5.42e-05			0.57	10	7	3	ACE2(+2.54),ANKRD1(+4.47),BCL2L1(+2.03),CXCR4(+5.68),FGF10(-2.62),NPPB(+5.21),PTGS1(-5.09),PTGS2(+9.59),SIK1/SIK1B(+2.46),TNNC1(-4.02)
chemical drug	spironolactone	5.42e-05			-1.49	10	10	0	CCN2(+6.21),CXCR4(+5.68),EDN1(+4.4),HCN4(+4.1),ICAM1(+4.61),PTGS2(+9.59),SCNN1A(+2.92),SLCO2A1(+2.95),TIMP2(+3.6),ULBP1(+3.86)
transmembrane receptor	FAS	5.67e-05			-0.896	24	19	5	ACTA2(-2.28),BCL2L1(+2.03),CCN2(+6.21),CDK5R1(+2.43),DUSP10(+4.92),GADD45G(-2.62),ICAM1(+4.61),IFIT1(-3.3),IL1A(+4.16),ITGAV(+3.27),LAMP3(+4.37),LDLR(+2.12),NUAK2(+5.39),PLIN2(+2.65),PPP1R15A(+2.56),RASGRP2(-2.98),SERPINE1(+8.03),SKIL(+3.19),SORL1(-2.62),STK38L(+2.66),SYK(+4.57),TAGLN2(+3.3),THBD(+4.08),TRIB1(+2.83)
G-protein coupled receptor	P2RY2	5.71e-05			1.951	5	5	0	BCL2L1(+2.03),ICAM1(+4.61),PTGS2(+9.59),SCNN1A(+2.92),SERPINE1(+8.03)
group	Insulin	5.8e-05		Activated	3.132	28	20	8	ACTA1(+8.27),APOM(-2.77),ATF3(+4.17),BCL2L1(+2.03),CA3(+4.7),CCN2(+6.21),CDKN2B(+18.75),CRH(-3.13),CYP19A1(-2.56),DUSP1(+5.0),DUSP4(+3.03),EDN1(+4.4),EPAS1(+2.29),GRB10(+2.04),GSTP1(+2.34),HMOX1(+3.26),HSP90B1(-1.97),ICAM1(+4.61),KLF4(+2.66),PDK2(-2.4),PFKFB3(+4.83),PPP1R15A(+2.56),RPS6(-1.95),SERPINE1(+8.03),SLC25A27(-2.94),SLC7A1(+6.15),SORBS1(-2.69),VLDLR(+2.88)
transcription regulator	HAND2	5.91e-05			1.673	9	7	2	ACE2(+2.54),ACTA1(+8.27),CXCR4(+5.68),NPPB(+5.21),PTGS1(-5.09),PTGS2(+9.59),SHH(+9.71),SIK1/SIK1B(+2.46),TNNC1(-4.02)
enzyme	NSUN6	5.96e-05			1.89	7	6	1	CCN1(+5.25),CCN2(+6.21),COL4A3(+5.89),CRIM1(+3.28),SERPINE1(+8.03),TGFB2(+3.63),TOP2A(-2.7)
other	NEDD9	5.96e-05		Activated	2.646	7	7	0	ADM(+3.25),ALOXE3(+5.12),ELF3(+2.78),GDF15(+4.39),ITGA2(+6.29),PLIN2(+2.65),SERPINE1(+8.03)
kinase	RAF1	6.05e-05		Activated	2.831	17	14	3	ANKRD1(+4.47),AREG(+7.51),CD74(-2.5),CDKN2A(+4.27),CDKN2B(+18.75),DUSP4(+3.03),DUSP5(+4.62),FGFBP1(+4.42),ITGA2(+6.29),LIF(+2.76),MGLL(+3.19),MKI67(-2.44),OSMR(+4.08),PTGS2(+9.59),SCNN1A(+2.92),SPRY2(+2.49),TIAM1(-3.41)
transcription regulator	FOXM1	6.41e-05			-1.461	13	6	7	ACE2(+2.54),CAV1(+2.26),CDCA2(-2.23),CDH2(+2.88),CDKN2A(+4.27),CENPE(-2.09),KIF20A(-2.34),MKI67(-2.44),MMP7(+7.31),PTCH2(-2.87),PTTG1(-2.44),SQSTM1(+3.81),TOP2A(-2.7)
enzyme	NCF1	7.15e-05			1.698	6	5	1	ACTA2(-2.28),EDN1(+4.4),HMOX1(+3.26),ICAM1(+4.61),SERPINE1(+8.03),THBD(+4.08)
chemical reagent	GW3965	7.33e-05			-1.867	12	8	4	CAV1(+2.26),DUSP1(+5.0),FABP5(-2.2),GADD45G(-2.62),LDLR(+2.12),MYLIP(-2.52),PLIN2(+2.65),PPP1R15A(+2.56),PTGS2(+9.59),TOP2A(-2.7),TRIB1(+2.83),VLDLR(+2.88)
kinase	MAPK3	7.39e-05			1.944	10	9	1	CDKN2B(+18.75),DUSP4(+3.03),FOSL1(+6.79),PDGFB(+2.6),PTGS2(+9.59),RGS2(-2.94),SLC4A7(+3.26),SMAD3(+2.22),TNFRSF10A(+8.7),TNFRSF10B(+2.44)
kinase	MAP3K1	7.47e-05			1.438	8	7	1	ATF3(+4.17),DUSP1(+5.0),HMOX1(+3.26),LDLR(+2.12),PTGS2(+9.59),SERPINE1(+8.03),TNFRSF10A(+8.7),TOP2A(-2.7)
transmembrane receptor	ITGB3	7.48e-05			1.673	9	8	1	BCL2L1(+2.03),HSP90B1(-1.97),ITGAV(+3.27),LDLR(+2.12),NPPB(+5.21),PTGS2(+9.59),RUNX1(+3.82),SERPINE1(+8.03),SMAD3(+2.22)
transcription regulator	HDAC1	7.58e-05			-1	19	17	2	AMPD3(+2.49),ATF3(+4.17),BDNF(+4.98),CDKN2A(+4.27),CSF1R(+3.35),DUSP1(+5.0),GLUL(-2.21),GSTP1(+2.34),INA(+5.01),MDM2(+2.3),NCR3LG1(+3.59),PDGFB(+2.6),PFKFB3(+4.83),PMAIP1(+3.96),PTGS2(+9.59),SERPINE1(+8.03),SQSTM1(+3.81),TOP2A(-2.7),TUBB3(+7.71)
chemical drug	curcumin	7.6e-05			-1.133	23	17	6	ACTA2(-2.28),BCL2L1(+2.03),BDNF(+4.98),CAV1(+2.26),CCN2(+6.21),CDKN2A(+4.27),CXCR4(+5.68),EDN1(+4.4),FOSL1(+6.79),GLUL(-2.21),GSTP1(+2.34),HMOX1(+3.26),HSP90B1(-1.97),ICAM1(+4.61),MDM2(+2.3),OLR1(+7.0),PTGS2(+9.59),PTN(-2.91),SERPINE1(+8.03),SOCS1(-2.78),TNFRSF10A(+8.7),TNFRSF10B(+2.44),TOP2A(-2.7)
group	Endothelin	7.73e-05			1.46	5	4	1	ACTA1(+8.27),CD74(-2.5),EDN1(+4.4),NPPB(+5.21),PTGS2(+9.59)
chemical toxicant	benzo(a)pyrene	8.03e-05			1.54	17	17	0	ADAMTS16(+5.1),CCN1(+5.25),CDK5R1(+2.43),CELF2(+2.85),CYP1B1(+5.08),ELF3(+2.78),GSTP1(+2.34),HK2(+2.05),HMOX1(+3.26),INHBB(+3.37),MAFF(+5.29),MAFG(+2.79),MDM2(+2.3),PTGS2(+9.59),SERPINE1(+8.03),SQSTM1(+3.81),TGFB2(+3.63)
kinase	PIK3R1	8.17e-05			0.853	10	7	3	ACTA2(-2.28),BCL2L1(+2.03),HMOX1(+3.26),HSP90B1(-1.97),ICAM1(+4.61),MKI67(-2.44),PTGS2(+9.59),SERPINE1(+8.03),TGFB2(+3.63),TRIB3(+4.36)
chemical drug	methylprednisolone	8.2e-05			1.606	30	20	10	A2M(-3.46),BDNF(+4.98),CCN2(+6.21),CD74(-2.5),CDH2(+2.88),DPYS(-6.21),DUSP1(+5.0),ENPP2(-2.78),FABP5(-2.2),G0S2(-5.36),GSTP1(+2.34),HMOX1(+3.26),HSP90B1(-1.97),IL1A(+4.16),ITGA2(+6.29),JUP(+2.5),LDLR(+2.12),NFIA(-3.34),NUDT4(+3.17),PIM3(+2.37),PLIN2(+2.65),PPL(+2.88),PSAT1(+2.79),RGS2(-2.94),SCEL(+8.4),SERPINE1(+8.03),SLC4A7(+3.26),SLCO2A1(+2.95),TOP2A(-2.7),ZYX(+2.41)
chemical - kinase inhibitor	PP1	8.33e-05		Inhibited	-2.586	7	7	0	BCL2L1(+2.03),CXCR4(+5.68),HMOX1(+3.26),IL1A(+4.16),NPPB(+5.21),PTGS2(+9.59),SERPINE1(+8.03)
peptidase	F7	8.33e-05			1.621	7	7	0	CCN1(+5.25),CCN2(+6.21),FOSL1(+6.79),ICAM1(+4.61),LIF(+2.76),MMP7(+7.31),PTGS2(+9.59)
group	TLR7/8	8.33e-05			1.89	7	7	0	EDN1(+4.4),LINC-PINT(+2.74),PMAIP1(+3.96),PPP1R15A(+2.56),PTGS2(+9.59),SLC7A11(+4.17),TRIB3(+4.36)
transcription regulator	EPAS1	8.48e-05	2.29	Activated	2.782	17	16	1	ADM(+3.25),AREG(+7.51),CAV1(+2.26),CCN1(+5.25),CCN2(+6.21),CDC42EP5(-4.64),CXCR4(+5.68),EDN1(+4.4),FHL1(+2.56),INHBB(+3.37),ITGAV(+3.27),LDLR(+2.12),MAFF(+5.29),PFKFB3(+4.83),PLIN2(+2.65),SERPINE1(+8.03),SLC7A5(+2.36)
chemical drug	gentamicin	8.53e-05		Activated	3.305	18	13	5	ACSM3(-2.91),ALPL(-3.39),ATF3(+4.17),ENPP2(-2.78),GDF15(+4.39),HIVEP2(+3.15),HMOX1(+3.26),HSP90B1(-1.97),ICAM1(+4.61),IFRD1(+2.4),KLF6(+2.26),MDM2(+2.3),NEURL3(+4.22),NRG1(+2.81),PLIN2(+2.65),PSAT1(+2.79),PTN(-2.91),SQSTM1(+3.81)
enzyme	CAT	8.54e-05		Inhibited	-2.209	8	8	0	ADM(+3.25),CAV1(+2.26),CYP1B1(+5.08),HMOX1(+3.26),PMAIP1(+3.96),PTGS2(+9.59),SERPINE1(+8.03),TNFRSF10B(+2.44)
chemical drug	retinol acetate	8.54e-05			-0.218	4	3	1	ALPL(-3.39),TNFRSF10A(+8.7),TNFRSF10B(+2.44),TNFRSF10D(+4.37)
transcription regulator	ARNT	8.6e-05		Activated	2.029	12	11	1	ADM(+3.25),AREG(+7.51),CAV1(+2.26),CXCR4(+5.68),CYP1B1(+5.08),EDN1(+4.4),EPAS1(+2.29),HK2(+2.05),ITGAV(+3.27),KIF20A(-2.34),SERPINE1(+8.03),SHH(+9.71)
chemical drug	celecoxib	8.6e-05			1.065	12	11	1	B3GALT5(+4.63),BCL2L1(+2.03),GDF15(+4.39),HMOX1(+3.26),ICAM1(+4.61),MDM2(+2.3),MKI67(-2.44),PTGS2(+9.59),SERPINE1(+8.03),TNFRSF10A(+8.7),TNFRSF10B(+2.44),TNFRSF10D(+4.37)
other	NPPA	8.82e-05			1.433	6	6	0	ADM(+3.25),CDKN2A(+4.27),DUSP1(+5.0),EDN1(+4.4),HMOX1(+3.26),PTGS2(+9.59)
ligand-dependent nuclear receptor	NR1H3	8.96e-05			-0.359	17	8	9	ACTA2(-2.28),ADRB2(+3.98),APOM(-2.77),ATF3(+4.17),BCL2L1(+2.03),CD55(+5.89),GSTP1(+2.34),KIF20A(-2.34),KIF4A(-2.36),LDLR(+2.12),MKI67(-2.44),MYLIP(-2.52),NUSAP1(-2.27),PTGS2(+9.59),SOCS1(-2.78),TOP2A(-2.7),TRIB1(+2.83)
transcription regulator	KLF2	9.19e-05			-1.358	15	15	0	ADM(+3.25),CAV1(+2.26),CCN2(+6.21),CD55(+5.89),CDH2(+2.88),CDKN2B(+18.75),CXCR4(+5.68),CYP1B1(+5.08),EDN1(+4.4),EPAS1(+2.29),PTGS2(+9.59),SERPINE1(+8.03),SLCO2A1(+2.95),TGFB2(+3.63),THBD(+4.08)
transcription regulator	MRTFB	9.28e-05			1.929	13	10	3	ACTA1(+8.27),ACTA2(-2.28),ADM(+3.25),BCL2L1(+2.03),COL5A2(-2.56),CXCR4(+5.68),EDN1(+4.4),G0S2(-5.36),MAP2(+8.97),NUAK1(+5.14),RUNX1(+3.82),SH3BP4(+2.77),SLFN5(+3.08)
cytokine	IL17A	9.46e-05			1.313	18	16	2	ACTA2(-2.28),AREG(+7.51),BCL2L1(+2.03),CCN1(+5.25),CCN2(+6.21),CXCL5(+43.48),CXCR4(+5.68),FOSL1(+6.79),HSPB8(+2.87),ICAM1(+4.61),IL1A(+4.16),LIF(+2.76),OSMR(+4.08),PTGS2(+9.59),THBD(+4.08),TIMP2(+3.6),TNNC1(-4.02),YWHAG(+2.22)
kinase	EFNA4	9.77e-05		Inhibited	-2.646	7	6	1	CCN2(+6.21),DUSP4(+3.03),FABP5(-2.2),FOSL1(+6.79),ITGB6(+3.67),KRT18(+2.35),KRT7(+8.33)
transcription regulator	EP300	9.78e-05		Activated	2.627	26	23	3	ACTA1(+8.27),BCL2L1(+2.03),CDC42EP3(+3.6),CDKN2A(+4.27),CDKN2B(+18.75),CORO2B(+2.5),CRIM1(+3.28),CXCR4(+5.68),CYP19A1(-2.56),DUSP1(+5.0),DUSP4(+3.03),EDN1(+4.4),HMOX1(+3.26),JUP(+2.5),MAFG(+2.79),MDM2(+2.3),MKI67(-2.44),MMD(+3.57),MMP7(+7.31),MSH5(-2.2),OLR1(+7.0),PITPNM1(+3.28),PTGS2(+9.59),SLC7A11(+4.17),TGFB2(+3.63),TNFRSF10B(+2.44)
other	SBDS	9.94e-05				10	9	1	CCN2(+6.21),CHAC1(+5.13),COL27A1(-2.37),FBXL16(+4.14),KIF1A(+9.23),MAFF(+5.29),NEFM(+3.57),PPP1R15A(+2.56),PTBP3(+2.23),TRIB3(+4.36)
growth factor	AREG	9.94e-05	7.514		1.484	10	6	4	AREG(+7.51),BCL2L1(+2.03),CXCR4(+5.68),ELF3(+2.78),IFI6(-3.86),KIF20A(-2.34),MKI67(-2.44),PTGS2(+9.59),RUNX1(+3.82),TOP2A(-2.7)
kinase	TGFBR1	9.94e-05			1.215	10	7	3	ACTA2(-2.28),CCN2(+6.21),EDN1(+4.4),FGF10(-2.62),FMOD(-2.28),HMOX1(+3.26),KLF4(+2.66),PDGFB(+2.6),RUNX1(+3.82),SERPINE1(+8.03)
enzyme	LIPE	0.000101				12	8	4	ANKRD1(+4.47),ATF3(+4.17),CD74(-2.5),EDN1(+4.4),FMOD(-2.28),G0S2(-5.36),GRB10(+2.04),JUP(+2.5),MSR1(-3.8),PLIN2(+2.65),PTGS2(+9.59),YWHAG(+2.22)
other	CBX7	0.000103		Inhibited	-2.148	5	5	0	ANKRD1(+4.47),AREG(+7.51),CDKN2A(+4.27),CYP1B1(+5.08),GDF15(+4.39)
chemical - kinase inhibitor	wortmannin	0.000103			-1.91	16	13	3	ACTA2(-2.28),ATF3(+4.17),BCL2L1(+2.03),BDNF(+4.98),CCN2(+6.21),CDKN2A(+4.27),CDKN2B(+18.75),GSTP1(+2.34),HMOX1(+3.26),ICAM1(+4.61),KCNH8(+3.33),MSR1(-3.8),P4HA1(-2.13),PTGS2(+9.59),SERPINE1(+8.03),SOCS2(+2.05)
cytokine	SPP1	0.000104		Activated	2.212	15	14	1	BCL2L1(+2.03),CDH2(+2.88),CXCL5(+43.48),HMOX1(+3.26),ICAM1(+4.61),IL1A(+4.16),ITGA2(+6.29),ITGAV(+3.27),KRT18(+2.35),LIF(+2.76),MMP7(+7.31),NRCAM(+2.78),PTGS2(+9.59),SERPINE1(+8.03),SERPINF1(-2.33)
chemical - endogenous mammalian	linoleic acid	0.000105			-0.077	9	8	1	DUSP1(+5.0),EDN1(+4.4),HSP90B1(-1.97),ICAM1(+4.61),LDLR(+2.12),NPPB(+5.21),OLR1(+7.0),PLIN2(+2.65),PTGS2(+9.59)
chemical reagent	GnRH-A	0.000105		Activated	2.236	9	8	1	ATF3(+4.17),FOSL1(+6.79),KLF4(+2.66),KLF6(+2.26),PPP1R15A(+2.56),PRSS23(+3.31),RGS2(-2.94),SERPINE1(+8.03),SKIL(+3.19)
kinase	PRKCI	0.000108			1.121	6	6	0	ELF3(+2.78),HK2(+2.05),HMOX1(+3.26),IL1A(+4.16),PLS1(+2.33),PTGS2(+9.59)
chemical drug	ramipril	0.000108			0.128	6	5	1	ACE2(+2.54),CCN2(+6.21),CRH(-3.13),ITGA2(+6.29),PTGS2(+9.59),TIMP2(+3.6)
chemical drug	calcitriol	0.000109		Activated	2.267	31	24	7	ABLIM1(+2.81),ALPL(-3.39),AREG(+7.51),BCL2L1(+2.03),CALCR(+3.29),CCN1(+5.25),CDK5R1(+2.43),CSF1R(+3.35),CYP19A1(-2.56),DUSP1(+5.0),DUSP10(+4.92),EDN1(+4.4),EHF(+14.6),GADD45G(-2.62),HK2(+2.05),IL1A(+4.16),KIF20A(-2.34),KLF4(+2.66),KRT6A(+4.49),NUSAP1(-2.27),PMEPA1(+10.03),PTGS2(+9.59),RAD51AP1(-2.23),SPRY2(+2.49),SQOR(+2.82),TAGLN2(+3.3),TGFB2(+3.63),THBD(+4.08),TNFRSF10B(+2.44),TNFRSF10D(+4.37),…
transcription regulator	CTNNB1	0.00011		Activated	2.563	40	30	10	ACTA2(-2.28),AGRN(+2.16),BCL2L1(+2.03),CA3(+4.7),CCN1(+5.25),CCN2(+6.21),CDH2(+2.88),CDKN2A(+4.27),CDKN2B(+18.75),COL27A1(-2.37),CYFIP2(+2.65),CYP19A1(-2.56),CYP1B1(+5.08),DKK1(+3.54),EDN1(+4.4),ENPP2(-2.78),FGFBP1(+4.42),FOSL1(+6.79),FOXQ1(+6.74),GADD45G(-2.62),GLUL(-2.21),IFIT1(-3.3),INHBB(+3.37),KRT7(+8.33),LIF(+2.76),MEOX1(-2.74),MMP7(+7.31),NRCAM(+2.78),NRG1(+2.81),PTCH2(-2.87),PTGS2(+9.59),…
transcription regulator	ELK1	0.000111			0.368	8	8	0	BCL2L1(+2.03),CDKN2A(+4.27),FOSL1(+6.79),ITGAV(+3.27),ITGB6(+3.67),PTGS2(+9.59),SLC7A11(+4.17),TNFRSF10B(+2.44)
kinase	MET	0.000113		Activated	2.47	11	11	0	AREG(+7.51),CDH2(+2.88),EDN1(+4.4),HMOX1(+3.26),KLF4(+2.66),MDM2(+2.3),PIM3(+2.37),PLK2(+2.54),PTGS2(+9.59),RUNX1(+3.82),TGIF1(+2.32)
group	JAK	0.000114			-0.762	7	4	3	BCL2L1(+2.03),CDH2(+2.88),IFI6(-3.86),IFIT1(-3.3),PTGS2(+9.59),SOCS1(-2.78),SOCS2(+2.05)
kinase	EFNA3	0.000114		Inhibited	-2.646	7	6	1	CCN2(+6.21),DUSP4(+3.03),FABP5(-2.2),FOSL1(+6.79),ITGB6(+3.67),KRT18(+2.35),KRT7(+8.33)
transmembrane receptor	CAV1	0.000115	2.26		1.101	13	12	1	CAV1(+2.26),CDKN2A(+4.27),CSF1R(+3.35),HK2(+2.05),HMOX1(+3.26),ICAM1(+4.61),INHBB(+3.37),KRT18(+2.35),KRT7(+8.33),MDM2(+2.3),PDK2(-2.4),SERPINE1(+8.03),SKIL(+3.19)
group	IL1	0.00012		Activated	3.38	22	19	3	ADRB2(+3.98),AREG(+7.51),BDNF(+4.98),CD55(+5.89),CRH(-3.13),CSF1R(+3.35),CXCL5(+43.48),DUSP1(+5.0),EDN1(+4.4),ELF3(+2.78),H19(-3.63),HMOX1(+3.26),ICAM1(+4.61),LDLR(+2.12),LIF(+2.76),MMP7(+7.31),NRG1(+2.81),PTGS1(-5.09),PTGS2(+9.59),SAA1(+5.4),SERPINE1(+8.03),THBD(+4.08)
transcription regulator	MYB	0.000122			0.729	14	13	1	ADM(+3.25),AURKC(-2.78),BCL2L1(+2.03),CDH2(+2.88),CDKN2B(+18.75),CXCR4(+5.68),ICAM1(+4.61),IL1A(+4.16),KLF4(+2.66),LIF(+2.76),NEURL3(+4.22),PTGS2(+9.59),SHH(+9.71),SOCS2(+2.05)
growth factor	ANGPT2	0.000122		Activated	2.291	16	12	4	ACTA1(+8.27),ACTA2(-2.28),CRH(-3.13),EDN1(+4.4),HMOX1(+3.26),ICAM1(+4.61),MMP7(+7.31),OLR1(+7.0),PTGS2(+9.59),RPS6(-1.95),SERPINE1(+8.03),SERPING1(-2.2),SRXN1(+3.61),TNFRSF10B(+2.44),TNFRSF12A(+3.04),TUBB3(+7.71)
transcription regulator	CDKN2A	0.000123	4.271		0.905	20	15	5	A2M(-3.46),ACTA2(-2.28),CCN2(+6.21),CDKN2A(+4.27),CDKN2B(+18.75),DUSP1(+5.0),FHL2(+5.91),GADD45G(-2.62),GNA13(+2.21),GPRC5A(+14.98),IL1A(+4.16),ITGAV(+3.27),MDM2(+2.3),MKI67(-2.44),PMAIP1(+3.96),PMEPA1(+10.03),PTGS2(+9.59),RAD51AP1(-2.23),SERPINE1(+8.03),TGIF1(+2.32)
transcription regulator	IKZF1	0.000128			-1.188	18	14	4	BCL2L1(+2.03),CAV1(+2.26),DKK1(+3.54),DUSP5(+4.62),HK2(+2.05),IFI6(-3.86),JUP(+2.5),KLF4(+2.66),MAN1C1(-2.75),MAP2(+8.97),MGLL(+3.19),NFE2(-3.04),RUNX1(+3.82),SCN9A(+5.48),SLC2A6(+4.3),SMAD3(+2.22),ST3GAL6(-2.3),SYK(+4.57)
chemical drug	phenylephrine	0.00013			1.05	9	7	2	ACTA1(+8.27),ANKRD1(+4.47),CYP19A1(-2.56),DUSP1(+5.0),EDN1(+4.4),NPPB(+5.21),NRG1(+2.81),PTGS2(+9.59),RGS2(-2.94)
phosphatase	PTEN	0.00013			-0.468	34	26	8	ADM(+3.25),ATF3(+4.17),CA3(+4.7),CADM3(+2.28),CDKN2A(+4.27),CDKN2B(+18.75),CXCR4(+5.68),DUSP1(+5.0),EDN1(+4.4),EFNB2(+2.92),EPAS1(+2.29),FGF10(-2.62),G0S2(-5.36),IFRD1(+2.4),ITPR3(+3.96),KLF6(+2.26),MAN1C1(-2.75),MDM2(+2.3),MKI67(-2.44),NPFFR2(+5.4),PFKFB3(+4.83),PTGS1(-5.09),PTGS2(+9.59),PTN(-2.91),RPS6(-1.95),RUNX1(+3.82),SERPINE1(+8.03),SHH(+9.71),SOX4(+3.78),SPRY2(+2.49),SQOR(+2.82),STARD8(-2…
chemical - protease inhibitor	proteasome inhibitor PSI	0.000131			1.709	6	6	0	CD55(+5.89),HMOX1(+3.26),SMAD3(+2.22),SQSTM1(+3.81),SYK(+4.57),TNFRSF10B(+2.44)
chemical reagent	bufalin	0.000131			-0.6	6	5	1	BCL2L1(+2.03),CDKN2A(+4.27),TIAM1(-3.41),TNFRSF10A(+8.7),TNFRSF10B(+2.44),YWHAG(+2.22)
chemical drug	coal tar	0.000131		Activated	2	4	4	0	CYP1B1(+5.08),GSTP1(+2.34),HMOX1(+3.26),PTGS2(+9.59)
chemical reagent	CNB-001	0.000131		Activated	2	4	4	0	ATF3(+4.17),BDNF(+4.98),PPP1R15A(+2.56),SLC7A11(+4.17)
chemical - endogenous non-mammalian	rosmarinic acid	0.000131			-0.152	4	3	1	ACTA2(-2.28),BDNF(+4.98),CCN2(+6.21),PTGS2(+9.59)
enzyme	OGA	0.000132			0.263	25	21	4	ABLIM1(+2.81),BCL2L1(+2.03),CAV1(+2.26),CD55(+5.89),CDKN2B(+18.75),CREB5(+3.23),CSF1R(+3.35),CYFIP2(+2.65),DAGLB(+2.26),EFNB2(+2.92),EPHB6(+3.8),FGFBP1(+4.42),GADD45G(-2.62),GLUL(-2.21),HIVEP2(+3.15),ITGA2(+6.29),LIF(+2.76),MDM2(+2.3),MGLL(+3.19),PLIN2(+2.65),SOCS1(-2.78),SOCS2(+2.05),SORBS1(-2.69),TIMP2(+3.6),TNFRSF12A(+3.04)
transcription regulator	EOMES	0.000134			1.265	11	7	4	ACTA2(-2.28),ADM(+3.25),AFAP1(+2.97),CXCR4(+5.68),DUSP4(+3.03),H19(-3.63),ITGA2(+6.29),KCNQ3(+9.02),MEOX1(-2.74),MICAL2(+2.62),RGS2(-2.94)
other	TP53COR1	0.000134			1.432	5	4	1	MDM2(+2.3),PLK2(+2.54),PMAIP1(+3.96),TNFRSF10B(+2.44),TOP2A(-2.7)
enzyme	FN1	0.000137			1.909	16	15	1	ACTA2(-2.28),CALCR(+3.29),CCN1(+5.25),CCN2(+6.21),CDH2(+2.88),CXCL5(+43.48),ITGAV(+3.27),KRT7(+8.33),NPPB(+5.21),PDGFB(+2.6),RASSF2(+5.18),SERPINE1(+8.03),SQSTM1(+3.81),TIMP2(+3.6),TNFRSF10B(+2.44),ZYX(+2.41)
transcription regulator	KLF5	0.000142			1.808	8	7	1	ACTA2(-2.28),BCL2L1(+2.03),CXCR4(+5.68),DUSP1(+5.0),EPAS1(+2.29),FGFBP1(+4.42),PDGFB(+2.6),RUNX1(+3.82)
transcription regulator	NFAT5	0.000145		Activated	2.561	10	9	1	AREG(+7.51),B3GAT1(+3.46),DKK1(+3.54),EDN1(+4.4),LIF(+2.76),NRG1(+2.81),PTGS1(-5.09),SLC6A6(+2.19),TNFRSF21(+3.84),VLDLR(+2.88)
transmembrane receptor	CD36	0.000145		Activated	3.162	10	10	0	AREG(+7.51),CXCL5(+43.48),ICAM1(+4.61),IL1A(+4.16),LIF(+2.76),PDGFB(+2.6),SERPINE1(+8.03),SYK(+4.57),TNFRSF10A(+8.7),TNFRSF10B(+2.44)
chemical drug	erlotinib	0.000145		Activated	3.11	10	10	0	AREG(+7.51),BCL2L1(+2.03),CXCL5(+43.48),ICAM1(+4.61),IL1A(+4.16),LIF(+2.76),PDGFB(+2.6),SERPINE1(+8.03),TNFRSF10A(+8.7),TNFRSF10B(+2.44)
chemical - kinase inhibitor	AG490	0.000145			-1.099	10	6	4	A2M(-3.46),ACTA2(-2.28),BCL2L1(+2.03),DUOX2(+3.22),EDN1(+4.4),ENPP2(-2.78),ICAM1(+4.61),PTGS2(+9.59),PTTG1(-2.44),SAA1(+5.4)
kinase	MAPK14	0.000149		Activated	2.073	15	13	2	ACTA1(+8.27),ACTA2(-2.28),ANKRD1(+4.47),AREG(+7.51),CDKN2A(+4.27),DKK1(+3.54),DUSP1(+5.0),EFEMP1(+2.51),FGFBP1(+4.42),HMOX1(+3.26),ICAM1(+4.61),LDLR(+2.12),PTGS2(+9.59),TIMP2(+3.6),TOP2A(-2.7)
cytokine	IL4	0.00015			1.584	46	35	11	ABLIM1(+2.81),ACOT9(+2.26),ACTA2(-2.28),ALOX15B(-4.69),ARNTL2(+2.94),BCL2L1(+2.03),BDNF(+4.98),CALCR(+3.29),CCN2(+6.21),CD55(+5.89),CD74(-2.5),CELF2(+2.85),CSF1R(+3.35),CSF3R(-3.57),CXCR4(+5.68),EPAS1(+2.29),EPHA2(+5.22),GADD45G(-2.62),GLIPR2(+4.47),HK2(+2.05),HSD3B1(+3.02),ICAM1(+4.61),IL1A(+4.16),ITGA2(+6.29),ITGAV(+3.27),KLF6(+2.26),LIF(+2.76),MKI67(-2.44),MSR1(-3.8),NCR3LG1(+3.59),PLIN2(+2.65…
enzyme	NOS3	0.000154			0.342	7	7	0	ACE2(+2.54),ACTA1(+8.27),ATF3(+4.17),CCN2(+6.21),GSTP1(+2.34),ICAM1(+4.61),PTGS2(+9.59)
growth factor	IGF2	0.000157				14	12	2	AREG(+7.51),CCN2(+6.21),CORO2B(+2.5),CXCR4(+5.68),CYP1B1(+5.08),DUSP1(+5.0),H19(-3.63),MDM2(+2.3),PDGFB(+2.6),PTGS2(+9.59),RAD51AP1(-2.23),SERPINE1(+8.03),TGIF1(+2.32),ZFAND5(+2.17)
transcription regulator	ATF2	0.000158		Activated	2.582	10	10	0	ATF3(+4.17),BCL2L1(+2.03),CDKN2A(+4.27),DUSP1(+5.0),DUSP10(+4.92),DUSP5(+4.62),DUSP8(+3.83),NPPB(+5.21),PTGS2(+9.59),TGFB2(+3.63)
transcription regulator	ZNF217	0.00016			-1.664	9	7	2	ADM(+3.25),CDKN2B(+18.75),CREB5(+3.23),GPRC5A(+14.98),KRT18(+2.35),LMO3(-3.42),LYPD1(+4.74),SOCS2(+2.05),ST3GAL6(-2.3)
chemical drug	triptolide	0.00016			-1.227	9	8	1	BCL2L1(+2.03),DUSP1(+5.0),ICAM1(+4.61),MKI67(-2.44),MMP7(+7.31),PDGFB(+2.6),PMAIP1(+3.96),PTGS2(+9.59),TNFRSF10B(+2.44)
chemical drug	ursolic acid	0.00016			-1.227	8	7	1	ATF3(+4.17),BCL2L1(+2.03),CXCR4(+5.68),GDF15(+4.39),MKI67(-2.44),OLR1(+7.0),PTGS2(+9.59),TNFRSF10B(+2.44)
transcription regulator	WT1	0.00016			1.715	17	15	2	ADGRE5(+3.13),AREG(+7.51),BCL2L1(+2.03),CCN2(+6.21),CSF1R(+3.35),CYP19A1(-2.56),GRB10(+2.04),HSP90B1(-1.97),JUP(+2.5),KLF4(+2.66),MDM2(+2.3),SERPINE1(+8.03),SLC15A2(+7.74),SLC6A6(+2.19),SMAD3(+2.22),SQSTM1(+3.81),WARS(+2.35)
chemical - protease inhibitor	Z-LLL-CHO	0.000162			1.431	21	18	3	ATF3(+4.17),BCL2L1(+2.03),CCN2(+6.21),CDKN2A(+4.27),DCC(+3.24),DUSP1(+5.0),DUSP8(+3.83),EPAS1(+2.29),G0S2(-5.36),GSTP1(+2.34),HMOX1(+3.26),HSP90B1(-1.97),ICAM1(+4.61),ITPR3(+3.96),PMAIP1(+3.96),PTGS2(+9.59),SQSTM1(+3.81),TNFRSF10A(+8.7),TNFRSF10B(+2.44),ULBP1(+3.86),ZNF395(-2.04)
transcription regulator	FOXO3	0.000168			0.982	21	14	7	ACTA2(-2.28),CAV1(+2.26),CCN1(+5.25),CCN2(+6.21),CDC42EP3(+3.6),CDKN2B(+18.75),CXCR4(+5.68),ELOVL7(+2.79),FABP5(-2.2),FMOD(-2.28),GLUL(-2.21),ICAM1(+4.61),MKI67(-2.44),NTN4(+3.09),PMAIP1(+3.96),PPP1R15A(+2.56),PTGS1(-5.09),PTTG1(-2.44),SERPINE1(+8.03),SLC7A1(+6.15),TGFB2(+3.63)
chemical - endogenous non-mammalian	betulin	0.000171				3	3	0	BCL2L1(+2.03),PTGS2(+9.59),TIMP2(+3.6)
chemical drug	aclarubicin	0.000171				3	3	0	BCL2L1(+2.03),PTGS2(+9.59),TNFRSF10B(+2.44)
kinase	RPS6KA5	0.000172		Activated	2.207	5	5	0	CDKN2A(+4.27),CDKN2B(+18.75),DUSP1(+5.0),FOSL1(+6.79),PTGS2(+9.59)
chemical toxicant	thapsigargin	0.000177		Activated	2.857	15	14	1	ATF3(+4.17),BCL2L1(+2.03),BDNF(+4.98),CAV1(+2.26),CHAC1(+5.13),EDN1(+4.4),HMOX1(+3.26),HSP90B1(-1.97),ICAM1(+4.61),KLF4(+2.66),OLR1(+7.0),PMAIP1(+3.96),PPP1R15A(+2.56),SESN2(+2.23),TNFRSF10B(+2.44)
transcription regulator	SMAD1	0.000177			0.359	7	5	2	ACTA2(-2.28),ALPL(-3.39),BCL2L1(+2.03),CCN2(+6.21),CDKN2B(+18.75),ICAM1(+4.61),PDGFB(+2.6)
transcription regulator	MEF2A	0.000177			0.447	7	5	2	ACTA1(+8.27),BDNF(+4.98),EDN1(+4.4),PKNOX2(-4.64),TGFB2(+3.63),THBD(+4.08),TNNC1(-4.02)
transcription regulator	Foxp1	0.000177			0.478	7	6	1	BCL2L1(+2.03),DNER(+3.32),FBXL16(+4.14),MTCL1(+2.27),RASGRP2(-2.98),SOX4(+3.78),SPHKAP(+2.71)
transcription regulator	MEF2C	0.000183		Activated	2.178	12	10	2	ACE2(+2.54),ACTA1(+8.27),ATF3(+4.17),BDNF(+4.98),CXCR4(+5.68),HDAC9(+4.39),NPPB(+5.21),PTGS1(-5.09),PTGS2(+9.59),SIK1/SIK1B(+2.46),SYK(+4.57),TNNC1(-4.02)
enzyme	RAC1	0.000185		Activated	2.533	11	10	1	ACTA2(-2.28),ANKRD1(+4.47),ATF3(+4.17),CCN2(+6.21),CDH2(+2.88),DUSP1(+5.0),FOSL1(+6.79),HMOX1(+3.26),ICAM1(+4.61),NPPB(+5.21),PTGS2(+9.59)
transcription regulator	VDR	0.000187			-0.795	17	11	6	ACTA2(-2.28),BCL2L1(+2.03),CYP19A1(-2.56),EDN1(+4.4),GADD45G(-2.62),HK2(+2.05),ICAM1(+4.61),IL1A(+4.16),LDLR(+2.12),NUSAP1(-2.27),PLIN2(+2.65),PTGS2(+9.59),RAD51AP1(-2.23),SOCS1(-2.78),TGFB2(+3.63),THBD(+4.08),ZYX(+2.41)
transcription regulator	MYCN	0.000187			-1.248	19	15	4	BCL2L1(+2.03),CAV1(+2.26),CCN2(+6.21),COL5A2(-2.56),CRIM1(+3.28),FRMD6(+2.49),HK2(+2.05),ITGA2(+6.29),MDM2(+2.3),PMAIP1(+3.96),RPL11(-2.41),RPL27A(-2.17),RPS6(-1.95),SERPINE1(+8.03),TIMP2(+3.6),TNFRSF10B(+2.44),UCHL1(+7.45),ZFAND5(+2.17),ZYX(+2.41)
transcription regulator	HEY2	0.000188			0.281	6	3	3	ACTA1(+8.27),ACTA2(-2.28),ALPL(-3.39),ANKRD1(+4.47),PROX1(+5.92),SLN(-3.05)
transcription regulator	HLX	0.000188		Inhibited	-2.425	6	6	0	ANKRD1(+4.47),AREG(+7.51),CDKN2A(+4.27),CYP1B1(+5.08),GDF15(+4.39),ICAM1(+4.61)
other	ARHGAP31	0.000188			-0.816	6	6	0	CCN2(+6.21),CDH2(+2.88),CDKN2A(+4.27),GDF15(+4.39),ITGB6(+3.67),TGFB2(+3.63)
chemical drug	eplerenone	0.000188			-1.549	6	5	1	CCN2(+6.21),CRH(-3.13),EDN1(+4.4),ICAM1(+4.61),PTGS2(+9.59),SERPINE1(+8.03)
transcription regulator	FOS	0.000188		Activated	2.579	30	25	5	A2M(-3.46),ATF3(+4.17),BDNF(+4.98),CASZ1(+3.33),CCN2(+6.21),CELF2(+2.85),CRH(-3.13),EDN1(+4.4),FBLIM1(+3.81),FOSL1(+6.79),GSTP1(+2.34),HMOX1(+3.26),HSD3B1(+3.02),HSP90B1(-1.97),HSPB8(+2.87),ICAM1(+4.61),IL1A(+4.16),KLF6(+2.26),MDM2(+2.3),MMP7(+7.31),NPPB(+5.21),PLK2(+2.54),PMEPA1(+10.03),PTCHD1(+3.53),PTGS2(+9.59),PTTG1(-2.44),RAB11FIP1(+2.34),RPS6(-1.95),RUNX1(+3.82),SERPINE1(+8.03)
transcription regulator	SMAD2	0.000189		Activated	2.077	10	9	1	ACTA2(-2.28),CCN2(+6.21),CDH2(+2.88),CDKN2A(+4.27),CDKN2B(+18.75),HMOX1(+3.26),PDGFB(+2.6),SERPINE1(+8.03),SKIL(+3.19),SMAD3(+2.22)
transcription regulator	WWC1	0.000193	3.356		-1	4	3	1	CCN2(+6.21),CDH2(+2.88),MKI67(-2.44),PDGFB(+2.6)
other	KRIT1	0.000193			1	4	4	0	CXCR4(+5.68),EFNB2(+2.92),KLF4(+2.66),TGFB2(+3.63)
chemical drug	buthionine sulfoximine	0.000193			1.067	4	4	0	BCL2L1(+2.03),CXCR4(+5.68),HMOX1(+3.26),PTGS2(+9.59)
transcription regulator	TP73	0.000198			0.587	24	19	5	ACTA2(-2.28),AEN(+1.99),ATF3(+4.17),CCN1(+5.25),CD55(+5.89),COL5A2(-2.56),EDN1(+4.4),EPHA2(+5.22),G0S2(-5.36),HSPB8(+2.87),KLHL21(+2.79),MDM2(+2.3),PDGFB(+2.6),PLK2(+2.54),PMAIP1(+3.96),PPL(+2.88),RUNX1(+3.82),SERPINE1(+8.03),SERPINF1(-2.33),SERPING1(-2.2),TGFB2(+3.63),TNFRSF10A(+8.7),TNFRSF10B(+2.44),TNFRSF12A(+3.04)
chemical - kinase inhibitor	herbimycin	0.000203			-1.934	7	7	0	BCL2L1(+2.03),CCN2(+6.21),CXCR4(+5.68),DUSP1(+5.0),ICAM1(+4.61),PTGS2(+9.59),SERPINE1(+8.03)
ligand-dependent nuclear receptor	PPARA	0.000213			0.728	26	17	9	ACTA1(+8.27),APOM(-2.77),BCL2L1(+2.03),BDNF(+4.98),CDKN2A(+4.27),CFH(+3.11),EDN1(+4.4),FABP5(-2.2),G0S2(-5.36),GLUL(-2.21),GSTP1(+2.34),HMOX1(+3.26),HSD3B1(+3.02),KIF20A(-2.34),KIF4A(-2.36),MGLL(+3.19),MKI67(-2.44),MMD(+3.57),NPPB(+5.21),PLIN2(+2.65),PTGS2(+9.59),SAA1(+5.4),SERINC2(+2.5),SMC4(-1.96),SOCS2(+2.05),TOP2A(-2.7)
transporter	SFTPA1	0.000216		Inhibited	-2.985	9	9	0	ADRB2(+3.98),CCN1(+5.25),CCN2(+6.21),CXCL5(+43.48),CYP1B1(+5.08),FRMD6(+2.49),IL1A(+4.16),PLIN2(+2.65),SERPINE1(+8.03)
chemical drug	dasatinib	0.000218			-1.544	5	4	1	ANKRD1(+4.47),BCL2L1(+2.03),CCN1(+5.25),CCN2(+6.21),RPS6(-1.95)
transporter	ABCB4	0.000223			-1.491	6	4	2	ACTA2(-2.28),CCN2(+6.21),ELF3(+2.78),H19(-3.63),SERPINE1(+8.03),TGFB2(+3.63)
transcription regulator	FOXO1	0.000225			1.076	25	18	7	A2M(-3.46),APOM(-2.77),CAV1(+2.26),CCN2(+6.21),CDC42EP3(+3.6),CDKN2A(+4.27),CDKN2B(+18.75),EDN1(+4.4),ELOVL7(+2.79),FABP5(-2.2),FMOD(-2.28),HMOX1(+3.26),ICAM1(+4.61),ITGAV(+3.27),ITGB6(+3.67),KLF4(+2.66),NUSAP1(-2.27),PMAIP1(+3.96),PPP1R15A(+2.56),PTGS1(-5.09),RIPOR2(+5.77),SERPINE1(+8.03),SPRY2(+2.49),TNNC1(-4.02),TRIB3(+4.36)
chemical drug	lenalidomide	0.000227			0.728	17	14	3	CAV1(+2.26),DCC(+3.24),DKK1(+3.54),ELF3(+2.78),HIST1H2AD(-3.45),IFI6(-3.86),KLF4(+2.66),LRRC8B(+2.19),MAN1C1(-2.75),MAP2(+8.97),MGLL(+3.19),NETO2(+2.82),SCN9A(+5.48),SETD7(+3.61),SMAD3(+2.22),TNFRSF10B(+2.44),TNFRSF21(+3.84)
chemical drug	omeprazole	0.000233				7	6	1	A2M(-3.46),BCL2L1(+2.03),CCN2(+6.21),CELF2(+2.85),CXCR4(+5.68),EPAS1(+2.29),SYK(+4.57)
chemical drug	estrogen	0.000234			0.077	19	14	5	AREG(+7.51),BDNF(+4.98),CCN1(+5.25),CCN2(+6.21),CRH(-3.13),CYP19A1(-2.56),DUSP1(+5.0),EPAS1(+2.29),ICAM1(+4.61),IL1A(+4.16),LDLR(+2.12),LIF(+2.76),MDM2(+2.3),PTGS2(+9.59),PTTG1(-2.44),SMAD3(+2.22),SOAT2(-3.67),TGFB2(+3.63),TOP2A(-2.7)
chemical - protease inhibitor	N-Ac-Leu-Leu-norleucinal	0.000238			-0.437	9	7	2	BCL2L1(+2.03),CAV1(+2.26),CYP19A1(-2.56),DCC(+3.24),ICAM1(+4.61),ITPR3(+3.96),PTGS2(+9.59),PTTG1(-2.44),SYK(+4.57)
chemical toxicant	kainic acid	0.000238			1.741	13	11	2	ATF3(+4.17),BCL2L1(+2.03),BDNF(+4.98),CSF1R(+3.35),DUSP1(+5.0),FGF10(-2.62),FOSL1(+6.79),KCNQ3(+9.02),MMP7(+7.31),PIM3(+2.37),PPP1R15A(+2.56),PTGS2(+9.59),RGS2(-2.94)
cytokine	TNFSF11	0.000238		Activated	3.034	18	17	1	BCL2L1(+2.03),CALCR(+3.29),CAV1(+2.26),CSF1R(+3.35),DUSP1(+5.0),FHL2(+5.91),FOSL1(+6.79),GRB10(+2.04),HMOX1(+3.26),ICAM1(+4.61),IFRD1(+2.4),IL1A(+4.16),ITGAV(+3.27),PTGS2(+9.59),SAA1(+5.4),SERPINE1(+8.03),SOCS1(-2.78),SRXN1(+3.61)
cytokine	IL33	0.000239		Activated	2.562	17	14	3	AREG(+7.51),BCL2L1(+2.03),C1QL2(+7.46),CDK5R1(+2.43),EPAS1(+2.29),FBXL21P(-3.01),G0S2(-5.36),GNA13(+2.21),HMOX1(+3.26),ICAM1(+4.61),IL1A(+4.16),MSR1(-3.8),PDGFB(+2.6),PLIN2(+2.65),RPS6KA2(+2.43),SKIL(+3.19),SLC7A11(+4.17)
transcription regulator	ETV5	0.000244			0.263	10	10	0	AGRN(+2.16),CAV1(+2.26),CDH2(+2.88),COL4A3(+5.89),CXCR4(+5.68),ICAM1(+4.61),KRT7(+8.33),LAMP3(+4.37),NRCAM(+2.78),SHH(+9.71)
cytokine	CXCL12	0.000247			0.736	15	12	3	ACTA2(-2.28),BCL2L1(+2.03),BMP6(+4.81),CXCR4(+5.68),EXOSC6(+2.12),ICAM1(+4.61),IL1A(+4.16),PTGS2(+9.59),SHH(+9.71),SOCS1(-2.78),SOCS2(+2.05),TNFRSF10A(+8.7),TNFRSF10B(+2.44),TNFRSF10D(+4.37),TNNC1(-4.02)
enzyme	NRAS	0.000247			1.565	15	12	3	AGRN(+2.16),ANKRD1(+4.47),BCL2L1(+2.03),CDKN2A(+4.27),CDKN2B(+18.75),CFH(+3.11),EPAS1(+2.29),FHL1(+2.56),IFIT1(-3.3),IL1A(+4.16),ITGA2(+6.29),MKI67(-2.44),MSR1(-3.8),PTGS2(+9.59),RPS6KA2(+2.43)
transcription regulator	DDIT3	0.000251			1.751	11	10	1	ANKRD1(+4.47),ATF3(+4.17),ATF7IP2(-2.28),HMOX1(+3.26),ITGA2(+6.29),PPP1R15A(+2.56),TGFB2(+3.63),TNFRSF10A(+8.7),TNFRSF10B(+2.44),TRIB3(+4.36),WARS(+2.35)
chemical drug	lomustine	0.000253			1.294	8	7	1	A2M(-3.46),ELF3(+2.78),FBLIM1(+3.81),TES(+2.45),TGIF1(+2.32),TNFRSF10B(+2.44),TNFRSF10D(+4.37),TNFRSF12A(+3.04)
chemical toxicant	Sn50 peptide	0.000253		Inhibited	-2.106	8	8	0	BCL2L1(+2.03),CCN2(+6.21),HMOX1(+3.26),ICAM1(+4.61),MMP7(+7.31),PTGS2(+9.59),SERPINE1(+8.03),TNFRSF21(+3.84)
growth factor	TGFA	0.000261			1.295	9	7	2	AREG(+7.51),BCL2L1(+2.03),CCN2(+6.21),GSTP1(+2.34),ICAM1(+4.61),PTGS1(-5.09),PTGS2(+9.59),PTTG1(-2.44),SERPINE1(+8.03)
transcription regulator	KLF6	0.000261	2.26		0.413	9	8	1	ATF3(+4.17),BCL2L1(+2.03),CDH2(+2.88),IL1A(+4.16),MKI67(-2.44),PMAIP1(+3.96),PTGS2(+9.59),SHH(+9.71),TNFRSF10B(+2.44)
chemical drug	SN-38	0.000264			1.698	6	6	0	BCL2L1(+2.03),BMP6(+4.81),GDF15(+4.39),HK2(+2.05),IL1A(+4.16),TNFRSF10B(+2.44)
complex	Pdgf (complex)	0.000266			1.227	10	9	1	CAV1(+2.26),CDKN2B(+18.75),EDN1(+4.4),HMOX1(+3.26),ICAM1(+4.61),LDLR(+2.12),PTGS2(+9.59),SERPINE1(+8.03),SV2A(-2.51),THBD(+4.08)
transmembrane receptor	LRP1	0.000266			1.254	7	5	2	CDH2(+2.88),PLIN2(+2.65),PTGS2(+9.59),SERPINF1(-2.33),SERPING1(-2.2),SHH(+9.71),SQSTM1(+3.81)
chemical reagent	BAPTA-AM	0.000266			-1.89	7	6	1	ATF3(+4.17),BDNF(+4.98),ICAM1(+4.61),PTGS2(+9.59),SCN9A(+5.48),SOCS1(-2.78),SOCS2(+2.05)
chemical - endogenous mammalian	oleic acid	0.00027			-0.514	11	11	0	DUSP1(+5.0),EDN1(+4.4),GDF15(+4.39),HK2(+2.05),HMOX1(+3.26),ICAM1(+4.61),LDLR(+2.12),OLR1(+7.0),PLIN2(+2.65),PTGS2(+9.59),SERPINE1(+8.03)
chemical reagent	2-aminopurine	0.000272			0.18	5	3	2	HMOX1(+3.26),IFI6(-3.86),IFIT1(-3.3),NPPB(+5.21),PTGS2(+9.59)
chemical drug	dipyridamole	0.000272			-1	5	5	0	BCL2L1(+2.03),BDNF(+4.98),HMOX1(+3.26),PTGS2(+9.59),TIMP2(+3.6)
chemical drug	epicatechin gallate	0.000272			1.067	5	5	0	CDKN2A(+4.27),GDF15(+4.39),ICAM1(+4.61),MDM2(+2.3),PTGS2(+9.59)
chemical reagent	bisphenol A diglycidyl ether	0.000273			-1	4	3	1	ACTA2(-2.28),ICAM1(+4.61),PTGS2(+9.59),SERPINE1(+8.03)
cytokine	IL15	0.000277		Activated	2.966	25	18	7	BCL2L1(+2.03),CCN2(+6.21),CD55(+5.89),CD74(-2.5),CDKN2B(+18.75),CXCR4(+5.68),DUSP5(+4.62),EDN1(+4.4),GPRC5A(+14.98),HK2(+2.05),HMOX1(+3.26),IFIT1(-3.3),LIF(+2.76),MKI67(-2.44),MT1H(+2.65),PFKFB3(+4.83),PMAIP1(+3.96),RPS6(-1.95),SMAD3(+2.22),SOCS1(-2.78),SOCS2(+2.05),SORL1(-2.62),TIGAR(+2.25),TNFRSF10B(+2.44),TOP2A(-2.7)
transcription regulator	PML	0.000287			0.282	13	12	1	CDH2(+2.88),CDKN2A(+4.27),CDKN2B(+18.75),CXCR4(+5.68),HMOX1(+3.26),IFIT1(-3.3),IL1A(+4.16),JUP(+2.5),LDLR(+2.12),MAFF(+5.29),SQSTM1(+3.81),TRIO(+2.21),YWHAG(+2.22)
chemical - endogenous mammalian	10E,12Z-octadecadienoic acid	0.000287			1.764	13	11	2	ACSM3(-2.91),ATF3(+4.17),CA3(+4.7),CAV1(+2.26),CREB5(+3.23),GDF15(+4.39),LDLR(+2.12),PLIN2(+2.65),PLK2(+2.54),PPP1R15A(+2.56),PTGS2(+9.59),SORBS1(-2.69),TRIB3(+4.36)
cytokine	IL10	0.000288			-0.498	22	18	4	ACTA2(-2.28),ADM(+3.25),ARNT2(+2.34),BCL2L1(+2.03),BMP6(+4.81),CD55(+5.89),CSF1R(+3.35),CXCL5(+43.48),CXCR4(+5.68),DUSP1(+5.0),EHF(+14.6),GPRC5B(+2.74),HDAC9(+4.39),HMOX1(+3.26),ICAM1(+4.61),IL1A(+4.16),LAMP3(+4.37),LIF(+2.76),MSR1(-3.8),PTGS2(+9.59),SOCS1(-2.78),VTCN1(-5.29)
group	Creb	0.000302			1.593	20	16	4	ADM(+3.25),AREG(+7.51),ARHGEF9(-2.33),ATF3(+4.17),BDNF(+4.98),BMP6(+4.81),CCN1(+5.25),CRH(-3.13),CSF1R(+3.35),CYP19A1(-2.56),DUSP1(+5.0),DUSP4(+3.03),FOSL1(+6.79),HSPB8(+2.87),LDLR(+2.12),PTGS2(+9.59),RGS2(-2.94),SKIL(+3.19),SLC7A11(+4.17),SOX4(+3.78)
chemical - endogenous mammalian	lipoxin A4	0.00031			0.109	6	5	1	ACTA2(-2.28),HMOX1(+3.26),ICAM1(+4.61),PTGS2(+9.59),SERPINE1(+8.03),TIMP2(+3.6)
chemical drug	parthenolide	0.00031			-0.092	6	6	0	ANKRD1(+4.47),BCL2L1(+2.03),HMOX1(+3.26),LIF(+2.76),PTGS2(+9.59),TNFRSF10B(+2.44)
chemical drug	cytarabine	0.000313			1.757	8	7	1	ADGRE5(+3.13),CD55(+5.89),ICAM1(+4.61),MDM2(+2.3),SESN2(+2.23),TGFB2(+3.63),TNFRSF10B(+2.44),TOP2A(-2.7)
transcription regulator	IRF8	0.000316		Activated	2.049	12	8	4	ATF3(+4.17),BCL2L1(+2.03),CD74(-2.5),CSF1R(+3.35),CSF3R(-3.57),ICAM1(+4.61),IFI6(-3.86),KLF4(+2.66),KLF6(+2.26),LIF(+2.76),MDM2(+2.3),MSR1(-3.8)
enzyme	YOD1	0.000335				3	3	0	ANKRD1(+4.47),CCN1(+5.25),CCN2(+6.21)
complex	LDL-cholesterol	0.000335				3	3	0	CXCR4(+5.68),ICAM1(+4.61),THBD(+4.08)
enzyme	RNF111	0.000335				3	3	0	CDKN2B(+18.75),PMEPA1(+10.03),SERPINE1(+8.03)
chemical toxicant	ferric nitrilotriacetate	0.000335				3	3	0	BCL2L1(+2.03),KLF4(+2.66),PTGS2(+9.59)
transcription regulator	POU2F1	0.000336				11	8	3	A2M(-3.46),CD55(+5.89),CSF1R(+3.35),ICAM1(+4.61),OLR1(+7.0),SAA1(+5.4),SERPING1(-2.2),SESN2(+2.23),SLC7A11(+4.17),TNFRSF10A(+8.7),TNNC1(-4.02)
other	COL4A3	0.000337	5.887			5	5	0	CCN2(+6.21),COL4A4(+4.84),ITGA2(+6.29),PTGS2(+9.59),TIMP2(+3.6)
transcription regulator	SP110	0.000338		Inhibited	-2.309	12	9	3	ATF3(+4.17),CCN1(+5.25),CD74(-2.5),CDKN2B(+18.75),DUSP10(+4.92),GNA13(+2.21),IFI6(-3.86),IFIT1(-3.3),ITGAV(+3.27),SOX4(+3.78),SQSTM1(+3.81),TNFRSF21(+3.84)
mature microRNA	miR-16-5p (and other miRNAs w/seed AGCAGCA)	0.000339		Inhibited	-2.523	15	13	2	BDNF(+4.98),GRB10(+2.04),HMOX1(+3.26),HSP90B1(-1.97),IFRD1(+2.4),ITGA2(+6.29),LUZP1(+2.24),MLLT11(+3.71),NFIA(-3.34),PSAT1(+2.79),PTGS2(+9.59),SLC38A1(+3.93),SLC7A1(+6.15),SQSTM1(+3.81),ZYX(+2.41)
complex	RNA polymerase II	0.000342				18	11	7	ALPL(-3.39),APOM(-2.77),CDKN2A(+4.27),CXCR4(+5.68),CYP1B1(+5.08),DKK1(+3.54),DUSP1(+5.0),FOSL1(+6.79),GDF15(+4.39),ICAM1(+4.61),LDLR(+2.12),OSGIN1(+2.6),PBX1(-2.0),PTGS2(+9.59),RAD51AP1(-2.23),RPS6(-1.95),SORBS1(-2.69),TOP2A(-2.7)
chemical toxicant	beta-naphthoflavone	0.000342			1.664	7	6	1	CCN1(+5.25),CYP1B1(+5.08),CYP4B1(-4.49),GSTP1(+2.34),MAFG(+2.79),SAA1(+5.4),SOCS2(+2.05)
enzyme	DICER1	0.000344			-1.018	19	14	5	BDNF(+4.98),CCN1(+5.25),CDKN2A(+4.27),CDKN2B(+18.75),CELF2(+2.85),CRH(-3.13),CXCR4(+5.68),EYA1(-4.23),FGF10(-2.62),H19(-3.63),ICAM1(+4.61),ITGA2(+6.29),ITGAV(+3.27),MAP2(+8.97),RUNX1(+3.82),SCN9A(+5.48),SERPINE1(+8.03),SERPINF1(-2.33),SPRY2(+2.49)
chemical - endogenous mammalian	glutathione	0.000348		Inhibited	-2.183	8	8	0	ATF3(+4.17),BCL2L1(+2.03),HMOX1(+3.26),PTGS2(+9.59),SERPINE1(+8.03),SLC7A11(+4.17),TNFRSF10A(+8.7),TNFRSF10B(+2.44)
enzyme	PARP1	0.000361			-0.432	11	9	2	GDF15(+4.39),H19(-3.63),HMOX1(+3.26),ICAM1(+4.61),LIF(+2.76),MDM2(+2.3),PTGS2(+9.59),SOCS1(-2.78),SOCS2(+2.05),TIMP2(+3.6),TNFRSF10B(+2.44)
kinase	NDRG1	0.000362			-0.804	6	6	0	ATF3(+4.17),CAV1(+2.26),CXCL5(+43.48),IL1A(+4.16),MDM2(+2.3),SMAD3(+2.22)
transcription regulator	MRTFA	0.000366			0.691	13	11	2	ACTA1(+8.27),ACTA2(-2.28),BCL2L1(+2.03),CDC42EP3(+3.6),CDKN2A(+4.27),CXCR4(+5.68),CYFIP2(+2.65),EDN1(+4.4),G0S2(-5.36),ICAM1(+4.61),MAP2(+8.97),NPPB(+5.21),RUNX1(+3.82)
chemical - endogenous mammalian	xanthine	0.000375			1.964	4	4	0	CXCR4(+5.68),DUSP1(+5.0),DUSP10(+4.92),TIMP2(+3.6)
chemical drug	ebselen	0.000375		Inhibited	-2	4	4	0	DUSP1(+5.0),HMOX1(+3.26),ICAM1(+4.61),PTGS2(+9.59)
chemical drug	allopurinol	0.000376			1	9	8	1	A2M(-3.46),BDNF(+4.98),ELF3(+2.78),FBLIM1(+3.81),HMOX1(+3.26),PTGS2(+9.59),TES(+2.45),TGIF1(+2.32),TNFRSF12A(+3.04)
chemical - endogenous non-mammalian	5-O-mycolyl-beta-araf-(1->2)-5-O-mycolyl-alpha-araf-(1->1')-glycerol	0.000376			1.723	9	7	2	ATF3(+4.17),CYP19A1(-2.56),DUSP1(+5.0),ICAM1(+4.61),IFIT1(-3.3),IL1A(+4.16),MGLL(+3.19),PTGS2(+9.59),SLC7A11(+4.17)
transcription regulator	PRDM1	0.000384			-0.57	16	11	5	ALPL(-3.39),APOM(-2.77),CD74(-2.5),CFH(+3.11),CXCR4(+5.68),DBNDD1(+3.08),FOSL1(+6.79),IL1A(+4.16),METTL7A(-4.44),PMAIP1(+3.96),PROX1(+5.92),RASSF2(+5.18),SCARA5(-3.52),SMAD3(+2.22),TNFRSF10D(+4.37),TRIB1(+2.83)
chemical drug	trovafloxacin	0.000385		Activated	2.121	8	8	0	ADRB2(+3.98),HMOX1(+3.26),ICAM1(+4.61),LDLR(+2.12),MDM2(+2.3),SERPINE1(+8.03),SOCS2(+2.05),TGIF1(+2.32)
chemical drug	3,3'-diindolylmethane	0.000385			0.368	8	7	1	ATF3(+4.17),BCL2L1(+2.03),GDF15(+4.39),HMOX1(+3.26),IFIT1(-3.3),PTGS2(+9.59),TNFRSF10A(+8.7),TNFRSF10B(+2.44)
growth factor	CCN5	0.000387			-0.97	7	6	1	ACTA2(-2.28),CCN2(+6.21),JUP(+2.5),KLF4(+2.66),KRT18(+2.35),SERPINE1(+8.03),SMAD3(+2.22)
transcription regulator	SOX4	0.000398	3.78	Activated	2.21	14	12	2	ADGRE5(+3.13),CD74(-2.5),CDH2(+2.88),CHAC1(+5.13),DUSP4(+3.03),EFNA5(+2.87),FHL1(+2.56),LUZP1(+2.24),NUAK1(+5.14),SLC2A6(+4.3),TES(+2.45),TIAM1(-3.41),TMEM255A(+3.24),UCHL1(+7.45)
chemical - endogenous mammalian	homocysteine	0.00041			1.72	9	9	0	ADM2(+3.98),ATF3(+4.17),BCL2L1(+2.03),HMOX1(+3.26),OLR1(+7.0),PMAIP1(+3.96),PTGS2(+9.59),SAA1(+5.4),TRIB3(+4.36)
enzyme	CHD7	0.000412				5	5	0	APH1B(+2.18),CDKN2A(+4.27),MDM2(+2.3),PMAIP1(+3.96),TNFRSF10B(+2.44)
G-protein coupled receptor	ACKR3	0.000412				5	3	2	ADM(+3.25),CFH(+3.11),CXCR4(+5.68),FMOD(-2.28),TNNC1(-4.02)
chemical drug	alpha-tocopherol	0.000412			-0.937	5	5	0	CCN2(+6.21),HMOX1(+3.26),IL1A(+4.16),PMAIP1(+3.96),SQSTM1(+3.81)
transcription regulator	TWIST2	0.00042			0.692	6	4	2	CD7(-2.93),CDH2(+2.88),DUSP5(+4.62),H19(-3.63),KLF6(+2.26),OSGIN1(+2.6)
chemical - endogenous mammalian	mevalonic acid	0.00042			0.903	6	6	0	CD55(+5.89),ICAM1(+4.61),LDLR(+2.12),PTGS2(+9.59),SERPINE1(+8.03),SMAD3(+2.22)
chemical drug	temozolomide	0.00042			0.954	6	6	0	BCL2L1(+2.03),CDKN2A(+4.27),ITGAV(+3.27),PMAIP1(+3.96),TNFRSF10A(+8.7),TNFRSF10B(+2.44)
kinase	JAK1	0.000426		Activated	2.021	8	7	1	ENPP2(-2.78),ICAM1(+4.61),LIF(+2.76),OSMR(+4.08),PDGFB(+2.6),RUNX1(+3.82),SAA1(+5.4),TNFRSF21(+3.84)
chemical drug	nitroprusside	0.000436			0.714	7	7	0	ADM(+3.25),BCL2L1(+2.03),BDNF(+4.98),CAV1(+2.26),HMOX1(+3.26),MDM2(+2.3),PTGS2(+9.59)
microRNA	mir-8	0.000436			-1.92	12	12	0	ATF3(+4.17),CDH2(+2.88),GNA13(+2.21),HMOX1(+3.26),KLF4(+2.66),PMAIP1(+3.96),RHPN2(+2.21),SPRY2(+2.49),SQSTM1(+3.81),TGFB2(+3.63),TIMP2(+3.6),YWHAG(+2.22)
complex	IgG	0.000438			-1.905	15	13	2	ADM(+3.25),BCL2L1(+2.03),CDKN2B(+18.75),DUSP1(+5.0),EDN1(+4.4),FABP5(-2.2),FGFBP1(+4.42),GPRC5A(+14.98),KRT18(+2.35),LDLR(+2.12),PPL(+2.88),PPP1R15A(+2.56),PTGS2(+9.59),SERPINE1(+8.03),SERPINF1(-2.33)
ligand-dependent nuclear receptor	NR1H4	0.000462			0.521	13	8	5	ACTA2(-2.28),ADRB2(+3.98),APOM(-2.77),CDKN2A(+4.27),CYP19A1(-2.56),EDN1(+4.4),FABP5(-2.2),KLF4(+2.66),PTGS1(-5.09),PTGS2(+9.59),SQSTM1(+3.81),THBD(+4.08),TIMP2(+3.6)
chemical toxicant	tetrachlorodibenzodioxin	0.000462			0.7	22	20	2	ADM(+3.25),APH1B(+2.18),ARNT2(+2.34),BDNF(+4.98),CA3(+4.7),CCN1(+5.25),CDKN2A(+4.27),CYP19A1(-2.56),CYP1B1(+5.08),CYP4B1(-4.49),EDN1(+4.4),HDAC9(+4.39),HMOX1(+3.26),INA(+5.01),KRT7(+8.33),PTGS2(+9.59),SAA1(+5.4),SERPINE1(+8.03),SLC4A2(+1.95),SOCS2(+2.05),TGFB2(+3.63),VLDLR(+2.88)
chemical drug	fluvastatin	0.000485			-0.26	6	6	0	BCL2L1(+2.03),EDN1(+4.4),HMOX1(+3.26),PTGS2(+9.59),SERPINE1(+8.03),THBD(+4.08)
cytokine	IL1A	0.000486	4.16	Activated	2.559	16	16	0	ATF3(+4.17),BCL2L1(+2.03),CCN1(+5.25),CXCL5(+43.48),FOSL1(+6.79),HMOX1(+3.26),HSD3B1(+3.02),ICAM1(+4.61),IL1A(+4.16),ITGAV(+3.27),LIF(+2.76),PDGFB(+2.6),PTGS2(+9.59),SAA1(+5.4),SERPINE1(+8.03),TOX3(+2.31)
chemical toxicant	carbonyl cyanide m-chlorophenyl hydrazone	0.00049			1.912	7	7	0	BMP6(+4.81),DUSP5(+4.62),GDF15(+4.39),HK2(+2.05),IL1A(+4.16),PTGS2(+9.59),SERPINE1(+8.03)
chemical reagent	DETA-NONOate	0.00049			1.143	7	7	0	BCL2L1(+2.03),CAV1(+2.26),DUSP1(+5.0),HMOX1(+3.26),ICAM1(+4.61),PTGS2(+9.59),SERPINE1(+8.03)
chemical - endogenous mammalian	L-glutamic acid	0.000498			0.115	10	7	3	ACTA2(-2.28),BCL2L1(+2.03),BDNF(+4.98),CDH2(+2.88),MAP2(+8.97),MGLL(+3.19),PLIN2(+2.65),PTGS2(+9.59),SORBS1(-2.69),SORL1(-2.62)
chemical drug	irbesartan	0.000499			-1.387	5	4	1	FHL1(+2.56),ICAM1(+4.61),ITGAV(+3.27),SERPINE1(+8.03),SERPINF1(-2.33)
G-protein coupled receptor	BDKRB2	0.0005			-0.371	4	4	0	CCN2(+6.21),EDN1(+4.4),ICAM1(+4.61),PTGS2(+9.59)
transmembrane receptor	EDNRA	0.0005			1.067	4	3	1	ICAM1(+4.61),PTGS1(-5.09),PTGS2(+9.59),TIMP2(+3.6)
chemical drug	amlodipine	0.0005			-1	4	4	0	ACTA1(+8.27),EDN1(+4.4),LDLR(+2.12),PTGS2(+9.59)
transcription regulator	HNF1A	0.000508			-0.978	26	13	13	ACE2(+2.54),APOM(-2.77),B3GALT5(+4.63),BCL2L1(+2.03),CD55(+5.89),CLTRN(+4.5),COL27A1(-2.37),CRH(-3.13),ELF3(+2.78),FGF10(-2.62),G0S2(-5.36),GCNT3(+10.84),GLUL(-2.21),KIF20A(-2.34),LDLR(+2.12),MSH5(-2.2),MT1H(+2.65),NPFFR2(+5.4),NUF2(-2.78),RAB37(-2.97),SEMA4A(-3.44),SERPINE1(+8.03),SERPING1(-2.2),SLC4A2(+1.95),SOAT2(-3.67),VLDLR(+2.88)
other	S100A9	0.000517		Activated	2.514	13	9	4	A2M(-3.46),ALPL(-3.39),AREG(+7.51),ATF3(+4.17),ENPP2(-2.78),FBLIM1(+3.81),FOSL1(+6.79),GPRC5A(+14.98),H19(-3.63),ICAM1(+4.61),NRG1(+2.81),OLR1(+7.0),TNFAIP8(+3.97)
chemical drug	androgen	0.000517			-1.463	13	11	2	BDNF(+4.98),BMP6(+4.81),CA3(+4.7),COL12A1(+2.28),CXCR4(+5.68),FGF10(-2.62),FOSL1(+6.79),PTGS2(+9.59),RUNX1(+3.82),SMAD3(+2.22),SOCS1(-2.78),SOX4(+3.78),TNFAIP8(+3.97)
group	Histone h4	0.000525				12	9	3	ACTA1(+8.27),CDKN2A(+4.27),CYP19A1(-2.56),DKK1(+3.54),GSTP1(+2.34),ICAM1(+4.61),IL1A(+4.16),KIF1A(+9.23),MSH5(-2.2),PMAIP1(+3.96),PTGS2(+9.59),RPS6(-1.95)
other	COL18A1	0.000529		Inhibited	-2.97	9	9	0	BCL2L1(+2.03),EDN1(+4.4),EFNB2(+2.92),HK2(+2.05),ICAM1(+4.61),ITGAV(+3.27),PTGS2(+9.59),SERPINE1(+8.03),TNFRSF21(+3.84)
chemical - endogenous non-mammalian	E. coli B5 lipopolysaccharide	0.000545		Activated	2.747	17	15	2	ADRB2(+3.98),CSF3R(-3.57),CXCR4(+5.68),DUSP1(+5.0),HMOX1(+3.26),ICAM1(+4.61),IFIT1(-3.3),IL1A(+4.16),INHBB(+3.37),LDLR(+2.12),LIF(+2.76),MDM2(+2.3),PTGS2(+9.59),SERPINE1(+8.03),SOCS2(+2.05),TGFB2(+3.63),TGIF1(+2.32)
transcription regulator	ID2	0.000548			1.414	14	12	2	ACTA2(-2.28),ADM(+3.25),BCL2L1(+2.03),CDKN2A(+4.27),CXCR4(+5.68),DUSP1(+5.0),DUSP10(+4.92),DUSP4(+3.03),GADD45G(-2.62),ICAM1(+4.61),INHBB(+3.37),KLF6(+2.26),RPS6KA2(+2.43),SOX4(+3.78)
chemical - endogenous mammalian	platelet activating factor	0.000548		Activated	2.404	7	6	1	APOM(-2.77),CDH2(+2.88),ICAM1(+4.61),IL1A(+4.16),PTGS2(+9.59),SERPINE1(+8.03),TIMP2(+3.6)
chemical - endogenous mammalian	leukotriene D4	0.000548			1.89	7	6	1	ATF3(+4.17),CCN1(+5.25),DUSP1(+5.0),KLF4(+2.66),PTGS2(+9.59),RGS2(-2.94),SIK1/SIK1B(+2.46)
other	BNIP3L	0.000548			1.89	7	4	3	BCL2L1(+2.03),CENPE(-2.09),ITPR3(+3.96),NUF2(-2.78),SYK(+4.57),TIMP2(+3.6),TOP2A(-2.7)
growth factor	FGF10	0.000548	-2.618	Activated	2.213	7	6	1	CYP19A1(-2.56),CYP1B1(+5.08),HSD3B1(+3.02),LDLR(+2.12),PTGS2(+9.59),SHH(+9.71),SPRY2(+2.49)
chemical - endogenous non-mammalian	anisomycin	0.000548			1.235	7	7	0	ATF3(+4.17),BCL2L1(+2.03),DUSP1(+5.0),DUSP8(+3.83),LDLR(+2.12),SERPINE1(+8.03),SKIL(+3.19)
chemical drug	colchicine	0.000548			0.859	7	5	2	ACTA2(-2.28),ATF3(+4.17),BDNF(+4.98),CCN2(+6.21),CRH(-3.13),MDM2(+2.3),PTGS2(+9.59)
mature microRNA	miR-27a-3p (and other miRNAs w/seed UCACAGU)	0.000559		Inhibited	-2.408	6	6	0	CYP1B1(+5.08),EFNB2(+2.92),PMAIP1(+3.96),RUNX1(+3.82),SMAD3(+2.22),SPRY2(+2.49)
kinase	ATM	0.00057			1.118	8	7	1	BCL2L1(+2.03),CCN2(+6.21),DUSP1(+5.0),DUSP10(+4.92),GADD45G(-2.62),HMOX1(+3.26),SERPINE1(+8.03),TNFRSF10B(+2.44)
transcription regulator	ETS2	0.00057			1.802	8	7	1	BCL2L1(+2.03),CDKN2A(+4.27),CSF1R(+3.35),HMOX1(+3.26),ICAM1(+4.61),KRT18(+2.35),MSR1(-3.8),SYK(+4.57)
other	PTHLH	0.00057				8	7	1	BCL2L1(+2.03),CDKN2A(+4.27),CDKN2B(+18.75),EFNB2(+2.92),PTGS2(+9.59),RGS2(-2.94),RUNX1(+3.82),SERPINE1(+8.03)
other	BCAR4	0.000574				3	3	0	CDH2(+2.88),HK2(+2.05),PFKFB3(+4.83)
other	TCIM	0.000574				3	3	0	ICAM1(+4.61),IL1A(+4.16),PTGS2(+9.59)
other	DLC1	0.000574				3	3	0	CDKN2A(+4.27),CDKN2B(+18.75),SERPINE1(+8.03)
other	HIST4H4	0.000574				3	2	1	GSTP1(+2.34),IFI6(-3.86),RUNX1(+3.82)
enzyme	RHOC	0.000574				3	2	1	ATF3(+4.17),GLUL(-2.21),NAT8L(+8.2)
group	Muscarinic cholinergic receptor	0.000574				3	1	2	ALPL(-3.39),CCN1(+5.25),RGS2(-2.94)
transcription regulator	MYOCD	0.000575			0.688	9	7	2	ACE2(+2.54),ACTA1(+8.27),ACTA2(-2.28),BCL2L1(+2.03),HCN4(+4.1),NPPB(+5.21),SCN9A(+5.48),SIK1/SIK1B(+2.46),TNNC1(-4.02)
growth factor	TGFB2	0.000576	3.629		1.853	10	8	2	ACTA2(-2.28),CCN2(+6.21),CDKN2A(+4.27),EDN1(+4.4),FMOD(-2.28),HMOX1(+3.26),RUNX1(+3.82),SERPINE1(+8.03),SMAD3(+2.22),TGFB2(+3.63)
[truncated: 1,538 more rows]
