# Supplementary material for: Developmental modeling of hepatogenesis using obese iPSCs-hepatocyte differentiation uncovers pathological features
Source: Cell Death Dis. 2022 Aug 1;13(8):670. doi: 10.1038/s41419-022-05125-9 (PMC9343434; doi:10.1038/s41419-022-05125-9)
Supplement: Supplementary file 19 — Supplementary File 17 [file 41419_2022_5125_MOESM19_ESM.xlsx]

## Sheet: GENES
					Filter		596	781	1274	420	346	433	986	577	6008	6926	8193	6940	8129	8294
				p <	0.05		209	478	440	303	169	262	382	418	3127	3868	4467	3822	4081	4485
				FDR <	0.05		387	303	834	117	177	171	604	159	2881	3058	3726	3118	4048	3809
`															Filter	Filter	Filter	Filter	Filter	Filter	NAFL/normal	NASH/normal	NAFLD/Normal	NAFLD/ctrl	NAFLD_BatchA/ctrl	NAFLD_BatchB/ctrl	NAFL/normal	NASH/normal	NAFLD/Normal	NAFLD/ctrl	NAFLD_BatchA/ctrl	NAFLD_BatchB/ctrl	NAFL/normal	NASH/normal	NAFLD/Normal	NAFLD/ctrl	NAFLD_BatchA/ctrl	NAFLD_BatchB/ctrl
Gene ID	Transcript ID	Transcript Type	NC RNA	Decription	Entrez ID	Gene Name	S3.c.O/n	S3.T.O/n	S3.n.T/c	S3.O.T/c	S4.c.O/n	S4.T.O/n	S4.n.T/c	S4.O.T/c	NAFL / normal	NASH / normal	NAFLD / Normal	NAFLD / ctrl	NAFLD_BatchA / ctrl	NAFLD_BatchB / ctrl	FC	FC	FC	FC	FC	FC	p	p	p	p	p	p	fdr	fdr	fdr	fdr	fdr	fdr
ENSG00000000003	ENST00000373020,ENST00000494424,ENST00000496771	protein_coding,processed_transcript	0	tetraspanin 6	7105	TSPAN6	0	0	0	0	0	0	0	0	1.39742	0	1.28756	1.30145	1.51165	0	1.39742	1.21899	1.28756	1.30145	1.51165	1.05932	1.00284e-05	0.0265068	1.56225e-05	0.000408521	1.98579e-13	0.360751	7.96997e-05	0.0638144	6.83551e-05	0.00171869	2.58478e-12	0.505188
ENSG00000000005	ENST00000373031,ENST00000485971	protein_coding,processed_transcript	0	tenomodulin	64102	TNMD	0	0	0	0	0	0	0	0	0	-14.1886	-5.38501	-4.72191	-4.25716	-7.83924	-2.19907	-14.1886	-5.38501	-4.72191	-4.25716	-7.83924	0.159003	3.70991e-05	0.00137509	0.00791956	0.0102749	0.00230704	0.298901	0.000206761	0.00404081	0.0229707	0.0240242	0.00634578
ENSG00000000419	ENST00000371582,ENST00000371583,ENST00000371584,ENST00000371588,ENST00000413082,ENST00000466152,ENST00000494752	protein_coding,processed_transcript	0	dolichyl-phosphate mannosyltransferase polypeptide 1, catalytic subunit	8813	DPM1	0	0	0	0	0	0	0	0	1.2081	1.35978	1.29612	1.28551	1.29265	1.30915	1.2081	1.35978	1.29612	1.28551	1.29265	1.30915	0.00227178	1.14856e-10	7.55731e-09	8.94334e-07	1.64036e-06	5.69133e-07	0.00884141	2.28789e-09	5.86793e-08	7.20932e-06	8.21309e-06	3.08598e-06
ENSG00000000457	ENST00000367770,ENST00000367771,ENST00000367772,ENST00000423670,ENST00000470238	protein_coding,processed_transcript	0	SCY1-like 3 (S. cerevisiae)	57147	SCYL3	0	0	0	0	0	0	0	0	1.36993	1.38408	1.37126	1.37513	1.29807	1.45885	1.36993	1.38408	1.37126	1.37513	1.29807	1.45885	0.00162209	0.00145299	8.67316e-06	0.000546682	0.000418016	7.62938e-06	0.00664157	0.0052618	3.97828e-05	0.00222763	0.00133396	3.42694e-05
ENSG00000000460	ENST00000286031,ENST00000359326,ENST00000413811,ENST00000456684,ENST00000459772,ENST00000466580,ENST00000472795,ENST00000481744,ENST00000496973,ENST00000498289	protein_coding,processed_transcript	0	chromosome 1 open reading frame 112	55732	C1orf112	0	0	-1.89295	0	0	0	0	0	1.75884	0	1.39547	1.50118	1.72248	0	1.75884	1.27321	1.39547	1.50118	1.72248	1.05052	0.00174932	0.171603	0.00498565	0.00994463	1.41243e-05	0.7312	0.00707419	0.297061	0.0128609	0.0278921	6.00754e-05	0.817012
ENSG00000000938	ENST00000374003,ENST00000374004,ENST00000374005,ENST00000399173,ENST00000457296,ENST00000468038,ENST00000475472,ENST00000545953	protein_coding,processed_transcript	0	feline Gardner-Rasheed sarcoma viral oncogene homolog	2268	FGR	0	0	0	0	0	0	0	0	0	1.36767	0	1.34208	0	0	1.32365	1.36767	1.15194	1.34208	1.14336	1.17015	0.0692401	0.0127048	0.167663	0.018901	0.226014	0.231939	0.154356	0.0342266	0.271224	0.0481999	0.350568	0.352344
ENSG00000000971	ENST00000359637,ENST00000367429,ENST00000439155,ENST00000466229,ENST00000470918,ENST00000496761	protein_coding,retained_intron,processed_transcript	0	complement factor H	3075	CFH	0	0	0	0	-16.7577	0	-2.76578	3.11253	0	-1.48052	-1.38031	0	0	-2.06493	-1.16073	-1.48052	-1.38031	-1.31059	-1.04444	-2.06493	0.219037	0.00131466	0.000519804	0.0229319	0.571485	6.35972e-18	0.380632	0.00482444	0.00167416	0.056902	0.72783	1.5211e-16
ENSG00000001036	ENST00000002165,ENST00000367585,ENST00000438118,ENST00000451668	protein_coding,processed_transcript	0	fucosidase, alpha-L- 2, plasma	2519	FUCA2	0	0	0	0	0	0	0	0	0	0	0	0	1.2121	0	1.00427	1.02573	1.05808	1.01269	1.2121	-1.10927	0.954442	0.761413	0.316143	0.864123	0.000127892	0.0893929	0.977213	0.858328	0.45728	0.915801	0.000455672	0.158645
ENSG00000001084	ENST00000229416,ENST00000504353,ENST00000504525,ENST00000505197,ENST00000505294,ENST00000509541,ENST00000510837,ENST00000513939,ENST00000514004,ENST00000514373,ENST00000514933,ENST00000515580	protein_coding,retained_intron,nonsense_mediated_decay	0	glutamate-cysteine ligase, catalytic subunit	2729	GCLC	0	0	0	0	0	0	0	0	0	0	0	0	0	0	1.12818	1.05707	1.0743	1.08881	1.08165	1.07383	0.054868	0.364978	0.129209	0.117309	0.170251	0.222175	0.127871	0.53452	0.218384	0.220067	0.278223	0.340407
ENSG00000001167	ENST00000341376,ENST00000353205	protein_coding	0	nuclear transcription factor Y, alpha	4800	NFYA	0	0	0	0	0	0	0	0	0	0	0	0	0	-1.28815	-1.01625	-1.00449	-1.0551	-1.0142	1.11336	-1.28815	0.864974	0.96007	0.445951	0.870644	0.09539	0.00252281	0.924153	0.977289	0.598864	0.91992	0.169813	0.00689388
ENSG00000001460	ENST00000003583,ENST00000337248,ENST00000374409,ENST00000435187,ENST00000438866,ENST00000440416,ENST00000468303,ENST00000475760,ENST00000483261,ENST00000483528,ENST00000492753,ENST00000497384,ENST00000498488	protein_coding,processed_transcript	0	sperm-tail PG-rich repeat containing 1	90529	STPG1	0	0	0	0	0	0	0	0	0	0	1.31221	0	1.29116	1.34416	1.2765	1.22848	1.31221	1.24939	1.29116	1.34416	0.066089	0.0985693	0.00201222	0.0396932	0.0118325	0.0104824	0.148583	0.189728	0.00568463	0.0897432	0.0272761	0.0245911
ENSG00000001461	ENST00000003912,ENST00000339255,ENST00000358028,ENST00000374399,ENST00000428131,ENST00000432012,ENST00000475663,ENST00000488155	protein_coding,processed_transcript	0	NIPA-like domain containing 3	57185	NIPAL3	0	0	0	0	0	0	0	0	0	0	0	0	0	1.21625	1.06045	1.14169	1.07942	1.10178	-1.03724	1.21625	0.480248	0.110556	0.188527	0.201089	0.526311	0.0042962	0.673812	0.208266	0.299599	0.339772	0.685219	0.0111014
ENSG00000001497	ENST00000312391,ENST00000374804,ENST00000374807,ENST00000374811,ENST00000469091,ENST00000484069	protein_coding,nonsense_mediated_decay	0	LAS1-like (S. cerevisiae)	81887	LAS1L	0	0	0	0	0	0	0	0	0	0	0	0	0	-1.24054	-1.06585	-1.13392	-1.09286	-1.10339	1.02063	-1.24054	0.406496	0.0602051	0.0825899	0.120374	0.696235	0.000549883	0.599211	0.126396	0.149609	0.224841	0.828615	0.00174233
ENSG00000001561	ENST00000321037	protein_coding	0	ectonucleotide pyrophosphatase/phosphodiesterase 4 (putative)	22875	ENPP4	0	0	0	0	0	0	0	0	0	1.27068	0	0	0	0	1.11392	1.27068	1.08229	1.19166	1.04741	1.12845	0.411084	0.0140978	0.399419	0.089444	0.676927	0.303474	0.603927	0.0373782	0.549952	0.176561	0.813673	0.439636
ENSG00000001617	ENST00000002829,ENST00000413852,ENST00000414301,ENST00000420831,ENST00000426511,ENST00000434342,ENST00000450338,ENST00000470737,ENST00000493743	protein_coding,retained_intron	0	sema domain, immunoglobulin domain (Ig), short basic domain, secreted, (semaphorin) 3F	6405	SEMA3F	0	0	0	0	0	0	-3.90766	0	0	0	0	0	0	1.29921	1.17529	1.2164	1.08337	1.19464	-1.1205	1.29921	0.215757	0.138777	0.385835	0.132875	0.241374	0.0115823	0.376337	0.249898	0.536423	0.243914	0.369877	0.0268519
ENSG00000001626	ENST00000003084,ENST00000426809,ENST00000429014,ENST00000446805,ENST00000454343,ENST00000468795,ENST00000472848,ENST00000546407,ENST00000600166,ENST00000608965,ENST00000610149	protein_coding,processed_transcript	0	cystic fibrosis transmembrane conductance regulator (ATP-binding cassette sub-family C, member 7)	1080	CFTR	0	2.18972	0	0	0	0	0	0	0	3.04116	2.28723	2.36842	2.47409	2.10158	1.65876	3.04116	2.28723	2.36842	2.47409	2.10158	0.0615815	2.43428e-06	1.263e-05	0.000303568	4.70938e-06	0.00171994	0.140447	1.84474e-05	5.61987e-05	0.00132259	2.19872e-05	0.00486824
ENSG00000001629	ENST00000265742,ENST00000413588,ENST00000422095,ENST00000439883,ENST00000442183,ENST00000465883,ENST00000486698	protein_coding,nonsense_mediated_decay,retained_intron,processed_transcript	0	ankyrin repeat and IBR domain containing 1	54467	ANKIB1	0	0	0	0	0	0	0	0	0	0	0	0	-1.17119	0	-1.05682	-1.08304	-1.10807	-1.07244	-1.17119	-1.03826	0.457425	0.291539	0.0651331	0.291492	0.0155646	0.570284	0.651521	0.450961	0.122365	0.453841	0.0347881	0.710683
ENSG00000001630	ENST00000003100,ENST00000422867,ENST00000435873,ENST00000450723,ENST00000482924	protein_coding,retained_intron	0	cytochrome P450, family 51, subfamily A, polypeptide 1	1595	CYP51A1	0	0	0	0	0	0	0	0	0	-1.83815	-1.91548	-1.81187	-2.87648	0	-1.7907	-1.83815	-1.91548	-1.81187	-2.87648	-1.40793	0.0597807	0.010128	0.00141945	0.019488	1.56042e-05	0.0355422	0.137168	0.0282136	0.0041595	0.0494696	6.57151e-05	0.0714589
ENSG00000001631	ENST00000340022,ENST00000394503,ENST00000394505,ENST00000394507,ENST00000412043,ENST00000413688,ENST00000422347,ENST00000425073,ENST00000425919,ENST00000430102,ENST00000433016,ENST00000440209,ENST00000444960,ENST00000445516,ENST00000452773,ENST00000454017,ENST00000458177,ENST00000458493,ENST00000466166,ENST00000470309,ENST00000475770,ENST00000486261,ENST00000487168,ENST00000489087	protein_coding,processed_transcript,retained_intron	0	KRIT1, ankyrin repeat containing	889	KRIT1	0	0	0	0	0	0	0	0	0	0	0	0	0	0	-1.03861	-1.1126	-1.10207	-1.07863	-1.05453	-1.14969	0.679456	0.29134	0.231888	0.3828	0.576312	0.178249	0.825271	0.450812	0.356258	0.557479	0.732384	0.282798
ENSG00000002016	ENST00000228345,ENST00000358495,ENST00000397230,ENST00000430095,ENST00000461568,ENST00000463750,ENST00000468231,ENST00000481052,ENST00000488642,ENST00000535376,ENST00000536177,ENST00000539046,ENST00000541619,ENST00000542297,ENST00000542584,ENST00000542785,ENST00000543912,ENST00000544742,ENST00000545564,ENST00000545967	retained_intron,protein_coding,nonsense_mediated_decay,processed_transcript	0	RAD52 homolog (S. cerevisiae)	5893	RAD52	0	0	0	0	0	0	0	0	0	0	0	0	0	0	1.0444	1.09754	1.09333	1.07159	1.08818	1.09974	0.826886	0.682717	0.566404	0.726001	0.626992	0.594417	0.90311	0.815916	0.713877	0.831926	0.776483	0.731997
ENSG00000002330	ENST00000309032,ENST00000394531,ENST00000394532,ENST00000492141,ENST00000493798,ENST00000544271,ENST00000544785	protein_coding,retained_intron	0	BCL2-associated agonist of cell death	572	BAD	0	0	0	0	0	0	0	0	0	0	1.34213	0	0	1.72648	1.36648	1.30165	1.34213	1.33055	-1.01275	1.72648	0.0460586	0.0288097	0.00500554	0.0352567	0.913936	5.60754e-14	0.11094	0.0684682	0.012907	0.0813576	0.947517	8.5276e-13
ENSG00000002549	ENST00000226299,ENST00000503467,ENST00000504614,ENST00000507960,ENST00000508014,ENST00000508497,ENST00000509583,ENST00000512397,ENST00000513105,ENST00000606142	protein_coding,processed_transcript,retained_intron,nonsense_mediated_decay	0	leucine aminopeptidase 3	51056	LAP3	0	0	0	0	0	0	0	0	1.32736	0	1.24219	1.20723	1.35241	1.13513	1.32736	1.10221	1.24219	1.20723	1.35241	1.13513	0.00303581	0.102391	0.000207481	0.0143834	3.19858e-05	0.00767735	0.0113134	0.195777	0.000733087	0.0382394	0.000127317	0.0186695
ENSG00000002586	ENST00000381177,ENST00000381180,ENST00000381184,ENST00000381187,ENST00000381192,ENST00000449611,ENST00000482293,ENST00000482405,ENST00000497752	nonsense_mediated_decay,protein_coding,processed_transcript	0	CD99 molecule	4267	CD99	0	0	0	0	0	0	0	0	0	0	0	0	0	0	-1.08171	-1.07945	-1.06448	-1.08289	-1.04987	-1.0738	0.222111	0.311578	0.215833	0.20492	0.418786	0.214452	0.384092	0.474366	0.335579	0.344782	0.57617	0.330774
ENSG00000002587	ENST00000002596,ENST00000510712,ENST00000514690	protein_coding	0	heparan sulfate (glucosamine) 3-O-sulfotransferase 1	9957	HS3ST1	0	-4.78848	0	0	0	-3.89939	0	0	0	0	1.47698	0	0	1.72003	1.22009	1.67935	1.47698	1.46029	1.26097	1.72003	0.417182	0.0350487	0.0208729	0.090747	0.200499	0.00645138	0.610666	0.0808168	0.0455578	0.178656	0.317913	0.0159973
ENSG00000002726	ENST00000360937,ENST00000416793,ENST00000460213,ENST00000467291,ENST00000480582,ENST00000483043,ENST00000493429	protein_coding,processed_transcript	0	amine oxidase, copper containing 1	26	AOC1	0	0	0	0	0	0	0	0	0	0	0	0	0	0	1.00385	1.20267	-1.0773	1.1041	1.18003	-1.4953	0.994871	0.750247	0.860809	0.848035	0.737601	0.440987	0.998106	0.851356	0.902221	0.9047	0.851835	0.589944
ENSG00000002745	ENST00000222462,ENST00000361301	protein_coding	0	wingless-type MMTV integration site family, member 16	51384	WNT16	0	0	0	0	0	0	0	0	0	0	0	0	0	0	1.67202	1.49917	1.67787	1.57681	1.53509	1.85683	0.803793	0.844929	0.799989	0.836558	0.838862	0.770991	0.889141	0.905745	0.858289	0.896338	0.901416	0.83656
ENSG00000002746	ENST00000395891,ENST00000429529,ENST00000453890,ENST00000461842,ENST00000464944,ENST00000471043,ENST00000471527,ENST00000481031,ENST00000490954,ENST00000492310,ENST00000493057	protein_coding,processed_transcript	0	HECT, C2 and WW domain containing E3 ubiquitin protein ligase 1	23072	HECW1	0	0	0	0	0	0	0	0	0	0	0	0	0	0	-1.03165	1.24558	1.39302	1.11183	1.473	1.31138	0.952707	0.613437	0.323559	0.78502	0.330105	0.553469	0.976397	0.767631	0.466037	0.864967	0.477419	0.696768
ENSG00000002822	ENST00000265854,ENST00000399654,ENST00000402746,ENST00000406869,ENST00000421113,ENST00000429625,ENST00000429779,ENST00000437877,ENST00000438959,ENST00000444373,ENST00000445959,ENST00000450235,ENST00000455998,ENST00000459731,ENST00000464742,ENST00000468372,ENST00000469871,ENST00000477172,ENST00000481633,ENST00000483165,ENST00000486340,ENST00000491858,ENST00000496548	protein_coding,processed_transcript	0	MAD1 mitotic arrest deficient-like 1 (yeast)	8379	MAD1L1	0	0	0	0	0	0	0	0	0	0	0	0	-1.55916	1.29623	-1.16836	-1.06861	-1.0472	-1.11618	-1.55916	1.29623	0.277326	0.626203	0.662456	0.423272	9.80648e-06	0.00110487	0.453794	0.779331	0.788455	0.599647	4.30501e-05	0.00326421
ENSG00000002834	ENST00000318008,ENST00000419929,ENST00000433206,ENST00000435347,ENST00000443937,ENST00000579123,ENST00000581485,ENST00000584106,ENST00000585841	protein_coding,nonsense_mediated_decay,retained_intron	0	LIM and SH3 protein 1	3927	LASP1	-2.83337	0	0	0	0	0	0	0	1.26562	1.39177	1.27935	1.32747	1.41032	0	1.26562	1.39177	1.27935	1.32747	1.41032	1.14861	0.00471663	5.50748e-05	3.08791e-05	0.000108721	3.51677e-08	0.0554077	0.0164519	0.000294979	0.000128045	0.000530284	2.2803e-07	0.105044
ENSG00000002919	ENST00000359238,ENST00000393405,ENST00000439357,ENST00000452859,ENST00000577310,ENST00000578861,ENST00000580219,ENST00000580875,ENST00000581298,ENST00000581705,ENST00000582104,ENST00000582481,ENST00000583320,ENST00000584335	protein_coding,retained_intron,processed_transcript,nonsense_mediated_decay	0	sorting nexin 11	29916	SNX11	0	0	0	0	0	0	0	0	1.84154	1.89874	1.71346	1.86697	1.84264	1.58193	1.84154	1.89874	1.71346	1.86697	1.84264	1.58193	1.52835e-13	3.8012e-24	7.4813e-23	2.39819e-22	1.57759e-22	9.68581e-12	7.06498e-12	9.1588e-22	3.81396e-21	3.4062e-20	5.50864e-21	1.07838e-10
ENSG00000002933	ENST00000004103,ENST00000461345,ENST00000462826,ENST00000468689,ENST00000474166,ENST00000475007,ENST00000475536,ENST00000475710,ENST00000481305,ENST00000484928,ENST00000494349	protein_coding,retained_intron	0	transmembrane protein 176A	55365	TMEM176A	0	0	0	0	0	0	0	0	0	0	0	0	0	0	-1.01198	-1.25931	-1.05496	-1.12898	-1.00876	-1.10218	0.916383	0.0384324	0.500541	0.229675	0.925198	0.295225	0.954437	0.0873482	0.651766	0.37634	0.954127	0.429597
ENSG00000003056	ENST00000000412,ENST00000537621,ENST00000539143,ENST00000540837,ENST00000541507,ENST00000543159,ENST00000543258,ENST00000543704,ENST00000543834,ENST00000543845,ENST00000544193,ENST00000544245	protein_coding,retained_intron,nonsense_mediated_decay	0	mannose-6-phosphate receptor (cation dependent)	4074	M6PR	0	0	0	0	0	0	0	0	-1.21184	-1.29253	-1.27467	-1.25583	0	-1.58307	-1.21184	-1.29253	-1.27467	-1.25583	-1.06997	-1.58307	0.0140286	0.0141082	0.000270471	0.00952141	0.174597	5.04414e-10	0.0417306	0.0373999	0.000930587	0.0269006	0.283998	4.33084e-09
ENSG00000003096	ENST00000262820,ENST00000371876,ENST00000371878,ENST00000371882,ENST00000447671,ENST00000453826,ENST00000469946,ENST00000539496,ENST00000540167,ENST00000541812,ENST00000545703	protein_coding	0	kelch-like family member 13	90293	KLHL13	0	1.84619	0	0	0	0	0	0	0	0	0	-1.39057	0	0	-1.35685	-1.41955	-1.25505	-1.39057	-1.21564	-1.29413	0.029684	0.0271201	0.0310217	0.00928695	0.100053	0.0672198	0.0775496	0.0650861	0.0646065	0.0263188	0.176811	0.124275
ENSG00000003137	ENST00000001146,ENST00000412253,ENST00000461519,ENST00000474509,ENST00000546307	protein_coding	0	cytochrome P450, family 26, subfamily B, polypeptide 1	56603	CYP26B1	0	0	0	0	0	0	6.83585	3.53369	-2.54166	-2.98537	-2.6723	-2.76138	-2.61136	-2.72084	-2.54166	-2.98537	-2.6723	-2.76138	-2.61136	-2.72084	0.000668143	0.000237356	1.24973e-06	8.24931e-05	1.14361e-05	8.39171e-05	0.00309845	0.00107075	6.70844e-06	0.000413373	4.95697e-05	0.000313862
ENSG00000003147	ENST00000265577,ENST00000317367,ENST00000339809,ENST00000396675,ENST00000401396,ENST00000402384,ENST00000406470,ENST00000407906,ENST00000422063,ENST00000430867,ENST00000446305,ENST00000447326,ENST00000455539,ENST00000457755,ENST00000470696,ENST00000476942,ENST00000486677,ENST00000490041	protein_coding,nonsense_mediated_decay,retained_intron,processed_transcript	0	islet cell autoantigen 1, 69kDa	3382	ICA1	0	0	0	0	0	0	0	0	0	0	0	0	-1.88058	0	-1.24271	-1.38465	-1.36193	-1.31539	-1.88058	-1.04716	0.359032	0.147466	0.0734295	0.181759	0.00229793	0.830931	0.548699	0.262369	0.13524	0.31383	0.00629404	0.878031
ENSG00000003249	ENST00000002501,ENST00000304733,ENST00000392973,ENST00000568330,ENST00000568662,ENST00000568838	protein_coding,nonsense_mediated_decay,retained_intron	0	dysbindin (dystrobrevin binding protein 1) domain containing 1	79007	DBNDD1	-2.34051	-1.8386	0	0	0	0	0	3.08176	1.58683	1.93957	1.74964	1.76553	1.94975	1.54428	1.58683	1.93957	1.74964	1.76553	1.94975	1.54428	0.00863276	1.1863e-05	1.65023e-06	0.000104872	6.27756e-07	0.0016245	0.0275921	7.54639e-05	8.65012e-06	0.00051278	3.36973e-06	0.00462316
ENSG00000003393	ENST00000264276,ENST00000409632,ENST00000410052,ENST00000439495,ENST00000457679,ENST00000462747,ENST00000467448,ENST00000482789,ENST00000482891,ENST00000483703,ENST00000489440,ENST00000494017,ENST00000496244	protein_coding,nonsense_mediated_decay,processed_transcript,retained_intron	0	amyotrophic lateral sclerosis 2 (juvenile)	57679	ALS2	0	0	0	0	0	0	0	0	-1.41584	-1.56598	-1.47664	-1.49369	-1.33539	-1.6549	-1.41584	-1.56598	-1.47664	-1.49369	-1.33539	-1.6549	2.74963e-05	9.31122e-08	2.49742e-10	1.28879e-07	1.94433e-05	1.29164e-12	0.000193801	9.94384e-07	2.4444e-09	1.26556e-06	8.05068e-05	1.64912e-11
ENSG00000003400	ENST00000272879,ENST00000286186,ENST00000313728,ENST00000346817,ENST00000360132,ENST00000374650,ENST00000438843,ENST00000448480,ENST00000460140,ENST00000471191,ENST00000484926,ENST00000485408,ENST00000492363	protein_coding,nonsense_mediated_decay,retained_intron,processed_transcript	0	caspase 10, apoptosis-related cysteine peptidase	843	CASP10	0	0	0	0	0	0	0	0	0	0	-1.28607	-1.20739	0	-1.50449	-1.21824	-1.19235	-1.28607	-1.20739	-1.13433	-1.50449	0.02499	0.0343024	7.88639e-05	0.0174023	0.0566759	7.98868e-09	0.0672683	0.0793354	0.000303204	0.0449528	0.108454	5.7726e-08
ENSG00000003402	ENST00000309955,ENST00000340870,ENST00000341222,ENST00000341582,ENST00000342795,ENST00000355558,ENST00000395148,ENST00000417748,ENST00000423241,ENST00000425030,ENST00000433445,ENST00000439154,ENST00000440180,ENST00000441224,ENST00000443227,ENST00000457277,ENST00000460961,ENST00000461422,ENST00000461820,ENST00000462763,ENST00000470178,ENST00000470664,ENST00000474842,ENST00000479953,ENST00000490965…	protein_coding,nonsense_mediated_decay,retained_intron,processed_transcript	0	CASP8 and FADD-like apoptosis regulator	8837	CFLAR	0	0	0	0	0	0	0	0	-1.2116	0	-1.224	-1.19201	-1.26773	0	-1.2116	-1.16824	-1.224	-1.19201	-1.26773	-1.16938	0.000566519	0.0762672	0.000159444	0.0116823	1.42492e-07	0.0258239	0.00269356	0.153659	0.000574741	0.0319334	8.44427e-07	0.0540955
ENSG00000003436	ENST00000233156,ENST00000339091,ENST00000392365,ENST00000409676,ENST00000417013,ENST00000420747,ENST00000421427,ENST00000426055,ENST00000435414,ENST00000437725,ENST00000453013,ENST00000481132,ENST00000481389	protein_coding,retained_intron	0	tissue factor pathway inhibitor (lipoprotein-associated coagulation inhibitor)	7035	TFPI	0	0	0	0	0	0	0	0	0	-1.45434	-1.26549	-1.35907	-1.41877	0	-1.26454	-1.45434	-1.26549	-1.35907	-1.41877	-1.12845	0.0399619	0.00104074	0.00766051	0.00220348	0.000513128	0.277316	0.0988019	0.00393449	0.0187293	0.00759034	0.00161016	0.407706
ENSG00000003509	ENST00000002125,ENST00000336237,ENST00000416653,ENST00000419278,ENST00000431821,ENST00000432075,ENST00000439218,ENST00000441905,ENST00000455230,ENST00000469831,ENST00000474154,ENST00000474257,ENST00000483999	protein_coding,processed_transcript,nonsense_mediated_decay,retained_intron	0	NADH dehydrogenase (ubiquinone) complex I, assembly factor 7	55471	NDUFAF7	0	0	0	0	0	0	0	0	0	0	0	0	0	-1.25218	-1.14392	-1.21363	-1.13435	-1.18259	-1.04337	-1.25218	0.133752	0.0250495	0.0426787	0.0266949	0.56228	0.00269588	0.261304	0.0608977	0.0851713	0.0644819	0.719833	0.00730997
ENSG00000003756	ENST00000347869,ENST00000395174,ENST00000404526,ENST00000417905,ENST00000433556,ENST00000437500,ENST00000438369,ENST00000441305,ENST00000441812,ENST00000461242,ENST00000462025,ENST00000464087,ENST00000464988,ENST00000469838,ENST00000471995,ENST00000474470,ENST00000474818,ENST00000475128,ENST00000475590,ENST00000479275,ENST00000489437,ENST00000492430,ENST00000492472,ENST00000493993,ENST00000494360…	protein_coding,nonsense_mediated_decay,retained_intron,processed_transcript	0	RNA binding motif protein 5	10181	RBM5	0	0	0	0	0	0	0	0	1.29311	1.38027	1.28617	1.33413	1.13953	1.45652	1.29311	1.38027	1.28617	1.33413	1.13953	1.45652	0.000168494	0.00381742	0.000274981	0.00117627	0.0163397	1.91682e-05	0.00094992	0.0121948	0.000944098	0.00436891	0.0363861	8.03065e-05
ENSG00000003987	ENST00000180173,ENST00000398099,ENST00000517317,ENST00000518272,ENST00000519122,ENST00000519590,ENST00000519763,ENST00000521177,ENST00000521857,ENST00000523571	protein_coding,nonsense_mediated_decay,processed_transcript,retained_intron	0	myotubularin related protein 7	9108	MTMR7	0	0	0	0	0	0	0	0	0	0	0	0	0	-2.79632	-2.02821	-2.34596	-1.98832	-2.19727	-1.54593	-2.79632	0.12981	0.0499431	0.0287038	0.0494484	0.216791	0.0123279	0.25516	0.108317	0.0602756	0.108023	0.338984	0.0283766
ENSG00000003989	ENST00000004531,ENST00000398090,ENST00000470360,ENST00000494857,ENST00000522656	protein_coding	0	solute carrier family 7 (cationic amino acid transporter, y+ system), member 2	6542	SLC7A2	0	3.83233	-5.02595	-1.99092	0	0	-2.03773	0	-1.75521	-2.34284	-1.75164	-2.02184	-1.50627	-2.09756	-1.75521	-2.34284	-1.75164	-2.02184	-1.50627	-2.09756	2.63938e-06	1.68198e-17	1.21624e-09	3.05328e-11	0.000156252	3.53184e-13	2.43498e-05	1.28628e-15	1.06798e-08	6.438e-10	0.000546914	4.8702e-12
ENSG00000004059	ENST00000000233,ENST00000415666,ENST00000459680,ENST00000463733,ENST00000467281,ENST00000489673	protein_coding,retained_intron,processed_transcript	0	ADP-ribosylation factor 5	381	ARF5	0	0	0	0	0	0	0	0	-1.26272	-1.27164	-1.26848	-1.27037	-1.28623	-1.24146	-1.26272	-1.27164	-1.26848	-1.27037	-1.28623	-1.24146	0.0056933	0.00338955	5.64317e-05	0.00101708	0.000516603	0.00121084	0.019365	0.0109775	0.000223659	0.00384686	0.00161991	0.00354892
ENSG00000004139	ENST00000003834,ENST00000379061,ENST00000457710,ENST00000577870,ENST00000578128,ENST00000579593,ENST00000580711,ENST00000582323	retained_intron,processed_transcript,protein_coding,nonsense_mediated_decay	0	sterile alpha and TIR motif containing 1	23098	SARM1	0	0	0	0	0	0	0	3.00579	0	0	0	0	0	0	-1.01604	-1.03995	-1.13136	-1.02877	-1.14465	-1.10953	0.881297	0.661038	0.105144	0.746763	0.138441	0.259413	0.934013	0.802582	0.183462	0.845268	0.232967	0.38574
ENSG00000004142	ENST00000003607,ENST00000540200	processed_transcript,protein_coding	0	polymerase (DNA-directed), delta interacting protein 2	26073	POLDIP2	0	0	0	0	0	0	0	0	0	0	0	0	1.21533	-1.17368	1.07668	-1.03813	1.0356	1.01511	1.21533	-1.17368	0.236745	0.688267	0.560033	0.843346	0.000105128	0.0137804	0.402995	0.815916	0.708147	0.901376	0.000380219	0.0312657
ENSG00000004399	ENST00000324093,ENST00000393239,ENST00000501038,ENST00000503166,ENST00000504524,ENST00000504689,ENST00000504767,ENST00000504979,ENST00000505237,ENST00000505505,ENST00000505665,ENST00000506979,ENST00000508630,ENST00000511018,ENST00000512744,ENST00000512807,ENST00000514990,ENST00000515191	protein_coding,retained_intron,nonsense_mediated_decay	0	plexin D1	23129	PLXND1	0	0	0	0	0	0	0	0	-2.38796	-1.99074	-2.17301	-2.16833	-2.23846	-2.09225	-2.38796	-1.99074	-2.17301	-2.16833	-2.23846	-2.09225	7.16868e-18	1.50246e-13	3.88013e-26	8.88803e-16	3.39124e-27	1.67542e-19	7.6441e-16	5.41532e-12	3.02329e-24	4.24188e-14	1.89541e-25	4.68986e-18
ENSG00000004455	ENST00000354858,ENST00000373449,ENST00000466029,ENST00000467905,ENST00000469238,ENST00000480134,ENST00000482191,ENST00000487289,ENST00000491241,ENST00000548033,ENST00000548559,ENST00000550338,ENST00000551979	protein_coding,retained_intron,processed_transcript,nonsense_mediated_decay	0	adenylate kinase 2	204	AK2	0	0	-1.5886	0	0	0	0	0	1.45026	1.38772	1.40735	1.4142	1.61298	1.19794	1.45026	1.38772	1.40735	1.4142	1.61298	1.19794	1.84781e-12	7.99686e-06	2.61268e-15	8.19175e-10	3.133e-33	1.5047e-05	6.90685e-11	5.2998e-05	5.33387e-14	1.31024e-08	3.23368e-31	6.42846e-05
ENSG00000004468	ENST00000226279,ENST00000502843,ENST00000506191,ENST00000510674,ENST00000511430	protein_coding,nonsense_mediated_decay,retained_intron	0	CD38 molecule	952	CD38	0	0	0	0	0	0	0	0	-2.84094	-2.99768	-3.14807	-2.91794	-2.91973	-3.43123	-2.84094	-2.99768	-3.14807	-2.91794	-2.91973	-3.43123	1.98547e-10	3.75016e-19	8.51221e-29	5.98638e-16	1.22727e-20	3.30159e-25	4.90889e-09	3.92629e-17	8.77939e-27	2.96051e-14	3.44067e-19	1.72361e-23
ENSG00000004478	ENST00000001008,ENST00000538622,ENST00000539181,ENST00000540260,ENST00000543037,ENST00000543769,ENST00000544366	protein_coding,processed_transcript,retained_intron,nonsense_mediated_decay	0	FK506 binding protein 4, 59kDa	2288	FKBP4	0	0	0	0	0	0	0	0	0	0	0	0	0	0	1.14183	1.08595	1.09835	1.11002	1.18142	1.01698	0.175057	0.385076	0.145738	0.193791	0.0315675	0.830553	0.321738	0.55551	0.241337	0.330125	0.0649086	0.877841
ENSG00000004487	ENST00000356634,ENST00000400181,ENST00000465864,ENST00000481879,ENST00000494920,ENST00000542151,ENST00000602503	protein_coding,retained_intron	0	lysine (K)-specific demethylase 1A	23028	KDM1A	0	0	0	0	0	0	0	0	-1.57278	-1.54009	-1.53804	-1.55986	-1.4636	-1.61592	-1.57278	-1.54009	-1.53804	-1.55986	-1.4636	-1.61592	8.25224e-11	1.17769e-11	7.28411e-21	5.35906e-13	1.18879e-15	2.59154e-20	2.20665e-09	2.94308e-10	2.93387e-19	1.61262e-11	2.01324e-14	7.90242e-19
ENSG00000004534	ENST00000266022,ENST00000419610,ENST00000421682,ENST00000422955,ENST00000425608,ENST00000433811,ENST00000434592,ENST00000438912,ENST00000441115,ENST00000442092,ENST00000443081,ENST00000446471,ENST00000454079,ENST00000464013,ENST00000466247,ENST00000478026,ENST00000483350,ENST00000488807,ENST00000491874,ENST00000493652,ENST00000539992	protein_coding,nonsense_mediated_decay,processed_transcript,retained_intron	0	RNA binding motif protein 6	10180	RBM6	0	0	0	0	0	0	0	0	1.29655	1.83164	1.5673	1.57162	1.20056	1.9691	1.29655	1.83164	1.5673	1.57162	1.20056	1.9691	0.00114563	4.43276e-06	1.30895e-07	6.85435e-05	0.000862148	1.44228e-12	0.00493731	3.13502e-05	8.31161e-07	0.000350395	0.00258571	1.8296e-11
ENSG00000004660	ENST00000158166,ENST00000348335,ENST00000381769,ENST00000381771,ENST00000573483	protein_coding,retained_intron	0	calcium/calmodulin-dependent protein kinase kinase 1, alpha	84254	CAMKK1	0	0	0	0	0	0	0	0	0	0	0	0	0	0	-1.3025	1.00668	-1.16629	-1.11906	-1.39357	1.03308	0.195822	0.969854	0.247293	0.496965	0.025832	0.848954	0.349944	0.983948	0.375432	0.671521	0.0543874	0.891714
ENSG00000004700	ENST00000314748,ENST00000396093,ENST00000421138,ENST00000444129,ENST00000536240,ENST00000536964,ENST00000539672,ENST00000542432	protein_coding	0	RecQ protein-like (DNA helicase Q1-like)	5965	RECQL	0	0	0	0	0	0	0	0	0	0	0	0	0	0	-1.08115	1.0056	-1.06736	-1.03686	-1.03576	-1.09339	0.403055	0.95451	0.355975	0.684579	0.627085	0.311793	0.595503	0.974291	0.503261	0.823184	0.776543	0.448986
ENSG00000004766	ENST00000251739,ENST00000305866,ENST00000317751,ENST00000436177,ENST00000438395,ENST00000441602,ENST00000443443,ENST00000458530,ENST00000458707,ENST00000467326,ENST00000471188,ENST00000474412,ENST00000476413,ENST00000477572,ENST00000477935,ENST00000480943,ENST00000484954,ENST00000485140,ENST00000485994,ENST00000495039,ENST00000535481,ENST00000541136,ENST00000544910	protein_coding,nonsense_mediated_decay,processed_transcript,retained_intron	0	coiled-coil domain containing 132	55610	CCDC132	0	0	0	0	0	0	0	0	0	0	0	0	0	0	-1.04929	-1.10131	-1.05195	-1.07993	1.06437	-1.19755	0.524131	0.396762	0.480903	0.40764	0.285833	0.0506337	0.713273	0.567969	0.633932	0.583555	0.425985	0.097156
ENSG00000004776	ENST00000004982,ENST00000587965,ENST00000592984	protein_coding	0	heat shock protein, alpha-crystallin-related, B6	126393	HSPB6	0	0	0	0	0	0	0	0	-1.56845	0	0	0	0	0	-1.56845	-1.05359	-1.18606	-1.25533	-1.1624	-1.2069	0.00121766	0.73112	0.14086	0.122573	0.185033	0.186812	0.00520902	0.841277	0.234587	0.228038	0.297679	0.294306
ENSG00000004777	ENST00000007510,ENST00000221905,ENST00000314737,ENST00000378944,ENST00000586918,ENST00000587447,ENST00000587984,ENST00000588248,ENST00000589133,ENST00000590893,ENST00000591438,ENST00000593034,ENST00000601474	protein_coding,processed_transcript,retained_intron,nonsense_mediated_decay	0	Rho GTPase activating protein 33	115703	ARHGAP33	0	0	-3.1426	0	0	0	-2.63717	0	0	0	0	0	0	0	1.27878	1.70211	1.40817	1.49133	1.13672	1.7519	0.529165	0.128056	0.166206	0.195235	0.650388	0.0878784	0.717063	0.233941	0.269112	0.331948	0.7951	0.156333
ENSG00000004779	ENST00000007516,ENST00000484769,ENST00000562133,ENST00000567761,ENST00000570319	protein_coding,nonsense_mediated_decay	0	NADH dehydrogenase (ubiquinone) 1, alpha/beta subcomplex, 1, 8kDa	4706	NDUFAB1	0	0	0	0	0	0	0	0	1.2952	1.39023	1.33957	1.34099	1.33143	1.35589	1.2952	1.39023	1.33957	1.34099	1.33143	1.35589	8.73224e-05	4.35012e-05	6.52381e-08	2.17597e-05	2.92707e-07	3.15624e-06	0.000531239	0.000238366	4.35972e-07	0.000127373	1.65448e-06	1.5098e-05
ENSG00000004799	ENST00000005178,ENST00000468445,ENST00000473301,ENST00000473796,ENST00000498190	protein_coding,retained_intron	0	pyruvate dehydrogenase kinase, isozyme 4	5166	PDK4	0	0	0	0	0	0	0	0	0	-1.33516	-1.29816	-1.28444	0	-1.31677	-1.22823	-1.33516	-1.29816	-1.28444	-1.27204	-1.31677	0.0956368	0.0182456	0.0054063	0.0191057	0.0357967	0.0169368	0.199599	0.0465644	0.01383	0.0486207	0.0724632	0.0374179
ENSG00000004809	ENST00000330550,ENST00000368919,ENST00000424139,ENST00000434949,ENST00000437378,ENST00000439654,ENST00000451557,ENST00000456137,ENST00000460159,ENST00000461487	protein_coding,processed_transcript	0	solute carrier family 22 (organic cation/carnitine transporter), member 16	85413	SLC22A16	0	0	0	0	0	0	0	0	0	0	0	0	0	0	1.19505	2.93382	1.36354	1.77469	-1.11801	2.39447	0.92802	0.466734	0.728637	0.693125	0.903289	0.41392	0.962349	0.638448	0.818501	0.823184	0.940913	0.561845
ENSG00000004838	ENST00000231749,ENST00000360165,ENST00000431869,ENST00000442887,ENST00000443080,ENST00000468182,ENST00000475688,ENST00000478269,ENST00000490675	protein_coding,nonsense_mediated_decay,processed_transcript,retained_intron	0	zinc finger, MYND-type containing 10	51364	ZMYND10	0	0	0	0	0	0	0	0	0	3.88277	3.09477	2.80004	0	4.72558	1.68325	3.88277	3.09477	2.80004	1.74849	4.72558	0.343948	0.00231236	0.000872166	0.0145473	0.201876	3.48129e-05	0.532149	0.00790363	0.00267667	0.0386115	0.319745	0.000139621
ENSG00000004846	ENST00000258738,ENST00000404938,ENST00000406935,ENST00000441315,ENST00000443026,ENST00000477094	protein_coding,nonsense_mediated_decay,processed_transcript	0	ATP-binding cassette, sub-family B (MDR/TAP), member 5	340273	ABCB5	0	0	0	0	0	0	0	0	0	0	0	0	0	0	2.20388	2.22057	2.03618	2.20738	1.53509	2.7805	0.702514	0.699971	0.6946	0.719829	0.838862	0.57339	0.839491	0.819535	0.796605	0.827764	0.901416	0.7135
ENSG00000004848	ENST00000379044	protein_coding	0	aristaless related homeobox	170302	ARX	0	0	0	0	0	0	0	0	0	0	0	0	0	0	1.92878	1.72939	1.81203	1.81895	1.65783	2.0053	0.750874	0.791318	0.771036	0.786382	0.81045	0.743472	0.862097	0.873395	0.839339	0.864967	0.884854	0.819987
ENSG00000004864	ENST00000265631,ENST00000416240,ENST00000472162,ENST00000484495,ENST00000487710,ENST00000490072,ENST00000492869,ENST00000494085,ENST00000542654	protein_coding,nonsense_mediated_decay,processed_transcript	0	solute carrier family 25 (aspartate/glutamate carrier), member 13	10165	SLC25A13	0	0	0	0	0	0	0	0	0	-1.25626	-1.20822	-1.17818	0	-1.44685	-1.09788	-1.25626	-1.20822	-1.17818	-1.03896	-1.44685	0.116236	0.00566328	0.000242138	0.0160779	0.368295	1.38552e-12	0.233425	0.0171482	0.000842852	0.0420826	0.521022	1.76306e-11
ENSG00000004866	ENST00000265437,ENST00000323984,ENST00000393443,ENST00000393444,ENST00000393446,ENST00000393447,ENST00000393449,ENST00000393451,ENST00000417919,ENST00000420755,ENST00000421345,ENST00000422922,ENST00000432298,ENST00000434836,ENST00000438863,ENST00000443979,ENST00000446490,ENST00000449366,ENST00000462544,ENST00000464020,ENST00000465133,ENST00000465641,ENST00000467538,ENST00000477742,ENST00000485394…	protein_coding,nonsense_mediated_decay,processed_transcript,retained_intron	0	suppression of tumorigenicity 7	102466616	ST7	0	0	0	0	0	0	0	0	0	0	0	0	1.47609	-1.21966	1.19323	1.01867	1.15268	1.09904	1.47609	-1.21966	0.0699266	0.840572	0.0415765	0.30642	5.56343e-19	0.000274028	0.155461	0.905745	0.0832603	0.471648	1.32778e-17	0.000926496
ENSG00000004897	ENST00000066544,ENST00000446365,ENST00000525495,ENST00000526866,ENST00000527547,ENST00000528147,ENST00000528748,ENST00000531206,ENST00000532575,ENST00000532893,ENST00000533415,ENST00000570740,ENST00000570818,ENST00000571643,ENST00000573502,ENST00000573550,ENST00000574304,ENST00000575483,ENST00000575830,ENST00000576484	protein_coding,retained_intron,nonsense_mediated_decay,processed_transcript	0	cell division cycle 27	996	CDC27	0	0	0	0	0	0	0	0	1.2148	1.16981	1.12238	1.1884	1.24633	0	1.2148	1.16981	1.12238	1.1884	1.24633	-1.00267	0.00735844	0.0100869	0.0163711	0.00257562	3.2948e-05	0.962895	0.0241361	0.0281171	0.0367434	0.00869014	0.000130939	0.97576
ENSG00000004939	ENST00000262418,ENST00000471005,ENST00000497360,ENST00000498270	protein_coding,processed_transcript,retained_intron	0	solute carrier family 4 (anion exchanger), member 1 (Diego blood group)	6521	SLC4A1	0	0	0	0	0	0	0	0	6.46505	9.76094	3.82618	8.14755	0	6.32237	6.46505	9.76094	3.82618	8.14755	1.78279	6.32237	0.000455932	3.52611e-05	0.000306397	2.38923e-05	0.156518	1.26568e-05	0.00223107	0.000197644	0.00104233	0.000137901	0.258753	5.4692e-05
ENSG00000004948	ENST00000359558,ENST00000360249,ENST00000394441,ENST00000415529,ENST00000421592,ENST00000423724,ENST00000426151	protein_coding,nonsense_mediated_decay	0	calcitonin receptor	799	CALCR	0	0	0	0	0	0	0	3.29156	0	0	0	0	0	0	1.00981	-1.7211	-1.209	-1.31896	-1.08638	-1.39169	0.988059	0.415304	0.676661	0.63672	0.868862	0.567372	0.994294	0.587154	0.79453	0.793424	0.918977	0.708148
ENSG00000004961	ENST00000321143,ENST00000380762,ENST00000380763	protein_coding	0	holocytochrome c synthase	3052	HCCS	0	0	0	0	0	0	0	0	0	0	0	0	1.23583	0	1.09404	1.12755	1.10617	1.10845	1.23583	-1.02523	0.197053	0.100058	0.0313423	0.0997597	6.74302e-06	0.648908	0.351604	0.192069	0.0651806	0.193292	3.06078e-05	0.763099
ENSG00000004975	ENST00000005340,ENST00000571745,ENST00000572285,ENST00000573354,ENST00000574143,ENST00000574591,ENST00000574642,ENST00000575086,ENST00000575458,ENST00000575756,ENST00000576285,ENST00000576439,ENST00000576840,ENST00000576949,ENST00000577154	protein_coding,retained_intron,processed_transcript	0	dishevelled segment polarity protein 2	1856	DVL2	0	0	0	0	0	0	0	0	0	0	0	0	0	0	-1.19098	-1.09448	-1.11023	-1.14099	-1.08659	-1.13096	0.0877646	0.343363	0.121932	0.130667	0.294181	0.117563	0.186324	0.510861	0.208015	0.240625	0.435914	0.199864
ENSG00000005001	ENST00000161006,ENST00000570950,ENST00000571228,ENST00000572061,ENST00000574768,ENST00000575164,ENST00000576381,ENST00000577177	protein_coding,retained_intron,processed_transcript,nonsense_mediated_decay	0	protease, serine, 22	64063	PRSS22	0	3.81459	0	0	0	0	0	3.69418	0	0	0	0	0	0	-1.80524	1.92835	1.31471	1.17685	-1.30984	1.88171	0.481381	0.305829	0.572053	0.789387	0.661148	0.255667	0.675075	0.467434	0.719218	0.867627	0.803761	0.381255
ENSG00000005007	ENST00000262803,ENST00000594243,ENST00000594504,ENST00000596842,ENST00000598209,ENST00000598471,ENST00000599848,ENST00000600012,ENST00000600310,ENST00000600689,ENST00000600868,ENST00000601689,ENST00000601981	protein_coding,retained_intron,processed_transcript	0	UPF1 regulator of nonsense transcripts homolog (yeast)	5976	UPF1	0	0	0	0	0	0	0	0	-1.52552	-1.6814	-1.61827	-1.60666	-1.74002	-1.4929	-1.52552	-1.6814	-1.61827	-1.60666	-1.74002	-1.4929	1.33024e-07	3.37198e-14	3.07566e-19	1.66994e-11	3.78688e-19	1.39524e-15	1.70886e-06	1.36032e-12	1.01253e-17	3.66479e-10	9.26541e-18	2.60097e-14
ENSG00000005020	ENST00000345317,ENST00000432747,ENST00000468712,ENST00000481204,ENST00000487720,ENST00000489977,ENST00000490456,ENST00000495802,ENST00000497511,ENST00000539623	protein_coding,retained_intron,processed_transcript	0	src kinase associated phosphoprotein 2	8935	SKAP2	0	0	0	0	0	0	0	0	0	0	0	0	0	1.41633	1.03852	1.25253	1.10812	1.14967	-1.20424	1.41633	0.769411	0.129357	0.312946	0.289874	0.0462052	0.00159236	0.872578	0.235803	0.453348	0.451995	0.090669	0.00454262
ENSG00000005022	ENST00000317881,ENST00000460013,ENST00000463551,ENST00000475354	protein_coding,processed_transcript	0	solute carrier family 25 (mitochondrial carrier; adenine nucleotide translocator), member 5	292	SLC25A5	0	0	0	0	0	0	0	0	0	0	0	0	0	0	-1.00393	-1.03195	-1.00394	-1.02111	1.09351	-1.11188	0.95818	0.717303	0.943277	0.776798	0.11386	0.0803568	0.978676	0.830807	0.961232	0.863541	0.197372	0.144913
ENSG00000005059	ENST00000394650,ENST00000452915,ENST00000472310,ENST00000494604,ENST00000515114	protein_coding,retained_intron,processed_transcript	0	coiled-coil domain containing 109B	55013	CCDC109B	0	0	0	0	0	0	0	0	0	0	1.42036	0	1.34688	1.5173	1.31316	1.43611	1.42036	1.37284	1.34688	1.5173	0.0715094	0.0247923	0.00132881	0.0202554	0.0166808	0.00217716	0.158312	0.0603893	0.00391835	0.0511251	0.0370228	0.00602216
ENSG00000005073	ENST00000006015,ENST00000517402	protein_coding	0	homeobox A11	3207	HOXA11	0	0	0	0	0	0	0	0	0	0	0	0	0	0	1	1	1	1	1	1	1	1	1	1	1	1	1	1	1	1	1	1
ENSG00000005075	ENST00000292614,ENST00000393794	protein_coding	0	polymerase (RNA) II (DNA directed) polypeptide J, 13.3kDa	5439	POLR2J	0	0	0	0	0	0	0	0	1.37652	1.3499	1.35097	1.36096	0	1.61422	1.37652	1.3499	1.35097	1.36096	1.11239	1.61422	0.0121841	0.00101791	0.000417107	0.00326537	0.28842	1.25887e-10	0.0370164	0.00386112	0.00137568	0.010712	0.429232	1.174e-09
ENSG00000005100	ENST00000225296,ENST00000433302,ENST00000572490,ENST00000574023,ENST00000575153	protein_coding,nonsense_mediated_decay,retained_intron	0	DEAH (Asp-Glu-Ala-His) box polypeptide 33	56919	DHX33	0	0	0	0	0	0	0	0	0	1.2702	0	0	0	1.34193	1.1297	1.2702	1.10667	1.20306	-1.11576	1.34193	0.17531	0.00382173	0.112245	0.0255227	0.0548569	2.12926e-06	0.3221	0.0122063	0.194012	0.0621321	0.105469	1.04879e-05
ENSG00000005102	ENST00000318579,ENST00000329168,ENST00000393661,ENST00000549132	protein_coding	0	mesenchyme homeobox 1	4222	MEOX1	0	0	0	0	0	0	0	-2.7375	0	17.3562	7.71053	10.9208	5.10093	10.5488	3.90319	17.3562	7.71053	10.9208	5.10093	10.5488	0.0320246	1.18376e-07	4.81267e-07	7.90353e-06	0.000176489	3.23234e-06	0.0825111	1.23348e-06	2.78626e-06	5.14821e-05	0.000609455	1.54246e-05
ENSG00000005108	ENST00000408005,ENST00000423059,ENST00000480061,ENST00000497575	retained_intron,protein_coding,processed_transcript	0	thrombospondin, type I, domain containing 7A	221981	THSD7A	0	0	0	0	0	0	0	0	1.63728	2.46512	1.70138	2.07119	0	2.67889	1.63728	2.46512	1.70138	2.07119	-1.21377	2.67889	0.0126287	8.56372e-06	0.000589734	0.000299992	0.141019	1.01503e-14	0.0381939	5.64147e-05	0.00187644	0.00131022	0.236619	1.69836e-13
ENSG00000005156	ENST00000262327,ENST00000378526,ENST00000585370,ENST00000585740,ENST00000585941,ENST00000586058,ENST00000586119,ENST00000586407,ENST00000586435,ENST00000588109,ENST00000588713,ENST00000590181,ENST00000590630,ENST00000592244,ENST00000592690,ENST00000593099	protein_coding,nonsense_mediated_decay,retained_intron,processed_transcript	0	ligase III, DNA, ATP-dependent	3980	LIG3	0	0	0	0	0	0	0	0	-1.61575	-1.61369	-1.6029	-1.6185	-1.52528	-1.68706	-1.61575	-1.61369	-1.6029	-1.6185	-1.52528	-1.68706	3.24383e-14	2.15261e-13	1.70765e-27	7.87144e-18	4.66531e-19	3.55442e-22	1.70335e-12	7.48267e-12	1.53887e-25	5.63506e-16	1.12728e-17	1.34214e-20
ENSG00000005175	ENST00000005386,ENST00000380650,ENST00000432584,ENST00000547706,ENST00000548211,ENST00000548296,ENST00000551293	protein_coding,processed_transcript,retained_intron	0	RNA polymerase II associated protein 3	79657	RPAP3	0	0	0	0	0	0	0	0	0	0	1.15719	0	1.21922	0	1.16949	1.19162	1.15719	1.17848	1.21922	1.09715	0.0721719	0.0534996	0.0171244	0.0270651	0.00647323	0.231971	0.159474	0.114743	0.0382263	0.0651898	0.0159049	0.352344
ENSG00000005187	ENST00000289416,ENST00000440284,ENST00000450120,ENST00000501740,ENST00000561499,ENST00000561584,ENST00000561795,ENST00000562251,ENST00000563914,ENST00000564701,ENST00000567006,ENST00000567387,ENST00000567711,ENST00000568235,ENST00000569141	protein_coding,processed_transcript,retained_intron	0	acyl-CoA synthetase medium-chain family member 3	6296	ACSM3	0	0	3.66453	0	0	0	0	-2.91193	0	-1.54888	-1.26871	-1.36742	0	-1.49511	-1.20897	-1.54888	-1.26871	-1.36742	-1.10349	-1.49511	0.0593843	4.62665e-07	0.00124263	0.00044573	0.224087	1.24901e-06	0.136421	4.15831e-06	0.00368554	0.0018585	0.348337	6.37509e-06
ENSG00000005189	ENST00000261377,ENST00000348433,ENST00000561474,ENST00000563045,ENST00000563068,ENST00000563617,ENST00000564200,ENST00000564274,ENST00000565340,ENST00000566276,ENST00000566518,ENST00000566993,ENST00000567297,ENST00000568046,ENST00000568334,ENST00000568476,ENST00000568501,ENST00000568647,ENST00000568894	protein_coding,retained_intron,processed_transcript,nonsense_mediated_decay	0	Putative RNA exonuclease NEF-sp	81691	AC004381.6	0	0	-2.4308	0	0	0	0	0	1.62067	1.80114	1.7906	1.71117	1.82784	1.76189	1.62067	1.80114	1.7906	1.71117	1.82784	1.76189	0.0128849	0.000941652	2.08721e-06	0.000731534	1.95781e-05	0.000213031	0.038819	0.00361631	1.07419e-05	0.00287401	8.10267e-05	0.00073697
ENSG00000005194	ENST00000394391,ENST00000563341,ENST00000563561,ENST00000564885,ENST00000565368,ENST00000565786,ENST00000565961,ENST00000566284,ENST00000567518,ENST00000567751,ENST00000568940,ENST00000569246,ENST00000569370,ENST00000569979,ENST00000570000	protein_coding,retained_intron,processed_transcript,nonsense_mediated_decay	0	cytokine induced apoptosis inhibitor 1	57019	CIAPIN1	0	0	0	0	0	0	0	0	1.4699	1.43311	1.41378	1.44759	1.48332	1.34544	1.4699	1.43311	1.41378	1.44759	1.48332	1.34544	6.19895e-11	1.93931e-08	2.33955e-15	3.04134e-13	8.73956e-15	3.37077e-07	1.69409e-09	2.42262e-07	4.80928e-14	9.52309e-12	1.34824e-13	1.89848e-06
ENSG00000005206	ENST00000382189,ENST00000452401,ENST00000585725,ENST00000586332,ENST00000586377,ENST00000587851,ENST00000589515,ENST00000590295,ENST00000590902,ENST00000590982,ENST00000591959,ENST00000592738,ENST00000592845,ENST00000593198,ENST00000593243,ENST00000610255	processed_transcript,retained_intron	0	signal peptide peptidase like 2B	na	SPPL2B	0	0	0	0	0	0	0	0	0	0	0	0	-1.41637	1.34294	1.00482	1.05936	1.01476	1.03289	-1.41637	1.34294	0.972619	0.679606	0.889391	0.81327	0.00133166	9.06989e-05	0.986352	0.815916	0.921112	0.882713	0.00382717	0.000336383
ENSG00000005238	ENST00000322813,ENST00000378554,ENST00000378557,ENST00000378561,ENST00000378566,ENST00000488109,ENST00000603301,ENST00000605104,ENST00000605244,ENST00000605392	protein_coding,processed_transcript	0	family with sequence similarity 214, member B	80256	FAM214B	0	-1.80505	1.98537	0	0	0	0	0	1.34514	0	1.21107	1.29625	1.19713	0	1.34514	1.25738	1.21107	1.29625	1.19713	1.23392	0.00528231	0.0361178	0.0109905	0.00540788	0.0218919	0.0418061	0.0181554	0.0829125	0.0257964	0.0165995	0.0471298	0.0822253
ENSG00000005243	ENST00000006101,ENST00000579263,ENST00000580174,ENST00000580409,ENST00000581637,ENST00000581756,ENST00000582553,ENST00000583414,ENST00000584666,ENST00000584955,ENST00000585182	protein_coding,retained_intron,nonsense_mediated_decay,processed_transcript	0	coatomer protein complex, subunit zeta 2	51226	COPZ2	0	0	-2.49871	0	0	0	-2.74372	0	1.62137	1.54815	1.55296	1.57994	1.71737	1.38454	1.62137	1.54815	1.55296	1.57994	1.71737	1.38454	1.41248e-11	6.56536e-07	2.89079e-14	4.61812e-10	1.22784e-18	3.42496e-07	4.37047e-10	5.68858e-06	5.07681e-13	7.70584e-09	2.84124e-17	1.92555e-06
ENSG00000005249	ENST00000265717,ENST00000393613,ENST00000488792	protein_coding,processed_transcript	0	protein kinase, cAMP-dependent, regulatory, type II, beta	5577	PRKAR2B	0	0	0	0	0	0	-3.02663	0	-1.88205	-1.50482	-1.62642	-1.67051	-1.57853	-1.66715	-1.88205	-1.50482	-1.62642	-1.67051	-1.57853	-1.66715	3.09307e-07	0.000874473	4.92917e-08	4.41215e-06	4.65001e-06	4.52154e-06	3.61188e-06	0.00338418	3.3467e-07	3.06948e-05	2.17681e-05	2.11446e-05
ENSG00000005302	ENST00000312196,ENST00000337339,ENST00000361672,ENST00000380691,ENST00000380692,ENST00000380693,ENST00000398527,ENST00000421368,ENST00000467141,ENST00000468149,ENST00000473380,ENST00000473806,ENST00000476743,ENST00000478462,ENST00000482871,ENST00000483645,ENST00000494268	protein_coding,nonsense_mediated_decay,processed_transcript,retained_intron	0	male-specific lethal 3 homolog (Drosophila)	10943	MSL3	0	0	0	0	0	0	0	0	1.29421	1.49357	1.36367	1.397	1.37294	1.37027	1.29421	1.49357	1.36367	1.397	1.37294	1.37027	0.00136382	6.49085e-08	1.90113e-08	4.92484e-06	3.4408e-11	2.86051e-05	0.00574379	7.16683e-07	1.3857e-07	3.39029e-05	3.32193e-10	0.000116541
ENSG00000005339	ENST00000262367,ENST00000382070,ENST00000570939,ENST00000571763,ENST00000571826,ENST00000572134,ENST00000572569,ENST00000573517,ENST00000573672,ENST00000574740,ENST00000575237,ENST00000576720	protein_coding,retained_intron	0	CREB binding protein	1387	CREBBP	0	0	0	0	0	0	0	0	-1.91268	-1.90732	-1.84266	-1.91474	-1.97827	-1.70307	-1.91268	-1.90732	-1.84266	-1.91474	-1.97827	-1.70307	6.25568e-19	9.08945e-15	1.54925e-26	8.08176e-20	4.26601e-31	3.10507e-14	7.8223e-17	4.03723e-13	1.28574e-24	8.34207e-18	3.47115e-29	4.87661e-13
ENSG00000005379	ENST00000268893,ENST00000343736,ENST00000355701,ENST00000577871,ENST00000578486,ENST00000578511,ENST00000580669,ENST00000581675,ENST00000581692,ENST00000582679,ENST00000583624,ENST00000585149	protein_coding,retained_intron	0	benzodiazepine receptor (peripheral) associated protein 1	9256	BZRAP1	0	0	0	0	0	0	-3.92519	0	0	0	0	0	-1.49236	0	-1.46675	-1.23093	-1.24001	-1.3541	-1.49236	-1.02872	0.0333059	0.393104	0.158631	0.131936	0.00553399	0.881897	0.0852312	0.564202	0.259137	0.242484	0.013854	0.915104
ENSG00000005381	ENST00000225275,ENST00000340482,ENST00000577220,ENST00000578493,ENST00000580005,ENST00000581022	protein_coding,processed_transcript,retained_intron	0	myeloperoxidase	4353	MPO	0	0	0	0	0	0	0	0	0	-5.00031	-3.64333	-3.25336	-3.31401	-4.14032	-2.26544	-5.00031	-3.64333	-3.25336	-3.31401	-4.14032	0.070282	0.00284522	5.15719e-05	0.00675909	0.000874422	0.000539697	0.156072	0.00946201	0.000205815	0.0200268	0.00261624	0.00171416
ENSG00000005421	ENST00000222381,ENST00000433729,ENST00000462594,ENST00000470502,ENST00000542556	protein_coding,nonsense_mediated_decay,retained_intron	0	paraoxonase 1	5444	PON1	0	0	0	0	0	0	0	0	1.3572	0	1.29468	0	1.60127	0	1.3572	1.06397	1.29468	1.20176	1.60127	-1.0196	0.00234687	0.558717	0.000686308	0.06411	6.03723e-11	0.78182	0.00907677	0.723463	0.00215443	0.133923	5.62682e-10	0.84449
ENSG00000005436	ENST00000321027,ENST00000409857,ENST00000427862,ENST00000442309,ENST00000470197,ENST00000470285,ENST00000470503,ENST00000472230,ENST00000486016,ENST00000492826,ENST00000541687	protein_coding,retained_intron,nonsense_mediated_decay	0	GC-rich sequence DNA-binding factor 2	6936	GCFC2	0	0	0	0	0	0	0	0	0	0	0	0	0	0	1.09528	-1.00167	1.04018	1.04239	1.08791	-1.00375	0.391937	0.986245	0.585805	0.638143	0.316669	0.966766	0.584442	0.992906	0.731713	0.794278	0.461843	0.978119
ENSG00000005448	ENST00000348227,ENST00000409791,ENST00000426787,ENST00000461531,ENST00000465134,ENST00000468778,ENST00000469321,ENST00000469932,ENST00000475328,ENST00000480089,ENST00000482605,ENST00000482880,ENST00000493982	protein_coding,processed_transcript,retained_intron	0	WD repeat domain 54	84058	WDR54	0	0	0	0	0	0	0	0	0	0	0	0	1.39076	0	1.34107	1.29538	1.32909	1.31976	1.39076	1.26492	0.0908689	0.213473	0.0376867	0.106271	0.0208156	0.184559	0.19165	0.352541	0.0765271	0.203161	0.0450343	0.291403
ENSG00000005469	ENST00000331536,ENST00000412227,ENST00000419147,ENST00000442291,ENST00000469785,ENST00000479014,ENST00000488850	protein_coding,retained_intron	0	carnitine O-octanoyltransferase	54677	CROT	0	0	0	0	0	0	0	0	-1.28715	-1.28571	-1.25961	-1.29013	0	-1.42519	-1.28715	-1.28571	-1.25961	-1.29013	-1.12912	-1.42519	0.00585443	0.0076935	0.000307652	0.00165191	0.0775964	3.96566e-06	0.0198226	0.0223339	0.0010462	0.00590932	0.142158	1.87377e-05
ENSG00000005471	ENST00000265723,ENST00000358400,ENST00000359206,ENST00000417608,ENST00000440025,ENST00000453593,ENST00000467079,ENST00000467983,ENST00000469770,ENST00000473795,ENST00000545634	protein_coding,retained_intron	0	ATP-binding cassette, sub-family B (MDR/TAP), member 4	5244	ABCB4	0	0	0	0	0	0	0	0	1.45744	1.6249	1.37157	1.53994	1.60891	0	1.45744	1.6249	1.37157	1.53994	1.60891	1.12988	0.0019871	0.00018093	0.000210194	7.04438e-05	5.03232e-08	0.24731	0.00790156	0.000846098	0.000741644	0.000359179	3.19084e-07	0.371541
ENSG00000005483	ENST00000257745,ENST00000311117,ENST00000334877,ENST00000334884,ENST00000334914,ENST00000468607,ENST00000473063,ENST00000474203,ENST00000476671,ENST00000478079,ENST00000478990,ENST00000479838,ENST00000480368,ENST00000482560,ENST00000485619,ENST00000495267,ENST00000496191	protein_coding,nonsense_mediated_decay,retained_intron,processed_transcript	0	lysine (K)-specific methyltransferase 2E	55904	KMT2E	0	0	0	0	0	0	0	0	0	2.08346	1.84719	1.94699	-1.82507	3.22817	1.80213	2.08346	1.84719	1.94699	-1.82507	3.22817	0.0271184	0.00244537	0.000956611	0.00725272	2.38479e-13	6.91142e-24	0.0719831	0.00830983	0.00291128	0.0212518	3.06086e-12	3.11312e-22
ENSG00000005486	ENST00000006777,ENST00000318622,ENST00000428119,ENST00000454791,ENST00000466232,ENST00000467406,ENST00000468304,ENST00000468644,ENST00000476218	protein_coding,nonsense_mediated_decay,processed_transcript	0	rhomboid domain containing 2	57414	RHBDD2	0	0	0	0	0	0	0	0	0	0	0	0	0	0	1.08662	1.02817	1.06515	1.05343	1.14213	-1.01049	0.413484	0.793354	0.430358	0.587774	0.147053	0.909492	0.606632	0.874769	0.58297	0.753345	0.245355	0.936076
ENSG00000005513	ENST00000293894,ENST00000566034	protein_coding,retained_intron	0	SRY (sex determining region Y)-box 8	30812	SOX8	0	0	0	0	0	0	0	0	0	0	0	0	0	0	1.67105	1.31549	1.66988	1.47224	1.92379	1.41024	0.354182	0.647516	0.194628	0.416047	0.137635	0.540305	0.543244	0.794133	0.307876	0.592579	0.231763	0.685845
ENSG00000005700	ENST00000306270,ENST00000369751,ENST00000445419,ENST00000471036,ENST00000503400,ENST00000503631,ENST00000505222,ENST00000508381,ENST00000510291	protein_coding,retained_intron,nonsense_mediated_decay	0	inhibitor of Bruton agammaglobulinemia tyrosine kinase	25998	IBTK	0	0	0	0	0	0	0	0	1.20949	0	0	0	0	0	1.20949	1.17689	1.07728	1.18944	1.18024	-1.02479	0.0149608	0.0936047	0.283947	0.0352118	0.0322645	0.758697	0.0439543	0.181884	0.420071	0.0812834	0.0662095	0.831456
ENSG00000005801	ENST00000005082,ENST00000330692,ENST00000343338,ENST00000354599,ENST00000399602,ENST00000427810,ENST00000429541,ENST00000438262,ENST00000524857,ENST00000525313,ENST00000525502,ENST00000526501,ENST00000526540,ENST00000526598,ENST00000526601,ENST00000527386,ENST00000528218,ENST00000528410,ENST00000528636,ENST00000528796,ENST00000529085,ENST00000529228,ENST00000529678,ENST00000529789,ENST00000530643…	protein_coding,processed_transcript,nonsense_mediated_decay,retained_intron	0	zinc finger protein 195	7748	ZNF195	0	0	0	0	0	0	0	0	1.25316	0	1.20446	1.22145	1.22784	0	1.25316	1.19748	1.20446	1.22145	1.22784	1.188	0.0166606	0.0698573	0.00358254	0.0114897	0.00492023	0.0494363	0.0481505	0.143024	0.00957078	0.0314796	0.0124692	0.0951775
ENSG00000005810	ENST00000357337,ENST00000360084,ENST00000407578,ENST00000429715,ENST00000462987,ENST00000466564,ENST00000474882,ENST00000482517,ENST00000485061,ENST00000486679,ENST00000491491,ENST00000498073,ENST00000544440	protein_coding,processed_transcript	0	MYC binding protein 2, E3 ubiquitin protein ligase	23077	MYCBP2	0	0	0	0	0	0	0	0	0	0	0	0	-2.2959	0	-1.25637	-1.06915	-1.25284	-1.15149	-2.2959	1.18621	0.184638	0.707888	0.0915677	0.412113	6.88397e-16	0.154289	0.334535	0.824517	0.16345	0.588487	1.19236e-14	0.251094
ENSG00000005812	ENST00000355619,ENST00000417323,ENST00000470210,ENST00000472949,ENST00000477982,ENST00000485797	protein_coding,processed_transcript	0	F-box and leucine-rich repeat protein 3	26224	FBXL3	0	0	0	0	0	0	0	0	0	0	0	0	0	0	1.05812	-1.01453	1.05123	1.01837	1.05969	1.04923	0.506478	0.856586	0.38425	0.792077	0.419322	0.496776	0.69744	0.912257	0.534803	0.868888	0.576744	0.645456
ENSG00000005844	ENST00000356798,ENST00000358164,ENST00000433423,ENST00000454514,ENST00000562020,ENST00000562652,ENST00000562857,ENST00000563615,ENST00000564118,ENST00000564632,ENST00000564935,ENST00000565348,ENST00000565864,ENST00000566149,ENST00000566267,ENST00000568012,ENST00000568926,ENST00000568987,ENST00000569570,ENST00000569725	protein_coding,retained_intron,nonsense_mediated_decay,processed_transcript	0	integrin, alpha L (antigen CD11A (p180), lymphocyte function-associated antigen 1; alpha polypeptide)	3683	ITGAL	0	0	0	0	0	0	0	0	-1.42262	-1.4947	-1.3868	-1.46304	-1.24892	-1.56312	-1.42262	-1.4947	-1.3868	-1.46304	-1.24892	-1.56312	0.000571683	9.44952e-06	8.07195e-06	1.32725e-05	0.00651202	2.21387e-07	0.00271265	6.16726e-05	3.73033e-05	8.27679e-05	0.0159822	1.28382e-06
ENSG00000005882	ENST00000007708,ENST00000503076,ENST00000503176,ENST00000503614,ENST00000505440,ENST00000505897,ENST00000506242,ENST00000506647,ENST00000508030,ENST00000508960,ENST00000510219,ENST00000511026,ENST00000512204,ENST00000512238,ENST00000515040	protein_coding,retained_intron,processed_transcript	0	pyruvate dehydrogenase kinase, isozyme 2	5164	PDK2	0	0	0	0	0	0	0	-2.39838	0	-1.51739	0	-1.29702	0	-1.30237	-1.11604	-1.51739	-1.16802	-1.29702	-1.05835	-1.30237	0.292347	6.97352e-08	0.0351992	0.00448306	0.521248	0.000416542	0.471668	7.64219e-07	0.0721492	0.0141447	0.679786	0.00135441
ENSG00000005884	ENST00000007722,ENST00000320031,ENST00000504417,ENST00000505306,ENST00000505552,ENST00000505612,ENST00000506401,ENST00000506437,ENST00000506827,ENST00000507771,ENST00000508100,ENST00000510809,ENST00000512553,ENST00000514834,ENST00000515147,ENST00000544892,ENST00000570989	protein_coding,nonsense_mediated_decay,retained_intron	0	integrin, alpha 3 (antigen CD49C, alpha 3 subunit of VLA-3 receptor)	3675	ITGA3	0	0	0	0	0	0	0	0	0	1.99995	1.79965	1.71704	1.87659	1.72595	1.41256	1.99995	1.79965	1.71704	1.87659	1.72595	0.0832025	1.12393e-06	3.32335e-06	0.000689782	1.34092e-05	0.000210862	0.178514	9.17344e-06	1.64444e-05	0.00272809	5.7206e-05	0.00073018
ENSG00000005889	ENST00000304543,ENST00000338565,ENST00000379177,ENST00000379188,ENST00000419690,ENST00000428571,ENST00000459724,ENST00000474385,ENST00000480195,ENST00000497813,ENST00000539115,ENST00000540034	protein_coding,processed_transcript	0	zinc finger protein, X-linked	7543	ZFX	2.34985	2.38717	0	0	0	1.98818	0	0	0	0	0	0	0	0	1.07497	1.19187	1.08726	1.13451	-1.07193	1.26251	0.608829	0.149999	0.390884	0.295175	0.51534	0.037002	0.780606	0.265987	0.541375	0.458089	0.674042	0.0740333
ENSG00000005893	ENST00000200639,ENST00000371335,ENST00000434600,ENST00000486593,ENST00000538785,ENST00000540603	protein_coding,nonsense_mediated_decay	0	lysosomal-associated membrane protein 2	3920	LAMP2	0	0	0	0	0	0	0	0	0	0	1.18468	1.17374	1.25894	0	1.1932	1.1609	1.18468	1.17374	1.25894	1.11402	0.0334656	0.0626667	0.00198526	0.0195544	0.000225599	0.121702	0.0855642	0.130582	0.00561557	0.0495601	0.000760869	0.205289
ENSG00000005961	ENST00000262407,ENST00000353281,ENST00000377068,ENST00000587295,ENST00000588098,ENST00000589645,ENST00000591990,ENST00000592075,ENST00000592226,ENST00000592253,ENST00000592462,ENST00000592944	protein_coding,retained_intron	0	integrin, alpha 2b (platelet glycoprotein IIb of IIb/IIIa complex, antigen CD41)	3674	ITGA2B	0	0	0	0	0	0	0	0	0	0	0	0	0	0	1.63181	-2.03639	-1.16859	1.03246	-1.01422	-1.40331	0.146582	0.0800475	0.550455	0.924146	0.960858	0.327228	0.280774	0.159977	0.699507	0.955078	0.976827	0.467427
ENSG00000005981	ENST00000257621,ENST00000325885,ENST00000428113	processed_transcript,protein_coding	0	ankyrin repeat and SOCS box containing 4	51666	ASB4	0	0	0	0	0	0	0	0	0	0	0	0	0	0	-1.03565	-1.5433	-1.20354	-1.26015	-1.07372	-1.38771	0.826515	0.110816	0.250532	0.283464	0.612123	0.127158	0.902905	0.208665	0.379304	0.444533	0.763972	0.213135
ENSG00000006007	ENST00000353258,ENST00000563645,ENST00000564172,ENST00000569773,ENST00000569899	protein_coding,retained_intron,nonsense_mediated_decay	0	glycerophosphodiester phosphodiesterase 1	51573	GDE1	0	0	0	0	0	0	0	0	1.39091	1.25691	1.29571	1.31854	1.27806	1.32442	1.39091	1.25691	1.29571	1.31854	1.27806	1.32442	3.12282e-12	4.09974e-06	6.92876e-13	9.63204e-10	1.27119e-11	1.26717e-09	1.11453e-10	2.92775e-05	1.01419e-11	1.52142e-08	1.29593e-10	1.03348e-08
ENSG00000006015	ENST00000358607,ENST00000450195,ENST00000595077,ENST00000595490,ENST00000597371,ENST00000598375,ENST00000600997,ENST00000601736	protein_coding,retained_intron,nonsense_mediated_decay	0	chromosome 19 open reading frame 60	55049	C19orf60	0	0	0	0	0	0	0	0	0	0	0	0	-2.83905	1.51474	-1.21286	-1.03442	-1.09314	-1.11419	-2.83905	1.51474	0.379326	0.867124	0.578332	0.627635	3.08436e-18	4.07781e-07	0.570334	0.918841	0.724967	0.786882	6.78714e-17	2.26011e-06
ENSG00000006016	ENST00000392386,ENST00000593286,ENST00000594325,ENST00000596360,ENST00000597131	protein_coding,processed_transcript,retained_intron	0	cytokine receptor-like factor 1	9244	CRLF1	0	0	0	0	0	0	0	0	0	0	6.49904	4.44578	0	5.51841	2.65313	2.88333	6.49904	4.44578	2.91699	5.51841	0.185415	0.142354	0.000561447	0.01968	0.0941441	0.010312	0.335488	0.255074	0.00179855	0.049843	0.167817	0.0242457
ENSG00000006025	ENST00000007414,ENST00000392507,ENST00000578461,ENST00000579728,ENST00000580140,ENST00000580226,ENST00000580808,ENST00000583167,ENST00000584698,ENST00000585051	protein_coding,nonsense_mediated_decay,retained_intron	0	oxysterol binding protein-like 7	114881	OSBPL7	0	0	0	0	0	0	0	0	0	0	0	0	-1.57511	0	-1.57584	1.01619	-1.40608	-1.20862	-1.57511	-1.24267	0.0594638	0.942864	0.0326197	0.350527	0.0117706	0.282531	0.136585	0.966614	0.0675369	0.522042	0.0271441	0.413942
ENSG00000006042	ENST00000261713,ENST00000394642,ENST00000395149,ENST00000439138,ENST00000578289,ENST00000579849,ENST00000582227,ENST00000583120,ENST00000583437	protein_coding,retained_intron	0	transmembrane protein 98	26022	TMEM98	0	0	0	0	0	0	0	0	1.4353	1.4785	1.3877	1.45427	1.57473	0	1.4353	1.4785	1.3877	1.45427	1.57473	1.19859	0.00987615	0.00630848	0.00156503	0.00353908	0.000232601	0.101636	0.030946	0.0188227	0.00454655	0.01151	0.000782974	0.176749
ENSG00000006047	ENST00000007699,ENST00000570627,ENST00000570720,ENST00000571127,ENST00000571464,ENST00000571485,ENST00000571834	protein_coding,processed_transcript,retained_intron	0	Y box binding protein 2	51087	YBX2	0	0	0	0	0	0	0	0	0	0	0	0	0	0	-1.05127	1.23531	1.2241	1.10093	-1.03917	1.50972	0.826542	0.350729	0.225592	0.653851	0.820691	0.0331467	0.902905	0.518967	0.348234	0.804524	0.892525	0.06736
ENSG00000006059	ENST00000007735	protein_coding	0	keratin 33A	3883	KRT33A	0	0	0	0	0	0	0	0	0	0	0	0	0	0	1	1	1	1	1	1	1	1	1	1	1	1	1	1	1	1	1	1
ENSG00000006062	ENST00000344686,ENST00000376926,ENST00000586644,ENST00000587332,ENST00000592267	processed_transcript,retained_intron	0	mitogen-activated protein kinase kinase kinase 14	na	MAP3K14	0	0	0	0	0	0	0	0	-1.49065	0	-1.40239	-1.41888	-1.77131	0	-1.49065	-1.35494	-1.40239	-1.41888	-1.77131	-1.13548	0.00599777	0.0433477	0.00115221	0.0115949	1.48476e-07	0.216695	0.0202619	0.0962194	0.00344369	0.0317286	8.76329e-07	0.333392
ENSG00000006071	ENST00000302539,ENST00000389817,ENST00000524561,ENST00000525022,ENST00000526002,ENST00000526037,ENST00000526168,ENST00000526921,ENST00000527905,ENST00000528202,ENST00000528374,ENST00000529967,ENST00000530147,ENST00000531137,ENST00000531642,ENST00000531891,ENST00000531911,ENST00000532220,ENST00000532728	protein_coding,retained_intron,nonsense_mediated_decay,processed_transcript	0	ATP-binding cassette, sub-family C (CFTR/MRP), member 8	6833	ABCC8	0	0	0	0	0	0	0	0	0	0	0	0	0	0	-1.07979	1.17671	1.25082	1.04563	1.3502	1.15516	0.948183	0.865722	0.726083	0.957194	0.687059	0.871273	0.973845	0.917809	0.816557	0.974764	0.82229	0.907635
ENSG00000006116	ENST00000005284	protein_coding	0	calcium channel, voltage-dependent, gamma subunit 3	10368	CACNG3	0	0	0	0	0	0	0	0	0	0	0	0	0	0	1.92878	2.85287	2.53309	2.35452	2.02878	3.24269	0.750874	0.43712	0.508693	0.568836	0.737136	0.462867	0.862097	0.609425	0.659762	0.737162	0.851469	0.611744
ENSG00000006118	ENST00000005286,ENST00000453848,ENST00000534983,ENST00000535480,ENST00000536409,ENST00000536928,ENST00000537065,ENST00000537110,ENST00000538090,ENST00000539899,ENST00000540112,ENST00000540276,ENST00000543732,ENST00000544065,ENST00000544098	protein_coding,retained_intron,processed_transcript	0	transmembrane protein 132A	54972	TMEM132A	0	0	0	0	-3.46978	-1.97523	0	0	-2.45155	0	0	0	-1.84507	0	-2.45155	1.01646	-1.42551	-1.38499	-1.84507	-1.12712	0.000329183	0.941621	0.0704744	0.173262	0.00585976	0.589605	0.00168552	0.965893	0.130728	0.30245	0.0145632	0.72776
ENSG00000006125	ENST00000262325,ENST00000312678,ENST00000537622,ENST00000538556,ENST00000545922,ENST00000587805,ENST00000588093,ENST00000588116,ENST00000588493,ENST00000589344,ENST00000589774,ENST00000590432,ENST00000590538,ENST00000591561,ENST00000591610,ENST00000592167,ENST00000592191,ENST00000592545,ENST00000593014	protein_coding,processed_transcript,nonsense_mediated_decay,retained_intron	0	adaptor-related protein complex 2, beta 1 subunit	163	AP2B1	0	0	0	0	0	0	0	0	0	0	0	0	1.12189	-1.38015	-1.05679	-1.13003	-1.07908	-1.09639	1.12189	-1.38015	0.504043	0.0986347	0.155594	0.201422	0.00274791	7.89725e-13	0.695396	0.189812	0.254751	0.340131	0.00741735	1.03587e-11
ENSG00000006128	ENST00000319273,ENST00000346867,ENST00000350485,ENST00000491437,ENST00000495916	protein_coding,retained_intron	0	tachykinin, precursor 1	6863	TAC1	0	0	0	0	0	0	0	0	0	0	0	0	0	0	1	2.56157	2.40445	2.38726	2.19099	2.67238	1	0.649565	0.667556	0.693452	0.709785	0.643846	1	0.794133	0.788455	0.823184	0.833466	0.759124
ENSG00000006194	ENST00000219069,ENST00000538765,ENST00000572123,ENST00000572748,ENST00000573578,ENST00000573951,ENST00000574253,ENST00000574674,ENST00000575332,ENST00000575823	protein_coding,processed_transcript	0	zinc finger protein 263	283876	ZNF263	0	0	0	0	0	0	0	0	1.37765	1.19811	1.26591	1.28156	1.36544	1.16059	1.37765	1.19811	1.26591	1.28156	1.36544	1.16059	1.5768e-05	0.00250811	1.21895e-07	3.08728e-05	7.08085e-11	0.00608076	0.000119031	0.00848533	7.77507e-07	0.000172907	6.5368e-10	0.0151844
ENSG00000006210	ENST00000006053,ENST00000563383,ENST00000564948,ENST00000565912	protein_coding	0	chemokine (C-X3-C motif) ligand 1	6376	CX3CL1	0	0	0	0	0	0	0	0	0	0	0	0	0	0	-1.08771	-1.0797	-1.05344	-1.08608	-1.08947	-1.00854	0.385393	0.477286	0.498061	0.403185	0.369547	0.895992	0.577294	0.649114	0.649425	0.579467	0.522666	0.925554
ENSG00000006282	ENST00000006658,ENST00000356488,ENST00000393244,ENST00000502911,ENST00000503063,ENST00000503127,ENST00000504265,ENST00000504271,ENST00000504334,ENST00000505085,ENST00000505336,ENST00000505456,ENST00000505559,ENST00000505656,ENST00000508528,ENST00000508598,ENST00000510917,ENST00000511347,ENST00000511605,ENST00000511845,ENST00000511937,ENST00000512181,ENST00000512416,ENST00000513618,ENST00000515526…	protein_coding,nonsense_mediated_decay,retained_intron,processed_transcript	0	spermatogenesis associated 20	64847	SPATA20	0	0	0	0	0	0	0	0	0	0	0	0	0	0	-1.09595	-1.17371	-1.0428	-1.13739	-1.03902	-1.04075	0.531064	0.224486	0.725659	0.289656	0.803882	0.781975	0.718768	0.36713	0.816337	0.451854	0.884854	0.844605
ENSG00000006283	ENST00000352832,ENST00000354983,ENST00000358244,ENST00000359106,ENST00000360761,ENST00000416767,ENST00000429973,ENST00000442258,ENST00000502264,ENST00000503436,ENST00000503485,ENST00000503607,ENST00000504076,ENST00000505165,ENST00000506406,ENST00000506520,ENST00000507336,ENST00000507510,ENST00000507609,ENST00000507896,ENST00000510115,ENST00000510366,ENST00000511765,ENST00000511768,ENST00000512389…	protein_coding,nonsense_mediated_decay	0	calcium channel, voltage-dependent, T type, alpha 1G subunit	8913	CACNA1G	0	4.69161	0	0	0	0	0	0	0	0	0	0	0	0	2.51822	1.95965	2.37481	2.20739	2.02878	2.82746	0.65533	0.745196	0.664871	0.713481	0.737136	0.624941	0.807251	0.847361	0.788455	0.82527	0.851469	0.753965
ENSG00000006327	ENST00000326577,ENST00000341627,ENST00000571351,ENST00000573001,ENST00000574699,ENST00000575124,ENST00000575836	protein_coding,retained_intron,nonsense_mediated_decay	0	tumor necrosis factor receptor superfamily, member 12A	51330	TNFRSF12A	-2.61471	0	1.67842	2.94248	0	0	3.45983	3.04331	6.61428	10.409	7.9803	8.60554	4.8826	11.319	6.61428	10.409	7.9803	8.60554	4.8826	11.319	5.04587e-14	2.84404e-24	3.18065e-30	1.18716e-20	2.77457e-17	7.34903e-39	2.57436e-12	7.14627e-22	4.02498e-28	1.3598e-18	5.57272e-16	1.34457e-36
ENSG00000006377	ENST00000007660,ENST00000493273,ENST00000518156,ENST00000555308	protein_coding,processed_transcript	0	distal-less homeobox 6	1750	DLX6	0	0	0	0	0	0	0	0	0	0	0	0	0	0	1	2.26058	2.08733	2.23811	2.02878	2.16564	1	0.693591	0.718651	0.715149	0.737136	0.716278	1	0.815916	0.811575	0.82527	0.851469	0.806074
ENSG00000006432	ENST00000381250,ENST00000553414,ENST00000554024,ENST00000554146,ENST00000554752,ENST00000555993	protein_coding,retained_intron	0	mitogen-activated protein kinase kinase kinase 9	4293	MAP3K9	0	0	0	0	0	0	0	0	0	0	0	0	-1.22409	1.30162	-1.02783	1.03536	1.04154	1.00576	-1.22409	1.30162	0.832706	0.797337	0.664023	0.962986	0.0222999	0.0106107	0.906562	0.877385	0.788455	0.978473	0.0478375	0.0248664
ENSG00000006451	ENST00000005257,ENST00000434466,ENST00000436179,ENST00000466491,ENST00000468201	protein_coding,nonsense_mediated_decay,processed_transcript	0	v-ral simian leukemia viral oncogene homolog A (ras related)	5898	RALA	0	0	0	0	0	0	0	0	0	0	0	0	1.13128	0	1.06258	1.08093	1.06115	1.06927	1.13128	-1.00935	0.264532	0.118375	0.0927248	0.137604	0.000907402	0.832853	0.438056	0.219783	0.165201	0.250979	0.00270428	0.8798
ENSG00000006453	ENST00000005260,ENST00000462558,ENST00000473569,ENST00000479789,ENST00000480580	protein_coding,processed_transcript,retained_intron	0	BAI1-associated protein 2-like 1	55971	BAIAP2L1	0	0	0	0	0	0	0	0	0	0	0	0	0	0	-1.03033	-1.16586	1.01977	-1.09837	1.14595	-1.12224	0.740074	0.0221074	0.775088	0.206463	0.0818962	0.153789	0.862097	0.0546902	0.841729	0.346821	0.148697	0.250452
ENSG00000006459	ENST00000006967,ENST00000397560,ENST00000472616,ENST00000478996	protein_coding,nonsense_mediated_decay,retained_intron	0	lysine (K)-specific demethylase 7A	80853	KDM7A	0	0	0	0	0	0	0	0	-1.24229	-1.37047	-1.34785	-1.30715	-1.3504	-1.33311	-1.24229	-1.37047	-1.34785	-1.30715	-1.3504	-1.33311	0.0119079	0.000207554	8.36401e-06	0.000815997	2.98181e-05	0.000721018	0.0362916	0.000952182	3.85133e-05	0.00316315	0.000119642	0.00222344
ENSG00000006468	ENST00000242066,ENST00000343495,ENST00000399357,ENST00000403527,ENST00000403685,ENST00000405192,ENST00000405218,ENST00000405358,ENST00000420159,ENST00000421381,ENST00000430479,ENST00000431887,ENST00000433547,ENST00000438956,ENST00000443137,ENST00000443608,ENST00000460438,ENST00000472931,ENST00000476355,ENST00000476720,ENST00000483075,ENST00000485475,ENST00000493831,ENST00000497115	protein_coding,nonsense_mediated_decay,retained_intron,processed_transcript	0	ets variant 1	2115	ETV1	0	0	-5.63469	0	0	0	-3.65122	0	0	0	0	0	0	0	1.28703	1.05352	1.06308	1.16294	1.03713	1.09861	0.128487	0.740308	0.602724	0.305861	0.784037	0.497899	0.252971	0.847361	0.747197	0.471124	0.873071	0.646584
ENSG00000006530	ENST00000355413,ENST00000465241,ENST00000473247,ENST00000473884,ENST00000492693,ENST00000494053,ENST00000494688,ENST00000495028,ENST00000496273,ENST00000496784,ENST00000535825	protein_coding,retained_intron,nonsense_mediated_decay,processed_transcript	0	acylglycerol kinase	55750	AGK	0	0	0	0	0	0	0	0	0	0	0	0	1.18587	0	1.0627	1.12933	1.10499	1.09571	1.18587	1.02087	0.385765	0.12079	0.0350445	0.135043	0.00173852	0.735142	0.577668	0.223335	0.0718983	0.247221	0.00487087	0.819979
ENSG00000006534	ENST00000007633,ENST00000316367,ENST00000342456,ENST00000433100,ENST00000434449,ENST00000525518,ENST00000526609,ENST00000527179,ENST00000527514,ENST00000529232,ENST00000530046,ENST00000531459,ENST00000539229	protein_coding,processed_transcript,retained_intron	0	aldehyde dehydrogenase 3 family, member B1	221	ALDH3B1	-2.90236	0	0	0	0	0	0	0	0	0	0	0	0	0	-1.0963	1.09133	-1.04163	1.00445	-1.21403	1.11473	0.482191	0.477462	0.672028	0.970739	0.0496564	0.322934	0.675772	0.649302	0.791223	0.983406	0.0966176	0.462224
ENSG00000006555	ENST00000371274,ENST00000371276,ENST00000448308,ENST00000474654,ENST00000488771	protein_coding,retained_intron	0	tetratricopeptide repeat domain 22	55001	TTC22	0	0	0	0	0	0	0	0	0	0	0	0	-1.25487	0	-1.0681	-1.28295	-1.11736	-1.17267	-1.25487	1.01093	0.608845	0.0420575	0.202557	0.145769	0.0217651	0.91946	0.780606	0.0939484	0.318461	0.263136	0.0469031	0.94338
ENSG00000006576	ENST00000248550,ENST00000275575,ENST00000307305,ENST00000415251,ENST00000416283,ENST00000422959,ENST00000424760,ENST00000450574,ENST00000454592,ENST00000468351,ENST00000470215,ENST00000479515	protein_coding,processed_transcript,retained_intron	0	putative homeodomain transcription factor 2	57157	PHTF2	0	0	-2.24376	0	0	0	0	0	0	0	-1.25587	0	-1.30009	0	-1.24495	-1.24071	-1.25587	-1.24596	-1.30009	-1.20282	0.0318566	0.0912466	0.0149551	0.0392687	0.0177722	0.0958634	0.0821147	0.178147	0.0339366	0.0889482	0.0392113	0.168111
ENSG00000006606	ENST00000005180,ENST00000394905	protein_coding	0	chemokine (C-C motif) ligand 26	10344	CCL26	0	0	0	0	0	0	0	0	0	0	0	0	0	7.70412	5.85458	2.46008	4.00156	4.12241	1.56491	7.70412	0.0774129	0.481528	0.0682437	0.152269	0.651628	0.0132793	0.168505	0.653648	0.127227	0.272162	0.795893	0.0302824
ENSG00000006607	ENST00000264042,ENST00000373287,ENST00000412332,ENST00000413432,ENST00000418082,ENST00000422951,ENST00000444371,ENST00000445489,ENST00000464142,ENST00000467260,ENST00000470617,ENST00000471447,ENST00000473082,ENST00000473510,ENST00000476799,ENST00000478489,ENST00000479427,ENST00000485051,ENST00000486736,ENST00000491425,ENST00000492868,ENST00000496470,ENST00000545004	protein_coding,processed_transcript,retained_intron	0	FERM, RhoGEF and pleckstrin domain protein 2	9855	FARP2	0	0	0	0	0	0	0	0	0	0	-1.1662	0	-1.17828	0	-1.16286	-1.12325	-1.1662	-1.14537	-1.17828	-1.14478	0.029774	0.15545	0.00369333	0.0391662	0.00549564	0.0455843	0.0777498	0.27397	0.00983437	0.08875	0.0137723	0.0885781
ENSG00000006611	ENST00000005226,ENST00000318024,ENST00000526181,ENST00000526313,ENST00000527020,ENST00000527551,ENST00000527720,ENST00000529563,ENST00000530700,ENST00000534556	protein_coding,nonsense_mediated_decay,retained_intron,processed_transcript	0	Usher syndrome 1C (autosomal recessive, severe)	10083	USH1C	0	0	0	0	0	0	0	0	0	0	1.75201	0	2.13935	0	1.14044	1.55037	1.75201	1.35148	2.13935	1.33506	0.588159	0.0478073	0.0029106	0.173946	0.000155493	0.202721	0.766959	0.104496	0.0079373	0.303032	0.000544474	0.315489
ENSG00000006625	ENST00000005374,ENST00000275428,ENST00000409144,ENST00000409390,ENST00000409436,ENST00000426081,ENST00000440082,ENST00000447901,ENST00000598361	protein_coding,nonsense_mediated_decay	0	gamma-glutamylcyclotransferase	79017	GGCT	0	0	0	0	0	0	0	0	2.28376	2.34962	2.2988	2.31284	2.31727	2.2925	2.28376	2.34962	2.2988	2.31284	2.31727	2.2925	3.95314e-19	1.05993e-20	4.43837e-36	4.10829e-24	4.9401e-31	1.34059e-24	5.16613e-17	1.50347e-18	8.89818e-34	7.75943e-22	4.00102e-29	6.62714e-23
ENSG00000006634	ENST00000265728,ENST00000413643,ENST00000430279,ENST00000431138,ENST00000486925,ENST00000495067,ENST00000498144,ENST00000498726	protein_coding,nonsense_mediated_decay,retained_intron	0	DBF4 homolog (S. cerevisiae)	10926	DBF4	0	0	-2.13933	0	0	0	0	0	2.29427	1.84376	2.06139	2.05342	1.89763	2.26006	2.29427	1.84376	2.06139	2.05342	1.89763	2.26006	1.74414e-09	3.43238e-05	2.70065e-11	1.55308e-08	1.17229e-06	2.20795e-10	3.49652e-08	0.000192882	3.10488e-10	1.88086e-07	6.00706e-06	1.99007e-09
ENSG00000006638	ENST00000375190,ENST00000411851,ENST00000587717,ENST00000589966	protein_coding,processed_transcript	0	thromboxane A2 receptor	6915	TBXA2R	0	0	-2.42618	0	0	0	-2.90714	0	-1.99883	-1.71246	-1.806	-1.84108	-2.38623	-1.42034	-1.99883	-1.71246	-1.806	-1.84108	-2.38623	-1.42034	1.13342e-07	7.2335e-06	1.77894e-09	2.05706e-07	6.51715e-17	0.00083112	1.47124e-06	4.84871e-05	1.52972e-08	1.9252e-06	1.26118e-15	0.00252135
ENSG00000006652	ENST00000005558,ENST00000403825,ENST00000417662,ENST00000421296,ENST00000429071,ENST00000432734,ENST00000440625,ENST00000443101,ENST00000445335,ENST00000462155,ENST00000466459,ENST00000470441,ENST00000476927,ENST00000486688,ENST00000489994,ENST00000535603	protein_coding,processed_transcript,retained_intron	0	interferon-related developmental regulator 1	3475	IFRD1	0	0	0	0	0	0	2.20561	2.40377	0	0	0	0	-1.60561	1.89503	-1.16146	-1.05259	-1.16546	-1.10399	-1.60561	1.89503	0.443205	0.792549	0.323186	0.571375	0.00732393	0.00609232	0.637536	0.874303	0.46561	0.739608	0.0177606	0.0152025
ENSG00000006659	ENST00000360675,ENST00000392052,ENST00000601802	protein_coding	0	lectin, galactoside-binding, soluble, 14	56891	LGALS14	0	0	0	0	0	0	0	0	0	0	0	0	0	0	1	1	1	1	1	1	1	1	1	1	1	1	1	1	1	1	1	1
ENSG00000006695	ENST00000261643,ENST00000429152,ENST00000536205,ENST00000537334,ENST00000580561,ENST00000581931	protein_coding,nonsense_mediated_decay	0	cytochrome c oxidase assembly homolog 10 (yeast)	1352	COX10	0	0	0	0	0	0	0	0	-1.28393	-1.41098	-1.3212	-1.35009	-1.31228	-1.32391	-1.28393	-1.41098	-1.3212	-1.35009	-1.31228	-1.32391	0.0109755	7.76172e-05	7.83052e-06	0.000246844	1.19255e-05	0.0007758	0.0338176	0.000400707	3.62815e-05	0.00110168	5.14489e-05	0.00236973
ENSG00000006704	ENST00000265755,ENST00000424337,ENST00000455841,ENST00000470715,ENST00000476977,ENST00000486086,ENST00000489094	protein_coding,retained_intron,processed_transcript	0	GTF2I repeat domain containing 1	9569	GTF2IRD1	0	0	0	0	0	0	0	0	-1.28468	-1.50811	-1.26426	-1.39546	-1.25869	0	-1.28468	-1.50811	-1.26426	-1.39546	-1.25869	-1.26424	0.0129397	4.4873e-05	0.00540905	0.000286526	0.0170029	0.0325564	0.0389513	0.000244811	0.0138351	0.0012576	0.0376566	0.0663199
ENSG00000006712	ENST00000221265,ENST00000221266,ENST00000416728,ENST00000595379,ENST00000595564,ENST00000595797,ENST00000597365,ENST00000598127,ENST00000598594	protein_coding,nonsense_mediated_decay,retained_intron	0	Paf1, RNA polymerase II associated factor, homolog (S. cerevisiae)	54623	PAF1	0	0	0	0	0	0	0	0	0	0	0	0	0	0	1.04445	1.08444	1.02773	1.06296	1.01858	1.0439	0.476368	0.211448	0.555191	0.262765	0.738506	0.453043	0.670588	0.350005	0.70402	0.418622	0.852655	0.601718
ENSG00000006715	ENST00000265745,ENST00000310301,ENST00000395969,ENST00000413141,ENST00000414632,ENST00000418457,ENST00000439468,ENST00000448833,ENST00000457055,ENST00000462429,ENST00000466017,ENST00000482217,ENST00000485955,ENST00000490924	nonsense_mediated_decay,protein_coding,retained_intron,processed_transcript	0	vacuolar protein sorting 41 homolog (S. cerevisiae)	27072	VPS41	0	0	0	0	0	0	0	0	0	0	-1.1489	0	0	-1.2551	-1.07662	-1.01428	-1.1489	-1.04571	-1.05907	-1.2551	0.373094	0.826186	0.0092277	0.478343	0.351746	0.000619697	0.563695	0.897245	0.0220858	0.653721	0.502322	0.00194307
ENSG00000006740	ENST00000262444,ENST00000340825,ENST00000379672,ENST00000538915,ENST00000544416,ENST00000578087,ENST00000578442,ENST00000580768,ENST00000581437,ENST00000583608,ENST00000584974	protein_coding,retained_intron,nonsense_mediated_decay,processed_transcript	0	Rho GTPase activating protein 44	9912	ARHGAP44	0	0	0	0	0	0	0	0	-1.61325	0	0	-1.41623	-1.34026	0	-1.61325	-1.27343	-1.2382	-1.41623	-1.34026	-1.13127	0.000666058	0.0524288	0.0401498	0.00253993	0.0204767	0.344199	0.00309125	0.11279	0.0807748	0.00857787	0.0444	0.486888
ENSG00000006744	ENST00000338034,ENST00000395962,ENST00000426905,ENST00000446899,ENST00000465825,ENST00000476042,ENST00000480891,ENST00000484122,ENST00000487229,ENST00000491478,ENST00000492559,ENST00000578071,ENST00000578104,ENST00000578991,ENST00000580504,ENST00000581499,ENST00000583371,ENST00000584650,ENST00000609101,ENST00000609345,ENST00000609757	protein_coding,retained_intron,nonsense_mediated_decay,processed_transcript	0	elaC ribonuclease Z 2	60528	ELAC2	0	0	0	0	0	0	0	0	0	0	0	0	0	-1.21393	-1.07967	-1.03562	-1.10803	-1.05922	-1.0187	-1.21393	0.224165	0.583383	0.025438	0.305044	0.722534	0.000192554	0.386331	0.744639	0.0542477	0.47024	0.843454	0.00067322
ENSG00000006747	ENST00000297029,ENST00000341757,ENST00000417018,ENST00000436854,ENST00000445618,ENST00000473722,ENST00000476649,ENST00000486980,ENST00000518849,ENST00000519209,ENST00000523729	protein_coding,nonsense_mediated_decay,processed_transcript,retained_intron	0	scinderin	85477	SCIN	-5.56759	0	0	0	0	0	0	0	0	9.5168	7.92894	6.86241	6.72151	9.28024	3.93935	9.5168	7.92894	6.86241	6.72151	9.28024	0.0327278	9.52071e-06	3.01033e-07	0.0001065	3.77239e-05	1.15384e-05	0.0839992	6.20911e-05	1.80792e-06	0.000520023	0.000148235	5.02506e-05
ENSG00000006756	ENST00000217890,ENST00000381154,ENST00000458014,ENST00000481340,ENST00000494870,ENST00000495294,ENST00000559324	processed_transcript,protein_coding,retained_intron,nonsense_mediated_decay	0	arylsulfatase D	414	ARSD	2.51579	1.77969	0	0	0	0	0	0	2.00074	1.56089	1.81764	1.76827	1.80562	1.84231	2.00074	1.56089	1.81764	1.76827	1.80562	1.84231	7.93135e-13	6.66799e-05	5.9325e-14	6.08624e-08	9.65884e-14	4.55491e-12	3.24128e-11	0.000348746	9.93931e-13	6.39379e-07	1.30783e-12	5.31466e-11
ENSG00000006757	ENST00000381042,ENST00000442940,ENST00000444736,ENST00000537427	protein_coding	0	patatin-like phospholipase domain containing 4	8228	PNPLA4	0	0	0	0	2.7896	0	0	0	1.36843	0	0	0	0	0	1.36843	1.08002	1.21094	1.21581	1.3578	1.06337	0.000601734	0.688934	0.0831671	0.197208	0.0244764	0.397475	0.00283051	0.815916	0.150456	0.334406	0.0518956	0.545257
ENSG00000006788	ENST00000252172,ENST00000418404	protein_coding	0	myosin, heavy chain 13, skeletal muscle	8735	MYH13	0	0	0	0	0	0	0	0	0	0	0	0	0	0	2.90492	1	2.40445	2.38726	2.48272	1	0.606263	1	0.667556	0.693452	0.666139	1	0.778418	1	0.788455	0.823184	0.805256	1
ENSG00000006831	ENST00000357103,ENST00000535774,ENST00000537190,ENST00000537545,ENST00000540974,ENST00000543456,ENST00000544470	protein_coding,processed_transcript	0	adiponectin receptor 2	79602	ADIPOR2	0	0	0	0	0	0	0	0	1.54071	1.32576	1.37713	1.42546	1.57564	1.17635	1.54071	1.32576	1.37713	1.42546	1.57564	1.17635	1.67301e-10	0.00283016	7.74718e-08	7.5927e-06	4.66972e-16	0.00718053	4.20819e-09	0.00941792	5.12543e-07	4.95773e-05	8.25172e-15	0.0176085
ENSG00000006837	ENST00000265334,ENST00000435211,ENST00000435240,ENST00000518990,ENST00000519312,ENST00000520592,ENST00000520693,ENST00000521118,ENST00000521755,ENST00000522501,ENST00000523054,ENST00000523832,ENST00000536186,ENST00000609383,ENST00000609654	protein_coding,nonsense_mediated_decay,processed_transcript	0	cyclin-dependent kinase-like 3	51265	CDKL3	0	0	0	0	0	0	0	0	0	0	0	0	0	0	-1.00185	1.24732	1.26426	1.12404	1.47684	1.04016	0.996902	0.597966	0.419151	0.744889	0.224697	0.926151	0.999317	0.757426	0.570779	0.843846	0.349067	0.948491
ENSG00000007001	ENST00000005756,ENST00000409859,ENST00000460456,ENST00000489438,ENST00000605860	protein_coding,processed_transcript	0	uridine phosphorylase 2	151531	UPP2	0	0	0	0	0	0	0	0	3.17704	0	4.84882	3.93911	3.43839	6.38271	3.17704	2.12705	4.84882	3.93911	3.43839	6.38271	0.000541615	0.0593717	7.96436e-08	0.000326829	3.734e-05	1.05043e-07	0.00259191	0.1249	5.25548e-07	0.00141215	0.000146979	6.4106e-07
ENSG00000007038	ENST00000005995,ENST00000450020,ENST00000455114,ENST00000570594,ENST00000570629,ENST00000571141,ENST00000574265,ENST00000574813,ENST00000575199,ENST00000575739,ENST00000577043	protein_coding,nonsense_mediated_decay,retained_intron,processed_transcript	0	protease, serine, 21 (testisin)	10942	PRSS21	0	0	0	0	0	0	0	0	0	0	0	0	0	0	-1.58905	1.50674	1.36368	1.09615	-1.04727	1.7522	0.509042	0.516223	0.527335	0.875532	0.93503	0.359508	0.69964	0.685289	0.677937	0.923545	0.960506	0.503884
ENSG00000007047	ENST00000262891,ENST00000300843,ENST00000587566,ENST00000588533,ENST00000588621,ENST00000590897,ENST00000590909,ENST00000592207,ENST00000592762	protein_coding,retained_intron,nonsense_mediated_decay	0	MAP/microtubule affinity-regulating kinase 4	57787	MARK4	0	0	0	0	0	0	0	0	0	0	0	0	-1.31465	0	-1.13904	1.00402	-1.1502	-1.06184	-1.31465	-1.00853	0.151133	0.969191	0.0501709	0.505952	0.000240934	0.916605	0.287055	0.98367	0.0977688	0.680127	0.000808227	0.940825
ENSG00000007062	ENST00000447510,ENST00000502501,ENST00000502943,ENST00000503884,ENST00000504842,ENST00000505450,ENST00000508167,ENST00000508322,ENST00000508940,ENST00000510224,ENST00000511153,ENST00000511270,ENST00000512304,ENST00000513108,ENST00000513448,ENST00000513946,ENST00000514693,ENST00000514967,ENST00000539194,ENST00000540805,ENST00000543373	protein_coding,processed_transcript,nonsense_mediated_decay,retained_intron	0	prominin 1	8842	PROM1	0	0	1.51862	0	0	0	0	0	0	0	0	0	0	0	-1.17317	-1.01921	1.04357	-1.09013	1.16742	-1.09451	0.411546	0.914195	0.747554	0.597392	0.306771	0.576874	0.604503	0.947653	0.82546	0.761769	0.450222	0.716931
ENSG00000007080	ENST00000445755,ENST00000596123,ENST00000597436,ENST00000602080	protein_coding,retained_intron	0	coiled-coil domain containing 124	115098	CCDC124	0	0	0	0	0	0	0	0	0	0	0	0	-1.47203	1.54917	1.03111	1.09676	1.09736	1.0635	-1.47203	1.54917	0.860165	0.546278	0.447801	0.703147	0.00137827	3.31591e-09	0.920996	0.712636	0.600394	0.82527	0.00394751	2.5127e-08
ENSG00000007129	ENST00000187608,ENST00000401445,ENST00000407170,ENST00000457737,ENST00000461658,ENST00000482870	protein_coding,nonsense_mediated_decay,processed_transcript	0	carcinoembryonic antigen-related cell adhesion molecule 21	90273	CEACAM21	0	0	0	0	0	0	0	0	0	-1.77551	-1.49601	-1.5615	-1.44583	-1.54639	-1.35421	-1.77551	-1.49601	-1.5615	-1.44583	-1.54639	0.167636	0.00220847	0.0033856	0.0170865	0.0108808	0.00945124	0.311232	0.00759428	0.00909231	0.0442658	0.0252752	0.022478
ENSG00000007168	ENST00000397193,ENST00000397195,ENST00000451360,ENST00000570400,ENST00000571289,ENST00000571495,ENST00000572915,ENST00000574213,ENST00000574468,ENST00000574816,ENST00000575477,ENST00000576586,ENST00000609078,ENST00000610190	processed_transcript,protein_coding,nonsense_mediated_decay,retained_intron	0	platelet-activating factor acetylhydrolase 1b, regulatory subunit 1 (45kDa)	5048	PAFAH1B1	0	0	0	0	0	0	0	0	0	1.16626	0	1.14025	1.19089	0	1.11884	1.16626	1.09014	1.14025	1.19089	-1.01034	0.0563905	0.000782294	0.0303415	0.00498786	3.69098e-05	0.828004	0.130666	0.00306758	0.0632855	0.0154924	0.000145493	0.87589
ENSG00000007171	ENST00000313735	protein_coding	0	nitric oxide synthase 2, inducible	4843	NOS2	0	0	0	0	0	0	0	0	0	0	0	0	0	0	1.07531	1.10372	-1.0332	1.08651	1.02167	-1.095	0.814571	0.75636	0.883265	0.753986	0.934149	0.757313	0.894947	0.854878	0.917924	0.85084	0.959883	0.830426
ENSG00000007174	ENST00000262442,ENST00000396001,ENST00000454412,ENST00000578834,ENST00000579406,ENST00000579602,ENST00000579703,ENST00000579813,ENST00000579828,ENST00000580255,ENST00000581682,ENST00000583192,ENST00000584663,ENST00000585197,ENST00000608377	protein_coding,processed_transcript,retained_intron	0	dynein, axonemal, heavy chain 9	1770	DNAH9	0	0	0	0	0	0	0	0	0	0	0	0	0	0	3.70041	5.07905	2.94465	4.37752	2.03061	4.01905	0.147939	0.124257	0.114472	0.0755196	0.365411	0.121229	0.282688	0.228423	0.197289	0.153319	0.517748	0.204685
ENSG00000007202	ENST00000389003,ENST00000528896,ENST00000544884,ENST00000577261,ENST00000577417,ENST00000577580,ENST00000579253,ENST00000579924,ENST00000580395,ENST00000580882,ENST00000581064,ENST00000581267,ENST00000582417,ENST00000582901,ENST00000583403,ENST00000583860	protein_coding,retained_intron,processed_transcript,nonsense_mediated_decay	0	KIAA0100	9703	KIAA0100	0	0	0	0	0	0	0	0	0	0	0	0	1.23995	-1.47626	1.06718	-1.05049	-1.03845	1.00445	1.23995	-1.47626	0.498021	0.651809	0.612038	0.96398	3.8405e-05	1.43971e-10	0.690146	0.795992	0.755072	0.979035	0.000150482	1.33424e-09
ENSG00000007216	ENST00000314669,ENST00000444914,ENST00000459818,ENST00000537681,ENST00000541739,ENST00000545060,ENST00000577903,ENST00000579281	protein_coding,nonsense_mediated_decay,retained_intron	0	solute carrier family 13 (sodium-dependent dicarboxylate transporter), member 2	9058	SLC13A2	0	0	0	0	0	0	0	0	0	0	0	0	0	0	-1.15275	-1.35048	-1.32034	-1.25309	-1.20581	-1.46077	0.5457	0.178061	0.0772929	0.264162	0.289943	0.0528559	0.731683	0.305911	0.141537	0.420509	0.431168	0.100788
ENSG00000007237	ENST00000323816,ENST00000396115,ENST00000432992,ENST00000437099,ENST00000540214,ENST00000542249,ENST00000578456,ENST00000578599,ENST00000578655,ENST00000579140,ENST00000579158,ENST00000580043,ENST00000580811,ENST00000580865,ENST00000581112,ENST00000581871,ENST00000583882,ENST00000584146,ENST00000584389,ENST00000585266	protein_coding,retained_intron,processed_transcript	0	growth arrest-specific 7	8522	GAS7	-2.7143	0	0	2.36896	0	0	0	0	0	0	0	0	0	0	-1.2038	-1.04996	-1.25423	-1.12041	-1.24727	-1.2504	0.1818	0.717837	0.0378227	0.385378	0.0512847	0.10128	0.33105	0.831097	0.0767531	0.560314	0.0993	0.176269
ENSG00000007255	ENST00000006275,ENST00000585934,ENST00000587818,ENST00000588062,ENST00000592647	protein_coding,retained_intron	0	trafficking protein particle complex 6A	79090	TRAPPC6A	0	0	0	0	0	0	0	0	0	1.47766	1.45535	1.44367	0	1.73628	1.41331	1.47766	1.45535	1.44367	1.2002	1.73628	0.0200448	0.00107226	0.000176464	0.00430414	0.122403	2.98565e-11	0.0562239	0.0040394	0.000631878	0.0136701	0.209994	3.08239e-10
ENSG00000007264	ENST00000310132,ENST00000395040,ENST00000395045,ENST00000585778,ENST00000587180,ENST00000588983,ENST00000590028,ENST00000590493,ENST00000590821,ENST00000590849,ENST00000590980,ENST00000591059,ENST00000592300,ENST00000592612	protein_coding,processed_transcript	0	megakaryocyte-associated tyrosine kinase	4145	MATK	0	0	0	0	0	0	0	0	0	1.56943	0	0	0	1.67458	-1.01276	1.56943	1.17659	1.29498	-1.38807	1.67458	0.951256	0.0183463	0.297947	0.198543	0.0256394	0.000881277	0.97563	0.0467469	0.436331	0.336223	0.0540313	0.00265761
ENSG00000007306	ENST00000006724,ENST00000338196,ENST00000401731,ENST00000599715,ENST00000602225	protein_coding,processed_transcript	0	carcinoembryonic antigen-related cell adhesion molecule 7	1087	CEACAM7	0	0	0	0	0	0	0	0	0	0	0	0	0	0	-1.13517	-1.27543	-1.46791	-1.20517	-1.6135	-1.3241	0.937205	0.888627	0.692095	0.909727	0.624666	0.796461	0.968085	0.934635	0.795635	0.945617	0.774619	0.855335
ENSG00000007312	ENST00000006750,ENST00000349817,ENST00000392795,ENST00000558969,ENST00000559358,ENST00000583260	protein_coding,retained_intron	0	CD79b molecule, immunoglobulin-associated beta	974	CD79B	0	0	0	0	0	0	0	0	0	0	-1.40633	0	-1.43883	0	-1.2467	-1.46864	-1.40633	-1.35468	-1.43883	-1.36208	0.175012	0.0259129	0.00323273	0.0475849	0.00217408	0.0378145	0.321687	0.0626159	0.00872297	0.104734	0.00598198	0.0754462
ENSG00000007314	ENST00000435607,ENST00000578147,ENST00000581514,ENST00000584310	protein_coding,retained_intron	0	sodium channel, voltage-gated, type IV, alpha subunit	6329	SCN4A	0	0	0	0	0	0	0	0	0	-2.25462	-1.78298	-1.91159	0	-2.39119	-1.64203	-2.25462	-1.78298	-1.91159	-1.45529	-2.39119	0.0970448	0.00628345	0.00621914	0.0196996	0.0803522	0.00151738	0.201956	0.0187544	0.0156095	0.0498855	0.146318	0.00435392
ENSG00000007341	ENST00000343210,ENST00000358039,ENST00000360743,ENST00000361846,ENST00000369664,ENST00000369666,ENST00000369668,ENST00000369669,ENST00000418497,ENST00000459630,ENST00000463235,ENST00000466360,ENST00000467335,ENST00000470519,ENST00000470683,ENST00000473206,ENST00000477332,ENST00000477682,ENST00000479436,ENST00000480988,ENST00000485753,ENST00000490067,ENST00000490715,ENST00000492274,ENST00000495109…	protein_coding,nonsense_mediated_decay,processed_transcript	0	suppression of tumorigenicity 7 like	54879	ST7L	0	0	0	0	0	0	0	0	0	0	0	0	1.29218	0	1.19614	1.00075	1.12858	1.09205	1.29218	-1.04476	0.101246	0.99448	0.122231	0.376388	0.00107794	0.645899	0.208948	0.997884	0.208486	0.550037	0.00316341	0.760686
ENSG00000007350	ENST00000217905,ENST00000369912,ENST00000369915,ENST00000426203,ENST00000426989,ENST00000439635,ENST00000463884,ENST00000465168,ENST00000482044	protein_coding,nonsense_mediated_decay,processed_transcript	0	transketolase-like 1	8277	TKTL1	-14.1578	0	-17.2262	0	0	0	-4.65612	0	0	0	0	0	0	0	-1.0046	1.1123	1.02666	1.05322	-1.19001	1.24271	0.992383	0.82942	0.939849	0.905487	0.662011	0.604903	0.996726	0.899536	0.958543	0.943206	0.804511	0.736954
ENSG00000007372	ENST00000241001,ENST00000379107,ENST00000379109,ENST00000379111,ENST00000379115,ENST00000379123,ENST00000379129,ENST00000379132,ENST00000419022,ENST00000423822,ENST00000438681,ENST00000455099,ENST00000464174,ENST00000470027,ENST00000471303,ENST00000474783,ENST00000481563,ENST00000494377,ENST00000524853,ENST00000525535,ENST00000527769,ENST00000530373,ENST00000530714,ENST00000531910,ENST00000532175…	protein_coding,retained_intron,processed_transcript	0	paired box 6	5080	PAX6	0	0	0	0	0	0	0	0	0	0	0	0	0	0	2.90492	2.26058	2.56469	2.54635	2.48272	2.67238	0.606263	0.693591	0.644734	0.672003	0.666139	0.643846	0.778418	0.815916	0.777131	0.814663	0.805256	0.759124
ENSG00000007376	ENST00000007264,ENST00000561734,ENST00000562070,ENST00000563560,ENST00000565377,ENST00000565503,ENST00000565809,ENST00000567114,ENST00000567283,ENST00000569601	protein_coding,nonsense_mediated_decay	0	RNA pseudouridylate synthase domain containing 1	113000	RPUSD1	0	0	0	0	0	0	0	0	0	0	0	0	-1.46177	1.27208	-1.05828	1.02989	-1.03989	-1.01288	-1.46177	1.27208	0.728205	0.83519	0.736478	0.931485	0.0038238	0.00492258	0.857923	0.903954	0.823232	0.960193	0.00998152	0.0125339
ENSG00000007384	ENST00000262316,ENST00000417043,ENST00000419764,ENST00000428730,ENST00000448893,ENST00000450643,ENST00000454039,ENST00000472390,ENST00000482904,ENST00000486045,ENST00000487201,ENST00000493647	protein_coding,nonsense_mediated_decay,retained_intron	0	rhomboid 5 homolog 1 (Drosophila)	64285	RHBDF1	0	0	0	0	0	0	0	0	0	1.52311	0	0	0	0	1.03547	1.52311	1.25488	1.28989	1.2141	1.30736	0.806252	0.000586436	0.0283143	0.0457295	0.0875672	0.035863	0.890058	0.00238328	0.0595418	0.101272	0.157527	0.0720304
ENSG00000007392	ENST00000293872,ENST00000337351,ENST00000397780,ENST00000397783,ENST00000418978,ENST00000419516,ENST00000426094,ENST00000428363,ENST00000429378,ENST00000430864,ENST00000442701,ENST00000443357,ENST00000464711,ENST00000467552,ENST00000468732,ENST00000469109,ENST00000490762,ENST00000494366,ENST00000494545,ENST00000495349	protein_coding,nonsense_mediated_decay,retained_intron,processed_transcript	0	LUC7-like (S. cerevisiae)	55692	LUC7L	0	0	0	0	0	0	0	0	0	1.77484	1.48694	1.52579	0	2.05438	1.26232	1.77484	1.48694	1.52579	-1.02352	2.05438	0.0752914	0.00120758	0.000767743	0.00616652	0.791049	2.51173e-08	0.164795	0.00448672	0.00238572	0.0185368	0.878196	1.68975e-07
ENSG00000007402	ENST00000266039,ENST00000360963,ENST00000395083,ENST00000423994,ENST00000424201,ENST00000429770,ENST00000435965,ENST00000479441,ENST00000483620,ENST00000487413	protein_coding,retained_intron,processed_transcript	0	calcium channel, voltage-dependent, alpha 2/delta subunit 2	9254	CACNA2D2	0	0	0	0	0	0	0	0	-1.87684	0	-1.58109	-1.65774	-1.89505	0	-1.87684	-1.49124	-1.58109	-1.65774	-1.89505	-1.31431	0.00856027	0.0399553	0.00318872	0.00779318	0.000353975	0.149224	0.0274047	0.0902727	0.00861543	0.0226412	0.00114739	0.244104
ENSG00000007516	ENST00000324385,ENST00000397488,ENST00000397489,ENST00000421665,ENST00000426824,ENST00000561602,ENST00000561793,ENST00000562208,ENST00000564213,ENST00000565665,ENST00000566162,ENST00000566389,ENST00000567203,ENST00000567825,ENST00000568198,ENST00000568887	protein_coding,retained_intron,processed_transcript	0	BAI1-associated protein 3	8938	BAIAP3	0	0	0	0	0	0	0	0	-1.46109	-1.47671	-1.36715	-1.47162	-1.55843	-1.19439	-1.46109	-1.47671	-1.36715	-1.47162	-1.55843	-1.19439	0.00242834	0.000174354	0.000134081	0.000264208	5.36778e-06	0.0197627	0.00933987	0.000819103	0.000492163	0.00117006	2.47888e-05	0.0427665
ENSG00000007520	ENST00000007390,ENST00000566296	protein_coding,nonsense_mediated_decay	0	TSR3, 20S rRNA accumulation, homolog (S. cerevisiae)	115939	TSR3	0	0	0	0	0	0	0	0	0	1.32529	1.34575	0	0	1.69021	1.32181	1.32529	1.34575	1.32111	1.02806	1.69021	0.0408237	0.0147236	0.00167549	0.0225766	0.788137	2.01722e-13	0.100553	0.0387858	0.0048261	0.0561144	0.876687	2.86168e-12
ENSG00000007541	ENST00000026218,ENST00000293874,ENST00000321878,ENST00000409439,ENST00000409527,ENST00000420990,ENST00000422307,ENST00000439574,ENST00000443147,ENST00000470411,ENST00000476438,ENST00000480424,ENST00000537901,ENST00000540241,ENST00000540548,ENST00000544860	protein_coding,nonsense_mediated_decay,retained_intron,processed_transcript	0	phosphatidylinositol glycan anchor biosynthesis, class Q	9091	PIGQ	0	-1.58529	0	0	0	0	0	0	0	1.41291	1.39007	1.37701	0	1.55773	1.34409	1.41291	1.39007	1.37701	1.23948	1.55773	0.0507789	0.0047931	0.00121812	0.0146784	0.0979115	2.09258e-08	0.120408	0.0148609	0.00362069	0.0388841	0.173472	1.42124e-07
ENSG00000007545	ENST00000262317,ENST00000293925,ENST00000397412,ENST00000415022,ENST00000436138,ENST00000466562,ENST00000467286,ENST00000468839,ENST00000492778,ENST00000498594	protein_coding,retained_intron	0	Crm, cramped-like (Drosophila)	57585	CRAMP1L	0	0	0	0	0	0	0	0	0	0	0	0	0	0	1.03792	1.1454	1.14175	1.08959	1.03732	1.26964	0.753308	0.308899	0.120683	0.429172	0.675875	0.0375147	0.862097	0.471062	0.206398	0.605713	0.813132	0.0748985
ENSG00000007866	ENST00000338863,ENST00000402886,ENST00000433586	protein_coding	0	TEA domain family member 3	7005	TEAD3	0	0	0	0	0	0	0	0	0	0	0	0	0	0	-1.04534	-1.15558	-1.09613	-1.10154	-1.10893	-1.07761	0.617802	0.0572797	0.110572	0.187546	0.103212	0.299555	0.786208	0.121297	0.19151	0.321523	0.181612	0.434899
ENSG00000007908	ENST00000333360,ENST00000367774,ENST00000367775,ENST00000367776,ENST00000367777,ENST00000367779,ENST00000367780,ENST00000367781,ENST00000367782,ENST00000461085,ENST00000609271	protein_coding,retained_intron	0	selectin E	6401	SELE	0	0	0	0	0	0	0	0	0	0	0	0	0	0	2.18838	1.20815	1.50057	1.67839	1.69436	1.29903	0.019599	0.501583	0.0509763	0.0408153	0.0395516	0.366605	0.0551661	0.672076	0.0990619	0.0919353	0.0791032	0.51169
ENSG00000007923	ENST00000294401,ENST00000349363,ENST00000377573,ENST00000377577,ENST00000426784,ENST00000451196,ENST00000460594,ENST00000465508,ENST00000465911,ENST00000469318,ENST00000472414,ENST00000473993,ENST00000485073,ENST00000542246	protein_coding,processed_transcript	0	DnaJ (Hsp40) homolog, subfamily C, member 11	55735	DNAJC11	0	0	0	0	0	0	0	0	-1.27173	-1.31892	-1.3132	-1.29916	-1.27415	-1.34822	-1.27173	-1.31892	-1.3132	-1.29916	-1.27415	-1.34822	0.000212033	2.83228e-06	1.69703e-10	1.75938e-06	8.84026e-07	2.37344e-09	0.00115838	2.11179e-05	1.71462e-09	1.33658e-05	4.60958e-06	1.84906e-08
ENSG00000007933	ENST00000367755,ENST00000392085,ENST00000472784,ENST00000478457,ENST00000479749,ENST00000530212,ENST00000534514,ENST00000538429,ENST00000542847	protein_coding,nonsense_mediated_decay,processed_transcript	0	flavin containing monooxygenase 3	2328	FMO3	0	2.61956	0	0	0	0	0	0	0	0	0	0	1.20477	0	1.07379	1.0168	1.04158	1.04144	1.20477	-1.1416	0.46939	0.855828	0.561324	0.636221	0.00950986	0.101022	0.663776	0.911871	0.709278	0.79311	0.0223941	0.175893
ENSG00000007944	ENST00000349606,ENST00000356840	protein_coding	0	myosin regulatory light chain interacting protein	29116	MYLIP	0	1.76228	0	0	0	0	0	-2.52123	0	0	0	0	0	0	-1.03109	1.05752	-1.0299	1.01512	-1.12256	1.06485	0.731371	0.689674	0.730959	0.891313	0.157172	0.559236	0.860075	0.815916	0.82049	0.933151	0.259638	0.700259
ENSG00000007952	ENST00000217885,ENST00000372960,ENST00000372964,ENST00000372966,ENST00000427768	protein_coding	0	NADPH oxidase 1	27035	NOX1	0	0	0	0	0	0	0	0	0	0	0	0	0	0	1	1	1	1	1	1	1	1	1	1	1	1	1	1	1	1	1	1
ENSG00000007968	ENST00000361729,ENST00000487237	protein_coding,processed_transcript	0	E2F transcription factor 2	1870	E2F2	0	0	-4.38945	0	0	0	0	0	0	0	1.89699	0	0	0	1.80423	2.07171	1.89699	1.94151	1.81037	1.97515	0.111855	0.0338761	0.00840883	0.0271605	0.0264274	0.0423852	0.226829	0.0785145	0.0203332	0.0653787	0.0554698	0.0832182
ENSG00000008018	ENST00000262193,ENST00000462957	protein_coding,processed_transcript	0	proteasome (prosome, macropain) subunit, beta type, 1	5689	PSMB1	0	0	0	0	0	0	0	0	1.49809	1.43421	1.48105	1.46112	1.65826	1.30187	1.49809	1.43421	1.48105	1.46112	1.65826	1.30187	2.05977e-10	7.46967e-08	7.26979e-18	6.80714e-11	7.47334e-25	8.51502e-09	5.06378e-09	8.13523e-07	2.0821e-16	1.34882e-09	3.22811e-23	6.13296e-08
ENSG00000008056	ENST00000295987,ENST00000340666	protein_coding	0	synapsin I	6853	SYN1	0	0	0	0	0	0	0	0	0	0	0	0	0	0	-1.01658	-1.12524	-1.19404	-1.07328	-1.03323	-1.44764	0.952235	0.668337	0.360375	0.7798	0.868516	0.144712	0.976218	0.809544	0.508193	0.864967	0.918722	0.23773
ENSG00000008083	ENST00000341776,ENST00000397311,ENST00000474854,ENST00000541660	protein_coding,processed_transcript	0	jumonji, AT rich interactive domain 2	3720	JARID2	0	0	0	0	0	0	0	0	-1.75794	-1.39875	-1.57968	-1.55581	-2.11923	-1.21086	-1.75794	-1.39875	-1.57968	-1.55581	-2.11923	-1.21086	6.32406e-09	0.00162566	3.4148e-09	2.07173e-05	6.61282e-32	0.00284926	1.12047e-07	0.00582119	2.81824e-08	0.000122198	5.93255e-30	0.00768011
ENSG00000008086	ENST00000379989,ENST00000379996,ENST00000463994	protein_coding,processed_transcript	0	cyclin-dependent kinase-like 5	6792	CDKL5	0	0	0	0	0	0	0	0	1.22306	1.25861	0	1.23813	0	0	1.22306	1.25861	1.09876	1.23813	1.0463	1.17112	0.0150099	0.0187063	0.196802	0.00558713	0.593317	0.108132	0.0440837	0.0475677	0.310755	0.0170642	0.747425	0.186041
ENSG00000008118	ENST00000009105,ENST00000361322,ENST00000423146,ENST00000494990	protein_coding,processed_transcript	0	calcium/calmodulin-dependent protein kinase IG	57172	CAMK1G	0	0	0	-2.9995	0	0	0	0	0	0	0	0	0	0	-1.34344	-1.0626	-1.35404	-1.1842	-1.18198	-1.60568	0.497206	0.88804	0.291582	0.645355	0.592155	0.232311	0.68937	0.934331	0.428947	0.800486	0.746305	0.35271
ENSG00000008128	ENST00000356200,ENST00000356937,ENST00000357760,ENST00000358779,ENST00000378633,ENST00000378635,ENST00000378638,ENST00000401096,ENST00000404249,ENST00000460465,ENST00000463652,ENST00000464748,ENST00000468397,ENST00000468800,ENST00000474916,ENST00000478901,ENST00000479362,ENST00000487462,ENST00000489300,ENST00000491311,ENST00000492390,ENST00000495016,ENST00000498810,ENST00000509982	protein_coding,retained_intron,nonsense_mediated_decay,processed_transcript	0	cyclin-dependent kinase 11A	728642	CDK11A	0	0	0	0	0	0	0	0	0	0	0	0	-2.20188	2.07031	1.44771	1.13208	1.21055	1.27399	-2.20188	2.07031	0.382295	0.748566	0.490279	0.519194	0.00872556	0.0102169	0.573805	0.849947	0.64253	0.692284	0.0207708	0.0240606
ENSG00000008130	ENST00000341426,ENST00000341991,ENST00000342348,ENST00000344463,ENST00000378625,ENST00000400922,ENST00000460602,ENST00000464373,ENST00000469045,ENST00000477235,ENST00000480499,ENST00000480542,ENST00000489538,ENST00000492768,ENST00000492845,ENST00000497186,ENST00000497615,ENST00000497747,ENST00000498806	protein_coding,retained_intron,processed_transcript,nonsense_mediated_decay	0	NAD kinase	65220	NADK	0	0	0	0	0	0	0	0	0	0	0	0	0	0	1.00513	-1.02008	-1.04349	-1.01036	-1.05768	-1.02208	0.952835	0.812046	0.468977	0.888219	0.449119	0.739777	0.976397	0.887828	0.62183	0.931284	0.607977	0.819987
ENSG00000008196	ENST00000263046,ENST00000344788,ENST00000393655,ENST00000489228	protein_coding,processed_transcript	0	transcription factor AP-2 beta (activating enhancer binding protein 2 beta)	7021	TFAP2B	0	0	0	0	0	0	0	0	0	0	0	0	0	0	1.00102	-1.11509	1.2491	-1.05702	1.14237	1.37939	0.999606	0.957999	0.913289	0.979946	0.949644	0.879755	1	0.976132	0.939457	0.989195	0.96971	0.913848
ENSG00000008197	ENST00000008391,ENST00000492804	protein_coding,processed_transcript	0	transcription factor AP-2 delta (activating enhancer binding protein 2 delta)	83741	TFAP2D	0	0	0	0	0	0	0	0	0	0	0	0	0	0	3.31925	1	2.56469	2.54635	1	3.50246	0.562011	1	0.644734	0.672003	1	0.555467	0.744255	1	0.777131	0.814663	1	0.696768
ENSG00000008226	ENST00000308059,ENST00000346219,ENST00000440294,ENST00000447130,ENST00000452631,ENST00000469151,ENST00000477260,ENST00000478428	protein_coding,retained_intron,nonsense_mediated_decay,processed_transcript	0	deleted in lung and esophageal cancer 1	9940	DLEC1	0	0	0	0	0	0	0	0	-3.17895	-4.81374	-3.83808	-3.89317	-4.2786	-3.42437	-3.17895	-4.81374	-3.83808	-3.89317	-4.2786	-3.42437	0.000185881	2.4387e-06	7.32735e-10	1.59241e-06	7.4076e-08	9.34075e-06	0.00103023	1.8465e-05	6.68558e-09	1.22053e-05	4.59371e-07	4.12672e-05
ENSG00000008256	ENST00000350796,ENST00000396741,ENST00000461891,ENST00000465320,ENST00000466543,ENST00000478541,ENST00000481329,ENST00000482460,ENST00000488964,ENST00000491641,ENST00000495176	protein_coding,processed_transcript,retained_intron	0	cytohesin 3	9265	CYTH3	0	0	0	0	0	0	0	0	-1.51939	-1.34685	-1.39054	-1.42719	-1.34594	-1.4334	-1.51939	-1.34685	-1.39054	-1.42719	-1.34594	-1.4334	5.444e-06	0.000685585	2.9245e-08	4.73698e-06	9.91733e-06	2.19226e-06	4.60672e-05	0.0027307	2.05037e-07	3.27239e-05	4.34713e-05	1.07669e-05
ENSG00000008277	ENST00000265727,ENST00000315984,ENST00000398201,ENST00000398203,ENST00000398204,ENST00000398209,ENST00000412441,ENST00000413139,ENST00000426930,ENST00000439864,ENST00000476330,ENST00000478920	protein_coding,processed_transcript	0	ADAM metallopeptidase domain 22	53616	ADAM22	0	0	-2.09159	0	0	0	0	0	0	0	0	0	0	0	1.72894	1.0725	-1.15856	1.38813	-1.51459	1.13164	0.113017	0.868888	0.573557	0.332673	0.175351	0.701441	0.228624	0.920038	0.720501	0.501896	0.284986	0.802558
ENSG00000008282	ENST00000011473,ENST00000455385,ENST00000460770,ENST00000464029,ENST00000470347,ENST00000483448	protein_coding,retained_intron	0	synaptophysin-like 1	6856	SYPL1	0	0	0	0	0	0	0	0	1.54062	1.51475	1.53982	1.52335	1.687	1.39293	1.54062	1.51475	1.53982	1.52335	1.687	1.39293	4.60502e-12	5.1497e-11	1.23226e-21	4.43972e-14	6.5206e-29	4.92861e-10	1.59442e-10	1.11547e-09	5.31094e-20	1.55163e-12	4.1938e-27	4.23574e-09
ENSG00000008283	ENST00000360793,ENST00000392975,ENST00000392976,ENST00000448884,ENST00000542042,ENST00000577368,ENST00000577989,ENST00000578016,ENST00000578072,ENST00000580592,ENST00000580691,ENST00000581163,ENST00000581573,ENST00000582034,ENST00000582143,ENST00000582297,ENST00000582997,ENST00000583478,ENST00000584031,ENST00000584291,ENST00000585153	protein_coding,retained_intron,processed_transcript	0	cytochrome b561	1534	CYB561	0	0	0	0	0	0	0	0	1.93399	2.09478	1.65287	2.01166	1.64048	1.67676	1.93399	2.09478	1.65287	2.01166	1.64048	1.67676	5.81107e-08	1.53601e-11	1.36838e-08	1.60004e-11	1.59365e-06	1.75271e-06	8.1152e-07	3.72133e-10	1.01776e-07	3.52499e-10	8.00093e-06	8.75221e-06
ENSG00000008294	ENST00000262013,ENST00000357122,ENST00000502329,ENST00000505173,ENST00000505279,ENST00000506483,ENST00000506500,ENST00000509724,ENST00000510283,ENST00000510855,ENST00000511312,ENST00000511795,ENST00000511987,ENST00000513547,ENST00000513746,ENST00000513827,ENST00000513906,ENST00000514205,ENST00000514613,ENST00000515685,ENST00000576492	protein_coding,retained_intron,processed_transcript,nonsense_mediated_decay	0	sperm associated antigen 9	9043	SPAG9	0	0	0	0	0	0	0	0	-1.66632	-1.89893	-1.78916	-1.78308	-1.63896	-1.96941	-1.66632	-1.89893	-1.78916	-1.78308	-1.63896	-1.96941	3.59687e-09	1.30682e-12	7.53215e-18	1.88663e-12	1.20081e-10	1.18474e-18	6.75862e-08	3.98364e-11	2.15034e-16	5.11376e-11	1.07343e-09	3.12882e-17
ENSG00000008300	ENST00000164024,ENST00000461362,ENST00000470999,ENST00000498057,ENST00000544264	protein_coding,retained_intron	0	cadherin, EGF LAG seven-pass G-type receptor 3	1951	CELSR3	0	0	0	0	0	0	0	0	0	0	0	0	0	0	-1.14889	1.17171	-1.0024	-1.01751	-1.22166	1.33378	0.750402	0.756417	0.994035	0.968392	0.542283	0.46703	0.862097	0.854888	0.99687	0.981886	0.701005	0.615962
ENSG00000008311	ENST00000358954,ENST00000393376,ENST00000417368,ENST00000426162,ENST00000431170,ENST00000460376,ENST00000473553	nonsense_mediated_decay,protein_coding,retained_intron,processed_transcript	0	aminoadipate-semialdehyde synthase	10157	AASS	0	1.77223	-1.74881	0	0	0	0	0	-2.95876	-3.76529	-2.84762	-3.33401	-2.90686	-2.76873	-2.95876	-3.76529	-2.84762	-3.33401	-2.90686	-2.76873	2.97648e-16	1.48087e-16	1.86662e-18	9.81414e-17	9.2284e-17	2.38625e-13	2.31992e-14	9.68294e-15	5.72271e-17	5.62984e-15	1.76054e-15	3.36101e-12
ENSG00000008323	ENST00000011684,ENST00000304581,ENST00000396988,ENST00000449001,ENST00000535616,ENST00000536531,ENST00000538208,ENST00000543000,ENST00000544743	protein_coding,processed_transcript	0	pleckstrin homology domain containing, family G (with RhoGef domain) member 6	55200	PLEKHG6	0	0	0	0	0	0	0	0	0	0	1.23237	1.29141	0	0	1.2963	1.29276	1.23237	1.29141	1.22368	1.24928	0.0382422	0.032825	0.0167671	0.0191678	0.0516037	0.0271476	0.0953095	0.0764005	0.0375423	0.0487614	0.0997961	0.0565414
ENSG00000008324	ENST00000011691,ENST00000447630,ENST00000474941	protein_coding,retained_intron	0	synovial sarcoma translocation gene on chromosome 18-like 2	51188	SS18L2	0	0	0	0	0	0	0	0	1.43209	1.50814	1.5511	1.46796	1.64311	1.4569	1.43209	1.50814	1.5511	1.46796	1.64311	1.4569	7.76243e-05	9.36045e-06	5.93043e-12	3.07436e-06	6.01038e-14	2.09138e-06	0.000481601	6.11821e-05	7.60723e-11	2.21518e-05	8.32507e-13	1.03071e-05
ENSG00000008382	ENST00000262966,ENST00000359935,ENST00000594162,ENST00000594716,ENST00000596722,ENST00000597036,ENST00000599840,ENST00000601877	protein_coding,nonsense_mediated_decay	0	MPN domain containing	84954	MPND	0	0	0	0	0	0	0	0	1.54535	1.35318	1.44393	1.44257	1.37254	1.52818	1.54535	1.35318	1.44393	1.44257	1.37254	1.52818	5.8339e-05	0.000870899	6.48918e-07	9.25039e-05	0.000775804	1.07919e-10	0.000375662	0.00337258	3.68851e-06	0.000458491	0.00234686	1.01875e-09
ENSG00000008394	ENST00000010404,ENST00000359720,ENST00000396207,ENST00000396209,ENST00000396210,ENST00000534835,ENST00000535309,ENST00000535624,ENST00000536371,ENST00000537878,ENST00000538857,ENST00000538885,ENST00000539036,ENST00000539708,ENST00000540056,ENST00000540126,ENST00000542256,ENST00000543076	protein_coding,processed_transcript,retained_intron	0	microsomal glutathione S-transferase 1	4257	MGST1	0	0	-1.73555	0	0	0	0	0	0	0	0	0	1.16971	0	1.1112	-1.00874	1.07642	1.04639	1.16971	-1.01528	0.166143	0.908925	0.151416	0.488195	0.00757368	0.804326	0.309212	0.944305	0.249233	0.662545	0.0182776	0.859727
ENSG00000008405	ENST00000008527,ENST00000546722,ENST00000549356,ENST00000550633,ENST00000552790	protein_coding,retained_intron,processed_transcript	0	cryptochrome 1 (photolyase-like)	1407	CRY1	0	0	0	0	0	0	0	0	0	0	0	0	0	0	1.10101	1.14073	1.05824	1.11947	-1.08665	1.22312	0.419798	0.266628	0.506648	0.279965	0.383568	0.0501457	0.613152	0.420234	0.657702	0.440256	0.538563	0.0963655
ENSG00000008438	ENST00000008938	protein_coding	0	peptidoglycan recognition protein 1	8993	PGLYRP1	0	0	0	0	0	0	0	0	0	0	-5.21131	0	-5.05899	-5.36093	-3.43076	-4.98851	-5.21131	-4.16151	-5.05899	-5.36093	0.141421	0.0853133	0.00401695	0.123295	0.00831847	0.0120195	0.272872	0.16871	0.0106059	0.229164	0.0199047	0.0277351
ENSG00000008441	ENST00000358552,ENST00000360105,ENST00000397661,ENST00000585382,ENST00000585575,ENST00000586797,ENST00000586873,ENST00000587260,ENST00000587760,ENST00000588228,ENST00000588680,ENST00000590027,ENST00000591028,ENST00000592199	protein_coding,nonsense_mediated_decay,processed_transcript	0	nuclear factor I/X (CCAAT-binding transcription factor)	4784	NFIX	0	0	0	0	0	0	0	0	-1.7557	-2.04788	-1.89806	-1.9011	-2.08742	-1.71912	-1.7557	-2.04788	-1.89806	-1.9011	-2.08742	-1.71912	6.34214e-13	1.39762e-33	6.50388e-35	9.03576e-22	1.63904e-42	1.42587e-23	2.62459e-11	1.29383e-30	1.23456e-32	1.20617e-19	4.0962e-40	6.14195e-22
ENSG00000008513	ENST00000319914,ENST00000399640,ENST00000517668,ENST00000518298,ENST00000519435,ENST00000519924,ENST00000520020,ENST00000521180,ENST00000521627,ENST00000522204,ENST00000522285,ENST00000522652,ENST00000522873,ENST00000523634,ENST00000523854,ENST00000523855	protein_coding,processed_transcript,retained_intron	0	ST3 beta-galactoside alpha-2,3-sialyltransferase 1	6482	ST3GAL1	0	0	0	0	0	0	0	0	-1.41853	-1.90376	-1.46371	-1.63743	-1.38987	-1.54122	-1.41853	-1.90376	-1.46371	-1.63743	-1.38987	-1.54122	5.55665e-05	4.97608e-12	9.2082e-07	1.1161e-07	8.54699e-05	2.46875e-06	0.0003589	1.35486e-10	5.08203e-06	1.10973e-06	0.000313856	1.20365e-05
ENSG00000008516	ENST00000336577,ENST00000570755,ENST00000575441	protein_coding,processed_transcript,retained_intron	0	matrix metallopeptidase 25	64386	MMP25	0	0	0	0	0	0	0	0	-1.96837	0	-1.89195	0	-1.87019	-1.90564	-1.96837	-1.70964	-1.89195	-1.82509	-1.87019	-1.90564	0.016822	0.0720236	0.00200615	0.0238327	0.00560454	0.0114209	0.0485284	0.146606	0.00566836	0.0587919	0.0140166	0.0265158
ENSG00000008517	ENST00000008180,ENST00000325568,ENST00000382213,ENST00000396887,ENST00000396890,ENST00000440815,ENST00000444393,ENST00000525003,ENST00000525228,ENST00000525377,ENST00000525643,ENST00000526464,ENST00000528163,ENST00000528652,ENST00000529550,ENST00000529699,ENST00000530538,ENST00000530890,ENST00000531965,ENST00000532086,ENST00000532247,ENST00000533097,ENST00000534507,ENST00000534748,ENST00000548246…	protein_coding,retained_intron	0	interleukin 32	9235	IL32	0	0	0	4.04056	2.97187	0	0	0	3.99308	4.37796	3.6602	4.18595	2.77672	4.61889	3.99308	4.37796	3.6602	4.18595	2.77672	4.61889	3.37551e-08	3.24787e-15	4.70853e-12	2.03949e-12	9.90584e-06	5.90825e-12	5.02737e-07	1.63687e-13	6.11013e-11	5.46966e-11	4.34318e-05	6.76476e-11
ENSG00000008710	ENST00000262304,ENST00000415938,ENST00000423118,ENST00000468674,ENST00000469241,ENST00000469851,ENST00000471603,ENST00000472577,ENST00000472659,ENST00000473780,ENST00000474088,ENST00000475889,ENST00000480227,ENST00000483024,ENST00000483558,ENST00000483731,ENST00000483814,ENST00000485120,ENST00000486339,ENST00000487932,ENST00000488185,ENST00000496574,ENST00000561668,ENST00000561991,ENST00000562297…	protein_coding,retained_intron,processed_transcript,nonsense_mediated_decay	0	polycystic kidney disease 1 (autosomal dominant)	101930075	PKD1	0	0	0	0	0	0	0	0	-1.80762	-1.65136	-1.67149	-1.72377	-2.78258	0	-1.80762	-1.65136	-1.67149	-1.72377	-2.78258	-1.17084	0.000201468	0.00259096	3.83779e-05	0.000591134	8.76659e-22	0.171321	0.00110729	0.00871866	0.000156378	0.0023836	2.81399e-20	0.27379
ENSG00000008735	ENST00000008876,ENST00000329492,ENST00000341339,ENST00000399908,ENST00000399912,ENST00000442429	protein_coding	0	mitogen-activated protein kinase 8 interacting protein 2	23542	MAPK8IP2	0	0	0	0	0	0	0	0	2.51575	2.59415	2.47018	2.54881	2.12655	2.88522	2.51575	2.59415	2.47018	2.54881	2.12655	2.88522	0.00177613	0.00464488	1.16844e-05	0.00040405	0.00316228	1.84714e-05	0.00716927	0.0144753	5.2278e-05	0.00170352	0.00842921	7.76988e-05
ENSG00000008838	ENST00000356271,ENST00000394126,ENST00000394127,ENST00000394128,ENST00000422942,ENST00000428757,ENST00000470126,ENST00000479829,ENST00000491466,ENST00000492176,ENST00000495586,ENST00000501516,ENST00000535071,ENST00000535508,ENST00000537674,ENST00000543759,ENST00000577488,ENST00000578161,ENST00000578901,ENST00000579364,ENST00000580008,ENST00000580302,ENST00000580517,ENST00000580720,ENST00000580885…	protein_coding,processed_transcript,nonsense_mediated_decay,retained_intron	0	mediator complex subunit 24	102466757	MED24	0	0	0	0	0	0	0	0	-1.28314	-1.36771	-1.29315	-1.33028	-1.16269	-1.45792	-1.28314	-1.36771	-1.29315	-1.33028	-1.16269	-1.45792	0.00285245	2.28243e-06	5.16842e-06	4.02993e-05	0.019609	1.14874e-10	0.0107313	1.73941e-05	2.47106e-05	0.000219	0.0427783	1.07809e-09
ENSG00000008853	ENST00000251822,ENST00000517528,ENST00000518534,ENST00000519210,ENST00000519685,ENST00000522948,ENST00000523918,ENST00000524077	protein_coding,retained_intron,processed_transcript	0	Rho-related BTB domain containing 2	23221	RHOBTB2	0	0	0	0	0	0	0	0	0	1.31291	1.16663	1.22223	0	1.22098	1.12836	1.31291	1.16663	1.22223	1.12537	1.22098	0.177813	0.000396712	0.0137707	0.00576247	0.115033	0.0112828	0.32546	0.00169035	0.0315499	0.0174989	0.199148	0.0262157
ENSG00000008869	ENST00000233099,ENST00000354531,ENST00000425467,ENST00000467978,ENST00000471051,ENST00000478810	protein_coding,retained_intron	0	HEAT repeat containing 5B	54497	HEATR5B	0	0	0	0	0	0	0	0	-1.92274	-1.99033	-2.01254	-1.9613	-1.86787	-2.19297	-1.92274	-1.99033	-2.01254	-1.9613	-1.86787	-2.19297	2.60501e-13	1.33944e-13	1.80639e-26	3.69863e-16	1.96291e-18	1.59894e-23	1.16695e-11	4.85761e-12	1.47851e-24	1.90888e-14	4.41945e-17	6.83769e-22
ENSG00000008952	ENST00000337002,ENST00000460513,ENST00000461933,ENST00000469515,ENST00000469890,ENST00000470355,ENST00000480708,ENST00000481435,ENST00000487736,ENST00000497277	protein_coding,nonsense_mediated_decay,processed_transcript,retained_intron	0	SEC62 homolog (S. cerevisiae)	7095	SEC62	0	0	0	0	0	0	0	0	0	0	1.31864	0	-1.36417	1.94393	1.30372	1.2603	1.31864	1.27948	-1.36417	1.94393	0.0844644	0.0957489	0.0108099	0.0883576	3.19563e-09	3.5764e-19	0.180686	0.185313	0.0254227	0.174708	2.3983e-08	9.76467e-18
ENSG00000008988	ENST00000009589,ENST00000518875,ENST00000519369,ENST00000519606,ENST00000519807,ENST00000520490,ENST00000520627,ENST00000521262,ENST00000521289,ENST00000523936,ENST00000524349	protein_coding,retained_intron,processed_transcript	0	ribosomal protein S20	26795	RPS20	0	0	0	0	0	0	0	0	0	0	1.16621	0	1.21335	0	1.14239	1.15582	1.16621	1.14635	1.21335	1.12314	0.0559457	0.128459	0.00857742	0.073145	0.00342386	0.0718186	0.12986	0.23453	0.0207044	0.149455	0.0090561	0.131548
ENSG00000009307	ENST00000261443,ENST00000339438,ENST00000358528,ENST00000369530,ENST00000438362,ENST00000483030,ENST00000483407,ENST00000524652,ENST00000525132,ENST00000525878,ENST00000525970,ENST00000529046,ENST00000530784,ENST00000530886,ENST00000533818,ENST00000534389,ENST00000534699	protein_coding,retained_intron,processed_transcript	0	cold shock domain containing E1, RNA-binding	7812	CSDE1	0	0	0	0	0	0	0	0	-1.23831	-1.49465	-1.27822	-1.36273	0	-1.5306	-1.23831	-1.49465	-1.27822	-1.36273	-1.09898	-1.5306	0.000716227	6.03799e-08	2.42535e-06	5.59093e-06	0.029548	2.3919e-16	0.0032855	6.72591e-07	1.23292e-05	3.79585e-05	0.0612238	4.84579e-15
ENSG00000009335	ENST00000348165,ENST00000389103,ENST00000430750,ENST00000469336,ENST00000470408,ENST00000474153,ENST00000494532,ENST00000497368	protein_coding,nonsense_mediated_decay,retained_intron	0	ubiquitin protein ligase E3C	9690	UBE3C	0	0	0	0	0	0	0	0	0	0	0	0	1.15113	-1.15798	1.07496	1.00765	1.00762	1.03653	1.15113	-1.15798	0.168283	0.921026	0.872482	0.57139	0.00022868	0.00157066	0.312159	0.952097	0.910285	0.739608	0.000771113	0.00448721
ENSG00000009413	ENST00000358835,ENST00000368802,ENST00000368805,ENST00000413831,ENST00000422377,ENST00000434009,ENST00000435970,ENST00000460981,ENST00000462119,ENST00000467500,ENST00000470871,ENST00000492520,ENST00000494858	protein_coding,nonsense_mediated_decay,retained_intron,processed_transcript	0	REV3-like, polymerase (DNA directed), zeta, catalytic subunit	5980	REV3L	0	0	0	0	0	0	0	0	0	0	0	0	-1.34615	0	-1.14554	-1.12289	-1.20581	-1.13958	-1.34615	-1.06875	0.203774	0.437114	0.0609691	0.262845	0.00594308	0.59844	0.361039	0.609425	0.115682	0.418675	0.0147473	0.731997
ENSG00000009694	ENST00000371130,ENST00000422452,ENST00000461429	protein_coding,processed_transcript	0	teneurin transmembrane protein 1	10178	TENM1	0	0	0	0	0	0	0	0	3.16492	4.27913	2.95014	3.74802	-2.68666	5.69806	3.16492	4.27913	2.95014	3.74802	-2.68666	5.69806	0.00517813	0.000147134	0.000426142	0.000407799	0.000214189	4.34459e-09	0.0178361	0.000705351	0.0014016	0.00171687	0.000726731	3.24783e-08
ENSG00000009709	ENST00000375375,ENST00000400661,ENST00000420770	protein_coding	0	paired box 7	5081	PAX7	0	0	0	0	0	0	0	0	0	0	0	0	0	0	2.54232	1	2.25423	2.23811	1	2.67238	0.652008	1	0.690689	0.715149	1	0.643846	0.805556	1	0.79453	0.82527	1	0.759124
ENSG00000009724	ENST00000400897,ENST00000400898,ENST00000478645,ENST00000480221	protein_coding,retained_intron	0	mannan-binding lectin serine peptidase 2	10747	MASP2	0	0	0	0	0	0	0	0	-1.38381	-1.47357	-1.35014	-1.43241	-1.36568	-1.3259	-1.38381	-1.47357	-1.35014	-1.43241	-1.36568	-1.3259	0.00010541	2.55615e-05	2.45622e-06	5.73882e-06	5.38378e-05	6.14462e-05	0.00062744	0.000149022	1.24719e-05	3.88734e-05	0.00020506	0.000235309
ENSG00000009765	ENST00000229447,ENST00000344419,ENST00000367335,ENST00000392255,ENST00000392256,ENST00000422583,ENST00000425615,ENST00000500320,ENST00000546121	protein_coding,nonsense_mediated_decay,retained_intron	0	iodotyrosine deiodinase	389434	IYD	0	0	0	0	0	0	0	0	-1.48039	-1.67008	-1.54895	-1.57724	-1.35095	-1.81939	-1.48039	-1.67008	-1.54895	-1.57724	-1.35095	-1.81939	0.00365146	0.000265021	8.75247e-06	0.000235241	0.00245833	1.05105e-06	0.0132193	0.00117982	4.0126e-05	0.00105493	0.00668911	5.44933e-06
ENSG00000009780	ENST00000010299,ENST00000234549,ENST00000373949,ENST00000373954,ENST00000419687,ENST00000446647,ENST00000530324	protein_coding	0	family with sequence similarity 76, member A	199870	FAM76A	0	0	0	0	0	0	0	0	0	0	0	0	-1.41928	1.52029	1.00077	1.14191	1.09417	1.07483	-1.41928	1.52029	0.995607	0.360017	0.393648	0.608064	6.88169e-06	1.57215e-06	0.998364	0.529239	0.544105	0.770726	3.11403e-05	7.89571e-06
ENSG00000009790	ENST00000010338,ENST00000367023,ENST00000367024,ENST00000367025,ENST00000367026,ENST00000400959,ENST00000460314,ENST00000467830,ENST00000468672,ENST00000471368,ENST00000474496,ENST00000476050,ENST00000477431,ENST00000478359,ENST00000479796,ENST00000480569,ENST00000487271,ENST00000488702	protein_coding,retained_intron,processed_transcript,nonsense_mediated_decay	0	TRAF3 interacting protein 3	80342	TRAF3IP3	0	0	0	0	0	0	0	0	0	1.76772	1.40356	1.56696	0	1.57448	1.36705	1.76772	1.40356	1.56696	1.26307	1.57448	0.0521539	0.00148689	0.00499762	0.00465698	0.0658025	0.00128574	0.123014	0.00536691	0.0128899	0.0146104	0.123514	0.00374633
ENSG00000009830	ENST00000261534,ENST00000452340,ENST00000553863,ENST00000553880,ENST00000554564,ENST00000554767,ENST00000554884,ENST00000554948,ENST00000555134,ENST00000555675,ENST00000555710,ENST00000555788,ENST00000556171,ENST00000556326,ENST00000556394,ENST00000556404,ENST00000556446,ENST00000556851,ENST00000556880,ENST00000557289,ENST00000557525,ENST00000557675,ENST00000602717	protein_coding,retained_intron,processed_transcript,nonsense_mediated_decay	0	protein-O-mannosyltransferase 2	29954	POMT2	0	0	0	0	0	0	0	0	1.329	0	1.21176	1.24287	1.32037	0	1.329	1.16923	1.21176	1.24287	1.32037	1.09718	0.00122535	0.1053	0.00384978	0.00895012	7.26192e-05	0.271805	0.0052329	0.200402	0.0102022	0.0254852	0.000269381	0.400807
ENSG00000009844	ENST00000367621,ENST00000367630,ENST00000452973,ENST00000491881	protein_coding,processed_transcript	0	vesicle (multivesicular body) trafficking 1	51534	VTA1	0	0	0	0	0	0	0	0	1.18226	0	1.12008	1.13586	1.25978	0	1.18226	1.09975	1.12008	1.13586	1.25978	-1.0215	0.000810257	0.0672452	0.00292164	0.00593986	9.09688e-11	0.606629	0.0036608	0.138434	0.00796499	0.0179439	8.28858e-10	0.738348
ENSG00000009950	ENST00000313375,ENST00000345114,ENST00000354613,ENST00000395189,ENST00000414749,ENST00000429400,ENST00000434326,ENST00000453275,ENST00000456640,ENST00000467221,ENST00000476404,ENST00000488212	protein_coding,nonsense_mediated_decay,retained_intron	0	MLX interacting protein-like	51085	MLXIPL	0	0	0	0	0	0	0	0	-1.32065	0	0	0	-1.4525	0	-1.32065	-1.17939	-1.16052	-1.24505	-1.4525	1.04881	0.0103307	0.230152	0.107227	0.0720521	3.47981e-06	0.62231	0.032127	0.374932	0.186549	0.147511	1.66783e-05	0.752246
ENSG00000009954	ENST00000339594,ENST00000404251,ENST00000466844	protein_coding,retained_intron	0	bromodomain adjacent to zinc finger domain, 1B	9031	BAZ1B	0	0	0	0	0	0	0	0	0	0	0	0	-1.59033	1.32805	-1.04547	1.00495	-1.03503	-1.0196	-1.59033	1.32805	0.713497	0.96916	0.703616	0.874121	2.21089e-27	6.14558e-05	0.847033	0.98367	0.803445	0.922411	1.25169e-25	0.000235309
ENSG00000010017	ENST00000011619,ENST00000469916,ENST00000539980	protein_coding,processed_transcript	0	RAN binding protein 9	10048	RANBP9	0	0	0	0	0	0	0	0	0	0	0	0	0	0	1.04936	-1.11984	-1.02518	-1.03586	1.05276	-1.1131	0.348265	0.102179	0.606655	0.548083	0.277151	0.0819113	0.537011	0.195415	0.750454	0.719192	0.414896	0.147181
ENSG00000010030	ENST00000339796,ENST00000340181,ENST00000373737,ENST00000373738,ENST00000538992	protein_coding	0	ets variant 7	51513	ETV7	0	0	0	0	0	0	0	0	3.13861	4.351	3.06072	3.77125	2.61856	3.57652	3.13861	4.351	3.06072	3.77125	2.61856	3.57652	8.07465e-07	1.1419e-08	2.24675e-10	4.06902e-09	4.77297e-09	3.60925e-08	8.54202e-06	1.50448e-07	2.21608e-09	5.54849e-08	3.50245e-08	2.36879e-07
ENSG00000010072	ENST00000008440,ENST00000295050,ENST00000366644,ENST00000391858,ENST00000469904,ENST00000492437	protein_coding,processed_transcript	0	SprT-like N-terminal domain	83932	SPRTN	0	0	0	0	0	0	0	0	0	0	0	0	0	0	-1.01554	1.08568	1.07708	1.03559	-1.01318	1.18879	0.884915	0.405611	0.295979	0.68396	0.874778	0.0562496	0.93682	0.577069	0.434067	0.823184	0.922724	0.106391
ENSG00000010165	ENST00000361735,ENST00000362019,ENST00000367737,ENST00000458517,ENST00000466643,ENST00000476386,ENST00000478330,ENST00000485629	protein_coding,processed_transcript	0	methyltransferase like 13	51603	METTL13	0	0	0	0	0	0	0	0	0	0	1.1124	0	1.14331	0	1.14897	1.09163	1.1124	1.11598	1.14331	1.0843	0.0313298	0.12956	0.0101699	0.0323101	0.00441768	0.141021	0.0809972	0.236075	0.0240762	0.0755576	0.0113268	0.232744
ENSG00000010219	ENST00000010132,ENST00000536137,ENST00000536157,ENST00000536645,ENST00000537719,ENST00000538520,ENST00000539309,ENST00000539490,ENST00000539701,ENST00000540644,ENST00000540757,ENST00000541024,ENST00000542744,ENST00000542905,ENST00000543431,ENST00000544050,ENST00000544671,ENST00000545342,ENST00000545571	protein_coding,retained_intron,processed_transcript,nonsense_mediated_decay	0	dual-specificity tyrosine-(Y)-phosphorylation regulated kinase 4	8798	DYRK4	0	0	0	0	0	0	0	0	1.52273	1.61437	1.63042	1.56676	1.59456	1.68323	1.52273	1.61437	1.63042	1.56676	1.59456	1.68323	8.36946e-08	8.83533e-10	8.85345e-18	1.09178e-11	6.25743e-12	2.16299e-12	1.1268e-06	1.48899e-08	2.48384e-16	2.49144e-10	6.63439e-11	2.65835e-11
ENSG00000010244	ENST00000321233,ENST00000341711,ENST00000342555,ENST00000394670,ENST00000394673,ENST00000394679,ENST00000577324,ENST00000577908,ENST00000578918,ENST00000579416,ENST00000579634,ENST00000579810,ENST00000580759,ENST00000581531,ENST00000582165,ENST00000582705,ENST00000584416,ENST00000584696	protein_coding,retained_intron,nonsense_mediated_decay,processed_transcript	0	zinc finger protein 207	7756	ZNF207	0	0	0	0	0	0	0	0	0	1.32099	1.16018	0	0	1.27341	1.09373	1.32099	1.16018	1.20996	1.06686	1.27341	0.185209	0.00417639	0.0170899	0.0210648	0.157957	0.00332224	0.335255	0.0131859	0.0381599	0.0528675	0.260885	0.00881799
ENSG00000010256	ENST00000203407,ENST00000412343,ENST00000415995,ENST00000460105,ENST00000463708,ENST00000467690,ENST00000471189,ENST00000472438,ENST00000480561,ENST00000493806	protein_coding,nonsense_mediated_decay,retained_intron,processed_transcript	0	ubiquinol-cytochrome c reductase core protein I	7384	UQCRC1	0	0	0	0	0	0	0	0	-1.2156	-1.28128	-1.19581	-1.2518	-1.17873	-1.20728	-1.2156	-1.28128	-1.19581	-1.2518	-1.17873	-1.20728	0.00758569	0.00334163	0.00272738	0.00164061	0.0192049	0.00762855	0.0247414	0.0108483	0.00749148	0.00587484	0.0419752	0.0185712
ENSG00000010270	ENST00000009041,ENST00000396013,ENST00000429075,ENST00000434197,ENST00000440144,ENST00000453225,ENST00000471550,ENST00000544203	protein_coding,retained_intron	0	STARD3 N-terminal like	83930	STARD3NL	0	0	0	0	0	0	0	0	0	0	1.1545	0	1.28876	0	1.18527	1.19843	1.1545	1.18959	1.28876	1.01554	0.0375697	0.0386324	0.0133373	0.0214585	1.61397e-05	0.823869	0.0940922	0.0876887	0.0306594	0.0537415	6.78719e-05	0.874067
ENSG00000010278	ENST00000009180,ENST00000382515,ENST00000382518,ENST00000382519,ENST00000481267,ENST00000536586,ENST00000538418,ENST00000538834,ENST00000540891,ENST00000543916,ENST00000546073	protein_coding,processed_transcript	0	CD9 molecule	928	CD9	0	0	0	0	0	3.56432	0	0	-1.64866	-1.68625	-1.56232	-1.67175	-1.64874	-1.47004	-1.64866	-1.68625	-1.56232	-1.67175	-1.64874	-1.47004	0.00031862	4.43016e-05	2.63724e-06	1.10389e-05	2.2817e-06	0.00127683	0.00164428	0.000241919	1.33078e-05	7.00698e-05	1.12061e-05	0.00372329
ENSG00000010282	ENST00000310417,ENST00000416756,ENST00000417472,ENST00000426666,ENST00000441594,ENST00000442469,ENST00000455195,ENST00000457462,ENST00000466007,ENST00000480939,ENST00000490003,ENST00000497000	protein_coding,retained_intron	0	hedgehog acyltransferase-like	57467	HHATL	0	0	0	0	0	0	0	0	0	0	0	0	0	0	1.89239	1.2996	1.90897	1.55518	1.73949	2.12167	0.653606	0.899268	0.68844	0.797977	0.744419	0.705147	0.80667	0.938022	0.79453	0.872819	0.857494	0.805837
ENSG00000010292	ENST00000315579,ENST00000382457,ENST00000535804,ENST00000536090,ENST00000536538,ENST00000538600,ENST00000539084,ENST00000539714,ENST00000539885,ENST00000541399,ENST00000542472,ENST00000542492,ENST00000545732,ENST00000545962	protein_coding,processed_transcript,nonsense_mediated_decay,retained_intron	0	non-SMC condensin I complex, subunit D2	9918	NCAPD2	0	0	0	0	0	0	0	0	0	-1.2376	-1.24071	-1.22098	0	-1.34909	-1.19712	-1.2376	-1.24071	-1.22098	-1.14803	-1.34909	0.0402895	0.0119266	0.000286849	0.0129155	0.0270469	2.79952e-06	0.0995129	0.032393	0.000981449	0.0347691	0.0565776	1.35082e-05
ENSG00000010295	ENST00000336604,ENST00000356896,ENST00000396830,ENST00000396840,ENST00000436152,ENST00000465801,ENST00000471408,ENST00000472558,ENST00000487279,ENST00000488007	protein_coding,retained_intron,nonsense_mediated_decay	0	intermediate filament family orphan 1	25900	IFFO1	0	0	0	0	0	0	-2.04754	0	0	-1.29299	-1.26987	-1.258	-1.44559	0	-1.21359	-1.29299	-1.26987	-1.258	-1.44559	-1.11047	0.0430224	0.000520512	0.000124146	0.00314001	6.48295e-08	0.117585	0.104965	0.00214611	0.000458336	0.0103409	4.04467e-07	0.199883
ENSG00000010310	ENST00000263281,ENST00000304207,ENST00000585889,ENST00000588816,ENST00000590918,ENST00000591224,ENST00000591322,ENST00000593127	protein_coding,nonsense_mediated_decay,retained_intron,processed_transcript	0	gastric inhibitory polypeptide receptor	2696	GIPR	0	0	0	0	0	0	-3.58982	0	0	0	0	0	0	0	1.17845	3.19779	2.01606	1.9795	1.11616	5.39681	0.835335	0.140274	0.255007	0.349995	0.865039	0.0282986	0.908008	0.252119	0.38513	0.52138	0.917983	0.0586631
ENSG00000010318	ENST00000327906,ENST00000347025,ENST00000459935,ENST00000461861,ENST00000465863,ENST00000472337,ENST00000473145,ENST00000482327,ENST00000498509	protein_coding,retained_intron,processed_transcript	0	PHD finger protein 7	51533	PHF7	0	0	0	0	0	0	0	0	0	0	0	0	0	0	1.05337	-1.03847	1.08033	1.00369	1.05497	1.11389	0.678968	0.757354	0.377048	0.971722	0.596668	0.35644	0.824967	0.855541	0.527826	0.984027	0.750403	0.500454
ENSG00000010319	ENST00000231721,ENST00000465657,ENST00000475739	protein_coding,nonsense_mediated_decay	0	sema domain, immunoglobulin domain (Ig), short basic domain, secreted, (semaphorin) 3G	56920	SEMA3G	0	0	0	0	0	0	0	0	0	1.79655	1.69476	0	1.91261	0	1.38798	1.79655	1.69476	1.59413	1.91261	1.47241	0.130825	0.013184	0.00153327	0.0254004	0.000545561	0.0453786	0.256789	0.0353281	0.00446792	0.0619024	0.00169954	0.0882752
ENSG00000010322	ENST00000345716,ENST00000420808,ENST00000460759,ENST00000464280,ENST00000467594,ENST00000474188,ENST00000479054,ENST00000481211,ENST00000485765,ENST00000488157,ENST00000488243,ENST00000488380,ENST00000489895,ENST00000490425	protein_coding,retained_intron,processed_transcript	0	nischarin	11188	NISCH	0	0	0	0	0	0	0	0	-1.5014	-1.32131	-1.42761	-1.40586	-1.42229	-1.42362	-1.5014	-1.32131	-1.42761	-1.40586	-1.42229	-1.42362	1.66333e-06	0.000981077	4.103e-09	2.11846e-05	4.24025e-10	4.7978e-06	1.616e-05	0.00374645	3.3247e-08	0.000124271	3.5663e-09	2.23599e-05
ENSG00000010327	ENST00000321725,ENST00000461325,ENST00000462681,ENST00000462741,ENST00000469989,ENST00000479355,ENST00000481607,ENST00000481626,ENST00000484850	protein_coding,retained_intron	0	stabilin 1	23166	STAB1	-2.65696	0	-2.4649	0	0	0	0	0	-3.35173	-3.08938	-3.25584	-3.21306	-3.45214	-3.05296	-3.35173	-3.08938	-3.25584	-3.21306	-3.45214	-3.05296	5.63441e-22	8.91626e-14	1.47642e-29	2.77633e-18	3.87292e-35	1.07282e-18	1.06448e-19	3.34388e-12	1.65684e-27	2.19071e-16	5.0942e-33	2.85021e-17
ENSG00000010361	ENST00000313777,ENST00000377092,ENST00000445575,ENST00000525130,ENST00000525370,ENST00000525800,ENST00000526435,ENST00000526575,ENST00000527111,ENST00000527585,ENST00000527973,ENST00000528043,ENST00000528094,ENST00000529302,ENST00000529634,ENST00000531017,ENST00000533418,ENST00000534008,ENST00000534138	protein_coding,nonsense_mediated_decay,processed_transcript,retained_intron	0	fuzzy planar cell polarity protein	80199	FUZ	0	0	0	0	0	0	0	0	0	-1.36241	0	0	0	0	-1.15626	-1.36241	-1.10583	-1.25738	-1.275	1.04172	0.252237	0.0132601	0.297054	0.0494342	0.0385815	0.679077	0.422363	0.0354832	0.435327	0.108019	0.0773841	0.784847
ENSG00000010379	ENST00000343164,ENST00000436453,ENST00000445055,ENST00000534887,ENST00000536842,ENST00000539260,ENST00000539668,ENST00000542272,ENST00000542379,ENST00000542947,ENST00000543722,ENST00000546319	protein_coding,retained_intron,nonsense_mediated_decay,processed_transcript	0	solute carrier family 6 (neurotransmitter transporter), member 13	6540	SLC6A13	0	0	0	0	0	0	0	0	0	0	0	0	0	0	-1.1061	-1.22573	-1.04512	-1.16744	-1.16405	1.06752	0.355047	0.103524	0.624383	0.171072	0.0671986	0.556228	0.544112	0.197583	0.763596	0.299524	0.125743	0.697378
ENSG00000010404	ENST00000340855,ENST00000370441,ENST00000370443,ENST00000428056,ENST00000464251,ENST00000466019,ENST00000466323,ENST00000490775,ENST00000521702,ENST00000537071,ENST00000541269	protein_coding,nonsense_mediated_decay,processed_transcript	0	iduronate 2-sulfatase	3423	IDS	0	0	1.76776	0	0	0	2.24182	2.47803	-1.40258	-1.60665	-1.48595	-1.50543	-1.42006	-1.55406	-1.40258	-1.60665	-1.48595	-1.50543	-1.42006	-1.55406	2.92804e-06	1.91576e-11	9.86597e-16	1.21567e-11	3.53059e-09	1.98477e-12	2.66452e-05	4.54741e-10	2.11585e-14	2.73896e-10	2.63274e-08	2.45461e-11
ENSG00000010438	ENST00000342836,ENST00000361005,ENST00000379405,ENST00000429677,ENST00000457896,ENST00000468152,ENST00000477653,ENST00000495682	protein_coding,processed_transcript	0	protease, serine, 3	5646	PRSS3	0	0	-3.12578	0	0	0	-2.86165	0	0	0	0	0	0	0	1.41084	-1.20989	1.21219	1.10597	1.35699	1.06098	0.0828817	0.431493	0.236634	0.623629	0.100665	0.755511	0.178024	0.604006	0.362184	0.784138	0.17772	0.828988
ENSG00000010539	ENST00000396868,ENST00000396870,ENST00000396871,ENST00000414144,ENST00000431561,ENST00000575285,ENST00000575617,ENST00000575630,ENST00000575948,ENST00000577015	protein_coding,retained_intron	0	zinc finger protein 200	7752	ZNF200	0	0	0	0	0	0	0	0	1.99236	2.22829	1.99981	2.10976	2.06772	1.93873	1.99236	2.22829	1.99981	2.10976	2.06772	1.93873	1.93844e-10	1.56087e-14	6.40316e-22	1.40025e-16	1.34053e-19	5.22155e-12	4.80628e-09	6.67984e-13	2.80717e-20	7.89209e-15	3.43357e-18	6.033e-11
ENSG00000010610	ENST00000011653,ENST00000437800,ENST00000535466,ENST00000535707,ENST00000536563,ENST00000536590,ENST00000536610,ENST00000538827,ENST00000539492,ENST00000541982,ENST00000543755,ENST00000544344	protein_coding,retained_intron,processed_transcript	0	CD4 molecule	920	CD4	0	0	0	0	0	0	0	0	-2.34508	-2.92918	-2.27262	-2.62159	-1.69405	-3.52029	-2.34508	-2.92918	-2.27262	-2.62159	-1.69405	-3.52029	1.57609e-10	1.58792e-12	4.15262e-13	3.79048e-12	1.82148e-06	2.76104e-31	3.98748e-09	4.72377e-11	6.23697e-12	9.65512e-11	9.05512e-06	2.60639e-29
ENSG00000010626	ENST00000007969,ENST00000323702,ENST00000415834,ENST00000428946,ENST00000429740,ENST00000431207,ENST00000433346,ENST00000436789,ENST00000443597,ENST00000449039,ENST00000451681,ENST00000457146,ENST00000472633,ENST00000486401	protein_coding,nonsense_mediated_decay,processed_transcript,retained_intron	0	leucine rich repeat containing 23	10233	LRRC23	0	0	0	0	0	0	0	0	3.0742	2.68584	2.78064	2.86876	2.69567	2.88469	3.0742	2.68584	2.78064	2.86876	2.69567	2.88469	3.35549e-12	3.83382e-09	6.09854e-19	2.28921e-12	1.08079e-14	1.10531e-15	1.19267e-10	5.56838e-08	1.97131e-17	6.08423e-11	1.65419e-13	2.08015e-14
ENSG00000010671	ENST00000308731,ENST00000372880,ENST00000464006,ENST00000464567,ENST00000470069,ENST00000470329,ENST00000478995,ENST00000488970	protein_coding,processed_transcript,retained_intron	0	Bruton agammaglobulinemia tyrosine kinase	695	BTK	0	0	0	0	0	0	0	0	0	0	-1.38252	0	0	-1.55601	-1.32474	-1.31215	-1.38252	-1.31926	-1.24893	-1.55601	0.0817395	0.135434	0.0128684	0.0968315	0.0873656	0.00346187	0.176245	0.245027	0.0297193	0.188471	0.157256	0.00914116
ENSG00000010704	ENST00000309234,ENST00000317896,ENST00000336625,ENST00000349999,ENST00000352392,ENST00000353147,ENST00000357618,ENST00000397022,ENST00000461397,ENST00000470149,ENST00000483782,ENST00000485729,ENST00000486147,ENST00000488199	protein_coding,retained_intron	0	hemochromatosis	3077	HFE	0	0	0	0	0	0	0	0	1.60501	1.71618	1.59544	1.65782	1.52466	1.68923	1.60501	1.71618	1.59544	1.65782	1.52466	1.68923	8.64116e-11	1.12429e-09	5.3636e-15	1.10387e-11	2.71061e-12	5.39723e-12	2.30003e-09	1.83783e-08	1.04707e-13	2.5158e-10	3.02999e-11	6.22787e-11
ENSG00000010803	ENST00000326197,ENST00000337495,ENST00000361191,ENST00000361705,ENST00000372595,ENST00000372596,ENST00000372597,ENST00000397171,ENST00000397174,ENST00000402904,ENST00000456518,ENST00000460215,ENST00000472037,ENST00000482530,ENST00000488592,ENST00000489421,ENST00000498793	protein_coding,processed_transcript	0	sex comb on midleg homolog 1 (Drosophila)	22955	SCMH1	0	0	0	0	0	0	0	0	0	0	0	0	0	0	-1.12609	-1.02377	-1.10924	-1.07226	-1.08391	-1.13106	0.149063	0.756877	0.0673645	0.299608	0.234078	0.0921029	0.284304	0.855297	0.12582	0.463489	0.360694	0.16282
ENSG00000010810	ENST00000229470,ENST00000229471,ENST00000354650,ENST00000356013,ENST00000368667,ENST00000368678,ENST00000368682,ENST00000462598,ENST00000462856,ENST00000467899,ENST00000467921,ENST00000471959,ENST00000476769,ENST00000484067,ENST00000487824,ENST00000491885,ENST00000495927,ENST00000495935,ENST00000496864,ENST00000517419,ENST00000518295,ENST00000518630,ENST00000520518,ENST00000521062,ENST00000521361…	protein_coding,retained_intron,processed_transcript	0	FYN oncogene related to SRC, FGR, YES	2534	FYN	0	0	0	0	0	0	0	0	-1.24262	-1.33929	-1.23062	-1.29466	-1.12083	-1.36732	-1.24262	-1.33929	-1.23062	-1.29466	-1.12083	-1.36732	0.000207475	1.73073e-05	8.3269e-06	6.45742e-06	0.00850548	2.13137e-07	0.00113686	0.000105408	3.83721e-05	4.30349e-05	0.0202911	1.23977e-06
ENSG00000010818	ENST00000012134,ENST00000367603,ENST00000367604,ENST00000474532	protein_coding,processed_transcript	0	human immunodeficiency virus type I enhancer binding protein 2	3097	HIVEP2	0	0	0	0	0	0	0	3.15004	-1.33511	0	-1.36478	0	-1.34401	-1.37711	-1.33511	-1.18385	-1.36478	-1.25489	-1.34401	-1.37711	0.0149725	0.149858	0.000135152	0.0326493	0.000739035	0.00134956	0.0439811	0.265844	0.000495689	0.0762103	0.00224378	0.00391286
ENSG00000010932	ENST00000354841,ENST00000367750,ENST00000402921,ENST00000433267,ENST00000459868,ENST00000469112,ENST00000469711,ENST00000472893	protein_coding,processed_transcript	0	flavin containing monooxygenase 1	2326	FMO1	0	0	0	0	0	0	0	0	5.8356	7.4084	4.39987	6.6286	4.2125	4.6242	5.8356	7.4084	4.39987	6.6286	4.2125	4.6242	7.98023e-07	5.34862e-09	8.0402e-09	3.92321e-12	6.9324e-06	9.23592e-06	8.46274e-06	7.53217e-08	6.21852e-08	9.90792e-11	3.13535e-05	4.08549e-05
ENSG00000011007	ENST00000418390,ENST00000487554,ENST00000609199	protein_coding,processed_transcript	0	transcription elongation factor B (SIII), polypeptide 3 (110kDa, elongin A)	6924	TCEB3	0	0	0	0	0	0	0	0	0	0	0	0	0	-1.19052	-1.02061	-1.06876	-1.0314	-1.04788	1.0963	-1.19052	0.748186	0.317377	0.490399	0.417918	0.029103	0.00040795	0.862097	0.480822	0.642549	0.59432	0.0604378	0.00132769
ENSG00000011009	ENST00000374501,ENST00000374502,ENST00000374503,ENST00000374505,ENST00000374514,ENST00000400061,ENST00000420982,ENST00000421070,ENST00000472213,ENST00000492577,ENST00000495365	protein_coding,processed_transcript	0	lysophospholipase II	11313	LYPLA2	0	0	0	0	0	0	0	0	1.47378	1.44673	1.42852	1.4557	1.39539	1.47338	1.47378	1.44673	1.42852	1.4557	1.39539	1.47338	0.00072158	3.40085e-05	2.26968e-06	7.60815e-05	0.000497931	4.14463e-08	0.00330308	0.000191477	1.15874e-05	0.000384391	0.00156557	2.69234e-07
ENSG00000011021	ENST00000312413,ENST00000346436,ENST00000376487,ENST00000376490,ENST00000376491,ENST00000376492,ENST00000376496,ENST00000376497,ENST00000494028	protein_coding,processed_transcript	0	chloride channel, voltage-sensitive 6	1185	CLCN6	0	0	0	0	0	0	0	0	-1.57723	-1.56554	-1.48427	-1.57297	-1.41688	-1.55917	-1.57723	-1.56554	-1.48427	-1.57297	-1.41688	-1.55917	2.25078e-07	0.000130167	2.27282e-07	4.34213e-06	5.10906e-06	8.3062e-07	2.73764e-06	0.000634391	1.38931e-06	3.03027e-05	2.36888e-05	4.39637e-06
ENSG00000011028	ENST00000303375,ENST00000446119,ENST00000579432,ENST00000580916,ENST00000583597,ENST00000584265,ENST00000584682	protein_coding,processed_transcript,retained_intron,nonsense_mediated_decay	0	mannose receptor, C type 2	9902	MRC2	0	0	0	0	0	0	-3.19045	0	0	1.5014	0	0	-1.30466	1.43168	-1.3781	1.5014	1.0843	1.12696	-1.30466	1.43168	0.0183772	0.00135137	0.49163	0.439905	0.0102998	0.00176844	0.0523202	0.00494368	0.643871	0.616813	0.024076	0.00498641
ENSG00000011052	ENST00000376392,ENST00000393193,ENST00000555572	protein_coding	0	NME/NM23 nucleoside diphosphate kinase 2	654364	NME2	0	0	0	0	0	0	0	0	0	0	0	0	0	0	1	1	1	1	1	1	1	1	1	1	1	1	1	1	1	1	1	1
ENSG00000011083	ENST00000230671,ENST00000513403,ENST00000524041	protein_coding,retained_intron	0	solute carrier family 6 (neurotransmitter transporter), member 7	6534	SLC6A7	0	0	0	0	0	0	0	0	0	0	0	0	0	0	2.83502	2.14389	2.57839	2.45059	1.91506	3.55123	0.495976	0.59863	0.317825	0.456645	0.660957	0.226882	0.688123	0.758142	0.45926	0.632491	0.80372	0.346185
ENSG00000011105	ENST00000011898,ENST00000407263,ENST00000431374,ENST00000444315,ENST00000492305,ENST00000537971,ENST00000539631	protein_coding,processed_transcript,nonsense_mediated_decay,retained_intron	0	tetraspanin 9	10867	TSPAN9	0	0	0	0	0	0	0	0	0	0	0	0	1.22597	0	1.17681	1.04095	1.06418	1.10301	1.22597	-1.11075	0.0904531	0.621824	0.336341	0.242924	0.0013847	0.117152	0.190889	0.774924	0.481338	0.393366	0.00396463	0.199357
ENSG00000011114	ENST00000298896,ENST00000334746,ENST00000355125,ENST00000393170,ENST00000553975,ENST00000554565,ENST00000554644,ENST00000554968,ENST00000555525	protein_coding,nonsense_mediated_decay,retained_intron	0	BTB (POZ) domain containing 7	55727	BTBD7	0	0	0	0	0	0	0	0	0	0	0	0	0	1.21351	1.05916	1.14839	1.05659	1.10357	-1.08503	1.21351	0.412225	0.0746418	0.326617	0.140178	0.199954	0.00122207	0.605244	0.150801	0.46991	0.254732	0.31725	0.00357893
ENSG00000011132	ENST00000316757,ENST00000586991,ENST00000588984,ENST00000589934,ENST00000590064,ENST00000590238,ENST00000591678,ENST00000592826	protein_coding,retained_intron	0	amyloid beta (A4) precursor protein-binding, family A, member 3	9546	APBA3	0	0	0	0	0	0	0	0	0	0	0	0	-1.48649	1.38374	-1.05649	1.03563	1.01052	-1.00853	-1.48649	1.38374	0.709196	0.81489	0.922152	0.952086	0.000275642	2.53472e-05	0.843707	0.889536	0.946119	0.971181	0.000915004	0.000104081
ENSG00000011143	ENST00000313863,ENST00000337050,ENST00000393119,ENST00000393120,ENST00000537529,ENST00000546108,ENST00000577315,ENST00000577824,ENST00000578789,ENST00000579358,ENST00000580127,ENST00000581180,ENST00000581761,ENST00000583577,ENST00000585134	protein_coding,nonsense_mediated_decay,retained_intron	0	Meckel syndrome, type 1	54903	MKS1	0	0	0	0	0	0	0	0	0	0	0	0	0	0	1.00762	-1.18575	-1.06452	-1.08604	-1.0759	-1.05025	0.941854	0.0846783	0.373575	0.378046	0.281718	0.618173	0.970462	0.167726	0.52358	0.552096	0.420654	0.748497
ENSG00000011198	ENST00000013894,ENST00000413300,ENST00000454293,ENST00000456453,ENST00000458276,ENST00000463153,ENST00000486764	nonsense_mediated_decay,protein_coding,processed_transcript,retained_intron	0	abhydrolase domain containing 5	51099	ABHD5	0	1.6637	0	0	0	0	0	0	1.26829	0	1.23853	0	1.40903	0	1.26829	1.16308	1.23853	1.20994	1.40903	1.06126	0.0088376	0.117352	0.000793341	0.0243454	3.39207e-09	0.44033	0.0281433	0.218261	0.00245543	0.0598241	2.53594e-08	0.589198
ENSG00000011201	ENST00000262648,ENST00000481896,ENST00000488294	protein_coding,processed_transcript	0	Kallmann syndrome 1 sequence	3730	KAL1	0	1.71538	2.96662	0	0	4.12916	0	0	-2.20558	0	-2.22746	0	-2.24454	-2.19029	-2.20558	-1.5945	-2.22746	-1.82636	-2.24454	-2.19029	0.00806461	0.147803	0.00105817	0.0238729	0.00414308	0.0164962	0.0260299	0.262916	0.0031899	0.0588502	0.0107202	0.0365674
ENSG00000011243	ENST00000397410,ENST00000593845,ENST00000594594,ENST00000594893,ENST00000595067,ENST00000595087,ENST00000595136,ENST00000595465,ENST00000595879,ENST00000596195,ENST00000596213,ENST00000596750,ENST00000597994,ENST00000598292,ENST00000599137,ENST00000599488,ENST00000600065,ENST00000600247,ENST00000601147,ENST00000609519	protein_coding,retained_intron,nonsense_mediated_decay,processed_transcript	0	A kinase (PRKA) anchor protein 8-like	26993	AKAP8L	0	0	0	0	0	0	0	0	0	0	0	0	0	0	-1.20219	-1.08459	-1.12451	-1.14091	-1.18143	-1.0576	0.0746519	0.459957	0.110171	0.157627	0.0266238	0.568698	0.163698	0.632578	0.190964	0.280328	0.0558193	0.70922
ENSG00000011258	ENST00000376381,ENST00000405860,ENST00000415868,ENST00000586178,ENST00000586898,ENST00000591270,ENST00000593259	protein_coding,nonsense_mediated_decay,retained_intron,processed_transcript	0	mbt domain containing 1	54799	MBTD1	0	0	0	0	0	0	0	0	0	0	0	0	0	0	-1.13398	-1.26403	-1.15745	-1.19795	-1.12519	-1.18571	0.26421	0.021451	0.104757	0.0730149	0.244817	0.130854	0.437732	0.0533214	0.183019	0.149224	0.374405	0.218423
ENSG00000011260	ENST00000225298,ENST00000508506,ENST00000579261,ENST00000582150,ENST00000582832,ENST00000583205,ENST00000583725	protein_coding,nonsense_mediated_decay,retained_intron	0	UTP18 small subunit (SSU) processome component homolog (yeast)	51096	UTP18	0	0	0	0	0	0	0	0	1.34626	1.23567	1.29498	1.28555	1.39594	1.19096	1.34626	1.23567	1.29498	1.28555	1.39594	1.19096	3.9313e-07	0.000983993	1.47207e-10	2.90631e-06	5.61101e-16	0.00039874	4.48948e-06	0.0037565	1.49988e-09	2.10951e-05	9.79631e-15	0.00130105
ENSG00000011275	ENST00000389900,ENST00000389902,ENST00000411812,ENST00000416985,ENST00000425013,ENST00000469375,ENST00000476345,ENST00000479541,ENST00000484458	nonsense_mediated_decay,protein_coding,processed_transcript,retained_intron	0	ring finger protein 216	54476	RNF216	0	0	0	0	0	0	0	0	0	0	0	0	-1.17793	0	-1.11193	-1.08457	-1.07001	-1.09983	-1.17793	1.0343	0.113741	0.235147	0.154236	0.119993	0.00133132	0.503793	0.229823	0.381482	0.252922	0.2242	0.00382684	0.65253
ENSG00000011295	ENST00000261647,ENST00000465567,ENST00000466729,ENST00000470399,ENST00000470649,ENST00000475723,ENST00000481107,ENST00000486880,ENST00000497842,ENST00000578103,ENST00000583704	protein_coding,retained_intron,nonsense_mediated_decay,processed_transcript	0	tetratricopeptide repeat domain 19	54902	TTC19	0	0	0	0	0	0	0	0	1.2645	0	0	1.18662	1.20175	0	1.2645	1.12022	1.10768	1.18662	1.20175	1.01305	0.000567422	0.108961	0.0296555	0.00383204	0.000646065	0.820453	0.00269439	0.205943	0.0620478	0.0123541	0.00198425	0.871735
ENSG00000011304	ENST00000349038,ENST00000350092,ENST00000356948,ENST00000394601,ENST00000585535,ENST00000585856,ENST00000585932,ENST00000585956,ENST00000586481,ENST00000586944,ENST00000587094,ENST00000587136,ENST00000587191,ENST00000589569,ENST00000589575,ENST00000589770,ENST00000589883,ENST00000590887,ENST00000592113,ENST00000592804	protein_coding,retained_intron	0	polypyrimidine tract binding protein 1	100616459	PTBP1	0	0	0	0	0	0	0	0	-1.40684	-1.48893	-1.41216	-1.4525	-1.4505	-1.36333	-1.40684	-1.48893	-1.41216	-1.4525	-1.4505	-1.36333	5.45209e-06	1.18029e-14	1.22774e-13	2.11135e-10	3.69631e-10	2.94241e-12	4.60908e-05	5.15142e-13	1.98015e-12	3.76354e-09	3.12654e-09	3.54267e-11
ENSG00000011332	ENST00000355526,ENST00000412732,ENST00000414789,ENST00000416611,ENST00000418517,ENST00000420980,ENST00000438060,ENST00000438365,ENST00000456296,ENST00000471976,ENST00000472656,ENST00000473716,ENST00000475938,ENST00000488378,ENST00000494031,ENST00000586624	protein_coding,nonsense_mediated_decay,retained_intron	0	D4, zinc and double PHD fingers family 1	8193	DPF1	0	0	0	0	0	0	0	0	0	0	0	0	0	0	1.92878	1.95965	1.78969	1.94017	1.53509	2.12168	0.750874	0.745196	0.755667	0.763997	0.838862	0.685387	0.862097	0.847361	0.831485	0.853995	0.901416	0.790201
ENSG00000011347	ENST00000263846,ENST00000535826,ENST00000539008,ENST00000539246,ENST00000539468,ENST00000540677,ENST00000540831,ENST00000542670,ENST00000542836,ENST00000545053	protein_coding,nonsense_mediated_decay,processed_transcript	0	synaptotagmin VII	9066	SYT7	0	3.0323	-2.4928	0	0	0	0	0	1.84571	1.95314	0	1.8951	1.47418	0	1.84571	1.95314	1.32719	1.8951	1.47418	1.18187	0.00092077	0.000132817	0.0281586	1.72925e-05	0.0187756	0.332713	0.00408197	0.000646049	0.0592703	0.000104461	0.0411707	0.473891
ENSG00000011376	ENST00000265537,ENST00000414984,ENST00000415258,ENST00000430399,ENST00000431023,ENST00000467936,ENST00000474585,ENST00000485461	protein_coding,processed_transcript	0	leucyl-tRNA synthetase 2, mitochondrial	23395	LARS2	0	0	0	0	0	0	0	0	-1.46709	-1.40183	-1.44042	-1.43641	-1.32937	-1.57173	-1.46709	-1.40183	-1.44042	-1.43641	-1.32937	-1.57173	1.28081e-06	0.000185567	1.09535e-10	2.48647e-06	1.77031e-07	3.04166e-11	1.2831e-05	0.000865308	1.14362e-09	1.83325e-05	1.03336e-06	3.13358e-10
ENSG00000011405	ENST00000265970,ENST00000503729,ENST00000531428,ENST00000532035,ENST00000533645,ENST00000540361	protein_coding,processed_transcript,nonsense_mediated_decay	0	phosphatidylinositol-4-phosphate 3-kinase, catalytic subunit type 2 alpha	5286	PIK3C2A	0	0	0	0	0	0	0	0	-1.25358	0	-1.29242	0	-1.55113	0	-1.25358	-1.15754	-1.29242	-1.20395	-1.55113	-1.08778	0.013637	0.142759	0.00103772	0.0380914	2.0653e-07	0.338597	0.040719	0.255573	0.00313194	0.0867019	1.19242e-06	0.480387
ENSG00000011422	ENST00000221264,ENST00000339082,ENST00000340093,ENST00000593396,ENST00000593447,ENST00000593714,ENST00000593939,ENST00000594364,ENST00000595038,ENST00000597107,ENST00000598875,ENST00000599546,ENST00000599892,ENST00000601723,ENST00000601876,ENST00000602141	protein_coding,retained_intron,nonsense_mediated_decay	0	plasminogen activator, urokinase receptor	5329	PLAUR	0	0	0	0	0	3.22029	0	0	0	0	0	0	0	0	1.14362	1.38519	1.10106	1.27093	-1.07271	1.29998	0.544445	0.131829	0.537959	0.22689	0.688644	0.152789	0.73046	0.239515	0.68784	0.372844	0.823793	0.248949
ENSG00000011426	ENST00000265748,ENST00000396068,ENST00000418118,ENST00000424865,ENST00000428612,ENST00000429082,ENST00000441696,ENST00000446635,ENST00000452877,ENST00000457743,ENST00000460598,ENST00000491782,ENST00000495714	protein_coding,nonsense_mediated_decay,processed_transcript,retained_intron	0	anillin, actin binding protein	54443	ANLN	0	0	0	0	0	0	0	0	0	2.61787	2.15401	2.14724	2.39026	1.90743	1.64848	2.61787	2.15401	2.14724	2.39026	1.90743	0.119767	0.000538866	0.000269302	0.00418754	6.87101e-05	0.022189	0.23875	0.00221762	0.000927277	0.0133379	0.000256293	0.0473758
ENSG00000011451	ENST00000263381,ENST00000389282,ENST00000545156,ENST00000595214,ENST00000596159,ENST00000599686,ENST00000599910,ENST00000600632	protein_coding,retained_intron	0	widely interspaced zinc finger motifs	58525	WIZ	0	0	0	0	0	0	0	0	-1.4838	-1.53228	-1.49934	-1.51329	-1.69979	-1.31858	-1.4838	-1.53228	-1.49934	-1.51329	-1.69979	-1.31858	5.72873e-05	3.5095e-08	1.91328e-10	3.5942e-07	1.07934e-13	6.37461e-06	0.000369603	4.14008e-07	1.9179e-09	3.20178e-06	1.45246e-12	2.90749e-05
ENSG00000011454	ENST00000317419,ENST00000373643,ENST00000373647,ENST00000402311,ENST00000426918,ENST00000456584,ENST00000459903,ENST00000468760,ENST00000474707,ENST00000475607,ENST00000480054,ENST00000485090,ENST00000493854	retained_intron,protein_coding,nonsense_mediated_decay,processed_transcript	0	RAB GTPase activating protein 1	23637	RABGAP1	0	0	0	0	0	0	0	0	-1.66557	-1.90785	-1.79275	-1.78731	-1.68823	-1.91597	-1.66557	-1.90785	-1.79275	-1.78731	-1.68823	-1.91597	1.1915e-14	2.72278e-29	4.152e-41	3.23524e-24	4.47968e-25	7.98851e-43	6.81232e-13	1.45124e-26	1.32293e-38	6.38205e-22	1.99917e-23	1.91584e-40
ENSG00000011465	ENST00000052754,ENST00000228329,ENST00000303320,ENST00000393155,ENST00000420120,ENST00000425043,ENST00000441303,ENST00000456569,ENST00000546370,ENST00000546391,ENST00000546745,ENST00000547568,ENST00000547937,ENST00000548218,ENST00000548768,ENST00000549513,ENST00000550099,ENST00000550563,ENST00000550758,ENST00000551354,ENST00000552145,ENST00000552962	protein_coding,processed_transcript	0	decorin	1634	DCN	0	0	-10.1456	0	0	0	-23.4036	0	0	0	0	0	1.24416	0	1.02142	1.24987	1.17135	1.13716	1.24416	1.10272	0.836854	0.0213667	0.0273348	0.163062	0.00415798	0.263736	0.908971	0.0531493	0.0577748	0.288146	0.0107492	0.390571
ENSG00000011478	ENST00000012049,ENST00000366382,ENST00000591606,ENST00000592769	protein_coding,nonsense_mediated_decay,retained_intron	0	glutaminyl-peptide cyclotransferase-like	54814	QPCTL	0	0	0	0	0	0	0	0	0	0	0	0	0	0	1.06342	1.06343	1.11732	1.06289	1.1071	1.13062	0.604159	0.505225	0.14883	0.521492	0.285873	0.139145	0.778418	0.675361	0.245705	0.694097	0.425985	0.230012
ENSG00000011485	ENST00000012443,ENST00000391919,ENST00000467502,ENST00000467902,ENST00000478046,ENST00000486994,ENST00000487483,ENST00000491003,ENST00000492109,ENST00000493347,ENST00000525507,ENST00000527193,ENST00000527623,ENST00000532058,ENST00000595055	protein_coding,retained_intron,nonsense_mediated_decay	0	protein phosphatase 5, catalytic subunit	5536	PPP5C	0	0	0	0	0	0	0	0	0	0	1.10794	0	1.14194	0	1.12245	1.09479	1.10794	1.10452	1.14194	1.08102	0.0705645	0.0931982	0.0127691	0.0618475	0.0083418	0.0621519	0.156593	0.181276	0.0295154	0.130084	0.0199523	0.11607
ENSG00000011523	ENST00000260569,ENST00000377990,ENST00000475851,ENST00000497039,ENST00000537589,ENST00000546106	protein_coding,processed_transcript	0	centrosomal protein 68kDa	23177	CEP68	0	0	0	0	0	0	0	0	0	0	0	0	0	0	-1.1	-1.06393	-1.06151	-1.08273	-1.09634	-1.01622	0.237203	0.449501	0.311404	0.256069	0.17045	0.833799	0.403447	0.621758	0.451628	0.410385	0.27847	0.880433
ENSG00000011566	ENST00000263881,ENST00000341681,ENST00000414968,ENST00000429397,ENST00000437545,ENST00000437968,ENST00000465701,ENST00000474502,ENST00000475457,ENST00000479708,ENST00000484274,ENST00000495648,ENST00000497566,ENST00000536018	protein_coding,nonsense_mediated_decay,retained_intron,processed_transcript	0	mitogen-activated protein kinase kinase kinase kinase 3	8491	MAP4K3	0	0	0	0	0	0	0	0	0	0	0	0	0	0	-1.06317	-1.04733	-1.00197	-1.0568	-1.03393	1.03787	0.555586	0.628172	0.979001	0.52216	0.724704	0.672164	0.74003	0.781119	0.986186	0.694726	0.845311	0.779784
ENSG00000011590	ENST00000262630,ENST00000392197,ENST00000426659,ENST00000442282,ENST00000451726,ENST00000481182	protein_coding,processed_transcript,nonsense_mediated_decay	0	zinc finger and BTB domain containing 32	27033	ZBTB32	0	0	0	0	0	0	0	0	0	0	0	0	0	0	2.85012	1.69878	1.98629	2.17711	1.69004	2.38316	0.424452	0.797972	0.468568	0.574256	0.627889	0.462113	0.618497	0.877385	0.621493	0.741695	0.777099	0.611021
ENSG00000011600	ENST00000262629,ENST00000424586,ENST00000544690,ENST00000585626,ENST00000585901,ENST00000586946,ENST00000587837,ENST00000588439,ENST00000589517	protein_coding,retained_intron,nonsense_mediated_decay	0	TYRO protein tyrosine kinase binding protein	7305	TYROBP	0	0	0	0	0	0	0	0	-1.51171	0	-1.38145	0	-1.54547	0	-1.51171	-1.16651	-1.38145	-1.31198	-1.54547	-1.23441	0.00566934	0.303603	0.00442369	0.0610749	7.45872e-05	0.120805	0.0192891	0.46488	0.0115685	0.128779	0.000276271	0.204163
ENSG00000011638	ENST00000233047,ENST00000261388,ENST00000451578,ENST00000572258,ENST00000572599,ENST00000573487,ENST00000573688,ENST00000574092,ENST00000577162	protein_coding,nonsense_mediated_decay,processed_transcript	0	transmembrane protein 159	57146	TMEM159	0	0	0	0	0	0	0	0	0	0	0	0	0	1.54006	-1.15959	1.45591	1.19714	1.17351	-1.11699	1.54006	0.317699	0.0300159	0.145459	0.329617	0.30875	0.00231293	0.502177	0.0709134	0.240964	0.498214	0.452672	0.00635902
ENSG00000011677	ENST00000370314,ENST00000417858,ENST00000497894,ENST00000535043	protein_coding,processed_transcript	0	gamma-aminobutyric acid (GABA) A receptor, alpha 3	2556	GABRA3	0	0	0	0	0	0	0	0	0	0	0	0	0	0	1	2.56157	2.40445	2.38726	1	3.05354	1	0.649565	0.667556	0.693452	1	0.599556	1	0.794133	0.788455	0.823184	1	0.731997
ENSG00000012048	ENST00000309486,ENST00000346315,ENST00000351666,ENST00000352993,ENST00000354071,ENST00000357654,ENST00000412061,ENST00000461221,ENST00000461574,ENST00000461798,ENST00000467274,ENST00000468300,ENST00000470026,ENST00000471181,ENST00000472490,ENST00000473961,ENST00000476777,ENST00000477152,ENST00000478531,ENST00000484087,ENST00000487825,ENST00000489037,ENST00000491747,ENST00000492859,ENST00000493795…	protein_coding,non_stop_decay,nonsense_mediated_decay,retained_intron	0	breast cancer 1, early onset	672	BRCA1	0	0	-2.3049	-2.41007	0	0	0	0	0	0	0	0	0	0	-1.03037	1.21049	-1.12039	1.0934	-1.41655	1.0986	0.883092	0.307171	0.429134	0.60673	0.0425427	0.56218	0.935459	0.468996	0.581496	0.769627	0.0842515	0.703101
ENSG00000012061	ENST00000013807,ENST00000300853,ENST00000340192,ENST00000423698,ENST00000587888,ENST00000588300,ENST00000588738,ENST00000589165,ENST00000589214,ENST00000589381,ENST00000590701,ENST00000591636,ENST00000592023,ENST00000592083,ENST00000592410,ENST00000592444,ENST00000592905	protein_coding,nonsense_mediated_decay,retained_intron,processed_transcript	0	excision repair cross-complementing rodent repair deficiency, complementation group 1 (includes overlapping antisense sequence)	2067	ERCC1	0	0	0	0	0	0	0	0	0	0	1.19916	0	1.33832	0	1.21305	1.17946	1.19916	1.1923	1.33832	1.05743	0.0576455	0.0797109	0.0108737	0.0478179	0.000651507	0.436256	0.133103	0.159449	0.0255524	0.105173	0.00199955	0.585159
ENSG00000012124	ENST00000085219,ENST00000270311,ENST00000341773,ENST00000419549,ENST00000536635,ENST00000544992,ENST00000593704,ENST00000593867,ENST00000594125,ENST00000594250,ENST00000594349,ENST00000594954,ENST00000595419,ENST00000595780,ENST00000596492,ENST00000597433,ENST00000597916,ENST00000598028,ENST00000598138,ENST00000598537,ENST00000598815,ENST00000599717,ENST00000599799,ENST00000599811,ENST00000600131…	protein_coding,retained_intron,nonsense_mediated_decay,processed_transcript	0	CD22 molecule	933	CD22	0	0	0	0	-2.78255	0	0	0	-2.16916	0	-1.99642	-1.83839	-2.03224	-1.94411	-2.16916	-1.60864	-1.99642	-1.83839	-2.03224	-1.94411	0.00737691	0.0949381	0.000392863	0.0110725	0.00319531	0.0065897	0.0241784	0.184068	0.00130271	0.0305202	0.00850947	0.016297
ENSG00000012171	ENST00000316347,ENST00000414456,ENST00000416295,ENST00000418576,ENST00000418948,ENST00000419007,ENST00000419213,ENST00000426144,ENST00000433753,ENST00000434030,ENST00000439487,ENST00000441915,ENST00000454314,ENST00000454939,ENST00000456210,ENST00000456560	processed_transcript,retained_intron	0	sema domain, immunoglobulin domain (Ig), short basic domain, secreted, (semaphorin) 3B	102465526	SEMA3B	0	0	0	0	0	0	0	0	0	0	0	0	0	1.73798	1.0425	1.4385	1.27933	1.24548	-1.15825	1.73798	0.822763	0.0590111	0.0743973	0.231114	0.244951	0.00011843	0.900367	0.124335	0.136795	0.378245	0.374513	0.00043087
ENSG00000012174	ENST00000365779,ENST00000379484,ENST00000465888	protein_coding,processed_transcript	0	membrane-bound transcription factor peptidase, site 2	51360	MBTPS2	0	0	0	0	0	0	0	0	0	-1.33536	-1.16285	-1.24633	0	-1.37163	-1.15445	-1.33536	-1.16285	-1.24633	-1.01125	-1.37163	0.0400394	8.09482e-05	0.00670965	0.00122659	0.846649	5.7709e-08	0.0989515	0.000416194	0.0166864	0.00453591	0.906721	3.66164e-07
ENSG00000012211	ENST00000376310,ENST00000376317,ENST00000417014,ENST00000432913,ENST00000453382,ENST00000536904,ENST00000538114,ENST00000540849	protein_coding	0	prickle homolog 3 (Drosophila)	4007	PRICKLE3	0	0	0	0	0	0	0	0	0	-1.4563	-1.36936	-1.36915	-1.6931	0	-1.28219	-1.4563	-1.36936	-1.36915	-1.6931	-1.1233	0.0453074	0.003182	0.000208766	0.00636969	4.0047e-09	0.16833	0.109419	0.0103914	0.000737189	0.0190672	2.96857e-08	0.269749
ENSG00000012223	ENST00000231751,ENST00000415180,ENST00000417439,ENST00000426532,ENST00000431944,ENST00000443496,ENST00000462667,ENST00000478874,ENST00000493056,ENST00000498301	protein_coding,retained_intron,processed_transcript	0	lactotransferrin	4057	LTF	0	0	0	0	0	0	0	0	0	0	0	0	0	-1.88977	-1.33042	-1.27221	-1.47903	-1.30309	-1.22738	-1.88977	0.256022	0.277271	0.0242509	0.182154	0.300047	0.0066507	0.42726	0.433349	0.051977	0.314343	0.442769	0.0164364
ENSG00000012232	ENST00000220562,ENST00000454906,ENST00000517738,ENST00000518223,ENST00000519288,ENST00000519886,ENST00000520679,ENST00000520940,ENST00000521473,ENST00000521532,ENST00000522698,ENST00000522725,ENST00000523149,ENST00000523271	protein_coding,processed_transcript,nonsense_mediated_decay,retained_intron	0	exostosin-like glycosyltransferase 3	2137	EXTL3	0	0	1.90863	1.93253	0	0	0	0	0	0	0	0	0	-1.23027	-1.0567	-1.03256	-1.12537	-1.04708	-1.037	-1.23027	0.5526	0.706759	0.0604356	0.575557	0.557837	0.00554266	0.737465	0.823685	0.114804	0.742835	0.715455	0.0139605
ENSG00000012504	ENST00000188403,ENST00000321046,ENST00000392986,ENST00000546380,ENST00000548621,ENST00000548884,ENST00000549996,ENST00000551184,ENST00000551379	protein_coding,nonsense_mediated_decay	0	nuclear receptor subfamily 1, group H, member 4	9971	NR1H4	0	0	0	0	-5.70908	0	-3.37013	0	0	0	1.13249	0	1.24752	0	1.16469	1.04834	1.13249	1.10146	1.24752	1.01845	0.051558	0.430292	0.00909288	0.118632	2.60831e-05	0.726575	0.121906	0.60306	0.0218012	0.222101	0.000105845	0.813279
ENSG00000012660	ENST00000304434,ENST00000370913,ENST00000370918,ENST00000465983,ENST00000485336,ENST00000486973,ENST00000541407,ENST00000542638	protein_coding,processed_transcript	0	ELOVL fatty acid elongase 5	60481	ELOVL5	0	0	0	0	0	0	0	0	1.49414	1.40232	1.36214	1.44253	1.51031	0	1.49414	1.40232	1.36214	1.44253	1.51031	1.21409	9.1606e-05	0.000552216	2.44629e-05	6.69526e-05	4.20078e-08	0.0253566	0.000553233	0.00226198	0.000103655	0.000343355	2.6988e-07	0.0532233
ENSG00000012779	ENST00000374391,ENST00000475300,ENST00000481117,ENST00000483623,ENST00000493336,ENST00000498461,ENST00000542434	protein_coding,processed_transcript	0	arachidonate 5-lipoxygenase	240	ALOX5	0	-2.95338	0	0	0	0	0	0	-2.22045	-1.61485	-1.98825	-1.86245	-2.01252	-1.94901	-2.22045	-1.61485	-1.98825	-1.86245	-2.01252	-1.94901	2.08741e-07	0.00207417	3.82632e-09	1.75533e-05	6.72862e-08	2.26353e-06	2.55863e-06	0.00719011	3.11892e-08	0.000105713	4.186e-07	1.10969e-05
ENSG00000012817	ENST00000317961,ENST00000382806,ENST00000415360,ENST00000440077,ENST00000447300,ENST00000469599,ENST00000478891,ENST00000485154,ENST00000492117,ENST00000541639	protein_coding,retained_intron	0	lysine (K)-specific demethylase 5D	8284	KDM5D	-149.822	-161.168	0	0	-163.694	-138.364	0	0	0	0	-2.08841	0	-2.10241	-2.06575	-2.44652	-1.88327	-2.08841	-2.11831	-2.10241	-2.06575	0.0648666	0.104137	0.0199923	0.0928502	0.0116228	0.0216272	0.14646	0.198554	0.0438277	0.182035	0.0268279	0.0463273
ENSG00000012822	ENST00000262059,ENST00000430117,ENST00000546443,ENST00000546619,ENST00000546774,ENST00000547885,ENST00000547949,ENST00000547988,ENST00000548177,ENST00000548263,ENST00000548431,ENST00000549173,ENST00000549349,ENST00000549613,ENST00000549688,ENST00000549784,ENST00000549935,ENST00000550804,ENST00000551900,ENST00000552282,ENST00000552623,ENST00000553154	protein_coding,retained_intron,processed_transcript	0	calcium binding and coiled-coil domain 1	57658	CALCOCO1	0	0	0	0	0	0	0	0	-1.59114	-1.75115	-1.603	-1.67475	-1.39883	-1.90045	-1.59114	-1.75115	-1.603	-1.67475	-1.39883	-1.90045	5.53749e-12	3.72718e-13	8.49361e-21	5.57371e-15	3.28814e-12	1.77022e-33	1.87251e-10	1.25109e-11	3.38284e-19	2.29595e-13	3.63608e-11	2.05334e-31
ENSG00000012963	ENST00000013070,ENST00000416753,ENST00000553674,ENST00000553857,ENST00000554232,ENST00000555113,ENST00000555329,ENST00000556871	protein_coding,nonsense_mediated_decay	0	ubiquitin protein ligase E3 component n-recognin 7 (putative)	55148	UBR7	0	0	0	0	0	0	0	0	1.26118	1.32759	1.24491	1.29067	1.50243	0	1.26118	1.32759	1.24491	1.29067	1.50243	-1.01786	0.00871594	0.00398303	0.000920463	0.00396916	4.76369e-19	0.811391	0.0277967	0.0126458	0.00281531	0.0127383	1.14946e-17	0.865266
ENSG00000012983	ENST00000013125,ENST00000554066,ENST00000554091,ENST00000554273,ENST00000554990,ENST00000555216,ENST00000557124,ENST00000557210,ENST00000557390,ENST00000557578	protein_coding,retained_intron,nonsense_mediated_decay,processed_transcript	0	mitogen-activated protein kinase kinase kinase kinase 5	11183	MAP4K5	0	0	0	0	0	0	0	0	0	0	-1.2051	-1.20684	0	-1.29341	-1.23948	-1.17144	-1.2051	-1.20684	-1.12517	-1.29341	0.0195797	0.047829	0.00239575	0.0151283	0.0880847	0.000346823	0.0551206	0.104531	0.00665744	0.0399327	0.158274	0.00114726
ENSG00000013016	ENST00000322054,ENST00000541626	protein_coding	0	EH-domain containing 3	30845	EHD3	0	0	0	0	0	0	0	0	-2.72014	-3.04414	-2.88577	-2.88499	-2.19264	-4.3052	-2.72014	-3.04414	-2.88577	-2.88499	-2.19264	-4.3052	9.56854e-10	4.89721e-16	5.98282e-22	2.72138e-13	2.25541e-14	2.63016e-48	2.03563e-08	2.92983e-14	2.62935e-20	8.5514e-12	3.31286e-13	1.11137e-45
ENSG00000013275	ENST00000157812,ENST00000455878,ENST00000593455,ENST00000596386,ENST00000601194,ENST00000601697	protein_coding,retained_intron	0	proteasome (prosome, macropain) 26S subunit, ATPase, 4	5704	PSMC4	0	0	0	0	0	0	0	0	0	1.27529	1.17419	1.23012	1.179	0	1.18722	1.27529	1.17419	1.23012	1.179	1.1761	0.0246733	0.00206497	0.00424937	0.00225516	0.00902303	0.0250489	0.0665714	0.00716245	0.0111666	0.00774131	0.0213685	0.0526711
ENSG00000013288	ENST00000285599,ENST00000504248,ENST00000504960,ENST00000505907,ENST00000510427	protein_coding,processed_transcript	0	mannosidase, alpha, class 2B, member 2	23324	MAN2B2	0	-1.62995	1.60691	0	0	0	0	0	-1.43295	-1.62899	-1.50572	-1.53236	-1.43787	-1.57322	-1.43295	-1.62899	-1.50572	-1.53236	-1.43787	-1.57322	3.25169e-07	3.64075e-19	1.35257e-20	9.93113e-14	3.14964e-12	3.28145e-21	3.77288e-06	3.83456e-17	5.28094e-19	3.32674e-12	3.49175e-11	1.11777e-19
ENSG00000013293	ENST00000231706,ENST00000466168	protein_coding,processed_transcript	0	solute carrier family 7, member 14	57709	SLC7A14	0	0	0	0	0	0	0	0	0	0	0	0	0	0	1.21623	3.08682	2.51493	2.16066	2.45042	2.6061	0.76951	0.0471453	0.0253868	0.135492	0.0341897	0.115529	0.872634	0.103274	0.0541522	0.247763	0.0696779	0.197049
ENSG00000013297	ENST00000064724,ENST00000451576,ENST00000468358,ENST00000471373,ENST00000477531,ENST00000480067,ENST00000486429,ENST00000486975,ENST00000488989,ENST00000489485	protein_coding,processed_transcript,retained_intron	0	claudin 11	5010	CLDN11	-3.83623	0	0	0	0	0	0	0	0	3.8285	2.89809	2.70915	0	4.49903	1.49966	3.8285	2.89809	2.70915	1.43928	4.49903	0.0529013	2.53024e-07	9.64241e-09	4.48039e-05	0.0375222	1.86385e-17	0.12437	2.43326e-06	7.35254e-08	0.000240389	0.0754844	4.25164e-16
ENSG00000013306	ENST00000225308,ENST00000377095,ENST00000537904,ENST00000585523,ENST00000585636,ENST00000585695,ENST00000586016,ENST00000586633,ENST00000588049,ENST00000588315,ENST00000588767,ENST00000590194,ENST00000591006,ENST00000591151,ENST00000592372,ENST00000592857,ENST00000593166	protein_coding,retained_intron,nonsense_mediated_decay	0	solute carrier family 25, member 39	51629	SLC25A39	0	0	0	0	0	0	0	0	1.33798	0	1.25439	1.26933	1.33691	1.17466	1.33798	1.2123	1.25439	1.26933	1.33691	1.17466	0.00168257	0.0248152	0.000546911	0.00407059	0.000209624	0.0151056	0.00685209	0.0604344	0.00175576	0.0130191	0.000712346	0.0338441
ENSG00000013364	ENST00000357402,ENST00000395353,ENST00000452209,ENST00000562463,ENST00000563096,ENST00000563123,ENST00000563558,ENST00000563915,ENST00000565164,ENST00000565830,ENST00000566066,ENST00000566252,ENST00000566554,ENST00000566859,ENST00000568068,ENST00000569612,ENST00000569887,ENST00000570061,ENST00000570234	protein_coding,nonsense_mediated_decay,retained_intron,processed_transcript	0	major vault protein	9961	MVP	0	10.7637	-4.46998	0	2.26037	3.40767	0	0	2.35046	2.21906	1.95286	2.27783	1.82812	2.09727	2.35046	2.21906	1.95286	2.27783	1.82812	2.09727	4.14769e-07	1.33286e-09	9.42891e-09	2.65768e-09	7.19513e-06	6.32193e-08	4.70875e-06	2.14686e-08	7.21132e-08	3.76571e-08	3.24662e-05	3.99129e-07
ENSG00000013374	ENST00000355851,ENST00000413040,ENST00000460712,ENST00000468404,ENST00000470229,ENST00000470316,ENST00000477666,ENST00000480714,ENST00000480907,ENST00000483358,ENST00000493588,ENST00000497987,ENST00000566856,ENST00000568733	protein_coding,nonsense_mediated_decay,processed_transcript,retained_intron	0	negative regulator of ubiquitin-like proteins 1	51667	NUB1	0	0	0	0	0	0	0	0	0	0	0	0	1.1174	0	1.10635	1.0718	1.04628	1.08541	1.1174	-1.02386	0.0485435	0.134341	0.209381	0.0546686	0.00424558	0.600265	0.115911	0.243249	0.327116	0.117221	0.0109546	0.732707
ENSG00000013375	ENST00000283977,ENST00000503094,ENST00000504780,ENST00000505470,ENST00000506587,ENST00000507404,ENST00000507554,ENST00000508748,ENST00000509219,ENST00000510258,ENST00000512866,ENST00000513973,ENST00000515333,ENST00000605602	protein_coding,nonsense_mediated_decay,retained_intron	0	phosphoglucomutase 3	5238	PGM3	0	0	0	0	0	0	0	0	0	1.22868	1.14196	1.17909	1.25744	0	1.13277	1.22868	1.14196	1.17909	1.25744	1.02535	0.0930938	0.00482792	0.00877246	0.0112489	4.72477e-05	0.656305	0.195183	0.0149478	0.0211295	0.0309202	0.00018186	0.768945
ENSG00000013392	ENST00000369724,ENST00000539997	protein_coding	0	RWD domain containing 2A	112611	RWDD2A	0	0	0	0	0	0	0	0	1.44713	1.37748	1.24553	1.40679	1.37725	0	1.44713	1.37748	1.24553	1.40679	1.37725	1.10849	0.00110164	0.0085782	0.00911143	0.000735334	0.000807364	0.33918	0.00477375	0.0245057	0.0218398	0.00288766	0.00243308	0.481015
ENSG00000013441	ENST00000321356,ENST00000409403,ENST00000409769,ENST00000432425,ENST00000434813,ENST00000461326,ENST00000461981,ENST00000464454,ENST00000472679,ENST00000473565,ENST00000481641,ENST00000482590,ENST00000492793,ENST00000496205	protein_coding,nonsense_mediated_decay,retained_intron,processed_transcript	0	CDC-like kinase 1	1195	CLK1	0	0	0	0	0	0	0	0	0	0	0	0	0	0	-1.03144	1.04826	-1.00313	1.00691	1.04908	-1.06007	0.783858	0.681611	0.97406	0.941957	0.682169	0.656076	0.882799	0.815916	0.98293	0.964974	0.818397	0.768794
ENSG00000013503	ENST00000228347,ENST00000539066,ENST00000549195,ENST00000549569	protein_coding,processed_transcript	0	polymerase (RNA) III (DNA directed) polypeptide B	55703	POLR3B	0	0	0	0	0	0	0	0	-1.3016	-1.4506	-1.35448	-1.3805	-1.15054	-1.65794	-1.3016	-1.4506	-1.35448	-1.3805	-1.15054	-1.65794	0.0007702	0.000196418	1.55023e-06	0.000136652	0.0054819	1.84874e-12	0.00349435	0.000906773	8.17468e-06	0.000649739	0.0137413	2.30405e-11
ENSG00000013523	ENST00000251089,ENST00000554941,ENST00000555079,ENST00000556298,ENST00000557179,ENST00000557497	protein_coding,processed_transcript,nonsense_mediated_decay	0	angel homolog 1 (Drosophila)	23357	ANGEL1	0	0	0	0	0	0	0	0	0	-1.46292	-1.29209	-1.33137	0	-1.59865	-1.20802	-1.46292	-1.29209	-1.33137	-1.09492	-1.59865	0.0375629	1.38037e-05	5.26699e-05	0.000504498	0.167839	1.10468e-13	0.0940922	8.60966e-05	0.000209821	0.00207527	0.274691	1.61889e-12
ENSG00000013561	ENST00000347642,ENST00000356143,ENST00000394514,ENST00000394515,ENST00000394519,ENST00000394520,ENST00000502341,ENST00000506004,ENST00000506822,ENST00000506938,ENST00000507163,ENST00000507291,ENST00000511961,ENST00000512565,ENST00000513019,ENST00000514620,ENST00000515613,ENST00000540015	protein_coding,processed_transcript,nonsense_mediated_decay	0	ring finger protein 14	9604	RNF14	0	0	0	0	0	0	0	0	0	1.147	1.12125	1.13201	1.21156	0	1.12211	1.147	1.12125	1.13201	1.21156	1.0324	0.063731	0.00439145	0.00256137	0.0128059	4.7035e-08	0.484151	0.144408	0.0137955	0.00707175	0.0345369	2.99974e-07	0.632479
ENSG00000013563	ENST00000014935,ENST00000309585,ENST00000369807,ENST00000369808,ENST00000369809,ENST00000393638,ENST00000412184,ENST00000424626,ENST00000432135,ENST00000447892,ENST00000451865,ENST00000497242	protein_coding,retained_intron	0	deoxyribonuclease I-like 1	1774	DNASE1L1	0	0	0	0	0	0	0	0	0	0	0	0	0	0	-1.03751	-1.05138	-1.06862	-1.04729	-1.02207	-1.11704	0.620313	0.502837	0.18443	0.469082	0.705685	0.070262	0.788306	0.673261	0.294136	0.64429	0.833466	0.129203
ENSG00000013573	ENST00000228264,ENST00000251758,ENST00000350437,ENST00000407793,ENST00000415475,ENST00000435753,ENST00000438391,ENST00000535158,ENST00000535317,ENST00000536265,ENST00000536580,ENST00000537136,ENST00000538345,ENST00000538740,ENST00000539049,ENST00000539673,ENST00000539699,ENST00000539702,ENST00000540935,ENST00000542129,ENST00000542242,ENST00000542244,ENST00000542661,ENST00000542777,ENST00000542838…	protein_coding,nonsense_mediated_decay,retained_intron,processed_transcript	0	DEAD/H (Asp-Glu-Ala-Asp/His) box helicase 11	1663	DDX11	0	-2.81635	0	0	0	-2.55903	0	0	0	0	0	0	0	0	-1.03923	-1.00862	1.08058	-1.02474	1.02613	1.14588	0.851902	0.968259	0.641197	0.891598	0.898297	0.528275	0.91958	0.983168	0.777131	0.933394	0.93747	0.675259
ENSG00000013583	ENST00000014930,ENST00000535636,ENST00000536942,ENST00000540916	protein_coding,processed_transcript	0	heme binding protein 1	50865	HEBP1	0	0	0	0	0	0	0	0	1.24217	1.27372	1.26471	1.25525	1.27211	1.26513	1.24217	1.27372	1.26471	1.25525	1.27211	1.26513	0.000626984	1.99895e-05	6.8603e-08	2.04148e-05	4.6883e-06	2.07947e-06	0.00293025	0.000119998	4.56779e-07	0.000120574	2.1918e-05	1.0254e-05
ENSG00000013588	ENST00000014914,ENST00000534831,ENST00000537783,ENST00000540125,ENST00000542056	protein_coding,retained_intron,processed_transcript	0	G protein-coupled receptor, family C, group 5, member A	9052	GPRC5A	-6.92879	0	2.90513	14.0379	0	0	9.50232	14.9756	-2.99438	-2.80529	-2.54569	-2.89857	-2.31486	-2.84859	-2.99438	-2.80529	-2.54569	-2.89857	-2.31486	-2.84859	8.16032e-06	8.23473e-06	1.25818e-06	6.07895e-07	0.00017704	2.14281e-05	6.63709e-05	5.44105e-05	6.74773e-06	5.12224e-06	0.000610995	8.91015e-05
ENSG00000013619	ENST00000262858,ENST00000358892,ENST00000370401,ENST00000426613,ENST00000432680,ENST00000455522,ENST00000464149,ENST00000468306	protein_coding,retained_intron,processed_transcript	0	mastermind-like domain containing 1	10046	MAMLD1	0	0	0	0	0	0	0	0	-1.41704	-1.68711	-1.47458	-1.55561	-1.26652	-1.77788	-1.41704	-1.68711	-1.47458	-1.55561	-1.26652	-1.77788	0.000510909	0.000868259	0.000112722	0.000568434	0.00381281	1.3574e-05	0.00246464	0.00336458	0.000419459	0.00230682	0.00995691	5.83997e-05
ENSG00000013725	ENST00000313421,ENST00000344028,ENST00000344931,ENST00000346437,ENST00000352009,ENST00000419282,ENST00000433107,ENST00000452451,ENST00000505761,ENST00000538288,ENST00000538611,ENST00000541964,ENST00000542157,ENST00000542254,ENST00000545105,ENST00000545320	protein_coding,nonsense_mediated_decay,retained_intron,processed_transcript	0	CD6 molecule	923	CD6	0	0	0	0	0	0	-2.80273	0	0	1.77717	0	1.6374	0	1.70642	1.50836	1.77717	1.41437	1.6374	1.1687	1.70642	0.0881524	0.000445446	0.0295873	0.00999297	0.333977	0.00687348	0.187011	0.0018735	0.0619124	0.028005	0.481903	0.0169351
ENSG00000013810	ENST00000313288,ENST00000458173,ENST00000466077,ENST00000467746,ENST00000470136,ENST00000470808,ENST00000484264,ENST00000484651,ENST00000485989,ENST00000493975	protein_coding,retained_intron,nonsense_mediated_decay	0	transforming, acidic coiled-coil containing protein 3	10460	TACC3	0	0	-2.2826	0	0	0	0	0	0	1.36304	0	0	0	0	1.01307	1.36304	1.14175	1.19293	1.04354	1.25827	0.922963	0.0158591	0.166658	0.160508	0.69099	0.0262376	0.958776	0.0413867	0.269771	0.284511	0.825186	0.0548974
ENSG00000014123	ENST00000369278,ENST00000461673	protein_coding,processed_transcript	0	UFM1-specific ligase 1	23376	UFL1	0	1.5382	0	0	0	0	0	0	-1.38342	-1.36565	-1.38541	-1.37651	-1.64748	-1.17645	-1.38342	-1.36565	-1.38541	-1.37651	-1.64748	-1.17645	0.000163575	2.30902e-05	1.75027e-08	1.32614e-05	2.10018e-17	0.00340041	0.000925188	0.000136195	1.28203e-07	8.27279e-05	4.30635e-16	0.00899628
ENSG00000014138	ENST00000265465,ENST00000525924,ENST00000527618,ENST00000527850,ENST00000532391,ENST00000532469,ENST00000533192,ENST00000534785,ENST00000541089	protein_coding,retained_intron,nonsense_mediated_decay,processed_transcript	0	polymerase (DNA directed), alpha 2, accessory subunit	23649	POLA2	0	0	0	0	0	0	0	0	0	1.32368	0	0	1.31701	0	1.08222	1.32368	1.1387	1.20281	1.31701	-1.04751	0.512727	0.0114004	0.117768	0.0870956	0.000738	0.641706	0.702983	0.0312096	0.202032	0.172597	0.00224181	0.759124
ENSG00000014164	ENST00000262577,ENST00000528401	protein_coding	0	zinc finger CCCH-type containing 3	23144	ZC3H3	0	0	0	0	0	0	0	0	-1.55211	-1.58512	-1.57649	-1.57057	-2.00692	-1.27222	-1.55211	-1.58512	-1.57649	-1.57057	-2.00692	-1.27222	0.000952238	0.000138187	1.0373e-06	0.000241935	3.84047e-12	0.0015673	0.00420286	0.000667924	5.66013e-06	0.00108276	4.19122e-11	0.00447903
ENSG00000014216	ENST00000279247,ENST00000524773,ENST00000525013,ENST00000526468,ENST00000526954,ENST00000526966,ENST00000527189,ENST00000527323,ENST00000527469,ENST00000527699,ENST00000527739,ENST00000527887,ENST00000527897,ENST00000528165,ENST00000528396,ENST00000528739,ENST00000529133,ENST00000530442,ENST00000530495,ENST00000530567,ENST00000531068,ENST00000532285,ENST00000533079,ENST00000533129,ENST00000533704…	protein_coding,retained_intron,nonsense_mediated_decay,processed_transcript	0	calpain 1, (mu/I) large subunit	823	CAPN1	0	0	0	0	0	0	0	0	0	0	0	0	0	0	-1.02543	-1.06364	-1.04311	-1.04746	-1.02677	-1.05433	0.800468	0.491841	0.564815	0.601978	0.763098	0.500564	0.889141	0.663318	0.712629	0.765582	0.870222	0.649284
ENSG00000014257	ENST00000336375,ENST00000351273,ENST00000475741,ENST00000483689,ENST00000489084,ENST00000493235,ENST00000495911,ENST00000507647,ENST00000512463	protein_coding,retained_intron,processed_transcript	0	acid phosphatase, prostate	55	ACPP	0	0	-2.82624	0	0	3.66633	-3.69923	0	0	0	0	0	0	0	1.56888	-1.00548	1.17459	1.25357	1.11196	1.27982	0.387878	0.991663	0.644936	0.619126	0.780141	0.58699	0.580032	0.996365	0.777278	0.780292	0.871561	0.725339
ENSG00000014641	ENST00000233114,ENST00000394423,ENST00000409476,ENST00000409908,ENST00000421012,ENST00000432309,ENST00000436321,ENST00000442225,ENST00000454035,ENST00000462944,ENST00000472098,ENST00000484538,ENST00000485155,ENST00000485781,ENST00000495083,ENST00000539945,ENST00000544381	protein_coding,nonsense_mediated_decay,processed_transcript,retained_intron	0	malate dehydrogenase 1, NAD (soluble)	4190	MDH1	0	0	0	0	0	0	0	0	1.46713	1.48423	1.45423	1.47161	1.67417	1.23109	1.46713	1.48423	1.45423	1.47161	1.67417	1.23109	6.28903e-07	5.50234e-07	1.33876e-11	8.08052e-08	5.28908e-26	0.000399028	6.8404e-06	4.84146e-06	1.61401e-10	8.30217e-07	2.6361e-24	0.00130176
ENSG00000014824	ENST00000264451,ENST00000505523,ENST00000509683,ENST00000510460,ENST00000513699	protein_coding,retained_intron,nonsense_mediated_decay	0	solute carrier family 30 (zinc transporter), member 9	10463	SLC30A9	0	0	0	0	0	0	0	0	0	0	0	0	0	0	1.0513	1.08601	1.02362	1.06724	1.10916	-1.06549	0.506254	0.176934	0.658682	0.301178	0.0751935	0.300534	0.697353	0.30442	0.787356	0.465371	0.138423	0.436106
ENSG00000014914	ENST00000361405,ENST00000369140,ENST00000406732,ENST00000439741,ENST00000466496,ENST00000479272,ENST00000482025,ENST00000482343,ENST00000490310,ENST00000492824,ENST00000493562,ENST00000495054	protein_coding,processed_transcript,retained_intron	0	myotubularin related protein 11	10903	MTMR11	0	0	0	0	0	0	0	0	0	2.46159	2.20672	1.99404	1.94119	2.50537	1.4956	2.46159	2.20672	1.99404	1.94119	2.50537	0.0792677	0.000174929	7.34308e-06	0.0020624	3.12794e-05	0.000100187	0.171918	0.000821145	3.42006e-05	0.00717394	0.000124903	0.000368962
ENSG00000014919	ENST00000016171,ENST00000370483,ENST00000497381	protein_coding,processed_transcript	0	cytochrome c oxidase assembly homolog 15 (yeast)	1355	COX15	0	0	0	0	0	0	0	0	0	0	0	0	1.10755	-1.25157	1.03056	-1.08824	-1.04701	-1.03199	1.10755	-1.25157	0.58851	0.317336	0.368649	0.646423	0.00762738	2.37732e-05	0.767244	0.480804	0.517668	0.801243	0.0183945	9.81396e-05
ENSG00000015133	ENST00000331194,ENST00000334448,ENST00000389856,ENST00000389857,ENST00000553403,ENST00000553437,ENST00000554051,ENST00000554165,ENST00000554872,ENST00000555995,ENST00000556726,ENST00000556767,ENST00000557455,ENST00000557507	protein_coding,retained_intron,processed_transcript,nonsense_mediated_decay	0	coiled-coil domain containing 88C	440193	CCDC88C	0	0	0	0	0	0	0	0	-3.51089	-2.92679	-2.7722	-3.18814	-3.85753	-2.09333	-3.51089	-2.92679	-2.7722	-3.18814	-3.85753	-2.09333	6.49368e-13	1.60073e-11	1.12857e-16	4.71877e-13	1.29162e-31	2.20108e-08	2.68092e-11	3.86747e-10	2.76608e-15	1.437e-11	1.09687e-29	1.49037e-07
ENSG00000015153	ENST00000327791,ENST00000380788,ENST00000380790,ENST00000442791,ENST00000534854,ENST00000541702,ENST00000546726,ENST00000546782,ENST00000546972,ENST00000547254,ENST00000547351,ENST00000547622,ENST00000547724,ENST00000548661,ENST00000548917,ENST00000550315,ENST00000551268,ENST00000551528,ENST00000552109,ENST00000552928,ENST00000555248	protein_coding,processed_transcript,nonsense_mediated_decay,retained_intron	0	YY1 associated factor 2	10138	YAF2	0	0	0	0	0	0	0	0	1.74785	1.96609	1.76433	1.86043	0	2.73161	1.74785	1.96609	1.76433	1.86043	-1.14755	2.73161	0.00168151	1.58665e-05	6.41503e-06	0.000181907	0.0421518	4.33394e-30	0.00684937	9.7579e-05	3.02014e-05	0.000837784	0.0836154	3.57742e-28
ENSG00000015171	ENST00000309776,ENST00000381584,ENST00000381591,ENST00000381602,ENST00000381604,ENST00000381607,ENST00000397955,ENST00000397959,ENST00000397962,ENST00000402736,ENST00000403354,ENST00000439456,ENST00000473115,ENST00000488275,ENST00000509513,ENST00000535374,ENST00000545619,ENST00000558098,ENST00000602682	protein_coding,processed_transcript,retained_intron	0	zinc finger, MYND-type containing 11	10771	ZMYND11	0	0	0	0	0	0	0	0	0	-1.20951	-1.19005	-1.17108	0	-1.3095	-1.12584	-1.20951	-1.19005	-1.17108	-1.09074	-1.3095	0.0387544	8.82576e-05	9.40488e-06	0.000614392	0.0573073	1.18977e-09	0.0963372	0.000448919	4.28746e-05	0.00246062	0.109495	9.73486e-09
ENSG00000015285	ENST00000376701,ENST00000450772,ENST00000465982,ENST00000470107,ENST00000474174,ENST00000483750,ENST00000490627	protein_coding,processed_transcript	0	Wiskott-Aldrich syndrome	7454	WAS	0	0	0	0	0	0	0	0	-1.93068	-1.6223	-1.87265	-1.75849	-1.9875	-1.74757	-1.93068	-1.6223	-1.87265	-1.75849	-1.9875	-1.74757	1.3422e-05	0.000723078	3.03696e-08	5.54951e-05	3.15544e-08	2.2562e-05	0.00010373	0.00286193	2.12421e-07	0.000290809	2.06052e-07	9.34657e-05
ENSG00000015413	ENST00000261615,ENST00000393092,ENST00000421184,ENST00000561484,ENST00000564281,ENST00000564645,ENST00000565249,ENST00000568281,ENST00000570029	protein_coding,retained_intron	0	dipeptidase 1 (renal)	1800	DPEP1	0	0	0	0	0	0	0	0	0	0	0	0	0	0	-2.61902	1.14125	-1.09592	-1.31221	-1.16635	-1.02992	0.224872	0.849646	0.868515	0.671496	0.806961	0.967917	0.387172	0.909114	0.907856	0.814663	0.884854	0.978894
ENSG00000015475	ENST00000317361,ENST00000342111,ENST00000399765,ENST00000399767,ENST00000399774,ENST00000473439,ENST00000494097,ENST00000550946,ENST00000551952,ENST00000552886	protein_coding,processed_transcript,retained_intron	0	BH3 interacting domain death agonist	637	BID	0	0	0	0	0	0	0	0	0	0	1.16216	1.17941	1.16406	1.16674	1.19668	1.16925	1.16216	1.17941	1.16406	1.16674	0.0177966	0.0518822	0.00336376	0.0153058	0.00367025	0.0194701	0.0508837	0.111819	0.00904046	0.0402935	0.00963784	0.0422673
ENSG00000015479	ENST00000361059,ENST00000394800,ENST00000394805,ENST00000448190,ENST00000502394,ENST00000502422,ENST00000502499,ENST00000502929,ENST00000502944,ENST00000503340,ENST00000503811,ENST00000504023,ENST00000504045,ENST00000504203,ENST00000504311,ENST00000504643,ENST00000505016,ENST00000505522,ENST00000505625,ENST00000506147,ENST00000506188,ENST00000507197,ENST00000507692,ENST00000507860,ENST00000508689…	protein_coding,processed_transcript,retained_intron,nonsense_mediated_decay	0	matrin 3	724102	MATR3	0	0	0	0	0	0	0	0	0	0	0	0	-3.86665	0	-1.60609	1.41864	1.13906	1.02707	-3.86665	2.14925	0.232891	0.43194	0.70841	0.948571	0.000527591	0.0338686	0.398411	0.604327	0.806853	0.968973	0.00164963	0.0685758
ENSG00000015520	ENST00000289547,ENST00000381160,ENST00000423141,ENST00000546276	protein_coding	0	NPC1-like 1	29881	NPC1L1	0	0	0	0	0	0	0	0	0	0	0	0	0	0	1.04342	-1.0855	1.06336	-1.02288	1.2385	-1.13251	0.742657	0.446372	0.456865	0.829216	0.0314411	0.136745	0.862097	0.618403	0.610213	0.893699	0.0646562	0.226742
ENSG00000015532	ENST00000017003,ENST00000376550,ENST00000507602,ENST00000509778,ENST00000511654,ENST00000571021,ENST00000574840	protein_coding,nonsense_mediated_decay,retained_intron	0	xylosyltransferase II	64132	XYLT2	0	0	0	0	0	0	0	0	-1.49205	-1.23324	-1.30003	-1.34469	-1.5559	0	-1.49205	-1.23324	-1.30003	-1.34469	-1.5559	-1.09416	0.0023682	0.0100548	0.00112862	0.00572562	5.46018e-07	0.155386	0.00914704	0.0280453	0.00338242	0.0174092	2.96004e-06	0.252531
ENSG00000015568	ENST00000016946,ENST00000272454,ENST00000393283,ENST00000413468,ENST00000430736,ENST00000432606,ENST00000441344,ENST00000472794,ENST00000477523,ENST00000482778,ENST00000493394,ENST00000495473,ENST00000495582	protein_coding,nonsense_mediated_decay,retained_intron,processed_transcript	0	RANBP2-like and GRIP domain containing 5	729540	RGPD5	0	0	0	0	0	0	0	0	0	0	0	0	0	0	1	1	1.95692	1	1.79039	2.16564	1	1	0.742399	1	0.782285	0.716278	1	1	0.823232	1	0.871561	0.806074
ENSG00000015592	ENST00000265770,ENST00000350889,ENST00000519614,ENST00000519997,ENST00000522750,ENST00000522908,ENST00000523048	protein_coding,retained_intron	0	stathmin-like 4	81551	STMN4	0	0	0	0	0	0	0	0	0	0	0	0	0	0	1	2.26058	2.08733	2.23811	1.79039	2.47452	1	0.693591	0.718651	0.715149	0.782285	0.669999	1	0.815916	0.811575	0.82527	0.871561	0.778071
ENSG00000015676	ENST00000338427,ENST00000355451,ENST00000460110,ENST00000464812,ENST00000472246,ENST00000475952,ENST00000478769,ENST00000480209,ENST00000487118,ENST00000493613,ENST00000497978	processed_transcript,protein_coding,retained_intron	0	NudC domain containing 3	23386	NUDCD3	0	0	0	0	0	0	0	0	0	0	0	0	1.12609	0	1.03582	-1.02672	1.02644	1.00116	1.12609	-1.08072	0.519199	0.648605	0.509255	0.981367	0.00388505	0.0888322	0.709086	0.794133	0.660318	0.990104	0.0101235	0.157808
ENSG00000016082	ENST00000230658,ENST00000505475,ENST00000511384	protein_coding,processed_transcript	0	ISL LIM homeobox 1	3670	ISL1	0	3.24793	0	0	0	0	0	0	0	0	0	0	0	0	1.67202	3.96825	2.44123	2.47788	1.82517	3.60484	0.803793	0.293471	0.467849	0.537883	0.669452	0.412326	0.889141	0.453192	0.620933	0.709531	0.808072	0.560303
ENSG00000016391	ENST00000315251,ENST00000467802,ENST00000481668	protein_coding	0	choline dehydrogenase	55349	CHDH	0	2.27224	0	0	0	0	0	0	-1.4244	-1.32659	-1.31244	-1.37445	-1.48734	0	-1.4244	-1.32659	-1.31244	-1.37445	-1.48734	-1.1597	0.000348823	0.00662387	0.000361001	0.000947563	1.27793e-09	0.119813	0.0017708	0.0196504	0.00120964	0.00361242	1.01251e-08	0.202797
ENSG00000016402	ENST00000316649,ENST00000367746,ENST00000367748,ENST00000460306,ENST00000461799,ENST00000468393,ENST00000541547	protein_coding,processed_transcript	0	interleukin 20 receptor, alpha	53832	IL20RA	0	0	0	0	0	0	0	0	0	2.02021	1.80604	1.86833	1.97014	0	1.71124	2.02021	1.80604	1.86833	1.97014	1.62742	0.109946	0.0136929	0.00577394	0.0175086	0.00509341	0.0918488	0.22361	0.0364364	0.014657	0.0451681	0.0128633	0.162419
ENSG00000016490	ENST00000234701,ENST00000394711	protein_coding	0	chloride channel accessory 1	1179	CLCA1	0	0	0	0	0	0	0	0	0	0	0	0	0	0	-1.54117	-1.04206	-1.34626	-1.26969	-1.1537	-1.56913	0.749164	0.972733	0.757354	0.842824	0.885231	0.702118	0.862097	0.985564	0.832623	0.900927	0.929379	0.803125
ENSG00000016602	ENST00000263723,ENST00000370563,ENST00000496322	protein_coding,processed_transcript	0	chloride channel accessory 4	22802	CLCA4	0	0	0	0	0	0	0	0	0	0	0	0	0	0	1.92878	1.95965	1.08174	1.94017	-1.07655	1.28209	0.750874	0.745196	0.965397	0.763997	0.968878	0.892159	0.862097	0.847361	0.976286	0.853995	0.982241	0.92257
ENSG00000016864	ENST00000266014,ENST00000394783,ENST00000407584,ENST00000463762,ENST00000463827,ENST00000464705,ENST00000478968,ENST00000479553,ENST00000480080,ENST00000481643,ENST00000484163,ENST00000485899,ENST00000487642,ENST00000489119,ENST00000491606,ENST00000497436,ENST00000497953	protein_coding,processed_transcript,retained_intron,nonsense_mediated_decay	0	glycosyltransferase 8 domain containing 1	55830	GLT8D1	0	0	0	0	0	0	0	0	0	0	0	0	1.21383	0	1.11556	-1.02097	1.10024	1.04236	1.21383	-1.0141	0.191595	0.8029	0.12774	0.584161	0.00604549	0.847702	0.344091	0.881206	0.21629	0.75034	0.0149695	0.89082
ENSG00000017260	ENST00000328560,ENST00000359644,ENST00000393221,ENST00000422190,ENST00000428331,ENST00000504381,ENST00000504571,ENST00000504612,ENST00000504948,ENST00000505072,ENST00000505330,ENST00000507194,ENST00000507488,ENST00000508297,ENST00000508532,ENST00000508660,ENST00000509150,ENST00000509662,ENST00000510168,ENST00000510774,ENST00000513636,ENST00000513801,ENST00000514654,ENST00000515854,ENST00000533801	protein_coding,nonsense_mediated_decay,processed_transcript,retained_intron	0	ATPase, Ca++ transporting, type 2C, member 1	27032	ATP2C1	0	0	0	0	0	0	0	0	0	-1.18228	-1.15912	0	0	-1.36025	-1.11693	-1.18228	-1.15912	-1.1535	-1.00938	-1.36025	0.164233	0.0132667	0.00418448	0.0375048	0.846317	8.01052e-10	0.30628	0.0354956	0.0110133	0.0856114	0.906548	6.72801e-09
ENSG00000017427	ENST00000307046,ENST00000337514,ENST00000392904,ENST00000392905,ENST00000424202,ENST00000456098,ENST00000481539	protein_coding,processed_transcript	0	insulin-like growth factor 1 (somatomedin C)	3479	IGF1	0	-2.82901	0	0	0	0	0	0	-1.86547	-2.19665	-1.80181	-2.02721	-2.223	-1.49462	-1.86547	-2.19665	-1.80181	-2.02721	-2.223	-1.49462	0.000394919	4.20464e-07	1.09134e-05	1.18165e-05	1.29682e-07	0.0037389	0.00197528	3.82396e-06	4.90868e-05	7.45422e-05	7.73492e-07	0.00980702
ENSG00000017483	ENST00000317669,ENST00000376875,ENST00000376876,ENST00000413668,ENST00000416711,ENST00000429543,ENST00000440085,ENST00000441948,ENST00000462359,ENST00000480105,ENST00000488083,ENST00000494034,ENST00000497336	protein_coding,processed_transcript	0	solute carrier family 38, member 5	92745	SLC38A5	0	3.08855	0	0	2.29116	0	0	0	0	0	0	0	0	0	-1.53222	1.09483	-1.1687	-1.13196	1.10869	-1.71086	0.242544	0.795749	0.52311	0.684332	0.695399	0.119399	0.410163	0.877079	0.673779	0.823184	0.827797	0.202328
ENSG00000017797	ENST00000019317,ENST00000383432,ENST00000458039,ENST00000577221,ENST00000585015	protein_coding	0	ralA binding protein 1	10928	RALBP1	0	0	0	0	0	0	0	0	0	1.32195	1.29673	1.29137	0	1.686	1.26276	1.32195	1.29673	1.29137	-1.06462	1.686	0.0383122	0.00281609	0.000484639	0.0115423	0.0505067	3.93312e-17	0.0954429	0.00937931	0.00157254	0.0316091	0.0979344	8.66019e-16
ENSG00000018189	ENST00000226328,ENST00000381006,ENST00000417478,ENST00000502653,ENST00000503025,ENST00000503876,ENST00000504805,ENST00000507333,ENST00000512103,ENST00000512331,ENST00000513593,ENST00000513597,ENST00000514898,ENST00000515442,ENST00000515479,ENST00000536664	protein_coding,retained_intron,nonsense_mediated_decay,processed_transcript	0	RUN and FYVE domain containing 3	22902	RUFY3	0	0	0	0	0	0	0	0	0	0	0	0	-1.24258	0	-1.1269	-1.02234	-1.04784	-1.07125	-1.24258	1.12154	0.17014	0.80719	0.460841	0.407757	0.000450091	0.0745718	0.314663	0.884204	0.613915	0.583581	0.00142591	0.135917
ENSG00000018236	ENST00000347616,ENST00000348761,ENST00000360099,ENST00000547702,ENST00000547849,ENST00000548005,ENST00000548481,ENST00000550305,ENST00000551295,ENST00000551424,ENST00000552248,ENST00000552913	protein_coding,nonsense_mediated_decay,processed_transcript	0	contactin 1	1272	CNTN1	0	0	0	0	0	0	0	0	0	0	0	0	0	0	-1.20497	1.34829	-1.12884	1.09825	-1.28458	1.0139	0.478403	0.258908	0.510619	0.678452	0.245243	0.953472	0.672364	0.410709	0.661654	0.819794	0.374894	0.968534
ENSG00000018280	ENST00000233202,ENST00000354352,ENST00000460592,ENST00000465984,ENST00000468221,ENST00000468721,ENST00000469449,ENST00000469799,ENST00000471875,ENST00000473367,ENST00000475225,ENST00000481524,ENST00000483487,ENST00000486451,ENST00000490536,ENST00000490872,ENST00000492413,ENST00000494322,ENST00000539932	protein_coding,nonsense_mediated_decay,retained_intron,processed_transcript	0	solute carrier family 11 (proton-coupled divalent metal ion transporter), member 1	6556	SLC11A1	0	0	0	0	0	0	0	0	0	1.81799	1.48067	1.65904	0	1.83518	1.49581	1.81799	1.48067	1.65904	1.16831	1.83518	0.0295977	0.00367966	0.00494321	0.00516778	0.272329	0.000229077	0.0773824	0.0118062	0.0127607	0.0159397	0.409219	0.000787568
ENSG00000018408	ENST00000360632,ENST00000460517,ENST00000465804,ENST00000467467,ENST00000471586,ENST00000472417,ENST00000474080,ENST00000475579,ENST00000479238,ENST00000485244,ENST00000485352,ENST00000494754	protein_coding,nonsense_mediated_decay,processed_transcript,retained_intron	0	WW domain containing transcription regulator 1	25937	WWTR1	0	0	0	0	0	0	0	0	0	0	0	0	0	0	1.01912	1.05603	-1.03543	1.0359	-1.03945	-1.02467	0.816751	0.550145	0.610785	0.645112	0.626167	0.781531	0.895927	0.715823	0.75421	0.800316	0.775791	0.84428
ENSG00000018510	ENST00000264167,ENST00000409888,ENST00000460342	protein_coding,retained_intron	0	alkylglycerone phosphate synthase	8540	AGPS	0	0	0	0	0	0	0	0	0	0	0	0	0	-1.20447	1.02542	1.01112	-1.06582	1.01548	1.04601	-1.20447	0.753843	0.895873	0.298593	0.829025	0.535141	0.00893236	0.862097	0.938022	0.437027	0.893656	0.694132	0.0213902
ENSG00000018610	ENST00000320339,ENST00000371594,ENST00000469448,ENST00000536133	protein_coding,processed_transcript	0	chromosome X open reading frame 56	63932	CXorf56	0	0	0	0	0	0	0	0	1.40301	1.45483	1.39397	1.42664	1.44018	1.35308	1.40301	1.45483	1.39397	1.42664	1.44018	1.35308	0.00602063	0.000491149	7.98922e-06	0.000187668	7.42726e-05	0.000926814	0.0203193	0.00204131	3.6942e-05	0.000861166	0.000275164	0.00278358
ENSG00000018625	ENST00000361216,ENST00000392233,ENST00000447527,ENST00000459972,ENST00000463989,ENST00000468587,ENST00000472488,ENST00000478587	protein_coding,processed_transcript,retained_intron	0	ATPase, Na+/K+ transporting, alpha 2 polypeptide	477	ATP1A2	0	0	0	0	4.15356	0	0	-3.78189	0	0	1.73608	0	2.2763	0	1.47531	1.95248	1.73608	1.71757	2.2763	1.15776	0.160462	0.0301656	0.00707521	0.0369598	0.000193696	0.561717	0.300797	0.0712001	0.0174828	0.084549	0.000663633	0.70272
ENSG00000018699	ENST00000317907,ENST00000428527,ENST00000433416,ENST00000438654,ENST00000448773,ENST00000454690	protein_coding,nonsense_mediated_decay	0	tetratricopeptide repeat domain 27	55622	TTC27	0	0	0	0	0	0	0	0	0	0	0	0	0	-1.21024	-1.12085	-1.17053	-1.08608	-1.14882	1.0123	-1.21024	0.18453	0.0584212	0.161962	0.0679362	0.823254	0.013822	0.334465	0.123417	0.263531	0.140347	0.894424	0.031348
ENSG00000018869	ENST00000301310,ENST00000586929,ENST00000587778,ENST00000589143,ENST00000589895,ENST00000593145	protein_coding,non_stop_decay	0	zinc finger protein 582	147948	ZNF582	0	0	0	0	0	0	0	0	1.54311	0	1.32732	1.44583	1.27391	1.39623	1.54311	1.36193	1.32732	1.44583	1.27391	1.39623	0.00281844	0.0334757	0.00442975	0.00437912	0.0234472	0.00989549	0.0106355	0.0777197	0.0115826	0.0138745	0.0499861	0.0233717
ENSG00000019102	ENST00000326621,ENST00000403470	protein_coding	0	V-set and immunoglobulin domain containing 2	23584	VSIG2	0	0	0	0	0	0	0	0	0	4.04654	3.26171	2.92188	3.4235	3.1078	1.73958	4.04654	3.26171	2.92188	3.4235	3.1078	0.0465305	3.04983e-07	2.95194e-08	6.03978e-05	1.35525e-07	8.28838e-06	0.111891	2.8825e-06	2.06798e-07	0.000313722	8.06419e-07	3.70048e-05
ENSG00000019144	ENST00000356063,ENST00000361417,ENST00000392852,ENST00000524713,ENST00000525226,ENST00000525427,ENST00000525698,ENST00000526374,ENST00000526537,ENST00000526670,ENST00000526699,ENST00000526826,ENST00000527259,ENST00000527500,ENST00000527898,ENST00000528594,ENST00000528823,ENST00000528875,ENST00000529005,ENST00000530708,ENST00000530994,ENST00000531862,ENST00000531987,ENST00000532517,ENST00000532639…	protein_coding,retained_intron,nonsense_mediated_decay,processed_transcript	0	pleckstrin homology-like domain, family B, member 1	102466719	PHLDB1	-2.37256	0	0	0	0	0	0	0	-1.41527	0	0	0	-1.28313	0	-1.41527	1.01143	-1.12599	-1.15867	-1.28313	1.01184	0.000969272	0.925134	0.180102	0.187582	0.00386535	0.914347	0.00426936	0.954604	0.288289	0.321523	0.0100758	0.939275
ENSG00000019169	ENST00000327097,ENST00000412481,ENST00000494979,ENST00000541757	protein_coding,retained_intron	0	macrophage receptor with collagenous structure	8685	MARCO	0	0	0	0	0	0	0	0	-5.85911	-7.07439	-6.89772	-6.44198	-6.16742	-7.8227	-5.85911	-7.07439	-6.89772	-6.44198	-6.16742	-7.8227	1.00669e-26	8.11031e-41	7.57933e-56	1.0207e-34	4.85132e-43	1.74264e-51	4.26765e-24	2.85304e-37	1.04029e-52	8.23707e-32	1.2667e-40	1.06643e-48
ENSG00000019186	ENST00000216862,ENST00000395954,ENST00000395955,ENST00000460643,ENST00000472970,ENST00000487593	protein_coding,processed_transcript	0	cytochrome P450, family 24, subfamily A, polypeptide 1	1591	CYP24A1	0	0	0	0	0	0	0	0	0	0	0	0	0	0	1	4.56758	3.11239	3.09013	1	6.32221	1	0.396883	0.530916	0.568175	1	0.310112	1	0.568005	0.681226	0.736588	1	0.447189
ENSG00000019485	ENST00000263765,ENST00000424263,ENST00000526442,ENST00000528980,ENST00000530656,ENST00000534751	protein_coding,processed_transcript	0	PR domain containing 11	101060179	PRDM11	0	0	0	0	0	0	0	0	0	0	0	0	0	0	-1.09728	-1.11793	-1.08935	-1.11075	-1.00949	-1.19293	0.334529	0.279091	0.208865	0.207872	0.899862	0.0602134	0.521475	0.435498	0.326509	0.348739	0.938545	0.112806
ENSG00000019505	ENST00000020926,ENST00000528101,ENST00000533332	protein_coding,nonsense_mediated_decay	0	synaptotagmin XIII	57586	SYT13	0	0	0	0	0	0	0	0	0	2.12655	2.02566	1.89171	2.02952	2.0207	1.62662	2.12655	2.02566	1.89171	2.02952	2.0207	0.0414479	0.0108909	0.000211745	0.00984688	0.000134624	0.00418612	0.101824	0.0299499	0.000746525	0.0276529	0.000477324	0.0108518
ENSG00000019549	ENST00000020945,ENST00000396822	protein_coding	0	snail family zinc finger 2	6591	SNAI2	0	0	-6.06001	0	0	0	-2.60828	0	-2.55305	-2.28263	-2.07651	-2.4123	-1.76446	-2.5503	-2.55305	-2.28263	-2.07651	-2.4123	-1.76446	-2.5503	1.4839e-11	3.25437e-12	4.02273e-13	2.55057e-14	6.09375e-07	1.3822e-14	4.56489e-10	9.18798e-11	6.07255e-12	9.22256e-13	3.28113e-06	2.26499e-13
ENSG00000019582	ENST00000009530,ENST00000353334,ENST00000377795,ENST00000517752,ENST00000517791,ENST00000518797,ENST00000522153,ENST00000522246,ENST00000523208,ENST00000523813,ENST00000523836,ENST00000524315	protein_coding,retained_intron,nonsense_mediated_decay	0	CD74 molecule, major histocompatibility complex, class II invariant chain	972	CD74	0	0	0	0	0	0	0	-2.50073	-1.48733	0	-1.49894	0	-1.37031	-1.65213	-1.48733	-1.30155	-1.49894	-1.3874	-1.37031	-1.65213	0.00939317	0.0862836	0.000427574	0.024417	0.0086004	0.000143904	0.0296464	0.170216	0.00140549	0.0599418	0.0205008	0.000515105
ENSG00000019991	ENST00000222390,ENST00000354224,ENST00000412881,ENST00000421558,ENST00000423064,ENST00000444829,ENST00000453018,ENST00000453411,ENST00000457544,ENST00000465234	protein_coding,retained_intron	0	hepatocyte growth factor (hepapoietin A; scatter factor)	3082	HGF	0	0	-19.1366	0	0	0	-23.883	0	0	0	-1.28219	0	0	-1.35318	-1.44429	-1.20869	-1.28219	-1.31384	-1.21364	-1.35318	0.0240129	0.110375	0.021964	0.0409181	0.105018	0.0176777	0.0650916	0.207991	0.0476479	0.0921435	0.184235	0.0388611
ENSG00000019995	ENST00000359653,ENST00000471421	protein_coding,processed_transcript	0	zinc finger, RAN-binding domain containing 1	54764	ZRANB1	0	0	0	0	0	0	0	0	0	-1.173	0	0	0	0	-1.02254	-1.173	-1.03963	-1.09826	1.02507	-1.10993	0.784535	0.015802	0.475725	0.173037	0.683114	0.096328	0.883161	0.0412622	0.628853	0.302164	0.819305	0.168809
ENSG00000020129	ENST00000356090,ENST00000373243,ENST00000373253,ENST00000423723,ENST00000437806,ENST00000459931	protein_coding,processed_transcript	0	neurochondrin	23154	NCDN	0	0	0	0	0	0	0	0	0	0	0	0	-1.37278	0	-1.27901	1.03737	-1.142	-1.09559	-1.37278	1.04596	0.0637324	0.763556	0.135185	0.451816	0.000352293	0.625322	0.144408	0.860028	0.226791	0.627615	0.00114257	0.75422
ENSG00000020181	ENST00000315215,ENST00000412232,ENST00000428068	protein_coding	0	G protein-coupled receptor 124	25960	GPR124	0	0	-2.52416	0	0	0	-2.11586	0	-1.24935	0	0	0	0	0	-1.24935	1.02593	-1.0514	-1.09251	-1.09569	-1.00193	0.014504	0.788277	0.495172	0.33877	0.232479	0.982525	0.0429168	0.873395	0.647041	0.508843	0.35883	0.988379
ENSG00000020256	ENST00000216923,ENST00000346617,ENST00000361387,ENST00000371515,ENST00000371518,ENST00000371523,ENST00000395979,ENST00000395989,ENST00000456175,ENST00000461898,ENST00000467811,ENST00000477786	protein_coding,processed_transcript	0	ZFP64 zinc finger protein	55734	ZFP64	0	0	0	0	0	0	0	0	-1.22756	-1.30516	-1.21533	-1.27021	-1.15593	-1.2816	-1.22756	-1.30516	-1.21533	-1.27021	-1.15593	-1.2816	0.00167136	3.96162e-05	1.0999e-05	8.0455e-06	0.00798387	9.13971e-06	0.00681765	0.000219329	4.94098e-05	5.23031e-05	0.0191677	4.04798e-05
ENSG00000020426	ENST00000261245,ENST00000539616,ENST00000553354,ENST00000554002,ENST00000554641,ENST00000555545,ENST00000556525,ENST00000556764,ENST00000557134	protein_coding,processed_transcript,retained_intron	0	MNAT CDK-activating kinase assembly factor 1	4331	MNAT1	0	0	0	0	0	0	0	0	1.49751	1.69183	1.52734	1.594	1.61184	1.44712	1.49751	1.69183	1.52734	1.594	1.61184	1.44712	0.000145143	9.296e-07	2.1146e-08	7.54474e-07	1.67213e-09	0.000223065	0.000833688	7.78978e-06	1.52448e-07	6.21864e-06	1.30532e-08	0.000768686
ENSG00000020577	ENST00000251091,ENST00000357634,ENST00000392067,ENST00000553988,ENST00000554335,ENST00000554587,ENST00000555091,ENST00000555112,ENST00000555192,ENST00000555719,ENST00000556069,ENST00000557013,ENST00000557692	protein_coding,processed_transcript,retained_intron	0	sterile alpha motif domain containing 4A	23034	SAMD4A	0	0	0	2.35392	0	0	0	0	0	0	0	0	-1.22935	0	-1.17247	-1.09465	-1.13785	-1.13397	-1.22935	-1.04482	0.0294603	0.361215	0.0409734	0.113436	0.000788836	0.586529	0.0770812	0.530558	0.0822372	0.214241	0.00238217	0.72492
ENSG00000020633	ENST00000308873,ENST00000338888,ENST00000399916,ENST00000479341,ENST00000496967,ENST00000540420	protein_coding,processed_transcript	0	runt-related transcription factor 3	864	RUNX3	0	0	0	0	0	0	0	0	0	0	0	0	-1.88575	1.36562	-1.05213	1.16325	-1.07901	1.06205	-1.88575	1.36562	0.783059	0.339236	0.563445	0.718647	1.60189e-08	0.0126539	0.882205	0.506221	0.711352	0.827764	1.0933e-07	0.029029
ENSG00000020922	ENST00000323929,ENST00000323977,ENST00000393241,ENST00000407439,ENST00000535120,ENST00000536144,ENST00000536754,ENST00000538923,ENST00000540013,ENST00000541157	protein_coding,retained_intron,processed_transcript	0	MRE11 meiotic recombination 11 homolog A (S. cerevisiae)	4361	MRE11A	0	0	0	0	0	0	0	0	-1.56716	-1.31679	-1.41304	-1.4307	-1.47142	-1.34144	-1.56716	-1.31679	-1.41304	-1.4307	-1.47142	-1.34144	2.67178e-06	0.00437384	3.00301e-06	6.25339e-05	1.67558e-06	0.00153295	2.46095e-05	0.0137445	1.50008e-05	0.00032321	8.37981e-06	0.00439361
ENSG00000021300	ENST00000227214,ENST00000354190,ENST00000398492,ENST00000398494,ENST00000426191,ENST00000535129,ENST00000535582,ENST00000536527,ENST00000538227,ENST00000539157,ENST00000540157,ENST00000540431,ENST00000541597,ENST00000541760,ENST00000542389,ENST00000543085,ENST00000543524,ENST00000544282,ENST00000544532,ENST00000545106,ENST00000545798,ENST00000546251	protein_coding,retained_intron,processed_transcript	0	pleckstrin homology domain containing, family B (evectins) member 1	58473	PLEKHB1	0	0	0	0	0	0	0	0	0	1.6362	1.62143	0	1.87002	0	1.22924	1.6362	1.62143	1.43719	1.87002	1.35561	0.356078	0.0124815	0.00115094	0.0623672	2.26048e-05	0.0997771	0.545334	0.0337024	0.00344047	0.130934	9.26978e-05	0.173978
ENSG00000021355	ENST00000380739,ENST00000460260,ENST00000468511,ENST00000476896,ENST00000490094,ENST00000537185	protein_coding,processed_transcript	0	serpin peptidase inhibitor, clade B (ovalbumin), member 1	1992	SERPINB1	0	0	0	0	0	0	0	0	0	0	0	0	1.25391	0	1.05315	1.04029	1.10904	1.04383	1.25391	-1.04053	0.575758	0.654336	0.0871473	0.582279	0.000183583	0.594391	0.755183	0.798049	0.156814	0.748735	0.000631334	0.731997
ENSG00000021461	ENST00000222382,ENST00000312017,ENST00000342499,ENST00000354829,ENST00000415413,ENST00000417625,ENST00000421837,ENST00000433277,ENST00000434806,ENST00000436834,ENST00000444905,ENST00000463915,ENST00000472352,ENST00000477658,ENST00000481362,ENST00000491648,ENST00000495115	protein_coding,nonsense_mediated_decay,processed_transcript,retained_intron	0	cytochrome P450, family 3, subfamily A, polypeptide 43	64816	CYP3A43	0	0	0	0	0	0	0	0	0	0	1.56199	0	0	1.94696	1.1982	1.62834	1.56199	1.41849	1.21482	1.94696	0.286011	0.0199142	0.00335049	0.0491335	0.258819	0.000164452	0.464074	0.0500459	0.00900751	0.107534	0.392083	0.000582539
ENSG00000021488	ENST00000023064,ENST00000587772,ENST00000589659,ENST00000590341,ENST00000590465,ENST00000592232	protein_coding,retained_intron,nonsense_mediated_decay	0	solute carrier family 7 (amino acid transporter light chain, bo,+ system), member 9	11136	SLC7A9	0	0	0	0	0	0	0	0	0	0	0	0	0	-1.29659	1.10125	-1.15803	-1.02992	-1.02593	1.16265	-1.29659	0.275309	0.105668	0.670791	0.771755	0.0248631	0.000167931	0.451556	0.200907	0.79122	0.859838	0.0525817	0.00059439
ENSG00000021574	ENST00000315285,ENST00000345662	protein_coding	0	spastin	6683	SPAST	0	0	0	0	0	0	0	0	0	0	0	0	-1.25613	0	-1.09993	-1.08568	-1.14751	-1.09483	-1.25613	-1.0404	0.34091	0.38966	0.0549752	0.288397	0.00573502	0.64837	0.528483	0.560404	0.105851	0.450286	0.0143085	0.762735
ENSG00000021645	ENST00000281127,ENST00000335750,ENST00000428277,ENST00000553363,ENST00000553631,ENST00000553803,ENST00000554719,ENST00000554738,ENST00000555073,ENST00000555387,ENST00000556003,ENST00000556088,ENST00000556496,ENST00000557081,ENST00000557594	protein_coding,processed_transcript,nonsense_mediated_decay,retained_intron	0	neurexin 3	9369	NRXN3	0	0	0	0	-2.52227	0	0	0	0	4.92732	2.74312	3.07378	0	4.535	1.11626	4.92732	2.74312	3.07378	1.22117	4.535	0.824791	0.000913424	0.00533053	0.0166184	0.590869	0.000297722	0.901503	0.0035202	0.0136558	0.0432551	0.7452	0.00099937
ENSG00000021762	ENST00000263650,ENST00000348039,ENST00000389989,ENST00000459995,ENST00000465323,ENST00000471998,ENST00000477622,ENST00000478260,ENST00000498536,ENST00000525498,ENST00000526122,ENST00000528124,ENST00000530372,ENST00000532951,ENST00000533234,ENST00000533721,ENST00000534157,ENST00000534454,ENST00000534491,ENST00000542243	protein_coding,retained_intron,nonsense_mediated_decay,processed_transcript	0	oxysterol binding protein-like 5	114879	OSBPL5	0	0	-5.10424	0	0	0	-2.96947	0	-2.09688	-1.59135	-1.86703	-1.80708	-2.0972	-1.6539	-2.09688	-1.59135	-1.86703	-1.80708	-2.0972	-1.6539	1.18905e-07	0.000332432	8.87135e-09	1.38325e-05	1.03741e-11	6.36997e-05	1.53772e-06	0.00144446	6.82291e-08	8.58377e-05	1.0663e-10	0.000243271
ENSG00000021776	ENST00000156471,ENST00000543879,ENST00000558202,ENST00000559090,ENST00000559767,ENST00000560117	protein_coding,nonsense_mediated_decay,retained_intron	0	aquarius intron-binding spliceosomal factor	9716	AQR	0	0	0	0	0	0	0	0	0	0	-1.147	0	0	-1.27045	-1.08268	-1.12568	-1.147	-1.10701	-1.04934	-1.27045	0.267947	0.0447525	0.00362802	0.0804212	0.353585	7.10108e-06	0.442381	0.0988388	0.00968516	0.161497	0.504496	3.20343e-05
ENSG00000021826	ENST00000233072,ENST00000417946,ENST00000430249,ENST00000451903,ENST00000467353,ENST00000470791,ENST00000479988,ENST00000497121,ENST00000497163,ENST00000518043,ENST00000523702	protein_coding,retained_intron,processed_transcript	0	carbamoyl-phosphate synthase 1, mitochondrial	1373	CPS1	0	2.98772	-6.59937	0	0	0	0	0	-2.60624	-3.14505	-2.5292	-2.86649	-2.18917	-2.99905	-2.60624	-3.14505	-2.5292	-2.86649	-2.18917	-2.99905	1.36952e-11	7.76572e-21	1.3341e-20	3.72271e-17	7.21667e-13	2.30594e-24	4.25065e-10	1.14783e-18	5.22026e-19	2.31905e-15	8.71882e-12	1.09421e-22
ENSG00000021852	ENST00000371237,ENST00000465658,ENST00000468990,ENST00000494324,ENST00000535057,ENST00000543257	protein_coding,retained_intron,processed_transcript	0	complement component 8, beta polypeptide	732	C8B	0	0	0	0	0	0	0	0	0	0	0	0	0	-1.66413	-1.02329	-1.29429	-1.12487	-1.15129	1.16769	-1.66413	0.805509	0.0652529	0.189018	0.229955	0.0243123	2.79566e-10	0.890058	0.13498	0.300244	0.376694	0.0515976	2.48321e-09
ENSG00000022267	ENST00000345434,ENST00000370674,ENST00000370676,ENST00000370683,ENST00000370690,ENST00000394153,ENST00000394155,ENST00000420362,ENST00000434885,ENST00000449474,ENST00000452016,ENST00000456445,ENST00000458357,ENST00000477080,ENST00000477204,ENST00000535737,ENST00000539015,ENST00000543669	protein_coding,processed_transcript	0	four and a half LIM domains 1	2273	FHL1	0	0	0	3.46685	0	0	2.02504	2.55462	-1.29024	-1.33428	-1.32924	-1.31688	0	-1.77619	-1.29024	-1.33428	-1.32924	-1.31688	-1.06885	-1.77619	0.010848	0.018765	0.000459138	0.0100506	0.283339	3.75672e-11	0.0334962	0.0476961	0.00149852	0.0281226	0.422785	3.8141e-10
ENSG00000022277	ENST00000023939,ENST00000357348,ENST00000395881,ENST00000435342,ENST00000449062,ENST00000466260,ENST00000477485,ENST00000477573,ENST00000484084,ENST00000487211	protein_coding,processed_transcript,retained_intron	0	replication termination factor 2 domain containing 1	51507	RTFDC1	0	0	0	0	0	0	0	0	0	0	0	0	0	0	1.01839	-1.03451	-1.00682	-1.01064	1.07663	-1.09909	0.764926	0.634799	0.881085	0.853856	0.127641	0.0876909	0.869535	0.7871	0.916406	0.908889	0.217488	0.156031
ENSG00000022355	ENST00000023897,ENST00000393943,ENST00000420560,ENST00000428797,ENST00000437025,ENST00000444819,ENST00000519542,ENST00000519621,ENST00000521339,ENST00000522651	protein_coding,retained_intron	0	gamma-aminobutyric acid (GABA) A receptor, alpha 1	2554	GABRA1	0	0	0	0	0	0	0	0	0	0	0	0	0	0	1	2.26058	2.25423	2.23811	1	2.67238	1	0.693591	0.690689	0.715149	1	0.643846	1	0.815916	0.79453	0.82527	1	0.759124
ENSG00000022556	ENST00000263437,ENST00000339757,ENST00000381637,ENST00000391721,ENST00000397169,ENST00000427260,ENST00000433772,ENST00000448584,ENST00000537859,ENST00000538819,ENST00000539848,ENST00000540005,ENST00000540597,ENST00000542755,ENST00000543010,ENST00000543277,ENST00000585500,ENST00000586512,ENST00000588107,ENST00000588619	protein_coding,nonsense_mediated_decay,retained_intron,processed_transcript	0	NLR family, pyrin domain containing 2	55655	NLRP2	0	0	0	0	0	0	0	0	0	0	0	0	0	0	1.46015	1.17232	1.3454	1.30171	1.21439	1.50214	0.3559	0.667268	0.305713	0.446585	0.545275	0.270748	0.545109	0.808582	0.445402	0.62279	0.703624	0.3995
ENSG00000022567	ENST00000024061,ENST00000433583,ENST00000517878,ENST00000519067,ENST00000519986,ENST00000520137,ENST00000521804	protein_coding,processed_transcript	0	solute carrier family 45, member 4	57210	SLC45A4	0	0	0	0	0	0	0	0	0	0	-1.40935	0	0	0	-1.76616	-1.31886	-1.40935	-1.50353	-1.39261	-1.42531	0.0203768	0.0924544	0.0200719	0.036053	0.0248316	0.0480824	0.0569862	0.180027	0.0439762	0.0828268	0.0525276	0.0928933
ENSG00000022840	ENST00000325954,ENST00000366112,ENST00000413266,ENST00000535395,ENST00000535417,ENST00000535470,ENST00000536869,ENST00000537376,ENST00000537740,ENST00000537997,ENST00000538254,ENST00000538796,ENST00000539486,ENST00000540046,ENST00000542207,ENST00000542438,ENST00000542701,ENST00000543578,ENST00000543675,ENST00000543757,ENST00000544124,ENST00000544805,ENST00000545419,ENST00000546262,ENST00000551139	protein_coding,retained_intron,processed_transcript,nonsense_mediated_decay	0	ring finger protein 10	9921	RNF10	0	0	0	0	0	0	0	0	0	0	0	0	1.17493	0	1.07526	-1.00147	1.05219	1.03284	1.17493	-1.07697	0.149359	0.98088	0.20059	0.531377	6.76012e-06	0.0706937	0.284713	0.989544	0.315775	0.703038	3.06695e-05	0.129876
ENSG00000022976	ENST00000262236,ENST00000420933,ENST00000442396,ENST00000557803,ENST00000558462,ENST00000558490,ENST00000558850,ENST00000559098,ENST00000559155,ENST00000559185,ENST00000560112,ENST00000560568,ENST00000561251	protein_coding,processed_transcript,retained_intron,nonsense_mediated_decay	0	zinc finger protein 839	55778	ZNF839	0	0	0	0	0	0	0	0	0	0	0	0	0	0	-1.01043	-1.03598	1.00967	-1.02664	-1.06572	1.09847	0.911437	0.692334	0.881728	0.733061	0.420655	0.23542	0.952654	0.815916	0.916929	0.83676	0.578214	0.356546
ENSG00000023041	ENST00000369404,ENST00000369405,ENST00000471035,ENST00000482410	protein_coding,processed_transcript	0	zinc finger, DHHC-type containing 6	64429	ZDHHC6	0	0	0	0	0	0	0	0	0	0	0	0	1.31371	0	1.11803	1.05914	1.10661	1.08412	1.31371	-1.11793	0.0763546	0.539476	0.0737191	0.27728	6.1971e-09	0.0439081	0.166695	0.706094	0.135661	0.436938	4.46692e-08	0.0858663
ENSG00000023171	ENST00000322282,ENST00000450171,ENST00000456860,ENST00000525945,ENST00000529432,ENST00000529750,ENST00000532581,ENST00000534764	protein_coding,retained_intron	0	GRAM domain containing 1B	57476	GRAMD1B	0	0	1.80106	0	0	0	0	0	0	0	0	0	0	0	-1.21866	1.03706	-1.06505	-1.07517	1.08957	-1.30262	0.247494	0.856848	0.65156	0.689572	0.515816	0.115396	0.416549	0.912291	0.782302	0.823184	0.674365	0.19686
ENSG00000023191	ENST00000354420,ENST00000356187,ENST00000397604,ENST00000397614,ENST00000397615,ENST00000438658,ENST00000524464,ENST00000524780,ENST00000525522,ENST00000525701,ENST00000526295,ENST00000527485,ENST00000528713,ENST00000529115,ENST00000529306,ENST00000529368,ENST00000529768,ENST00000531149,ENST00000531223,ENST00000531540,ENST00000532055,ENST00000533410,ENST00000533592,ENST00000534797	protein_coding,nonsense_mediated_decay,retained_intron,processed_transcript	0	ribonuclease/angiogenin inhibitor 1	6050	RNH1	0	0	0	0	0	0	0	0	0	0	0	0	-1.66053	0	-1.21248	-1.16897	-1.1881	-1.19174	-1.66053	1.10107	0.221496	0.205612	0.108822	0.207306	2.28336e-05	0.152063	0.383563	0.342506	0.188955	0.348039	9.35702e-05	0.247994
ENSG00000023228	ENST00000233190,ENST00000423725,ENST00000432169,ENST00000440274,ENST00000449699,ENST00000454195,ENST00000455934,ENST00000456284,ENST00000457011,ENST00000498520	protein_coding,nonsense_mediated_decay,retained_intron	0	NADH dehydrogenase (ubiquinone) Fe-S protein 1, 75kDa (NADH-coenzyme Q reductase)	4719	NDUFS1	0	0	0	0	0	0	0	0	0	0	-1.16544	0	0	-1.28007	-1.09869	-1.14881	-1.16544	-1.12701	-1.06793	-1.28007	0.23669	0.0557797	0.00648842	0.0819377	0.276996	0.000200656	0.402968	0.118577	0.0162169	0.164023	0.414771	0.000697149
ENSG00000023287	ENST00000025008,ENST00000435644,ENST00000517963,ENST00000518211,ENST00000518468,ENST00000518710,ENST00000519912,ENST00000521611,ENST00000522957,ENST00000523594,ENST00000539297	protein_coding,nonsense_mediated_decay,processed_transcript,retained_intron	0	RB1-inducible coiled-coil 1	9821	RB1CC1	0	0	0	0	0	0	0	0	1.75176	1.88321	1.80616	1.81829	0	2.74999	1.75176	1.88321	1.80616	1.81829	-1.08249	2.74999	0.000714373	7.35964e-05	1.6084e-06	0.000173616	0.334795	5.11245e-30	0.00327872	0.000381404	8.44045e-06	0.000805432	0.482855	4.18114e-28
ENSG00000023318	ENST00000262455	protein_coding	0	endoplasmic reticulum protein 44	23071	ERP44	0	0	0	0	0	0	0	0	1.27938	0	1.20791	0	1.47796	0	1.27938	1.14855	1.20791	1.20803	1.47796	-1.07394	0.00298542	0.137309	0.00258457	0.0218894	7.29852e-16	0.219125	0.0111591	0.247731	0.00712774	0.0546974	1.26042e-14	0.33649
ENSG00000023330	ENST00000310271,ENST00000394965,ENST00000459884,ENST00000469224,ENST00000484952,ENST00000493402	protein_coding	0	aminolevulinate, delta-, synthase 1	211	ALAS1	0	0	0	0	0	0	0	0	0	0	0	0	0	0	1.01866	-1.14034	1.01492	-1.06064	1.09901	-1.07161	0.88019	0.314198	0.859962	0.579706	0.374946	0.479805	0.933425	0.477362	0.901528	0.746562	0.528423	0.628189
ENSG00000023445	ENST00000263464,ENST00000526421,ENST00000527309,ENST00000527336,ENST00000528940,ENST00000532808	protein_coding,processed_transcript,retained_intron	0	baculoviral IAP repeat containing 3	330	BIRC3	0	0	0	0	0	2.7991	0	0	2.54169	3.66841	2.3728	3.12274	1.61659	3.19643	2.54169	3.66841	2.3728	3.12274	1.61659	3.19643	2.07981e-07	3.79348e-16	4.56137e-10	3.41047e-12	0.000868021	3.30786e-14	2.55111e-06	2.31679e-14	4.30172e-09	8.86522e-11	0.00260154	5.16766e-13
ENSG00000023516	ENST00000025301	protein_coding	0	A kinase (PRKA) anchor protein 11	11215	AKAP11	0	0	0	0	0	0	0	0	-1.93766	-1.79124	-1.81715	-1.86222	-2.09652	-1.57748	-1.93766	-1.79124	-1.81715	-1.86222	-2.09652	-1.57748	3.88964e-11	1.98839e-08	3.29593e-15	3.29677e-11	1.60992e-18	3.84453e-08	1.10107e-09	2.47866e-07	6.62266e-14	6.92672e-10	3.67195e-17	2.51026e-07
ENSG00000023572	ENST00000367439,ENST00000367440,ENST00000472197	protein_coding,processed_transcript	0	glutaredoxin 2	51022	GLRX2	0	0	0	0	0	0	0	0	1.27797	1.3742	1.36166	1.32587	1.28079	1.46257	1.27797	1.3742	1.36166	1.32587	1.28079	1.46257	0.00585519	2.09715e-05	2.54948e-08	7.49443e-05	0.000148218	1.94748e-09	0.0198226	0.00012504	1.80876e-07	0.000379293	0.000520878	1.53677e-08
ENSG00000023608	ENST00000216294	protein_coding	0	small nuclear RNA activating complex, polypeptide 1, 43kDa	6617	SNAPC1	0	0	0	0	0	0	0	0	1.67397	1.53171	1.6302	1.59732	1.453	1.85205	1.67397	1.53171	1.6302	1.59732	1.453	1.85205	0.000319709	0.00390527	1.79754e-06	0.000257637	0.000530002	2.9986e-06	0.00164794	0.0124393	9.35904e-06	0.00114359	0.00165617	1.44022e-05
ENSG00000023697	ENST00000428559,ENST00000524480,ENST00000526521,ENST00000526530,ENST00000528821,ENST00000530274,ENST00000531803,ENST00000532573,ENST00000532964,ENST00000533447	protein_coding,nonsense_mediated_decay,retained_intron,processed_transcript	0	deoxyribose-phosphate aldolase (putative)	51071	DERA	0	0	0	0	0	0	0	0	0	0	0	0	1.11108	-1.15186	-1.01518	-1.09559	-1.01001	-1.05828	1.11108	-1.15186	0.764395	0.129437	0.797633	0.261122	0.0034433	0.000362246	0.869158	0.235899	0.858289	0.416565	0.009102	0.00119184
ENSG00000023734	ENST00000025399,ENST00000419869,ENST00000536737,ENST00000538352,ENST00000538718,ENST00000539887,ENST00000541731	protein_coding,retained_intron,nonsense_mediated_decay	0	serine/threonine kinase receptor associated protein	11171	STRAP	0	0	0	0	0	0	0	0	1.17219	1.14954	1.13371	1.1571	1.19911	0	1.17219	1.14954	1.13371	1.1571	1.19911	1.07083	0.00438156	0.010662	0.000890252	0.00383925	1.32077e-07	0.143312	0.0154537	0.0294449	0.00272934	0.0123728	7.86704e-07	0.235801
ENSG00000023839	ENST00000370434,ENST00000370449,ENST00000496621	protein_coding,processed_transcript	0	ATP-binding cassette, sub-family C (CFTR/MRP), member 2	1244	ABCC2	0	0	0	0	0	0	0	0	-1.54831	-1.7679	-1.5197	-1.65898	-1.29437	-1.84704	-1.54831	-1.7679	-1.5197	-1.65898	-1.29437	-1.84704	9.52254e-06	6.41307e-09	6.64266e-09	3.21097e-08	0.00144282	2.08859e-19	7.60622e-05	8.90288e-08	5.20074e-08	3.61404e-07	0.00411488	5.80065e-18
ENSG00000023892	ENST00000316637,ENST00000444278,ENST00000468102,ENST00000542066	protein_coding,processed_transcript	0	differentially expressed in FDCP 6 homolog (mouse)	50619	DEF6	0	0	0	-3.00688	0	0	0	0	-1.59795	0	-1.36729	0	-1.56308	0	-1.59795	-1.14051	-1.36729	-1.32371	-1.56308	-1.18282	0.000125286	0.334409	0.00144371	0.029021	1.78638e-05	0.12486	0.000734189	0.500631	0.00422645	0.0690668	7.43891e-05	0.209859
ENSG00000023902	ENST00000025469,ENST00000369124,ENST00000369126,ENST00000441340,ENST00000466659,ENST00000477309,ENST00000479194,ENST00000485470,ENST00000492304,ENST00000502767	protein_coding,retained_intron,processed_transcript	0	pleckstrin homology domain containing, family O member 1	51177	PLEKHO1	0	0	0	0	0	0	0	0	0	0	0	0	0	1.23786	1.03989	1.14644	1.07661	1.09444	-1.07063	1.23786	0.736716	0.165248	0.361125	0.3652	0.437642	0.0179556	0.862097	0.288148	0.50905	0.538161	0.596395	0.0393794
ENSG00000023909	ENST00000370238,ENST00000462183,ENST00000467772	protein_coding,processed_transcript	0	glutamate-cysteine ligase, modifier subunit	2730	GCLM	0	0	0	0	2.55877	3.20968	0	0	0	0	0	0	0	0	-1.11827	-1.19695	-1.02304	-1.15977	-1.16488	1.11048	0.236864	0.0749927	0.772387	0.0948018	0.109401	0.231483	0.403147	0.151441	0.840451	0.185161	0.190748	0.351905
ENSG00000024048	ENST00000372883,ENST00000372899,ENST00000372901,ENST00000372903	protein_coding	0	ubiquitin protein ligase E3 component n-recognin 2	23304	UBR2	0	0	0	0	0	0	0	0	-1.44424	-1.56857	-1.50809	-1.50899	-1.47984	-1.52889	-1.44424	-1.56857	-1.50809	-1.50899	-1.47984	-1.52889	1.3712e-05	5.41625e-08	1.79581e-11	5.02336e-08	2.99305e-08	4.5419e-09	0.000105877	6.08342e-07	2.11503e-10	5.39407e-07	1.96106e-07	3.38962e-08
ENSG00000024422	ENST00000263277,ENST00000538399,ENST00000540884,ENST00000596225,ENST00000602215	protein_coding,processed_transcript,nonsense_mediated_decay	0	EH-domain containing 2	30846	EHD2	0	0	0	0	0	0	0	0	-1.56242	-1.36833	-1.35806	-1.45862	-1.30341	-1.41321	-1.56242	-1.36833	-1.35806	-1.45862	-1.30341	-1.41321	0.000216036	0.00836324	0.000850348	0.000783322	0.00695128	0.00194384	0.00117709	0.0239891	0.00261509	0.00305114	0.0169556	0.00543181
ENSG00000024526	ENST00000370966,ENST00000456315,ENST00000488146,ENST00000489862,ENST00000525124	protein_coding,retained_intron,nonsense_mediated_decay	0	DEP domain containing 1	55635	DEPDC1	0	0	-2.84323	0	0	0	0	0	4.21349	7.49784	6.36933	6.00664	6.69329	5.96919	4.21349	7.49784	6.36933	6.00664	6.69329	5.96919	0.0130792	2.26762e-05	2.09962e-08	2.03478e-05	1.41189e-07	0.000246522	0.0393061	0.000134068	1.5149e-07	0.000120338	8.37275e-07	0.00084119
ENSG00000024862	ENST00000332797	protein_coding	0	coiled-coil domain containing 28A	25901	CCDC28A	0	0	0	0	0	0	0	0	1.70529	1.51168	1.619	1.60122	1.8097	1.42561	1.70529	1.51168	1.619	1.60122	1.8097	1.42561	1.96739e-09	1.02068e-08	1.82343e-16	1.21232e-10	4.07752e-21	1.20083e-07	3.89025e-08	1.36419e-07	4.33806e-15	2.26803e-09	1.19886e-19	7.27922e-07
ENSG00000025039	ENST00000359203,ENST00000369415,ENST00000492783	protein_coding,processed_transcript	0	Ras-related GTP binding D	58528	RRAGD	0	0	0	0	0	0	0	0	0	0	0	0	0	0	-1.0184	-1.12008	1.0323	-1.07139	1.08458	-1.01824	0.840478	0.295648	0.670403	0.438947	0.328045	0.848897	0.911541	0.455793	0.790981	0.616052	0.475068	0.891707
ENSG00000025156	ENST00000368455,ENST00000452194,ENST00000465214	protein_coding	0	heat shock transcription factor 2	3298	HSF2	0	0	0	0	0	0	0	0	0	0	0	0	0	0	-1.19488	-1.18653	-1.14354	-1.19314	-1.07085	-1.22784	0.102028	0.108448	0.0722592	0.0526905	0.397151	0.0443326	0.210238	0.205152	0.133456	0.113679	0.55289	0.0865629
ENSG00000025293	ENST00000339089,ENST00000374000,ENST00000374012,ENST00000420233,ENST00000439301,ENST00000449988,ENST00000452270,ENST00000461122,ENST00000461405,ENST00000473943,ENST00000480940,ENST00000481202,ENST00000485604,ENST00000486408,ENST00000495338,ENST00000496305	protein_coding,nonsense_mediated_decay,processed_transcript,retained_intron	0	PHD finger protein 20	51230	PHF20	0	0	0	0	0	0	0	0	0	1.31856	1.28166	1.28657	0	1.63182	1.25179	1.31856	1.28166	1.28657	-1.03693	1.63182	0.0225169	0.0183043	0.00182133	0.0182409	0.399579	1.67827e-09	0.0617006	0.0466668	0.00520343	0.0467718	0.555221	1.33982e-08
ENSG00000025423	ENST00000322165,ENST00000553476,ENST00000554150,ENST00000554155,ENST00000554643,ENST00000555159,ENST00000555805,ENST00000556481,ENST00000556650,ENST00000556875	protein_coding,processed_transcript	0	hydroxysteroid (17-beta) dehydrogenase 6	8630	HSD17B6	0	0	0	0	0	0	0	0	1.4115	1.29379	1.32907	1.347	1.49685	1.1606	1.4115	1.29379	1.32907	1.347	1.49685	1.1606	4.00679e-06	0.00124792	3.28272e-07	8.42483e-06	6.32805e-11	0.0226745	3.50841e-05	0.00461903	1.95964e-06	5.45295e-05	5.88533e-10	0.0482498
ENSG00000025434	ENST00000395397,ENST00000405576,ENST00000405853,ENST00000407404,ENST00000412937,ENST00000419652,ENST00000420369,ENST00000436029,ENST00000436778,ENST00000437276,ENST00000441012,ENST00000444396,ENST00000449369,ENST00000457932,ENST00000461778,ENST00000462051,ENST00000467728,ENST00000473222,ENST00000476086,ENST00000481020,ENST00000481889,ENST00000483882,ENST00000486991,ENST00000487913,ENST00000494018…	protein_coding,nonsense_mediated_decay,processed_transcript,retained_intron	0	nuclear receptor subfamily 1, group H, member 3	10062	NR1H3	0	0	0	0	0	0	0	0	0	0	0	0	0	0	1.00415	-1.10111	-1.01787	-1.05014	1.01717	-1.0518	0.959154	0.187812	0.742734	0.470173	0.800552	0.394391	0.979012	0.319079	0.82345	0.645488	0.8848	0.542158
ENSG00000025708	ENST00000252029,ENST00000395678,ENST00000395680,ENST00000395681,ENST00000425169,ENST00000476284,ENST00000487162,ENST00000487577	protein_coding,retained_intron	0	thymidine phosphorylase	1890	TYMP	0	0	0	0	0	0	0	0	2.04134	1.95776	1.61289	1.99416	0	2.13359	2.04134	1.95776	1.61289	1.99416	1.13061	2.13359	0.000125339	3.91945e-06	0.000208059	1.3286e-05	0.376679	1.36585e-09	0.000734247	2.81729e-05	0.000734837	8.28227e-05	0.530266	1.11039e-08
ENSG00000025770	ENST00000299821,ENST00000395698,ENST00000395701,ENST00000418794,ENST00000420993,ENST00000518394,ENST00000520297,ENST00000522048,ENST00000522304,ENST00000523045	protein_coding,nonsense_mediated_decay,processed_transcript,retained_intron	0	non-SMC condensin II complex, subunit H2	29781	NCAPH2	0	0	0	0	0	0	0	0	1.31618	1.32456	1.31305	1.31685	1.26187	1.38214	1.31618	1.32456	1.31305	1.31685	1.26187	1.38214	0.0105254	0.00010932	5.62078e-05	0.00122147	0.00618258	2.77836e-07	0.0326275	0.00054394	0.000222905	0.00451886	0.015283	1.58954e-06
ENSG00000025772	ENST00000372813	protein_coding	0	translocase of outer mitochondrial membrane 34	10953	TOMM34	0	0	0	0	0	0	0	0	1.26534	1.3353	1.30963	1.29841	1.44509	1.17098	1.26534	1.3353	1.30963	1.29841	1.44509	1.17098	0.000621287	0.000825514	6.41871e-07	0.000137901	1.90469e-10	0.0149597	0.00290597	0.00321665	3.65091e-06	0.000655151	1.65609e-09	0.0335595
ENSG00000025796	ENST00000369002,ENST00000429168,ENST00000446496,ENST00000459782,ENST00000460009,ENST00000465210,ENST00000466419,ENST00000473746,ENST00000484803,ENST00000489455	protein_coding,nonsense_mediated_decay,retained_intron,processed_transcript	0	SEC63 homolog (S. cerevisiae)	11231	SEC63	0	0	0	0	0	0	0	0	-1.17769	-1.30638	-1.22993	-1.24403	-1.20789	-1.24559	-1.17769	-1.30638	-1.22993	-1.24403	-1.20789	-1.24559	0.0149197	3.37375e-06	4.5176e-06	8.14087e-05	0.00140932	3.97469e-06	0.0438559	2.46842e-05	2.17917e-05	0.000408401	0.00402853	1.87753e-05
ENSG00000025800	ENST00000373625,ENST00000446515,ENST00000469790,ENST00000471599,ENST00000537234,ENST00000545542	protein_coding,processed_transcript,nonsense_mediated_decay	0	karyopherin alpha 6 (importin alpha 7)	23633	KPNA6	0	0	0	0	0	0	0	0	0	0	0	0	-1.46708	1.5288	1.06924	1.1523	1.09046	1.11159	-1.46708	1.5288	0.656824	0.26135	0.398049	0.438716	2.14717e-11	1.46568e-06	0.808221	0.413872	0.548489	0.615924	2.12218e-10	7.3938e-06
ENSG00000026025	ENST00000224237,ENST00000421459,ENST00000469543,ENST00000478317,ENST00000478746,ENST00000485947,ENST00000487938,ENST00000495528,ENST00000497849,ENST00000544301	protein_coding,nonsense_mediated_decay,processed_transcript	0	vimentin	7431	VIM	0	0	0	0	0	0	0	0	0	0	0	0	0	0	-1.19485	1.06493	-1.08961	-1.04866	-1.12077	-1.05194	0.109307	0.626439	0.352292	0.689364	0.165349	0.66198	0.222546	0.779474	0.499122	0.823184	0.271281	0.773618
ENSG00000026036	ENST00000480273,ENST00000482936,ENST00000492259,ENST00000496281	retained_intron,nonsense_mediated_decay	0	RTEL1-TNFRSF6B readthrough (NMD candidate)	na	RTEL1-TNFRSF6B	0	0	0	0	0	0	0	0	0	0	0	0	0	8.21027	2.54903	3.70296	3.58707	3.0544	-1.15163	8.21027	0.241746	0.14378	0.0345554	0.129515	0.872753	0.000492461	0.409212	0.256971	0.071001	0.238826	0.921532	0.00157899
ENSG00000026103	ENST00000313771,ENST00000352159,ENST00000355279,ENST00000355740,ENST00000357339,ENST00000371857,ENST00000460510,ENST00000466081,ENST00000477270,ENST00000479522,ENST00000484444,ENST00000487314,ENST00000488877,ENST00000492756,ENST00000494410,ENST00000494799	processed_transcript,protein_coding,retained_intron,nonsense_mediated_decay	0	Fas cell surface death receptor	355	FAS	0	0	0	0	0	0	0	0	0	1.38773	1.3275	1.32328	1.5082	0	1.26086	1.38773	1.3275	1.32328	1.5082	1.14018	0.0398547	0.00186973	0.000177255	0.00370919	6.10708e-06	0.0912648	0.0986071	0.00657075	0.000634455	0.0120016	2.79094e-05	0.161527
ENSG00000026297	ENST00000028008,ENST00000358165,ENST00000366855,ENST00000421787,ENST00000467705,ENST00000476238,ENST00000478180,ENST00000496851,ENST00000499370,ENST00000508775,ENST00000509073,ENST00000510083	nonsense_mediated_decay,retained_intron,protein_coding,processed_transcript	0	ribonuclease T2	8635	RNASET2	0	0	0	0	0	0	0	0	-1.95635	-1.68936	-1.79052	-1.81103	-2.16801	-1.49841	-1.95635	-1.68936	-1.79052	-1.81103	-2.16801	-1.49841	3.84017e-09	3.99007e-08	7.71415e-15	1.1433e-09	8.13304e-22	1.7035e-08	7.1751e-08	4.64162e-07	1.46898e-13	1.76813e-08	2.62993e-20	1.17589e-07
ENSG00000026508	ENST00000263398,ENST00000278385,ENST00000278386,ENST00000279452,ENST00000352818,ENST00000360158,ENST00000415148,ENST00000425428,ENST00000428726,ENST00000433354,ENST00000433892,ENST00000434472,ENST00000437706,ENST00000442151,ENST00000449691,ENST00000524922,ENST00000525209,ENST00000525211,ENST00000525241,ENST00000525293,ENST00000525348,ENST00000525469,ENST00000525685,ENST00000525688,ENST00000526000…	protein_coding,nonsense_mediated_decay,processed_transcript,retained_intron	0	CD44 molecule (Indian blood group)	960	CD44	-4.62253	0	-2.22404	0	0	0	0	0	-1.89906	-1.55347	-1.90306	-1.70583	-1.80029	-2.01109	-1.89906	-1.55347	-1.90306	-1.70583	-1.80029	-2.01109	6.29808e-06	0.000383709	1.87083e-10	1.66831e-05	4.94692e-08	1.78041e-08	5.25022e-05	0.00164291	1.87851e-09	0.000101227	3.14353e-07	1.22514e-07
ENSG00000026559	ENST00000371571,ENST00000396017,ENST00000424171,ENST00000433903,ENST00000439216,ENST00000447736,ENST00000506387	protein_coding,processed_transcript	0	potassium voltage-gated channel, subfamily G, member 1	3755	KCNG1	0	0	0	0	0	0	2.36891	0	0	0	0	0	-5.37383	0	-1.08961	-2.44989	-1.60022	-1.56073	-5.37383	1.14999	0.864059	0.10928	0.219695	0.371207	0.000333242	0.733634	0.923629	0.206237	0.340664	0.544842	0.00108602	0.818856
ENSG00000026652	ENST00000320285,ENST00000366905,ENST00000366906,ENST00000366908,ENST00000366911,ENST00000436279,ENST00000437165,ENST00000457520	protein_coding,nonsense_mediated_decay	0	1-acylglycerol-3-phosphate O-acyltransferase 4	56895	AGPAT4	0	0	0	0	0	0	0	0	0	0	0	0	0	0	1.15653	1.43503	1.17867	1.30314	1.02423	1.36792	0.482783	0.038264	0.218479	0.124517	0.86723	0.0590824	0.676301	0.087033	0.338956	0.231025	0.917983	0.11105
ENSG00000026751	ENST00000359331,ENST00000368042,ENST00000368043,ENST00000441662,ENST00000444090,ENST00000458104,ENST00000458602,ENST00000484221,ENST00000488819,ENST00000495334	protein_coding,retained_intron,processed_transcript	0	SLAM family member 7	57823	SLAMF7	0	0	0	0	0	0	0	0	0	0	0	0	0	0	1.10491	1.27717	1.0902	1.19241	1.14521	1.03978	0.613274	0.193205	0.534953	0.284956	0.409338	0.826607	0.782851	0.326256	0.684647	0.446169	0.565823	0.874988
ENSG00000026950	ENST00000082468,ENST00000289361,ENST00000414912,ENST00000425234,ENST00000427334,ENST00000450085,ENST00000465690,ENST00000476549,ENST00000502361,ENST00000506698,ENST00000513047	retained_intron,protein_coding	0	butyrophilin, subfamily 3, member A1	11119	BTN3A1	0	0	-2.55937	0	0	0	-4.70633	-2.41845	0	-1.24407	-1.25437	0	0	-1.53563	-1.16527	-1.24407	-1.25437	-1.20883	-1.06696	-1.53563	0.1004	0.0132194	0.000556757	0.0231345	0.334167	1.01857e-10	0.207646	0.0353907	0.00178448	0.0573244	0.482059	9.64602e-10
ENSG00000027001	ENST00000382172,ENST00000433710,ENST00000464194,ENST00000469167,ENST00000494139	protein_coding,processed_transcript	0	mitochondrial intermediate peptidase	4285	MIPEP	0	0	0	0	0	0	0	0	0	0	0	0	0	0	1.05771	-1.15155	-1.00497	-1.04576	1.09474	-1.122	0.437869	0.0590944	0.926732	0.517862	0.0861409	0.0816198	0.631847	0.124421	0.949453	0.690924	0.155376	0.146759
ENSG00000027075	ENST00000332981,ENST00000536400,ENST00000552875,ENST00000553265,ENST00000553726,ENST00000553830,ENST00000553831,ENST00000553846,ENST00000553889,ENST00000554835,ENST00000555082,ENST00000555110,ENST00000555185,ENST00000555233,ENST00000555382,ENST00000555542,ENST00000555604,ENST00000555628,ENST00000555906,ENST00000556164,ENST00000556245,ENST00000556778,ENST00000557294,ENST00000557473,ENST00000557559…	protein_coding,processed_transcript	0	protein kinase C, eta	5583	PRKCH	2.88045	2.45736	0	0	0	0	0	0	-1.75974	-1.70923	-1.78756	-1.73772	-1.68398	-1.90381	-1.75974	-1.70923	-1.78756	-1.73772	-1.68398	-1.90381	3.16317e-07	8.35838e-06	3.53478e-12	6.23872e-07	8.37911e-11	8.50805e-11	3.68493e-06	5.51653e-05	4.66848e-11	5.23698e-06	7.6826e-10	8.14854e-10
ENSG00000027644	ENST00000368195	protein_coding	0	insulin receptor-related receptor	3645	INSRR	0	0	0	0	0	0	0	0	0	0	0	0	0	0	1.67202	1.49917	1.81203	1.57681	1.65783	2.0053	0.803793	0.844929	0.771036	0.836558	0.81045	0.743472	0.889141	0.905745	0.839339	0.896338	0.884854	0.819987
ENSG00000027697	ENST00000367735,ENST00000367739,ENST00000414770,ENST00000458076,ENST00000478333,ENST00000543628	protein_coding,processed_transcript	0	interferon gamma receptor 1	3459	IFNGR1	0	0	0	0	0	0	2.26632	0	0	0	0	0	1.33116	0	1.16981	1.17876	1.13756	1.17119	1.33116	-1.06688	0.0603602	0.0371815	0.0266919	0.0368206	7.74926e-08	0.256793	0.138206	0.0849441	0.05655	0.0843173	4.78861e-07	0.382742
ENSG00000027847	ENST00000029410,ENST00000502420,ENST00000505145,ENST00000505433,ENST00000505468,ENST00000507061,ENST00000510761,ENST00000515353	protein_coding,retained_intron,nonsense_mediated_decay	0	xylosylprotein beta 1,4-galactosyltransferase, polypeptide 7	11285	B4GALT7	0	0	0	0	0	0	0	0	0	0	0	0	0	1.22668	1.08997	1.19253	1.12737	1.14153	1.04264	1.22668	0.443035	0.033692	0.0982839	0.15282	0.621949	0.00406406	0.637397	0.0781598	0.173735	0.2729	0.773083	0.0105786
ENSG00000027869	ENST00000368198,ENST00000368199,ENST00000392306,ENST00000468744,ENST00000486350,ENST00000495306	protein_coding,processed_transcript	0	SH2 domain containing 2A	9047	SH2D2A	0	0	0	0	0	0	0	0	0	0	0	0	0	0	1.15734	-1.05571	-1.09099	1.04182	-1.0732	-1.09424	0.501812	0.828462	0.600343	0.843576	0.690054	0.687395	0.693267	0.898885	0.744866	0.901459	0.824881	0.791844
ENSG00000028116	ENST00000340157,ENST00000412104,ENST00000417641,ENST00000428021,ENST00000432057,ENST00000435505,ENST00000440705,ENST00000463222,ENST00000478687	protein_coding,nonsense_mediated_decay,processed_transcript	0	vaccinia related kinase 2	101927261	VRK2	0	0	0	0	0	0	0	0	0	0	0	0	0	-1.21481	-1.07608	-1.15102	-1.10569	-1.11776	-1.01567	-1.21481	0.361339	0.12036	0.102696	0.14077	0.809993	0.0153778	0.55107	0.222656	0.180035	0.255702	0.884854	0.0343758
ENSG00000028137	ENST00000376259,ENST00000489921,ENST00000492361,ENST00000536782	protein_coding,processed_transcript	0	tumor necrosis factor receptor superfamily, member 1B	7133	TNFRSF1B	0	12.094	0	0	0	0	-4.84892	0	-1.61534	-1.57338	-1.61977	-1.5968	-1.61214	-1.61776	-1.61534	-1.57338	-1.61977	-1.5968	-1.61214	-1.61776	2.3212e-06	3.41798e-06	2.14791e-10	4.47542e-07	1.98035e-08	6.06937e-08	2.17141e-05	2.49456e-05	2.12446e-09	3.88731e-06	1.33401e-07	3.84415e-07
ENSG00000028203	ENST00000261219,ENST00000356859,ENST00000397792,ENST00000436874,ENST00000546365,ENST00000546398,ENST00000546409,ENST00000546445,ENST00000546557,ENST00000546951,ENST00000547484,ENST00000547611,ENST00000547894,ENST00000547997,ENST00000548245,ENST00000548371,ENST00000548455,ENST00000548822,ENST00000548838,ENST00000549002,ENST00000549192,ENST00000549589,ENST00000549624,ENST00000550106,ENST00000550803…	protein_coding,processed_transcript,nonsense_mediated_decay,retained_intron	0	vezatin, adherens junctions transmembrane protein	55591	VEZT	0	0	0	0	0	0	0	0	0	0	0	0	1.21025	0	1.17197	1.06706	1.10345	1.11494	1.21025	-1.00606	0.0264835	0.316002	0.0466947	0.0668371	0.0011369	0.915185	0.0706429	0.4794	0.0918907	0.138447	0.0033187	0.939919
ENSG00000028277	ENST00000342301,ENST00000389341,ENST00000524801,ENST00000526816,ENST00000526831,ENST00000528894,ENST00000529067,ENST00000529952,ENST00000530982,ENST00000531773,ENST00000532176,ENST00000533548,ENST00000533720,ENST00000534559,ENST00000558596,ENST00000560398,ENST00000560558,ENST00000560804,ENST00000598842	protein_coding,processed_transcript,retained_intron,nonsense_mediated_decay	0	POU class 2 homeobox 2	5452	POU2F2	0	0	0	0	0	0	0	0	0	0	0	0	-3.77491	2.00909	-1.01527	1.68021	1.10283	1.34808	-3.77491	2.00909	0.955577	0.061372	0.640763	0.303725	1.69951e-20	8.36332e-06	0.977856	0.128478	0.777131	0.468613	4.70431e-19	3.72737e-05
ENSG00000028310	ENST00000323510,ENST00000388890,ENST00000435709,ENST00000466684,ENST00000467963,ENST00000475706,ENST00000483173,ENST00000483234,ENST00000487688,ENST00000489093,ENST00000489816,ENST00000490814,ENST00000493082,ENST00000494422,ENST00000495265,ENST00000495794,ENST00000497410,ENST00000518250,ENST00000518251,ENST00000519112,ENST00000519838,ENST00000523139	protein_coding,nonsense_mediated_decay,retained_intron,processed_transcript	0	bromodomain containing 9	65980	BRD9	0	0	0	0	0	0	0	0	0	1.36271	1.31459	0	-1.24563	1.85717	1.33149	1.36271	1.31459	1.35023	-1.24563	1.85717	0.0812981	0.0124659	0.0101901	0.0357479	2.6477e-05	1.3704e-10	0.175494	0.0336837	0.0241175	0.0822323	0.000107319	1.27399e-09
ENSG00000028528	ENST00000261889,ENST00000353874,ENST00000380285,ENST00000558040,ENST00000559061,ENST00000559339,ENST00000559389,ENST00000559401,ENST00000559844,ENST00000559961,ENST00000560260,ENST00000560829,ENST00000560861,ENST00000561026	protein_coding,nonsense_mediated_decay,processed_transcript,retained_intron	0	sorting nexin 1	6642	SNX1	0	0	0	0	0	0	0	0	0	0	0	0	0	0	-1.01546	-1.0059	-1.02875	-1.01294	1.04252	-1.10791	0.800759	0.914458	0.452071	0.787978	0.337816	0.0237381	0.889141	0.947814	0.604979	0.866507	0.48636	0.050242
ENSG00000028839	ENST00000237264,ENST00000367869,ENST00000367871,ENST00000416965,ENST00000457715,ENST00000477527,ENST00000481694	protein_coding,processed_transcript	0	TBP-like 1	9519	TBPL1	0	0	0	0	0	0	0	0	1.36221	1.50305	1.40086	1.43218	1.52391	1.27385	1.36221	1.50305	1.40086	1.43218	1.52391	1.27385	5.85206e-05	3.50669e-08	9.40888e-10	4.35071e-08	2.55022e-11	0.000425949	0.000376442	4.13955e-07	8.40675e-09	4.73881e-07	2.49656e-10	0.00138246
ENSG00000029153	ENST00000261178,ENST00000266503,ENST00000311001,ENST00000395901,ENST00000457040,ENST00000539558,ENST00000542388,ENST00000544915,ENST00000546179	protein_coding,processed_transcript	0	aryl hydrocarbon receptor nuclear translocator-like 2	56938	ARNTL2	0	0	0	0	0	0	0	2.94402	3.08069	2.95842	2.40983	3.01017	2.54853	2.29637	3.08069	2.95842	2.40983	3.01017	2.54853	2.29637	5.65758e-08	1.92941e-10	7.78873e-11	3.44341e-11	1.56326e-11	6.74582e-06	7.943e-07	3.66881e-09	8.34815e-10	7.20074e-10	1.57714e-10	3.06184e-05
ENSG00000029363	ENST00000031135,ENST00000353331,ENST00000392348,ENST00000476194,ENST00000526228,ENST00000527536,ENST00000527613,ENST00000527759,ENST00000528229,ENST00000529522,ENST00000529826,ENST00000529917,ENST00000530429,ENST00000530767,ENST00000531224,ENST00000532076,ENST00000532384,ENST00000533422,ENST00000533621,ENST00000534269,ENST00000534321,ENST00000534762,ENST00000534792	protein_coding,retained_intron,nonsense_mediated_decay,processed_transcript	0	BCL2-associated transcription factor 1	9774	BCLAF1	0	0	0	0	0	0	0	0	0	1.22511	1.15144	1.19742	0	1.2176	1.17284	1.22511	1.15144	1.19742	1.09727	1.2176	0.0596255	0.000691519	0.00678297	0.00371332	0.159059	0.000966514	0.136866	0.00275184	0.0168423	0.0120128	0.262458	0.00288961
ENSG00000029364	ENST00000031146,ENST00000336643,ENST00000538956,ENST00000554023,ENST00000554059,ENST00000555245,ENST00000555840,ENST00000556125,ENST00000556605,ENST00000557046	protein_coding,retained_intron,processed_transcript,nonsense_mediated_decay	0	solute carrier family 39, member 9	55334	SLC39A9	0	0	0	0	0	0	0	0	0	0	0	0	1.14454	-1.22662	1.04272	-1.00975	-1.01942	1.01233	1.14454	-1.22662	0.487092	0.898885	0.701834	0.850988	0.00196698	4.56846e-06	0.680394	0.938022	0.801717	0.906924	0.00545403	2.13471e-05
ENSG00000029534	ENST00000265709,ENST00000289734,ENST00000314214,ENST00000335651,ENST00000347528,ENST00000348036,ENST00000352337,ENST00000379758,ENST00000396942,ENST00000396945,ENST00000457297,ENST00000518061,ENST00000518715,ENST00000520299,ENST00000521407,ENST00000522231,ENST00000522543,ENST00000524069,ENST00000524227	protein_coding,nonsense_mediated_decay,retained_intron,processed_transcript	0	ankyrin 1, erythrocytic	286	ANK1	0	0	0	0	0	0	0	0	0	0	0	0	0	0	1.13675	1.96515	1.19007	1.57839	-1.07555	1.57243	0.74067	0.0349487	0.498698	0.151448	0.792458	0.176381	0.862097	0.0806287	0.65003	0.271104	0.878763	0.280261
ENSG00000029559	ENST00000226284	protein_coding	0	integrin-binding sialoprotein	3381	IBSP	0	0	0	0	0	0	0	0	0	0	0	0	0	0	1	1	1	1	1	1	1	1	1	1	1	1	1	1	1	1	1	1
ENSG00000029639	ENST00000367166,ENST00000466349,ENST00000468889,ENST00000470239,ENST00000475849,ENST00000480390,ENST00000487586,ENST00000489874,ENST00000495806	protein_coding,processed_transcript	0	transcription factor B1, mitochondrial	51106	TFB1M	0	0	0	0	0	0	0	0	0	0	0	0	1.26851	0	1.14588	1.13837	1.14493	1.13889	1.26851	1.01418	0.126207	0.178012	0.0370916	0.118225	0.000566178	0.852925	0.24933	0.305856	0.0754905	0.221409	0.00175865	0.894772
ENSG00000029725	ENST00000262477,ENST00000341923,ENST00000408982,ENST00000537505,ENST00000546142,ENST00000570487,ENST00000572250,ENST00000574568,ENST00000575475,ENST00000575991	protein_coding,processed_transcript,retained_intron	0	rabaptin, RAB GTPase binding effector protein 1	9135	RABEP1	0	0	0	0	0	0	0	0	0	0	0	0	0	-1.32487	-1.00337	-1.12402	-1.07111	-1.06591	1.11058	-1.32487	0.971766	0.105572	0.243102	0.410821	0.043148	1.68222e-06	0.98588	0.200747	0.370077	0.587114	0.0853206	8.42393e-06
ENSG00000029993	ENST00000325307,ENST00000419110,ENST00000430118,ENST00000448905,ENST00000455596	protein_coding	0	high mobility group box 3	3149	HMGB3	0	0	0	0	0	0	0	0	1.40053	1.38348	1.20014	1.38751	1.35791	0	1.40053	1.38348	1.20014	1.38751	1.35791	1.03955	0.00101663	0.00159943	0.0112294	0.00017961	0.000199238	0.653544	0.00445427	0.00573196	0.0262913	0.000828903	0.000680889	0.766383
ENSG00000030066	ENST00000378460,ENST00000526569,ENST00000526870,ENST00000527126,ENST00000527750,ENST00000528071,ENST00000528501,ENST00000529863,ENST00000530326,ENST00000531016,ENST00000532747,ENST00000532773	protein_coding,processed_transcript	0	nucleoporin 160kDa	23279	NUP160	0	0	0	0	0	0	0	0	0	0	0	0	0	-1.203	-1.03874	-1.12649	-1.11363	-1.08532	-1.03741	-1.203	0.623895	0.135386	0.0727304	0.2502	0.604629	0.00721958	0.791454	0.244983	0.134158	0.402944	0.757105	0.0176896
ENSG00000030110	ENST00000360661,ENST00000374467,ENST00000442998	protein_coding	0	BCL2-antagonist/killer 1	578	BAK1	0	0	0	0	0	0	0	0	0	1.61851	1.40252	1.46228	1.56087	0	1.30119	1.61851	1.40252	1.46228	1.56087	1.23754	0.0991014	0.000613131	0.0012683	0.00446776	6.49389e-05	0.108928	0.205498	0.00247178	0.00375047	0.0141015	0.000243524	0.187248
ENSG00000030304	ENST00000189978,ENST00000374438,ENST00000374439,ENST00000374440,ENST00000374448,ENST00000416899	protein_coding	0	muscle, skeletal, receptor tyrosine kinase	4593	MUSK	0	0	0	0	0	0	0	0	0	0	0	0	0	0	1.33315	1.99528	2.01733	1.65295	1.84756	2.29676	0.587416	0.146296	0.0639802	0.244247	0.154659	0.0918155	0.7662	0.260789	0.120523	0.395185	0.256131	0.162377
ENSG00000030419	ENST00000342002,ENST00000374319,ENST00000374326,ENST00000374327,ENST00000412444,ENST00000413091,ENST00000421754,ENST00000431520,ENST00000433134,ENST00000434687,ENST00000439848,ENST00000442445,ENST00000451136,ENST00000452786,ENST00000453575,ENST00000457361,ENST00000484040	protein_coding,nonsense_mediated_decay,retained_intron	0	IKAROS family zinc finger 2 (Helios)	22807	IKZF2	0	0	0	0	0	0	0	0	0	0	0	0	-1.60428	0	-1.39942	-1.06586	-1.35205	-1.21443	-1.60428	-1.12674	0.10017	0.767402	0.0449381	0.295559	0.0046588	0.527262	0.207396	0.863198	0.0889835	0.458524	0.0118789	0.67435
ENSG00000030582	ENST00000053867,ENST00000585348,ENST00000585512,ENST00000586242,ENST00000586443,ENST00000586782,ENST00000587109,ENST00000587387,ENST00000587518,ENST00000587958,ENST00000588143,ENST00000588170,ENST00000588237,ENST00000589265,ENST00000589536,ENST00000589923,ENST00000590984,ENST00000591740,ENST00000592323,ENST00000592783,ENST00000593167	protein_coding,retained_intron,nonsense_mediated_decay,processed_transcript	0	granulin	2896	GRN	0	-1.93637	1.62384	0	0	0	0	0	-1.35742	-1.31199	-1.35086	-1.33625	-1.35178	-1.34179	-1.35742	-1.31199	-1.35086	-1.33625	-1.35178	-1.34179	0.00772478	0.0159803	0.000335846	0.00668581	0.00152149	0.00115285	0.0250821	0.0416597	0.00113301	0.0198495	0.00431813	0.00339186
ENSG00000031003	ENST00000033079,ENST00000420893,ENST00000425075,ENST00000502471,ENST00000505281,ENST00000505961,ENST00000508403,ENST00000509596,ENST00000510804,ENST00000513640,ENST00000514310	protein_coding,retained_intron	0	family with sequence similarity 13, member B	51306	FAM13B	0	0	0	0	0	0	0	0	0	0	-1.25393	0	0	-1.38686	-1.1173	-1.07292	-1.25393	-1.09711	-1.1434	-1.38686	0.334881	0.551244	0.00754653	0.389267	0.12628	0.00130124	0.521688	0.716829	0.0184937	0.564627	0.215465	0.00378699
ENSG00000031081	ENST00000264245,ENST00000482743	protein_coding	0	Rho GTPase activating protein 31	57514	ARHGAP31	0	0	0	0	0	0	0	0	-1.93469	-1.74616	-1.88608	-1.836	-1.51123	-2.56617	-1.93469	-1.74616	-1.88608	-1.836	-1.51123	-2.56617	5.83009e-06	0.000109599	1.85523e-09	1.54971e-05	9.77661e-07	1.18471e-15	4.90004e-05	0.00054516	1.5934e-08	9.4809e-05	5.06761e-06	2.22017e-14
ENSG00000031691	ENST00000335783	protein_coding	0	centromere protein Q	55166	CENPQ	0	0	0	0	0	0	0	0	0	0	0	0	0	1.48974	-1.16947	1.38578	1.33764	1.13201	1.20826	1.48974	0.3315	0.0492278	0.034297	0.414305	0.242179	0.0220678	0.517914	0.107056	0.0705512	0.591046	0.370858	0.047151
ENSG00000031698	ENST00000234677,ENST00000369923,ENST00000468588,ENST00000471705,ENST00000477544,ENST00000482384	protein_coding,processed_transcript	0	seryl-tRNA synthetase	6301	SARS	0	0	0	0	0	0	0	0	0	0	0	0	1.1703	-1.16297	1.04559	-1.05614	1.01634	-1.00808	1.1703	-1.16297	0.491065	0.514946	0.760737	0.906414	0.000816432	0.0115549	0.684129	0.684506	0.835416	0.943618	0.00245913	0.0267919
ENSG00000031823	ENST00000034275,ENST00000340578,ENST00000439268,ENST00000541471,ENST00000585339,ENST00000586117,ENST00000586344,ENST00000587159,ENST00000587263,ENST00000587411,ENST00000587463,ENST00000587479,ENST00000587799,ENST00000587956,ENST00000588010,ENST00000588879,ENST00000589353,ENST00000589886,ENST00000590623,ENST00000590953,ENST00000591092,ENST00000591124,ENST00000591333,ENST00000591736,ENST00000591881…	protein_coding,nonsense_mediated_decay,processed_transcript,retained_intron	0	RAN binding protein 3	8498	RANBP3	0	0	0	0	0	0	0	0	-1.33558	-1.35242	-1.36321	-1.34802	-1.48433	-1.24129	-1.33558	-1.35242	-1.36321	-1.34802	-1.48433	-1.24129	0.000338718	8.52434e-08	3.28709e-10	1.82749e-06	4.47916e-11	2.96681e-06	0.00172647	9.16962e-07	3.1567e-09	1.383e-05	4.23559e-10	1.42616e-05
ENSG00000032219	ENST00000348476,ENST00000355431,ENST00000395168,ENST00000417477,ENST00000424658,ENST00000431317,ENST00000431612,ENST00000445108,ENST00000466065,ENST00000469635,ENST00000553355	protein_coding,nonsense_mediated_decay,retained_intron,processed_transcript	0	AT rich interactive domain 4A (RBP1-like)	5926	ARID4A	0	0	0	0	0	0	0	0	3.72904	3.97877	3.87703	3.8572	-1.43178	7.24701	3.72904	3.97877	3.87703	3.8572	-1.43178	7.24701	5.46934e-05	1.38637e-06	2.48261e-09	6.22174e-06	1.99054e-05	6.62725e-61	0.000354446	1.10991e-05	2.08949e-08	4.17138e-05	8.22837e-05	7.35086e-58
ENSG00000032389	ENST00000382125,ENST00000398659,ENST00000406835,ENST00000435721,ENST00000441271,ENST00000443925,ENST00000444776,ENST00000455162,ENST00000462515,ENST00000463662,ENST00000470625,ENST00000478754,ENST00000482570,ENST00000496433	protein_coding,nonsense_mediated_decay,processed_transcript,retained_intron	0	tumor suppressing subtransferable candidate 1	7260	TSSC1	0	0	0	0	0	0	0	0	-1.23811	-1.25736	0	-1.25169	0	-1.24302	-1.23811	-1.25736	-1.15501	-1.25169	-1.07826	-1.24302	0.0160413	0.00502728	0.023428	0.00277173	0.341469	0.0023778	0.0465854	0.0154914	0.0504191	0.00926728	0.49073	0.00652442
ENSG00000032444	ENST00000221249,ENST00000414982,ENST00000450331,ENST00000545201,ENST00000593924,ENST00000594098,ENST00000594551,ENST00000594754,ENST00000594864,ENST00000595176,ENST00000595264,ENST00000595352,ENST00000595889,ENST00000596515,ENST00000597202,ENST00000598462,ENST00000599311,ENST00000599947,ENST00000599951,ENST00000600737,ENST00000600942,ENST00000601001,ENST00000601668,ENST00000602191	protein_coding,retained_intron,processed_transcript	0	patatin-like phospholipase domain containing 6	10908	PNPLA6	0	0	0	0	0	0	0	0	0	0	-1.26116	0	-1.58301	0	-1.25388	-1.24953	-1.26116	-1.25321	-1.58301	-1.03489	0.0829222	0.0384602	0.00803126	0.0475998	7.10372e-06	0.579539	0.178089	0.0874	0.0195314	0.104745	3.20951e-05	0.719236
ENSG00000032742	ENST00000319980,ENST00000351808,ENST00000382778,ENST00000389373,ENST00000460931,ENST00000461115,ENST00000470695,ENST00000482172,ENST00000537103	protein_coding,processed_transcript	0	intraflagellar transport 88 homolog (Chlamydomonas)	8100	IFT88	0	0	0	0	0	0	0	0	0	0	0	0	0	0	1.06613	-1.06163	1.01769	1.00064	1.0901	-1.05713	0.516565	0.482638	0.790152	0.99384	0.197339	0.513959	0.706482	0.654369	0.853482	0.997664	0.313812	0.661678
ENSG00000033011	ENST00000262374,ENST00000544428,ENST00000586840,ENST00000588623,ENST00000591783,ENST00000591822,ENST00000591961,ENST00000592661,ENST00000592793	protein_coding,nonsense_mediated_decay,retained_intron,processed_transcript	0	ALG1, chitobiosyldiphosphodolichol beta-mannosyltransferase	100507589	ALG1	0	0	0	0	0	0	0	0	0	0	1.1727	0	1.23385	0	1.15474	1.18292	1.1727	1.16661	1.23385	1.11367	0.0624803	0.0463087	0.00371401	0.0204273	0.00258058	0.105782	0.142124	0.101727	0.0098797	0.0515152	0.00700353	0.182796
ENSG00000033030	ENST00000336229,ENST00000536306,ENST00000536663,ENST00000538116,ENST00000538493,ENST00000540586,ENST00000542892,ENST00000543897,ENST00000544054,ENST00000546149	protein_coding,retained_intron	0	zinc finger, CCHC domain containing 8	55596	ZCCHC8	0	0	0	0	0	0	0	0	0	0	0	0	0	0	-1.01583	-1.12249	-1.05138	-1.06988	-1.01852	-1.08232	0.852498	0.0886497	0.400005	0.324367	0.788261	0.294775	0.91958	0.174141	0.550505	0.492249	0.876714	0.429152
ENSG00000033050	ENST00000222388,ENST00000287844,ENST00000441774,ENST00000468073,ENST00000473874,ENST00000477252	protein_coding,processed_transcript	0	ATP-binding cassette, sub-family F (GCN20), member 2	10061	ABCF2	0	0	0	0	0	0	0	0	0	1.20855	1.14825	1.18001	1.28389	0	1.15586	1.20855	1.14825	1.18001	1.28389	1.00801	0.0718707	0.011922	0.0105059	0.0144031	1.18136e-05	0.903462	0.15899	0.0323854	0.0247729	0.038269	5.10288e-05	0.931248
ENSG00000033100	ENST00000035307,ENST00000465601,ENST00000482173,ENST00000495645	protein_coding,nonsense_mediated_decay	0	chondroitin polymerizing factor 2	54480	CHPF2	0	0	0	0	0	0	0	0	1.29173	1.38132	1.28047	1.33527	1.19464	1.38185	1.29173	1.38132	1.28047	1.33527	1.19464	1.38185	0.00325563	4.00922e-05	7.16792e-05	0.000120386	0.014663	4.25087e-06	0.011986	0.000221476	0.000278158	0.00058143	0.0330091	1.99803e-05
ENSG00000033122	ENST00000035383,ENST00000310961,ENST00000370958,ENST00000415775,ENST00000441830,ENST00000565615,ENST00000588515,ENST00000607936,ENST00000608470,ENST00000608744,ENST00000608815,ENST00000609072,ENST00000609498	protein_coding,processed_transcript,nonsense_mediated_decay,retained_intron	0	leucine rich repeat containing 7	57554	LRRC7	0	0	-3.01991	0	0	0	0	0	0	3.51425	2.26445	0	0	2.80677	1.49313	3.51425	2.26445	2.51614	1.82818	2.80677	0.446214	0.00719261	0.0131799	0.0277044	0.118299	0.0139866	0.640942	0.0210957	0.0303483	0.066495	0.203914	0.0316649
ENSG00000033170	ENST00000342677,ENST00000358307,ENST00000360689,ENST00000394585,ENST00000394586,ENST00000417683,ENST00000549235,ENST00000553924,ENST00000554610,ENST00000554667,ENST00000554765,ENST00000555559,ENST00000556292,ENST00000556518,ENST00000557164,ENST00000557338,ENST00000557536	nonsense_mediated_decay,protein_coding,processed_transcript	0	fucosyltransferase 8 (alpha (1,6) fucosyltransferase)	2530	FUT8	0	0	0	0	0	0	0	0	0	0	0	0	-1.27668	0	-1.35607	1.01904	-1.14896	-1.1344	-1.27668	-1.02013	0.0437423	0.913232	0.22142	0.415173	0.0165997	0.8917	0.106408	0.947101	0.342922	0.591706	0.0368709	0.922337
ENSG00000033178	ENST00000322244,ENST00000420827,ENST00000429659,ENST00000505673,ENST00000506571,ENST00000514261	protein_coding,retained_intron,nonsense_mediated_decay	0	ubiquitin-like modifier activating enzyme 6	55236	UBA6	0	0	0	0	0	0	0	0	0	0	0	0	0	0	-1.05275	1.09624	-1.10819	1.0244	-1.27621	1.03749	0.671179	0.407645	0.270521	0.823063	0.0252269	0.724905	0.81842	0.579166	0.404017	0.88966	0.0532994	0.812075
ENSG00000033327	ENST00000340149,ENST00000361507,ENST00000526030,ENST00000528329,ENST00000528886,ENST00000530915,ENST00000534823	protein_coding,processed_transcript,retained_intron	0	GRB2-associated binding protein 2	9846	GAB2	0	0	0	0	0	0	2.20123	0	-1.63772	-1.43624	-1.49025	-1.52901	-1.31315	-1.73009	-1.63772	-1.43624	-1.49025	-1.52901	-1.31315	-1.73009	3.79613e-07	0.00798701	5.12997e-06	0.000202154	0.000996189	8.04094e-08	4.34369e-06	0.0230565	2.454e-05	0.00092074	0.00294779	5.00184e-07
ENSG00000033627	ENST00000264649,ENST00000343619,ENST00000393829,ENST00000537728,ENST00000544137,ENST00000546249,ENST00000585525,ENST00000585828,ENST00000586001,ENST00000586201,ENST00000586315,ENST00000587299,ENST00000587375,ENST00000587510,ENST00000587797,ENST00000587824,ENST00000587882,ENST00000588138,ENST00000588629,ENST00000588806,ENST00000588901,ENST00000589213,ENST00000589727,ENST00000589759,ENST00000592324…	protein_coding,retained_intron,processed_transcript,nonsense_mediated_decay	0	ATPase, H+ transporting, lysosomal V0 subunit a1	535	ATP6V0A1	0	0	0	0	0	0	0	0	0	0	0	0	1.30147	0	1.23956	1.15039	1.13571	1.18994	1.30147	-1.03478	0.022956	0.0629761	0.0350544	0.0216366	3.49345e-05	0.610951	0.0627158	0.131118	0.0719102	0.0541342	0.000138237	0.742353
ENSG00000033800	ENST00000249636,ENST00000545237,ENST00000562190,ENST00000563996,ENST00000564009,ENST00000564915,ENST00000567417	protein_coding,nonsense_mediated_decay,processed_transcript	0	protein inhibitor of activated STAT, 1	8554	PIAS1	0	0	0	0	0	0	0	0	-1.28961	-1.25917	-1.28181	-1.27749	-1.30741	-1.24393	-1.28961	-1.25917	-1.28181	-1.27749	-1.30741	-1.24393	6.85468e-05	0.00170685	8.34596e-07	3.5408e-05	2.7122e-06	0.000869797	0.000431828	0.00607667	4.63627e-06	0.000195836	1.31834e-05	0.00262745
ENSG00000033867	ENST00000295736,ENST00000388777,ENST00000419036,ENST00000425128,ENST00000428005,ENST00000428179,ENST00000428386,ENST00000435667,ENST00000437179,ENST00000437266,ENST00000438530,ENST00000440156,ENST00000445684,ENST00000446700,ENST00000454389,ENST00000455077,ENST00000457377,ENST00000465487,ENST00000475120,ENST00000491211	protein_coding,retained_intron,nonsense_mediated_decay	0	solute carrier family 4, sodium bicarbonate cotransporter, member 7	9497	SLC4A7	0	0	0	0	0	0	3.59596	3.25962	-1.63975	0	0	0	-2.55891	0	-1.63975	1.11338	-1.22197	-1.14171	-2.55891	1.29005	0.0143052	0.673214	0.276813	0.578189	3.94795e-09	0.15268	0.042372	0.81349	0.411529	0.745203	2.92774e-08	0.248862
ENSG00000034053	ENST00000382938,ENST00000411764,ENST00000558206,ENST00000558259,ENST00000558330,ENST00000558358,ENST00000558402,ENST00000558804,ENST00000559709,ENST00000559814,ENST00000560283,ENST00000561069	retained_intron,protein_coding	0	amyloid beta (A4) precursor protein-binding, family A, member 2	321	APBA2	0	0	0	0	0	0	0	0	-2.04624	-1.68109	-2.08742	-1.84099	-2.56687	-1.71547	-2.04624	-1.68109	-2.08742	-1.84099	-2.56687	-1.71547	0.00171081	0.0173101	3.80185e-07	0.00128151	1.42006e-08	0.00367867	0.00694873	0.0445387	2.23809e-06	0.00471542	9.74978e-08	0.00966045
ENSG00000034152	ENST00000316920,ENST00000342679,ENST00000361818,ENST00000395491,ENST00000477540,ENST00000479129,ENST00000483928,ENST00000496046,ENST00000526076,ENST00000527123,ENST00000529517,ENST00000534743,ENST00000583508	protein_coding,nonsense_mediated_decay,retained_intron,processed_transcript	0	mitogen-activated protein kinase kinase 3	100996792	MAP2K3	0	0	0	0	0	0	0	0	0	0	0	0	0	0	1.15165	1.0189	1.10106	1.08	1.1333	1.07324	0.0818372	0.797113	0.0749388	0.257028	0.0597967	0.250373	0.176412	0.877385	0.137682	0.411402	0.113557	0.37519
ENSG00000034239	ENST00000262103,ENST00000433756,ENST00000519425,ENST00000521002,ENST00000521701,ENST00000521721,ENST00000522254,ENST00000523008,ENST00000523092	protein_coding,retained_intron,processed_transcript,nonsense_mediated_decay	0	EF-hand calcium binding domain 1	79645	EFCAB1	0	0	0	0	0	0	0	0	-2.62375	-5.74517	-2.74594	-3.65415	-2.33501	-3.42935	-2.62375	-5.74517	-2.74594	-3.65415	-2.33501	-3.42935	0.0141495	0.000110636	0.00173236	0.000323669	0.0195502	0.00555411	0.0420324	0.000550023	0.00497432	0.00139986	0.0426554	0.0139853
ENSG00000034510	ENST00000233143	protein_coding	0	thymosin beta 10	9168	TMSB10	0	0	0	0	0	0	0	0	1.60468	2.03006	1.71336	1.822	1.60737	1.83678	1.60468	2.03006	1.71336	1.822	1.60737	1.83678	1.43728e-05	1.24431e-11	1.64662e-10	3.3223e-09	6.81607e-07	6.60423e-10	0.000110196	3.07821e-10	1.66746e-09	4.59736e-08	3.62874e-06	5.57854e-09
ENSG00000034533	ENST00000264992,ENST00000504725,ENST00000504964,ENST00000505290,ENST00000505545,ENST00000507978,ENST00000509060,ENST00000514044	protein_coding,nonsense_mediated_decay	0	asteroid homolog 1 (Drosophila)	28990	ASTE1	0	0	0	0	0	0	0	0	0	0	0	0	0	-1.51367	-1.09332	-1.29272	-1.16391	-1.19311	1.04207	-1.51367	0.372359	0.0263418	0.0449286	0.0813465	0.532504	1.26002e-06	0.563124	0.0634781	0.0889746	0.163026	0.691583	6.42392e-06
ENSG00000034677	ENST00000341084,ENST00000432381,ENST00000517584,ENST00000519342,ENST00000519449,ENST00000519527,ENST00000520071,ENST00000520903,ENST00000522182,ENST00000522369,ENST00000523167,ENST00000523255,ENST00000523481,ENST00000523644,ENST00000524233	protein_coding,processed_transcript,retained_intron	0	ring finger protein 19A, RBR E3 ubiquitin protein ligase	25897	RNF19A	0	0	0	0	0	0	2.23038	0	-1.27281	-1.25485	-1.25351	-1.26596	-1.20133	-1.30799	-1.27281	-1.25485	-1.25351	-1.26596	-1.20133	-1.30799	0.00664074	0.00638638	0.000136439	0.00243803	0.00752673	2.85568e-05	0.0221371	0.0190336	0.000499792	0.00828101	0.0181927	0.000116371
ENSG00000034693	ENST00000367591,ENST00000367592,ENST00000585848	protein_coding,retained_intron	0	peroxisomal biogenesis factor 3	8504	PEX3	0	0	0	0	0	0	0	0	1.30697	1.42417	1.32236	1.36322	1.48514	0	1.30697	1.42417	1.32236	1.36322	1.48514	1.1564	0.00385982	9.60808e-06	6.16766e-06	8.49356e-05	4.97401e-09	0.0267283	0.0138557	6.24987e-05	2.91059e-05	0.000424176	3.64081e-08	0.0557727
ENSG00000034713	ENST00000037243,ENST00000563744,ENST00000565057,ENST00000565985,ENST00000568455	protein_coding,processed_transcript	0	GABA(A) receptor-associated protein-like 2	11345	GABARAPL2	0	0	0	0	0	0	0	0	1.27147	1.22627	1.27544	1.24482	1.36562	1.1852	1.27147	1.22627	1.27544	1.24482	1.36562	1.1852	1.54592e-05	4.75625e-05	5.72101e-13	8.88724e-07	5.33402e-16	1.01175e-05	0.000117028	0.000258522	8.43636e-12	7.16874e-06	9.33133e-15	4.44553e-05
ENSG00000034971	ENST00000037502	protein_coding	0	myocilin, trabecular meshwork inducible glucocorticoid response	4653	MYOC	0	0	0	0	0	0	0	0	0	0	0	0	0	0	-2.77011	-2.43167	-1.93689	-2.59932	-1.64367	-2.27226	0.374277	0.449807	0.460729	0.41347	0.570431	0.449928	0.56504	0.621986	0.613875	0.590235	0.72697	0.598836
ENSG00000035115	ENST00000356150,ENST00000402632,ENST00000403657,ENST00000403658,ENST00000403712,ENST00000405430,ENST00000415006,ENST00000415368,ENST00000431160,ENST00000451005,ENST00000454318,ENST00000460974,ENST00000462719,ENST00000463865,ENST00000465733,ENST00000468321,ENST00000471948,ENST00000472012,ENST00000472861,ENST00000473104,ENST00000475027,ENST00000477707,ENST00000479739,ENST00000481932,ENST00000488044…	protein_coding,processed_transcript,retained_intron,nonsense_mediated_decay	0	SH3 and SYLF domain containing 1	26751	SH3YL1	0	0	0	0	0	0	0	0	0	1.80683	1.55379	1.54925	1.56225	1.55524	1.27668	1.80683	1.55379	1.54925	1.56225	1.55524	0.0457424	1.71276e-06	4.54747e-06	0.000309402	2.43894e-06	0.000291383	0.110332	1.3425e-05	2.19239e-05	0.00134537	1.19214e-05	0.000980132
ENSG00000035141	ENST00000037869,ENST00000430566,ENST00000438759,ENST00000450256,ENST00000460307,ENST00000498665	protein_coding,retained_intron	0	family with sequence similarity 136, member A	100287852	FAM136A	0	0	0	0	0	0	0	0	1.57115	1.52942	1.53288	1.54545	1.74784	1.31115	1.57115	1.52942	1.53288	1.54545	1.74784	1.31115	1.10255e-11	3.72915e-07	9.59447e-16	2.46683e-10	1.56196e-25	4.59729e-07	3.48043e-10	3.43414e-06	2.06507e-14	4.35348e-09	7.30615e-24	2.52673e-06
ENSG00000035403	ENST00000211998,ENST00000372755,ENST00000417648,ENST00000436396,ENST00000461383,ENST00000472585,ENST00000478896	protein_coding,processed_transcript	0	vinculin	7414	VCL	0	0	0	0	0	0	0	0	0	0	0	0	0	0	-1.04596	1.04182	1.0171	-1.0015	-1.00039	1.04278	0.562548	0.590755	0.757727	0.982649	0.994626	0.557305	0.744416	0.751431	0.832877	0.990515	0.997027	0.698328
ENSG00000035499	ENST00000265036,ENST00000453022,ENST00000505017,ENST00000509006,ENST00000512078,ENST00000512452,ENST00000545085	protein_coding,retained_intron,processed_transcript,nonsense_mediated_decay	0	DEP domain containing 1B	55789	DEPDC1B	0	0	-3.63019	0	0	0	0	0	3.44663	3.45486	3.04041	3.44079	3.49771	2.57003	3.44663	3.45486	3.04041	3.44079	3.49771	2.57003	0.000659824	0.00147027	5.88684e-06	0.000168647	1.00047e-07	0.00686105	0.00306478	0.00531564	2.78766e-05	0.000785661	6.07717e-07	0.0169106
ENSG00000035664	ENST00000261891,ENST00000457488,ENST00000557867,ENST00000558064,ENST00000558069,ENST00000558076,ENST00000558482,ENST00000559007,ENST00000559306,ENST00000559731,ENST00000559897,ENST00000561162	protein_coding,retained_intron,nonsense_mediated_decay,processed_transcript	0	death-associated protein kinase 2	23604	DAPK2	0	0	0	0	0	0	0	0	2.21983	2.25391	2.22334	2.23907	2.00599	2.4744	2.21983	2.25391	2.22334	2.23907	2.00599	2.4744	2.77675e-11	3.02209e-07	7.12475e-16	5.01816e-10	3.45822e-12	1.2672e-14	8.11139e-10	2.85936e-06	1.56368e-14	8.28767e-09	3.80252e-11	2.08618e-13
ENSG00000035681	ENST00000038176,ENST00000427130,ENST00000517612,ENST00000518159,ENST00000518229,ENST00000519166,ENST00000519174,ENST00000519227,ENST00000519858,ENST00000519871,ENST00000521712,ENST00000521972,ENST00000522645,ENST00000523106,ENST00000523177,ENST00000523982,ENST00000524148	protein_coding,retained_intron,nonsense_mediated_decay,processed_transcript	0	neutral sphingomyelinase (N-SMase) activation associated factor	8439	NSMAF	0	0	0	0	0	0	0	0	0	0	0	0	0	0	-1.09556	1.09073	-1.03637	1.00098	1.07381	-1.17439	0.436599	0.315101	0.615497	0.991627	0.313661	0.0699975	0.630696	0.478404	0.757557	0.996291	0.458374	0.128783
ENSG00000035687	ENST00000366535,ENST00000462358,ENST00000468215	protein_coding,processed_transcript	0	adenylosuccinate synthase	159	ADSS	0	0	0	0	0	0	0	0	0	0	0	0	0	0	-1.0406	-1.07469	-1.09335	-1.06023	-1.07242	-1.11072	0.506213	0.264536	0.0631474	0.254578	0.225458	0.106117	0.697351	0.417753	0.119232	0.408405	0.349906	0.18323
ENSG00000035720	ENST00000265404,ENST00000396225	protein_coding	0	signal transducing adaptor family member 1	26228	STAP1	0	0	0	0	0	0	0	0	0	0	0	0	0	0	-1.29758	1.08113	1.13818	-1.0587	1.32612	-1.07764	0.642808	0.87946	0.715811	0.896299	0.463545	0.888611	0.805556	0.927944	0.811575	0.936538	0.623028	0.92008
ENSG00000035862	ENST00000262768,ENST00000536189,ENST00000585421,ENST00000586057,ENST00000592761	protein_coding,nonsense_mediated_decay	0	TIMP metallopeptidase inhibitor 2	7077	TIMP2	-4.25782	0	1.80793	3.26687	0	0	0	3.60022	-2.44689	-2.05327	-2.20303	-2.23157	-1.98306	-2.47691	-2.44689	-2.05327	-2.20303	-2.23157	-1.98306	-2.47691	4.9651e-22	1.38708e-17	6.1806e-34	2.64918e-21	7.27054e-27	1.03067e-33	9.48335e-20	1.09108e-15	1.06039e-31	3.26622e-19	3.90156e-25	1.2276e-31
ENSG00000035928	ENST00000349703,ENST00000381897,ENST00000418436,ENST00000502706,ENST00000502991,ENST00000503784,ENST00000504554,ENST00000504849,ENST00000504974,ENST00000505077,ENST00000509084,ENST00000510783,ENST00000512275,ENST00000512726,ENST00000512881,ENST00000514572	protein_coding,processed_transcript,retained_intron,nonsense_mediated_decay	0	replication factor C (activator 1) 1, 145kDa	5981	RFC1	0	0	0	0	0	0	0	0	0	0	0	0	0	1.19958	1.04572	1.01309	1.05121	1.02704	-1.08842	1.19958	0.598832	0.864206	0.371528	0.716896	0.126517	0.00152957	0.777058	0.91702	0.520998	0.826479	0.215826	0.00438535
ENSG00000036054	ENST00000344949,ENST00000394144,ENST00000471098,ENST00000471273,ENST00000475134,ENST00000484231,ENST00000485687,ENST00000486274,ENST00000496167	protein_coding,processed_transcript,retained_intron	0	TBC1 domain family, member 23	55773	TBC1D23	0	0	0	0	0	0	0	0	0	0	0	0	0	0	1.0391	1.07132	1.04344	1.05345	1.04581	1.04813	0.569746	0.289112	0.407313	0.356605	0.485999	0.463567	0.750152	0.447996	0.558967	0.528962	0.645416	0.612442
ENSG00000036257	ENST00000264414,ENST00000344951,ENST00000409096,ENST00000409777,ENST00000432260,ENST00000436172,ENST00000451538,ENST00000454323,ENST00000481135,ENST00000484081,ENST00000487558,ENST00000497715,ENST00000536702,ENST00000541548,ENST00000546102	protein_coding,processed_transcript,nonsense_mediated_decay,retained_intron	0	cullin 3	8452	CUL3	0	0	0	0	0	0	0	0	0	-1.24915	-1.14004	-1.16011	0	-1.33833	-1.07105	-1.24915	-1.14004	-1.16011	1.00458	-1.33833	0.257562	0.000414261	0.00383626	0.0110831	0.916103	3.66169e-11	0.42913	0.00175704	0.0101709	0.0305447	0.948787	3.72188e-10
ENSG00000036448	ENST00000262113,ENST00000517520,ENST00000518203,ENST00000518513,ENST00000518803,ENST00000519268,ENST00000519372,ENST00000519518,ENST00000519631,ENST00000520072,ENST00000520298,ENST00000520779,ENST00000523438,ENST00000523443,ENST00000523595	protein_coding,processed_transcript,retained_intron	0	myomesin 2	9172	MYOM2	0	0	0	0	0	0	0	0	0	0	0	0	0	0	1.0737	-1.25932	-1.12402	-1.07949	-1.10362	-1.1446	0.572955	0.204247	0.288542	0.606908	0.31468	0.353586	0.752637	0.340748	0.425458	0.7697	0.459594	0.497431
ENSG00000036473	ENST00000039007,ENST00000488812	protein_coding,processed_transcript	0	ornithine carbamoyltransferase	5009	OTC	0	0	0	0	0	0	0	0	0	-1.21148	0	0	0	-1.16166	-1.00929	-1.21148	-1.03253	-1.10761	1.07635	-1.16166	0.911016	0.013318	0.589145	0.179185	0.253755	0.0180287	0.952654	0.0356112	0.734688	0.310185	0.38605	0.0395007
ENSG00000036530	ENST00000261835,ENST00000380228,ENST00000423126,ENST00000554176,ENST00000554611,ENST00000554917,ENST00000556313,ENST00000556822	protein_coding,nonsense_mediated_decay,retained_intron	0	cytochrome P450, family 46, subfamily A, polypeptide 1	10858	CYP46A1	0	0	0	0	0	0	0	0	2.2405	2.43606	2.41424	2.34685	0	4.05279	2.2405	2.43606	2.41424	2.34685	-1.07812	4.05279	0.00122112	0.000504045	1.39515e-06	0.000490816	0.579038	1.66438e-21	0.00521866	0.002088	7.42428e-06	0.00202603	0.734727	5.86068e-20
ENSG00000036549	ENST00000370798,ENST00000370801,ENST00000414381,ENST00000433749,ENST00000458763,ENST00000463166,ENST00000469944,ENST00000474746,ENST00000476195,ENST00000476275,ENST00000481346	protein_coding,processed_transcript	0	zinc finger, ZZ-type containing 3	26009	ZZZ3	0	0	0	0	0	0	0	0	0	0	0	0	0	-1.23717	-1.08999	-1.10431	-1.11715	-1.10045	-1.01939	-1.23717	0.260305	0.227677	0.0581549	0.171953	0.759016	0.0034778	0.432746	0.371588	0.110991	0.300803	0.868482	0.00917642
ENSG00000036565	ENST00000265808,ENST00000276373,ENST00000381608,ENST00000437980,ENST00000440926,ENST00000517776,ENST00000519026,ENST00000519171,ENST00000522513,ENST00000524272	protein_coding,nonsense_mediated_decay,retained_intron,processed_transcript	0	solute carrier family 18 (vesicular monoamine transporter), member 1	6570	SLC18A1	0	0	0	0	0	0	0	0	0	0	0	0	0	0	1.67202	4.03465	2.23664	2.64819	1.38103	3.63765	0.803793	0.294852	0.400406	0.520154	0.778634	0.217598	0.889141	0.454779	0.550886	0.693148	0.871561	0.334492
ENSG00000036672	ENST00000260187,ENST00000455332,ENST00000525189,ENST00000525735,ENST00000527843,ENST00000531070,ENST00000532613	protein_coding,retained_intron	0	ubiquitin specific peptidase 2	9099	USP2	0	0	0	0	0	0	0	0	0	0	0	0	0	0	-1.13795	-1.12846	-1.11817	-1.13597	-1.15343	-1.07538	0.458959	0.4747	0.338415	0.390661	0.29684	0.605904	0.65285	0.646496	0.48357	0.566247	0.439036	0.737768
ENSG00000036828	ENST00000296154,ENST00000490131,ENST00000490186,ENST00000498619	protein_coding,retained_intron	0	calcium-sensing receptor	846	CASR	0	0	0	0	0	0	0	0	0	0	0	0	0	0	1.21111	1.08156	1.05625	1.13913	1.17861	-1.0792	0.58339	0.800143	0.827437	0.657508	0.547984	0.818908	0.762115	0.878893	0.878494	0.807583	0.706029	0.870645
ENSG00000037042	ENST00000251412,ENST00000588870,ENST00000590396	protein_coding,retained_intron	0	tubulin, gamma 2	27175	TUBG2	0	0	0	0	0	0	0	0	0	0	0	0	0	0	1.05196	1.18747	1.08091	1.12163	1.02305	1.15234	0.788489	0.173448	0.46335	0.414689	0.848571	0.257388	0.886005	0.299771	0.616154	0.591546	0.907779	0.383339
ENSG00000037241	ENST00000265100,ENST00000519156,ENST00000519239,ENST00000519522,ENST00000519974,ENST00000521476	protein_coding	0	ribosomal protein L26-like 1	51121	RPL26L1	0	0	0	0	0	0	0	0	0	0	0	0	0	1.1899	1.01997	1.09957	1.02699	1.06017	-1.13009	1.1899	0.806113	0.292077	0.656603	0.444256	0.0673513	0.00463491	0.890058	0.451555	0.785871	0.620707	0.125988	0.0118781
ENSG00000037280	ENST00000261937,ENST00000393347,ENST00000424276,ENST00000502293,ENST00000502603,ENST00000502649,ENST00000507059,ENST00000510000,ENST00000512795,ENST00000513527,ENST00000514810	protein_coding,processed_transcript,retained_intron	0	fms-related tyrosine kinase 4	2324	FLT4	0	0	-7.5432	0	0	0	-3.87591	0	-3.91583	-3.37138	-3.6777	-3.62115	-3.71696	-3.61104	-3.91583	-3.37138	-3.6777	-3.62115	-3.71696	-3.61104	9.4622e-28	2.80112e-19	1.84358e-40	1.46021e-23	2.84765e-45	2.72197e-29	5.13945e-25	3.0042e-17	5.57541e-38	2.469e-21	9.22534e-43	2.06439e-27
ENSG00000037474	ENST00000264670,ENST00000502932,ENST00000504374,ENST00000505264,ENST00000505892,ENST00000506139,ENST00000507888,ENST00000513888,ENST00000514127,ENST00000539938	protein_coding,retained_intron,nonsense_mediated_decay,processed_transcript	0	NOP2/Sun RNA methyltransferase family, member 2	54888	NSUN2	0	0	0	0	0	0	0	0	-1.21655	-1.36133	-1.24481	-1.29092	-1.13331	-1.38194	-1.21655	-1.36133	-1.24481	-1.29092	-1.13331	-1.38194	0.0085854	1.53381e-07	2.46492e-06	2.54053e-05	0.00665576	3.89635e-09	0.027466	1.55763e-06	1.25054e-05	0.000145828	0.0162938	2.93127e-08
ENSG00000037637	ENST00000375592,ENST00000444116,ENST00000456164,ENST00000478089	protein_coding,processed_transcript	0	F-box protein 42	54455	FBXO42	0	0	0	0	0	0	0	0	0	0	0	0	1.1173	0	1.12046	1.03626	1.05001	1.07283	1.1173	-1.01933	0.0247455	0.536751	0.200157	0.115238	0.00968811	0.711473	0.0667031	0.703339	0.315282	0.216961	0.0227862	0.806074
ENSG00000037749	ENST00000322602,ENST00000436816,ENST00000439768,ENST00000518497,ENST00000519325,ENST00000519612,ENST00000519928,ENST00000520327,ENST00000520899,ENST00000521527,ENST00000522177,ENST00000522440,ENST00000522782	protein_coding,processed_transcript	0	microfibrillar-associated protein 3	4238	MFAP3	0	0	0	0	0	0	0	0	0	-1.48128	-1.44977	-1.39623	0	-2.07345	-1.3028	-1.48128	-1.44977	-1.39623	-1.12547	-2.07345	0.069594	0.00301806	0.000345561	0.015379	0.193814	4.52347e-14	0.1549	0.0099298	0.00116249	0.0404681	0.309133	6.95048e-13
ENSG00000037757	ENST00000040663,ENST00000319545,ENST00000588526,ENST00000589290,ENST00000591688,ENST00000593245	protein_coding,retained_intron	0	methylthioribose-1-phosphate isomerase 1	84245	MRI1	0	0	0	0	0	0	0	0	0	0	0	0	0	1.36406	1.15713	1.03953	1.07967	1.09516	-1.22473	1.36406	0.226451	0.754827	0.405284	0.450992	0.0334039	1.15237e-05	0.38939	0.853716	0.556568	0.626765	0.0682513	5.01991e-05
ENSG00000037897	ENST00000257848,ENST00000324871,ENST00000547653,ENST00000548504,ENST00000548681,ENST00000549773,ENST00000551117,ENST00000553125	protein_coding,processed_transcript,retained_intron,nonsense_mediated_decay	0	methyltransferase like 1	4234	METTL1	0	0	0	0	0	0	0	0	1.64258	1.83242	1.73139	1.73962	1.8497	1.60984	1.64258	1.83242	1.73139	1.73962	1.8497	1.60984	1.58897e-06	6.44028e-05	2.21143e-09	3.05951e-06	3.24191e-11	3.36155e-05	1.55518e-05	0.000338346	1.87719e-08	2.20538e-05	3.14031e-10	0.000135033
ENSG00000037965	ENST00000040584	protein_coding	0	homeobox C8	3224	HOXC8	0	0	-10.696	0	0	0	-7.72531	0	0	0	0	0	0	0	1.30931	-1.00688	1.5477	1.12683	1.31089	1.89444	0.89614	0.996671	0.713873	0.930434	0.846949	0.670091	0.944447	0.998999	0.811314	0.959733	0.90693	0.778126
ENSG00000038002	ENST00000264595,ENST00000502310,ENST00000506853,ENST00000510635,ENST00000510955,ENST00000511231	protein_coding,processed_transcript,retained_intron	0	aspartylglucosaminidase	175	AGA	0	0	0	0	0	0	0	0	0	1.21483	1.19629	1.20293	1.29813	0	1.19787	1.21483	1.19629	1.20293	1.29813	1.09214	0.027171	0.00136867	0.000428227	0.00403272	1.91049e-07	0.163754	0.0721116	0.00499574	0.0014069	0.0129143	1.11e-06	0.263931
ENSG00000038210	ENST00000264864,ENST00000507794,ENST00000510415,ENST00000512921	protein_coding,processed_transcript	0	phosphatidylinositol 4-kinase type 2 beta	285540	PI4K2B	0	0	0	0	0	0	0	0	1.48285	1.40796	1.4074	1.44096	1.27316	1.56181	1.48285	1.40796	1.4074	1.44096	1.27316	1.56181	3.94998e-06	2.53989e-05	6.75478e-08	1.20285e-06	0.00103915	2.59277e-10	3.46566e-05	0.000148271	4.50563e-07	9.46189e-06	0.00306041	2.31109e-09
ENSG00000038219	ENST00000040738,ENST00000482713,ENST00000505343,ENST00000507943,ENST00000509897,ENST00000511119	protein_coding,nonsense_mediated_decay,retained_intron	0	biorientation of chromosomes in cell division 1-like 1	259282	BOD1L1	0	0	0	0	0	0	0	0	2.8975	3.28717	2.9663	3.09838	-2.13148	5.61609	2.8975	3.28717	2.9663	3.09838	-2.13148	5.61609	0.00148435	8.47726e-05	2.75348e-06	0.00024317	4.48118e-20	2.39022e-51	0.00617658	0.000433071	1.38434e-05	0.00108746	1.17708e-18	1.36836e-48
ENSG00000038274	ENST00000280969,ENST00000321757,ENST00000421814,ENST00000518095,ENST00000519719,ENST00000520449,ENST00000521838,ENST00000523606	protein_coding,retained_intron,nonsense_mediated_decay,processed_transcript	0	methionine adenosyltransferase II, beta	27430	MAT2B	0	0	0	0	0	0	0	0	-1.39906	-1.53714	-1.36915	-1.47081	-1.31872	-1.4186	-1.39906	-1.53714	-1.36915	-1.47081	-1.31872	-1.4186	4.11559e-08	1.41001e-10	2.41839e-10	6.4648e-12	3.15824e-06	2.71687e-08	5.98102e-07	2.76484e-09	2.37226e-09	1.54477e-10	1.5233e-05	1.81469e-07
ENSG00000038295	ENST00000061240,ENST00000504560,ENST00000506144,ENST00000507499,ENST00000509505,ENST00000513213	protein_coding,nonsense_mediated_decay	0	tolloid-like 1	7092	TLL1	0	0	0	3.3561	0	0	0	0	0	0	0	0	0	0	1.3023	1.23899	1.38188	1.26307	1.86585	-1.26872	0.603555	0.648586	0.289784	0.566393	0.0595371	0.566396	0.778418	0.794133	0.4269	0.735176	0.113137	0.707277
ENSG00000038358	ENST00000358933,ENST00000536072,ENST00000572031,ENST00000572221,ENST00000572724,ENST00000573985,ENST00000573992,ENST00000574770,ENST00000575033,ENST00000575507,ENST00000575514,ENST00000576972,ENST00000577028,ENST00000577105	protein_coding,retained_intron,processed_transcript	0	enhancer of mRNA decapping 4	23644	EDC4	0	0	0	0	0	0	0	0	-2.54117	-2.85098	-2.68308	-2.71011	-2.43099	-2.96208	-2.54117	-2.85098	-2.68308	-2.71011	-2.43099	-2.96208	1.40207e-16	2.97517e-18	9.3082e-32	2.12459e-17	7.75609e-31	1.94341e-35	1.17727e-14	2.62966e-16	1.29755e-29	1.39704e-15	6.13959e-29	2.65305e-33
ENSG00000038382	ENST00000344135,ENST00000344204,ENST00000502490,ENST00000502816,ENST00000503399,ENST00000504606,ENST00000505971,ENST00000506611,ENST00000507714,ENST00000508283,ENST00000508343,ENST00000508717,ENST00000509354,ENST00000509967,ENST00000510281,ENST00000510757,ENST00000511019,ENST00000512070,ENST00000512303,ENST00000512979,ENST00000513206,ENST00000515144,ENST00000515710,ENST00000537187	protein_coding,retained_intron,processed_transcript,nonsense_mediated_decay	0	trio Rho guanine nucleotide exchange factor	7204	TRIO	0	0	0	0	0	0	1.88671	2.21542	-1.36966	0	-1.35262	-1.31609	-1.3455	-1.34826	-1.36966	-1.2633	-1.35262	-1.31609	-1.3455	-1.34826	1.57685e-05	0.0535477	2.45508e-05	0.00353718	1.56004e-05	0.000715775	0.000119031	0.114804	0.000103978	0.0115059	6.57148e-05	0.00221034
ENSG00000038427	ENST00000265077,ENST00000342785,ENST00000343200,ENST00000502527,ENST00000503923,ENST00000505615,ENST00000507162,ENST00000512590,ENST00000513016,ENST00000513960,ENST00000513984,ENST00000515397	protein_coding,retained_intron,processed_transcript	0	versican	1462	VCAN	0	-2.04112	1.88219	0	0	0	0	0	0	2.03861	1.43505	0	0	1.7943	-1.08845	2.03861	1.43505	1.49889	1.11564	1.7943	0.661725	0.000293117	0.0229055	0.0426932	0.466834	0.00302725	0.811733	0.00129214	0.049414	0.0954869	0.626672	0.0081057
ENSG00000038532	ENST00000261657,ENST00000381822,ENST00000409552,ENST00000409790,ENST00000428742,ENST00000436973,ENST00000459723,ENST00000463459,ENST00000463896,ENST00000465491,ENST00000476025,ENST00000487189,ENST00000494853	protein_coding,processed_transcript,retained_intron	0	C-type lectin domain family 16, member A	23274	CLEC16A	0	0	0	0	0	0	0	0	-1.17682	0	-1.18733	0	-1.24495	0	-1.17682	-1.07044	-1.18733	-1.12359	-1.24495	-1.12079	0.0149494	0.387419	0.000435323	0.0747241	1.92304e-05	0.0562769	0.0439356	0.558093	0.0014281	0.152052	7.9663e-05	0.106421
ENSG00000038945	ENST00000262101,ENST00000350896,ENST00000355282,ENST00000381998,ENST00000445506,ENST00000517522,ENST00000518026,ENST00000518343,ENST00000518960,ENST00000519060,ENST00000520846,ENST00000521876,ENST00000522130,ENST00000522672,ENST00000536385	protein_coding,processed_transcript,nonsense_mediated_decay	0	macrophage scavenger receptor 1	4481	MSR1	0	0	0	0	0	0	0	-3.79694	-2.4934	-1.49805	-2.13051	-1.85335	-2.43658	-1.86165	-2.4934	-1.49805	-2.13051	-1.85335	-2.43658	-1.86165	1.22572e-09	0.0189887	2.49754e-08	0.000315565	1.12677e-11	7.24905e-05	2.54228e-08	0.0481678	1.77474e-07	0.00136747	1.15408e-10	0.000274279
ENSG00000039068	ENST00000261769,ENST00000422392,ENST00000561751,ENST00000562118,ENST00000562836,ENST00000564676,ENST00000564745,ENST00000565810,ENST00000566510,ENST00000566612,ENST00000567320	protein_coding,nonsense_mediated_decay,retained_intron,processed_transcript	0	cadherin 1, type 1, E-cadherin (epithelial)	999	CDH1	0	0	0	0	0	1.99564	0	0	0	0	0	0	0	-1.41777	1.02256	-1.06397	-1.06737	-1.02388	1.16238	-1.41777	0.839358	0.570905	0.410499	0.814189	0.0486681	9.35462e-06	0.910692	0.733448	0.562215	0.882846	0.0949905	4.13182e-05
ENSG00000039123	ENST00000230640,ENST00000502953,ENST00000503165,ENST00000504388,ENST00000504997,ENST00000505565,ENST00000506750,ENST00000508716,ENST00000518955,ENST00000545714	protein_coding,retained_intron,processed_transcript,nonsense_mediated_decay	0	superkiller viralicidic activity 2-like 2 (S. cerevisiae)	23517	SKIV2L2	0	0	0	0	0	0	0	0	0	-1.15795	-1.12241	0	0	-1.27532	-1.12332	-1.15795	-1.12241	-1.14406	-1.00536	-1.27532	0.121981	0.0174875	0.0170422	0.0305001	0.912826	3.22723e-06	0.242243	0.0449361	0.0380724	0.0720079	0.946895	1.54086e-05
ENSG00000039139	ENST00000265104,ENST00000504001,ENST00000508040,ENST00000512443	protein_coding,processed_transcript,retained_intron	0	dynein, axonemal, heavy chain 5	1767	DNAH5	0	0	0	0	0	0	6.79949	9.79857	0	0	0	0	0	0	2.14384	1.69745	1.39316	1.90863	1.17658	1.66105	0.128358	0.307144	0.355817	0.155788	0.695809	0.241053	0.252747	0.468995	0.503077	0.277446	0.828173	0.363402
ENSG00000039319	ENST00000338008,ENST00000505560,ENST00000507548,ENST00000509558,ENST00000509562,ENST00000510158,ENST00000510995,ENST00000511050,ENST00000511829,ENST00000512442,ENST00000512558,ENST00000512907,ENST00000513789	protein_coding,nonsense_mediated_decay,retained_intron,processed_transcript	0	zinc finger, FYVE domain containing 16	9765	ZFYVE16	0	0	0	0	0	0	0	0	-1.58854	-1.56191	-1.66658	-1.58362	-1.58984	-1.73633	-1.58854	-1.56191	-1.66658	-1.58362	-1.58984	-1.73633	1.25953e-07	0.000494899	9.57564e-09	6.91014e-06	2.57011e-07	2.67055e-06	1.62282e-06	0.00205495	7.30723e-08	4.57942e-05	1.46741e-06	1.29422e-05
ENSG00000039523	ENST00000042381,ENST00000379312,ENST00000422602,ENST00000428437,ENST00000540839,ENST00000561534,ENST00000562116,ENST00000562755,ENST00000564616,ENST00000565176,ENST00000565190,ENST00000565679,ENST00000566522,ENST00000566559,ENST00000566730,ENST00000566815,ENST00000566907,ENST00000566920,ENST00000568959,ENST00000569179,ENST00000569253,ENST00000569474,ENST00000569733	protein_coding,retained_intron,processed_transcript,nonsense_mediated_decay	0	family with sequence similarity 65, member A	79567	FAM65A	-2.57957	0	0	2.0849	0	0	0	0	-1.70593	-1.60155	-1.70408	-1.65321	-1.69608	-1.70208	-1.70593	-1.60155	-1.70408	-1.65321	-1.69608	-1.70208	1.99031e-10	1.10481e-10	1.90952e-20	1.42423e-12	9.14312e-14	2.00579e-17	4.91385e-09	2.21076e-09	7.37478e-19	3.9386e-11	1.23992e-12	4.55201e-16
ENSG00000039537	ENST00000263413,ENST00000337836,ENST00000417809,ENST00000433294,ENST00000461473,ENST00000473450,ENST00000475349,ENST00000511470	protein_coding,processed_transcript,retained_intron	0	complement component 6	729	C6	0	0	0	0	0	0	0	0	0	-1.6485	-1.37631	-1.4443	0	-2.11487	-1.26766	-1.6485	-1.37631	-1.4443	-1.02864	-2.11487	0.0394687	0.000101025	0.000441575	0.00215576	0.694342	3.22697e-25	0.0977634	0.000506394	0.00144712	0.00744616	0.826596	1.70003e-23
ENSG00000039560	ENST00000265109,ENST00000397449,ENST00000428746,ENST00000502736,ENST00000503222,ENST00000503673,ENST00000504052,ENST00000505185,ENST00000506376,ENST00000507276,ENST00000507502,ENST00000507883,ENST00000508315,ENST00000508777,ENST00000509247,ENST00000510319,ENST00000510386,ENST00000511652,ENST00000512305,ENST00000512625,ENST00000512629,ENST00000513772,ENST00000513974,ENST00000514036,ENST00000514527…	protein_coding,processed_transcript,nonsense_mediated_decay,retained_intron	0	retinoic acid induced 14	26064	RAI14	0	0	0	0	0	0	0	0	0	-1.20955	-1.19916	0	-1.18106	-1.21009	-1.08264	-1.20955	-1.19916	-1.14777	-1.18106	-1.21009	0.256206	0.0086395	0.000341329	0.0251246	0.0061973	0.002523	0.427485	0.024629	0.00115064	0.061365	0.0153151	0.00689388
ENSG00000039600	ENST00000265007,ENST00000311371,ENST00000519442	protein_coding	0	SRY (sex determining region Y)-box 30	11063	SOX30	0	0	0	0	0	0	0	0	0	0	0	0	0	0	2.57179	-1.61841	1.236	1.36968	1.70549	-1.17844	0.206048	0.783205	0.762199	0.713114	0.456908	0.88099	0.36377	0.873395	0.836166	0.82527	0.616185	0.914591
ENSG00000039650	ENST00000322344,ENST00000593706,ENST00000593946,ENST00000594661,ENST00000595081,ENST00000595792,ENST00000596014,ENST00000596726,ENST00000597965,ENST00000598020,ENST00000599454,ENST00000599543,ENST00000600573,ENST00000600910,ENST00000601816	protein_coding,retained_intron,nonsense_mediated_decay,processed_transcript	0	polynucleotide kinase 3'-phosphatase	11284	PNKP	0	0	0	0	0	0	0	0	1.38886	1.33281	1.38806	1.35799	0	1.63464	1.38886	1.33281	1.38806	1.35799	1.16056	1.63464	0.0166089	0.00480724	0.0002279	0.00702777	0.138685	3.56825e-09	0.0480272	0.0148968	0.000797962	0.0206849	0.233284	2.69249e-08
ENSG00000039987	ENST00000042931,ENST00000549706,ENST00000552539,ENST00000553030	protein_coding	0	bestrophin 2	54831	BEST2	0	0	0	0	0	0	0	0	0	0	0	0	0	0	1.92878	1.72939	1.95692	1.81895	1.79039	2.16564	0.750874	0.791318	0.742399	0.786382	0.782285	0.716278	0.862097	0.873395	0.823232	0.864967	0.871561	0.806074
ENSG00000040199	ENST00000356272,ENST00000360429,ENST00000393524,ENST00000538126,ENST00000540628,ENST00000564884,ENST00000567016,ENST00000568004,ENST00000568954,ENST00000574977	protein_coding,retained_intron,nonsense_mediated_decay	0	PH domain and leucine rich repeat protein phosphatase 2	23035	PHLPP2	0	1.73249	0	0	0	0	0	0	-1.36739	-1.35416	-1.33596	-1.36563	-1.24411	-1.44776	-1.36739	-1.35416	-1.33596	-1.36563	-1.24411	-1.44776	0.00120628	0.0189891	0.000257099	0.00319056	0.00738912	6.74531e-05	0.00516796	0.0481678	0.00088869	0.0104898	0.0179013	0.000256556
ENSG00000040275	ENST00000265295,ENST00000503209,ENST00000503871,ENST00000505977,ENST00000506574,ENST00000507232,ENST00000508247,ENST00000508837,ENST00000509785,ENST00000510751,ENST00000512028,ENST00000513795,ENST00000513941,ENST00000515224,ENST00000523518	protein_coding,processed_transcript,nonsense_mediated_decay,retained_intron	0	spindle apparatus coiled-coil protein 1	54908	SPDL1	0	0	0	0	0	0	0	0	0	0	0	0	0	0	1.1154	1.3924	1.19747	1.25788	1.24898	1.14521	0.443895	0.0551836	0.098181	0.111701	0.0410368	0.352961	0.638317	0.117495	0.17357	0.211399	0.0816441	0.496631
ENSG00000040341	ENST00000355780,ENST00000517542,ENST00000518502,ENST00000518767,ENST00000518981,ENST00000519818,ENST00000519961,ENST00000520872,ENST00000520945,ENST00000521210,ENST00000521293,ENST00000521419,ENST00000521447,ENST00000521451,ENST00000521727,ENST00000521736,ENST00000521845,ENST00000522061,ENST00000522509,ENST00000522695,ENST00000522818,ENST00000522962,ENST00000523160,ENST00000523533,ENST00000523558…	protein_coding,nonsense_mediated_decay,processed_transcript,retained_intron	0	staufen double-stranded RNA binding protein 2	27067	STAU2	0	0	0	0	0	0	0	0	0	0	0	0	0	0	-1.05534	-1.02396	-1.08264	-1.04121	-1.05382	-1.10764	0.482203	0.725347	0.150096	0.522291	0.410794	0.147769	0.675772	0.837202	0.247543	0.694783	0.567546	0.242035
ENSG00000040487	ENST00000375153,ENST00000375155,ENST00000400548,ENST00000432465,ENST00000469076,ENST00000497827	protein_coding,nonsense_mediated_decay	0	PQ loop repeat containing 2	54896	PQLC2	0	0	0	0	0	0	0	0	0	0	0	0	0	0	-1.01273	1.1873	1.07577	1.09246	-1.02033	1.18547	0.911877	0.0409697	0.323211	0.341305	0.817358	0.0285614	0.952935	0.0921503	0.46561	0.511958	0.890118	0.0591251
ENSG00000040531	ENST00000046640,ENST00000381870,ENST00000399306,ENST00000414524,ENST00000441220,ENST00000452111,ENST00000467663,ENST00000488623,ENST00000495445,ENST00000574218,ENST00000574776,ENST00000576979	protein_coding,nonsense_mediated_decay,processed_transcript,retained_intron	0	cystinosin, lysosomal cystine transporter	1497	CTNS	0	0	0	0	0	0	0	0	1.29595	1.33734	0	1.31401	0	0	1.29595	1.33734	1.15067	1.31401	1.19811	1.10684	0.00749876	0.000854825	0.0448397	0.000406248	0.0409703	0.244473	0.0245038	0.0033169	0.0888182	0.00171116	0.0815305	0.367901
ENSG00000040608	ENST00000043402,ENST00000416372,ENST00000425986,ENST00000463936,ENST00000469601,ENST00000474642	protein_coding,processed_transcript	0	reticulon 4 receptor	65078	RTN4R	0	0	0	0	0	0	0	0	0	0	0	0	-2.03425	1.4436	1.03043	1.14374	-1.05472	1.08698	-2.03425	1.4436	0.907789	0.521426	0.76389	0.716445	4.26944e-05	0.0144366	0.951295	0.689736	0.837434	0.826174	0.000165609	0.0325466
ENSG00000040633	ENST00000320316,ENST00000454255,ENST00000570753,ENST00000570899,ENST00000571362,ENST00000572789,ENST00000573826,ENST00000574236,ENST00000574323,ENST00000574407,ENST00000574899,ENST00000576955	protein_coding,processed_transcript	0	PHD finger protein 23	79142	PHF23	0	0	0	0	0	0	0	0	1.86346	1.78041	1.72757	1.8151	1.79165	1.67002	1.86346	1.78041	1.72757	1.8151	1.79165	1.67002	1.68245e-11	1.68872e-13	2.80246e-19	9.68663e-17	3.26955e-14	3.81434e-12	5.11236e-10	6.01272e-12	9.36412e-18	5.58365e-15	4.69988e-13	4.49489e-11
ENSG00000040731	ENST00000264463,ENST00000502921,ENST00000503958,ENST00000510477	protein_coding,processed_transcript,retained_intron,nonsense_mediated_decay	0	cadherin 10, type 2 (T2-cadherin)	1008	CDH10	0	0	0	0	0	0	-3.15947	0	0	0	0	0	0	0	1	1	1.81203	1	1.65783	2.0053	1	1	0.771036	1	0.81045	0.743472	1	1	0.839339	1	0.884854	0.819987
ENSG00000040933	ENST00000074304,ENST00000409016,ENST00000409463,ENST00000409540,ENST00000409851,ENST00000463367,ENST00000467042,ENST00000468638,ENST00000498026,ENST00000523221,ENST00000545415	protein_coding,retained_intron,processed_transcript	0	inositol polyphosphate-4-phosphatase, type I, 107kDa	3631	INPP4A	0	0	0	0	0	0	0	0	-1.49209	0	-1.41697	-1.31526	-1.63282	0	-1.49209	-1.19623	-1.41697	-1.31526	-1.63282	-1.21589	0.00127907	0.0417005	1.83159e-05	0.0108862	8.13287e-13	0.0546653	0.00543424	0.0933406	7.915e-05	0.0301049	9.75164e-12	0.103837
ENSG00000041353	ENST00000262094,ENST00000586570,ENST00000586594,ENST00000592334	protein_coding,processed_transcript	0	RAB27B, member RAS oncogene family	5874	RAB27B	0	2.62864	0	0	0	0	0	0	0	0	0	0	0	-1.63696	-1.57829	-1.57112	-1.4025	-1.57689	-1.22943	-1.63696	0.0558862	0.0274209	0.0259445	0.0199515	0.245062	0.0048679	0.129739	0.0656708	0.0551498	0.0504441	0.374649	0.0124075
ENSG00000041357	ENST00000044462,ENST00000413382,ENST00000557929,ENST00000558094,ENST00000558281,ENST00000558341,ENST00000558635,ENST00000558639,ENST00000559082,ENST00000559146,ENST00000559154,ENST00000559365,ENST00000559437,ENST00000559906,ENST00000559934,ENST00000559948,ENST00000560033,ENST00000560099,ENST00000560217,ENST00000560737,ENST00000560842	protein_coding,processed_transcript,retained_intron	0	proteasome (prosome, macropain) subunit, alpha type, 4	5685	PSMA4	0	0	0	0	0	0	0	0	1.35842	1.47502	1.39727	1.41559	1.3768	1.42898	1.35842	1.47502	1.39727	1.41559	1.3768	1.42898	2.68497e-07	2.86244e-13	1.39141e-17	7.61584e-12	2.7384e-15	4.46888e-13	3.18985e-06	9.79524e-12	3.80198e-16	1.78379e-10	4.4688e-14	6.07268e-12
ENSG00000041515	ENST00000251041,ENST00000356711,ENST00000357550,ENST00000375857,ENST00000457511,ENST00000467639,ENST00000482793	protein_coding,retained_intron,processed_transcript	0	myosin XVI	23026	MYO16	0	0	0	0	0	0	0	4.34155	-2.05	-2.62449	-1.91317	-2.31656	-1.82224	-2.01147	-2.05	-2.62449	-1.91317	-2.31656	-1.82224	-2.01147	1.00965e-06	8.37069e-17	1.16904e-10	7.09677e-13	3.42743e-07	4.07543e-08	1.03778e-05	5.7738e-15	1.21133e-09	2.08949e-11	1.91503e-06	2.65224e-07
ENSG00000041802	ENST00000265245,ENST00000427461,ENST00000437613,ENST00000460584,ENST00000461343,ENST00000466391,ENST00000475763,ENST00000480853	protein_coding,nonsense_mediated_decay,retained_intron,processed_transcript	0	large 60S subunit nuclear export GTPase 1	55341	LSG1	0	0	0	0	0	0	0	0	0	0	0	0	0	0	1.0207	1.05059	-1.00556	1.03394	1.02654	-1.03574	0.750213	0.419524	0.893215	0.528907	0.575421	0.507197	0.862097	0.591362	0.923902	0.70071	0.731465	0.655589
ENSG00000041880	ENST00000398755,ENST00000417220,ENST00000431474,ENST00000470601,ENST00000470749,ENST00000471971,ENST00000475782,ENST00000486510,ENST00000498510	protein_coding,retained_intron,nonsense_mediated_decay,processed_transcript	0	poly (ADP-ribose) polymerase family, member 3	10039	PARP3	0	0	0	0	0	0	0	0	-1.32906	-1.43795	-1.35679	-1.38874	-1.26981	-1.45319	-1.32906	-1.43795	-1.35679	-1.38874	-1.26981	-1.45319	0.00010074	7.40836e-08	4.80708e-09	2.22299e-07	0.00011806	2.75016e-10	0.000601499	8.07346e-07	3.86538e-08	2.06309e-06	0.000423141	2.44402e-09
ENSG00000041982	ENST00000340094,ENST00000341037,ENST00000345230,ENST00000346706,ENST00000350763,ENST00000423613,ENST00000460345,ENST00000473855,ENST00000476680,ENST00000481475,ENST00000498724,ENST00000534839,ENST00000535648,ENST00000537320,ENST00000542877,ENST00000544972	protein_coding,processed_transcript	0	tenascin C	3371	TNC	0	0	0	0	0	0	0	0	0	0	0	0	0	0	1.31798	1.15996	1.03048	1.23253	1.32795	-1.38561	0.280225	0.549823	0.887499	0.35755	0.269445	0.205656	0.457327	0.715563	0.920356	0.530009	0.405651	0.31928
ENSG00000041988	ENST00000054650,ENST00000307896,ENST00000377627,ENST00000472925,ENST00000480647,ENST00000484669,ENST00000484676,ENST00000487819	protein_coding,retained_intron,processed_transcript,nonsense_mediated_decay	0	THAP domain containing, apoptosis associated protein 3	90326	THAP3	0	0	0	0	0	0	0	0	0	0	0	0	0	1.2767	1.14073	1.16163	1.17603	1.15336	1.08722	1.2767	0.274705	0.123382	0.0464622	0.165839	0.358347	0.00469514	0.450693	0.227243	0.0914909	0.292114	0.510125	0.012022
ENSG00000042062	ENST00000045083,ENST00000327979,ENST00000462493,ENST00000462842,ENST00000482129,ENST00000488529,ENST00000535356	protein_coding,retained_intron,processed_transcript	0	family with sequence similarity 65, member C	140876	FAM65C	0	0	-2.0529	0	0	0	-2.59307	0	0	0	0	0	-1.74447	0	-1.35861	-1.23724	-1.22414	-1.28743	-1.74447	1.09116	0.0646989	0.175797	0.0911029	0.100452	8.16432e-07	0.497743	0.146138	0.302939	0.162718	0.194293	4.29683e-06	0.646476
ENSG00000042088	ENST00000335725,ENST00000357382,ENST00000393452,ENST00000393454,ENST00000545686,ENST00000553527,ENST00000553569,ENST00000553617,ENST00000553989,ENST00000554180,ENST00000554976,ENST00000555178,ENST00000555565,ENST00000555880,ENST00000556063,ENST00000556498,ENST00000556867,ENST00000557782	protein_coding,nonsense_mediated_decay,retained_intron,processed_transcript	0	tyrosyl-DNA phosphodiesterase 1	55775	TDP1	0	0	0	0	0	0	0	0	1.28542	1.27818	1.22592	1.27836	1.382	0	1.28542	1.27818	1.22592	1.27836	1.382	1.05904	0.00292865	0.0123544	0.00125136	0.00169421	1.26402e-06	0.474773	0.0109777	0.0334207	0.00370774	0.00603996	6.44122e-06	0.623323
ENSG00000042286	ENST00000307864,ENST00000373248,ENST00000482166	protein_coding,processed_transcript	0	apoptosis-inducing factor, mitochondrion-associated, 2	84883	AIFM2	0	0	0	0	0	0	0	0	1.3066	1.31679	1.27288	1.3084	1.23383	1.3236	1.3066	1.31679	1.27288	1.3084	1.23383	1.3236	0.00182593	9.64806e-05	2.90735e-06	2.76828e-05	0.00110921	9.22563e-06	0.00734471	0.000486106	1.458e-05	0.000156972	0.00324546	4.08297e-05
ENSG00000042304	ENST00000264387,ENST00000409066	protein_coding	0	chromosome 2 open reading frame 83	56918	C2orf83	0	0	0	0	0	0	0	0	0	0	0	0	0	0	1.92878	1.95965	1.65718	1.94017	1.6107	1.71935	0.750874	0.745196	0.804685	0.763997	0.815571	0.798801	0.862097	0.847361	0.861773	0.853995	0.889056	0.855335
ENSG00000042317	ENST00000045347,ENST00000356583,ENST00000393545,ENST00000553303,ENST00000553626,ENST00000553885,ENST00000553908,ENST00000554102,ENST00000554168,ENST00000554802,ENST00000555356,ENST00000555401,ENST00000555515,ENST00000555534,ENST00000555715,ENST00000556406,ENST00000556553,ENST00000556666,ENST00000556870,ENST00000557248,ENST00000557567,ENST00000557724	protein_coding,retained_intron,nonsense_mediated_decay,processed_transcript	0	spermatogenesis associated 7	55812	SPATA7	0	0	0	0	0	0	0	0	0	0	0	0	0	0	-1.05542	-1.20684	-1.13862	-1.13058	-1.09911	-1.17952	0.553781	0.0579223	0.0506938	0.15561	0.160059	0.0569429	0.738247	0.122473	0.0986185	0.277185	0.263784	0.107533
ENSG00000042429	ENST00000251871,ENST00000507258,ENST00000525026,ENST00000525613,ENST00000528786,ENST00000529626,ENST00000530819,ENST00000531920,ENST00000533133,ENST00000533359,ENST00000533367	protein_coding,retained_intron,nonsense_mediated_decay,processed_transcript	0	mediator complex subunit 17	9440	MED17	0	0	0	0	0	0	0	0	1.70001	2.03021	1.64997	1.88238	0	2.10307	1.70001	2.03021	1.64997	1.88238	1.26104	2.10307	0.0136451	2.03256e-05	0.000252932	0.000245709	0.117533	2.80841e-06	0.0407362	0.000121684	0.000875643	0.00109716	0.202854	1.35437e-05
ENSG00000042445	ENST00000263854,ENST00000295802,ENST00000409984,ENST00000429806,ENST00000438611,ENST00000449375,ENST00000457495,ENST00000475624,ENST00000482694,ENST00000490291	protein_coding,nonsense_mediated_decay,processed_transcript,retained_intron	0	retinol saturase (all-trans-retinol 13,14-reductase)	54884	RETSAT	0	0	0	0	0	0	0	0	0	0	0	0	1.21291	0	1.14329	1.03739	1.05951	1.0855	1.21291	-1.10564	0.0547754	0.677044	0.303913	0.255193	0.000288951	0.114384	0.127693	0.815916	0.443323	0.409315	0.000954527	0.195397
ENSG00000042493	ENST00000263867,ENST00000409275,ENST00000409670,ENST00000409724,ENST00000409921,ENST00000415012,ENST00000439385,ENST00000447219,ENST00000449030,ENST00000453973,ENST00000459793,ENST00000471064,ENST00000479651,ENST00000483659,ENST00000491267	protein_coding,processed_transcript,retained_intron	0	capping protein (actin filament), gelsolin-like	822	CAPG	0	-1.97056	1.73289	0	0	0	0	0	3.25754	6.02618	4.44509	4.70296	3.36157	5.61906	3.25754	6.02618	4.44509	4.70296	3.36157	5.61906	3.51455e-09	5.93892e-22	2.60357e-22	6.13795e-15	1.9886e-18	2.40131e-22	6.61824e-08	1.05152e-19	1.20664e-20	2.48797e-13	4.4658e-17	9.34563e-21
ENSG00000042753	ENST00000263270,ENST00000352203,ENST00000593442,ENST00000597020,ENST00000597421,ENST00000598027,ENST00000599990,ENST00000600964,ENST00000601498,ENST00000601649	protein_coding,retained_intron	0	adaptor-related protein complex 2, sigma 1 subunit	1175	AP2S1	0	0	0	0	0	0	0	0	1.29608	1.30967	1.27844	1.30056	0	1.46678	1.29608	1.30967	1.27844	1.30056	1.10737	1.46678	0.00685873	0.0021381	0.000235417	0.00167192	0.186422	3.28682e-09	0.0227459	0.00738985	0.000821543	0.0059677	0.299363	2.49385e-08
ENSG00000042781	ENST00000307340,ENST00000366942,ENST00000366943,ENST00000463147,ENST00000481786	protein_coding,retained_intron	0	Usher syndrome 2A (autosomal recessive, mild)	7399	USH2A	0	0	0	0	0	0	0	0	0	-1.91913	-1.57601	-1.55753	-1.29222	-2.0296	-1.2876	-1.91913	-1.57601	-1.55753	-1.29222	-2.0296	0.044994	3.20934e-06	1.84681e-05	0.00127817	0.00719845	1.23859e-09	0.108844	2.36036e-05	7.97112e-05	0.00470605	0.0174975	1.01156e-08
ENSG00000042813	ENST00000046087,ENST00000413331,ENST00000419417,ENST00000450231,ENST00000465922,ENST00000491129	protein_coding,nonsense_mediated_decay,processed_transcript	0	zona pellucida binding protein	11055	ZPBP	0	0	0	0	0	0	0	0	0	0	0	0	0	0	-1.20193	-2.14241	-1.92845	-1.64067	-2.27985	-1.57409	0.794956	0.320968	0.129833	0.446926	0.106754	0.386441	0.889141	0.485176	0.219314	0.623065	0.186897	0.533958
ENSG00000042832	ENST00000220616,ENST00000377869,ENST00000518058,ENST00000518097,ENST00000518108,ENST00000518505,ENST00000519178,ENST00000519294,ENST00000519543,ENST00000520089,ENST00000520197,ENST00000520769,ENST00000521107,ENST00000522523,ENST00000522691,ENST00000522797,ENST00000522809,ENST00000522996,ENST00000523756,ENST00000523901,ENST00000524151,ENST00000542445	protein_coding,retained_intron,processed_transcript,nonsense_mediated_decay	0	thyroglobulin	7038	TG	0	0	0	0	0	0	0	0	0	0	0	0	0	0	-1.28797	1.34615	1.09555	1.06627	-1.24175	1.42804	0.668945	0.609714	0.815925	0.896927	0.645498	0.465217	0.816959	0.764435	0.870206	0.936763	0.791147	0.614209
ENSG00000042980	ENST00000265769,ENST00000397649,ENST00000437154,ENST00000518326,ENST00000518516,ENST00000518737,ENST00000520448,ENST00000520665,ENST00000521110,ENST00000521629,ENST00000523236,ENST00000523379,ENST00000523440,ENST00000540823	protein_coding,processed_transcript,nonsense_mediated_decay,retained_intron	0	ADAM metallopeptidase domain 28	10863	ADAM28	2.75689	4.55887	0	3.33396	0	5.09552	0	4.88566	0	2.15192	0	0	0	1.8584	-1.12483	2.15192	1.52185	1.54185	1.24098	1.8584	0.679546	0.0065864	0.0405634	0.106054	0.344349	0.00948105	0.825323	0.019559	0.0815243	0.202831	0.49426	0.0225308
ENSG00000043039	ENST00000281437,ENST00000526127,ENST00000531946,ENST00000605151	protein_coding,retained_intron	0	BARX homeobox 2	8538	BARX2	0	0	0	0	0	0	0	0	0	0	0	0	0	0	-1.45367	1.01233	1.27646	-1.18711	1.48341	1.08778	0.856058	0.994598	0.897614	0.932716	0.818304	0.968427	0.91958	0.997941	0.927074	0.960772	0.890667	0.979194
ENSG00000043093	ENST00000292782,ENST00000460412,ENST00000466812,ENST00000469954,ENST00000487822,ENST00000492563,ENST00000497606	protein_coding,nonsense_mediated_decay	0	DCN1, defective in cullin neddylation 1, domain containing 1	54165	DCUN1D1	0	0	0	0	0	0	0	0	0	0	-1.16275	0	-1.19818	0	-1.14536	-1.0793	-1.16275	-1.11286	-1.19818	-1.11886	0.093525	0.323967	0.0140771	0.118862	0.0147074	0.143975	0.195945	0.488659	0.0321733	0.222462	0.0331048	0.236765
ENSG00000043143	ENST00000282605,ENST00000361895,ENST00000395003,ENST00000402835,ENST00000430087,ENST00000431355,ENST00000453515,ENST00000470876,ENST00000512386,ENST00000515554	protein_coding,nonsense_mediated_decay,processed_transcript,retained_intron	0	jade family PHD finger 2	23338	JADE2	0	0	0	0	0	0	0	0	-1.33088	-1.54131	-1.44605	-1.43615	-1.35199	-1.55465	-1.33088	-1.54131	-1.44605	-1.43615	-1.35199	-1.55465	0.000268702	7.6417e-07	2.82557e-10	1.13701e-06	2.59723e-06	7.72002e-10	0.0014165	6.52346e-06	2.74451e-09	8.99176e-06	1.26527e-05	6.48708e-09
ENSG00000043355	ENST00000376335,ENST00000468291,ENST00000477213,ENST00000481565,ENST00000490085	protein_coding,processed_transcript	0	Zic family member 2	7546	ZIC2	0	0	0	0	0	-3.14711	0	0	0	0	0	0	0	0	2.54232	1	2.25423	2.23811	2.19099	1	0.652008	1	0.690689	0.715149	0.709785	1	0.805556	1	0.79453	0.82527	0.833466	1
ENSG00000043462	ENST00000046794,ENST00000519149,ENST00000519594,ENST00000520322,ENST00000520344,ENST00000521416,ENST00000522760,ENST00000522823,ENST00000523369	protein_coding,retained_intron	0	lymphocyte cytosolic protein 2 (SH2 domain containing leukocyte protein of 76kDa)	3937	LCP2	0	0	0	0	0	0	0	0	-2.53254	-2.15902	-2.53248	-2.32576	-2.45767	-2.59906	-2.53254	-2.15902	-2.53248	-2.32576	-2.45767	-2.59906	1.06304e-15	6.87124e-12	5.88853e-26	3.58044e-15	2.21989e-21	1.26224e-18	7.39015e-14	1.81742e-10	4.47102e-24	1.52806e-13	6.74214e-20	3.31375e-17
ENSG00000043514	ENST00000316891,ENST00000372818,ENST00000441669,ENST00000462243,ENST00000462797,ENST00000465417,ENST00000467774,ENST00000469476,ENST00000486825,ENST00000489945,ENST00000491865,ENST00000492612,ENST00000495175,ENST00000537223,ENST00000537440,ENST00000541099,ENST00000544981,ENST00000545233	protein_coding,retained_intron,nonsense_mediated_decay,processed_transcript	0	tRNA isopentenyltransferase 1	54802	TRIT1	0	0	0	0	0	0	0	0	-1.43648	-1.35645	-1.30107	-1.39637	-1.23498	-1.37594	-1.43648	-1.35645	-1.30107	-1.39637	-1.23498	-1.37594	0.000103536	0.000285772	2.98601e-05	1.23862e-05	0.00686519	1.91367e-05	0.000617131	0.00126293	0.000124079	7.77598e-05	0.0167643	8.02273e-05
ENSG00000043591	ENST00000369295	protein_coding	0	adrenoceptor beta 1	153	ADRB1	0	0	0	0	0	0	0	0	-3.78873	0	-3.4849	-3.35318	-5.39497	0	-3.78873	-3.0458	-3.4849	-3.35318	-5.39497	-2.45015	0.0117489	0.0337491	0.000417488	0.00556905	0.000412975	0.0335678	0.0358759	0.0782821	0.00137643	0.0170148	0.00131988	0.0680988
ENSG00000044012	ENST00000372581	protein_coding	0	guanylate cyclase activator 2B (uroguanylin)	2981	GUCA2B	0	0	0	0	0	0	0	0	0	0	0	0	0	2.04113	1.29202	1.51137	1.46363	1.40439	-1.0708	2.04113	0.308317	0.115076	0.0489848	0.14362	0.755833	0.000937845	0.491053	0.214982	0.0957112	0.259816	0.86654	0.00281338
ENSG00000044090	ENST00000265348,ENST00000478630,ENST00000535468	protein_coding,processed_transcript	0	cullin 7	9820	CUL7	0	0	0	0	0	0	0	0	-1.23248	-1.27822	-1.29154	-1.25932	-1.20271	-1.39643	-1.23248	-1.27822	-1.29154	-1.25932	-1.20271	-1.39643	0.0167016	0.000957392	3.78586e-05	0.00234874	0.0134923	1.68667e-07	0.0482531	0.00366316	0.000154473	0.00801453	0.0306658	9.981e-07
ENSG00000044115	ENST00000302763,ENST00000355078,ENST00000517533,ENST00000517534,ENST00000517656,ENST00000517904,ENST00000517980,ENST00000518263,ENST00000518381,ENST00000518585,ENST00000518825,ENST00000518910,ENST00000518919,ENST00000519113,ENST00000519116,ENST00000519309,ENST00000519489,ENST00000519634,ENST00000519768,ENST00000520158,ENST00000520260,ENST00000520339,ENST00000520400,ENST00000520520,ENST00000520522…	protein_coding,retained_intron,processed_transcript,nonsense_mediated_decay	0	catenin (cadherin-associated protein), alpha 1, 102kDa	1495	CTNNA1	0	0	0	0	0	0	0	0	0	0	0	0	0	-1.28338	-1.04342	-1.08797	-1.08694	-1.06901	1.05996	-1.28338	0.560472	0.199725	0.0804994	0.291004	0.18562	2.04005e-08	0.744255	0.334854	0.146522	0.45324	0.298305	1.38822e-07
ENSG00000044446	ENST00000379942,ENST00000464455,ENST00000469485,ENST00000469645,ENST00000473597,ENST00000473739,ENST00000481718,ENST00000486231	protein_coding,processed_transcript	0	phosphorylase kinase, alpha 2 (liver)	5256	PHKA2	0	0	0	0	0	0	0	0	0	-1.22967	-1.21609	0	0	-1.50738	-1.14528	-1.22967	-1.21609	-1.19108	-1.02448	-1.50738	0.0887787	0.0192693	0.00132057	0.0269673	0.652342	5.82171e-12	0.188018	0.0487245	0.00389664	0.0649894	0.796321	6.6786e-11
ENSG00000044459	ENST00000262360,ENST00000380641,ENST00000380647,ENST00000425824,ENST00000461247,ENST00000484374	protein_coding,processed_transcript	0	centlein, centrosomal protein	54875	CNTLN	0	0	-2.36409	0	0	0	-2.30967	-2.61877	0	0	0	0	-1.30243	1.40406	1.01959	1.2013	1.07283	1.11385	-1.30243	1.40406	0.900796	0.13921	0.499204	0.424764	0.00476719	0.000957264	0.947113	0.250493	0.650571	0.601039	0.0121199	0.00286546
ENSG00000044524	ENST00000336596,ENST00000452448,ENST00000494014	protein_coding	0	EPH receptor A3	2042	EPHA3	0	0	0	0	0	0	0	0	0	0	0	0	0	0	-1.26511	1.37003	1.09581	1.0874	1.06692	1.13539	0.267984	0.0357021	0.515903	0.638126	0.629043	0.491036	0.442381	0.082044	0.666758	0.794278	0.778251	0.639449
ENSG00000044574	ENST00000324460	protein_coding	0	heat shock 70kDa protein 5 (glucose-regulated protein, 78kDa)	3309	HSPA5	0	0	0	0	0	0	0	0	1.94508	2.29244	1.79407	2.11812	1.96392	1.62708	1.94508	2.29244	1.79407	2.11812	1.96392	1.62708	4.41777e-07	1.67734e-11	1.93398e-08	4.65087e-10	3.82782e-08	3.19821e-05	4.97959e-06	4.02546e-10	1.40792e-07	7.74593e-09	2.47373e-07	0.000128997
ENSG00000046604	ENST00000261590,ENST00000585206	protein_coding	0	desmoglein 2	1829	DSG2	0	0	0	0	0	0	0	0	0	0	0	0	0	0	1.02618	1.01143	-1.05729	1.015	1.04722	-1.18531	0.810911	0.880156	0.414534	0.858278	0.556268	0.0270511	0.892425	0.928497	0.566177	0.912389	0.713913	0.0563602
ENSG00000046647	ENST00000332885,ENST00000380523,ENST00000398355,ENST00000460203,ENST00000477386	protein_coding,processed_transcript	0	gem (nuclear organelle) associated protein 8	54960	GEMIN8	0	0	0	0	0	0	0	0	0	0	0	0	0	0	-1.02074	1.03416	1.01434	1.00659	1.01935	1.01653	0.796729	0.695478	0.818068	0.926065	0.783185	0.845525	0.889141	0.817589	0.872023	0.956449	0.872289	0.889164
ENSG00000046651	ENST00000340096,ENST00000380550,ENST00000380567,ENST00000398395,ENST00000464463,ENST00000466534,ENST00000474705,ENST00000485052,ENST00000490265	protein_coding,processed_transcript	0	oral-facial-digital syndrome 1	8481	OFD1	0	0	0	0	0	0	0	0	1.91008	1.85647	1.85969	1.88549	0	2.73517	1.91008	1.85647	1.85969	1.88549	1.04529	2.73517	0.000479042	7.78539e-05	5.92e-07	0.000145256	0.535278	3.35091e-19	0.00233097	0.000401811	3.38234e-06	0.000686036	0.694206	9.16311e-18
ENSG00000046653	ENST00000316715,ENST00000355135,ENST00000356942,ENST00000398361,ENST00000454189,ENST00000468080,ENST00000472735,ENST00000475307,ENST00000493085,ENST00000493677,ENST00000495211	protein_coding	0	glycoprotein M6B	2824	GPM6B	0	0	0	0	0	0	0	0	0	0	0	0	0	0	-1.16191	-1.04254	-1.13106	-1.09954	1.15748	-1.68454	0.685082	0.896935	0.588963	0.747311	0.569834	0.072502	0.829569	0.938022	0.734676	0.845435	0.726645	0.13269
ENSG00000046774	ENST00000247452	protein_coding	0	melanoma antigen family C, 2	51438	MAGEC2	0	0	0	0	0	0	0	0	0	0	0	0	0	0	1	1	1	1	1	1	1	1	1	1	1	1	1	1	1	1	1	1
ENSG00000046889	ENST00000288368,ENST00000517617,ENST00000520235,ENST00000522247,ENST00000529398	protein_coding,processed_transcript	0	phosphatidylinositol-3,4,5-trisphosphate-dependent Rac exchange factor 2	80243	PREX2	0	0	0	-7.07319	0	0	-2.5633	0	-2.72344	-2.79276	-2.64991	-2.79095	-2.66375	-2.56769	-2.72344	-2.79276	-2.64991	-2.79095	-2.66375	-2.56769	7.4967e-08	2.64801e-05	4.26974e-10	2.07016e-07	3.30251e-10	5.67074e-06	1.02116e-06	0.000153817	4.04593e-09	1.9344e-06	2.80457e-09	2.61399e-05
ENSG00000047056	ENST00000263150,ENST00000358220,ENST00000381329,ENST00000436154,ENST00000482165	protein_coding,processed_transcript	0	WD repeat domain 37	22884	WDR37	0	0	0	0	0	0	0	0	0	0	0	0	0	0	1.0127	-1.07274	-1.06857	-1.03165	-1.05198	-1.07862	0.874216	0.491521	0.299432	0.708442	0.41846	0.365719	0.929969	0.662988	0.438075	0.82527	0.575831	0.510735
ENSG00000047188	ENST00000161863,ENST00000503857,ENST00000506333,ENST00000507567,ENST00000512600,ENST00000514720,ENST00000515883	protein_coding,nonsense_mediated_decay,retained_intron	0	YTH domain containing 2	64848	YTHDC2	0	0	0	0	0	0	0	0	-1.19894	0	-1.23503	0	-1.23081	-1.22627	-1.19894	-1.11942	-1.23503	-1.16178	-1.23081	-1.22627	0.0119065	0.237109	0.0016169	0.0499935	0.00346986	0.0211599	0.0362916	0.384077	0.00467592	0.108967	0.00916115	0.04543
ENSG00000047230	ENST00000359276,ENST00000380241,ENST00000443824,ENST00000455276,ENST00000483053	protein_coding,processed_transcript	0	CTP synthase 2	56474	CTPS2	0	2.00041	0	0	0	1.83947	0	0	0	0	0	0	0	-1.35484	-1.16445	-1.18967	-1.14428	-1.18152	1.00513	-1.35484	0.0627544	0.0966403	0.0344419	0.0503221	0.928785	7.63974e-05	0.142636	0.186607	0.0707921	0.109514	0.956618	0.000287983
ENSG00000047249	ENST00000355221,ENST00000359530,ENST00000396774,ENST00000518072,ENST00000519588,ENST00000519922,ENST00000520188,ENST00000521275,ENST00000521335,ENST00000521377,ENST00000521707,ENST00000521900,ENST00000522159,ENST00000522849,ENST00000523343,ENST00000523426,ENST00000523899,ENST00000524164,ENST00000524234	protein_coding,retained_intron,nonsense_mediated_decay,processed_transcript	0	ATPase, H+ transporting, lysosomal 50/57kDa, V1 subunit H	51606	ATP6V1H	0	0	0	0	0	0	0	0	0	1.37987	1.26829	1.26827	1.17974	1.37381	1.15216	1.37987	1.26829	1.26827	1.17974	1.37381	0.0332918	6.10664e-06	1.87474e-06	0.00021411	0.0037235	9.43059e-09	0.0852077	4.16736e-05	9.72696e-06	0.000969476	0.00975831	6.7513e-08
ENSG00000047315	ENST00000314595,ENST00000381227,ENST00000431623,ENST00000433463,ENST00000441246,ENST00000450656,ENST00000464918,ENST00000478188,ENST00000484821,ENST00000495311,ENST00000497845,ENST00000510355	protein_coding,retained_intron,processed_transcript	0	polymerase (RNA) II (DNA directed) polypeptide B, 140kDa	5431	POLR2B	0	0	0	0	0	0	0	0	0	0	0	0	0	-1.23311	-1.00458	-1.11807	-1.07639	-1.06379	1.04667	-1.23311	0.948075	0.211339	0.19336	0.414049	0.333677	0.00176612	0.973845	0.349938	0.306187	0.590835	0.48155	0.00498225
ENSG00000047346	ENST00000261844,ENST00000399202,ENST00000534964,ENST00000546305,ENST00000561490,ENST00000561543,ENST00000562135,ENST00000562351,ENST00000566768,ENST00000566948,ENST00000568637,ENST00000568668,ENST00000568863,ENST00000568871,ENST00000570204	protein_coding,nonsense_mediated_decay,processed_transcript,retained_intron	0	family with sequence similarity 214, member A	56204	FAM214A	0	0	0	0	0	0	0	0	0	0	0	0	0	0	1.23008	1.11941	1.17883	1.16923	1.24023	1.1217	0.0337109	0.34036	0.0480513	0.100921	0.0267364	0.275594	0.0860902	0.507467	0.0941665	0.194947	0.0560312	0.40552
ENSG00000047365	ENST00000303965,ENST00000503225,ENST00000503904,ENST00000505837,ENST00000506189,ENST00000508066,ENST00000511416,ENST00000512804,ENST00000513032	protein_coding,processed_transcript,retained_intron	0	ArfGAP with RhoGAP domain, ankyrin repeat and PH domain 2	101928667	ARAP2	0	0	0	0	0	2.48743	0	0	-1.42055	0	-1.41128	-1.38641	-1.75498	0	-1.42055	-1.34817	-1.41128	-1.38641	-1.75498	-1.14861	0.00118094	0.0243093	0.000155065	0.00412909	3.0916e-10	0.17914	0.00507061	0.0593443	0.000560767	0.0131825	2.63313e-09	0.283908
ENSG00000047410	ENST00000367478,ENST00000451586,ENST00000467810,ENST00000469463,ENST00000474852,ENST00000481347,ENST00000491783,ENST00000492973	protein_coding,processed_transcript,retained_intron	0	translocated promoter region, nuclear basket protein	7175	TPR	0	0	0	0	0	0	0	0	-1.42249	-1.56417	-1.54563	-1.49575	-1.48372	-1.60717	-1.42249	-1.56417	-1.54563	-1.49575	-1.48372	-1.60717	2.10867e-06	6.55368e-11	3.05117e-17	3.70036e-10	5.4014e-11	3.09681e-15	1.99298e-05	1.38549e-09	8.0298e-16	6.28672e-09	5.05847e-10	5.54582e-14
ENSG00000047457	ENST00000264613,ENST00000455472,ENST00000460674,ENST00000462336,ENST00000463556,ENST00000471356,ENST00000473296,ENST00000474204,ENST00000479771,ENST00000481169,ENST00000489736,ENST00000490639,ENST00000494544,ENST00000497797,ENST00000497902	protein_coding,retained_intron,processed_transcript,nonsense_mediated_decay	0	ceruloplasmin (ferroxidase)	1356	CP	0	0	0	0	0	0	0	0	0	-1.62493	-1.45599	-1.46662	0	-1.87113	-1.321	-1.62493	-1.45599	-1.46662	-1.19611	-1.87113	0.0280797	0.000326107	6.57897e-05	0.00140312	0.084118	9.10424e-11	0.0740147	0.00142046	0.000257221	0.00510787	0.152131	8.67739e-10
ENSG00000047578	ENST00000261588,ENST00000562207,ENST00000564749,ENST00000565672,ENST00000566023,ENST00000567894,ENST00000568258,ENST00000568622,ENST00000573850	protein_coding,retained_intron,nonsense_mediated_decay,processed_transcript	0	KIAA0556	23247	KIAA0556	0	0	0	0	0	0	0	0	0	0	0	0	0	0	-1.05831	-1.14208	-1.2119	-1.10413	-1.16479	-1.25808	0.624544	0.302042	0.0280265	0.363192	0.113317	0.0376595	0.792089	0.463134	0.0590061	0.53627	0.196527	0.0751707
ENSG00000047579	ENST00000338950,ENST00000344537,ENST00000355917,ENST00000462989,ENST00000506844,ENST00000509674,ENST00000510395,ENST00000511762,ENST00000513680,ENST00000514651,ENST00000515875	protein_coding,nonsense_mediated_decay,retained_intron	0	dystrobrevin binding protein 1	84062	DTNBP1	0	0	0	0	0	0	0	0	1.40372	0	1.31805	1.32509	1.3372	1.30314	1.40372	1.25967	1.31805	1.32509	1.3372	1.30314	0.000273955	0.0210075	4.87173e-05	0.00104226	6.24994e-05	0.00259344	0.00143899	0.0524041	0.000195033	0.00393121	0.000234728	0.00706134
ENSG00000047597	ENST00000378616	protein_coding	0	X-linked Kx blood group (McLeod syndrome)	7504	XK	0	0	0	0	0	0	0	0	4.09003	2.99984	2.16743	3.51704	2.44089	1.88494	4.09003	2.99984	2.16743	3.51704	2.44089	1.88494	3.21418e-13	5.22204e-11	2.25255e-08	6.64052e-16	8.32189e-08	0.000521234	1.42879e-11	1.12684e-09	1.6161e-07	3.22119e-14	5.11895e-07	0.00166283
ENSG00000047617	ENST00000327087,ENST00000356134,ENST00000536751,ENST00000538154,ENST00000540543,ENST00000541487,ENST00000541874,ENST00000542326,ENST00000544988,ENST00000545860,ENST00000546188	protein_coding,processed_transcript	0	anoctamin 2	57101	ANO2	2.41868	0	0	0	0	0	0	0	0	0	0	0	0	0	1.65057	3.35214	2.72228	2.53519	2.33659	3.43633	0.611824	0.121111	0.0845752	0.20788	0.223549	0.09116	0.781862	0.223832	0.152726	0.348739	0.347655	0.161378
ENSG00000047621	ENST00000261250,ENST00000509318,ENST00000535030,ENST00000535887,ENST00000541014,ENST00000542080,ENST00000544258,ENST00000544697,ENST00000545746	protein_coding,processed_transcript,retained_intron,nonsense_mediated_decay	0	chromosome 12 open reading frame 4	57102	C12orf4	0	0	0	0	0	0	0	0	0	0	0	1.27015	1.2706	0	1.28695	1.25983	1.13902	1.27015	1.2706	-1.00046	0.0279891	0.0274317	0.113261	0.0169367	0.0020271	0.996696	0.0738096	0.0656814	0.195502	0.0439548	0.00560223	0.998328
ENSG00000047634	ENST00000380041,ENST00000380043,ENST00000380045,ENST00000398080,ENST00000419185,ENST00000427362,ENST00000487842	protein_coding,retained_intron	0	sex comb on midleg-like 1 (Drosophila)	6322	SCML1	0	0	0	0	0	0	0	0	0	0	0	0	0	0	1.04567	1.04441	1.01131	1.04218	-1.06561	1.1027	0.666816	0.707397	0.904041	0.672282	0.56265	0.410057	0.815622	0.82411	0.932206	0.814834	0.720149	0.558102
ENSG00000047644	ENST00000380861,ENST00000454666,ENST00000466248	protein_coding,processed_transcript	0	WWC family member 3	55841	WWC3	0	0	0	0	0	0	0	0	-1.78518	-1.63276	-1.6642	-1.70519	-1.81507	-1.51077	-1.78518	-1.63276	-1.6642	-1.70519	-1.81507	-1.51077	4.07407e-10	9.99831e-11	3.65645e-16	1.36425e-12	6.27315e-18	7.55585e-08	9.4039e-09	2.02371e-09	8.35366e-15	3.79044e-11	1.34488e-16	4.71331e-07
ENSG00000047648	ENST00000303025,ENST00000337414,ENST00000380717,ENST00000380718,ENST00000380732,ENST00000380736,ENST00000413512,ENST00000489330,ENST00000491514,ENST00000495242,ENST00000534860	protein_coding,retained_intron,processed_transcript,nonsense_mediated_decay	0	Rho GTPase activating protein 6	395	ARHGAP6	0	0	-2.27416	0	0	0	0	0	-2.00857	0	-1.54008	-1.51106	-1.90917	0	-2.00857	-1.22274	-1.54008	-1.51106	-1.90917	-1.24579	0.000248422	0.301411	0.000912373	0.0169922	7.20159e-06	0.172987	0.00132489	0.462518	0.00279428	0.04406	3.24855e-05	0.275807
ENSG00000047662	ENST00000265018	protein_coding	0	family with sequence similarity 184, member B	27146	FAM184B	0	0	0	0	0	0	0	0	0	0	0	0	0	0	2.46348	1.2808	2.11866	1.7503	1.3162	3.88782	0.467098	0.898553	0.495099	0.665881	0.880351	0.22134	0.661466	0.938022	0.646993	0.814583	0.926156	0.339391
ENSG00000047849	ENST00000264724,ENST00000335271,ENST00000360240,ENST00000383736,ENST00000383737,ENST00000395734,ENST00000420772,ENST00000423088,ENST00000426837,ENST00000429422,ENST00000434267,ENST00000439356,ENST00000441748,ENST00000462206,ENST00000468075,ENST00000477765,ENST00000482752,ENST00000497735	protein_coding,processed_transcript,retained_intron	0	microtubule-associated protein 4	4134	MAP4	0	0	0	0	0	0	0	0	0	0	0	0	0	0	1.06702	1.04596	1.01892	1.05329	1.08692	-1.0488	0.393062	0.450617	0.706689	0.399258	0.0920009	0.451265	0.585667	0.622812	0.80551	0.575412	0.164634	0.600186
ENSG00000047932	ENST00000052569,ENST00000368498,ENST00000467125,ENST00000535237	protein_coding,processed_transcript	0	golgi-associated PDZ and coiled-coil motif containing	57120	GOPC	0	0	0	0	0	0	0	0	0	1.28151	1.21595	1.24579	0	1.39046	1.21052	1.28151	1.21595	1.24579	1.06532	1.39046	0.0305208	0.00114811	0.000994924	0.00337392	0.300996	7.36464e-07	0.0793542	0.00428932	0.00301297	0.0110233	0.443795	3.93084e-06
ENSG00000047936	ENST00000368507,ENST00000368508,ENST00000403284	protein_coding	0	c-ros oncogene 1 , receptor tyrosine kinase	6098	ROS1	0	0	0	0	0	0	0	0	0	3.32009	2.69058	2.96583	0	4.08033	2.59556	3.32009	2.69058	2.96583	1.52816	4.08033	0.0442363	0.0155473	0.00168502	0.00879219	0.275672	7.57679e-05	0.107369	0.0406574	0.00484898	0.0250919	0.413318	0.000285698
ENSG00000048028	ENST00000003302,ENST00000260188,ENST00000535607,ENST00000537490,ENST00000537642,ENST00000537706,ENST00000538224,ENST00000538475,ENST00000540438,ENST00000540925,ENST00000542033,ENST00000544272,ENST00000544750,ENST00000544967,ENST00000545540,ENST00000545608	protein_coding,nonsense_mediated_decay,processed_transcript,retained_intron	0	ubiquitin specific peptidase 28	57646	USP28	0	0	0	0	0	0	0	0	0	-1.22651	-1.17529	-1.19777	0	-1.40873	-1.16133	-1.22651	-1.17529	-1.19777	-1.01854	-1.40873	0.0533381	0.0041636	0.00301697	0.00699725	0.744136	2.30521e-09	0.125111	0.0131597	0.00819982	0.0206018	0.857345	1.79826e-08
ENSG00000048052	ENST00000401921,ENST00000405010,ENST00000406072,ENST00000406451,ENST00000411993,ENST00000413380,ENST00000413509,ENST00000417496,ENST00000425071,ENST00000428307,ENST00000430454,ENST00000432645,ENST00000433709,ENST00000441542,ENST00000441986,ENST00000446646,ENST00000455069,ENST00000456174,ENST00000461159,ENST00000461409,ENST00000471887,ENST00000474742,ENST00000476135,ENST00000483142,ENST00000490851…	protein_coding,processed_transcript,nonsense_mediated_decay,retained_intron	0	histone deacetylase 9	9734	HDAC9	0	0	0	0	0	0	3.08719	4.38852	-2.57435	-1.77689	-2.21735	-2.0888	-2.34682	-2.06169	-2.57435	-1.77689	-2.21735	-2.0888	-2.34682	-2.06169	1.51739e-09	5.07784e-06	4.04099e-13	7.86276e-09	4.65129e-12	4.23639e-07	3.09552e-08	3.5302e-05	6.09496e-12	1.00646e-07	5.03837e-11	2.34143e-06
ENSG00000048140	ENST00000298564,ENST00000310032,ENST00000405525,ENST00000503030,ENST00000503045,ENST00000504168,ENST00000507471,ENST00000508164,ENST00000514705,ENST00000515708	protein_coding,nonsense_mediated_decay,retained_intron	0	tetraspanin 17	26262	TSPAN17	0	0	0	0	0	0	0	0	1.99727	1.81018	1.7273	1.89421	1.80424	1.65597	1.99727	1.81018	1.7273	1.89421	1.80424	1.65597	2.54678e-15	6.86497e-22	1.25382e-19	2.35276e-20	2.99721e-15	1.66102e-13	1.63341e-13	1.16259e-19	4.3525e-18	2.56264e-18	4.85044e-14	2.3869e-12
ENSG00000048162	ENST00000389158,ENST00000502577,ENST00000502663,ENST00000503849,ENST00000504821,ENST00000507413,ENST00000509257,ENST00000510123,ENST00000510608	protein_coding,retained_intron,nonsense_mediated_decay	0	NOP16 nucleolar protein	51491	NOP16	0	0	0	0	0	0	0	0	0	0	1.1667	0	0	0	1.09032	1.11614	1.1667	1.10098	1.20789	1.12887	0.337116	0.24421	0.0231562	0.229551	0.0247517	0.132669	0.524004	0.392987	0.0498884	0.376216	0.0523777	0.221036
ENSG00000048342	ENST00000389652,ENST00000413206,ENST00000424120,ENST00000438599,ENST00000503292,ENST00000503658,ENST00000506643,ENST00000507954,ENST00000510220,ENST00000511544,ENST00000512202,ENST00000512702,ENST00000513035,ENST00000513811,ENST00000514039,ENST00000514450,ENST00000515124	protein_coding,nonsense_mediated_decay,retained_intron,processed_transcript	0	coiled-coil and C2 domain containing 2A	57545	CC2D2A	0	0	0	0	0	0	0	0	-1.6493	-1.46854	-1.4294	-1.55113	-1.351	-1.52125	-1.6493	-1.46854	-1.4294	-1.55113	-1.351	-1.52125	2.81341e-05	0.000277261	4.67704e-06	7.55804e-06	0.000642764	2.24337e-05	0.000197557	0.00122964	2.24939e-05	4.94056e-05	0.00197515	9.29779e-05
ENSG00000048392	ENST00000251810,ENST00000395910,ENST00000395912,ENST00000517517,ENST00000519125,ENST00000519317,ENST00000519962,ENST00000522368,ENST00000522394,ENST00000523957	protein_coding,retained_intron,nonsense_mediated_decay	0	ribonucleotide reductase M2 B (TP53 inducible)	50484	RRM2B	0	0	0	0	0	0	0	0	0	1.21687	1.15994	1.19687	1.24432	0	1.18107	1.21687	1.15994	1.19687	1.24432	1.07546	0.0432527	0.00827754	0.0102064	0.0116072	0.000971915	0.261851	0.105424	0.023782	0.0241498	0.0317575	0.0028823	0.388487
ENSG00000048405	ENST00000265827,ENST00000393312,ENST00000393313,ENST00000434602,ENST00000436992,ENST00000439506,ENST00000485577	protein_coding,processed_transcript	0	zinc finger protein 800	168850	ZNF800	0	0	0	0	0	0	0	0	0	0	-1.21678	0	0	-1.25977	-1.14618	-1.14829	-1.21678	-1.1483	-1.17113	-1.25977	0.157735	0.0815118	0.00536395	0.0861197	0.0341145	0.0134493	0.296859	0.162497	0.0137296	0.171026	0.069557	0.0306282
ENSG00000048462	ENST00000053243,ENST00000396495,ENST00000562385	protein_coding	0	tumor necrosis factor receptor superfamily, member 17	608	TNFRSF17	0	0	0	0	0	0	0	0	0	0	0	0	0	0	1.27279	1.45104	1.71585	1.37307	1.35568	2.09179	0.553112	0.37261	0.041852	0.356378	0.298495	0.0373787	0.737814	0.542357	0.0837462	0.528671	0.440902	0.0746775
ENSG00000048471	ENST00000306030,ENST00000323433,ENST00000562510,ENST00000563308,ENST00000564111,ENST00000564791,ENST00000566228,ENST00000568359,ENST00000568949,ENST00000569801	protein_coding,retained_intron,processed_transcript,nonsense_mediated_decay	0	sorting nexin 29	101929304	SNX29	0	0	0	0	0	0	0	0	-1.52044	-1.3664	-1.49792	-1.44102	-1.32672	-1.72142	-1.52044	-1.3664	-1.49792	-1.44102	-1.32672	-1.72142	1.11328e-07	0.000215623	3.67932e-12	4.23304e-06	4.83674e-11	3.94854e-13	1.45161e-06	0.000984576	4.8486e-11	2.96463e-05	4.55403e-10	5.39866e-12
ENSG00000048540	ENST00000261169,ENST00000320122,ENST00000332914,ENST00000354662,ENST00000396205,ENST00000424192,ENST00000439600,ENST00000441439,ENST00000447609,ENST00000453727,ENST00000534946,ENST00000535535,ENST00000536172,ENST00000536509,ENST00000537304,ENST00000537568,ENST00000537757,ENST00000538020,ENST00000538051,ENST00000539232,ENST00000539534,ENST00000540445,ENST00000540590,ENST00000540848,ENST00000541295…	protein_coding,processed_transcript,nonsense_mediated_decay,retained_intron	0	LIM domain only 3 (rhombotin-like 2)	55885	LMO3	0	0	0	0	3.95115	0	0	-3.41987	0	0	0	0	0	0	1.65617	3.16513	2.01631	2.39277	1.73508	2.29947	0.807356	0.305305	0.411327	0.451179	0.574728	0.450983	0.890058	0.466948	0.563133	0.626876	0.730981	0.599879
ENSG00000048544	ENST00000053468	protein_coding	0	mitochondrial ribosomal protein S10	55173	MRPS10	0	0	0	0	0	0	0	0	0	0	0	0	0	0	1.0285	-1.01194	-1.03457	1.00548	1.03023	-1.10749	0.609129	0.859884	0.400543	0.916529	0.474548	0.0536573	0.780606	0.914055	0.551032	0.949694	0.634255	0.102108
ENSG00000048545	ENST00000053469,ENST00000372958,ENST00000394237,ENST00000418175,ENST00000541991	protein_coding	0	guanylate cyclase activator 1A (retina)	2978	GUCA1A	0	0	0	0	0	0	0	0	0	0	0	0	0	0	1	1	1	1	1	1	1	1	1	1	1	1	1	1	1	1	1	1
ENSG00000048649	ENST00000308488,ENST00000360355,ENST00000440064,ENST00000467567,ENST00000480887,ENST00000526324,ENST00000528095,ENST00000529470,ENST00000530604,ENST00000531026,ENST00000531768,ENST00000532556,ENST00000534794	protein_coding,retained_intron,processed_transcript	0	remodeling and spacing factor 1	51773	RSF1	0	0	0	0	0	0	0	0	0	1.95371	1.7989	1.836	-1.60499	3.0515	1.71189	1.95371	1.7989	1.836	-1.60499	3.0515	0.0239284	0.000817954	0.000387464	0.00623633	1.06817e-12	3.63004e-31	0.0649444	0.00318861	0.00128672	0.0187185	1.26346e-11	3.3729e-29
ENSG00000048707	ENST00000011700,ENST00000356315,ENST00000358136,ENST00000460333,ENST00000466732,ENST00000469054,ENST00000471923,ENST00000473099,ENST00000476045,ENST00000476169,ENST00000481484,ENST00000487188,ENST00000489961,ENST00000496628,ENST00000543710,ENST00000543766	protein_coding,processed_transcript,nonsense_mediated_decay,retained_intron	0	vacuolar protein sorting 13 homolog D (S. cerevisiae)	55187	VPS13D	0	0	0	0	0	0	0	0	-1.24849	0	-1.38533	-1.23107	-1.30753	-1.46655	-1.24849	-1.20941	-1.38533	-1.23107	-1.30753	-1.46655	0.0100348	0.0458399	1.78876e-06	0.0127581	4.17245e-05	2.05552e-05	0.0313526	0.10086	9.31607e-06	0.0344183	0.000162134	8.56926e-05
ENSG00000048740	ENST00000315874,ENST00000354440,ENST00000354897,ENST00000379261,ENST00000399850,ENST00000416382,ENST00000417956,ENST00000427450,ENST00000450189,ENST00000537122,ENST00000542579,ENST00000608830,ENST00000609692,ENST00000609870	protein_coding,nonsense_mediated_decay	0	CUGBP, Elav-like family member 2	10659	CELF2	-2.36358	0	0	0	0	0	0	2.84933	-1.43739	0	0	0	-1.71777	0	-1.43739	-1.00361	-1.2504	-1.17358	-1.71777	1.04479	0.0166367	0.981959	0.0623027	0.292296	8.52004e-06	0.729676	0.0480896	0.990405	0.117874	0.454773	3.78337e-05	0.815977
ENSG00000048828	ENST00000277165,ENST00000333936,ENST00000340893,ENST00000375389,ENST00000427765,ENST00000446420,ENST00000475933	protein_coding,processed_transcript	0	family with sequence similarity 120A	23196	FAM120A	0	0	0	0	0	0	0	0	-1.35183	-1.44153	-1.40016	-1.40046	-1.49786	-1.29927	-1.35183	-1.44153	-1.40016	-1.40046	-1.49786	-1.29927	1.12871e-07	7.15669e-15	4.82222e-21	3.85128e-12	6.95334e-33	1.91021e-12	1.46733e-06	3.21952e-13	1.95997e-19	9.78192e-11	6.83381e-31	2.37549e-11
ENSG00000048991	ENST00000264160,ENST00000329971,ENST00000409478,ENST00000409606,ENST00000410054,ENST00000425804,ENST00000429703,ENST00000436436,ENST00000438014,ENST00000441871,ENST00000443537,ENST00000445855,ENST00000456040,ENST00000463230,ENST00000480793,ENST00000483021,ENST00000483065,ENST00000486532,ENST00000487294,ENST00000488035	protein_coding,processed_transcript,retained_intron	0	R3H domain containing 1	23518	R3HDM1	0	0	0	0	0	0	0	0	0	0	0	0	0	0	-1.1908	-1.08062	-1.12479	-1.13221	-1.09036	-1.15255	0.0420667	0.407012	0.0609654	0.136271	0.136657	0.0792745	0.103039	0.578452	0.115682	0.248905	0.230426	0.143253
ENSG00000049089	ENST00000372736,ENST00000372748,ENST00000417105,ENST00000427563,ENST00000461118,ENST00000466267,ENST00000482722,ENST00000488463,ENST00000490132,ENST00000495948,ENST00000496215	protein_coding,retained_intron,processed_transcript	0	collagen, type IX, alpha 2	1298	COL9A2	0	0	0	0	0	0	0	0	0	0	0	0	0	1.91283	1.34415	1.51658	1.43993	1.43893	1.01752	1.91283	0.340237	0.113815	0.0639796	0.152187	0.938439	0.00335046	0.527817	0.213195	0.120523	0.272069	0.963096	0.00888508
ENSG00000049130	ENST00000228280,ENST00000347404,ENST00000357116,ENST00000378535,ENST00000552044	protein_coding,processed_transcript	0	KIT ligand	4254	KITLG	0	0	0	0	0	0	2.46207	0	0	0	0	0	0	0	-1.38826	-1.04221	-1.25294	-1.18837	-1.27412	-1.21889	0.0364341	0.767577	0.0379879	0.199875	0.0469455	0.141265	0.0917902	0.86334	0.0770511	0.338025	0.091936	0.232974
ENSG00000049167	ENST00000265038,ENST00000381118,ENST00000426742,ENST00000439176,ENST00000462279,ENST00000477893,ENST00000484330,ENST00000495985,ENST00000497892,ENST00000543101	protein_coding,nonsense_mediated_decay,processed_transcript,retained_intron	0	excision repair cross-complementing rodent repair deficiency, complementation group 8	1161	ERCC8	0	0	0	0	0	0	0	0	1.53117	0	1.41705	1.3978	1.49604	1.33954	1.53117	1.28706	1.41705	1.3978	1.49604	1.33954	5.09309e-07	0.0298138	8.39482e-06	0.000434321	9.34522e-07	0.0027927	5.66004e-06	0.070521	3.86352e-05	0.00181776	4.86274e-06	0.00754483
ENSG00000049192	ENST00000314351,ENST00000381052,ENST00000381055,ENST00000417396,ENST00000464680,ENST00000470597,ENST00000502886,ENST00000504282,ENST00000536360	processed_transcript,nonsense_mediated_decay,protein_coding,retained_intron	0	ADAM metallopeptidase with thrombospondin type 1 motif, 6	11174	ADAMTS6	0	1.89533	0	0	0	0	0	0	0	3.45366	2.72718	2.92142	0	5.08584	2.31618	3.45366	2.72718	2.92142	-1.55866	5.08584	0.133299	0.00355956	0.00383448	0.0166545	0.299566	3.6375e-07	0.260732	0.0114732	0.0101677	0.0433236	0.442141	2.03386e-06
ENSG00000049239	ENST00000377403,ENST00000495451,ENST00000602477	protein_coding,processed_transcript	0	hexose-6-phosphate dehydrogenase (glucose 1-dehydrogenase)	9563	H6PD	0	0	0	0	0	0	0	0	-1.29908	-1.50018	-1.37341	-1.39841	-1.23916	-1.54189	-1.29908	-1.50018	-1.37341	-1.39841	-1.23916	-1.54189	0.0145182	2.26343e-08	5.85131e-06	0.000183304	0.00482414	5.04928e-10	0.0429444	2.78791e-07	2.7723e-05	0.000842887	0.0122505	4.33315e-09
ENSG00000049245	ENST00000054666,ENST00000470357,ENST00000487194	protein_coding,retained_intron	0	vesicle-associated membrane protein 3	9341	VAMP3	0	0	0	0	0	0	0	0	-1.37115	-1.54994	-1.42504	-1.46254	-1.19756	-1.76822	-1.37115	-1.54994	-1.42504	-1.46254	-1.19756	-1.76822	3.94926e-05	3.9172e-08	7.32268e-11	1.82061e-07	0.00012438	1.23243e-31	0.000265776	4.56591e-07	7.87574e-10	1.72666e-06	0.000443789	1.20175e-29
ENSG00000049246	ENST00000361923,ENST00000377532,ENST00000377541,ENST00000463106,ENST00000473653,ENST00000494684,ENST00000602883	protein_coding,retained_intron	0	period circadian clock 3	8863	PER3	0	0	0	0	0	0	0	0	-1.85027	-1.73904	-1.77279	-1.79617	-1.76562	-1.76698	-1.85027	-1.73904	-1.77279	-1.79617	-1.76562	-1.76698	2.30389e-08	3.36193e-05	1.01499e-08	1.45346e-07	7.36719e-07	5.9525e-06	3.56897e-07	0.000189347	7.70005e-08	1.40855e-06	3.90195e-06	2.72898e-05
ENSG00000049247	ENST00000054668,ENST00000361696,ENST00000377516	protein_coding	0	urotensin 2	10911	UTS2	0	0	0	0	0	0	0	0	0	0	0	0	0	0	1.07779	1.92636	-1.24406	1.42004	-1.96615	1.27115	0.930064	0.441736	0.726714	0.640995	0.381052	0.738309	0.963779	0.613914	0.817185	0.7966	0.535535	0.819987
ENSG00000049249	ENST00000377507,ENST00000474475,ENST00000492571	protein_coding,nonsense_mediated_decay	0	tumor necrosis factor receptor superfamily, member 9	3604	TNFRSF9	-2.90926	0	0	0	0	0	0	0	0	0	0	0	0	0	1.60221	1.42694	1.46597	1.50882	1.14336	1.88595	0.203182	0.316132	0.105954	0.16147	0.638879	0.041025	0.360358	0.479446	0.18464	0.285845	0.785808	0.0809508
ENSG00000049283	ENST00000268933,ENST00000503246,ENST00000503690,ENST00000504857,ENST00000507467,ENST00000507709,ENST00000507998,ENST00000510045,ENST00000510462,ENST00000511414,ENST00000512291,ENST00000512379,ENST00000514874,ENST00000515028,ENST00000515126,ENST00000537145,ENST00000541226,ENST00000571402,ENST00000574464	protein_coding,processed_transcript,nonsense_mediated_decay	0	epsin 3	55040	EPN3	0	0	0	0	0	0	0	0	0	0	0	0	0	0	-1.14353	1.37504	1.45157	1.1298	1.08169	1.88217	0.824581	0.572339	0.389179	0.808553	0.875623	0.250215	0.90137	0.734916	0.539936	0.880192	0.923336	0.375048
ENSG00000049323	ENST00000272273,ENST00000354476,ENST00000390003,ENST00000402934,ENST00000404525,ENST00000404816,ENST00000407925,ENST00000413303,ENST00000415140,ENST00000418533,ENST00000422669,ENST00000432635,ENST00000468091,ENST00000489740,ENST00000498013	protein_coding,processed_transcript	0	latent transforming growth factor beta binding protein 1	4052	LTBP1	0	0	1.65391	0	0	0	0	0	0	0	0	0	0	0	-1.21009	1.0158	-1.07933	-1.08395	-1.06013	-1.0928	0.0824932	0.883366	0.311448	0.417878	0.484045	0.316694	0.177365	0.931063	0.451656	0.59432	0.643492	0.454722
ENSG00000049449	ENST00000054950,ENST00000506388,ENST00000527337,ENST00000528630,ENST00000530146,ENST00000530348,ENST00000531345,ENST00000532474,ENST00000532721,ENST00000532942,ENST00000533898	protein_coding,processed_transcript,nonsense_mediated_decay,retained_intron	0	reticulocalbin 1, EF-hand calcium binding domain	440034	RCN1	0	0	0	0	0	0	0	0	1.39119	1.26621	1.26564	1.32284	1.44322	0	1.39119	1.26621	1.26564	1.32284	1.44322	1.08646	8.64273e-07	0.00193222	2.5095e-05	1.73887e-05	6.47369e-10	0.189386	9.07936e-06	0.00676469	0.000106082	0.000104971	5.32945e-09	0.297749
ENSG00000049540	ENST00000252034,ENST00000320399,ENST00000320492,ENST00000357036,ENST00000358929,ENST00000380553,ENST00000380562,ENST00000380575,ENST00000380576,ENST00000380584,ENST00000414324,ENST00000416107,ENST00000417091,ENST00000419398,ENST00000428787,ENST00000429192,ENST00000431562,ENST00000438880,ENST00000438906,ENST00000442310,ENST00000445912,ENST00000458204,ENST00000462506,ENST00000466878,ENST00000468517…	protein_coding,nonsense_mediated_decay,retained_intron,processed_transcript	0	elastin	2006	ELN	0	0	0	0	0	0	0	0	-2.24148	-1.59799	-1.50912	-1.85714	-2.05329	0	-2.24148	-1.59799	-1.50912	-1.85714	-2.05329	-1.17219	8.75437e-07	0.0103722	0.00501248	0.000327492	2.77498e-06	0.336727	9.17731e-06	0.0287846	0.0129208	0.00141435	1.34736e-05	0.478127
ENSG00000049541	ENST00000055077,ENST00000352131,ENST00000463194,ENST00000470266,ENST00000473493,ENST00000479105,ENST00000480432,ENST00000485545,ENST00000491206,ENST00000493156,ENST00000494019,ENST00000497430	protein_coding,nonsense_mediated_decay	0	replication factor C (activator 1) 2, 40kDa	5982	RFC2	0	0	0	0	0	0	0	0	1.4514	1.39851	1.37187	1.4222	1.53877	1.19717	1.4514	1.39851	1.37187	1.4222	1.53877	1.19717	7.50649e-08	0.00138877	3.29661e-07	1.83621e-05	2.91044e-15	0.0139408	1.02169e-06	0.00505947	1.96581e-06	0.000110059	4.74071e-14	0.0315813
ENSG00000049618	ENST00000275248,ENST00000319584,ENST00000346085,ENST00000350026,ENST00000367148,ENST00000400790,ENST00000414678,ENST00000452544,ENST00000478761,ENST00000493658,ENST00000494260	protein_coding,retained_intron,processed_transcript	0	AT rich interactive domain 1B (SWI1-like)	57492	ARID1B	0	0	0	0	0	0	0	0	0	0	0	0	-1.76326	1.16356	-1.23635	-1.09697	-1.16788	-1.1599	-1.76326	1.16356	0.0763606	0.42274	0.070628	0.202919	4.14411e-42	0.0163454	0.166695	0.594848	0.130891	0.342098	9.79689e-40	0.0362692
ENSG00000049656	ENST00000320895,ENST00000320927,ENST00000503042,ENST00000503151,ENST00000503534,ENST00000505605,ENST00000505914,ENST00000506641,ENST00000507195,ENST00000507807,ENST00000508765,ENST00000511268,ENST00000511786,ENST00000512451,ENST00000513250,ENST00000515719	protein_coding,retained_intron,processed_transcript	0	CLPTM1-like	81037	CLPTM1L	0	0	0	0	0	0	0	0	0	0	0	0	0	-1.29839	1.21746	1.08685	-1.1078	1.14682	1.03413	-1.29839	0.120535	0.506788	0.276955	0.20476	0.765494	0.0224032	0.240116	0.676577	0.411706	0.344579	0.870769	0.0477585
ENSG00000049759	ENST00000256830,ENST00000256832,ENST00000356462,ENST00000357895,ENST00000382850,ENST00000400345,ENST00000431212,ENST00000435432,ENST00000456173,ENST00000456986,ENST00000585323,ENST00000585363,ENST00000585594,ENST00000585970,ENST00000586263,ENST00000586268,ENST00000587190,ENST00000587246,ENST00000587547,ENST00000587634,ENST00000587881,ENST00000588066,ENST00000588494,ENST00000588516,ENST00000588712…	protein_coding,processed_transcript,retained_intron	0	neural precursor cell expressed, developmentally down-regulated 4-like, E3 ubiquitin protein ligase	23327	NEDD4L	0	0	0	0	0	0	0	0	0	0	0	0	0	0	1.06409	-1.04122	1.14001	1.00748	1.10614	1.18442	0.584688	0.675986	0.0776556	0.934882	0.217694	0.0792421	0.763521	0.815552	0.142099	0.961751	0.340121	0.143223
ENSG00000049768	ENST00000376197,ENST00000376199,ENST00000376207,ENST00000455775,ENST00000518685,ENST00000557224	protein_coding	0	forkhead box P3	50943	FOXP3	0	0	0	0	0	0	0	0	0	0	0	0	0	0	-1.03328	-1.33551	-1.07456	-1.17467	1.00315	-1.16345	0.892403	0.184528	0.670923	0.419607	0.987428	0.479612	0.941936	0.314624	0.79122	0.596214	0.99211	0.628028
ENSG00000049769	ENST00000055335,ENST00000376188,ENST00000438316,ENST00000466508,ENST00000471261,ENST00000495799	protein_coding	0	protein phosphatase 1, regulatory subunit 3F	89801	PPP1R3F	0	0	0	0	0	0	0	0	0	0	1.33608	0	0	1.78495	1.27131	1.3717	1.33608	1.32175	-1.0667	1.78495	0.150898	0.0338387	0.0151812	0.0573816	0.617223	6.57948e-07	0.286733	0.0784383	0.0343622	0.122402	0.768684	3.54051e-06
ENSG00000049860	ENST00000261416,ENST00000503312,ENST00000504459,ENST00000505859,ENST00000509579,ENST00000510820,ENST00000511181,ENST00000511621,ENST00000513079,ENST00000513336,ENST00000513539,ENST00000513867,ENST00000515528	protein_coding,nonsense_mediated_decay,retained_intron,processed_transcript	0	hexosaminidase B (beta polypeptide)	3074	HEXB	0	0	0	0	0	0	0	0	0	1.15783	1.16417	0	1.30456	0	1.11357	1.15783	1.16417	1.13333	1.30456	1.02241	0.103209	0.00531538	0.00024414	0.0222967	2.81548e-13	0.604918	0.212218	0.016233	0.000848664	0.0555197	3.55368e-12	0.736954
ENSG00000049883	ENST00000308077,ENST00000380639,ENST00000460837,ENST00000486995,ENST00000493283,ENST00000503315,ENST00000503868,ENST00000510676,ENST00000511752,ENST00000515198,ENST00000536805,ENST00000543322	nonsense_mediated_decay,protein_coding,processed_transcript	0	pentatricopeptide repeat domain 2	79810	PTCD2	0	0	0	0	0	0	0	0	0	0	0	0	0	-1.22587	-1.0981	-1.10938	-1.06724	-1.10646	1.05213	-1.22587	0.332899	0.260073	0.312546	0.2048	0.459779	0.0141206	0.519586	0.412268	0.452917	0.344615	0.619483	0.0319315
ENSG00000050030	ENST00000055682,ENST00000424929	protein_coding	0	KIAA2022	340533	KIAA2022	0	0	0	0	3.09264	0	0	0	0	0	0	0	0	0	-1.60511	1.23426	-1.1008	-1.10317	-1.1551	-1.02783	0.607185	0.763485	0.855953	0.887424	0.809438	0.967304	0.779085	0.860028	0.899425	0.930891	0.884854	0.978497
ENSG00000050130	ENST00000261247,ENST00000356057,ENST00000425728,ENST00000553156,ENST00000553647,ENST00000553941,ENST00000554271,ENST00000554721,ENST00000554754,ENST00000554795,ENST00000555491,ENST00000556985,ENST00000557560,ENST00000602482	protein_coding,retained_intron,processed_transcript,nonsense_mediated_decay	0	JNK1/MAPK8-associated membrane protein	51528	JKAMP	0	0	0	0	0	0	0	0	0	0	0	0	1.16391	0	1.07695	1.00718	1.03764	1.03831	1.16391	-1.10315	0.37331	0.917667	0.477706	0.57722	0.00301613	0.11861	0.563973	0.950008	0.630779	0.744494	0.00807657	0.201279
ENSG00000050165	ENST00000326932,ENST00000396505,ENST00000450094,ENST00000525493,ENST00000525927,ENST00000526218,ENST00000527132,ENST00000528188,ENST00000529338,ENST00000530694,ENST00000531309,ENST00000532372,ENST00000532873,ENST00000533813,ENST00000533900,ENST00000534479,ENST00000534511	protein_coding,processed_transcript,retained_intron	0	dickkopf WNT signaling pathway inhibitor 3	27122	DKK3	0	0	0	3.26967	0	0	0	0	0	1.92398	1.66111	1.63796	1.68888	1.6399	1.33832	1.92398	1.66111	1.63796	1.68888	1.6399	0.0412763	3.8983e-05	5.72895e-06	0.000546114	1.31149e-06	0.000792934	0.101474	0.00021596	2.71866e-05	0.00222583	6.66374e-06	0.00241583
ENSG00000050327	ENST00000056217,ENST00000471847,ENST00000474817,ENST00000498580	protein_coding	0	Rho guanine nucleotide exchange factor (GEF) 5	7984	ARHGEF5	0	0	0	0	0	0	0	0	1.61228	1.48433	1.72482	1.5406	1.74947	1.70918	1.61228	1.48433	1.72482	1.5406	1.74947	1.70918	1.10694e-05	5.95356e-05	4.17495e-14	7.81349e-07	1.24948e-10	3.70076e-09	8.71761e-05	0.000315603	7.1491e-13	6.41038e-06	1.11409e-09	2.78766e-08
ENSG00000050344	ENST00000056233,ENST00000606261,ENST00000607375	protein_coding,retained_intron	0	nuclear factor, erythroid 2-like 3	9603	NFE2L3	0	0	1.72811	0	0	0	0	0	0	0	0	0	0	0	-1.10606	-1.02089	-1.14356	-1.06304	1.05759	-1.4726	0.615618	0.911766	0.363752	0.716978	0.720488	0.0558708	0.784391	0.946195	0.512226	0.82652	0.841628	0.105775
ENSG00000050393	ENST00000359495,ENST00000379170,ENST00000488770,ENST00000607303	protein_coding,nonsense_mediated_decay	0	mitochondrial calcium uniporter regulator 1	63933	MCUR1	0	0	0	0	0	0	0	0	1.41281	1.25192	1.32861	1.32616	1.49094	1.15922	1.41281	1.25192	1.32861	1.32616	1.49094	1.15922	1.32589e-08	0.0029487	3.90576e-09	7.64703e-06	2.37881e-16	0.00309165	2.16382e-07	0.00973618	3.17496e-08	4.98954e-05	4.33038e-15	0.0082607
ENSG00000050405	ENST00000341247,ENST00000394943,ENST00000547825,ENST00000549064,ENST00000550592,ENST00000550611,ENST00000551486,ENST00000551691,ENST00000552008,ENST00000552045,ENST00000552338,ENST00000552491,ENST00000552720,ENST00000552783,ENST00000552823,ENST00000552909	protein_coding,retained_intron,processed_transcript,nonsense_mediated_decay	0	LIM domain and actin binding 1	51474	LIMA1	0	0	0	0	0	1.86391	0	0	0	0	0	0	0	0	-1.03677	1.03269	-1.04661	-1.00283	1.05875	-1.17531	0.6817	0.690169	0.42535	0.970097	0.253961	0.0291615	0.82713	0.815916	0.577633	0.982997	0.386297	0.0602339
ENSG00000050426	ENST00000262055,ENST00000380123,ENST00000380135,ENST00000418425,ENST00000546814,ENST00000546992,ENST00000547008,ENST00000547029,ENST00000547256,ENST00000547318,ENST00000547555,ENST00000547660,ENST00000547877,ENST00000548209,ENST00000548251,ENST00000548390,ENST00000548401,ENST00000548516,ENST00000549340,ENST00000549395,ENST00000549686,ENST00000550100,ENST00000550274,ENST00000550442,ENST00000550446…	protein_coding,nonsense_mediated_decay,retained_intron,processed_transcript	0	LETM1 domain containing 1	25875	LETMD1	0	0	0	0	0	0	0	0	1.3442	0	1.30531	1.2529	1.4429	1.16535	1.3442	1.17416	1.30531	1.2529	1.4429	1.16535	7.88773e-05	0.0470667	1.48882e-06	0.00161531	1.88721e-09	0.010298	0.000488758	0.103149	7.87995e-06	0.00579476	1.46148e-08	0.0242192
ENSG00000050438	ENST00000319957,ENST00000358657,ENST00000394856,ENST00000453097,ENST00000514353,ENST00000535225,ENST00000546497,ENST00000546663,ENST00000546872,ENST00000546875,ENST00000547697,ENST00000548352,ENST00000548616,ENST00000548811,ENST00000550211,ENST00000551071,ENST00000552001,ENST00000604314	retained_intron,protein_coding,processed_transcript	0	solute carrier family 4, sodium bicarbonate cotransporter, member 8	9498	SLC4A8	0	0	0	0	0	0	0	0	0	0	0	0	-2.48118	0	-1.60341	-2.04031	-1.63679	-1.81706	-2.48118	-1.12509	0.265286	0.0723674	0.102286	0.0922504	0.0174562	0.743049	0.438974	0.147146	0.179441	0.18103	0.0385677	0.819987
ENSG00000050555	ENST00000355452,ENST00000361069,ENST00000462567,ENST00000480883	protein_coding,processed_transcript	0	laminin, gamma 3	10319	LAMC3	0	0	-7.37994	0	0	0	-3.61158	0	0	1.77655	0	0	0	1.70809	-1.30885	1.77655	1.36597	1.28678	1.05256	1.70809	0.121188	0.000581718	0.0298239	0.178022	0.708153	0.000883009	0.241003	0.00236738	0.0623708	0.308774	0.833466	0.00266193
ENSG00000050628	ENST00000306666,ENST00000351052,ENST00000354608,ENST00000356595,ENST00000361210,ENST00000370924,ENST00000370931,ENST00000370932,ENST00000414819,ENST00000460330,ENST00000479353,ENST00000497146	protein_coding,nonsense_mediated_decay	0	prostaglandin E receptor 3 (subtype EP3)	5733	PTGER3	0	0	0	0	0	0	0	0	0	0	0	0	0	0	1.04772	-1.52632	-1.26647	-1.18662	-1.08938	-1.55859	0.876213	0.219615	0.299633	0.549605	0.740096	0.126806	0.931294	0.360572	0.438226	0.720763	0.854095	0.212625
ENSG00000050730	ENST00000057513,ENST00000454328,ENST00000506753,ENST00000507879,ENST00000509841,ENST00000511909,ENST00000515036,ENST00000515605	protein_coding,retained_intron,processed_transcript	0	TNFAIP3 interacting protein 3	79931	TNIP3	0	0	0	0	0	0	0	0	0	0	0	0	0	0	-1.6171	2.06041	-1.19218	1.29188	-2.06383	1.31285	0.44808	0.217538	0.647438	0.629403	0.113024	0.571472	0.642474	0.35803	0.779188	0.787734	0.196096	0.711664
ENSG00000050748	ENST00000343111,ENST00000347470,ENST00000393360,ENST00000393362,ENST00000397072,ENST00000425491,ENST00000452135,ENST00000455781,ENST00000520212,ENST00000523135,ENST00000523583,ENST00000524170,ENST00000539014	protein_coding,nonsense_mediated_decay,retained_intron,processed_transcript	0	mitogen-activated protein kinase 9	5601	MAPK9	0	0	0	0	0	0	0	0	0	0	0	0	1.10198	-1.16846	-1.01045	-1.02555	-1.01946	-1.02123	1.10198	-1.16846	0.877283	0.661954	0.646959	0.714338	0.00536837	0.000331586	0.931919	0.803471	0.778874	0.82527	0.0134818	0.00110138
ENSG00000050767	ENST00000390654,ENST00000407622,ENST00000484750	protein_coding,processed_transcript	0	collagen, type XXIII, alpha 1	91522	COL23A1	0	0	0	0	0	0	-2.97773	-4.01406	0	0	0	0	0	0	-1.6237	-1.20998	-1.33623	-1.38117	-1.42284	-1.22929	0.264446	0.600897	0.271596	0.365978	0.23146	0.520934	0.438036	0.759935	0.405462	0.538994	0.357606	0.668282
ENSG00000050820	ENST00000162330,ENST00000393420,ENST00000393422,ENST00000418647,ENST00000420641,ENST00000535626,ENST00000538440,ENST00000542031,ENST00000546196,ENST00000561970,ENST00000562556,ENST00000563038,ENST00000563323,ENST00000563700,ENST00000564028,ENST00000564170,ENST00000566465,ENST00000566982,ENST00000567215,ENST00000568864,ENST00000569006,ENST00000569340	protein_coding,nonsense_mediated_decay,retained_intron,processed_transcript	0	breast cancer anti-estrogen resistance 1	9564	BCAR1	-2.11718	0	0	0	0	0	0	0	0	0	0	0	-1.76268	0	-1.28709	-1.03822	-1.15843	-1.14619	-1.76268	1.18444	0.104323	0.801662	0.203602	0.363406	3.08333e-06	0.0337919	0.214026	0.880122	0.319767	0.536452	1.48881e-05	0.0684438
ENSG00000051009	ENST00000265978,ENST00000449352,ENST00000524416,ENST00000529360,ENST00000532797	protein_coding,processed_transcript	0	family with sequence similarity 160, member A2	84067	FAM160A2	0	0	0	0	0	0	0	0	0	0	0	0	0	0	1.07744	1.12259	1.11438	1.09788	1.02316	1.21964	0.427315	0.289928	0.125602	0.31252	0.722318	0.0305033	0.621364	0.449141	0.213216	0.478813	0.843295	0.0627061
ENSG00000051108	ENST00000300302,ENST00000344114,ENST00000379792,ENST00000439977,ENST00000562914,ENST00000563343,ENST00000563781,ENST00000563911,ENST00000564678,ENST00000565966,ENST00000566550,ENST00000567944,ENST00000568358,ENST00000568651,ENST00000568676,ENST00000568814,ENST00000569429,ENST00000569569,ENST00000570273	protein_coding,retained_intron,processed_transcript,nonsense_mediated_decay	0	homocysteine-inducible, endoplasmic reticulum stress-inducible, ubiquitin-like domain member 1	9709	HERPUD1	0	0	0	0	0	0	0	0	0	0	0	0	1.19056	-1.15966	1.07549	1.06892	1.02748	1.06847	1.19056	-1.15966	0.267057	0.459134	0.655078	0.377928	0.00622688	0.010611	0.441353	0.63206	0.78452	0.551969	0.0153752	0.0248664
ENSG00000051128	ENST00000221222,ENST00000355887,ENST00000392351,ENST00000433218,ENST00000539827,ENST00000542541,ENST00000594439,ENST00000594794,ENST00000595756,ENST00000596482,ENST00000599097,ENST00000599808,ENST00000600077	protein_coding,retained_intron	0	homer homolog 3 (Drosophila)	9454	HOMER3	0	0	0	0	0	0	0	0	-2.02691	0	-1.67282	-1.66247	-3.11684	0	-2.02691	-1.44534	-1.67282	-1.66247	-3.11684	-1.10923	3.87182e-05	0.0642994	0.000397158	0.00657252	3.02216e-15	0.396945	0.000261141	0.133321	0.00131646	0.0195688	4.88405e-14	0.544726
ENSG00000051180	ENST00000267868,ENST00000382643,ENST00000423169,ENST00000525066,ENST00000526763,ENST00000527860,ENST00000530766,ENST00000531277,ENST00000532743,ENST00000533741,ENST00000557850	protein_coding,nonsense_mediated_decay,processed_transcript	0	RAD51 recombinase	5888	RAD51	0	0	0	0	0	0	0	0	2.07944	2.1154	1.81547	2.09636	2.20468	0	2.07944	2.1154	1.81547	2.09636	2.20468	1.38024	0.00492583	0.00181283	0.000284494	0.000523832	8.487e-06	0.134293	0.0170924	0.0063938	0.000973912	0.00214537	3.77406e-05	0.223281
ENSG00000051341	ENST00000264233,ENST00000474243,ENST00000488282	protein_coding,processed_transcript	0	polymerase (DNA directed), theta	10721	POLQ	0	0	-2.39256	0	0	0	0	0	0	3.40463	0	0	0	0	1.32813	3.40463	1.31532	2.41806	1.66965	-1.07487	0.590768	0.00442155	0.372187	0.0302112	0.127724	0.866385	0.76913	0.0138752	0.521881	0.0714493	0.217547	0.904403
ENSG00000051382	ENST00000289153,ENST00000461451,ENST00000462294,ENST00000462898,ENST00000465581,ENST00000469284,ENST00000473435,ENST00000477593,ENST00000481749,ENST00000483968,ENST00000485060,ENST00000487552,ENST00000493568,ENST00000544716	protein_coding,nonsense_mediated_decay,retained_intron	0	phosphatidylinositol-4,5-bisphosphate 3-kinase, catalytic subunit beta	5291	PIK3CB	0	0	0	0	0	0	0	0	0	0	0	0	0	-1.16022	1.05814	1.01819	-1.00802	1.03508	1.11875	-1.16022	0.457478	0.8109	0.878523	0.592828	0.053425	0.0144324	0.651542	0.887107	0.914396	0.757594	0.102954	0.0325423
ENSG00000051523	ENST00000261623,ENST00000561972,ENST00000562209,ENST00000563526,ENST00000565588,ENST00000566229,ENST00000566534,ENST00000567174,ENST00000568278,ENST00000569359	protein_coding,processed_transcript,retained_intron	0	cytochrome b-245, alpha polypeptide	1535	CYBA	0	0	0	0	0	0	0	0	-1.87457	0	-1.66414	-1.61467	-3.02535	0	-1.87457	-1.42959	-1.66414	-1.61467	-3.02535	-1.12171	0.00095511	0.0643749	0.000458754	0.0109906	7.50096e-16	0.331931	0.00421446	0.13343	0.00149754	0.0303464	1.29283e-14	0.473003
ENSG00000051596	ENST00000265097,ENST00000432305,ENST00000505969,ENST00000510300,ENST00000511062,ENST00000513006,ENST00000513118,ENST00000513482,ENST00000514250,ENST00000514861,ENST00000515016	protein_coding,processed_transcript,nonsense_mediated_decay,retained_intron	0	THO complex 3	84321	THOC3	0	0	0	0	0	0	0	0	0	0	0	0	-1.65808	0	-1.22597	-1.20927	-1.16994	-1.22016	-1.65808	1.13501	0.0948527	0.211273	0.124999	0.126254	8.71187e-08	0.233062	0.198216	0.349881	0.212395	0.233735	5.34381e-07	0.353699
ENSG00000051620	ENST00000367697,ENST00000448741,ENST00000453452,ENST00000607197	protein_coding,nonsense_mediated_decay	0	heme binding protein 2	23593	HEBP2	0	0	0	0	0	0	0	0	1.2607	0	1.23893	1.20236	1.47963	0	1.2607	1.15545	1.23893	1.20236	1.47963	-1.00855	0.00336977	0.0851057	0.000357736	0.018983	1.19384e-15	0.875575	0.0123539	0.168383	0.00119938	0.0483744	2.01983e-14	0.910994
ENSG00000051825	ENST00000302349,ENST00000302373,ENST00000369865,ENST00000392425,ENST00000535049,ENST00000536198,ENST00000537854,ENST00000538169,ENST00000538250,ENST00000539024,ENST00000539336,ENST00000539639,ENST00000541076,ENST00000541437,ENST00000541603,ENST00000541823,ENST00000544217,ENST00000545406,ENST00000545556,ENST00000545974,ENST00000563178,ENST00000606320,ENST00000606321,ENST00000606326,ENST00000606704…	protein_coding,nonsense_mediated_decay,retained_intron,processed_transcript	0	M-phase phosphoprotein 9	10198	MPHOSPH9	0	0	0	-2.50689	0	0	0	0	0	0	0	0	-1.26767	0	-1.15528	-1.12845	-1.17937	-1.14904	-1.26767	-1.08215	0.0929611	0.361123	0.0584684	0.171428	0.00835807	0.487117	0.194951	0.530518	0.111478	0.300003	0.019984	0.635203
ENSG00000052126	ENST00000299275,ENST00000309364,ENST00000317589,ENST00000355397,ENST00000359180,ENST00000424268,ENST00000429027,ENST00000510738,ENST00000534979,ENST00000535357,ENST00000536974,ENST00000537027,ENST00000538034,ENST00000538068,ENST00000538305,ENST00000538677,ENST00000538714,ENST00000538972,ENST00000539256,ENST00000540972,ENST00000543806	protein_coding,processed_transcript,retained_intron,nonsense_mediated_decay	0	pleckstrin homology domain containing, family A member 5	54477	PLEKHA5	0	0	0	0	0	0	0	0	0	0	0	0	-1.19702	0	-1.01115	-1.02105	-1.04551	-1.01715	-1.19702	1.09172	0.901417	0.805761	0.485544	0.832442	0.0101103	0.183954	0.94748	0.883299	0.638247	0.896143	0.0236806	0.290629
ENSG00000052344	ENST00000317508,ENST00000564025,ENST00000567531,ENST00000567797,ENST00000567833,ENST00000568261	protein_coding,retained_intron	0	protease, serine, 8	5652	PRSS8	0	0	0	0	0	0	0	0	0	1.63459	1.49597	1.51223	1.44896	1.55245	1.38772	1.63459	1.49597	1.51223	1.44896	1.55245	0.0259602	0.00113382	0.000287655	0.0028786	0.00460394	0.000267417	0.0694496	0.00424495	0.000984015	0.00957052	0.0117527	0.000906735
ENSG00000052723	ENST00000060969,ENST00000369524,ENST00000369528,ENST00000462123,ENST00000466657,ENST00000471969,ENST00000474562,ENST00000475335,ENST00000506320,ENST00000510745	protein_coding,processed_transcript,retained_intron	0	suppressor of IKBKE 1	80143	SIKE1	0	0	0	0	0	0	0	0	0	0	-1.20093	0	-1.23266	0	-1.21121	-1.13355	-1.20093	-1.17264	-1.23266	-1.15938	0.0318038	0.116786	0.0048148	0.0222594	0.0108736	0.0766051	0.0820029	0.217485	0.012458	0.0554346	0.0252619	0.139137
ENSG00000052749	ENST00000315563,ENST00000370992,ENST00000414986,ENST00000465394,ENST00000479317,ENST00000479481,ENST00000487612,ENST00000490815,ENST00000491313,ENST00000536831	protein_coding,processed_transcript	0	ribosomal RNA processing 12 homolog (S. cerevisiae)	23223	RRP12	0	0	0	0	0	0	0	0	1.4516	1.49226	1.41503	1.46863	1.29486	1.55562	1.4516	1.49226	1.41503	1.46863	1.29486	1.55562	0.00102978	4.13099e-06	1.68088e-06	2.25907e-05	0.000777895	4.4632e-07	0.00450281	2.94528e-05	8.79011e-06	0.000131759	0.00235197	2.4576e-06
ENSG00000052795	ENST00000264433,ENST00000379346,ENST00000504704,ENST00000504715,ENST00000505130,ENST00000505445,ENST00000512986	protein_coding,retained_intron,processed_transcript	0	folliculin interacting protein 2	57600	FNIP2	0	0	0	0	0	0	0	0	-1.85376	-2.59308	-2.00009	-2.17926	-1.91688	-2.08097	-1.85376	-2.59308	-2.00009	-2.17926	-1.91688	-2.08097	3.48102e-07	3.07921e-13	1.47105e-11	2.37597e-10	1.1864e-07	1.13078e-10	4.01484e-06	1.04759e-11	1.75689e-10	4.20988e-09	7.11029e-07	1.06292e-09
ENSG00000052802	ENST00000261507,ENST00000393766,ENST00000504317,ENST00000505270,ENST00000507013	protein_coding	0	methylsterol monooxygenase 1	6307	MSMO1	0	0	0	0	0	0	0	0	1.52954	1.63416	1.64749	1.58009	1.74235	1.55496	1.52954	1.63416	1.64749	1.58009	1.74235	1.55496	0.00754458	0.000341301	4.60694e-06	0.00107646	3.47851e-05	1.09851e-05	0.0246174	0.00147897	2.21867e-05	0.00404306	0.000137708	4.8018e-05
ENSG00000052841	ENST00000039989,ENST00000299240,ENST00000418561,ENST00000524936,ENST00000525029,ENST00000525135,ENST00000525543,ENST00000526774,ENST00000529140,ENST00000530469,ENST00000530483,ENST00000533072,ENST00000533554,ENST00000534347,ENST00000534417	protein_coding,retained_intron,non_stop_decay,processed_transcript,nonsense_mediated_decay	0	tetratricopeptide repeat domain 17	55761	TTC17	0	0	0	0	0	0	0	0	0	-1.38616	-1.18081	-1.20287	0	-1.40838	-1.04719	-1.38616	-1.18081	-1.20287	-1.0201	-1.40838	0.524616	1.75056e-06	0.00404755	0.0122969	0.741128	1.72805e-10	0.713597	1.36908e-05	0.0106772	0.0333465	0.855115	1.57756e-09
ENSG00000052850	ENST00000329255	protein_coding	0	ALX homeobox 4	60529	ALX4	3.58024	0	0	0	0	0	0	0	0	0	0	0	0	0	1	2.26058	2.25423	2.23811	1	2.67238	1	0.693591	0.690689	0.715149	1	0.643846	1	0.815916	0.79453	0.82527	1	0.759124
ENSG00000053108	ENST00000265342,ENST00000507112,ENST00000509525,ENST00000510685,ENST00000511375,ENST00000514998	protein_coding,processed_transcript,retained_intron	0	follistatin-like 4	23105	FSTL4	0	0	0	0	0	0	0	0	0	0	0	0	0	0	1.9105	5.86709	4.15607	3.61639	2.73332	6.07724	0.754369	0.0636535	0.120229	0.190898	0.392743	0.187276	0.862097	0.132327	0.20574	0.326011	0.548161	0.294916
ENSG00000053254	ENST00000261302,ENST00000345097,ENST00000553353,ENST00000553840,ENST00000553904,ENST00000554005,ENST00000555010,ENST00000555034,ENST00000555353,ENST00000555658,ENST00000555855,ENST00000556541,ENST00000556916,ENST00000557258,ENST00000557261,ENST00000557496,ENST00000557572,ENST00000557718	protein_coding,nonsense_mediated_decay,processed_transcript	0	forkhead box N3	1112	FOXN3	0	0	0	0	0	0	0	0	0	-1.23204	-1.13001	-1.18472	-1.13745	0	-1.13313	-1.23204	-1.13001	-1.18472	-1.13745	-1.11519	0.0512742	0.00494983	0.0222581	0.008523	0.0141167	0.123121	0.12143	0.0152795	0.0481979	0.0244257	0.0319273	0.207387
ENSG00000053328	ENST00000338882,ENST00000490043	protein_coding,processed_transcript	0	methyltransferase like 24	728464	METTL24	0	0	0	0	0	0	0	0	0	0	0	0	0	0	1.14017	1.51757	1.3064	1.33366	1.56705	1.01364	0.708574	0.256849	0.273741	0.369676	0.0782241	0.966518	0.843253	0.408178	0.408016	0.543269	0.143153	0.97798
ENSG00000053371	ENST00000235835,ENST00000330072,ENST00000481966,ENST00000489286,ENST00000492217	protein_coding,nonsense_mediated_decay,retained_intron	0	aldo-keto reductase family 7, member A2 (aflatoxin aldehyde reductase)	8574	AKR7A2	0	0	0	0	0	0	0	0	0	-1.20788	0	-1.16936	0	-1.1659	-1.125	-1.20788	-1.12066	-1.16936	-1.07552	-1.1659	0.116214	0.00991936	0.0351647	0.0130294	0.269973	0.0228571	0.233408	0.027711	0.0721034	0.0350173	0.406272	0.0485918
ENSG00000053372	ENST00000330263,ENST00000479559,ENST00000493700	protein_coding,processed_transcript	0	mRNA turnover 4 homolog (S. cerevisiae)	51154	MRTO4	0	0	0	0	0	0	0	0	1.43619	1.67308	1.53681	1.55618	1.42648	1.66832	1.43619	1.67308	1.53681	1.55618	1.42648	1.66832	4.24869e-06	5.11328e-16	2.67651e-16	4.30783e-11	6.85239e-09	2.8247e-22	3.68703e-05	3.01454e-14	6.22646e-15	8.81119e-10	4.91093e-08	1.08742e-20
ENSG00000053438	ENST00000062104,ENST00000346199	protein_coding	0	neuronatin	4826	NNAT	-5.06313	-2.59813	0	0	-4.26481	-5.80261	0	0	0	0	0	0	0	0	-1.23889	-1.09871	1.31184	-1.16486	1.18979	1.46222	0.890574	0.940286	0.819448	0.901173	0.899257	0.805815	0.94069	0.964874	0.872972	0.940203	0.938136	0.860923
ENSG00000053501	ENST00000263897,ENST00000379776,ENST00000445667,ENST00000593597,ENST00000594399,ENST00000594724,ENST00000595101,ENST00000596136,ENST00000600970,ENST00000601592,ENST00000601662	protein_coding,retained_intron,nonsense_mediated_decay	0	unconventional SNARE in the ER 1 homolog (S. cerevisiae)	55850	USE1	0	0	0	0	0	0	0	0	0	0	0	0	0	0	1.02146	1.02356	1.08133	1.01968	1.0225	1.15157	0.829008	0.780633	0.24812	0.813391	0.789196	0.0473359	0.904405	0.873395	0.376272	0.882713	0.877141	0.0916563
ENSG00000053524	ENST00000328913,ENST00000414362,ENST00000447025,ENST00000459750,ENST00000461074,ENST00000464626,ENST00000468976,ENST00000473233,ENST00000475664,ENST00000478652,ENST00000482017,ENST00000488149,ENST00000492331	protein_coding,retained_intron,processed_transcript	0	MCF.2 cell line derived transforming sequence-like 2	23101	MCF2L2	0	0	0	0	0	0	0	0	0	0	0	0	0	0	1.9105	4.31951	2.06788	2.64827	1.44677	3.61435	0.754369	0.383914	0.505496	0.550723	0.752436	0.342653	0.862097	0.554295	0.656828	0.721749	0.863665	0.485088
ENSG00000053702	ENST00000337508,ENST00000542386,ENST00000542990	protein_coding	0	nuclear receptor interacting protein 2	83714	NRIP2	0	0	0	0	0	0	0	0	2.40821	4.09248	3.28957	3.28223	3.98417	2.53606	2.40821	4.09248	3.28957	3.28223	3.98417	2.53606	0.0100265	3.49281e-06	3.11243e-07	5.42895e-05	4.65702e-08	0.000956227	0.031338	2.5448e-05	1.86297e-06	0.000285164	2.97227e-07	0.0028632
ENSG00000053747	ENST00000269217,ENST00000313654,ENST00000399516,ENST00000585600,ENST00000586709,ENST00000586751,ENST00000587184,ENST00000588004,ENST00000588164,ENST00000588770,ENST00000590104,ENST00000591749,ENST00000592442,ENST00000592519	protein_coding,non_stop_decay,retained_intron,processed_transcript	0	laminin, alpha 3	3909	LAMA3	-6.08881	0	0	9.63263	0	0	0	0	3.68767	3.39881	2.72754	3.53012	2.92948	2.52937	3.68767	3.39881	2.72754	3.53012	2.92948	2.52937	6.69115e-12	4.16889e-13	3.84266e-14	6.13928e-16	5.05896e-11	5.4593e-09	2.21665e-10	1.3914e-11	6.63742e-13	3.01096e-14	4.75559e-10	4.03188e-08
ENSG00000053770	ENST00000261558,ENST00000431972,ENST00000554213,ENST00000554863,ENST00000554931,ENST00000555448,ENST00000556377,ENST00000556723,ENST00000556995	protein_coding,processed_transcript,retained_intron,nonsense_mediated_decay	0	adaptor-related protein complex 5, mu 1 subunit	55745	AP5M1	0	0	0	0	0	0	0	0	1.38663	1.26368	1.26231	1.31938	1.36181	0	1.38663	1.26368	1.26231	1.31938	1.36181	1.16427	2.96259e-06	0.0044467	0.000100794	8.82211e-05	2.33598e-06	0.0357022	2.69314e-05	0.0139467	0.000378863	0.000438979	1.14534e-05	0.0717318
ENSG00000053900	ENST00000315368,ENST00000503805,ENST00000504256,ENST00000505080,ENST00000505842,ENST00000505991,ENST00000506973,ENST00000507809,ENST00000507925,ENST00000510092,ENST00000515848	protein_coding,retained_intron,nonsense_mediated_decay	0	anaphase promoting complex subunit 4	29945	ANAPC4	0	0	0	0	0	0	0	0	0	0	0	0	1.30223	0	1.16323	1.21689	1.12525	1.18416	1.30223	-1.07196	0.0609805	0.061978	0.0681891	0.0505355	3.35642e-07	0.377632	0.139446	0.129423	0.12715	0.109885	1.87715e-06	0.524195
ENSG00000053918	ENST00000155840,ENST00000335475,ENST00000345015,ENST00000380776,ENST00000496887,ENST00000526095	protein_coding,processed_transcript	0	potassium voltage-gated channel, KQT-like subfamily, member 1	3784	KCNQ1	0	0	0	0	0	0	0	0	-2.12885	-1.60864	-1.90812	-1.82004	-1.93822	-1.86654	-2.12885	-1.60864	-1.90812	-1.82004	-1.93822	-1.86654	2.53588e-09	5.04718e-05	8.0337e-13	1.53132e-07	7.08569e-10	1.46805e-09	4.90279e-08	0.000272482	1.16352e-11	1.47355e-06	5.80614e-09	1.18694e-08
ENSG00000054116	ENST00000373159,ENST00000373162,ENST00000373163,ENST00000373166,ENST00000462715,ENST00000469757,ENST00000497251	protein_coding,processed_transcript	0	trafficking protein particle complex 3	27095	TRAPPC3	0	0	0	0	0	0	0	0	1.63037	1.57693	1.55939	1.59999	1.67954	1.43745	1.63037	1.57693	1.55939	1.59999	1.67954	1.43745	7.3419e-20	2.66791e-11	2.1841e-28	3.33222e-18	6.04001e-39	3.35618e-14	1.06341e-17	6.14214e-10	2.20175e-26	2.56105e-16	1.21453e-36	5.22933e-13
ENSG00000054118	ENST00000354618,ENST00000466743,ENST00000469141,ENST00000478853	protein_coding,processed_transcript	0	thyroid hormone receptor associated protein 3	9967	THRAP3	0	0	0	0	0	0	0	0	-1.97278	-1.87332	-1.94007	-1.92346	-2.27647	-1.6668	-1.97278	-1.87332	-1.94007	-1.92346	-2.27647	-1.6668	2.07975e-09	3.24903e-18	1.23337e-22	1.90497e-13	1.58687e-28	3.39744e-18	4.09379e-08	2.82907e-16	5.99645e-21	6.13807e-12	9.98583e-27	8.33946e-17
ENSG00000054148	ENST00000247665,ENST00000371661,ENST00000462205,ENST00000463215,ENST00000492540,ENST00000497413,ENST00000545326	protein_coding,processed_transcript	0	phosphohistidine phosphatase 1	29085	PHPT1	0	0	0	0	0	0	0	0	0	1.21805	1.19991	1.22304	0	1.31097	1.23307	1.21805	1.19991	1.22304	1.10321	1.31097	0.0521801	0.0146649	0.0117718	0.0175238	0.289294	0.000325925	0.123059	0.0386544	0.0274353	0.0451942	0.430386	0.00108562
ENSG00000054179	ENST00000312665,ENST00000355097,ENST00000460614,ENST00000469106	protein_coding,processed_transcript	0	ectonucleoside triphosphate diphosphohydrolase 2	954	ENTPD2	0	0	0	0	0	0	0	0	1.67759	1.62712	1.59877	1.64391	1.39852	1.83372	1.67759	1.62712	1.59877	1.64391	1.39852	1.83372	0.00296824	0.00199629	4.63529e-05	0.000181579	0.0193221	5.23946e-05	0.0111044	0.00695302	0.000186236	0.000836687	0.0422051	0.000203023
ENSG00000054219	ENST00000263636,ENST00000471164,ENST00000484559,ENST00000492955,ENST00000553424,ENST00000554112	protein_coding,processed_transcript,retained_intron	0	lymphocyte antigen 75	100526664	LY75	0	3.47008	0	0	0	0	0	0	0	0	0	0	0	0	-1.1639	1.15285	-1.12914	1.00769	-1.26905	1.00884	0.488119	0.498951	0.437971	0.967731	0.183987	0.964222	0.681432	0.669898	0.590772	0.981609	0.296352	0.976439
ENSG00000054267	ENST00000264183,ENST00000349213,ENST00000366603,ENST00000418304,ENST00000421364,ENST00000444620,ENST00000462969,ENST00000466653,ENST00000471257,ENST00000474401,ENST00000474953,ENST00000491632,ENST00000494543	protein_coding,nonsense_mediated_decay,retained_intron,processed_transcript	0	AT rich interactive domain 4B (RBP1-like)	51742	ARID4B	0	0	0	0	0	0	0	0	4.26228	5.44537	4.71153	4.87408	-1.26837	8.87459	4.26228	5.44537	4.71153	4.87408	-1.26837	8.87459	9.02749e-06	1.62613e-08	9.53977e-12	2.34633e-07	0.00617013	1.07802e-74	7.24743e-05	2.06662e-07	1.18785e-10	2.16624e-06	0.0152566	3.1886e-71
ENSG00000054277	ENST00000331838,ENST00000366554,ENST00000462265,ENST00000463155,ENST00000469376,ENST00000478849,ENST00000490673	protein_coding,processed_transcript	0	opsin 3	23596	OPN3	2.47046	2.07924	0	0	0	0	0	0	0	0	0	0	1.21922	0	-1.01554	-1.10899	1.04801	-1.06496	1.21922	-1.14993	0.847122	0.164384	0.432336	0.355674	0.00145097	0.0474601	0.916345	0.286922	0.585095	0.527759	0.00413609	0.091861
ENSG00000054282	ENST00000343783,ENST00000355875,ENST00000366541,ENST00000391846,ENST00000435549,ENST00000463012,ENST00000463042,ENST00000476722,ENST00000482234,ENST00000490065,ENST00000491888,ENST00000493334,ENST00000496361,ENST00000497459	protein_coding,processed_transcript	0	serologically defined colon cancer antigen 8	10806	SDCCAG8	0	0	0	0	0	0	0	0	-1.2525	0	0	0	-1.28346	0	-1.2525	-1.07682	-1.06222	-1.15439	-1.28346	1.12702	0.0131243	0.463233	0.408781	0.111027	0.000216218	0.172188	0.0394251	0.635703	0.560679	0.210303	0.000733331	0.274853
ENSG00000054356	ENST00000295718,ENST00000409251,ENST00000412847,ENST00000423636,ENST00000440552,ENST00000442029,ENST00000443981,ENST00000446182,ENST00000451506,ENST00000460801,ENST00000462351,ENST00000468454,ENST00000476930,ENST00000477819,ENST00000484986,ENST00000486480,ENST00000489650,ENST00000497977,ENST00000606213	protein_coding,retained_intron,processed_transcript,nonsense_mediated_decay	0	protein tyrosine phosphatase, receptor type, N	5798	PTPRN	0	0	3.52389	4.87757	0	0	0	0	0	0	0	0	0	0	1.89239	1.66871	1.59391	1.76936	1.63923	1.5578	0.757869	0.801386	0.745849	0.756848	0.734616	0.828016	0.864251	0.879948	0.824979	0.853207	0.851469	0.87589
ENSG00000054392	ENST00000261458,ENST00000308852,ENST00000367009,ENST00000367010,ENST00000391905,ENST00000413764,ENST00000426968,ENST00000537898,ENST00000541565,ENST00000545154,ENST00000545781	protein_coding	0	hedgehog acyltransferase	55733	HHAT	0	0	0	0	0	0	0	0	1.636	1.70435	1.4507	1.66826	1.61255	1.27919	1.636	1.70435	1.4507	1.66826	1.61255	1.27919	2.27596e-06	4.00494e-07	2.298e-06	2.2345e-08	6.62978e-08	0.0133941	2.13483e-05	3.67273e-06	1.17219e-05	2.60995e-07	4.12599e-07	0.030518
ENSG00000054523	ENST00000263934,ENST00000377081,ENST00000377083,ENST00000377086,ENST00000377093,ENST00000465635,ENST00000470616,ENST00000483340,ENST00000495136,ENST00000497835	protein_coding,processed_transcript,retained_intron	0	kinesin family member 1B	23095	KIF1B	0	0	1.64164	0	0	0	0	0	-1.69715	-1.86382	-1.73476	-1.78321	-1.65491	-1.81734	-1.69715	-1.86382	-1.73476	-1.78321	-1.65491	-1.81734	2.7136e-11	1.62262e-20	4.06133e-26	2.98632e-18	9.15077e-16	5.23926e-26	7.94125e-10	2.22971e-18	3.13707e-24	2.34598e-16	1.56637e-14	3.0091e-24
ENSG00000054598	ENST00000380874	protein_coding	0	forkhead box C1	2296	FOXC1	0	0	0	0	0	0	0	0	-2.99384	0	0	0	-1.85392	0	-2.99384	1.07942	-1.39283	-1.39242	-1.85392	-1.08251	0.00182428	0.812892	0.172604	0.298926	0.0151911	0.789538	0.00733978	0.888457	0.278158	0.462656	0.0340622	0.850652
ENSG00000054611	ENST00000337137,ENST00000355704,ENST00000380995,ENST00000394449,ENST00000406733,ENST00000407381,ENST00000441162,ENST00000441936,ENST00000472791,ENST00000486163,ENST00000496139	protein_coding,nonsense_mediated_decay,processed_transcript	0	TBC1 domain family, member 22A	25771	TBC1D22A	0	0	0	0	0	0	0	0	0	0	0	0	0	0	-1.07527	-1.11313	-1.08787	-1.09832	-1.11737	-1.05117	0.39988	0.0394007	0.0942883	0.147842	0.076784	0.300424	0.592657	0.0891802	0.167535	0.265992	0.140847	0.436017
ENSG00000054654	ENST00000341472,ENST00000344113,ENST00000356081,ENST00000357395,ENST00000358025,ENST00000394768,ENST00000441438,ENST00000458046,ENST00000553289,ENST00000553308,ENST00000553455,ENST00000553801,ENST00000553806,ENST00000554584,ENST00000554805,ENST00000554928,ENST00000554997,ENST00000555002,ENST00000555022,ENST00000555241,ENST00000555323,ENST00000555612,ENST00000556342,ENST00000556725,ENST00000556906…	protein_coding,nonsense_mediated_decay,processed_transcript,retained_intron	0	spectrin repeat containing, nuclear envelope 2	23224	SYNE2	0	0	0	0	0	0	0	0	-1.71849	-1.76503	-1.77496	-1.74419	-1.81653	-1.72218	-1.71849	-1.76503	-1.77496	-1.74419	-1.81653	-1.72218	3.43774e-10	2.92152e-11	2.06519e-19	7.34027e-12	2.14584e-18	9.10963e-14	8.11839e-09	6.67358e-10	6.95268e-18	1.7238e-10	4.7943e-17	1.34724e-12
ENSG00000054690	ENST00000329153,ENST00000417684,ENST00000557971,ENST00000558214,ENST00000558296,ENST00000558366,ENST00000558386,ENST00000558981,ENST00000559168,ENST00000559766,ENST00000559832,ENST00000559981,ENST00000560100,ENST00000561057,ENST00000561135,ENST00000561370,ENST00000561456	protein_coding,retained_intron,nonsense_mediated_decay,processed_transcript	0	pleckstrin homology domain containing, family H (with MyTH4 domain) member 1	57475	PLEKHH1	0	0	0	0	0	0	0	0	0	0	0	0	0	-1.76592	-1.60959	-1.06409	-1.3564	-1.26898	-1.12497	-1.76592	0.0317245	0.722044	0.0559005	0.212544	0.478188	0.00426732	0.081835	0.834623	0.107459	0.355053	0.6379	0.0110364
ENSG00000054793	ENST00000311637,ENST00000338821,ENST00000402822,ENST00000477492	protein_coding,processed_transcript	0	ATPase, class II, type 9A	10079	ATP9A	0	0	0	0	0	0	0	0	0	0	0	0	0	-1.21003	1.04588	1.0138	-1.02565	1.0265	1.11998	-1.21003	0.663141	0.879605	0.717649	0.762464	0.123152	0.0188507	0.812545	0.928041	0.811575	0.853995	0.21097	0.0410785
ENSG00000054796	ENST00000345868,ENST00000371260,ENST00000371263,ENST00000418127,ENST00000494972	protein_coding,nonsense_mediated_decay	0	SPO11 meiotic protein covalently bound to DSB	23626	SPO11	0	0	0	0	0	0	0	0	0	0	0	0	0	0	1	1	1	1	1	1	1	1	1	1	1	1	1	1	1	1	1	1
ENSG00000054803	ENST00000064571	protein_coding	0	cerebellin 4 precursor	140689	CBLN4	0	0	0	0	0	0	0	0	0	0	0	0	0	0	1.19457	-1.63793	-1.00941	-1.12783	1.04327	-1.06255	0.451945	0.0622051	0.960108	0.621892	0.825255	0.79002	0.64634	0.129805	0.972535	0.782832	0.896041	0.851067
ENSG00000054938	ENST00000263671,ENST00000376324,ENST00000376332,ENST00000525413,ENST00000528471,ENST00000528789,ENST00000529912,ENST00000534159,ENST00000534276	protein_coding,nonsense_mediated_decay,processed_transcript	0	chordin-like 2	25884	CHRDL2	0	0	0	0	0	0	0	0	0	2.01563	1.68065	1.7485	0	2.0672	1.46489	2.01563	1.68065	1.7485	1.35839	2.0672	0.108846	0.00282006	0.00194025	0.00848449	0.0962121	0.000352129	0.221697	0.00939077	0.0055002	0.0243468	0.171007	0.001162
ENSG00000054965	ENST00000064778,ENST00000356467,ENST00000432223,ENST00000450446	protein_coding,retained_intron	0	family with sequence similarity 168, member A	23201	FAM168A	0	0	0	0	0	0	0	0	0	0	0	0	1.16037	-1.58233	-1.04521	-1.22465	-1.11095	-1.1348	1.16037	-1.58233	0.614622	0.0262261	0.108378	0.147843	4.61279e-05	1.28134e-26	0.783768	0.0632252	0.18824	0.265992	0.000177941	7.60531e-25
ENSG00000054967	ENST00000064780,ENST00000393580,ENST00000537771,ENST00000539134,ENST00000544075,ENST00000545687,ENST00000545886	protein_coding,retained_intron,nonsense_mediated_decay	0	RELT tumor necrosis factor receptor	84957	RELT	0	0	0	0	0	0	0	0	-2.44875	0	-2.00329	-1.69103	-2.18995	-1.81574	-2.44875	-1.31657	-2.00329	-1.69103	-2.18995	-1.81574	1.15236e-05	0.153827	1.58643e-06	0.00494643	3.5254e-07	0.00135694	9.04019e-05	0.271571	8.33777e-06	0.0153777	1.966e-06	0.00393363
ENSG00000054983	ENST00000261304,ENST00000393568,ENST00000393569,ENST00000474294,ENST00000477716,ENST00000544807,ENST00000554372,ENST00000554916,ENST00000555000,ENST00000555179,ENST00000555956,ENST00000556261,ENST00000556879,ENST00000557316,ENST00000557520	protein_coding,retained_intron,nonsense_mediated_decay,processed_transcript	0	galactosylceramidase	2581	GALC	0	0	0	0	0	0	0	0	-1.81938	-1.88753	-1.78698	-1.85979	-1.59485	-2.03417	-1.81938	-1.88753	-1.78698	-1.85979	-1.59485	-2.03417	2.52607e-07	5.55597e-11	3.6604e-14	1.60741e-10	8.54889e-09	5.80267e-15	3.02381e-06	1.1903e-09	6.34102e-13	2.93601e-09	6.05728e-08	1.01159e-13
ENSG00000055044	ENST00000264279,ENST00000426814,ENST00000433543,ENST00000467734,ENST00000472050,ENST00000478508,ENST00000478941,ENST00000488403,ENST00000492688,ENST00000492740	protein_coding,nonsense_mediated_decay,processed_transcript,retained_intron	0	NOP58 ribonucleoprotein	51602	NOP58	0	0	0	0	0	0	0	0	2.48943	2.71742	2.53509	2.60529	1.52999	3.61058	2.48943	2.71742	2.53509	2.60529	1.52999	3.61058	3.32547e-09	1.3816e-12	3.25448e-17	7.17458e-11	8.22615e-24	4.08282e-35	6.2963e-08	4.18981e-11	8.51462e-16	1.41688e-09	3.20509e-22	5.44796e-33
ENSG00000055070	ENST00000375590,ENST00000401088,ENST00000401089,ENST00000471507,ENST00000472351,ENST00000472461,ENST00000475078,ENST00000475554,ENST00000476423,ENST00000486763,ENST00000492354	protein_coding,processed_transcript,nonsense_mediated_decay	0	SUZ RNA binding domain containing 1	26099	SZRD1	0	0	0	0	0	0	0	0	1.33648	1.25128	1.28137	1.28877	1.45494	0	1.33648	1.25128	1.28137	1.28877	1.45494	1.10604	3.16809e-06	0.00256878	3.66292e-07	7.13984e-05	7.52108e-19	0.0506238	2.85753e-05	0.00865484	2.16631e-06	0.000363524	1.76372e-17	0.0971475
ENSG00000055118	ENST00000262186,ENST00000330883,ENST00000392968,ENST00000430723,ENST00000461280,ENST00000473610,ENST00000532957	protein_coding,retained_intron	0	potassium voltage-gated channel, subfamily H (eag-related), member 2	3757	KCNH2	0	0	0	0	0	0	-4.29275	0	0	0	0	0	0	0	-3.08474	1.68665	-1.18506	1.03345	-2.24661	1.25487	0.0806783	0.283774	0.67105	0.95034	0.0800339	0.625428	0.174455	0.441356	0.79122	0.969957	0.145891	0.754245
ENSG00000055130	ENST00000325222,ENST00000409469,ENST00000602748	protein_coding	0	cullin 1	8454	CUL1	0	0	0	0	0	0	0	0	-1.16343	-1.23935	-1.20241	-1.20495	0	-1.37247	-1.16343	-1.23935	-1.20241	-1.20495	-1.07199	-1.37247	0.015115	0.00015202	1.00108e-05	0.000658315	0.0539858	2.00796e-12	0.0443399	0.000725806	4.53242e-05	0.00261705	0.103989	2.47639e-11
ENSG00000055147	ENST00000351797,ENST00000517605,ENST00000517803,ENST00000518102,ENST00000518735,ENST00000518900,ENST00000518914,ENST00000518946,ENST00000519808,ENST00000520313,ENST00000520667,ENST00000521031,ENST00000522395,ENST00000522634,ENST00000522858,ENST00000523705,ENST00000524246	protein_coding,processed_transcript	0	family with sequence similarity 114, member A2	10827	FAM114A2	0	0	0	0	0	0	0	0	0	1.18924	1.18252	1.18123	1.28382	0	1.17996	1.18924	1.18252	1.18123	1.28382	1.08051	0.0213672	0.0130504	0.000921758	0.00800716	3.07296e-06	0.209188	0.0591469	0.0350235	0.00281722	0.0232021	1.48463e-05	0.323768
ENSG00000055163	ENST00000318218,ENST00000347377,ENST00000377576,ENST00000435847,ENST00000442283,ENST00000517753,ENST00000517850,ENST00000518456,ENST00000518511,ENST00000518555,ENST00000519002,ENST00000519153,ENST00000519252,ENST00000519663,ENST00000520419,ENST00000520424,ENST00000520759,ENST00000520942,ENST00000520960,ENST00000521420,ENST00000522423,ENST00000522463,ENST00000522637,ENST00000522775,ENST00000522884…	protein_coding,nonsense_mediated_decay,processed_transcript,retained_intron	0	cytoplasmic FMR1 interacting protein 2	26999	CYFIP2	0	2.12763	0	4.23783	0	0	2.18179	2.64935	-1.8355	-2.65577	-1.83322	-2.18839	-1.52053	-2.32009	-1.8355	-2.65577	-1.83322	-2.18839	-1.52053	-2.32009	0.0146105	1.62332e-09	6.44918e-05	6.31982e-05	0.0226239	2.81644e-09	0.0431513	2.55618e-08	0.000252519	0.000326126	0.0484198	2.16472e-08
ENSG00000055208	ENST00000286332,ENST00000367456,ENST00000392282,ENST00000461481,ENST00000470466,ENST00000484505,ENST00000536230,ENST00000538427,ENST00000606202,ENST00000606797	protein_coding,processed_transcript,nonsense_mediated_decay	0	TGF-beta activated kinase 1/MAP3K7 binding protein 2	23118	TAB2	0	0	0	0	0	0	0	0	0	0	0	0	1.1939	0	1.08907	-1.01533	1.04581	1.03234	1.1939	-1.1154	0.279503	0.85357	0.452372	0.653316	0.00703978	0.111183	0.456368	0.910235	0.605299	0.804114	0.01715	0.190681
ENSG00000055211	ENST00000367419,ENST00000433539	protein_coding	0	glycoprotein integral membrane 1	116254	GINM1	0	0	0	0	0	0	0	0	1.21217	0	1.15741	1.14927	1.16476	1.15711	1.21217	1.09655	1.15741	1.14927	1.16476	1.15711	0.000388469	0.0672109	2.70798e-05	0.0018673	0.000231125	0.000787452	0.00194638	0.138379	0.000113557	0.0065787	0.000778606	0.0024016
ENSG00000055332	ENST00000233057,ENST00000390013,ENST00000395127,ENST00000405334,ENST00000411537,ENST00000462861,ENST00000496059	protein_coding,retained_intron	0	eukaryotic translation initiation factor 2-alpha kinase 2	5610	EIF2AK2	0	0	0	0	0	0	0	0	0	0	0	0	0	0	1.05448	1.08215	1.00005	1.06635	-1.00613	1.01357	0.508555	0.323544	0.99929	0.364168	0.935111	0.850432	0.699138	0.48823	1	0.537226	0.960533	0.892843
ENSG00000055483	ENST00000312010,ENST00000449938,ENST00000542802,ENST00000586066,ENST00000586531,ENST00000586896,ENST00000587010,ENST00000587379,ENST00000587783,ENST00000588086,ENST00000588130,ENST00000588365,ENST00000588467,ENST00000589225,ENST00000589254,ENST00000589424,ENST00000590312,ENST00000590546,ENST00000591052,ENST00000591942,ENST00000592231,ENST00000592275,ENST00000592326,ENST00000592907	protein_coding,nonsense_mediated_decay,non_stop_decay,processed_transcript,retained_intron	0	ubiquitin specific peptidase 36	57602	USP36	0	0	0	0	0	0	0	0	0	0	0	0	-1.22318	0	-1.09817	-1.06818	-1.0666	-1.08298	-1.22318	1.06892	0.202761	0.38857	0.213967	0.25836	8.58648e-06	0.218284	0.359721	0.559211	0.333313	0.413068	3.80862e-05	0.335285
ENSG00000055609	ENST00000262189,ENST00000355193,ENST00000360104,ENST00000418061,ENST00000418673,ENST00000424877,ENST00000452749,ENST00000473186,ENST00000485241,ENST00000485655,ENST00000489110,ENST00000490130,ENST00000558084,ENST00000558665	protein_coding,retained_intron,processed_transcript,nonsense_mediated_decay	0	lysine (K)-specific methyltransferase 2C	58508	KMT2C	0	0	0	0	0	0	0	0	-1.6485	0	-1.54724	0	-3.08024	0	-1.6485	-1.34133	-1.54724	-1.47251	-3.08024	-1.00968	0.00345563	0.122066	0.00199912	0.0315678	5.40724e-27	0.938225	0.0126208	0.225299	0.00565118	0.0740951	2.94686e-25	0.957376
ENSG00000055732	ENST00000341115,ENST00000370587,ENST00000370589,ENST00000474447,ENST00000475312,ENST00000490600	protein_coding,processed_transcript,nonsense_mediated_decay	0	mucolipin 3	55283	MCOLN3	0	0	0	0	3.12859	0	0	0	0	10.6843	5.85883	7.55854	4.45114	7.48622	4.15617	10.6843	5.85883	7.55854	4.45114	7.48622	0.0512801	2.19263e-06	4.6727e-06	6.00826e-05	0.00144929	2.34634e-05	0.12143	1.67606e-05	2.24851e-05	0.000312359	0.00413199	9.69283e-05
ENSG00000055813	ENST00000407595	protein_coding	0	coiled-coil domain containing 85A	114800	CCDC85A	0	0	0	0	0	0	2.73395	0	0	0	0	0	0	0	-2.29483	-3.80532	-3.21916	-2.96971	-3.80057	-2.69395	0.292291	0.153185	0.0267173	0.175514	0.0243993	0.119495	0.471621	0.270628	0.056597	0.30508	0.0517634	0.202401
ENSG00000055917	ENST00000319801,ENST00000338086,ENST00000361078,ENST00000403432,ENST00000420234,ENST00000424110,ENST00000429419,ENST00000432105,ENST00000440577,ENST00000442400,ENST00000446940,ENST00000536417	protein_coding,processed_transcript,nonsense_mediated_decay	0	pumilio RNA-binding family member 2	23369	PUM2	0	0	0	0	0	0	0	0	0	0	0	0	0	0	-1.07594	-1.12572	-1.11223	-1.10349	-1.10655	-1.11055	0.238999	0.0236279	0.0281769	0.0519435	0.0950312	0.0819541	0.405669	0.0578592	0.0593	0.112464	0.169232	0.147196
ENSG00000055950	ENST00000299179,ENST00000318325,ENST00000318364,ENST00000342071,ENST00000370234,ENST00000370236,ENST00000370241,ENST00000370242,ENST00000448244,ENST00000476012,ENST00000477279,ENST00000487059,ENST00000493646,ENST00000523148	protein_coding,processed_transcript,retained_intron	0	mitochondrial ribosomal protein L43	84545	MRPL43	0	0	0	0	0	0	0	0	0	0	0	0	0	0	1.08811	1.01205	1.03255	1.04584	-1.00627	1.08242	0.22822	0.86058	0.539993	0.488508	0.919939	0.142494	0.391695	0.914387	0.689649	0.662818	0.95131	0.234652
ENSG00000055955	ENST00000266041,ENST00000346281,ENST00000406595,ENST00000434759,ENST00000441637,ENST00000461966,ENST00000464000,ENST00000467462,ENST00000471505,ENST00000473904,ENST00000481977,ENST00000483372,ENST00000484632,ENST00000485816,ENST00000485894,ENST00000491663,ENST00000537897	protein_coding,retained_intron,processed_transcript	0	inter-alpha-trypsin inhibitor heavy chain family, member 4	3700	ITIH4	0	0	-2.98188	0	0	0	0	0	1.52784	1.62244	1.67465	1.5725	1.82247	1.51817	1.52784	1.62244	1.67465	1.5725	1.82247	1.51817	7.39814e-10	4.05868e-06	1.08591e-14	4.03525e-08	6.88111e-18	1.06562e-07	1.62563e-08	2.90432e-05	2.02606e-13	4.43603e-07	1.46982e-16	6.49435e-07
ENSG00000055957	ENST00000273283,ENST00000405128,ENST00000428133,ENST00000478667,ENST00000480409,ENST00000482836,ENST00000484844,ENST00000487686,ENST00000494603,ENST00000494705,ENST00000537050,ENST00000540715,ENST00000542827	protein_coding,processed_transcript,nonsense_mediated_decay,retained_intron	0	inter-alpha-trypsin inhibitor heavy chain 1	3697	ITIH1	0	0	-3.31542	0	0	0	0	0	-1.38878	-1.78618	-1.55802	-1.57399	-1.26868	-2.0356	-1.38878	-1.78618	-1.55802	-1.57399	-1.26868	-2.0356	0.000935506	2.53656e-06	1.0108e-07	2.32173e-05	0.00227621	3.90287e-16	0.00414057	1.91565e-05	6.52758e-07	0.000134885	0.00623943	7.69603e-15
ENSG00000056050	ENST00000393381,ENST00000506125,ENST00000515204	protein_coding,retained_intron	0	chromosome 4 open reading frame 27	54969	C4orf27	0	0	0	0	0	0	0	0	1.31628	1.4611	1.42	1.38849	1.49901	1.34086	1.31628	1.4611	1.42	1.38849	1.49901	1.34086	2.87665e-05	3.61606e-06	9.98402e-12	5.85461e-07	1.15374e-13	1.26472e-05	0.000201446	2.62064e-05	1.23798e-10	4.95437e-06	1.54427e-12	5.46637e-05
ENSG00000056097	ENST00000265069,ENST00000502988,ENST00000505204,ENST00000505366,ENST00000507465,ENST00000510369,ENST00000514356	protein_coding,retained_intron,nonsense_mediated_decay,processed_transcript	0	zinc finger RNA binding protein	51663	ZFR	0	0	0	0	0	0	0	0	0	-1.31781	-1.23553	-1.22546	0	-1.35212	-1.13353	-1.31781	-1.23553	-1.22546	-1.13621	-1.35212	0.0985667	0.000510267	0.000275914	0.00479572	0.0556569	3.1124e-06	0.204633	0.00211079	0.00094694	0.0149716	0.106761	1.49084e-05
ENSG00000056277	ENST00000370978,ENST00000447817	protein_coding	0	zinc finger protein 280C	55609	ZNF280C	0	0	0	0	0	0	0	0	-4.01646	-3.85481	-3.97971	-3.95852	-4.03683	-3.85825	-4.01646	-3.85481	-3.97971	-3.95852	-4.03683	-3.85825	1.18722e-08	1.14206e-11	1.51655e-17	2.09414e-12	2.61172e-13	5.53574e-11	1.95964e-07	2.88201e-10	4.12498e-16	5.59931e-11	3.31804e-12	5.464e-10
ENSG00000056291	ENST00000308744,ENST00000344413,ENST00000358749,ENST00000395999,ENST00000506359	protein_coding,processed_transcript	0	neuropeptide FF receptor 2	10886	NPFFR2	0	0	0	0	0	0	4.90834	5.4007	0	0	0	0	0	0	2.54232	3.29114	2.91792	2.89705	3.61232	1	0.652008	0.564998	0.600099	0.629912	0.542035	1	0.805556	0.727821	0.744667	0.787734	0.700832	1
ENSG00000056487	ENST00000313237,ENST00000396103,ENST00000403565,ENST00000404079,ENST00000414269,ENST00000420689,ENST00000447824,ENST00000460507,ENST00000462631,ENST00000474327,ENST00000490679,ENST00000491522,ENST00000495348	protein_coding,processed_transcript,retained_intron	0	PHD finger protein 21B	112885	PHF21B	0	0	0	0	0	0	0	0	0	0	0	0	0	0	1	1	1.95692	1	1.79039	2.16564	1	1	0.742399	1	0.782285	0.716278	1	1	0.823232	1	0.871561	0.806074
ENSG00000056558	ENST00000373887,ENST00000540010,ENST00000546084	protein_coding	0	TNF receptor-associated factor 1	7185	TRAF1	0	0	0	0	0	0	0	0	0	2.11614	1.78485	1.82412	1.52023	2.08962	1.51277	2.11614	1.78485	1.82412	1.52023	2.08962	0.0268349	3.89434e-05	1.7372e-05	0.000580298	0.00244725	3.58418e-06	0.0713722	0.000215808	7.52898e-05	0.00234577	0.0066644	1.70486e-05
ENSG00000056586	ENST00000335387,ENST00000357244,ENST00000373665,ENST00000373670,ENST00000398671,ENST00000423239,ENST00000454740,ENST00000471874,ENST00000478216,ENST00000495727,ENST00000498479	protein_coding,processed_transcript,retained_intron,nonsense_mediated_decay	0	ring finger and CCCH-type domains 2	54542	RC3H2	0	0	0	0	0	0	0	0	0	0	-1.17966	0	0	-1.23182	-1.1784	-1.06756	-1.17966	-1.12105	-1.12786	-1.23182	0.0278683	0.254324	0.00215413	0.0632037	0.0372201	0.00283342	0.0735244	0.404922	0.00605008	0.132382	0.074963	0.00764439
ENSG00000056736	ENST00000288167,ENST00000475124,ENST00000494338	protein_coding,retained_intron	0	interleukin 17 receptor B	55540	IL17RB	0	0	0	0	2.57944	0	0	0	-2.75767	-2.87878	-2.34081	-2.82796	-1.93293	-2.99311	-2.75767	-2.87878	-2.34081	-2.82796	-1.93293	-2.99311	2.92947e-11	8.93828e-12	2.81378e-13	7.37108e-14	3.19224e-07	5.8573e-16	8.52882e-10	2.31784e-10	4.35944e-12	2.50701e-12	1.79048e-06	1.1373e-14
ENSG00000056972	ENST00000340026,ENST00000359831,ENST00000368730,ENST00000368731,ENST00000368734,ENST00000368735,ENST00000368761,ENST00000392556,ENST00000464903,ENST00000492671,ENST00000528599,ENST00000532708	protein_coding,processed_transcript,retained_intron	0	TRAF3 interacting protein 2	10758	TRAF3IP2	0	0	0	0	0	0	0	0	0	0	0	0	0	0	-1.20507	-1.1405	-1.07861	-1.1751	1.01149	-1.19219	0.0641569	0.265747	0.347059	0.110615	0.876245	0.114316	0.145159	0.419298	0.493079	0.209746	0.923542	0.195298
ENSG00000056998	ENST00000338623,ENST00000353656,ENST00000381157,ENST00000381161,ENST00000381163,ENST00000398806,ENST00000453106,ENST00000469234,ENST00000520904,ENST00000542787	protein_coding,processed_transcript	0	glycogenin 2	8908	GYG2	0	1.95019	0	0	2.05856	0	0	0	1.60667	0	1.47765	1.45671	1.74125	0	1.60667	1.32616	1.47765	1.45671	1.74125	1.20789	0.00167488	0.0634091	9.42675e-05	0.0046445	6.83643e-07	0.0900927	0.00682719	0.131881	0.000356813	0.0145789	3.63847e-06	0.15968
ENSG00000057019	ENST00000326840,ENST00000326857,ENST00000449482,ENST00000460008,ENST00000469648,ENST00000470393,ENST00000479144,ENST00000486004,ENST00000494614,ENST00000496736	protein_coding,retained_intron,processed_transcript	0	discoidin, CUB and LCCL domain containing 2	131566	DCBLD2	0	0	0	0	0	0	0	0	-1.62299	-1.67387	-1.57341	-1.65253	-1.59639	-1.54026	-1.62299	-1.67387	-1.57341	-1.65253	-1.59639	-1.54026	1.26806e-06	2.5666e-10	4.18608e-12	4.63411e-10	1.91792e-09	1.55022e-08	1.27179e-05	4.77713e-09	5.47597e-11	7.72526e-09	1.48395e-08	1.07847e-07
ENSG00000057149	ENST00000283752,ENST00000332821	protein_coding	0	serpin peptidase inhibitor, clade B (ovalbumin), member 3	6317	SERPINB3	0	0	0	0	0	0	0	0	0	0	0	0	0	0	1	1	1	1	1	1	1	1	1	1	1	1	1	1	1	1	1	1
ENSG00000057252	ENST00000367619,ENST00000426956,ENST00000535686,ENST00000539888,ENST00000540564	protein_coding	0	sterol O-acyltransferase 1	6646	SOAT1	0	0	0	0	0	0	0	0	0	0	-1.13785	0	0	0	-1.07412	-1.1172	-1.13785	-1.09896	-1.12193	-1.14727	0.260957	0.0528357	0.00887912	0.0649916	0.0577619	0.0330636	0.433498	0.113568	0.0213633	0.135446	0.110255	0.067222
ENSG00000057294	ENST00000070846,ENST00000340811,ENST00000546498,ENST00000546741,ENST00000546769,ENST00000549461,ENST00000552612	protein_coding,retained_intron,processed_transcript	0	plakophilin 2	5318	PKP2	0	0	0	0	0	0	0	0	0	0	0	0	0	-1.34414	1.0608	-1.18498	-1.12456	-1.05864	1.03402	-1.34414	0.467569	0.0234856	0.0596588	0.468957	0.586477	4.02318e-06	0.661776	0.0575732	0.113437	0.64429	0.741317	1.89892e-05
ENSG00000057468	ENST00000263187	protein_coding	0	mutS homolog 4	4438	MSH4	0	0	0	0	0	0	0	0	0	0	0	0	0	0	2.51822	3.17926	2.63377	2.85449	1.53509	4.55604	0.65533	0.439242	0.378153	0.46682	0.838862	0.171846	0.807251	0.611705	0.528744	0.642625	0.901416	0.274456
ENSG00000057593	ENST00000346342,ENST00000375581,ENST00000444337,ENST00000473085,ENST00000479674,ENST00000541084	protein_coding,nonsense_mediated_decay,processed_transcript,retained_intron	0	coagulation factor VII (serum prothrombin conversion accelerator)	2155	F7	0	0	0	0	0	0	0	0	-1.50768	-1.65521	-1.58285	-1.5844	-1.62545	-1.53157	-1.50768	-1.65521	-1.58285	-1.5844	-1.62545	-1.53157	8.51901e-06	1.09213e-06	1.2989e-11	1.11361e-07	7.73442e-12	8.81093e-07	6.88372e-05	8.9638e-06	1.57233e-10	1.10824e-06	8.09731e-11	4.64688e-06
ENSG00000057608	ENST00000380127,ENST00000380132,ENST00000380181,ENST00000380191,ENST00000418688,ENST00000447751,ENST00000456041,ENST00000479928,ENST00000608581,ENST00000609712	protein_coding,processed_transcript	0	GDP dissociation inhibitor 2	2665	GDI2	0	0	0	0	0	0	0	0	0	0	0	0	0	-1.20133	-1.005	-1.10363	-1.03832	-1.05659	1.09281	-1.20133	0.932977	0.137362	0.380256	0.329604	0.0284688	1.82817e-05	0.965461	0.247801	0.530921	0.498214	0.0592544	7.69559e-05
ENSG00000057657	ENST00000369089,ENST00000369091,ENST00000369096,ENST00000424894,ENST00000450060,ENST00000481163,ENST00000489365	protein_coding,retained_intron	0	PR domain containing 1, with ZNF domain	639	PRDM1	0	0	0	0	0	0	0	0	0	0	0	0	-1.80586	0	-1.49463	-1.09483	-1.28971	-1.25807	-1.80586	1.0427	0.0733395	0.643068	0.0701622	0.208773	0.000194894	0.798714	0.161602	0.794133	0.130244	0.350071	0.000667348	0.855335
ENSG00000057663	ENST00000343245,ENST00000360666,ENST00000369070,ENST00000369076,ENST00000475645,ENST00000476518	protein_coding,processed_transcript	0	autophagy related 5	9474	ATG5	0	0	0	0	0	0	0	0	1.50689	1.55425	1.51123	1.52756	1.62186	1.39986	1.50689	1.55425	1.51123	1.52756	1.62186	1.39986	5.30579e-13	5.68023e-16	1.35201e-26	5.6523e-19	2.1394e-33	9.56431e-12	2.23835e-11	3.33032e-14	1.13502e-24	5.01755e-17	2.24112e-31	1.06552e-10
ENSG00000057704	ENST00000261226,ENST00000548918,ENST00000551457,ENST00000552239	protein_coding,processed_transcript	0	transmembrane and coiled-coil domain family 3	57458	TMCC3	2.78553	2.02327	0	0	0	0	0	0	-1.74314	-1.53236	-1.63195	-1.63	-1.53021	-1.74983	-1.74314	-1.53236	-1.63195	-1.63	-1.53021	-1.74983	0.000181021	2.14393e-05	1.39778e-08	1.8456e-05	2.06724e-05	2.47034e-09	0.00100586	0.000127527	1.0379e-07	0.000110512	8.52326e-05	1.91529e-08
ENSG00000057757	ENST00000246151,ENST00000374524,ENST00000415372	protein_coding	0	PITH (C-terminal proteasome-interacting domain of thioredoxin-like) domain containing 1	57095	PITHD1	0	0	0	0	0	0	0	0	1.28166	1.30565	1.29172	1.29168	1.16543	1.43404	1.28166	1.30565	1.29172	1.29168	1.16543	1.43404	6.5934e-05	1.62811e-05	1.19026e-09	4.50061e-06	0.000320712	1.5827e-17	0.000417638	9.98841e-05	1.04723e-08	3.12491e-05	0.00104909	3.62427e-16
ENSG00000057935	ENST00000405094,ENST00000405592,ENST00000406652,ENST00000406911,ENST00000407270,ENST00000409019,ENST00000430763,ENST00000433553,ENST00000454356,ENST00000461256,ENST00000467925,ENST00000472767,ENST00000475383,ENST00000478602,ENST00000482875,ENST00000484780,ENST00000490611,ENST00000491314,ENST00000493983	protein_coding,nonsense_mediated_decay,processed_transcript,retained_intron	0	metastasis associated 1 family, member 3	57504	MTA3	0	0	0	0	0	0	0	0	-1.24934	0	-1.1253	-1.18336	0	-1.26509	-1.24934	-1.12375	-1.1253	-1.18336	-1.01897	-1.26509	0.001997	0.0623134	0.0120908	0.00504428	0.711733	1.75216e-05	0.00793007	0.129985	0.0281017	0.0156266	0.834913	7.39842e-05
ENSG00000058056	ENST00000263966,ENST00000482333,ENST00000496897,ENST00000497155,ENST00000497380	protein_coding,processed_transcript,nonsense_mediated_decay	0	ubiquitin specific peptidase 13 (isopeptidase T-3)	8975	USP13	0	0	0	0	0	0	0	0	-1.33145	-1.26766	-1.30193	-1.30006	-1.27305	-1.32624	-1.33145	-1.26766	-1.30193	-1.30006	-1.27305	-1.32624	0.000530836	0.000918576	6.40416e-08	3.56376e-05	5.91275e-05	2.71991e-06	0.00254804	0.00353751	4.28603e-07	0.000196954	0.000223407	1.31742e-05
ENSG00000058063	ENST00000323116,ENST00000466758,ENST00000475636,ENST00000482070,ENST00000482794,ENST00000484691,ENST00000490303,ENST00000491699,ENST00000493826,ENST00000498086	protein_coding,nonsense_mediated_decay,processed_transcript,retained_intron	0	ATPase, class VI, type 11B	23200	ATP11B	0	0	2.24563	2.44616	0	0	1.89063	0	0	0	0	0	0	0	-1.05685	-1.07226	-1.0873	-1.06732	-1.02178	-1.15984	0.524437	0.403084	0.19026	0.387598	0.779589	0.0462075	0.713597	0.574169	0.301976	0.562713	0.871561	0.0895929
ENSG00000058085	ENST00000264144,ENST00000461729,ENST00000476255,ENST00000493293	protein_coding,processed_transcript	0	laminin, gamma 2	3918	LAMC2	0	0	0	2.54082	0	0	0	0	0	0	1.55474	0	1.7088	0	1.01945	1.73694	1.55474	1.39184	1.7088	1.38544	0.941212	0.0219291	0.0123587	0.157559	0.00164274	0.161828	0.970144	0.0543026	0.0286572	0.280235	0.00462696	0.261254
ENSG00000058091	ENST00000265741,ENST00000380050,ENST00000406263,ENST00000430760,ENST00000431029,ENST00000436577,ENST00000446224,ENST00000446790,ENST00000449528,ENST00000456689,ENST00000460493,ENST00000478540,ENST00000484035,ENST00000487145,ENST00000496279	protein_coding,nonsense_mediated_decay,processed_transcript	0	cyclin-dependent kinase 14	5218	CDK14	0	0	0	0	0	0	0	0	-1.17559	0	-1.12397	-1.15194	0	-1.19392	-1.17559	-1.12621	-1.12397	-1.15194	-1.06053	-1.19392	0.0140196	0.0722576	0.00948268	0.0104814	0.265917	0.00174568	0.0417161	0.147021	0.0226384	0.029158	0.401204	0.00493399
ENSG00000058262	ENST00000243253,ENST00000424880,ENST00000464451,ENST00000481210,ENST00000483956,ENST00000491668,ENST00000498837	protein_coding,processed_transcript,retained_intron	0	Sec61 alpha 1 subunit (S. cerevisiae)	29927	SEC61A1	0	0	0	0	0	0	0	0	1.33679	1.38106	1.25697	1.35584	1.42018	0	1.33679	1.38106	1.25697	1.35584	1.42018	1.09231	6.05974e-05	0.000476977	0.0002831	6.125e-05	1.71165e-07	0.216214	0.000388364	0.0019904	0.000969734	0.000317406	1.00112e-06	0.332884
ENSG00000058272	ENST00000261207,ENST00000437004,ENST00000450142,ENST00000546369,ENST00000546762,ENST00000547131,ENST00000547253,ENST00000547330,ENST00000548318,ENST00000548908,ENST00000550001,ENST00000550007,ENST00000550107,ENST00000550299,ENST00000550351,ENST00000550369,ENST00000550510,ENST00000550903,ENST00000551191,ENST00000551781,ENST00000552892,ENST00000553081	protein_coding,nonsense_mediated_decay,retained_intron	0	protein phosphatase 1, regulatory subunit 12A	4659	PPP1R12A	0	0	0	0	0	0	0	0	2.33077	2.41974	2.20211	2.37609	-1.38902	3.78061	2.33077	2.41974	2.20211	2.37609	-1.38902	3.78061	0.0012189	2.74208e-05	8.52922e-06	0.000262999	2.71348e-05	3.95235e-29	0.00521045	0.000158549	3.9183e-05	0.00116499	0.000109706	2.97214e-27
ENSG00000058335	ENST00000394745,ENST00000419573,ENST00000558480,ENST00000559926,ENST00000560286,ENST00000560334,ENST00000560943,ENST00000561112	protein_coding,processed_transcript,retained_intron	0	Ras protein-specific guanine nucleotide-releasing factor 1	5923	RASGRF1	0	0	0	0	0	0	0	0	0	0	0	0	0	0	1.16009	1.29169	1.05483	1.22504	1.03792	1.07666	0.812049	0.653589	0.886585	0.693755	0.930478	0.875941	0.893362	0.797501	0.919996	0.823323	0.957967	0.911322
ENSG00000058404	ENST00000258682,ENST00000346990,ENST00000347193,ENST00000350811,ENST00000353185,ENST00000353625,ENST00000358707,ENST00000395747,ENST00000395749,ENST00000415369,ENST00000421607,ENST00000424197,ENST00000425809,ENST00000427209,ENST00000433930,ENST00000440254,ENST00000457475,ENST00000462128,ENST00000466584,ENST00000470984,ENST00000484972,ENST00000489429,ENST00000495819,ENST00000497127,ENST00000497584…	protein_coding,nonsense_mediated_decay,processed_transcript,retained_intron	0	calcium/calmodulin-dependent protein kinase II beta	816	CAMK2B	0	0	0	0	0	0	0	0	1.63019	0	1.43492	1.48319	0	1.88756	1.63019	1.35154	1.43492	1.48319	1.0183	1.88756	0.00453638	0.0428284	0.00161886	0.00760841	0.884041	4.35673e-09	0.0159287	0.095235	0.00467854	0.022166	0.928648	3.25553e-08
ENSG00000058453	ENST00000375541,ENST00000445545,ENST00000465021,ENST00000465291,ENST00000466256,ENST00000467715,ENST00000467938,ENST00000477773,ENST00000486318,ENST00000492631,ENST00000494191,ENST00000497654,ENST00000498688	protein_coding,processed_transcript,retained_intron	0	ciliary rootlet coiled-coil, rootletin	9696	CROCC	0	0	0	0	0	0	0	0	-1.78525	0	0	0	-2.5978	0	-1.78525	1.10021	-1.22399	-1.18816	-2.5978	1.25473	0.000883825	0.646383	0.188456	0.402085	1.43741e-13	0.0389144	0.00393689	0.794133	0.299511	0.578353	1.90212e-12	0.077319
ENSG00000058600	ENST00000299853,ENST00000359210,ENST00000418581,ENST00000561494,ENST00000563024,ENST00000563282,ENST00000563766,ENST00000564061,ENST00000564209,ENST00000564256,ENST00000564750,ENST00000564883,ENST00000565117,ENST00000565358,ENST00000565551,ENST00000567022,ENST00000569757,ENST00000569787	protein_coding,nonsense_mediated_decay,retained_intron,processed_transcript	0	polymerase (RNA) III (DNA directed) polypeptide E (80kD)	101060521	POLR3E	0	0	0	0	0	0	0	0	-1.3244	-1.29982	-1.29725	-1.31452	-1.38242	-1.20648	-1.3244	-1.29982	-1.29725	-1.31452	-1.38242	-1.20648	1.86212e-05	5.74338e-05	1.60681e-08	1.16399e-06	1.87635e-09	0.000587688	0.000137599	0.000306122	1.18423e-07	9.1887e-06	1.45372e-08	0.00184957
ENSG00000058668	ENST00000341360,ENST00000356729,ENST00000357681,ENST00000367218,ENST00000367219,ENST00000391954,ENST00000458092,ENST00000466407,ENST00000484746	protein_coding,processed_transcript,nonsense_mediated_decay	0	ATPase, Ca++ transporting, plasma membrane 4	493	ATP2B4	0	0	1.61272	0	0	0	0	0	-1.35235	-1.33637	-1.33404	-1.34733	-1.20423	-1.50137	-1.35235	-1.33637	-1.33404	-1.34733	-1.20423	-1.50137	0.000753592	0.000567771	2.23576e-06	0.000185562	0.00358062	5.26773e-10	0.00342705	0.00231921	1.14306e-05	0.000852829	0.00942371	4.50103e-09
ENSG00000058673	ENST00000332127,ENST00000367210,ENST00000367212,ENST00000367214,ENST00000432282,ENST00000453771,ENST00000461980,ENST00000466470,ENST00000480354,ENST00000488411,ENST00000492823,ENST00000495527,ENST00000545588	protein_coding,processed_transcript,nonsense_mediated_decay	0	zinc finger CCCH-type containing 11A	441155	ZC3H11A	0	0	0	0	0	0	0	0	0	0	0	0	0	0	-1.42045	-1.21962	-1.21458	-1.32018	-1.40003	-1.02109	0.623227	0.771959	0.705752	0.657336	0.57817	0.972735	0.79091	0.866662	0.804716	0.807469	0.73392	0.982087
ENSG00000058729	ENST00000283109,ENST00000508447,ENST00000508991,ENST00000510384,ENST00000511012,ENST00000511293,ENST00000511920	protein_coding,retained_intron,nonsense_mediated_decay	0	RIO kinase 2	55781	RIOK2	0	0	0	0	0	0	0	0	0	0	0	0	1.23704	0	1.1014	1.08846	1.0768	1.09279	1.23704	-1.09583	0.356212	0.242337	0.230419	0.26529	0.000343719	0.202946	0.545394	0.390408	0.354367	0.421851	0.00111704	0.315799
ENSG00000058799	ENST00000072644,ENST00000371399,ENST00000412288,ENST00000464950,ENST00000465897,ENST00000469457,ENST00000472983,ENST00000480151,ENST00000539954	protein_coding,nonsense_mediated_decay,processed_transcript	0	Yip1 domain family, member 1	54432	YIPF1	0	0	0	0	0	0	0	0	1.53196	1.40987	1.39326	1.46486	1.62597	0	1.53196	1.40987	1.39326	1.46486	1.62597	1.15133	3.97034e-07	0.000112583	1.62579e-08	5.4042e-07	6.96715e-18	0.0297575	4.52811e-06	0.000558437	1.19768e-07	4.60836e-06	1.48638e-16	0.0613505
ENSG00000058804	ENST00000234725,ENST00000371429,ENST00000480952,ENST00000537333,ENST00000540001	protein_coding,processed_transcript	0	NDC1 transmembrane nucleoporin	55706	NDC1	0	0	0	0	0	0	0	0	0	0	0	0	1.30089	0	1.10514	1.13045	1.14116	1.11578	1.30089	-1.02572	0.286398	0.124855	0.038886	0.174621	4.92227e-06	0.740749	0.464529	0.229163	0.0786402	0.304002	2.28712e-05	0.819987
ENSG00000058866	ENST00000265022,ENST00000344484,ENST00000382164,ENST00000437018,ENST00000447054,ENST00000466466,ENST00000472506,ENST00000480809,ENST00000480933,ENST00000482566,ENST00000490452,ENST00000544847	protein_coding,processed_transcript,retained_intron	0	diacylglycerol kinase, gamma 90kDa	1608	DGKG	0	0	0	0	0	0	0	0	-2.74174	-1.94523	-2.10081	-2.26643	-2.79085	-1.6221	-2.74174	-1.94523	-2.10081	-2.26643	-2.79085	-1.6221	1.29248e-07	0.000131436	6.02411e-09	4.31501e-07	8.7439e-12	0.000917106	1.66405e-06	0.000640043	4.74352e-08	3.76825e-06	9.06196e-11	0.00275676
ENSG00000059122	ENST00000253928,ENST00000344592,ENST00000399667,ENST00000416288,ENST00000570425,ENST00000570752,ENST00000570759,ENST00000571140,ENST00000571580,ENST00000571983,ENST00000573525,ENST00000573564,ENST00000574985,ENST00000575604,ENST00000575679	protein_coding,processed_transcript,retained_intron	0	FLYWCH-type zinc finger 1	84256	FLYWCH1	0	0	0	0	0	0	0	0	0	0	0	0	-1.55119	0	-1.24603	-1.08954	-1.11989	-1.16025	-1.55119	1.16169	0.0736166	0.534632	0.255042	0.243237	1.89345e-05	0.0746191	0.161984	0.70145	0.38513	0.393658	7.853e-05	0.135962
ENSG00000059145	ENST00000248104,ENST00000301712,ENST00000382757,ENST00000389221,ENST00000391893,ENST00000397462,ENST00000397464,ENST00000402641,ENST00000403703,ENST00000502438,ENST00000503648,ENST00000508903,ENST00000509981,ENST00000511095,ENST00000513783,ENST00000515195,ENST00000561783,ENST00000562537,ENST00000566707	protein_coding,nonsense_mediated_decay,retained_intron,processed_transcript	0	unkempt family zinc finger-like	64718	UNKL	0	0	0	0	0	0	0	0	-1.48247	0	-1.31605	0	-1.85003	0	-1.48247	-1.22417	-1.31605	-1.33717	-1.85003	1.00178	0.000831341	0.187916	0.00527574	0.0268825	3.27302e-12	0.985521	0.00374225	0.319193	0.013531	0.0648379	3.62165e-11	0.99032
ENSG00000059377	ENST00000263552,ENST00000336425,ENST00000411653,ENST00000414041,ENST00000414508,ENST00000416849,ENST00000422328,ENST00000425687,ENST00000436047,ENST00000438104,ENST00000448866,ENST00000455353,ENST00000458722,ENST00000462053,ENST00000462275,ENST00000469630,ENST00000473948,ENST00000474763,ENST00000476637,ENST00000481440,ENST00000492560,ENST00000493340,ENST00000494876,ENST00000539806	protein_coding,nonsense_mediated_decay,processed_transcript,retained_intron	0	thromboxane A synthase 1 (platelet)	6916	TBXAS1	0	0	0	0	0	0	0	0	-2.49311	-2.16116	-2.42856	-2.31311	-2.32102	-2.53595	-2.49311	-2.16116	-2.42856	-2.31311	-2.32102	-2.53595	5.54754e-13	4.41228e-08	1.54754e-19	2.31472e-11	2.46162e-18	5.52762e-14	2.32903e-11	5.07571e-07	5.26961e-18	4.96324e-10	5.47186e-17	8.41326e-13
ENSG00000059378	ENST00000263549,ENST00000466597,ENST00000467638,ENST00000470515,ENST00000473341,ENST00000484111,ENST00000488726,ENST00000489383,ENST00000489809,ENST00000491598,ENST00000493262,ENST00000496624	protein_coding,retained_intron,processed_transcript,nonsense_mediated_decay	0	poly (ADP-ribose) polymerase family, member 12	64761	PARP12	0	0	0	0	0	0	0	0	0	0	0	0	0	0	1.10765	1.10285	1.03523	1.10245	1.11506	-1.0472	0.293089	0.30109	0.618603	0.255462	0.15744	0.581083	0.472295	0.46244	0.760123	0.409671	0.260055	0.720388
ENSG00000059573	ENST00000371221,ENST00000371224,ENST00000483788,ENST00000485428,ENST00000489386	protein_coding,processed_transcript	0	aldehyde dehydrogenase 18 family, member A1	5832	ALDH18A1	0	0	0	0	0	0	0	0	1.38793	1.7459	1.37664	1.56894	1.61008	0	1.38793	1.7459	1.37664	1.56894	1.61008	1.1373	0.00503294	1.299e-05	0.000302532	6.22195e-05	6.21117e-06	0.142293	0.017405	8.16881e-05	0.00102997	0.00032184	2.83481e-05	0.234385
ENSG00000059588	ENST00000040877,ENST00000462259,ENST00000463793,ENST00000468077,ENST00000471918,ENST00000481183,ENST00000483404,ENST00000484454,ENST00000496673	protein_coding,processed_transcript	0	TAR (HIV-1) RNA binding protein 1	6894	TARBP1	0	0	0	0	0	0	0	0	1.40288	1.64621	1.32121	1.51899	1.38014	1.27032	1.40288	1.64621	1.32121	1.51899	1.38014	1.27032	0.000847856	1.98068e-05	0.000224455	6.22394e-06	0.000147021	0.0183289	0.00380201	0.000118983	0.000786981	4.17138e-05	0.000517562	0.0400694
ENSG00000059691	ENST00000263985,ENST00000503160,ENST00000505211,ENST00000507592,ENST00000508611,ENST00000510396,ENST00000510720,ENST00000511538,ENST00000512306,ENST00000513504,ENST00000515490,ENST00000515564,ENST00000515812,ENST00000515884	protein_coding,nonsense_mediated_decay,retained_intron,processed_transcript	0	PET112 homolog (yeast)	5188	PET112	0	0	0	0	0	0	0	0	-1.1969	0	-1.1802	-1.17147	0	-1.36859	-1.1969	-1.14181	-1.1802	-1.17147	-1.04245	-1.36859	0.00752041	0.061877	0.000805291	0.0121326	0.354552	1.07312e-07	0.0245573	0.129289	0.00248983	0.0329765	0.50571	6.53109e-07
ENSG00000059728	ENST00000264444,ENST00000409442,ENST00000410000,ENST00000435990,ENST00000465446,ENST00000540449	protein_coding,nonsense_mediated_decay,retained_intron,processed_transcript	0	MAX dimerization protein 1	4084	MXD1	0	0	1.61821	0	0	0	2.27915	0	0	0	0	0	0	0	-1.20593	-1.06982	-1.20085	-1.13526	-1.18054	-1.21356	0.139627	0.635503	0.0683708	0.281255	0.143425	0.139732	0.27022	0.787839	0.127422	0.441894	0.240264	0.230875
[truncated: 18,490 more rows]

## Sheet: Comparisons
GEO Accession	GSE126848
[truncated: 7 more rows]
